# Supplementary material for: Polyamide-Scorpion Cyclam Lexitropsins Selectively Bind AT-Rich DNA Independently of the Nature of the Coordinated Metal
Source: PLoS One. 2011 May 9;6(5):e17446. doi: 10.1371/journal.pone.0017446 (PMC3090394; doi:10.1371/journal.pone.0017446)
Supplement: NMR Data S1 — Raw NMR data files (.dx) for compounds 2–4 (1H and 13C) and 6 (1H). (ZIP) [file pone.0017446.s029.zip]

Archive with 21 entries (21 files):
- 2a carbon.dx
- 2a proton.dx
- 2b carbon.dx
- 2b proton.dx
- 2c carbon.dx
- 2c proton.dx
- 3a carbon.dx
- 3a proton.dx
- 3b carbon.dx
- 3b proton.dx
- 3c carbon.dx
- 3c proton.dx
- 4a carbon.dx
- 4a proton.dx
- 4b carbon.dx
- 4b proton.dx
- 4c carbon.dx
- 4c proton.dx
- 6a proton.dx
- 6b proton.dx
- 6c proton.dx
