# Supplementary material for: Polyamide-Scorpion Cyclam Lexitropsins Selectively Bind AT-Rich DNA Independently of the Nature of the Coordinated Metal
Source: PLoS One. 2011 May 9;6(5):e17446. doi: 10.1371/journal.pone.0017446 (PMC3090394; doi:10.1371/journal.pone.0017446)
Supplement: NMR Data S1 — Raw NMR data files (.dx) for compounds 2–4 (1H and 13C) and 6 (1H). (ZIP) [file pone.0017446.s029.zip › 2a carbon.dx]

##TITLE= atsl33-1-B2-68col4-7carbon
##JCAMPDX= 5.0         $$ Bruker NMR JCAMP-DX V1.0
##DATA TYPE= NMR Spectrum
##DATA CLASS= XYDATA
##ORIGIN= Bruker BioSpin GmbH
##OWNER= todd
$$ TOPSPIN		Version 2.1
$$ 2010-06-18 18:55:38.667 +1000  NMR2\todd@NMRSTN13
##.OBSERVE FREQUENCY= 50.32874772508
##.OBSERVE NUCLEUS= ^13C
##.ACQUISITION MODE= SIMULTANEOUS (DQD)
##.AVERAGES= 716
##.DIGITISER RES= 17
##SPECTROMETER/DATA SYSTEM= spect
$$ Bruker specific parameters
$$ --------------------------
##$DU= <X:/todd/nmr200>
##$EXPNO= 1
##$NAME= <atsl33-1-B2-68col4-7carbon>
##$PROCNO= 1
##$TYPE= <nmr>
##$USER= <anthony>
##$ACQT0= 0
##$AMP= (0..31)
100 100 100 100 100 100 100 100 100 100 100 100 100 100 100 100 100 100
100 100 100 100 100 100 100 100 100 100 100 100 100 100
##$ANAVPT= 1
##$AQSEQ= 0
##$AQ_mod= 3
##$AUNM= <au_zg>
##$AUTOPOS= <>
##$BF1= 50.322709
##$BF2= 200.13
##$BF3= 200.13
##$BF4= 200.13
##$BF5= 200.13
##$BF6= 200.13
##$BF7= 200.13
##$BF8= 200.13
##$BYTORDA= 1
##$CFDGTYP= 0
##$CFRGTYP= 5
##$CHEMSTR= <none>
##$CNST= (0..63)
1 1 145 1 1 1 1 1 1 1 1 1 1 1 1 1 1 1 1 1 1 1 1 1 1 1 1 1 1 1 1 1 1 1 1
1 1 1 1 1 1 1 1 1 1 1 1 1 1 1 1 1 1 1 1 1 1 1 1 1 1 1 1 1
##$CPDPRG= <>
##$CPDPRG1= <>
##$CPDPRG2= <waltz16>
##$CPDPRG3= <>
##$CPDPRG4= <mlev>
##$CPDPRG5= <mlev>
##$CPDPRG6= <mlev>
##$CPDPRG7= <mlev>
##$CPDPRG8= <mlev>
##$CPDPRGB= <>
##$CPDPRGT= <>
##$D= (0..63)
0 2 0 0 0 0 0 0 0 0 0 0.03 0 0 0 0 0.00015 0 0 0 0 0 0 0 0 0 0 0 0 0 0
0 0 0 0 0 0 0 0 0 0 0 0 0 0 0 0 0 0 0 0 0 0 0 0 0 0 0 0 0 0 0 0 0
##$DATE= 1250507125
##$DBL= (0..7)
120 120 120 120 120 120 120 120
##$DBP= (0..7)
150 150 150 150 150 150 150 150
##$DBP07= 0
##$DBPNAM0= <>
##$DBPNAM1= <>
##$DBPNAM2= <>
##$DBPNAM3= <>
##$DBPNAM4= <>
##$DBPNAM5= <>
##$DBPNAM6= <>
##$DBPNAM7= <>
##$DBPOAL= (0..7)
0.5 0.5 0.5 0.5 0.5 0.5 0.5 0.5
##$DBPOFFS= (0..7)
0 0 0 0 0 0 0 0
##$DE= 25
##$DECBNUC= <off>
##$DECIM= 8
##$DECNUC= <off>
##$DECSTAT= 4
##$DIGMOD= 1
##$DIGTYP= 7
##$DL= (0..7)
0 120 120 120 120 120 120 120
##$DP= (0..7)
150 150 150 150 150 150 150 150
##$DP07= 0
##$DPNAME0= <>
##$DPNAME1= <>
##$DPNAME2= <>
##$DPNAME3= <>
##$DPNAME4= <>
##$DPNAME5= <>
##$DPNAME6= <>
##$DPNAME7= <>
##$DPOAL= (0..7)
0.5 0.5 0.5 0.5 0.5 0.5 0.5 0.5
##$DPOFFS= (0..7)
0 0 0 0 0 0 0 0
##$DQDMODE= 0
##$DR= 17
##$DS= 4
##$DSLIST= <SSSSSSSSSSSSSSS>
##$DSPFIRM= 0
##$DSPFVS= 12
##$DTYPA= 0
##$EXP= <>
##$F1LIST= <111111111111111>
##$F2LIST= <222222222222222>
##$F3LIST= <333333333333333>
##$FCUCHAN= (0..9)
0 1 2 0 0 0 0 0 0 0
##$FL1= 90
##$FL2= 90
##$FL3= 90
##$FL4= 90
##$FOV= 20
##$FQ1LIST= <freqlist>
##$FQ2LIST= <freqlist>
##$FQ3LIST= <freqlist>
##$FQ4LIST= <freqlist>
##$FQ5LIST= <freqlist>
##$FQ6LIST= <freqlist>
##$FQ7LIST= <freqlist>
##$FQ8LIST= <freqlist>
##$FRQLO3= 0
##$FRQLO3N= 0
##$FS= (0..7)
83 83 83 83 83 83 83 83
##$FTLPGN= 0
##$FW= 90000
##$FnMODE= 0
##$FnTYPE= 0
##$GP031= 0
##$GPNAM0= <sine.100>
##$GPNAM1= <sine.100>
##$GPNAM10= <sine.100>
##$GPNAM11= <sine.100>
##$GPNAM12= <sine.100>
##$GPNAM13= <sine.100>
##$GPNAM14= <sine.100>
##$GPNAM15= <sine.100>
##$GPNAM16= <sine.100>
##$GPNAM17= <sine.100>
##$GPNAM18= <sine.100>
##$GPNAM19= <sine.100>
##$GPNAM2= <sine.100>
##$GPNAM20= <sine.100>
##$GPNAM21= <sine.100>
##$GPNAM22= <sine.100>
##$GPNAM23= <sine.100>
##$GPNAM24= <sine.100>
##$GPNAM25= <sine.100>
##$GPNAM26= <sine.100>
##$GPNAM27= <sine.100>
##$GPNAM28= <sine.100>
##$GPNAM29= <sine.100>
##$GPNAM3= <sine.100>
##$GPNAM30= <sine.100>
##$GPNAM31= <sine.100>
##$GPNAM4= <sine.100>
##$GPNAM5= <sine.100>
##$GPNAM6= <sine.100>
##$GPNAM7= <sine.100>
##$GPNAM8= <sine.100>
##$GPNAM9= <sine.100>
##$GPX= (0..31)
0 0 0 0 0 0 0 0 0 0 0 0 0 0 0 0 0 0 0 0 0 0 0 0 0 0 0 0 0 0 0 0
##$GPY= (0..31)
0 0 0 0 0 0 0 0 0 0 0 0 0 0 0 0 0 0 0 0 0 0 0 0 0 0 0 0 0 0 0 0
##$GPZ= (0..31)
0 0 0 0 0 0 0 0 0 0 0 0 0 0 0 0 0 0 0 0 0 0 0 0 0 0 0 0 0 0 0 0
##$GRDPROG= <>
##$GRPDLY= -1
##$HDDUTY= 20
##$HDRATE= 20
##$HGAIN= (0..3)
0 0 0 0
##$HL1= 1
##$HL2= 35
##$HL3= 16
##$HL4= 17
##$HOLDER= 0
##$HPMOD= (0..7)
0 0 0 0 0 0 0 0
##$HPPRGN= 0
##$IN= (0..63)
0.001 0.001 0.001 0.001 0.001 0.001 0.001 0.001 0.001 0.001 0.001 0.001
0.001 0.001 0.001 0.001 0.001 0.001 0.001 0.001 0.001 0.001 0.001 0.001
0.001 0.001 0.001 0.001 0.001 0.001 0.001 0.001 0.001 0.001 0.001 0.001
0.001 0.001 0.001 0.001 0.001 0.001 0.001 0.001 0.001 0.001 0.001 0.001
0.001 0.001 0.001 0.001 0.001 0.001 0.001 0.001 0.001 0.001 0.001 0.001
0.001 0.001 0.001 0.001
##$INF= (0..7)
0 0 0 0 0 0 0 0
##$INP= (0..63)
0 0 0 0 0 0 0 0 0 0 0 0 0 0 0 0 0 0 0 0 0 0 0 0 0 0 0 0 0 0 0 0 0 0 0 0
0 0 0 0 0 0 0 0 0 0 0 0 0 0 0 0 0 0 0 0 0 0 0 0 0 0 0 0
##$INSTRUM= <spect>
##$L= (0..31)
1 1 1 1 1 1 1 1 1 1 1 1 1 1 1 1 1 1 1 1 1 1 1 1 1 1 1 1 1 1 1 1
##$LFILTER= 100
##$LGAIN= -15
##$LINPSTP= 0
##$LOCKED= yes
##$LOCKFLD= 9693
##$LOCKGN= 137.899993896484
##$LOCKPOW= -25
##$LOCKPPM= 7.23999977111816
##$LOCNUC= <2H>
##$LOCPHAS= 130.5
##$LOCSHFT= yes
##$LOCSW= 0
##$LTIME= 0.200000002980232
##$MASR= 4200
##$MASRLST= <masrlst>
##$NBL= 1
##$NC= -1
##$NLOGCH= 1
##$NS= 716
##$NUC1= <13C>
##$NUC2= <1H>
##$NUC3= <off>
##$NUC4= <off>
##$NUC5= <off>
##$NUC6= <off>
##$NUC7= <off>
##$NUC8= <off>
##$NUCLEI= 0
##$NUCLEUS= <off>
##$O1= 6038.72508
##$O2= 800.52
##$O3= 0
##$O4= 0
##$O5= 0
##$O6= 0
##$O7= 0
##$O8= 0
##$OBSCHAN= (0..9)
0 0 0 0 0 0 0 0 0 0
##$OVERFLW= 0
##$P= (0..63)
8.5 8.5 17 6.4 12.8 0 0 0 0 35 70 0 0 0 0 0 1000 2500 0 1000 26 0 0 0 0
0 0 8.5 2000 0 0 0 0 0 0 0 0 0 0 0 0 0 0 0 0 0 0 0 0 0 0 0 0 0 0 0 0 0
0 0 0 0 0 0
##$PACOIL= (0..15)
0 0 0 0 0 0 0 0 0 0 0 0 0 0 0 0
##$PAPS= 2
##$PARMODE= 0
##$PCPD= (0..9)
100 60 80 100 100 100 100 100 100 100
##$PHCOR= (0..31)
0 0 0 0 0 0 0 0 0 0 0 0 0 0 0 0 0 0 0 0 0 0 0 0 0 0 0 0 0 0 0 0
##$PHLIST= <>
##$PHP= 1
##$PH_ref= 0
##$PL= (0..63)
120 6 1 120 120 120 120 120 120 120 120 120 25 25 72.84 17.8 120 120 6
24.5 120 58.86 120 120 58.86 120 120 120 120 120 120 120 120 120 120 120
120 120 120 120 120 120 120 120 120 120 120 120 120 120 120 120 120 120
120 120 120 120 120 120 120 120 120 120
##$PLSTEP= 0.1
##$PLSTRT= -6
##$POWMOD= 0
##$PQPHASE= 0
##$PQSCALE= 0
##$PR= 1
##$PRECHAN= (0..15)
5 1 2 5 5 5 5 5 5 5 5 5 5 5 5 5
##$PRGAIN= 0
##$PROBHD= <5 mm PHDUL 13C-1H Z-GRD Z8243/0003
>
##$PROSOL= no
##$PULPROG= <zgpg>
##$PW= 0
##$PYNM= <acqu.py>
##$QNP= 1
##$RD= 0
##$RECCHAN= (0..15)
-1 -1 -1 -1 -1 -1 -1 -1 -1 -1 -1 -1 -1 -1 -1 -1
##$RECPH= 0
##$RECPRE= (0..15)
-1 -1 -1 -1 -1 -1 -1 -1 -1 -1 -1 -1 -1 -1 -1 -1
##$RECPRFX= (0..15)
-1 -1 -1 -1 -1 -1 -1 -1 -1 -1 -1 -1 -1 -1 -1 -1
##$RECSEL= (0..15)
0 0 0 0 0 0 0 0 0 0 0 0 0 0 0 0
##$RG= 912.275
##$RO= 0
##$ROUTWD1= (0..23)
0 0 0 0 0 0 0 0 0 0 0 0 0 0 0 0 0 0 0 0 1 1 0 0
##$ROUTWD2= (0..23)
0 0 0 0 0 1 0 0 0 0 0 0 0 0 0 0 0 0 1 0 1 1 0 0
##$RSEL= (0..9)
0 1 2 0 0 0 0 0 0 0
##$S= (0..7)
83 4 83 83 83 83 83 83
##$SEOUT= 0
##$SFO1= 50.32874772508
##$SFO2= 200.13080052
##$SFO3= 200.13
##$SFO4= 200.13
##$SFO5= 200.13
##$SFO6= 200.13
##$SFO7= 200.13
##$SFO8= 200.13
##$SOLVENT= <CDCl3>
##$SP= (0..31)
1 120 120 120 0 0 120 120 0 0 0 0 0 0 0 0 150 150 150 150 150 150 150 150
150 150 150 150 150 150 150 150
##$SP07= 0
##$SPECTR= 0
##$SPNAM0= <gauss>
##$SPNAM1= <Gaus1.1000>
##$SPNAM10= <gauss>
##$SPNAM11= <gauss>
##$SPNAM12= <gauss>
##$SPNAM13= <gauss>
##$SPNAM14= <gauss>
##$SPNAM15= <gauss>
##$SPNAM16= <gauss>
##$SPNAM17= <gauss>
##$SPNAM18= <gauss>
##$SPNAM19= <gauss>
##$SPNAM2= <Gaus1.1000>
##$SPNAM20= <gauss>
##$SPNAM21= <gauss>
##$SPNAM22= <gauss>
##$SPNAM23= <gauss>
##$SPNAM24= <gauss>
##$SPNAM25= <gauss>
##$SPNAM26= <gauss>
##$SPNAM27= <gauss>
##$SPNAM28= <gauss>
##$SPNAM29= <gauss>
##$SPNAM3= <Gaus1.1000>
##$SPNAM30= <gauss>
##$SPNAM31= <gauss>
##$SPNAM4= <gauss>
##$SPNAM5= <gauss>
##$SPNAM6= <Gaus1.1000>
##$SPNAM7= <Gaus1.1000>
##$SPNAM8= <gauss>
##$SPNAM9= <gauss>
##$SPOAL= (0..31)
0.5 0.5 0.5 0.5 0.5 0.5 0.5 0.5 0.5 0.5 0.5 0.5 0.5 0.5 0.5 0.5 0.5 0.5
0.5 0.5 0.5 0.5 0.5 0.5 0.5 0.5 0.5 0.5 0.5 0.5 0.5 0.5
##$SPOFFS= (0..31)
0 0 0 0 0 0 0 0 0 0 0 0 0 0 0 0 0 0 0 0 0 0 0 0 0 0 0 0 0 0 0 0
##$SUBNAM0= <"">
##$SUBNAM1= <"">
##$SUBNAM2= <"">
##$SUBNAM3= <"">
##$SUBNAM4= <"">
##$SUBNAM5= <"">
##$SUBNAM6= <"">
##$SUBNAM7= <"">
##$SUBNAM8= <"">
##$SUBNAM9= <"">
##$SW= 269.964128572355
##$SWIBOX= (0..15)
0 1 2 0 0 0 0 0 0 0 0 0 0 0 0 0
##$SW_h= 13586.9565217391
##$SWfinal= 0
##$TD= 65536
##$TD0= 1
##$TE= 300.4
##$TE2= 300
##$TE3= 300
##$TEG= 300
##$TL= (0..7)
0 120 120 120 120 120 120 120
##$TP= (0..7)
150 150 150 150 150 150 150 150
##$TP07= 0
##$TPNAME0= <>
##$TPNAME1= <>
##$TPNAME2= <>
##$TPNAME3= <>
##$TPNAME4= <>
##$TPNAME5= <>
##$TPNAME6= <>
##$TPNAME7= <>
##$TPOAL= (0..7)
0.5 0.5 0.5 0.5 0.5 0.5 0.5 0.5
##$TPOFFS= (0..7)
0 0 0 0 0 0 0 0
##$TUNHIN= 0
##$TUNHOUT= 0
##$TUNXOUT= 0
##$USERA1= <user>
##$USERA2= <user>
##$USERA3= <user>
##$USERA4= <user>
##$USERA5= <user>
##$V9= 5
##$VALIST= <valist>
##$VCLIST= <CCCCCCCCCCCCCCC>
##$VD= 0
##$VDLIST= <DDDDDDDDDDDDDDD>
##$VPLIST= <PPPPPPPPPPPPPPP>
##$VTLIST= <TTTTTTTTTTTTTTT>
##$WBST= 1024
##$WBSW= 4
##$XGAIN= (0..3)
0 0 0 0
##$XL= 0
##$YL= 0
##$YMAX_a= 319138
##$YMIN_a= -437150
##$ZGOPTNS= <>
##$ZL1= 120
##$ZL2= 120
##$ZL3= 120
##$ZL4= 120
##$ABSF1= 255.1643
##$ABSF2= -14.83228
##$ABSG= 5
##$ABSL= 3
##$ALPHA= 0
##$AQORDER= 0
##$ASSFAC= 0
##$ASSFACI= 0
##$ASSFACX= 0
##$ASSWID= 0
##$AUNMP= <proc_1d>
##$AXLEFT= 0
##$AXNAME= <>
##$AXNUC= <off>
##$AXRIGHT= 0
##$AXTYPE= 0
##$AXUNIT= <>
##$AZFE= 0.1
##$AZFW= 0.1
##$BCFW= 0
##$BC_mod= 0
##$BYTORDP= 0
##$COROFFS= 0
##$CY= -3
##$DATMOD= 1
##$DC= 0
##$DFILT= <>
##$DTYPP= 0
##$F1P= 0
##$F2P= 0
##$FCOR= 0.5
##$FTSIZE= 32768
##$FT_mod= 6
##$GAMMA= 0
##$GB= 0
##$INTBC= 1
##$INTSCL= 1
##$ISEN= 128
##$LB= 3
##$LEV0= 0
##$LPBIN= 0
##$MAXI= 10000
##$MC2= 0
##$MEAN= 0
##$ME_mod= 0
##$MI= 0.5
##$NCOEF= 0
##$NC_proc= -4
##$NLEV= 6
##$NOISF1= 0
##$NOISF2= 0
##$NSP= 0
##$NTH_PI= 0
##$NZP= 0
##$OFFSET= 254.1274
##$PC= 1
##$PHC0= 170.6412
##$PHC1= -118.1621
##$PH_mod= 1
##$PKNL= yes
##$PPARMOD= 0
##$PPDIAG= 0
##$PPIPTYP= 0
##$PPMPNUM= 2147483647
##$PPRESOL= 1
##$PSCAL= 1
##$PSIGN= 0
##$PYNMP= <proc.py>
##$REVERSE= no
##$SF= 50.322752815865
##$SI= 32768
##$SIGF1= 0
##$SIGF2= 0
##$SINO= 400
##$SIOLD= 32768
##$SPECTYP= <>
##$SREGLST= <1H.CDCl3>
##$SSB= 0
##$STSI= 32768
##$STSR= 0
##$SW_p= 13586.9565217391
##$SYMM= 0
##$S_DEV= 0
##$TDeff= 65536
##$TDoff= 0
##$TI= <>
##$TILT= no
##$TM1= 0
##$TM2= 0
##$TOPLEV= 0
##$USERP1= <user>
##$USERP2= <user>
##$USERP3= <user>
##$USERP4= <user>
##$USERP5= <user>
##$WDW= 1
##$XDIM= 8192
##$YMAX_p= 536536940
##$YMIN_p= -1999694
$$ End of Bruker specific parameters
$$ ---------------------------------
##XUNITS= HZ       
##YUNITS= ARBITRARY UNITS
##XFACTOR= 0.414653661358657
##YFACTOR= 1
##FIRSTX= 13586.9565217391
##LASTX= 0
##DELTAX= -0.414653661358657
##MAXY= 394240751
##MINY= -3481248
##NPOINTS= 32768
##FIRSTY= -307306
##XYDATA=(X++(Y..Y))
32767c07306J12792k16213k73745K97115o2188M62456l03591K67450m9749j68360
32757b41339k68565N0271j26713j20080j03385K39322L25235J02464j13221j26190
32747c82201K55039L99324n27313k58197J70173K12251n2878m26958n8080K00886
32737d67954M08022m6879k97800L47029k33857j67519o977o1578j46861l7762
32727g12136Q19229J20338r14443J93166P52197m28198J69354L63082q38954
32718d76365o28980O48427N87156m81837k50820Q77715j197881J655742j309851
32709e76694L83999n40335l32895Q48552j077682J215225k71012j011355L90157
32700i72040N41814K91268k07562j72648j38849J192548o13277l94345k28968
32691g02059Q39780j23767J0673n5209o21941o61558J021586K48028p44615N13475
32681b75607N87684n60066M7689K36368q49988L48883K09451m31641N87217K21916
32671A21906n04354N71806k42657m03637K54490o2686k52213L31361j262587
32662a448571J259789J070808j269423k18747K36569n40636L10843J09385K15963
32653b74020k81905K18084r37892J243593o14659K54442j08971k918J49075p2943
32643d28114L4244J78714o17959R78893o51829J61683J53442J5743K62609m46270
32633c58844k78109J63829O16923k98574k96428J66720l08413J38503r71477
32624a425870J310385J03134l32521P15347n06535l33640J98609K34503n06641
32615e43229j21277M705Q90562j028645Q55614m99229J66537n15517P42459j038473
32605a086493N92850O0022r69761J084172M26403n11678O54102n13169p65952
32596a029504O73802J14181L8431m87291N3467J30137k18055M59139k43026J02254
32586d06465m72444K05647k32560l87123O88485k38896L65229m29622M79901
32577d27848k77798R69537p42502J28156K29143l33045J77059m09402m27487
32568a114187J066197l67539J68571m73315N52755l41973l8888n43949Q7176O30075
32558c75077Q4558j56856l17355m7404Q2672K4505K11715k90124M86239k23086
32548e20213P7377o5762k86968N64151n11617P8604R0637m36809K51745K73084
32538d85771n36785P66378K11376l59513J094951o13329j37105l89835J70451
32529b79182J04134k20570j15779k78114K72692j51651j6573L69462j15036J45333
32519b85284j58970j37087O15413q84014M82570J28421R8108o7009o92206O77928
32509b22130j79223J97330n3374o00201O31664l33496k03372L50480o75327K18279
32499h69370o73084R75839n4212m598k63491Q16857j77262j53533k44569Q06694
32489A59271j119796N16885p16579L38250O22196n9355l54873j2118O11757q20413
32479h34775L11281N71694m89930N77283q24450O78821m53520j59739m5338n43161
32469a211834j91429J090557j25071k13985L77575l59456k27005N33630m59523
32460g86541O23410k22096J37820m79202J94124M02777j48612J94602l53618
32451d37336J45804n01247q6849O27695J1650N45856j612335J044602l41982
32442f04142l84291J154962n89630J08400o49352M41507M18237k80813l95760
32433g80882O32052j514795J383579N133K12443L35002j068361O19090j181257
32424a357996J111049P3139n13813p35830J562907j405641J190095l74j227644
32415a304108M38198M43440N77736m47782J2142n2174k31825j98619j15332K66805
32405f11519K70382m35413j27924j40623L87024n55254P70004k59159k69550
32396i72032M21107l41684K24781N57304L6262r85325N81807P00151o60967j112647
32386a551243J654327n85308k32755N44776o35445J07118K68558L8248k88308
32377f80032O62741M0225k44909j67275J79290l07402j035381p4088J023025
32368f03806o81692K040390j283841m38745P01286o65562N18545m49035J86097
32359f76363j006007J885587j357954L34302K68736q44139R66578m41932j44206
32350a015398l43121N26419P67409q92411N40800m32091j4605K84437m94298
32341a072859o13940L46454J45579J097967q0696k87611m36543r01484J122401
32332f80732o18875P88089M41242j68885j347832P91933J51193K90874K66988
32323h6005o51428K18414q47978J468800k92533K95670k07894K03819p06575
32314f05710L2586J01585K59978j55358k339O619J70654m4875k37517p35434
32304a209811J512494j35287q58704O19230n00791l68930p8090K09862Q23755
32295A3728n49542j88485m99827P16817R7134j031189N69679O04047q32969J353118
32285B52511o95121k98479k22019J000726n61789N84522j37917j91890p82769
32276a052225K16630p5942J68599J66407m34680n00771J565935n66334L2756L69579
32266a10046l09352M51757q03381l36141K27902j65585O05240o91493K32860
32257h98239Q00065j122981J074875J42182k28899m32984L32847q05573P55121
32248c83586o52634Q17959k01857L27521j71345J4051k88452l6459m93445J45114
32238i23133R71953j78764m61770k43513L81728m3196R68151l24579r75425J59025
32228f69523m45833Q61131J17104p62071n1956M34668L22910N86907p29068L59129
32218B3398K35343l739989K457029l64985O67297k64505J88052k80991N56607
32209e22744m37244l48990P81603o35726J141745j295725L17723M17700j69881
32200g51539R29023j244165K09688M2691l04653N17492P88919j145370J86505
32191g71409J82299l25789j46149M12700j126470R72304N29638m82645P22231
32182c3290j255245J205774j685810J769955p16939l08738J91721L9499k6598
32173h19671n67760Q98941m96204J250996j623590J269086l57098k06494j7796
32164f69590K04560O15026r18543M22699o13084R26514j063165L04813K01662
32155e89108j005j17657Q78379j027117j16982J23308P31882j37589j42162q04691
32145a202742P3916M34449L44210p88276O39233N37498o82185R3516o1348K42845
32135c68884r83706P60641k03136l25451M79407N35097k41924l49400k39376
32126i36732M02059o48694P23391L37769j156228J104552j203586J161563k79366
32117d95272o01928P08784j0894K25254o56797k0052R35161p29936n68624L4040
32107a180264l93752J80197R12981k48756K09201j94114M44201k63149K04261
32098c29194o06121P88650k95703j51338L19935P4728l32662J17365j483611
32089a897951J114018k23246K79167K64394J89613k32755l35424P19821o40017
32080g62380K04901N06949k39073N4095N78565k80992r65642l0917J83153O71837
32070g9504p92285M45914N47570q81688Q54558o93050j69915n57019M22126O85838
32060b17455m3472o62878L38488o84290R80431o1054J68319j182550N14112n3211
32050i03560n72945J125210k93169p29214J720878j314422l25441Q250R06943
32041c77470l13796L4377p17017L91079J2982P8344j37346N76165L01808J51492
32031F18j294507J750028n86989o66656K11908N063p97245R13064r75340P03940
32021g36116l54247N28460M01397q21874O78645k80865O96228q97685J239454
32012D53397j386688K23844M51927j01525o71812J84220n4903M92167L80373
32003b9000k04363p28133o66723M56283K94913j14235K92673M98717j50518M4615
31993c05771m07600N42298j349755R64581L37511r15557M70208J001073j726077
31984a389089J170681l24920J69926j92736K02225l46272j38493j95182M14807
31975f29053O10747j330357N54854J16516L69119Q9129n99775O87687M3573j173152
31965a260712k64502R38035l23245l5413J40665J26752n04660j41765J453899
31956A29054j72367J78269q88870n77644Q4249P91228k17733l15492l51102R78540
31946c61868m03552M21507o02141K85079P89308j235758k12862N82313j18655
31937h56629m7996M00695M12581k09496j75882O84274j408248L55771K73128
31928e71802M61696n60405N43990l89545k34663l41155L49460k88515k34573
31919a265512M10141Q54509j040088K50663P4935P0461m68977Q09600J42558
31910a61710j82884m93738m25267J355507n40748o03638R5055P41960r74842
31901a190305L88618j50697M25144o88855J083402p84054J363045j045866Q71094
31892B71526r61169P56714j241823N46561O47303r36537L35939j30495J57700
31883e54281o0539k23490J39661k4742L13213j8990n67527N25362M23669j750542
31873a798206J395911p9111k51759m69692K80092M11877L3373J58500l06435
31864f25450K52964n44390N40614k4614l3939K4080j58542N51007j087434J336363
31854B30659j181446K77778m95826L20100L75910o62913J239523j735091Q94478
31845g36828j62527N98918K67314j020787J087960j498704K36651J039167K58822
31836F9986Q2598j298114N62931n71522J057029l32308J51581l15959o03522
31827a197300L66013j15614N00397k16665j88889N91743j03020j26408J80706
31818c09037O58727q79231J03400J92927J056006j131270L45521j177377L85804
31809g54530N46417n27722m1835O47326K74147L96999r88455l03456k18503m15076
31799a384688J957297n59153n92060K34934n57485L91858o70621L35783P7507
31790g66628k38961J29019k11764J68168N77705m7707k86554M34428m89563R6333
31780f35524Q25732r115l86317j399705P29772k51197N31914o22373K43739R56597
31770a6477p64362N17085M08227m2K80218p26460k12388k0213j79285O7368j16857
31759g63186K05540r80101J206000R6933q25643J73428m7288J022908k82396
31750a93805n99631J15102k98968R08046q75186n4329O22993r94541Q07822l24616
31740h87113o8606J306361j229367R11229r8635j414115J224525r6180k27067
31731e78968j198674Q06730J3899n604Q44019q91799K54382P58156r04086k50444
31721a152389J047230j118316M36083J81118M44858L21774l65738o41475K99360
31712e47495j08539r9157L07077J6458k28153m57419P54240k01622K35778N35273
31702B06441j079354K33710M83033l45689j40682m712O08764j020790L67492
31693f91787n18887M46962M90953J163337j675576o29880J668800l71316q38403
31684i55797l62604J267818l05373k53881O1566j065871P04902L26968j53852
31675g36124M74353p32457P80718P453K3787l55078m65567N18529m91415M01022
31665e74779o02299Q3503O33437J37953J77720o60803l40086O75570m24829m26392
31655a321005L97893Q93962R587o44862N80645j033742R95560o77584J9337K01284
31645e78925m00355M73593K39505o60943L6807M78618l76150k33543Q94734j167310
31635a293969J160243K97604j142871J44354P8278Q41364q23968k81446J051494
31626C1083j103045Q74502q51944l4472M22683J11744j20583o06985L76006q4516
31616i85527P62340q52459L31158j90798M90275l72095k67677M87185P6566j59975
31606f81007N31102j013371J158320n23459r72988J95425Q50497k1107k16925
31597f93513O20648p28549L87087m7652r0773O3011p21839N3396J178034j009227
31587i89377P01378j139909J005491k45775O1410k78435J37278J27437j30696
31578g51198m17910J251626o93978J55273k04752J8075M69182j22115q03156
31569a098953O81540m13650l6887L42081o94600J042407l44274J247383n04606
31560B20441n07802n67079m09214K15557J18284L05126K75708K76379p86463
31551h59063o13724Q43991M84078q92780M35514o83244J106855l43637k81899
31542h03909R28565o89287k32138P09227q06812R6927j73904K08784K90943m36627
31532i08231O76842o11163l1393m12178r22N69108O50651l60141N26235r07333
31522h08525l29661J417245j229783J78975l14830Q71872k37549p24476Q15520
31513c61212r44655k17186Q41625N6123n74069J015622j027624J252821L18020
31504C59465N0278j100682m76887J7579J238226P7829o52988K40933k49913k79028
31494g75188o2755j65411j94497J01896J42682J37251K16705j47592n92859M23565
31484i16203J317218j341752L33387l11088O1094O54310m91337k22522L86459
31475e30434M90401o41771j00876O65080j9812r26471N93491k4777L0371p90420
31465a255218P01812j254828O57433Q61925L47172K48235j303955k46608j36444
31456a380476R57732j099195J142762J50850m32929K68501Q43567l81273n74662
31447e05123p48432Q03764M97454l91684j93448m25667L80458M54697N1001n3002
31437a29982n12963J33880n03357K64621l40973J098225j309680J670631j282929
31428i12527K8956J460080j974984J133400K51200o15718L8226K14023j68948
31419e46292J58514K47425j547597Q85019l32986k11442M11812J86546L16964
31410d32037l33585M79961m58506k55552M03980O9573l89647J76088J72739Q3767
31400d83219o2572m68073N56169O8651j53233K24272R8161m73143L2884m37714
31390a097817J372695j678320Q98600K03682K47812R1357p78873o45181L77553
31381a008492K03253R8120q24932Q97163l50849j44747J075299k73899m98838
31372h27922L28798K61623q36873j93527R34986j38435k03899L11424J99596
31363a64229j99336P3668o41769p66587L57518J261837l62842k146573J948922
31354f39391L31920j134633R49823j006298J126669j022105P20222m4207L11270
31345d06730J41216L12270p92281l85927O5071J130104n25833K1303k88538R17756
31335A88411n27003l8708n5598L78510K65765n85249N7983L8070p00128Q97581
31325h0366q84447R30876j321235Q19809n71053Q94624K52315j201249N06299
31316f54427J21388m66534M86256j320779N44696q6896Q93060q33396R52906
31307c63726k91532J74909K67969j82635P6977m92521O1543O1566j222102J330828
31297e78724j52568N59694p79246J089622p44765M0179j90007J503756j678095
31288i30154J61052r44788J507503m59532J27337m49304J63231M19210K87605
31279a17840m67356L16288j143379J470381n95094Q7093m24441M43976K27721
31270b02651o86703M5573M24105j262483J728027p87970k97152N67921m97619
31261i68952M07954L28462l93002N91165m45580l0171k95780M05954o80606O32324
31251d48232o16656M61898J56055m90118J04232O69641j003492N0369q03190
31242a919493J470372m32918o14031O22375Q84767n73214n56916J032105j188640
31233a275593J273152j8641q89095M42546k14526m40139P82048J050131r63409
31224b53526n61646m4520J37994N38095q6386j33125l68869J80985k25142K76624
31214e39516o77636O57904q09987J8690K24476N24636r55650J069574p3740n80880
31204a142129J083711r45092k36267P89888j01164l41193O26930Q41852m62781
31195A13755j501717M32834j09983O05277n49799l68984L58055M23817r23315
31186a520060Q81658J4003l65999K49975J10520N31208j1740j32993k38175p7013
31176e58616L65138o82777N94521M9954l70294q22891J62772N42220L66457j95629
31166e49145K88664j6232o61745L47248N52288j582307J149099k01426N37396
31157a36160n03437O96234q82457O0022O2594k09930R90908r13991J42281j90549
31147h84485J088210k24212j169645K08157N4159J26843K54953n66019M35520
31138f76519j41522Q33071j171999J221144N52386o97563p64464J04496L48986
31129c91984j08310k91637R538L64798l93667L90588j73659r61905L39151N59308
31119f57779N3009M7460K67693k70371p16756M91040L54855j81395o95507J606195
31109B98444q67390k50226j7000n6189o18619Q26542K82628K44661K83287n57786
31099d31648j142683K50277O31860P98757j267277L47842Q43707j304707J420544
31090A46672k35197L97451j534219R29939r06318M23366K82721k88114o49138
31081a432837J419745l08046J32651q46799Q61792j273544L28582L71165l36958
31072a084249K08923K30251L29573j99373P5403n48819M73774q13892J793440
31063D65031m35780J16638j80835j682210J053937r85813P49544M71625P9609
31054c48254m41131j178751J574300M82154r33693P8901N514M17223j38323m83627
31044i65687M35620r53595K21394Q36064q97727J245491r63232k0739N86987
31035d75424p7661M11691j532023J100140R4995j96038k05468m75346M64012
31026h91122J78443J75566J038899r41400K78301n37336K15421m39034N87711
31017c34551n27541R36837k22354q97984M89055n6284m40019M27689r4888M79407
31007b40633p57997R8685k16616O94879J800j061307L88446M99131q753N15011
30997h7354K84138J57203j722079R54981r7773K22817r10951R91777n89455j92479
30987i89175J130243n22548n8305r50853J286655n64576o88682O07825M99198
30978b50218l76411k35002O87409N75900n71190o42391m57478o3929R81822P45458
30968C93970j207139J32270J87942M76614P3643p301l8145p09417R25026j518040
30958a290577P38186j52437M71593n62233J050013n53883l03680k7931N75360
30949e5589j066866K94682P19846j181093M08087k70110L89073N78147r86342
30940a170165j19541R39213o62624M78919j33515l45898N92069N84862j216980
30931a053660k84568L97732M43725r82657J174522J8475r58883M96139P15880
30922c3295j2373m4741j43493j163335L21489J325930j126675K19247O01534
30913e5712j126455K87012R46954n41328L0857k7102l97671p2610J067437N39512
30903F50894j801737M23010k13269O51673n04192m8296K02926j105091Q79058
30894h65024L16509J37370L31011l21003J72910j149309P38269p94428J241131
30885a92564O21249o68559l81165k5408l28458J406417j016066k45370M00596
30876d29328Q02003q41692l14709K18828m95448k6358J465847m80131l43671
30867d44659n98008m01618N06711J49390N71517n4461K57866r16251J93623O28076
30857a07814j169803P98388n15505K51418l21695N38655J71479j47010j21996
30848f23883J03443k93186j46196N13702k79799K58937o89951R62064o22260
30839h17129M00228p03922Q65137q27085K27647N91247o00268N56394o30536
30830i38287K29432j85940q76444J741812o36251o15002P62057j28286N48681
30821i8228n05613j54327P2630o82923P96758o41786O78126j49139Q1614M39446
30811a63442m59349k45706L29601j14929o3313l30946N4450N97376l33686J74277
30801e55667N18943n03571j25323N53193p9677O30121l96210o07638k80681O07573
30791b38937l04854M6360o03324P22179j0349l31674M60015j465473R04774n3835
30781h75118J384033j885822K9559Q60372q18401Q15737K76614j08981M44641
30772A22634l72267q92931Q32370oj434476R62890K73297o97229r7471J235559
30762f7630p7341n1730n51930N12369j23566j838547J787736l59202O5212m12364
30752a116993K36262l04171K94098M90740N08669j217621l00341R09755K21395
30743b78207r09769J028563q03697M04281k43546P44337j067993O2301P26167
30734c37563j57403k55161K91234j1249n23312J462707q62603n27342O31569
30725b89123O41168r98659k72966r5942L26647J051676r15010k65631J507903
30716F90063j183360N2866n06590j19773P31985r95492K91452J212937j033016
30707h58928M77984q75021M82385K98579P18654l75250k72763j178980J579206
30698d134o56956l06217m86796J200209q89061L35205N06801l05498M59545j81289
30688c28191j065791N46704l95117J130606n3989n59834o6783K92092n53786
30679a054089L42109m92944J104270o64585P39582K01821j186392J049193j167725
30670a128760l33337P74407N98731p39186M69710m7601p16139K79623R5447J57778
30660e89327k35382K1564K53557K74492j687437J698306l81220M39051n72660
30651g79056j48315M91977k98920O69595l24050j54014m18246M83336k00979
30642f78672n839j58846P98226m71786p2126p62318J298260o73225q3403q37199
30632a646928J047859P17267n21567J16446r91j370114J280107q8400k85354
30623g51675O83954r08034n5758n36370J034176Q90236j149272P04475r03104
30614i91372J7132n68901J306121N17636l49952m1657K37049n78420O14152r95552
30604h33764p68548J526652r94693R90200j72899j466749J605178L38361j201622
30595i77884j04316P35075R726j305762J370960q89358R22832p13171N33267
30586d18631o19261J613208n50171p76522m51657N25447K55415r99359P73951
30577f47580k05268J64931N25320n44107M53640j031742O23539M30244j092399
30568a323422J180570o9554n95444R78654p12804j046421J202608n37764l38887
30559a262464R36664j83822K08361K91221j132252m46918P67512N70316l95906
30550f47288m40901Q44632Q43617j572962K66143J40678n34226q138J70945n49449
30540a486949K17994R6435K85690J77918L95752k30706j39570K68128m72831
30531h88139J59875k83691k87279Q10348o41001J586239l29051p92752l35325
30522a000776J64517R64257p58524j146110R13980N30455n53984j023270J264617
30513f44838N87078o21104K01928o24177N2513J58296M36491L33479p54733Q0408
30503g94659J202719p72064q2905K83798j53555n069k16193Q06145o16427q69234
30493a217444K94046O25859P56k79654r91143J49436Q17482k97742l32429J600616
30483C69783j000069k29450n76190K13037k33485k69837J695506q09356J7894
30474h22167O66090L99194j68655o51521N60292n99471j07639o48709K75793
30465a096793j48327O82141o45802Q42197k04094k98045J47503n29475O74807
30456e75888m37512l80452Q08657n02043Q51054L66355o05404L62572j52426
30447b65087l34944n10190Q03092j014935J025989n01563K05167J58545r57428
30438a391354Q06995P4559K52015m22190R64163j166104K34313M35136j03656
30429c16123j014872J081213K45663j013055M2782L81321j11020M16517J78014
30420a09560p23133k1613J387060j058878M83048r17220J054575q89129l54665
30411a149515N27559l26628l07666N05736j65279k34452P29076p02631R98680
30402a25120m41530k73175j44506J055579q49859k48793P57484R68022j367572
30393f69470J4977N91553k33762o00381n72380J043912L40840p68062M42930
30384d09843l33749J14707J37271j75725R75744j591932J386842j51306R0424
30375D2433l31261j91799l36751K14644k8266K12276J76635l27378N11750n27599
30365e85316M51609n81509O04552J32683p30956j127055K079048j020694L92660
30356c84978o85590k05136l3162Q90109n4834k67140J003819o82560P69204q43662
30346d93930k64325k20417L66020J706o07936N99879j13671j03415l28521M29840
30336g34770n03806k12019K087768j780349O91808o33806J51713N23109j003303
30327a413655J246888j164136j12639J471508j19698J57177n11881k49981J70327
30318e26090m4579Q11402p02151l2926m9693O33148n58046L17249k93108j27741
30308e72535J08264L95208r44990n5228n5713J381173n60101L304n69947J195247
30298C24682j369266K18235L56603n05290Q27474o11298J003433j39727L37922
30289D42768j709871J59069Q29818r05056n42947J606926n60879M11135l97256
30280f66293J138150r26262Q66742j105457K47328J102967r57388p18043o5064
30271a083320J060252p35719p45721J172893N05639o00092l76430r6000K68315
30262f30183N03013l08130m7393p9761n15n20433j667k02459K57996P39912o76687
30251i66307M74007O39979k32342o56224l17575k67133M29022M9071R26893j45686
30241f6295n5641p83381P08875k48292j152807Q08915k37998M54787J499m29362
30231i99700N51201j82890o82182j46624J139230R585j77981j90432K53795r48462
30221a374460p41707K137408m54568m3963k61029R01781j827542J425171p80739
30212a019648R6451K94832j50565K28276j9268N1647j23383J10418N7961j26053
30202e99332r40188M38048R90190n79947j153367R18743N27487o77717K11688
30193h64395J03999L71562n04328N99916p06611L20272k13759L80656p7176m94608
30183a084472P11023r62794J014033l88233P45927p82116J88055J38552O4743
30174c55282o53030l059J473583j341254J50200k3998j9865M16896J73972k27680
30164d09517M2288l60147m42347K22200N01386k65734j49644K95328J2128l48863
30154i02922K88141J48439j72822O11168r14887P68458l72171K26139j382128
30145a702585J143000n76220K63673o77375J040576j39283l09566J170170j42541
30136F9849R3948n60805M21770K1718k91912o26040K17577j85437m88259R28942
30126c98649n35981O61061l04092L61859J53266p26782q1107P34722Q8391n29650
30116e76962k63054m87533Q08110n42323K92352n64232Q79162J2585J43988k03918
30106e01825m19745J65222P44101q75298L93894L12560n20058l13659M16490
30097e98318m4224l12375Q83498p84373J32669K4888r34945J664480o06446n37275
30087a112421M75283j27672N1228j53169N35279R912q04521L54398Q86383j001811
30077h87111N77226p21629J398877l06682j622416J332252n56540J50850j88202
30068h23375P81854J14317n44406r30595J286856m97034M42484j22880j64233
30059d57012m0035j415860J496442j052206Q93881r00282N41134O73003l49700
30050f10635j016262J232558J76247q29464M6372p44586Q14534j57749K77612
30041h11373L53335N95005o70406k56664N33893j387190N52779Q03265j887740
30032b175096N00253J070045n12519O33220L85681j596634J180383k13664p73154
30023a501485N55939P53183p65950k42232J027146l38023l63771l1290k34880
30014a141363q25624J677592j23089m31092O22477q69691k91402j57982J193877
30005c46297P2781J27209M26091j125772L94387p36701N35119K26115o88985
29996a116053J324793j543137J281026q64685J06725m6172o51347N58965N71522
29987c78363l4257o66757J032370j529887Q31710l06743Q77251l29720j44075
29978f48471m54764J028572k97353k5095Q09213j389805Q24853j512056J275061
29969c89845j57589P5493O95658l84445j220963M93184J30018k96485Q26760
29960b28214j255125J213709K64697o96741K8044P89276j098187J058220n00947
29951d25268k43546K17141R0479L71384p14153j4290j55350L67033l0614L61612
29941a75572j482503M36027P14327K82853K18880q56970J201007j633521J633192
29932C37720m17182J76551j227072K44974k137N47881o05398J046046o53991
29923e52608P63461o60444q1416j73406M8731J68026J036924j132508M06722
29914a76518j528372O50656P91576p20971Q79525q29210P21178j73072r36365
29905a321573J484052q53696j39867k75025R90161j194910J58951j24014R66925
29896c08996o2405M17299m67406K61590j047164P72278l40528m13448L34338
29887h54442O93421l2695p44587j7399K06333P08568q12528n09945N05403K56934
29877f00937k4604J86312L84655k068647J153045K47408J7476J147212n9393k69347
29867A13180M17027j607856K31073J47186n48758P63676o76583O27188J84375
29858c49492j34597l29662k3815K10161M21980j024542M91341L22260o46943
29849a063309M94115K44425o73662k94225Q89855n48709K25872J275726p19201
29840a69113k37031N99085j162721O91261n08173N85326j244539Q78195n41713
29831a109423Q58440O1412N8200j455091K55642m58766R86769l1560K51302l51453
29821i34528r5724M12933l25436j56071O00696l38299N47021j187849K66523
29812a210734K251138r94686r60793n28261J569882k76506n24805L93018j220326
29803a502073J157262K33881o67561J55759q73684O42605P50092q60259P48320
29794b15658j00446J87954l21115j55229J90678j43604n3641k69836K88320P44862
29784A52285j365116l3697J080040m54303l75692l63678J940803q72043J20049
29775a71352K66760j428520J284710O4338l9627j591483J85015R21639n21119
29766a029639j14498N04888M00744p45648o3232J036869j035278L40681K48602
29757d56511q2140N38687o13904J726L8976J80771j9236j27834L17520p00574
29747i22519M8013J76262J55210J00244o75256l6354L07551j12934K57195j30560
29737h33148n3057J91021r6548j207947R27114k75560M32999M22720K21672j15993
29727c86727m14297P78061n32015J54584J59248l02168m28085J49070K64872
29718e57457O2747J52403P03097q81110K56504p84064K72854K7988k09517O30239
29708c26316r10736M54865l40117J916647j262760p3439L95273n05458J3641j1087
29698f49487p89384K76878L88901K7257m05808K8146O7149J46552L70075P1681
29688d68040p93992N52323m43298P97403o24914J042971j266997m96980N68238
29679a133286N27636M4110l23168J082885o54257q12480P92956j383158J146561
29670g12201L21680j40156n7519J01800m14159L66101m0916o59248O63271k17045
29660g88392O33620Q89611k053849J349444n70368N37273k63567J35182l27526
29651d58572l02681J08813L95320r12407R26825k48670L31524k49771l38273
29642g47892P7819J07759N45772p05489K98543P00381r88026K38864k50157q10903
29632a533329O16341L32023M30724j3793n45466j18619N08666j304727J171968
29623d56212l99531o79340J097855j99656O08690m95634M12158j37892L6905L42071
29613A29414n69284J10077j64893m93834j65880J043463j254990O78175Q67945
29604A80193k49214m99381r90845Q37899J03787m59625J105665r14126Q95585
29595I938k249926J668461L60474p99933M04562m54642L00076J94240O34962
29586F8212p30549R98368j475249M6302r00733O0504J526030M09139o60484M52491
29576b05969m95438J33954j85092L94214N96890r23452N19680k33666j09055
29567e07934j104858J744905m98893k89511O33839n49647m61899J769106j316539
29558e81431L68453q22286q17877J097478j3877k20327j70523j28748P97588
29549d91550k17272m74761O18457n69486j17652L39733l05093O0863J28925P2410
29539i55426P10939m49537j35648M04193l2560j52023O81785j49001K1026n28531
29529e84783N11190J56118m41025n28568J63312k32196J57458m35715J100445
29520a33764k46709k91871K10873K48271k88775o17068J258222q67522O21070
29511a07273q83506O01289Q03729n86066j35627l58805L63968n46813P28629
29502a20475l80784j249789Q6205P55867K31312K81788j6467L16641m24858l03557
29492h24117n18008N31233N43017p59774M5902K68744k2066l21467K78088m26536
29482a204984J21084P66444j96832K19210q10103R08975n97718o36870J117502
29473c13292j9898l60701J149125n19496r33629Q96511r32084M31001o87870
29464a290333J129342r39592L61328Q96098j559281J010036K79146j402336
29456a515592J008869m63181O47790M57171n56588r11483R31938q41503P63666
29447d78913Q78512k06272j301958m17701M09790K87298J72655K08833o29897
29438a077653M53187P10102N28723j529776L29575R092J09074M28320j78749
29429b18105q93193n71065N74323J769151q70895m63726m68676J034427q4563
29420a92322j11272J26593j2919j018232J154002m42951o54315J43567r3775M07569
29410f94055o81364J077296Q31239o24789p26130M41458l69918J348802j394712
29401g92173P92003o24805M66156q8422j159736J072364k59835l36396K74594
29392f56250O19244m54190o43484R48690q811j825308J350760l91020R20351
29383a40018j45126o12017J65937N82002k15540j77946l76652P45608j354204
29374a527956J241236m47458l07605R14723r36398K04444n19788J037814j67516
29365e08504n87755q12957K215467r15416J54540K18655j290951J225936q3163
29356c84148o75440j82982L44779J068146r86573J40921j27851k06279Q97388
29347a12039j007648j40412L20912J018044j496470M65991m15443N42121m64154
29338a289098J058174L91519q29315O65457N95742k120822J144967k79444O59857
29329b963l62216k9095m01417m28649j73595R03218p01799J430658q97782o58102
29319a321742P34516M79635j13303J49048n27787j96337M98835q9432j4245K73478
29309a27334j207248K90665Q49923k55242L33896q73703J95090L12465J15916
29300c65572j72828n67003J050956o89881K46342k09433o44844R27866K1479k1431
29290d24349j086622J579704j66919N4470j96963q16730L34950p4860j02917
29281i00236O11851P21695j092636k37739O41535k68191m93096L26876Q21839
29272A31898j335004j27036M17715J01570K70921j06651P0091o41852Q92183
29263c26165o27276l30788Q29647j83491N48336l48602O53845j326388L06380
29254h04502l38982N17003O39387j451232J189837l18499J75374m31038J1053
29245h11599j19864P78847k19676k63919M77532q87380J388899n88869M42123
29236A96094j052040J115371m28476j32578o13681k64603J46981J36038L31906
29227e64988R872j205343P31696L324M58781K8796l48847L28795J050662j938289
29217a445541P04574L85984q24147M44319N17467o9368l1852p14981M20660N29615
29207h3270n27291m68172M77816K03117l32312L83583L77966q39478K28049l88004
29197i67996n30366N94731J241712j358415n12459J066333k38932J75967m92282
29188a021707J352957j507018L92880J05035Q08478m00102n91620O86727l98443
29179e72813l47060J04505Q25989m68646j298807Q72736P42767o01093J49170
29170e93252L85361n60952L47246o53035N96631l44410K46014n46925j01758
29161a225080O77841j037236q6240M41835O77893N67031r03293L54136k7558p92551
29151a353222J064711o66358K86067K49445m89148R6491o91134J417471j513119
29142a598796J406648j136119J275436o47693J29140m37580k01760Q08736q86425
29133a288413J743730o43333j22641k0570l96515k0919R32643j706962P68414
29124g54566M07937m85422N77834l4040j119472J151675q46007P37236o61764
29115a026589P10855R1775l33819L10755p35879J133775j449808K76726P06198
29106c16011o43714N00735O6851o63667J142910q67426j10751j12221j15J68711
29096h34698o38913J253878j124225P746M30879J236560m79685m64409M30487
29087a82380j01385M13384k173877J14035J339878n24614Q98290J55469j400676
29078a461876J292528j902785J297407l50923N39460n97234P50878J00587n78479
29069i10437l67743J280069p90389O9145J19805p48951J244249K22290j797712
29060a679674J584574q4637o95423Q11376j756072L61843R57623p15020M50868
29051g64542J74638j14563N26568j183931M36662p39614J936433m26440n20136
29042f74925R2912L34482m30996m61053J26497P05387m20692k10613L57464l59088
29032i40625N5517L54535P78639m23587q45132L96786O11853l69061n14692k48798
29022a144565o6120Q16997m82934J58104O37193L04654j042411O20409j064392
29013a263065l14096Q49984J132679o20952n42233P0620j99024K67774L79893
29004b38420m91624j7011m46864L37111j09271q83999j20079J626219m01890
28995g45828Q0349m20288N31670j97334M05288j69777j017560Q42150K81539
28986d09791N44943m72594j1005k05519p29569J501551j049701j82198N63281
28977d50602K94561m01739p20625O03313j66874J37268M18100p38395M73352
28968e51641j58646q09913J432958o94220N88235q96370O17414N79999j189253
28959a081437l849J212033o85232N01035k29018q75032O04510q1082j45246r8580
28949h81898j83530J347832o77905M12018j201204N32683j99735n47407L38776
28940a060370J009117k60172K9883P4347j569911P85812J210811J58827k830411
28931b452067K162649k05587J41685M80117l55102o09296P61960p10812j79452
28922i65905K22416p30651Q44433r01501J19330K68924J051225m98351k13473
28913h03553K26324n34744M50377J71020j42388J43797m22634k1059N67673q9606
28903d54793p1196K47766N12238k016328N69364J485985j284087Q176k92203
28894a295078j337395M060247q92242r1144j20981k38197k82956K11079K11320
28885B24653p551r39899k18612N71760n62030O80967j306517R58458k05091M35549
28875c68313n78571m82408N50127L86071p26863J058362j238500J887597r44424
28866d56922K94836p00144J23441l12850K38549k37757K61993k7469M19861q01710
28856a198172M4730J16470N99442J89095L4697l63654k25935O00545j068792
28847a271574J271737j089139O5329k60719O02013q80522L51152J450944j339626
28838a100405J033570j28003j523687J187861l25837M35340K76163n14233k95168
28829i54399P83420j40021k60120M87413p58213m26088N05351K40j21362j03800
28819i87579R69736K9298m84862K22879n96036J047339m82804L48711q28843
28810g62161k58305m3623J68787R2161K45473p68276N10056J27788l69823J29409
28800i28514M84874K35217N24289k855941J321938J132374l69413K44496l46465
28791e57145j55706m89928M65012K6327k14319l97652R93268N6346p62480O27675
28781d08602p89935L58794N93061k80773M26356k52744n07565M88238L0038n89688
28771i32820J99913J21047p35739L03479N71897M8535k16416K54707q91513O60480
28761f16430J94582l95504N77823m73340k37321N17012r2854N22405J03948j171395
28751a071074N54266q39176N30817M78091q57583K04028O27217q19722J013557
28742a79579o21053j13335j4514P09356o96434q11013O86836R67993L45733l04947
28732c0957j660201J085459Q2582K16894k50463j60702J18358L20895p69857
28723a047992K68763j4143J170400q83953j160543J438981L03252K10663n88864
28714c03436R96666j846463l49107J583868j032817K70863J049308j280333
28706i11451O56800p0227k81778k87051p15451J833630j549165K56200q61372
28697a929865J283564N4360P41491r56155n09783P42632j93045K13380L87934
28688a65487p99245Q4790J61968l64573J714721j289838n04244J440606l80839
28679a02141q31664R00721m61097l97617n33889k02203N79679M60175N43412
28670d4624J4840o65567O86394j87926m12200O18664l45374n24608n84438P74447
28660f70392m2440q50635J269151L31920k83570m212r65516N55748K41919k25792
28650f43819j11360M17150N43903r78117o33250J118442J1639o71248L6365L13883
28640e96412O53280r39284K09498O87956j392304J215312M58984j070736O98859
28631g4847o13061N25029j133781Q54065j26724j08332m4622k14088M78860P1925
28621c85576L49933k84272o04869k05415L92827J6464M35689j1124j35554N57996
28611A26099j068459j12169j72555N21822J035781j020797M82591k14632m0711
28602d63030K76204o25917m31761J314574j307357O39514N86797l95785l5570
28593d42331j43278r59903N41500P33928Q16759j841934L21806K30902N81040
28584a61511q74436Q2179O03746r26504N69923M50654k68652N7008o62813P26963
28574d03443n46259J09811L43723k63889l0024j76487Q04927q08042L36556L6528
28564e96599Q00914j253517Q09014n9450O09565r88890j73128L92616l3992j057984
28554a551451O35140O63400j072362Q3722K54459O99773l71305K27250m76301
28545i07675M58469l87162M26084p27154P05310M93413j573195J031895j09762
28536e89777N85091j593179M92742N45795n66253K90564k6564n9066p46441J197925
28526d69163o27422J26572m6168O50150k31004j95325J75128p696q34549M87994
28516i71483O82279L69320j321077J66785N59196L49525j210263P50496m04626
28507a029848J105459r26578O99247l52411L7345k03454l80038l71818o16762
28498b038858J878823q6447j126844J828151j634428J547562r47144L7825k92215
28489h33575M30273l42921O12124j90524j6052m59240n89082J024757l74961
28480g39201R2890O0236j00311k36414l87848P64492P3329K14861r53069M16222
28470g94813K93433k60551J90518J29951j14963K95316k73856O03562l78918
28461c10321L03510o41293r1674K52728J034830j111713Q42749p92145l69639
28452h82968J49455Q4056M946k40941L39278J15688N33576j100334M87144L11122
28442a98978l56800J88231j16959l23009K80692O83467p89833n28981Q87963
28433b74207o15399j3409r30569N63202O14626l53848M37723m94080o6305L99564
28423g32702M69305q29357R83535j910623J506714r5814o45561O21325m60494
28414a093672R76043j405271J101290p17471P05420n12633l85689L80398P93610
28405a57975j24963q24317Q44690m09759p7584j92378O31746m98336O1417r90248
28395a737707J119332J593335k002016O22630j102636Q03850Q92314m11497K6334
28386a96061j339984P56487O82543q53413Q73039J89132n39464o77482M16882
28377f88321K99724r49373r9121R66820L16366o32463J67973o38484M97283J011628
28367B52032j226925K92490Q7835r09722Q77854R17665p41642k43342q17299
28358a511054J149995J46580Q20186j339751J61166N17844q94791N15321M11923
28349b2581O47811r94643M3328j119864J543181j230632L55150j93092j81616
28340a152958k9669K11423N013M42853q60605J128848m69122L58059m94696J33652
28330g27202m53578J140456l82398j5303N70049j228606N64682j221877K064265
28321C10488k29065q00310l05903j56507N88705L67307L02461o03184k1025K6873
28311e20160r4292j1605J1346O80209j760394J204885l4784P3500k26853j37914
28301h16062L25265M18589p93573J44711n18504P70808L83187m83294J27321
28292d41552n82672j4349P62243K27137o10766R1857P97651q32301K77975Q2837
28282b41940o632P5574j797968J249046j76035O30361o49862P64749k44728j93283
28272e90718n73574O28483p81732N57567k6846o99253P87149J88666N79008o66308
28262e97558Q54963j638303J052926M5254k2580l16810j57637K77631j63870
28253f65984k66330k58879m96867J054704n37902l8300O88861P60520j373969
28244a134146J092173L9919l95561N73184n89192k74425K39556J13195o21687
28235i56984L77295n3356p6683P8785K90714j142268P71556K0715J06531K90429
28225b93266k84767J9883j03702K84761l86967M22697L45238q04491Q59637Q08954
28215H67977j942589O8285J13999P46108r55607N16828N03725J03050l87071
28206c65295m14795K36504l24770M24762Q7854m54117q3522O06744m97639M57244
28196c27030k23159L50930j139608R90798q26349Q27008k27031N93889j217214
28187a197766L16963n63205J719394j165427M39833r53959N42924j62001n7083
28178a080327p75461O56725L18301Q93914p94626k49352O5370k58845J051147
28169a73154j409569R37650J34559K17461K22335j22430q21782J50071r0077m03127
28159a358063Q43748O89310q04850R05252k53818n23292N29268l21182j007480
28150a301107N47609N56531m97500N5661p88693J108690m16916N07622K23297
28141d806p73001O14700l90977m80850O59017j28827J96400j04788N98233j125229
28131i40128o0053R61126l04378O97143j765068o03349J109357N12264n40153
28122i33239l42664P11057q86609J060887j67241m4399Q20919q52695m20520
28113a054504k10220O8349Q29883j31142l61273R4805q45137O61980O50830l03523
28103e99952K44134l8438M15582j163630O54803p7843N41633o49443n16965J142900
28093d7219p29572O91267m39151K19488o29419L98194M50877j379118M87425
28084i77228L95390J76471j54503p82325l08853J328677l4278L55361l21892
28075c23180o61244k34772J503476m83095o40399M40086r3687n2952q52179J048235
28065c49711n16725L77271M58532k69900K3987j66041o97433N09039N71516m22555
28055d82020k96224M94293k55957j87389j252954N41664J919207l85383q78537
28046g83300J95997o38629Q28449k58882l84724m27466M6245N69615L71703J81445
28036b99547p70447J208529n66669K50375j420037L46922J045537L62769p78069
28027f20637N00416m0712j85504M14923j335724k37679J305648o86219j7126R60070
28017E7456m36877j01629j86193M53402j132177L56779M12379L55861O7529l02914
28007d56384m46143R6522p0768L84146N13211q97412K95479r5433k19130L65682
27997e30230L32771m90327O20521j69815q73685P40931j15825K72803p04907
27988i17763O44188o29746L08724K75325j366389P58068P55588m11240L85387
27979a97858P9488R3808q05708q5043N81614N04814r56718k23857J178024o13785
27969d45221l45298k09925N19722p07967Q18103l6196l48135q5484o06550R3158
27959a353793K02092R91398p57846Q46229n26614Q2539n27406O26533k49519
27950f66387J07541m58407M59513R65982j390782r0711K67627j63870P75150
27941a94344p40827l78106J272117n22090m54877l16327Q84455l20229j85644
27932i55872N18945j96023J77897m01725P86467m69997n15788J871484q44897
27923b9509l56502j63075l44976l66736R43957K54202j363961k3358P09475R0750
27913f49733M60074j002455P22654q28912L71525P25849N08512j299329K24122
27904g67693M51337r89680R72329k61742l89420N53187O89336r11665P8101P82252
27894B06342j037676M5516J90471q90832J140252M70748j282295N39616K35569
27885c82289M90473l98825j318512Q40107K25535j05591m66440J846012j115648
27876c85178p03125R93171j231977M41436J012841p96011L62237r13291N86481
27867f33416m71744O21116L88685q62352j72207L75106K74574J52705j48229
27858d75762m86823J11991n48843P62306n71157M79062J91715K93546l72762
27849f16727P18074r53607k34971J56808K03203J25586O6371K67354n14597N51062
27839b31444l16289k31429o11763P06238Q2315m35906Q73069m40311l71352m27287
27829a404159J397620l96914P2117q53536J430508j588504O42279l0996O35460
27820i6125j096596O13950j5812q60590R69110m78389J23825L63027K09448P4110
27810a94042q64822R78542M03491j179334L4061k75439o3208J481818q01661
27801d80594j88603o45034J666520o47162o68283R61823n6786p91582J81753
27792f67948M02775q63765N29928K32304n12428j56520j32317J51459k49688
27783a266200M64474L65281q28196N36030L93519J77615j86060q23649l14709
27774a481895J418435j137605Q53540m08101n2061m03163o3305J723232p86050
27765c36973q83720Q50800j49557O16742j67095j196926L2371N06135r9904J371581
27755E43454j278271K7915k25932L29539J43525l65023K07677q73584O70941
27746h19759l18686r350p1765K11813J240621l88732l58467j38450L98772q88411
27736a142414L77340k07926n36435N5371O21673J54745O17724k62343j364033
27727a686298J82561M82525J037424K43502q45596L52896p64055M09220k03290
27718g91111l49645J397509o37382M08906n39325O43130r75217L35760m15920
27709i23295L30300j34595L35961q85616o17270J093233L02054M62581r99167
27700a035814J90583q76632J258420J58828n79716P94890m04946k26029M40459
27691b79957o94157J45044J02240k61561L09867j70191O98010o23262L14302
27682d59665l92930R72899n55764k61218o07467O69793n76621O79700k63531
27673g94804M67164j195681P87206j69055N68563j071987J201853k13129L48321
27664g1549k725n69142l25547k89074R74601p6660K11224r60552K72695N28464
27654c08265J75652L75574r50347N610O38751o98418k95132J68924N69903j193339
27644a511087R10280N47984j65007m56859L36908r97312N46457Q24117m71447
27635d35966j016126J123316M50458q97955J035609j266083J97717O46682L30968
27626A68620r56686J85607J51560L09704q86423l03730J306252o36868J21598
27617e40366M51751j111766Q92509n66618J87620J87982m61378Q3869M73860
27608d02537K6292J03070m46816q89508J048571p26810J501303j067053O28855
27599b24633n6160j067190J039128j557771O91231K309527k334201J071046
27591a29023j594343R90322J223363j335938n50192N07790L55788m92348J179620
27582A55039n24261j18456j46104j353688R29534M08871q67561J186605p25575
27573a055596J2542J324751j344263M41882n72875L23721R11649j517076M4607
27564a430658Q43273L77059j89110P0161J77222l79616m13008J259405n61830
27555b47102j127350K66499M34974l56107m5805J356793M15100k103066N11380
27546h94684J031955o43631k97886l25723J115800o11509K68292L70723j928918
27537a915581P44732O91847l51919j721P16083L81157j172290k98819L63822
27528h42689J04220l36840R26876j017794L63868J107939o11841J40592n82006
27519g47675P42803o75335P8130J083044j375462k35269L62614R78086j427174
27510a216238M63184P97873j486237J47646P20875L21218q34507L74762R64417
27501B52993r19585k8922o91701J761356n74700p38071J489768j619966O67459
27492d01369R831p0104p52012J269896n53810l30369R1946L67884o50386P16252
27482c02241m07702l30899L59926M83024n29708L79k79729J87906L00235k38707
27472g57516L55614M75015j201139Q74915Q5029l43286k038M34615k91525J44166
27462b26150K21623p06485K04761q21579O01185N19055k01892O29218r43279
27453g23543M45124k99206J24638l26652j33230K32029P17303j097959J172085
27444A10589j052207p72893R75675r76887R01586J097046l71800j27846L17287
27435A00550L1590p86060J04118J18697k75998K49313m07836K71524j81508O84601
27425i1009o03155q82906P49007R20329p31001k39017P43640l59454j80240L27323
27415c46483j47088k2477l37440M38916m84802l61042J506273r48374M48674
27406b53843k19205n83633N02824o92268l50342J485886p99535Q83438j154252
27397a180930R28570r1829k40158n36949P13175k66633K99947k9014j55782j203435
27387a763038J285361l15158L65331K8530P22544n66568j307737l09316J403155
27378d56896k79877K38046O24116o90513m32885k99759J94060K24433J008964
27369A29689j166938M80585p48647P39970O34227k261698K72510J116012M92708
27360c11582J82885n03170N24100r90894j5403R32465l2237j306077P69622n56143
27350a306434J052791J9107l7106N55767q85598L77184j279147R89956o21519
27341a134999J6390N56592M83080K46961j174631L08827L32480m15018L42797
27332d37521M57945L35350j529259R47280m72482K7276N75979r73891k69926
27323a339249O08177p63482P30608M44304N6471j578129R96308j12725J579142
27314F21425j032737o18304Q95716q31348M51383K9799j268120N24572Q78931
27305c48683L94233q49755L10368m81285P94667j057733L29284j00409J548846
27296E39533j338552O3582Q20612k77635o31912k2594J079663j471086o3793R07276
27286c94906j016097K64701P4181q07029R95716N14942q54222O69933j79160
27277g31941k83946J52602m59319P27758p66693L07926P79289M55078o84227
27268e03473m25743m507l10289J35994O25776K59227o93400N29400l12669J07086
27258e92598k85771J22028n49045N29571L37144m56849J63227J105764r45167
27249e71696m45635Q84147l36968K96253k33383l76768L89819n53175J130383
27240A82977j852016J454862M0099q09443N25085j05096m42258P95364l88298
27231e98724k087435K354398o3496K22217r55799J670709q45372q63496o7551
27222a234549N03142L19587K30612p76828r35l86985R01418k40575k67749P09641
27212b43221l18588p54761J668745j347282n83781J208466r47363Q44558n73795
27203a047022J129243p18787m72984Q84421J57578j098826J25731k24065O61933
27194f02778m6552k66625P35553m3132p86610j32246J46680j17016M57910p41643
27184a396459M41526J012619p13840p58982K65281Q01427k48375N88076j044347
27175a053074J918783j077387q1800l75157r7023K09380n6417P26057o85043
27166e71681K74206p12062M86686L33058j88531k69140K33056j34947N65266
27157A5911n9449R01517j152590M00967j190420M54757J75223j109740J634544
27148G0720l26887M05122p80164M8752p7350j73513n11051n41390J959723j243091
27138a169129P08081N76373j30606n04438M16273o46297o71076N76158q16756
27129a661417R01135K95572j119358J228617l35335o69119O55967N49205J24457
27120c0276l50962j002395N08024J789039r51569m83033L64373p14307O37175
27111b33931q02038Q97281r2828n29094p64088R42058Q95670q4872o89932O50199
27101A88425o18860K93638j389899J391083n05796l10023O55919m08422K38219
27092d65716L6166m55036L31985M84302L2083r52840P40862q9072P5373l90137
27082f52030l73333J324835j187155k5457J00840M26945k76761m93305P56007
27073c99414m2656l5022L61988N24174j125367L72257q99064L92311J42152J8873
27063f89768K99572p02799l01043R48515M44006j063137K09619K31610O30196
27054F771j23629n76181o54041K13283R72002p68207M17039J86192n77960l33214
27044a237945J231239j647747J383497J00747j148272q6594O26990J94112J00790
27035d83183j22796j254354J675196p35713N76371r88424N08180k05294K20424
27026h09593p52798J373776k8225r42829J251309j309685R87150n61191J046460
27017B54374j399717R50298n15580q92397R29980J065754m63519n84514K73206
27008c82115L97943M04171r62425k71158k61680R01719m28039p42880R54716
26999c89748m44372r8795P49334l68938m70715J94300m61339P89377L14469K25557
26989C9130j098309K23725k57915l14173M7473M91719O31902M23024L20388j272973
26979g66009k73451J10926M38054K61070M41722j384125R9050l64132J108766
26970c28129m18740m25692P30579L42107r16876j26361J92707j13793M64294
26961e99904n90075M17597Q50983J602j232103J58137J42757l26647L48885K42476
26951e86292q8161N48808q38021L12525P2000k61755M81892L61455m07534o85261
26941a090344J87148M18303O15446k36448Q30062j793927P23541m42521M59959
26932c28781q30123K43844M04553m44444M64647m81006J18398l09599J311733
26923A49222j069232K66765j60912M70815k83802m0084L91578r57213N29407
26914g03456O09819K12519m18078k98580R21890j462069R42848K77990m48556
26905c65673r82252J088136j035155L12617N47859l56355j8994Q2094l94618
26896a122341j15565J068080N8907k67625m4292j017205J290476j228045N03925
26887h73685K34107L72611m2962m19193P74986j022524m3887L33349j49676Q47438
26877A0564o17601m6576o27843J567Q2728O64434L75273K05556m28581O7513r1800
26866d04766o9949k63887O57765p98669J46120j95201J429078n51771l65664
26857d16944L20281j03397j184413N87214K8801M86775j360921J060014M1925
26848e40665k99660m6708l33150O88039N0969l94460P07566q18209l41247R04299
26838d23226l67407k63582n6343N06968N47087j221205R83229L47182k98p17212
26828f64807N83165J01682p66358j39730O7361P21141j678085P96060J685194
26819G05623j383067J10314j82359J364420j952329R96357j551248O78687K28602
26810i85000K42701N13578n164l60566L73680j049618J16047J061547n34096
26801f26891j52936N09733p92731j393N32220k84877n18427J2848N37782q27237
26791a611909P04100j76986Q44872p98028N60393M15779j272370M04104k2796
26782i52841O60582m9154j606628J532048m7879O83892n46755J83420j28178
26773b71493j32735k42437N12265j325039J439598n76296K05500l33122k99903
26764a023662O17353R52414j835326J577222r99919N73301J25504j347207M50691
26755i09629q6087M30776j046459m89M14995N03654p24336N49746P11079L02653
26745A45903L13025j346513l33802L67524Q1964R63437r07860Q67684r46286
26736g94924n77212R23180o57367J34676k43479M80688L98206l40390J20612
26727e56010j97928n61122O8471O12591K46011O0298m84025p3824P37310m89984
26717f38212O51679q12514P09743N11293j464852L68990m85480J087522o84976
26708g56807j92032O62735n32553j10299K83610n0419N91838q83252L56950o44122
26698a274351P53564l52763J32884O39653p42857n05742M61672j54769R15222
26689a27487j149888O16439r55029J621433n5736m07701M56197M88998l41692
26680A45534P6619j299187M95511L1860O91590j069110J05889L33652p37697
26671a225339K80248j43504M11393N87607K98060k170922M29098R35039j236394
26662a834714K360023j831501M56781j84105J017740m09985k3806L2085q8481
26653e05963j072785N23286M43134j3124o63613J398471o44516J56940j67915
26644e46085m3043q12890P23839J8675P8711p04390O10424j2167m1602L0820j018016
26633a715724N59005j3142P03814l41377N04075m27040M41040l24625N1588j17184
26623f79570m11837l88282J473556j26735m47080m64830J043443j154594M27306
26614g28623L84582p94581Q46453K00305l50173l29057n0730m72765P9288j48057
26604a363358R32555J47623o30501L74971K29213m06577o34761P51275q9320o45052
26594a333932N52761K10168M59265j83705K98467p98291N11167O94485j220195
26585h09810q96292P94052l35665n16664J913983q91277r14825M14106J259706
26576A7314p62924M57749j09014p15073J557630q57344o6811M10496O76702q82494
26566b73769o86681K04530p65076J813937j246554L11990J75711N70591l32814
26557b28135o6318j39437j80362m09768J0284K77891N4381M76049K07762K37119
26547B39466r27701m87315M99755j34325Q1107r6535J80209K24928m64576K82423
26537f02564j9991m69764M9014Q51282J11835j586982J410231q79625P28968
26528d07596M53002q45352P98646q24736m74907J023899k82730J26120m80863
26519i14517N77222p41960J03723M16614l12797o61285O16770M72397q7359l7042
26509e68234N09352k87749n15996K70843Q63747r97130M66097P7820k48106q08159
26499a237515J99678J134301j136635j61177Q23738k27500O15349J2449p3514
26490e0826n39122K43096K77287J48016p87491j62374L93120j70659k3277m77300
26480a149530M39199l48403r7936j129775J621164J13856n95679K97694R07541
26471E8131l91911j038981Q17811j97944L64261j130873J544463n31169r76250
26462a482462k78962J881694j136619Q26807n07856j72638m48247O60717k60314
26453i17880J157380r36989k612M00966l55284j34556n52338Q30700L63555k77890
26443d24948M78941r15556n6204R41420N6104j127993J152691m0972p26112M88384
26433a74245k26443K13543m77854j649827J388434J7031n45716L26736J012210
26424a16131L3238l45202p42680p3942R964O56986l86251j46626J069485R2724
26414E1565n52685J26446l74466J14118N67775k4341m93198r6036n2999R49073
26404B15252l86584n42032j4232O07233j055839K94900m57434Q39092K83652
26395b15992q36332R49356p16638N7331K27190o68492J244409m17586m5447m01415
26385h23616J140728j763410J021202M17413m39370Q7728o65261J8220M74685
26376e31681k00161M99603q71146O83321l23534j10680m6488J178823k43798
26367C4259j160844J252726k63139p43682j71509L19848q71901J923618j258341
26358i38965L42300O38189p10911J13431M80319n93611O22481l23818o17023
26349i87608O42799p60675j9434P14907j9193m97554O85673K76419j240712
26340a205378L48076J66147m57616K4062j0317P75179J74650k40219N6236N2796
26330c16384K7103m49715P43556n93558P85594r32844n11465M47007P33057o60319
26320g27968r89013P54251R77170n06094q397l32831R87074p04430r6160k51804
26310h98202K04734l18437P43261N47072l17650k92252J037300j796854J57339
26301i33689M20216K99014j100631l9496O1348J352416j088799n96907P12172
26292i14356J001657o58736j28646K8338J25201p6917J36534L18170k88467l39231
26282g96453J65241Q28933n56584n91211M77288m17392J49778N82418l26114
26273d84096j98058Q00376n43082k28857p66087R97180M53601q43018P6213K3087
26263g12741R14397j664332L32672P37733o01451l32418J54166J334025k22372
26254f0321m73799P1605k4274o69189J190316q87038N90392n47505J7941j45870
26244i37742J026933k83037l15730n1877O24436j730882J854659k263481R73807
26235a102914Q68420l17095l81831n14776O80358L23390l99422J28299o68419
26226a383990O90643Q5869l07984R4805j35819J462707j182492Q39016n99252
26217d36497j178642Q77626P46330J22642j048926K00480L95320q13344K1994
26208a113017M43436J89684J89982r133L74906n50632q34040M35070L3506r9559
26198i39797M43323K82773m16839n93225l09028M92527O47683n20897L15488
26189e97992n23149P52849K65307j019908N81526k47357p4233Q45753m95936
26180e13140p06582O39484N51230j225234R97765j79682K08892r57800K12573
26171i72494L09209K68659p20435O6716J329646l77879K76404j556536L96039
26162i80671L68276o33778J439739p33119r7190j86577Q88431o36507L8386n00879
26152a033889N07187m58040O18212K25828j022966R43667j322293P17824k73524
26143a097994L95838k09572K36678J81043L27003l43379m68688L85088P47674
26134A53691k68407r42079O32635N88771p21928k81780K99776n48840M27662
26125f60499K24603j89442n91173K79156M96973j158784K31290J541600j440854
26116a267130J742013k131018R87398J8403P2498j22862M8434r1313K66039q00289
26106a277827P44887J282247j482967l00666L13496M65794j055229J047647
26098b62618r28675p6723O38486L07459K86699j75495R9136J11502j08840M37753
26088C28684j355707o78787J267365l96009l61373R68916n34399k62769J18108
26079i05971L94032l27797q73927J582654j39208l82877J25234P00452j441735
26070a269143L27016M08679l02472O43190N57941j145529M78894m4210r454K44964
26060a10124p45348P89782q66103r9464K85151L6787R66490k65482m23550k28259
26050f60120m05288L40165J38741m87004J031555r81819O52733o89114Q77251
26041a82900p95906J3984J554120j699419Q10387m973k95853o35430Q84558N5495
26031b95937j56326p93609m34969K070262j526043N81970n98337M01252N70229
26022a81508p41315K19234k87190J041049l37525j51341N87002m75585k66469
26013e93648p36301P39888Q76973j419535M35204R14155p37269j308844N05140
26004a324237R42566J9163k30469N53681o63425o02957L10415Q60658r95250
25995a129855O00117Q5394O1825m38405l9871Q20813p3811r37446J248783r93018
25985g95474j6717n3067m87955P72310o16762O36130L28050j53214q66776Q18892
25975d34583j70322L45302j88236j65429K79610M98102k06748l64153o03429
25966a009886K1497p5435N07517r2308J016116r45662j7337R4213j16190m69667
25956a087142R33227q45354P30874K9679L74954q95217O60735k64295r401o92641
25946a064581Q84692o19129l29886P79568j70649L82359p46599j60703K81925
25937g63003l184m09932O31936k45979L8276k38767P86909o28245l17429P78491
25927c70927l21043o4081R47243m03322q52487M77271o1445m24562Q50103j44239
25917c67489N35729q94468J123443j263082k7390q76521J112040O49611j058729
25908a066856K42135M27273J95467k51068K49164l6515l35178M07484q69404
25899a037498R79331k60053p50539J179621r77659J12884k5815N80081K51586
25890E1939m03631L25538p77753J69422K9645o6082P22183k70656m39676k58445
25880i17516P5843N75964m89643l77622n21835J048715R92861j884777k61730
25871a759740J322102O73063p60575k36354j01563k815k60001R83597m79829
25862f22115K93232j98696n04230M52334m144l95458O86860L101p00263m60755
25852a450134J187146n83336j87784j1200K86881J25367j008786J422531r27376
25843a146691M16258j70611M30386p4641l99094l37762O86059j01579J39027
25834e58648J14418k78193N84599j108222J252483J45374o42323L64819p97110
25825i22803J25918O7464L61536l03883J60966K53222m31318k22567o99958J067267
25815e44156M35803o21530K08515l63092M2647M88756o59353N93478k64615M92832
25805a90715l06993N37046j5794k05548l63377n12844M95280L24451q24963k21892
25795a285349J07119O75848j14999k68759M47988P80626r38298r0089K86663
25786c99250m42157O99612j327836J115724k36928J9827q2575J90251K53213
25777b10119n35738j73866p31396R97343O05663r95405K89225K44601p75269
25768a284961J231928o39680M60489n645l17745m9309L15290q5100o82537J351862
25758B94592r92115Q29631M95421j092577l8769p8689m87199N79940M56754k81314
25748c14325r83537R37175Q93376r86184l77493j30942L90158j87047k26019
25739i84838j87106L58718M81410O4033k51325J33599k30238k8579K63619o07390
25729i88097N0477M10815j68841P53287j373691N18945j82354N58383n06486
25720i27562p17556J239611o31802R88856m73462n83468J08899k62505J176076
25711h2913j051108l37958J025643j47447N48120j027514m1728M09624J47808
25702e57473M0416M37077j402943J688748l82593j53273L06900j229632J140688
25693a12085q17204J214324n73431M87273J02438j361607K07861J175631o30727
25684c07527J64949q96773o73567N16143M1154R19593n34868l09318K92160q65499
25674a653553M20347R42786p2709l40927l25631j42511J108862n58425L86396
25665b35365j65260r30354J141814r65589R29394j63971N0072l48404Q9409N86799
25655a1455n11385m63304J240646j005648K5951m9197K92927o76748R56433p80123
25645i81903K68165k62938P6809L4690M85219l86679N28061L85605K30875j142812
25635g64908R0922J36021N50731J55285p95718r1765j780020J885418p21761
25626a335795N35463O47081r93487j86636j01823J315905j357296M59892O16151
25617d00545K70071J57384N27399j847614K44699J425801k59242M57628m06825
25608A68756m13331r24541k88139K44829P48854n13885M55090k66567N05099
25599b83835J28360p08609k93371J813270k854702K616312l25025p11441Q9334
25590e29707j93561j12522L19689l57615M23990n16679N89187m85838L62201
25581e00855L80234j163521R85807j058883m27927O86699L78588O56780o27156
25572f90234j1320N05318k02690L52237p85665m03283J14035N34418L01416j059166
25562a344934M56370l2409q39022J489981M62878r54940J06504L23364N63075
25553B30867o34800k47300Q8418k16129k43348l35207Q94845j78352K27123j7340
25543d31223l35254N44972P28036j177710Q51268o03339j009804P09404j037813
25534a761463J040316M56118k69237Q7397r0591m49645Q27147l95086m81661
25525a036705J62018J111965j90654n65945r69384P14373J65055Q22291j384975
25516a171961N82539J02021j047454O90427J22648O63451j245580j95737J481955
25507a7691o88133L1206j87560O14345r6238L67971o99058o9379J78365l26203
25497h92375m49480Q66162M10756q33141J826802k115140K38761J119698m73661
25488c01618m28169l98945O35012P97857q44326J50597m63020j77106q0724L39076
25478g71366P83711j109909M83952p94187O39477N8927P23450o61405J74905
25469d72445o38267P14907J4766l18870M71999m63079N56471m80419l28530O40471
25459c02996k78418J58913K06963K152K00069K09895j28962n55197O34751j152099
25449a004929Q87491o80837k34977j09802j75327L80127R26858m24656K45504
25440a90548l75158M34133j59668k86524R8719n16795J115685o61791N58771
25431A6824j529316j02417J740390q45388O11173n22753Q28026l24300l9077N15513
25421C48675j498501N92466l51004N06329J21138J94900m00899j74712m3674l55596
25411a060878M05786Q14980l58356q94330J57873O53629k51164j23481L01152
25402c54789o43984n3734P60206K70557p30595K19396M0426M44394o72777j9263
25392g40163J317M32790N09545j653305L99815p6319O94523q32262n50504J112233
25382g02330P11183j123261L15658m26209j8975K79484j79987M91442o06222
25373a259217L70171k5361m95082k64212J017321k7537M84063k3092k66416k47258
25363g36620J26423l34636n02022R94257q94112K20927R87975K48073q9329L84064
25353D05000q47607j17855P0455J28921m337p63927M20553o99548O69393J19830
25343f19122M31049L66211j001126m40743J130514n93143l39942M72010n09728
25334a104020L78688L99842j065933O10077N87972n29749m25715J483679l87945
25325e3104j071692p8948R20593q57069L84342K60724j74971J83830L82226l12318
25315d16387l25945N02272J6801L11818j129165R84836k73418j055827K48189
25306a136826K96206J31617j05397L56587m48249M72961J73212q64079J73252
25297i50716o290M64916J78303k53483k39265L61432R97467j37771j388291
25288i73698j47263M00746P06340j056987K10231R68794o49733R45641p94479
25279c90408J21647n05309j68964M79791q38692K41024Q72894l50567n12878
25270a051462J128958q36115M99138q00341M24011L71093K9712J81555q23449
25261h76900j50941m03137L11417P75434m42289k39852j07401L95899q15921
25252a553691M75133L46939j78567K70893K11321K34299r11219k69209Q26798
25243e47303n00972J30626J84900k64568M53079m52696J350227j829794O14706
25234h61795P25692j87007k909M60406n48709L30514r40543N36020R68697q81869
25224d01503K02227K26944j153429P82806o40671Q901M9594J32013j98119J365297
25214C74060q98803P90332N81317j243860J85475o37003J2081L79029m76673
25205i34045m7350L55271p50027R72849n4975J281334p64302m82893K67334l69703
25195e26507l17710M01679k57694Q1486J03808N25981n65789l65415n72555R36403
25185e56313J62690L42412m91282K52261m85725M46455k80239n28862R03198
25176b35405r29779P82614L95230j594225J179720j140723P0184Q27897K34608
25167d09879J9785M76217K79539j58681j218196j99847Q28372K23330j379764
25158a539124O62882O47476K59186n75423J44910j32781k87245J39102n66131
25149a247148J90590k88948J198850k06919m82263J16565K51934K9423o52551
25140a090467M29100o72591J530753q73864k38803M12128k52393K59365L91519
25131a05253p33767J04003R45344n80311J70933k89869k86213N8310l20841O61970
25121c75694o0065q97073K54805R39787j163498Q19633O86471j010167M64943
25112c40858M97929j309815R30661q81424J059857K16388j137521K89768P85917
25103A10902o05615l02259J057533j060286j56437Q44394o05465k1719K5727Q90546
25093A77321q85715q4193L83215p67746J092872m79203j75579n96655J298902
25084c6781j192101N21252K31373l62700M3190L08321m14054J558769j05702
25075E51567j671205P8287J59409L5389M38922k08840J024002j189178Q93895
25066A12248o4444m06617l99335l0675k29105j87931J119513r46993K59117N74915
25056a99307r24050m5665J775426j306977m9686j128212R74440K37023k50133
25047i17141n5809Q34047j633846J569650k88589m88099l01675J61209Q8029k85059
25037a317283L09433Q80980l90392k72127J81564J55513m33242L56538o16910
25028a145926Q5204Q24954p9462j285988L47349P54369L05641o06292P96944
25019c207j028914M73912j210221J349881p90690Q64770n5993k4761L54266Q8897
25009A7940j187385J032081l53648O43335o52614R51Q14004n66968q36376Q98523
24999a90157n43932K07710q31515J045755l01607j67796P08952o50107M80311
24990b42386p71676Q47364r56450Q40831N4493n69954J286862r47268L85280
24981g2904q97602N63486r99671M65429J88868j16968Q12082J01007m15823n01579
24971h73675L16427K65214O47179p44208n07555Q56367o13417k79335J068646
24962A35643K2636l14074m66105q7760l14162J050451j142560J192038k51411
24953a75304p71953P8578P81954r12214J044091j015876q586j19541J100476
24944A625m80857j70705j8493K701j10897M5700j12306L48927k9488K55196q09429
24933a078026J07260Q79562p37029N53030j81630K85266m32457m49431l11210
24924a364665L93689L50579l05819K89340j309818J274041L21152K00430j11970
24915b63041L1282L36324q53480L34615M22952J42550o97213l4790J86829l30675
24905g24647O57987o57446M13201n21059M1299j711L07581j043414J371831
24896a56378l98504q50003O63192m79300O64494k60420O58994q49366K02176
24887h05115J90804k05257M54130j832982J824936m82459r3978J226560p78868
24878e02229J9055j02413n42931R90838l88282K05381M54900o27345q1004k23447
24868g97477O97470p08714P7795J29407M12637J57179l26351K3760l99684J63650
24858e70328R9883o12411q237N07615J46310k46120j30750l73252Q88070q6495
24848c85715J7476q54440R2375J280942j337735L8051P87783l72100P13675K18057
24838A98369o60581L10667L67183q12864l10541Q41588j443375J544463p71660
24829g36751L08821Q2540J23904n39957Q94881j302273L84637p95733J152849
24820d27082j8868l98045K33901J097655j17663q07460l62228L36598o94380
24811a157572O59112N47337m85344N25038j219629j2475J79272j35528Q69789
24802b30000j601069J450558m7848K65581K06765j417570J786388j477475L57932
24793g06738M54657j426263J304218p14178n39295O14486K43468Q3699o2500O95546
24783e2900n75457K20756l21665L67932l57825j69693Q08989o32566k46195l84257
24773a342881L21878p0833L97372j53602K88126q72434Q47999M47423K45919
24764A08967j222215L69279J32236o2283M94285o79487m38016j04599J041792
24755c60041n40769L26612k00037m31871R49184q45250L51669J45912l2345K41440
24745c95496p04010J269065j484459Q8505J174821n30897L60626o6245n33629
24736h21719K62900o50359J559815p25138n2110j051704J344739m79779N59738
24727e3617o50374P57831K49049j422304R10584R7645o19321N25851n1833m89722
24717g46211J1162M62717q09341J68448P30622J37647q74887R9030l94037J013168
24707b01682M11690j726769Q67653O14103q24969j141505J972411j43463q44832
24698a017363M64151O49088r24763M26418J21111l28781L36221m61459r53346
24689a688723Q43328k00469O37713n8577M56047l01280j38791K96949Q37433
24680F83630k467597J477635l08965M98596j308159J3240J106351o35322l77476
24671a318067K48611J067242j303346J150659o38656n0613j34694L54043R4667
24662e30154m99511J95125M57594r67601R07459j2838j037437O96169K21111
24653e70083k69059l8260K82236M38734n47150L10893q24363N25807j69729N53031
24643c07943n30059P94442r29739n45583J329890K7748j467384J095360j23468
24634f56736L87827j254748Q60526k09936P04591j006097M73565M35205j97212
24625d63015J6621O03242n17520Q527L09343n96479L03047k90627p65873L81153
24615a011581N35291J5834J16471k86010M93429q73373M82135j468804J684931
24606c11677J045820j828819Q537J388874o76226q53382J250282p92120k11055
24597i79766o78897J333051O11747k010017K180625p20168l90813K51288m42715
24588h45665m53786J291111K44395j271614J214927j227861O55791n9929n52316
24579a004947l15667O15077M92260J42689k70982r5710o21018R31481l66195
24570d93012j5252J59551n7662O6425p14606N84814O42220n19938n00327O92100
24560a55687k10490J22194p01979Q3567P13749p69493q22349K83035N04045K83572
24550f69836l530k95643l37297Q97408m51289N0843n93301J425052n07230L09498
24540a75325n09526m62072J238558l74320k19406n27521J61669Q6830J65075
24531f16038M08021l57190k40498J96189p3746M23350n86997L27556M99348r1771
24521a11776r0216J58126j017017J475196o99687k66518Q9185J29219l60577
24512f94065J3536q02193J015912K62275r52611P84096L83515M85760j159528
24503f63303L87729j16554K32237l82435N73219q14197N21448o13047O16940
24494b57963O4998p17007L82374q9712l59157N48262K54m60N24266l70478o74327
24483i48950R74678l2528o34869n29449K01157q96666O66766J172633r24070
24474i51298Q23000n07850m48896M51879k17130M78689l05552q36541Q40554
24465f73145q0109J05200K958J094999j274322R51646L4779n39424l55110M66269
24455b66259j337372J310023n67029k27499N50598n34362n05273R57116K33630
24446c86427N9238o85515L8341K63603j24831J010954l55725m88668K21876l27096
24436g74250q25739P98322L78366J41528n70187k57709J530801j764874P21442
24427f22300J34361l64059n36817J022198m87031J52265k1838J231194j053080
24418e45107o72999k88990O80781l4480M87938j095794L64760O91479L13104
24409i9308l12837J59672j20514p72696M41383m03765P85744r46611R14198n36214
24399h90948J031311l16123m86417o93658J534713r56770p59R27039j008179
24390h59791M7713K95148l17817O70251o38131J18444j50175J77078k31558P94902
24380i3936o35358R177k56955k58727Q25237Q816N51167j002163j45572k08466
24370a206780j81095J047155K85714p72925P07354k41877n82420P8309k59878
24361a126443j18056Q21390j404012J287015J66343N8435O7115o30198O29032
24352b49379k66456l54920M33836O684N67198p97975L3891K85632L11269J18062
24342H7842q98112j53882P93407o92366N75953m09136Q98518j080418k06343
24333a084537M45443j71557J72348M43688k67465n21964J696520m78653j171049
24324i37226N54003q46988O69793p03192O11200L3918n62726L94277l78661J026120
24314a39482j98083M41423p51662q1448L36585P236J75832l67310m39670r06491
24304a923070R69324p73394J453321n68144P80899p70822P7300j65001J96050
24295g23537j21408K78369M40426K82434l29863j28717k7312j027238M55170
24286i01676L14336j088269J776626r21108R5205J03492K05399K89668q89310
24277a015637Q23894j166829J269262j37486p54814N49204j13745K68077P1627
24268b06447o08387M77753p39943N57742m13505P67211n17575m64674J189931
24259D2106j83900n2320l35660l43393O40424N36093n98453L03310M951k4462
24249a1304l69559J13934r94804K16142L52305P32957j524836J55133J419556
24240H9524r53713P13702j021863L30222P86024l42104l44527m2250n31850O94956
24230f21879J03989k45513l6982K28288P9409k65998p79351R79787J86622j28612
24220e00240p55702M62429o65605Q48619j95223k2395L1096k48348K65515Q65597
24210H5743N99017j155746J41207m647k98201M01095p21125O75840j130003
24201a406820J349146M95001m13680j433710L97366K37011J256617r48024J86053
24192b81040J20715m04081l47087M92102l23504R73640j226995J87244Q5843K11861
24182e11302j49603N91966m98319J133598j643624J49697L30656K02409r12656
24173a307178J30552J212107j57081j083026M59003J08770O09052N1956k51135
24164b26980o45696R502l1556q68450J396167o90080M53471r9375k66840M76931
24154d92906N17394m25588j07566k54899P00505j359953R60453K09680L45735
24145I2855m13719m90258k37008N9877N59236m1875k02666n7065J53621r28757
24135a505759P25564q7033m70183R02502P10454j482760l83327P06078l10271
24126a194735R38624o54821M16549j15638J024193p39173L6689j44602j60293
24117e93207M26225p57273J38552O82008k33999N3628j475460J951046o20146
24108d28626k11712Q27562q65177J62616m8926K4817k07943m78902L27330n82566
24098a481527J163852k21999o93674J184659n33737o96734M86988k59192L4554
24089a016810R34022j260538J297852q66009N02028K7149n5496p29281m44823
24080a611906R45050P74308l64247k88870l33218j60559k6913j27027Q87466
24071c05916j78197j163184Q99906N21406o72997N52124p87694L39359J03286
24062f91907j43483J91263L98312j27421k43710R98023j990632J883880q23698
24053e49373L3296k72559K31960m5158p94493j25708N73076l21550J564652
24044B94143j275845Q59847j87592l95330l60986J197079o96243j337563Q03015
24035a099475O85921k11368O49980j242378r2196o29563P46359l19945K2775J417957
24025g1933l90500n6931j3150j250647J622886k90426j69987L0294j16748K03100
24015e04042l10032L01815j99798O79185k02028r32879M20065J017296l27561
24006e7979j319739K65612M97528L14046k12383q78390o09048J395190m6951M89681
23996a62433m50629j11265J205470j483770J090539l4671o53440M07668k026186
23987b218717K107902j57628O3110m47851J23365K41938j290362R71354k0985
23978f27874q48335M13552O63447j32804p67933M75353N00488n74407o6163q29043
23968a793719J150649L9668j90993J61697J37751k47690k02325J198347j476389
23959a223004R79186L40630J77077l64894n64513K3550J59593N0896m47344O33852
23949b34971m04685K1977O29523l96732m43923o44334N23960O50058o83452L21121
23939f61458k54573J8704J53022k69028J71129k61642o89579J286752M53552
23930e3121l09892L48624p11500j052843J154950j52868K89009l18203p83698
23921a589542J090223L15122k28795o32235J99598m49064R06555r58712O31010
23912g15840J33241m19933L53466l21278k93784P95773q62266K33968j01293
23903a197946R49108M19661p73815J287373j078337j43442p24716N46376q08462
23894a524200K17300Q46555J59580l1421j68147O2893k9295o39565M92964J81285
23884d32051O33336k75484p82306J084341j387676Q63265q3852k14965r5340L50712
23874c40020J86586l9708m52678m70322J15346j56333R20852o20676R40965O14322
23864F98334j040076R80591q11146n64112O91558p15151L57826O87576r63564
23855f78164l2646J88376m24233L14358O69999j346948J042340m97610m24582
23846a189110O94915N08592j86839P36769o89923P0447l42494k98581R12105
23837B15881r47990m44375L75368n3527L7287r61924J296486J86193k66083j79589
23827g42273O88823o47369J56789k34718j81653L01108J70469k63483k38030
23818i90337L39686j10387J66725q5896Q21686q55547N26220J78823p69185O09878
23808a68334q73858P95497k17612k99373q4438M80466j38395L77814j059550
23799a187783J583295r43288l17625n7271L79988q7340M21476l37105j94198
23790g39851Q66956r52586L22941k14524J93240Q40156o58420l85539r3518O90393
23780a30752m73799J60077m12130K75695O19384l07950J59613L40329L26813
23771E57280j523869M48403n32218O44957q2593m9585K4286r06687O57558O30564
23761a31904q10975O16054p16986P42911P4627j206616p1023J344604N88903
23752D29595o32831K5443r18625J05608R65022o50927P70126q80859J72939J26918
23742d87591N63302q08398J96155q77716N41248k73282R60747L58272j096702
23733i23965M37339j44296j18172l5867l9271J09863L48248M63358m23325n60344
23723h86432P4209P11534p94575N51405M10369J01569n35169j12227J64401k57260
23713e72176J05753m2796K9320O59811o29729j964n05393R31313o80780K00317
23703e06324Q5709l16637j13862m13329J546699n63563J10760L1422l79892K50527
23693b68490K05472n70523O34193r43927Q75794k59167j82000Q65768j005595
23684f48475n63146O09108p32463L18714O05059m50248L15475M89899j719885
23675a775962M10006N56589k93915R8732L26804m08409P93276p73068O13011
23666d52936K9851j256448R01854J72033M50496m61761k70591J79605q811l57015
23656a073723M80017l01272L13234o71238L66529K71194o49323P00374k93157
23647h57365l97634P78625q63842J218155l05008m32058R95146k66928J3819Q7262
23637b9828p91710J006672j175374P43920j1561p88116N87478n96329P87335
23628b67513r8370m507q0766j60554n81956R0984M9246J148541m32993m13214
23618g51102o09962J024064n94866l6635O87148l40489l78981R75377m5073r66294
23608a036813J648751n65022l91587k97018K09963m98187L94566n00170N38616
23599d96901l21434k29747M40698M63362o26948L38322J5738M82747n27273l30843
23589g92279N24134j45733j82631n4773q2023m41706N17163L80056M13714j062595
23579i26673k12449O93864j4528N87452r23502R5717n38814J226655j287297
23570a299575J146353n04060L10251q33017j87842J94651L27017L52095o8710
23561e62837K36385O5279l28016J13620m45270J97537k07775J606743p36247
23552f0581j663288J394733j251153J433498J34169k60065l18332P37711k32424
23543h5732j56612O74164j367561Q99832p28749J09394L43944m08369L46486
23534c73203k61293O87175k54501j560537P10416P80498q81095J229890j483131
23525a405781O01805K63249j69074J48341n80092O39057N1391m56900l45147
23516a253151J396959j226649R79439k12259l33185K04882M10133m12502l05149
23507g51482J01642J95471o00234J55395k05647R11301j47897N31881j090344
23498h99914M4336J9109j24432L66385L36149L45718j053175N98183j53045L80715
23488a39971L40370j20896j478344P53178R1434p4906l40426O82484j34941n91148
23478a013166j36790J134688l25305P9603N11574p01044q36109j59408J612181
23469A66224j073400L21593m16244J352518j299797Q92536m10482m91623J000632
23460D1957o65984j94793l2130j55144p1732R60396j044378K06910L21923k81450
23450i14425N0424P37780o52984J211337k322468K103136r12310N42501j40498
23441b97507p46812P79276o99614M54179n24942j07249Q2166N81807n1876J92828
23431c37744p66074Q92487j045146J32941J390439l66274P06610j282136r61444
23422a636341O93507M97287n17656m5365L06931n83622P47218K92572q67927
23413a113396p2563Q05159p00782P48255j111381J152704l92212J359916j406598
23404g30898J74588K75969q47500P67585j25467N33011o16469L72194r22567
23395a119554P89804l99238J034663p35171j27101K31522P09334r15345L70474
23386a60612r99915j5629J10524m39700K282782j601380P05542n72150m26855
23377a117393O67384J98973j75054k81107n57765M41886J81241K60418j278388
23368a659805J068666k69422M75408p88060p853M24538K56155Q9772o47452M88328
23358e69725K46460J56911n96767n88651J443820r47450J060868j533622Q95738
23349d32418q89960R7132M19006L83570O8323r84611N64441Q1623L05684m62160
23339h49370N80750p74312J220935o21920j94854R54969j35148k42093j14064
23330a75107o03691j21450Q75834j062131j08955Q39666p3796j2779m57196R54030
23320E4425j302684M47789n5790k69877N98317Q99034j129720L70324j32343
23311e20525J59855n45452L5564L40878q7286p1589O47831j45258L81218j787543
23301a592307Q29507N71572K76371j140383K76317m65540L53811j18695N17716
23292d91631J269p89873P81343j40070m99498L12470m02078J065845j006549
23283a168772Q42836j501207J812558k74796k52756k61928K2725N0401L94048
23274c36891q21988N20247N71860p92249k11745L84900J152306q70146n70964
23265i74670Q80848k14034n85125q75272K284365j099795k05605l70269J360665
23256B01108N2992j203550R5535p03383J533414P5225l1562n52388Q23410k49063
23246D1738j078665l5204O10530n06490P99246k33009M98014k000748J999905
23237I5317p63900p1373n33990L01158L02058M396n21628J119300j73269q26621
23227a068552J88348q0423P84789j77868K73017k00281Q36599j327337o12388
23218a384096J65306O05143J2346p74895Q32111O00552q50278M5913J238593
23209D90695j014509m85606M74297n26812J401296m38614j289866Q90536L94885
23200a03698k2706m35719M46835p57664J079723r53479p17027R20218l70964
23191i14481K98206J61943L50958j258075Q55873j51909N98588j82325m76552
23182g17774k89962J31694J188073p04632p69498L52767J365121m56502n07146
23173d07859k19187L7158L28435K19778j510l54150J29875L95413m82000k41081
23163e95128o24369R47001j95523j284811J308301m74322P72497j01109K28690
23154a8773m09942l37663L43031m01198O60901k59128j37087l41936l64656J377978
23144A11527p15120M35374j132668J136892k82972L8209m16520J180721j161842
23135h06399k30839j36922J090593N01113j185376O25647l26556m49943n68497
23126a487179M09384P63704O5344m65610o30090Q05362j93000J026272q24177
23117e29990K0723m20308P4845L90079O1902o47404L95018o09940M00574M97979
23107c66522q46729j07616Q89976k98150k14097q6105M62673o95539K57951P1342
23097i32816L70419N50592q95567R945L74499O26897K95249p07353k04592k92567
23087h05294L3339j73402J18751K72756R2288r7550l27196N99202r23996O2006
23077a149096P83070L18356q68294N41641n98015Q7247k48849J115647j08993
23068a27286p24569P0372K73363L72346j2723k49299m95327N22234K32535j07460
23058b45814J3574j205o16695K38271J209199j164418j37974P90014k85294m91597
23048f91939M32740o13241j15077p71336K78869j66781J306887k82133K30221
23039c91790K08538k88541J84671m63238N12240k47042r5910m80099N69499k68621
23029g60293L28289m69368J34258O74103j358564L08480Q80201m59077P1485J26672
23019e23814K76745p54781l04620j15881N0586P29988Q49295k52966o88579O26255
23009a07772N32992l48673k85630j274892K22249j6860J126492j219843J002869
23000c69068m55525M29996m61841Q07539m92783J84818J8305p95799J71071M77200
22990d86087N85256j395745N44922j8784M6539J17563j39299N5138M13162k02749
22980d80084N03607p43574J57991l5293m43960O96221L0552M9909m12095k32199
22970i08925R12701o27605P80064o98845k58073J18327P26131j285888M29358
22961h12755n1432N77329o73479L82884j64390N92507r98024Q47724j278307
22952a577943M37516P90941l46703O32254k65826N5172m2230J01319l00866j33809
22942f50175M38787N77660j69044j47524q40609M10636L79901j330252M10756
22933i19864P52889j309152J075741q77286P98351j82048J05463J011275J4015
22924D69384j095352J079087k708204J170128N01902n0088L43061m65166j59871
22915i15119N83991m32925N30830q95387J051633l90744J28972K14894l69429
22906d93284k98950q19471L73640P82663m7723j35823j08803k58321O48754q5306
22896d42624r55687R74216o6469p7207P964l9059l6784P24839j459985J113788
22886b57008p01557O15160N98646j431667P84247o09832N83115k53029L70310
22877c01615L39826p50588Q14521j217284J347157q31866j146661O44974Q83521
22868b18015j144608L90048J287661n87066j223510N08510k84496k33666J535503
22859C0361k26320p04162K18915p12270O24844j2878L8549P86097N7985o20928
22849e19807l80194M5116O10151r6249K72719K9802m88309k03743Q41980p75102
22839f63636Q77346p74887k24115J28401L07241J07929k9833j120989J36709
22830a255834J471224n66817n10679K16722L17232o46721Q36726j021344Q29621
22821c29870p70969K88261M6006P55908j29092r21462J210751j835831J219666
22812d66632l29103R736n3931k51322L47101O99835l25010l30243o87152J895900
22802E09179j275310K75126N2488k11982l46081P13820J06007j078466O28769
22793f26450m59687O55720k94802N44725j018813J44103J179818o27018K09182
22784b93222J78039k19552l43794o38302k02969P62916J05067M43939l29786
22775e37664O86o79042Q19602J92128j424148J258208J43237o86204j63565J141233
22765F4471P503j098108O51852j157827N9891M78073N64144k83680O66395Q47100
22755G99814j720928l7083Q66860M67027j043868o86079K55145k07475Q68334
22746d38253q14638J632652o47692l66817n42547J010971l81769M15361j413244
22737a545976J807656p90566o60664O85258L09751l26577N83149j86441k0892
22728a45302k82481N75039j562201J198477k80930n48062J18576J25220J65442
22719f36222L04942k71578m19944k61442J97177l22513J248403n01807N2636N22011
22709h8337k70351J92107Q4332N217o7751j95012p313o43229j34127N19325P07073
22698A01934l74397R3027j52215L63475j295654J215418j279077K48244J198454
22689A19209r08980k11495J280297j037600J37902K45228J40899K84987k61953
22680b11506Q1264k88703j443844O91397N62368j48079K82687K32866n04555
22671g46105M95220O66r08972Q72596N70247j933212O56087N92086p88321N66868
22661f22840m25953N79300p66321P06716J42190m93686Q86188j323233R56906
22652c60733K09276J537383l41044q42420j440659q5738J339254j74487m65070
22643f24238L845q80519J391093o15127Q56362p37234o26608J669547q33670
22634c96549K44774o81029O44698j967907R61898N28579P2513o79517J382890
22625A10350k98519p8853M30684l40622m23849L0795M4276q89184J246782l87070
22615e55210N60904j046588Q0194P86977n63826m50319J266443k65868j411648
22606a598941N64840J96347j24434K83503M58443K7761k24030m15151M10400
22597d21262q96562J651317q43841N745m71326l67207R83849k63523j09965J028539
22587B95764j059931l12048R77921p47107N49148m98939k51756M19231N6164M68248
22577a03305n6357m26632R090J93248K44631p47561k09031P77684o99820l59053
22567a377106J399314o14895L5237j63072N47342k47023r01404M68292J02740
22558g50575L58445O293k40836j58415k00857L08433M05396o36880J121169
22549B12173p33259L15406J50108l45362o40314Q50139r1133k73654m42878J160100
22539A61326j082902k30287P69484J19988j99358o80156J103736l98433K91412
22530a45190k75632N07235j531891O59211K24394m77650m51996K25232j84975
22521a451262O53070J33543J16469O3480n65053N98546l32309J89356l70185
22512i64345P2195o1794N01064M53180q90810j50602M02779J83912R603q82599
22502a327417R63140k45352o29740J004092o84675Q44619q90843K73292J78085
22493e14799L35407M67443j31235p11854J82762M16997m39782l19935P9866j17489
22483g52619O97294l14872K21999O75713j256424J20572r1068O57270r21627
22474i63762n0259O54169m76373n65964J574649o44288r78171P78831M7584M63423
22464a60161p54593J250838m90557m42618l76103K76736M01232r23476P77677
22455d41025K00854M69504j238500R03221p69066M54600k34036J66973j30268
22446f17743M79581j03625m12185m00501Q68060q8525j029108J62724j11968
22437a253290J112619O4451n39409l62727R7194L19246L35075j011956K87508
22428i51289O89671m70273l42864L86741K66446o57284J98153k42068j02940
22419a225707j66347P60071n4853L24120l32451Q65276q97265l16460o8042J20672
22409i90986o44945P21611K6724J526796r74722o76441m07647J75961Q06182
22400d37467l36141Q99522r63990N44338p80160n29836J310038L4993q90028
22391a148731J621420l93440m83525r3247p44870J204030O16192j428639P98305
22382e2505j88090o51364M95970m69574P59165j79527k50390m26494P44707n5238
22372b73340K23779J53719j029617O51882K6305J5899l8118n63928J76294O61675
22362D550j258374J081778m7377j56472j4721m33529Q29N14646m31260N73121
22352a66809j700041Q84534R52963M31984j426645P25702n52494o954p48985
22343a606745J253520o23900r6320Q52921j189275j2567j4345R00010l92525
22334i29226J276691p60844k8244K79977r7431l43175L093j31806K36730K3115
22324d71120L98665p21733L89084N69030m86150L24862p27027J290660k55837
22315C10434p87952k28252P71679q22588M67281q5474j25145n23188J253500
22306B30295j485117R54565j61294l54972k29002n49798J346322o62318j05829
22297a017148N83924n17536O64643m68570N49424j00564o14537p432O85624j439186
22287a681358J422565l71880R3106M9835k81157o38573M91264P26663o16938
22278h06473k84467M83710J06683R98804j254808P73919p57495J37987L35161
22269b66979J067009k226984J811986j182622l33778J40836j06626L86375q62739
22260a573522J346941l85172p53215L18050o30535J076757j25980j40623K97922
22251e69377n31204q4468o6738J70827P89048J39599n98331J894206k501717
22242a358155O68753O62473r80264J048594j08809p18198Q32493j033002P34424
22233b51691j314913J021857p63120J015805k29280k56733k73993m2866m20045
22224a514979J383827r35247P63007l79070K96120N525K37154k60444r24173
22215a328280J091841K64393l17326O21923o56075J36651q50699N48759k46379
22206g35192J42400J55735k83910P5209M80769o30586O32176p53k10508J33401
22196b41259K30546J08768r73672O61931o40513j32334L00454q4858k22582L18517
22186f75002L65754m01767J8695Q62172j147461L19546k85153N60165L6190k25966
22176e72827N25579Q5580j948804J022499Q00598L63175n73147M191792n383696
22167a489251K42143J129761j172176J680512j708920k71684R55238o24052M95632
22158g62797l16162P81294j364288M85116J53237L11075m6187L37331N1210j174301
22148a544472L4683M87141Q52668k05483k08769O24643o6426Q8850n46354O13062
22138A29543j392002o60819J334435j56654l31459O66558o42687P14634K69295
22129f9156r31443M18986r8666p22723Q85806n50853J004648j321120P25727
22120f58794o91156N46693k76860Q12639r87325R68565o16549N81526m17715
22111g38976j14359l29332N11030j280349J240418m14378R64608o01482J08231
22102f54589o13663J243036r37382M19125L41490k75581r93070j11738L45450
22093a236922K34526J018747r53438J41263Q80696o01421N05201n06085o21548
22084a138981J5997O97130j42880R0659J9631p42584Q47539j163406J168083
22075c48812K00777r16691O84122j036203J147311j420668J709780n54342J131000
22066E96274j590984M28667p24948J223429l90047k21869M11753k29543K99599
22057a97669M3668o59967J29162K71862J96286m77876O43552k64082O15594n46092
22047b45562L13895j331711Q64942L637j49476j463N7494M71305n54147J32570
22037d38516k78419J23143m58509L08041k94664Q2665K98601j7146R6431j86761
22027g65134N47447m33124J069920j477994L59028P18464j429919P45524j37348
22018h03136q2355L8595L69555j354542K213059p35283k2966l04069k58568N89377
22008c50333J76499k88714n90501L63170N14240k28322j152935J348539N25447
21999C17090j745108P05816J07260r19008J073596K36789q27804Q3095r4975O69969
21989c93280R5779j45426l5308q1355o20798K61186R22092n71294J12736P1364
21979c84304k36857m04914N32614m35776M56854M2037n35170j13248Q52172l31485
21969e58077L23609q04195Q59854K16055p43353n78520m08964Q66858k26495
21960a053228M50086L00629L55025m62568J024936q08508n71336J29055q17240
21951a453149R09715n91332O18563N05157M70761q68809q73103Q69424m31017
21942h43790k22655Q72257o99162p90284J497473j6470K38251o0079j039265
21933a063724N64438J82269l92647l00406r5362M35056J56944l05791J85113
21924f34110P04856o23524R6080p63596m0052M61857J172465J55531j002941
21915d73434O54208j189943J4830J365125p36122l59459K91244P62294q71585
21906e42842q9514j42516R17447q99832l61888Q28463j395590J505981l98724
21897e79015L47303r01533J099216r5996j41149r51887O69055K68186r47173
21888a232993J06389L38378M41393L52991j906430J274683R39013j336956l1279
21879a054811j423315K158036p30254J061451K01505l52155N9711j139654K84316
21870i35170l03915P79127k96698O31878L06328r12596Q05838j381737M15851
21861h91094j54005M41163l3177l9390J081341j228183L64377p1025j96196k73323
21851i99512J090253r55866j15038j54536N29677N6247j182362J334280K91662
21842a05195q01178M39736j8507k42365m2247R73978l75492o40824l71466l29434
21832a512994J528702n20992o48324R46127m81022l74441M50910q24737N91752
21823h45019P05119j27459m15327l75243P13083L07849K4479n93728r51021Q44418
21813g12849j42386j24806O41627o49625Q5016m04521J029497l35026N03902
21804a09171j08148l75088l3260j21967J160929j888379R99274m97588l1193P76513
21794b28078J71252q15053O27820l27342q36788Q07462R32180j138399P74912
21785c2034j006346Q47830q88869P89157P23569j284530o56276O82097O78070
21776a47332l83626k62614j94444N71585l6279K23230l83562n274J352191j747037
21766a013162l0730j25030L62925O99424r49790O53832m58904O56293J00023
21757a05119j134837P81244N82184m30644m27319m98852R9663j27580M52485
21748h08775k71908P2828J125349p59935M65674r51462N15875J012932p67977
21739c67399N75420r17041n95674P86593k278n56355N75635m03933J104234
21730A99202r67086M81374l87182J20196o2990J85437l34840R45999o75290l09544
21720h04724J91880j70129K29696m80410n18367J234444Q4702M16923p60116
21711e76101m20708O16087l11363N30188j91047o20109L06052r26144N52293
21702a040852P40773L8584p46503k5589L21089Q04369p94721m41377J214973
21693G0746k82023k63282j082818R39082k76910M25762l8663J12487N07851j740098
21683a627866J442103o78018j07328Q65564L29643r9210r76407R63502r11195
21674g99212o18063J850640q34872j56803k54698J64513K90933K28686l68106
21665d96982N72983k50926p15428Q30909o85584O50361P35188j351245J38302
21656e72422R0880n17543O8699L9756O43139Q45186j683006J140653q616o53325
21646f06599l91240l69653M50492L03486O93346j176131M34333q82649J004188
21637e40427J024638p74292r14037M54457l46780J64649L77097K932l49319j1480
21627i12562N1568k54232O90625o26880J150318m46063J48974M49634L52474
21618F03856m25996q02165m30099P57571m4225j306612J005444L85709q43789
21609a100306J518141j288401N71475p57754R44416j70877l01229Q2842O50269
21600A48576m45334n61139O78763O02902j800584J297913j029389J091362J73939
21591A57009j289832R60135J250356j577726L04050M22709j36385l07912J481205
21582A263609r71074n65389J222707q31348L60118J369334L97172P91015J335969
21573D372113J464332K695294J8145366J19466099q6734625l0036465j4291112
21566A5081002o685446m140136j802366J93558k038362o24477N97336j63725
21558D17384j127325N76869r05014Q75208k38980j45069L2755l94793k15302
21549a124267O77041l32604L50959N64096n84565L76772l41783O02425l00283
21540a12209J823j88551k07954J19536k11535M73670p28477O59593k91657n97951
21530a083712j28822K24926N01205m39253R45093k61016l06382J59409j74926
21521e63478K85768j89564k76011J15435r4270j44542P76718r70580l51366J031709
21511c80181m86624o50340J076256k82963J270468p29794r63620N27537J77555
21502d41706p91419J45168P04545J4500j74673o28747J338533j637971N53805
21493i17965R01650J85764p31538K41124J71274l83297K61034J147254j095024
21484b19724p06920J56671K64529j468770J470188K18590J10378J38015n69539
21475f06582k3718P2160n7652Q3694K71233M24499j539010Q91551n66783N33716
21465e16892L7267J81149j107136m33009J567770J9562n62110P87377l14840
21456c40862o94401Q55311o00186K73776n55527R16750M01592n80840o093J22619
21446b07861n67n54200k14406L53700O811j8858j77377P95350m27098n78445
21436a022951J42232J79664j27967N04598m43216J231837q19204P0211K18586
21427f6210k36852m6493k2601m34800P6715M36871j31247R22988j327577M47524
21417c81682n41462M44137n66108N02552K4936N04489p94400l96258J032953
21408a70843j053887R01499q41179O25581N84528J96291o92186L28326k47148
21399c69018k85437K11593n50069J41690Q3055J96842k60764O8599p71746j08160
21389a643415J006157k96872L9296K97589j13762J18546K92162p97450Q35300
21380b62449k27267n15174M32086N88748P030N38135j131236K18425k49746j097111
21370a698559J793565m26153k10363M01596j8666n35588K90664j07071O17451
21361A06876n96228K67148P3925n171J17488j56954p58593L63933J39752L83862
21351f3962p26906N15405J86721n04308j42722J449070j349182J58107L82257
21342i5520K70853q12846O36134n53747o8092K84637L53320n47234o33906J318031
21332A51630j279347P88060j022082n8824J086512R36J2117O1577j259321N21927
21322i96815J242086j410072Q87434l71111L65213J34347q01237k74114Q86495
21313c37774J70466m41379p38996J41472q3522J055846j013450N19719l05021
21304a032639N8884J10799L7558j523740J506299m6350L7808Q60472j648292
21295a639201R77950J45323O3259l53394j10108J121225n93148k65974k08254
21286h62322J016543j251349J400412j925742J410682L60110r37014P87555l50443
21277c51568k86563m78650L47623O32225j316641Q81449N14061p70155N28364
21268b99855l23359j25536J42170M6585J121935j110628L2557J47143r92418
21259a361406m22151J630508k42974q94385K55088O941Q63955m60730Q88179
21250B63025k89591p37280J040666r46610j72275j56537M05134o55106N45504
21241g03070N24793N399j21360k12160l67799K72577n69485M92514q14o00606
21231a280011J527263o36315o93771L2381Q14310r01647J014584o25233L65199
21222c83240M22741k10649n97159O97379j154821Q09589L06461J4124j105279
21213a200854J153018l54812j031586J316425m88809n99863R4846R23234p85343
21204i73744n35540J187526J01088K89229q08113Q36985l16813q8424o57624
21195i65430j34316J628006j410311R01954n35721J110074q71097k1092O17803
21186C19870K10255j545076N87687k85561L86749L00360J91235n81984j33352
21177e49817L05989j85711O78925j105598J350943j015091m6403N90217j69755
21168a46301p81043m37680J207054m99897j078150Q15189l8076K43546Q89997
21159A74639q20094P55064J31521o20579J85005k06108j55791k57080O0079O47702
21149a05642k64923l291j13666L52597K65139P7195o94153p04774J036272J07027
21139d8219r24087P94279r08898L31985J267648p49974M62839n61199l40438
21130f76064R70666n25888M52400j422772J737288j416239R2765P92158m16510
21121d12196q90514J291855j833046R89385L85790q54434O68435N96983l12762
21112c70504l13508l08610J015821k69276k80614j231295J519516j48015m733m2671
21102d33889o36719R22015j366717J026855n1203M10830o11538M30036r00467
21093a210797O85213m53824P2827K62424r51293J493530m81404m21222J126983
21084A22437M42872o14873l74531j126797J219830r81861P75176j100599O00297
21075a038049R07736O15754j689328J436662J20164J684j039770Q5296k84338
21066h84189O82746R5279n56190k74114N83257j2051Q36035j863057J443413
21057E1129o29410L53913m74929k12570m23114K62768j86743M26266l14293K17728
21047i29255J73864M15240p9373o65260M14338k39546J292516p91747j003644
21038a412867J60964O92454k4454l19304M93027L91480j089743N40972K52066
21029c15405q8044o03847K62616J21850n46297R80204J6037q6703R7747q18130
21019i79972J360281l93494r56759R80961m49640j99603l01379K99557l95321
21010a035369m95419R96216j3653P44249R5665m49825j116454P36996q04869
21001a342463P48030L39604m79312o17412N64251Q30662K4781j175265P75885
20992c31239K06655k61936n86192n84656J267196m4949Q65951n77788p50994
20983g97952P33769n58775j3626N12952j078575J361744j84054j62365j64682
20974c51564j89631n41839O02047J169288j781936L85910L35562j66101j37227
20965f75491K43160L33717l35125l98681K16083q56181K9169Q51658L33692J40227
20955a17772k88124k79372K06427r36344J095674j81275j57127K38036o08000
20946a027877Q48373K07645j157032K1105J218208j401627P02935O09148L53991
20937C74869p52267L7578O17286j405303P59144o29407K73700J168540n86481
20928a42341k4051k41954o03626L17164J33184K3303J68588o56080O06022L44641
20918g5150m94462m35996K28767m81932j4963K240347j217426J17666j9782k1915
20908a74846r70108Q76522m48668N17529r05023K12867L09591n73347J239047
20899H3564p0510n17926k10879J51920j27774K46070n23934j97067O07796J34146
20889d24594k97696n41810J36074L07521K95992M5687o26345N14793L03966M78949
20879A92537j197089M22727m11772J7134N32388l35687O53142m35841m1773l76133
20869i80367Q21711p61570R71469j767558N13692L78755N61323j085446O26442
20860g21549k0888M02452r78576O39323R0321j26978j20038O73685j37382r3827
20850c93457p09314j79537N16644l0483o03646r1236J239589n57161P98959j35605
20840a45247l25720L66266O0376q36012P82703o44711L88642n74859N15795o6111
20830d78878O7482p62093L12915M27573J034795j679783Q34207l47162l38116
20821i29060j73924J89410J671155m56268l04644p19702n13507J471332n85551
20812c50759J55540p87128N92386n2617p39454O10390n60528J64370J98569k84427
20802a053658P29668P651m67153m27303J250177o96029j08248P24715r60140
20793a000320J10166N2526m57564M23668N07467j79822n91242Q14297N39872
20784B19048p43374N94351j030265R609K11773R70658k86166j287600J012852
20775c29114j102689J049047k59585n1876r98089J429058o97445R82883L36027
20766C58217j161553K62425j10299N1427J48053R1273j067779R91366m09375
20757h46245k00976J14912M67207q51907L36465N10029J64368l3863j9290L4518
20747c24782m24452j58816P74743l48092L467m98566j81883L55209K98613L29537
20737a75022k60452K6376O30067j133782j81315K43362M01768p56232J266733
20728F1503j166977O33938M84544j672361R04914L52679M03122j270309L36284
20719i32663K36588Q43768n97472O41174r40279p262o57872O17355N57645m11706
20709f50724O90037m4923p99941N85138j50173o38303J407813j004323n7737n08534
20699a171670j38088N09827R8506P97365N18087j177062n51480O24715M14635
20690g5165J30554q2147m58798l83048Q4662P07054p63774Q05425j80814R0044
20680a26007n76417K89332k86487N35428l15916n45143J524917j734208K63052
20671i71449O1567j81237P72409l86144J006844r41040L30272l73463R73128
20662B90887r58133R61627j442563j85028P58820j120510J500130m31724M31551
20653a94943n69378j93899Q6085j91078Q25488p50300K102006r45834j15800
20644E2347p90873O97332O18150o00173r5547m43176j49990l47420J030398
20635b8952p23669J17380l35113Q23284q07439N76727q64499M243P28634L67120
20625a42284o21913R11236m06406N5941n0870m04321R64364p10968p50065P53603
20615d01683k41155k71170R51740k58784p40605Q45888n78229O19748M0103j036279
20605a070426N88069L97063k86020o85069O70664N21106o10923K1013p29002
20596a183525Q92847n61208K75193R84456j010201m9399K3112L91264M36665
20587A99204q00944j73302m97698P26922p9041o08491J158052L58777q81354
20578e97875l07014o67341O88968M3759K89840m61358R22519j262724J80992
20569a170234M36116L7159j42252l86495R01592l55821P89652q43364M57981
20560b75666J95740l72159M70526p43575L30413l37942k79653K44135J607J484406
20550G17832p79513m06927M47245r21996Q59968j64567p56113J939883j144829
20541b09017p78248L50128J59633M9708m17395k29548J154524j81396k92360
20532c93971j03839L62757r85119N55064o21394N78600N76535o70662j439875
20523b141904J264364k26412R86115l92974K90540j041502R79121q15667o3064
20514a161383P05771j35447K11011m81532k2992k2362Q26479k71554J009165
20505F57156q87474r68727J122301r74672M94679M05105l16191K21425P6319l78360
20495e48439m38220R72085m81016l66776J88148r59798J015528R85114p50308
20486c83682l7341o0756q88084M0269N66328q58555N02538L52221o64087M52940
20476i78209R29938r90713N71956k55375p72751R58686l18171p20385J184142
20467c90882m92838P62400P78250j373270O78041m97697k25087m18072J109864
20458f9291n54144L49083m7239l35184j062230J031267m64448N81974P16218
20449A46006o97912j87719r58111P8522J925540m67133l12982L41560n86077
20440g18306l32092N61556k78662j60144R76571K72339p31713j44126l79390
20431i33967L04611J07486r5680l86316N30445l22037L93896P26434j36094j055365
20421h66587n88248P10871N59837R5594j319958Q81559N96401J90475l30997
20412g1053q59563M9822K22141k67958J256688q86047p47969J283683m57832
20403d78088O40918j673263R03797l64077M69918J49865q4018J51611N29238
20394B45901r01196L71901n48876k7475Q50946J15647p7342R2299n41308m03094
20384h22597l9548m96230R60534m89276L51287N36153l58723k78853n41582J032687
20374a46148m63422J46667o15679J267627j838258P22854J81701K00416J043655
20365D99413j081087n22574J526576q18315R83696j19718j565415N00902n17852
20356a114374J727046k008094R73154J052917l00707n20417m26211q4810K83986
20347d17510k15321L73926j315465N16073M39351j9878l92233j7789P00082j74012
20337e22776K10076p69152R44305j16718L88673j46108r23356L08875J053788
20328D27607j210613K94726J34911L47150k36115n63035P81458m2258q73123
20319i39292O61793n02434P85607n69941L8215j53134K89741l1444l0149k91326
20309g42364n32075L20999Q26614j011182J70224L20987l65151Q81539l88180
20300e18589j44725k54846K77195j1363o52127R96916k75751K17108M96946n18127
20290c87363j019464J062329O8077j359409R96413l07653J19537J58702N96066
20281g2765K70257j212149M85682j33187J01699m99326M77895O28597p26322
20272f79619O00789j359442J588295j65202m77554N96009j124021R58730J13341
20263E1326n40612n82167J45272m059J553057q47727k96182K65611n25388L28655
20253d52214k76134L9853J98857Q65227o77809K17760j186777N7722P3565Q18782
20243c21168n15946k6769M37104K93010n41221K36480m9528m16650M67763Q8689
20233c48236o11709P44961J97868j621624R32572l43210M43556j32815N74656
20224a63981n90516m84836M63243Q9812Q02983j704004Q72292L02332o20775
20215a033450l74811O59366l4346M91388l04643l76241K84954O78544j57474
20206a66713m86229K18022n59049P08698K40887j106968L51359J080989p74168
20197d93172O38078p61725K80292k95517j10996P28617L28860r24098K25014
20188c84647j59293j090446J523820K8379m86825m74240L53617M44049l03368
20179e48954n10638L34844J25629o58810Q23725j379139L15241Q57444q03033
20170a443691M88531L56228L83559j42094L16885M53174j500948O30723L01966
20161a55667p78636P62451m21290L92240K19668q59061j73780j88272J688154
20152D85807j557592L89670l52082Q1773n50064M77944K87046l68051K48486
20143h57063N44611k87979n12160O25169L22704k78396p58710J005150n6823K78539
20133B5042j264625J067307p94052M10990J6103N18869j070789J362388j442328
20124a171095P65828k07988L52477n39972n9387P18927p2627J065622j264503
20115d12718r05772N63063K52670k14099J58056k73269J028922m20923J67165
20106e6905n35743n5663J91967n81088L19381R59713n99371k8744J07802n97156
20096h75807n55371P60643L23206k79735P68824J98385j026911k06193k37895
20087a130854Q91622j12641P17424q31795o68005J329976m76933N23916o46634
20078d03924n74676l1019K44058j27672K60208j081874J335726J28175r5998m7782
20068c94778O22730m11686r09108l03428J186132n62194M91289M96369j689875
20059a474549N14335M64317J36182j18517n65262K47788L00778l42840M00162
20050d37606P75047j189770J645972j837202J65171N3903M63393J05408J99108
20041e6576J00112m27302N05633m15490j56807O1128Q7154R48955j410067M20281
20031c42979j42016Q3343q62330P18399O38978j200992k38318N90426L33466
20022d22023j4446K80198n6500o1687o01333J62326J446591j028960m05254o20945
20012a322033J233373j157128n6989J338311j193673O16394k911l07511N63724
20003b88443J17636k82670K19952r0569r90496O89435k10301N47354N97779j032107
19993g22430M83503k3050n18623J250288r69707N91861q00007r39246J079191
19984e68220J76200N07038r18221P18086k11107p48687Q92490o77498J46606
19975f83313O29272j85181o67404J500815r55889k49303o62861j60768R73142
19966d61490P83297j298498R55969l69897p22908J125945p01926L8321N49089
19957a02098r30825N68784l73985O96428p44860J7880M77775m68344R247K50782
19947e99216R5116K18761j56666N80615l65914n10523o38710J320071j85936
19938b42402M94867p08162r84807J271037k75088L59326k2005q44409J7963p00547
19928a634227J775340J07499m09959n03261l85934N76530j91454L06428Q30197
19919D71159K64521j583046Q41024n25610m55273M004K66998q72139R66599l50871
19909i72634M70789K049278j837507M9511o14578J18417m69605Q75394o84359
19900a015294M82137N93352n67811J69286K0131n15098N34077R3875P73623n30700
19890C7578p45770O09789n26358j60818n8420k01582L37787N74312j22883o08666
19880h65031l9081L95524n10544J123334P6650n18702j025043J159692p55213
19871i58414R62857n67461N6361J660009k571483N19371K120m33245J034485
19862b95400N43336j59982l59371M25393j104480P2516K59406m75514L72416
19853g21680J62116L98978j71767m47438l06797O86638l14636m57862Q26582
19844c45866j031449J181311J88779l68172k03333K32203n63431P97959o17380
19835g29379M82760m10075K33882L66009K95750q17927p09930J047508j81359
19826d22761K90535n17051M48898L94597k3283q03021r3650k87261j29197L9616
19816a102578r10003J910278K3058K23238k69876k2857m50499j1018m04977Q11376
19806b03858q68976L97769N94268j488111J882800o78960K75067q4393K52987
19797G8593O8919j140879R25835r00161O06653k61665l72918P00676N53563o56604
19787c97988Q0665J69498k04854K97874m42445m57904K94746j86664J32416L01151
19777d13505j3509j46879M60532r88054K23523j02671J197981m78972j24571
19768c86125l54656K64751k80928l98973O47134k94082p0460j21513J58910O35552
19758b00390m1006L30544m61774l98009k81018K7567n1326J594075p21970p15896
19748i19203Q1716Q52584p41069O13229j008667Q96247j167531O51009p4806O26270
19738a90221J0208n54350j09129M28849o77958O3578M12045m25952J115795
19729G2865l57494K77472Q8465r80949O18390j52212N7902q61273R32796J51472
19719a52566L29510j347367K8007J47621M37177j28182J24319O12182l97230
19710c46529p71000K979P69492m12843J37900o07525L61191m66428J601058
19701B68295j252269M55840L04853p11374L16591P40236k23264m01465K67180
19692b35377k84971o48062J296948j322659Q02552P24994p0639k95819q07083
19683h40116R3513O72070j59340n89770j86059L45537O52458k61738k22392J70125
19673c25712q25018L28371O04795K26277j49348N04670m49727n93652N95602
19664h3742r67614K72287J056231l41144k97130j97865M16944j745065K391706
19655E04608l09050o58171K81994p88336N63472K59941n37049m0958J141597
19646D18048r37144k7631l89896R36254k02058N33764m61330R43742q48179j119980
19636a154410N65621n16009P20327k18849k58388o40687R21880M18913n61291
19627g22893L31344j50974q90915O52979l78900N54384o81206K0746J306193
19618D0758j803383J490794P3923n36256J159363r25194o3088J68584J2244m35145
19608h17400N65183M26750j321357R48337o31558O89945j188787J30808K67933
19599i30146L16683q0293j46743K65173O27522j368073L16295K06254j32827
19590i26155k24857J06141J011986p36880J260156p86724n95365Q8059m33882
19581a237521M34226J156569l49293P291l09620N13800q08141O17293p61116
19572g36512P75001j11652l4011m92760K1823P3975P43117L05325j919872J034907
19562c40659P2943l35069K42998M79111m53940n79562j32413O78588j23781o23904
19552a115688P00400k37025q07016N80497k15520N22778n91516L35029P38237
19543h9824k18589o76729J019461j62638n63301P72394q23852O22104P03044
19534E82070j245446L07756k51237R96519o83347J10671j51827o85891M84547
19525e36185J12544P2369m47161R04367l10114p12349L01259l02254n76995J485553
19515h966l14108n80382N53127j91461N56014n01557N03950k75146r68879N43667
19505f83741q0459Q09192p73901k70246J60722N04108k76776o09224N00753N80806
19495a38766m09077n91256R13199M14535j069329J018600l82426k15779P30580
19486B70281j035251K89596l98353Q02112R5974q88099M26048k23311J488202
19477H27199j611273n00907K37207o75419P7417J360442O61924q37758j03719
19468e64887L16936N73013m98850L52423o37335K2909r30757J166771N7052k78246
19458d20971K76847m21709N3855N16421o95254J313399o78017o02958L92061
19449b66326n38841Q26526l14637r7168r8490j74121l8335o5457M58954m31263
19439g39158P76537j098112J70716j4229J93039o68783N36946l92830O60571
19430e75303k6111n99821R40575j14011o37910P47749j113186R65158j369567
19421a782427R16662l41312R97009k81810o92105J273253j134316j3542M81110
19412e77478L73254n15417R4665O08026K93539r36670Q62545j628340P41744
19403f84132r36155J444017l49612m63874N69399J98107j55356l82135Q4392N72552
19393a02797r01027N9002J38079N17867K12287n40595M26169M43057j329226
19384a077184P44305q6450m51893J48159O02037N9239o85146L93860j082009
19375a435082Q38526l83929r4769K6615O92480j66719n0133k08862P59693k05263
19365b27443j001175L78610J24070Q12213l99153q32984L17097m95763R59036
19356c65492p03049K74689o26122R34898j4460M40339j406761J396015o91517
19347g61460K56331o69764J754725j021577r45210R67648j58645J023579j062914
19338f17287L55604j96050o1123J07661o87773J2351J063878p99750L47922N4436
19328d20131o6401J61402J7215L33923O07653r76284j62005m41797p5048P29969
19318b91504j107148L44413l8467P0644m10510N8900J433811L0299k42882j03198
19308b55642p88687J17643l58014j30905P26762M01044o8320k24201O21228M84556
19298E25464r39445j74271k07193j6643K01231j91349j86435J12866J311049
19289D35274N29765k298834P52243p62394P00651q67826J366538n5453l14545
19280e14581j81752k33224L28620J380477j711872J9480l33034P05345P24537
19271A83996p68237n5232p06740L95422p0236K64490L45784o88238J363837
19262B64846l00097n86787j56406O35512N78892r63929Q3221L09825o44209J079213
19252C00081K65499r69295J42967L28875o66189L8850K95972o4905j127821
19243a455966P05980k61836l90585J014507m95727O97054l05833J03115j27307
19234e16598N62463k47907m49050L82003j27379o06639J035972j266624N62349
19225f71410L32498p59892N05016l9583J28909Q93130j471346N91975M94216
19216C513l92024r1581K63142l05551m23818J070179p68575J63096K95585j277235
19206a463269J273231p8134M81031r19574l56091N70776n89324K16810M16172
19197d48372n04027J137386j093928K76105R91656q28592k73O8344j124524
19188a526225O16647R51013k17003M58457j110146n3652m1217L77991j57990
19179g02125P34449m02727M15134M27440j049019J088089l93378p06778Q20265
19170B31350o46166k88123P53211n99762n24309M52540P81325q00612L56643
19161b83903k44292j92835L89554K68842j41894l15594J743644l547506J999349
19152c24635j034628Q16304K23987j37608R9441j296777N98173N18941L29610
19143b07192J38022J48978m0080j023461N24116P9079j203860J159183l65888
19134g91103N75322q26753K82363L57104O23673j368131J074410n40976j1896
19125f25987M80845n40051k1332J06995M03670j151601J424923q30885L92327
19116c61096L0351J96547l48790j375914P54350O02297m1332o35611M71869J151708
19106D44379j593494P20914o44213M43151p20616R29254P89772q47305K3752m99115
19096i53521R15533o93468O58547m8513m35664j52353j30887l10534O70809r4333
19086e74384l73370j128327J812370J68547j270623J852217j123086k03483O80948
19077a59191J0519m86941J07596P14932l7442k02913J69460j046219Q40556o57048
19067g46691K54811Q31906o67732O9709o5297L06998n12532Q87213j594400
19058a236015J72496J111976m16638n84233N38490m53305K79291J30141r07911
19049a365708J379400M2121j140342l14568O56097j25636R90664m41399J09336
19040b10035j070434L56933Q85606q70373j4983o7068J51089P39989M34957r12685
19030e77004j20368J2853R54120j165387J123033r78063M68599k67338N92913
19021D3358k105644O38885L20512M77330L80530l34425p7104K0191p04975N80770
19011g60572n73505J078158l34549R21884r49622J02306M72103L74771o16082
19002b85108P6025k66042n73627J49800K9261L8181m09820J577632n31499p40774
18992i35971O78229m55076M77086q3384R0326K6530n37846J19257N70786l43393
18982c93456J53500j088723K129P83426N55056k48724j06797o67880N37012l79707
18972h54164O72466j26013k47683L94424l60012L09200m08366q30823J709048
18963B58077k05460K89156n29930o93571q23817J121367p1325m00766J432056
18954C75787o03081n42086j94102J161344n72875O50986j063275O49318m63852
18945f01836J202644J34397j703620K69566m28498n08630M91764J071100m54428
18936e27541P0689P22876o13284p41191P34837K47793K69804r05892l66041P25364
18926c82586n09906K94104m81870m81627P25098N38437j97806n01194O13167
18917c84183j37565l85963O71601M32448j066101J22010m48622P96831o03234
18908a002778J191494r6686o43508L14815q19211J63111J458164j684969j64468
18899a284036J504072q65082L70429R03913j261592M7271j24863J74437k08231
18890g43682Q50122j061920M96109l3497q29190L77652n42671J466695q21407
18881h41789L92535J85640r36883K86225L39369q13615J024398l10479o60489
18872a335088N80068j14974J42827j31070j68671J584278j583229k14199k34572
18863a474630P61904p69850J377402l91069j222774J259935J3968K90578l1618
18854a86154J14228j352755j01240Q09177l3795j12945P05429o92187Q22478
18845b7764k88958P0932M8134m10013j2975K52548p08065P97345k32915N40908
18835B9177p50122M67933J154p0208j31327J75695n8773n0045o15167Q19573
18825a82110k19141j46869l08012N13213K49251k85326m90090Q46720r42883
18816i65247n6784J413036n8843o39445P6118K47640j212008Q63839N5820m21070
18806f96944p8658L71796m60423K1104r6298M48808O94541j077763P93031k19614
18796c00420K79366j441620J694746o45892l09457j08163k07062M5241M61530
18787e31731M11831O6663o98977P5001K92107l21815K96699o65270L42844N2551
18777f80097M60758K09652J34218o12291M20905j30073L89256o90481j150288
18768a648441J500653m90302k36787J064785n98835j38476j93051j7352k09862
18759i67668m47742L06051J069785L00788m32655l63886J36701N35833m1226L66539
18749D62520j677832N29597J1034q7940j27305K69153O16695q95029J522124
18740F23017p79748p29290q6821P40885J54684l08599n97087P34448L15064o19605
18730e53052L17404q43763J10731N05692L62936n11360j72932O07933j391041
18721a567452O04313l06653K74149M54169k38608M63304n59058O78451l12875
18712e10260J05777j99915K49235K56541l59275K57468K08557n91584k29956
18703h13412M74877l506m7613q13563J08353j69148J461218j194932k56756Q41537
18693d12945M97943J71365l27857m25141j6660L72604o27711j20170J99141j52938
18683h42369O7188J570452j634547J033767n40659j1449k56188m36607O99118
18674c51294L25839n9835j291551J341465l17103l05019O52254j104090M98353
18665f10981Q4101k5738j271455J696641o17038K76882o07532N92814l4639M71426
18655d5519q76474Q27079p82568m0835N21747K96901p61139O56630m39032M4217
18645e98993K05572j000782O80618O45509q2071N8508j09475p52940L86514K11768
18635c55772m51232M10971K80182l7859n16968l77389Q85467n36014n28134k973
18625a229721Q28835J69970q61763J156777J83564l51868j070370K25528K38318
18616g10730N7461J98713J55220M88164o99614m85796O69842K19133Q2992j45376
18606a69991J93244j160344J64344L64170J12229O66108j034984j62318o69633
18597a697175J600604j111204m10355J217105N79618o57263L82608r7958j34481
18588c28501n56146L52195k07604k46683M37640N3534n17676J174315j059018
18579h97944R70420r36124N54786K33702l19593J68135n8029j22242L143p43949
18569a147695N03537l03391J059472o05754P52720j61273L9119j751447M21728
18560a192984J016803K17024j81229K56847j120702k98048R18841k476K16994
18551a68930k95834j44691L4550n70334N69699N27873j114858J059888o7073k80605
18541d50315M24105p74750R5519L15432l36386P44019j154040N48098J185766
18532E97448j992030J021570o08272O08397l99749L67449l97929O73238p46740
18523h76618K71840L92181L2461l44483m05250P45798J36878l92736m85293M6857
18513h78365k43568o57110J246527l14513K29931q76583Q95122k33549n84377
18504a416485O37509J061891m26682l74267O94406r02751J41820l52560J43483
18495g93636N56215N75975q10695Q13102Q0342j060368k69985l24627O93372
18486e40305O07660k24156r98149M37424J47332k49225J243753q64716m0106k69727
18476g50215o07223N71140k64518L01120O82953m36996L80970o28747j98663
18467i50179M48076N79184n71933J28552n8911J33585p43651O56895k49580J301072
18457F73110l44059j548014j66421R07248j64319K82290R0421L16932q40074
18448g92886N92760j245554J336816p90800J21268K08251q950p86539Q28882
18439e36752O0954k26288K4901j3733J255710j156254M10613j012563Q13295
18430c80117L55411p27414k2470M8094L13802q46316J035367p86723K17476M32856
18420c60034m51354m1067O25472k91599j89210l15445K88987Q79589m55443q07845
18410a117949j34036J121741p58947R8178j82802J060243p95718N56142K73303
18401A20155O51889k750704J607606j100418M8829P52252P93464j2078j181689
18392a070694L91142J13422q05773P4233M56433N47821m71312M83888q64937
18383a145777K42229Q3821K51321Q14375M39576k059267O40215o3967r1799j81219
18373a070492Q68025j76799q6099P28481j786395J543229o51820p94972R25420
18364e01422M27027m28119N81218o38459o79289N71719Q68024m52680k75364
18355e27345L1520O21797o29541J633829j791651Q01288o78954J64911k03234
18346e77380M75337K90859L03583l59802j754749K044094o00783j178752J014199
18337c43394J29742l89919j61089P61086K03396r53147J97796k85258o43683
18328a484470J447090P60997j212248p18383O17028j20501L15691j354585J381627
18319c67754M07675o26724L96465j26241l90552r8149k62996J056756o93759
18310g05279J57392K89278m58976m21206L86244O26049k81686n53761q689M02968
18300e67666n44428M43395R857k9912L43949o09703Q26246m33899N04161k42707
18290c00707L4100K15533L23790k46304j5895n13231j75281Q70197j11293q48402
18280g67493J633P84204m22135k25592P25074j665252O51073N35195L79672j125823
18270a129444K38339R29744q17003O61000k89211q00177J729251j025576k31826
18261g34903m47282Q55306R7133J44274m91904M99197p07082J27191O50180O14089
18251F06199j489654Q78419n53619N69622q82265J358043j191635o29866J181045
18242a53711k44630n093L7668r55284J142637j05364j005582O42050j175159
18233a822468N76527M8843j07736J48250M42434N55506q428j04741m64060M94726
18223b41147l32164L76130k15611q33613J042658N29477j076131K90970J78336
18214b81095L66146Q0341j029783m00161R71385n69762K35060L84992k31795
18205d74672N08940j077067R62322N3638l38536M66852j780289J158971k95412
18196h15253K65963o79929J052814P2568j082121P6985P42545j127559K108280
18187F14293j688148k86690L73639N48723K13600J52316o63727J36966o71955
18178a270983N63117M48201n03075L66530k80160j77366O24O10200p16881M39482
18168e20311j19416K33421K09347p57643N51122j65603N14068j74886k85961
18159e15862j00412r952O50024l32839l45468J64133k28196P03418l62273o97160
18149a074587Q55788m68584K71446Q06056r67842R6640J35980O68789l18418
18140E268o17450n18100R99000p51502m32215N86921L98689n80525N68045q94162
18130a236031J171059n07974l8664k01020P4650L00799j17375J79852J26122
18121b48582J94611p23705O18709l26301L34894J65774j75552l53657K64426
18112b49383p63836J042100o05962o20304R55127k44753J129318j425784o82981
18103a466458J13331P18827j48503n25023M03724Q25629q36317J08112J54366
18094f52312l15552L41026J080561j754730J194004p41530Q00014r63157J205705
18085A94029j04109r50586j04222J405944j749326L45477n49050J018147M62482
18076c1214q96148L70449k59899J066927j587264M66066K5817j32789P73812
18067b04243l7105k08513J45474O3387l61805J13747M08729J30807l18801O82963
18057D14640q38220l95932O8099J128774p84929J129707j792708M29579M19111
18048b21879l53914P9381k08858M27243o1959J14573r43747J484590n75730N913
18038b54387k61738p36083J378982j385915Q14374J36195L83295q58368j15171
18029h98816L24061L51868n52026N82021q9975l28125N87487k60394Q2983n10053
18019g10969J52504N09925j83950o32584J52271P57017l57874J92901q34102
18010i54861P82504o03627O32171P9162k67570m19778Q64853n95771Q40448j00281
18000B57250q37722k42925K77014N84793j203435L34616K67972j6910q81584
17991a460931Q45029J02271P997J98399n20252Q70492p48347j87632J054632
17982A61658j331603N37660K43782l91087l50110O26460M9996l04442m3966P3871
17972g27781l75892J378859q08165q49147M22027Q45114j078726N05051N83034
17963a05626n30847k25869k54103J270689r61131L57812K76580l03460l03895
17954g79850J335744j52673m6586q91639m10145Q3174o96581J761301q31005
17945f28260l91455j86297J442819j541966Q04995N36121p27222J91557O7214
17936d32494j32516j51285J785650q45294p01851N60174p18454N71297K77275
17927B12502l92392j57569L67302n24730n17000O33443J01471o74781P90488
17918a61266K07137j359834N88158L00724j62102J16946m87754J834799j800076
17909i23268J28862L16379Q11060p18799j66581o50245J118563L58608l18015
17900d3436n46908J412278k503101J229221o98778P22538L73780K24671m63537
17891b93272O24788M0091j410297O00860o6113P57746k332368J897808k85009
17882d65766N68120r97375K74672J44270m51875K25858O34064K43913q65467
17873f89586O9632M50580m69090L65190J47725l9691Q9479p84387R92068j27243
17863D677M8096j109326J154698j90504r0927k25063O40858k86494r28813N6847
17853i25951L63524L01831k75552k34637O21003k54953l78525M5765l43209M94664
17843e86040M23801m36336j44889K44941j278677J428566J70911k87682k52592
17834g17997m82893k14315J085762n98810p0671J11310J051845m45175J3893K07464
17824e9587m60678K46125p59649J52282q33386J038146L70757j166038J284162
17815a87866J11118p28937k19897O77496n22733o75325J120425L56094p25276
17806g94901K73874M2207l97465N60276n16038M07578n85388M39374p86781L30653
17796a026611M67177n23668R77589l18525J54917n43396P68316K8828j40608
17787a55981m49751J200600o70012p10013L58622Q16244o42191l97345N31018
17778a18809o50986j67130J78798N71185j006255N9526J345267j41569r24733
17769h54706Q37462j288063J01155J203771L41898j82065l35744q59100O28682
17760d06710Q02051o71567l88929l87184L02855K45983p42185K94116J32151
17751h19419N71283j556588J283877L56419p98664M95093K63410J46651n60942
17742f18880j78434J84721m45885L8573J301285r34416j00966M11314L46945
17733D257J37933p80554J116416n88339q8742k97380K62435j780022J250609
17724g63387j76957P42924L19000o82034j82140l6796N44116m56773M72957k33030
17714d52120k99404J865392k167931M31300J28786l49387J073489q29829O03409
17705C705k361k1914m15167J093060J08053J09499j548265J8564Q52434j004069
17695h06461P53180K52365q84086L59449K3326R22204j015514J03709j81793
17686d73621n58236R73658n44302o35305P20410P30707m73028l07896P79789
17677B12176n44711k96487P04015o32002k97249N17911n883j90080O77313j587917
17667a442914J105874k92142R6898p57064K85547O01239N79645q85503Q77254
17658A68834J68977P9429o34487K33981P1106j84756l52195j25064q131M50249
17648a32057o55372O58164k87192j25126k19583P36355o09432O75003L2943m15023
17638c41320k0765P7069p04991M9695R69012q83452K56216N93656m89434L99913
17628i4401r75711M01552L36175P322p1284m97230J379195j433847Q03022k03675
17618c48882K01991q61768N68171J76288L70916q17499K95263N33399j624676
17609a506797L29311N1484J292886r85674R06517k99799O84618r08742m9720N6347
17599d29569m87862J185371j120926J022157j628744R11871J73231l98110m16932
17590a189513M98461O14713m63845J4245L60547j08079m86197Q06626q69822
17581h22864J028375j190413L6757J471782j009214k55235n24515J281412m54488
17572d38403M7999r40979J465693k74003l80385m54188j45853M7566P81004K62639
17562b8910p57682Q68325o11839J66388M25314k36005j107582R32657m85217
17553h34551J29077r5804J312735q77019K24065m24031J60509M90232l83743
17544b98530J58485N74718n66758j27630k19720m83190M14787Q39529n92359
17535c00668p04504j07682N48043L28289R4045j303694J029183L96036l61078
17526c82030K79209l31044M07702k62028J77078L1199n11487R75329l87771o79925
17516f83768J47297k47354J072284j211167l31885J286801n59268l66593P49209
17507a44444j31643L98496L33365l81547o80563N37183N0334j144872N34456
17498f29235r20833L38439O04892j63631J053177m4121o60596K52761R3244m62121
17488e38024K83390r40083P84673k7728r31860P60713P69772n18415J0809O41782
17478B95029n62512Q8832m01980K33771o3428L67100m65931P31194n44742j86610
17468e09277N94789l56356k67066L29873Q94850n0512J31521K3761j248809
17459d57226J07298m36543M12632K272J43083n65840Q92966n80355k30063Q48657
17449A36881n57732O01148m4700j345626M58672L02509p0293J49474J1425L80794
17439B2552l65373n72289r5409Q23878r14512J493584n41827P3025m80341j94290
17429g51002J07358J8185j05000N49688Q50928j809242J281560j355602P04123
17420e09004R9603J85156o59093L88738l51202P10825m7025K99667n70125K86750
17410a65710M03736q88958O23828k2409N24328K65895p48953L53440N82332j5604
17400I11925K07038J06769R32044Q88886j093208J188725P52961P86587J869751
17391F551478R43797N053125Q309708J4972110M4824450J18294986q41442r4413126
17383A03695086m0938792k4910113j5109808p570248m223101l671219j624697
17376E647108m33197j252745m94198o26371j022384P9935J09264j380736j32760
17367D93916O30819N86708q56095l604j339789L55089r59123J354621k82958
17358b0416N01163j53927j252816J542772q98118P40059j535243Q23382p95519
17349a048663R85095j88956J158912q86350q38310J007645j57008J27454p51975
17340e92156O79601M23168j581380J133911N50295r98092m9117j62441O75592
17331G9381r9806m89515O89368r53733M7701M22554K80771o81810L12688N5509
17321c36892J30284l03517J45721J032M07714n77363N07669J39755k89629N64329
17311C89103l00175o14487J914631p31975j156625l21492M96148K95666K99449
17302B70243j442845J216412o52609M21111r8104N78244k2749r31652L63535
17293b98414m03640k79379O56219k72854K78744O391j571620J502006l97074
17284g79621N06017O16198p37087P30308m67029n33024J09925O17891r2560q54313
17274h83295L58121o22829J626995j477063L27077J075981q65287O8340k82968
17265f74928M17773O19245p72435J5747n73636Q97328k52280J68168n52685J331424
17255F23721j194324J10807J189277j757150K64876M06917R98118j095544J085086
17246F31784r29253n84085J14946R15374p03211K56988R26390p31271q80048
17237i82386J276265j008931K36032L99781n68867O23731p86974J248557q91673
17228d54465p40994J111702j52837R1686K22584q79144J169842l94462l44629
17219c70717k29468j025034J475390J80611j78363P04052k65168K41609r93586
17210d60674p88182P87566k59209N44196o64848K47639M63150o20617O07694
17201a43285K90082n70755R95413j25556M76621j561731K78831k80186L59280
17192b81286j06386m62869P89854O70398j303239R46109p08121q53842J336810
17183B7428n55077M20878q94563j90513J001075J10698m77174K25113n68062
17174i00197J93161J22771q6910m94584Q01788m47178l29250J045840J33383
17165C8824K58422L6710r7320l51902l5015q32931K34858R29874n99015Q34464
17155D16969j02357j361146R59484R25877l56655j218873J376835q9472j54236
17146C96426J002138J115357m037278M06442J685487n22041K0723N72439j66269
17137D73424r89508r4765M23015o329m71208O36220R77901o77994J147180m99210
17127I18726J429041r06716R98479K438598L830021J2845175N7662380j7620638
17119F1595066l3285699j2859377o576537l846583k517666j601270K70023m06030
17111G71927m33508n47804Q22594M47041r55762Q72561m51491r12067O91461
17102C04952j066822L7876L30349N89491O5483m1136n00604r71048J822971
17093E71512j26350j122433K70118N61663j392065J582502m54102l13640M32029
17084I234K38257r01409J376352j200284k08016Q94295o7926l08111m47794M72289
17074a43113L45472r20142M29665j379066K054108q39464O07789m00172o35903
17065h80826M50431k63112J282909j849380Q13559m12568r5326J696063p90496
17056d8746J60889k89649n99675Q40761M91685K54358j217128K63618M48168
17047C04281m6812p50328K59488r56065J584507n44047n41675m80810P67863
17038d03598R95117p65280m66713K77868K42359r12787J23440M65092K8233J31363
17028b84906M59511j413886M77077M12545m39260Q28354K7326n78862j05328
17019f17429l18497K15365L62017m13842J809443l87901o26724k42486j41225
17010c61279k2783k01866P34585j13500J87332m11724l25564l137K53083K43537
17000b1316j192219R11047M33717n98222j79952O63472j041194k47221J153901
16991a17987N3546r69527N31877j326637Q13081K16065K66779Q05928j223236
16982i50111K97071R50478K3313o63522n1117J04721q66006K19323L89027l49725
16972h96548R3010L96865N54654r90264M88698L55649j47611p17110M54388M47865
16962C9596m4335k07703r05223M75958l94872N01899r9567L54755q17895J264811
16952A67424j042222L32554l77320L77895J87757m91500o28111M65936M66607
16943e40980k01462N45605o2550l21134P53759r6510m14167N47296J25132j04997
16933B29992m55509r54851J075332l75687K81997k11012Q29754j593122J208842
16924C5736l23040n68520P16826r72518K53202M23520n06749K36346J633611
16915I28414j167367r41279J265110J13921L2684k24432n54313o33171R43382
16906b37051l76850j66046M94447k47626L16359j81032n24331L49551j24606
16897f97185n77381P46027P97347j030433M40811n49106j5659L09681l28475
16888i04373j86620R104o43472O00605J331834j006031m63567R79553L20006
16879C7039r19745M78957L57224r02234l98137L74076O16795l42525P0857L35625
16869b92068k93512l90549N52636J04442j359680J829301l51301j338889J030693
16860e08927N4116K84316l80319k73552J400546j170944m35568J283087r20703
16851f67948J90685k52003M04076k95643k43924N46642P22751j268336J261970
16842C98270p16528N4254j13665q67986J35120O43712q91488R74127j4176K53449
16832a44911l32419Q3779r4822O3532N87768o37550K07178L57755p25247L03834
16822c31103n14345P85912j152233K004031j064850j81264m536o26469K06415
16813h78442J029967j049352L10395l84175P78209L19229l2553p15675J6698K95266
16803c10433M7165q61125J424229q58067p3752M80909r7846J78451m90442K71405
16793b89506j6874Q3774r4112Q8398J57904p11207k97829K81777N21303p48436
16783a024808O53494j2762o2830q60804J387796o07127j71375N08023l53414
16774e43807n09986N88871k55043J7009J37370N3435N21563n7742o39491K64313
16764d23508j92362K7926J058841j038874J169567j472011J085020r06246K62450
16755d29197k39456j10553L71957J08104P62548j414949O58792l76396k7919K66450
16745d30619j88142Q49690R7j178749K78135M13676n91581n13780J160795k25882
16735d26360o551l28372Q37604j321653J551892j084529Q78707q74658m16008
16726a189928Q03089j51078R66602q49102j01850P11628N43794j462909M45460
16717b84294o30899j39003P78698k62276m38999o54585N30272R88838n35993
16708f48241k35109J936441j528216n87583Q15579K05668o63180O15684j056192
16699a145149N74208L29341m95786N14436o66478Q30747l10020q3310q78687
16690a330698J023845p79374M08321n53250J163672n17429Q11525j90369m15998
16681c79755R6195j036773J065771K62388p31051J460800k148108L71892L72666
16672f65975j004035Q65311R16227p88392L47649K66925l72703n02662N23589
16663d14066j56449p2322O46820j560414K47207R11794N67356j50790p71215
16654g52079K00450K47481n84500o09069R37036l4233l90839K34535r9456n01340
16644a352014J9597M83376J399038j302939P36284J03539q7780K55990j205502
16635i50411J03573q50889J319506o36025l77715J534767j298893R71423k43029
16626d27693j438077Q96066L80407o71440J108518j622231J791623k24184K96849
16617H9838p34170K62306o66L64936p96563k04785Q63755j64248J23909K19239
16607B3551M09240j646064J171877m57123L9281n83049K54866l70560N4525j49014
16597a252470J200838l96563L80022L2946K07080j484578O34753L37858l48594
16588f88708J71617N82903K72892r9045j158374L45228L44802q99817J72080
16579i56422O98262k37816o24016O01197j51346N88613j311563M24882N69651
16570c98558J7679J017946j491283Q35679j078911J00539J414625j079449o25416
16561a287149O48891K22145j83271m78438O73147R988Q2683p35966l00119J568161
16551B20072o89161J90678Q35547l03501j111051L22928L18002Q3160k70239
16542d03565L55576K75578j548784j41533J172494n20443P7485O66076q25642
16533h92758j00202J01135N67215l76831m64481J126733k17446m66532K78349
16524d44818n3273M86542j108782J35094K96305R1640j69537J46001N42957l14570
16514c92441m0445L33717j23936q16128O42407J20789m97099J24944J500491
16505H52299j178088M65440j77457j6195l16641p2838q42026Q72045j59679Q01855
16495B28715o51355j39127n85683j2453Q21083P05212j83542k26186j0072j426130
16485a479538Q30838K95530j98912N82207Q4626J53677r99219K20519L3793N99798
16475A23319r70202L23431J537164k052549J060083l91728N2271M41742k47593
16466a24062N54816n74099K74887p49189K50528R49510j729258J334623m31963
16457b44207m3914Q33550j026776o5499P68398m58296m48102J72853p74355J276216
16447a0132l74194p0143k18720m02461J048142m3451K0726J60906m74699o70758
16437a034784m66952J526477o64486j06232O74606q00566N60698m00238J31686
16428e79791R0222m1613o54359J497896j071777m82565Q40881L08344q83968
16419i76730Q96099J122317j407649J39260n52975N57120j221726R52979j76071
16410f67376J42787N16730j17276k95669K46436K43580o6387j069079m39298
16401a505552P66993J060235j010003R35287o51162N07678j553924P29832J07105
16392f13511k12459j118386J497728k28293K03551j75232l60094R56772k2614
16383g2538P57520j068614q34653J187355q87423J170612j308334P99920q53385
16374a109540J479856m88348K91584o53698Q30762O4156p62736k52616J84841
16365d15739n75376M58425J49900O79469J64252r83421K12334j6049m07799n93690
16355a327694Q42361M00050N5551p46353J37598O31970n79955O49284j04389
16346d1577N68576o55235q3883l98385M34929p10669L34731N94110j290404
16337a247807N66941M87996Q4175l70358O66643r50365R3421J000092r39216
16328f08478J98102J18987O12026p63441l88156J47897M03750m50318J357519
16319F27888m56460j131615N06393k87310l12326J233410j152532P1217m13708
16310a315043J54972O16884Q69411k98867o45756J84523M22483L31940j703285
16301a382738J520897j451811N24511L85636l62622m85376K43062M89896N42863
16292B4318l83460P1887m83828O34864r59312K68409N61274l51880J669421
16283A051693k130824Q70159N16961p44125R9635K37895m39710L78572j14039
16274b73783n08404P05887j754740M86812R49915L48612j14015k9032k30531
16265d19279r32111R34031P004J0099L2337Q0462n34603Q20068n72881O49415
16255G4542j435775J51214R70743o75384J090041o12841l02018P75634n02704
16246d66548p42978L12909J138965j284642J213144q68107j318143J412199
16238f03201M36036j261189J706151R8763r5087m90544n52597K89155m80430
16229i52943M22950J5266K19003N68400K34793Q8923q63908q79290P69212J02955
16219b74639n20949p53905J797260n46694j469966J446262L80862p05529J87244
16210d60054J78098J42487j177379N29803j18555k16032J326994r18149L8422
16201f74365M23294J44714P6456r19005J123744p26104Q08525j041073M59389
16192c24425k44318J39906J9143j71772L49505o08586O28965r27799K37521M27913
16182d73947N87720l96012o41371J161108m52721m35860O64708l37926r5041m15535
16172h34877Q13870o09861k00883L37172m8759P5293k48156j75882O33497j37657
16162c96243j049683O64385M73405l84876k23859P81386p78851N5007J289960
16153D30631j123488j13120k69908O05653j066572L15982r4915J479882j302140
16144a137995J167585q07325Q20180m72959j423363J162677N88044k88501O76311
16135B84654j528154J103949J87922J06671p37365l97101j05485L20632J136662
16126C72385j316004M42446N97940k72032m87613k20680O30531J17619m81217
16117f16625L49198k03364J30252N17488j082981J326239q74438n7746j57809
16108f69786J408847j147208j207390K65427J837393K31657j114820J248228
16100H52348j073891r03055N35470m2256L76946q2327J71751j342556J878966
16091C71396r24118M07631j81658K2320p95711O42437k60794m81739J029520
16082a70716N84377j143924L57420L74047j87849m12859J41244K41790r02090
16073a118560J399625k18953q24672J194018m59315q63828L10800j55157M57603
16064b78439k9893k95315K09377q19770o04066J575685o36551O89020p73064
16055i63016L17278N56259o79831K23110L2203L64299Q47981o22227r08693M63385
16045c69252R96457j437226P29509J484280k160663P7052Q79108m76421m46154
16036g23310K6195M22003q23479P58231m11350K81200p46183N56343l55186R71856
16026d3680m40510r75943J128223K18878J35356N781n52724O20732m16482L96585
16016G6216n3143n18183n69976J317048L66690j292330J119532j621261j41005
16007a316412J107824r54498J380508j473711M51588j89034Q46766p14391J36814
15998g24546O71300n75110j50212J034927k30211p51304L78340n31911J291893
15989D13166j750726O32442N71990r10996P44639l02930M53154J89280j424002
15980a383983J094742o92193l49993J855692o71400K61515j036900M31754j46334
15971f37100N463m589r9903Q526o3359Q07944N9875p97108M14335l79718L12941
15960c72693j105008Q44110l70931O46029j114075J294852n12929M70709r92953
15951a212889O51898R68892r69364N20049j583652N63868M45064J81197L66115
15942f8822m39858j61803J05680N49026j025540L39081m87066O53016L02942
15933b33344L34295q11205m6278j65673K49400L87759o67160J3594P91390q96724
15923a043946L11920J88785o7099k48064N19284M05608o96542M24549j04457
15914c09962q32712K24944L46760j54782N71454K28595j407865J691163q56330
15905d98735J70970R45375o07348j14092m55480R3297N24873r45331k96620J383045
15895A99954j348511L14901J01948L60082o62810L1948p39937K352201j071088
15886d61312L49040J4809m75599j920K02581o42972J011933O89716r12411m63817
15876f89952N29971m13748K82419M29126o0644L8845r08880P61911l92966l39076
15866g62994L3335j0785J14888k41415N75542m65642N56096n434K6826j54243
15856c33826M04799J599M11299l88506m97840p4251J036881q08915J001991
15847G53231p10497n11883J61219J68044p82684J92241L80778p54882J373683
15838B69250k14808p74513k95355m26993Q44332O63570k63961m02895L35127
15829b66246n86417R53333r4201l53993p77155J44806Q48469k42315J007854
15820F34135j259850K79623j21542M42352K9450q51112M84293J19028l767j80541
15810d27931k61104k2054O46045j203806Q94654n01622J12772L3590M05935O71557
15800C48036r76214j66973J262729m10090k86171j379736J416831r17143L86775
15791g21956j29756M66828q84026J512530l12480l6995l83740m76973j04508
15782a071076J320467Q8076O0005j95161j882126J289019M95991l92274q3216
15773c70295Q6474L42769j186040L99663o6266P82492k62939K19905N34314o42217
15763a62140p24473Q86335L17531p63447n44747O11758L92547j325388J962474
15754F50450m64828j04325j074674J213319n00205k09486K12020N13764p46898
15745e10863l81152O21478J617473j809499q00678J175206k94758j50699O29609
15736I6117P52367j442377M9361k50354N0527j28686J124967p9998k58243l86316
15726d72635O76547r70970J057872j738455J336019j059813L61432N19618n14853
15717h05238M62232K22910r23396Q62195k87649J7786l1828p1603N42707o09579
15707f21463m47427P53058L46530n56805J99113J53859O7090r73906j32339P15866
15697d96424R33438j174602J40620P24013k91364l01374l5419N89755n33008
15688d44365J25046n44170Q37911q60568O26840m97793J90141P69232p79786
15679e77512L47942O05979r31230j010555J548131j341259J798167p60704n38084
15670h59125M31206J04344l70686N69909R7760r10822O09982p97408k63097L88257
15660i99680p8445J421999l55064q93851M5574J62473K54002M62152j072952
15651a053792J331922K2666j286113M54850P22621m14071j00568j43264J93777
15642b71972o20030J17219K83866j74090K66596M87583o29994M45587n87320
15633f82555J69377J12618M02450l07464L56206Q06888j325829N61855K59161
15624C52707k76678m02907l06934P98714r28775j19101p82402O48387J37661
15615h79328k24283O36309p13275O09170J99796k23183P07092o98853L61863
15606b24692P04175n53636K79076Q0418l70159j212022Q70374k75933R81860
15597B79461J37311j061416Q89950j489785J330306o4478m6969N73921o79290
15588a30989j439740J172506j03015K42634j89238j74981P42081r15069n98156
15579a393967P64372L044n20441Q88500n17871R54913q48008p20618J132207
15570b57869J297696j428612j27364j61724O51364k56427J00909K00978j050980
15561a032029P91582N12206n67460n66017R75736M22177r82348L72368o60375
15552g34160L76992k85540M2296N45014q86380J232511l50386j48499k12238
15543d20390j98935P4100L31621m156P19374j468159J880323p42938q39782j99595
15533h68537O53304p8599K36450o40856R48061r30705J62731k15058K114376
15524A381167o9186l36620q18502k92860R85213q07106L842j239529P45051n66158
15514a014688J002352k89662k34429n42624J300284p08488O43326l16156M50784
15505B90699n10343o93751k41916R11435K79939p94104O75949j71474l11672
15496e65238Q84855j380119L76365M46177r21829J371955n09243J87510j416633
15487a526200J142478P34096m51526L78586O3183j404985O49493N53819L19092
15478D58036o76155L74299M53596o56164M57500N29605j324194R18021j056695
15469e22151J007412p78919J319959p27304J044473q34602O82865P40660k41919
15460A690474J854682J996822Q68736J348356N343363J0281674L1630123J36270298
15452A91284528J03178830j84923657n0892576k7584567j3377013n514677k875424
15445I295444k589808k614777j279097j55406q48714n35128P25679j727768
15437B70425L40843L52786j064075K21625J40644j63886O09598j263604Q32804
15428B77160K65875o38620l65814J35886q90936Q92484R6123j75176k29766L61491
15418b71293N45332L63798p17127L3077J34986M86020o75273m34042Q20369j81221
15408A04626l08490j82132k20090M8190P35027j64400r35450Q94542N28086r21347
15398d21438J72536n86893N67929j56955J421622k29921r7821r71802j29340
15389d32083K57352N04157l72259j571821J322145j34526j95442J173449j025606
15380d74634O0414J144468j583044Q32813K92228n22707P42570j202599J300057
15371E89566k59026o40020J141993K64064N2376j499934N09188n9391p0264m87430
15361d58878J040021j05387p43101p06098J104603j022469J231924p08449K16081
15352a51753k42329o2168q56074N71175M61001o1991O61025M52125j426557
15343f55546L48202M47192n16511K58479k07316r64330J215294j146163J164812
15334e5887o447l01093O0123k4819L16736k46592N58212o88992J4120j112395
15324a487034R01609K87599J02663j238093N31908Q14781k50896k85863N86261
15315c7065o48542L03478Q76668j467923R87093N32740n18882l94057k36588
15306f03078Q50783j217849J407434j313270Q79482l44759m85142Q64102o66100
15297f28397L7777J016979j379733O29955l09469Q36134j168226K25997R37278
15288A98295o95501N85035n9413k0911p31673N83472l88364O03001p03949L38278
15278b91730R8646l05910J63541N29925k94043j08509m06179K41155k84053m69672
15268a126829M24861o5083m88090J424497j401211L14727Q310N96442L33613
15259B1237j58923m19381Q51253p59025p75696M72803K09211j74233J221671
15250D88917j172158Q24639o68777L51167o84784L0735L51051m50798N33193
15241c96815K2433J157676n49537l73535j76812j43455m24492M14334K68246
15232b01957n51296J39461n94880J367572p50063l44671L03149j76343M13902
15223c95126J02795O54747j726096J47309N99110l23395J862148m99418j453007
15214a030933O95526J35489l61663n84512J094023l50471L36975k7512p18699
15205h11777P89165m81301J287603j523044p6384K87834j19925K43037N2332n00433
15195h52893O65667j88764R25109j345256K21303L03989J70685n71752O3389k03152
15185h11675M28642n77131K26834R75727n21251o00775N06757n05482O60534
15176b17820l37957Q90870l41846j93580O4460o7567j57034q52114J424674
15167B12086o98873P48303j179025P49758q3975m42474J23292K15106p23846
15158a079648P49067O38457j263750P03263l05487Q9887L03361l50609R90092
15149D74633j073318O53160j178720J094949k61858K15610N56499K73132q61985
15140a07898n4726n88146N50744j122411R88627M62179j436615Q35526K4273J555381
15130A106934j069047n08211L14010K73790k39035j89275P04673j41373n20065
15121b67599L37708r74287j09111M19470o38423O72587K87873n9454k52148l34696
15111i18080j34607Q99458J62701L54091j120579J124925O06606j500530N21211
15102d804j343382J142744K97466k03990j34756j024990J225604l08632L72712
15093A7972m26597l22030J360063r66819K64380Q50091j076882l37863P24275
15084H6590j300248O58947O54359j320019R3466J166098j204637K002277j562037
15075g25204o132M21254J81306r55750O56629K58434P4681j270321P67998O00444
15065C339q04735L54517p5616O11443k33143l95123k48969O77143j5501L46212
15055B19567l18513q66801Q47630q54652J278834o77659m44864R67271l57226
15046b06413K35016j15837J30866l32225j7791M27554m0472n9285l69210j117770
15036a465567R07834J79561N53413j128320j3345q2494Q44666J1593J26371j11177
15026a77465r3900K12933m2296o20964J295482n78442n16327P83083q91845J96498
15016d33243K88326M3682j42548k64577j27319J04670L31369q46083L67811R0055
15006e87857m19811J322495r23548l0223j0203l87821J284444k74363K42165
14997B15278q82777N44151l13572k727p5675M58424K4636o42096K78824j48765
14987e44299l71128J78482R31718O4661l31185L81152n96626r6419J15893j68390
14977d36141j097490J71110p1703R89674L68440J52331j30300o03205l59747
14968a017031k84634J799175j588674Q33832K30649k78455k9346Q9005j50918
14959c96397m83094J268690j247932J089522q95634l9809J554096j676869L52302
14950d75125l43367O84179j13048j385493J041871N3756J46257m61518M71198
14941c81290K327722j074282q97404n69643j87251J126937q39687P11696n067n98264
14931c86533k73904K69973Q35633p86610O4072r2085M36537J161155r32905J96770
14921D92103P9578j081396m8200J02399L87102q2461m45655O87825O625k90339
14911a92419K733827k108261o32267K35244L69190l04186P2944l30425J396383
14902A240030j253413j0281p16040J158129k98584j80155Q11359j225792N39143
14893F4396r5980O76862o13462k92914R92967j490802O30899K64865L56005L85683
14883H78519j483324R33891p2719M32926N66417l60751J604778K32000K148281
14874D880018M386478M383391P675796K4632614J22505925J51117825k08585285
14867A10996762m5325860k8277433j4712134q124288n455164l080564j537602
14860D483717j174394n40402j448695Q6159L95982q66946j32062n19820K3762
14851C07301p79218J495325o52942J00870n76067m68863L72687L3377K52481
14842H4951o50353Q32003N6846J42809j199131J287996j106383J116309j448327
14833h83280R84967K14316N12911p73273r10953Q17890j216785J067260l45382
14824e32329K76551J09071M37025o86446N90423K52880j814155J396560o00720
14815e71140L2475P37279q22755P11848r5029R3863K34836j254829Q07422p6492
14805b02522M03930j46277m60338O56424j132770L39744O69080J146406o36309
14796F37368p48523k05476n3560L62090J92390l85131K68927j01302Q4118Q61102
14786I12003j324594J29710P78414q27097J83965l12587m88891l01804J149984
14777a00897J56204p35499L38239J27395j45552m59951k42160K56107J986990
14768A180876j77736j800330N93262m59587N52847K16454K66897J67265n91442
14759e1494R5838k31516q69818J520510m24799l76033J67258j29136Q65691j141713
14749e75212Q93061j53328J500307j427766n21345m00594L22907k26738m54076
14740a042784P38803J030148r92310J024823j174679P65942p73897p61064J94303
14731i90715P72762J076379j346919K23666J12375o91238N75786j020988J59256
14722a129636J066867k09441N6008o62113R18239j89598R74927j121257M17539
14713A21535N3795Q63593j388740o38207R62409p89284K12484K31808l96896
14704g67503O85681J004717j270269R29609n10047L45520q65014N91931n05738
14695c61113P97536r30661K64398n94811L44696K64425j139713P31067Q67125
14686B42949j16959m4210j954N74350q49470l21259Q33915o57673r9978m72065
14676i12354J134303j017462J154385o23012r35086K28988J530248p91877M9385
14667a82482l45406O29785K73165n16636k01975k90587n65848Q09541q30961
14658a221404J016291M17470j742732Q78684M06084j76740j29811j246095J054951
14649g43302N70002j97010l75583j993j12548Q52678L41989j204221Q16713M08154
14639C54879j572287J155825L66228k97853n77188O57240k59284l54687O48640
14630A21513m54392J21752j73022J338494j060602k38035L927R7571J058543
14621H15749j546921M55646N76770q53526l7090J29346o38244J61576J650485
14612G13791j203015L84858O87617l69377j221266O21037J82096N09562j455101
14603a149798M13534J365917j263080k01695O60703k04177M72609j165375N51028
14594e20334n43604N65522M1506o21761P39844k97602O22554k94642K14099O2142
14584c2276r8397o29681J004542q9221n09613K78000L48137m17920K63199o64171
14574e47401n77101R30574m98751M90949n8985K46664r14543P73165J71605j085695
14564a069519l2473O19352K81738q60917J35701J164769o55046L04239l26343
14555d38499L73190K13412o89471r5885k36421N56086Q50481j197210N16175
14546a48142k73949J59567R55360j191726K37153L43907j064167M27969p50612
14537a304640J143310n75614l81352J212980q81184J324882m61731p07773k93375
14528i24497K05191M89885r01075J595918k035086J322813Q7520n36336M89056
14519b06611P1964p85520P88425J67576j358668J191199q73r1406k19787N5316
14509c88385Q9988p25462J550809j10187M91325j378766O91813K41393p65760
14500c03232k40325j15289J00846J184781m44375o84681O8583J58249k54890
14491e30333K57590O78928j069451O72419r46781R34359j490345O02919R67401
14482G6706m34347j01839J62373j64813Q31048k0134m05895L5688K75703j484394
14472a229904R08034M72899o35458o62357l6794K094979j631572K46285m52185
14463i26073j18229J101730L06962j313186J127646o40965l31267J183041l37038
14454E2621m02961q50577N52900l178M73467k10203k21170L09821l68085j161939
14444a829304K310032q73080L96671j118804J187780p74962Q93436o07687K828
14435d13090q66670J730742l25061l35766j35833j10568j32154M79037o97214
14426h06577O08317r54640J365613j032619Q13919k62594n88761P5864L60843
14417d20635R73544n93829l61487k4176K50637l05003p28248K73506k6782R18490
14407d3983J99479o03789J36442j242863J513073l08216m53720m4874O56696
14398a91755j37341O39582j108123L27730Q0673O63054j113143K19099n14205
14389a134429k76255M25808R80256p53623L75979k00461N29830p2721o84554
14380h10170L82270L80999q72722K88674K15802J14623j27469K70322J70020
14371A2349K61722Q5037m52346p15536L69076m02696J26050M25527j48229r80318
14361a419364J122811P7805j061175L15512M92609j74084Q79364o70662m3574
14352d80758J078719j217450Q30226j183786P39302p0779O86283n84520N03162
14343C00399q67699K47834J76693j86948j45516J14811j045842N62747l12001
14334a155522M72638J034068q13621M60490K95805q85521N62439j68303m9359
14325b46886k42242o6246m07339J160393q67496K07585r4910O28867j22866j008791
14315a059931O00318k4723o11002P40047m06665O78197l76889M27497r06796
14306i39947j1391L50558J230629j551299M26587P95292j362904L70157K24854
14297d67464L21686K81881l41856l85434k25297j31958R54152j2852m14647M55355
14287C3566o76258R22302n79310o2678K24112j06166K67121q16936J2290R31J3677
14276g67349M19020l34702L2369J20322n90429M18074Q14728q14576M38787L46923
14266H3167l60688J21678p48936P01954l54623M3372m03581K57680K14794j70280
14256f15463M69603p25507M84632j170O13883n13213q40345J449829j009214
14247f86965r41509J058343N65088o98125N37951m3532J3326l05311K27307l97418
14237f70845N20181m06894P6798L6925O30781k67532p90768o3943k47561J252772
14227F9914L4699n77703J39455m99802M96842M02227l23404M79794n93706j01129
14217d72813J27758m99569N96781o30707k36882P29838m50878Q48709k59574
14208b47337n33171J73012l12319j84917O77677Q77982j005241q5498O95004
14199E5192j98769M72113o11573j64408R6007m22945N36399m67309K98714r9447
14189e06026M34310p38479M23034J25651k22391j68162O57286p8892M35312k97338
14179F4305p97706M39712L41195k49313o4097J98779J51419N56794p89821k74256
14169d22989K85807k29716O63565p11620r11791J017320J001710j144445N61638
14160A09479o61706P46641p89991l76524Q83935j25656m81600L81988K1393m8683
14150c40724p48572M92070P16607o6274J89912l47109n30363r5925P32385n07969
14140e05962p10310J313582M96103j700795M02357N85980K72199j079823M70657
14131d56012P13291k691386J870043M37149M34939j396631J65240J247053j070971
14122g47285J258549j633680M93546r9710Q69577K57884j011620l71966N62293
14113d22412L04290k92030M13150l39143K44293k42002n64927J001430n46203
14104d43554o93056L54326Q91876l64788L61623j061192J168304r33632K28082
14095d92011j00124Q41394j658229J128300J54201k28535m22358K99661P30862
14086B53161m34637L38788j78486K53267p5236l75879K10110o72856L05172l71665
14076g48261N21584n2919r0748j70614K06918o29544K62366O96300p07297M94151
14066b18064j425843J632122r2359k28961r8153m06752Q63555o19509K94753
14057b99211M20659K46640n54075L78n59124N08586r84528O29065P74800k72399
14047h9209j42209m38056O34778Q9413p4137m41961j16743l26758P78723J24898
14037a261l23922K18709L18203m41291l32418k47193n4639m39833J145363m28434
14027e86716O43999L21354j430722k0119J38776R5442P32360R8907J57168J91272
14017C41721j024289l49207j65438O13824k12025O98286j27731N37506l40059
14008b7412j44283O6031k20120j297565J376762m23016L19928k70232M72647
13999a47260N20337q89960L5528l75942K70492L82501q8688j05092n5118Q5731
13989c67471k81724J2233J11048L02833n92928L66869k16522O28437q99489K94785
13979f41929P47392r14054o6318n2806P43719J60687q51517J529654r85889m55779
13969g86840O74936m89542J83851p39913Q14705J75632m25812Q39204j293600
13960a047379P81558l44015L08621l51004N41054R38082k103712j18605K7650
13951a367750J455544l37803q99962R90969K674o60276J097568j502674J312785
13942I1075l98456J45822j341145Q67466N84692q3268m29610L815n18163M73164
13932f04608J190743k906408K104678n59119l66332P33261n73270R66923l80437
13923c94569M58511l22101J209747r11795n43298O74706q959J70687o21654n49409
13913h38134L79632M24181p11181L69981P22528l44190R3729r01769J15449j10989
13903h00763K47528J094293j363590L19371n0662R96727l81667m51936L20575
13894g0124l02196N73656j067196n8473J227300r63505K20409r0474q42211J178118
13884a94696M14444j80653j55061o3163j101227J510280r41809Q26540j76285
13875f1630n50088R43295r72960m5564n35354N597O49485M1020Q70453j116326
13865g72072K67646J133466j231129k3672J095335k61981j75517p64802P74799
13856D2073j66753q4792j207156R74301P01462o31030r28339R0156R24990J173061
13846H87973j000520j004824R55133m59062J82819L56779p96869l33830J24439
13837a087962Q13571k18075K8396Q51095j161837J028011j164176q4509N21528
13828d73958q9315o84360J083909N40492o92161Q51571j04095m58860P39759
13819G12982j259328J95919m8061O59429m08635m62641K36778L5272p98827J378435
13809B41323p01137l6097j95285J264003o56012l35071K96737L2694m23397q8945
13799f01187k88509M02793l70178R87495p90480L24776j69967Q1060L43811O45293
13789E64907j170162O69200k70381j92924O37757m50689j76007J38934L87398
13780A38033k37743n7337r15914J69617P93887m14664M08640L2319r95643J99427
13770h79378J54685K52906P22277l9385L37110j166977l69043O07660N29804
13761A49659q90969l92094J196713p85953n94846J652468j726261O47104L29874
13752d14305o74785J91819O14094M09367j086320m3719K76677L10988j44343
13743e60527N55672R688n95393R6182M88802Q8932j059631N9833J453418o99631
13733a62655J7650m07818J18387p44524L36291O71836n68618K46911l26600M94732
13723c24408L74818o339J0151j59335k18196j06635j101589N26693M99769K19960
13713b85111l11818j66485k44590P48660J2397n61412n6236O36283M41515n25013
13703c11810N95754q15981O09389k75647j188457J140733k8186r34235Q86613
13694c21827l06114J197987j120997L292J72865N19096M42111p24963k38855
13685c77405J67045J32614n77106R8170m58057Q20823J31425n7037k53943j85384
13675e58855j23809O32143j250977J997131j208492M81883m2109m89687J33755
13666d29017J429299r31634m8398j381831J111778q19617P36498k16380N4384
13657d94918P21680l87434J86344n16306j63751J40843N89435n06265K08626
13648b21746m73232J184081j121213L31885k9933j45119k74698J4230Q53712
13639A17967o24730O14727j122454J44454O61587R8893p48154J158672m4443q94146
13629f37627Q62764n92654K49579m48383P77062o12814l02890N09727l50947
13620e46183O62147j440876Q57923R08258M38263j077738p05092l38515J321977
13611H0164O54950r32218j41416m3885O65749l70387q27359O05422j325028
13602a634008J532727m20447J32360M57194k23848L8071q05568J155998j199732
13593i67253M90822J9027J0253j97328K48627J66298l06125J42032q8506N27242
13583D5089m43272p86006Q14495K88746K37154q69910l25807J033772j71433
13574a77172N87335k69699k45508j173636R96312n63073N86864L67853j077139
13565i67863P43047J28909K35304j01266l7244n87015m66113K36823R99583p96345
13555f12180L43509m99501M87048K6273n34245J42653J63590q1373J28611M58027
13545B2412m37829K58894l65583J070925K28248n59340j243035K03446K8751O41002
13535a52109r31548M52754r53814P26875J268062n97089l75900L45347l02836
13526e20258L75170q81593O18483j10241P11176L37727j4732o29013j81800O1435
13516b33646k5980p10573J178644p43921j74939l16535K04603M42359j78135
13507e58123q40895M05852N18496N77544n65070P95269n35431l36207l72350
13498i10915L74512j96425K66697Q52980j153422j43449N92942m34343R7872m20879
13488a074430j09039Q30102R5010r33691Q39318O9086r8681p85801R39729j90669
13478d19066o32585j16177M97292M66173P69107j059976Q68260j579655M22731
13469g83896Q7801R35268o09618r39359L56240O34100r20665P71846M09733p08890
13459g67440K77444k74955Q19670n73264j3459L16436j185869M25243N50748
13450d25446N77341j148435Q26103n46634L70942N76473o6530j05830k0998n22412
13440d85426j22318M27072M9561j25961m04504P83283L90230j866998J102467
13431b52594P47860l26299l24628l45812K83819o3466J83420o82016J58241k8877
13421f50352k43824J32824J303328k49814p49637K22400o3572j75716L90401
13412h3962l2142j09197n42778M99589J16791j27209j30730M32828l1163L73873
13402C65900k004916Q38993P00132j48160n14686N10353l58912J56801l19307
13393g73802O73847n50733O2670K83875l07601m07929J200122j494388J236712
13384g7227p52330R55040j007252J292554r46955J262784r69079J555124k663088
13375a350429J073329n10974Q97206j131844K0842N94079m1548J10393M4604O46641
13365C52299j019856L47932q03000J696385j174103L00614J17994l1569j28993
13356c42297J56909O96930p39935R7920j98231J254786j364275M27158r34928
13347i45963J253050p95689N66545j89651Q1005r2289N23530o4925k26034L84597
13337D94176n4949l51529m0860j83082J25475K32637r06275J121367q52794k92631
13327g08465L2020J55384m87919m35730P45046q6144M78200n15627P22646q70892
13317i71481Q95018j087606N74864J7947n99550J095645k35849J40016j43909
13308c14905j77539l56498L52744P59952l87610j259696O17673P92325p02432
13299f75986P99789m13617l82142Q49843n15051O12768r78860N92434L48932
13290B38110k06797q78180J43236O31534j43320l95094k1711Q35596r49620J130447
13280C84201j727882P24951Q53853l56053K14565o44977N37873m71654l45342
13271h30465k34967J407705k74659K82991m71203K3825n50513k26519J317435
13262D43630p5472p00958N44173j05219n09740J71336k90475k38073m98021N85892
13252f72927J006621R0028j107387N54584l40645k22448Q86709m29077l75715
13243f10257k13744Q49252m85481m02355k65415R97995m80877k11053P78683
13234d3252o59047k72473J443511j237164O05740k27525N61580j013844l3354
13225h75828J601473r89244N79344j526315N01956Q4550M19048m74728J08323
13216e71421k80903L06303M30476q57954M24223m61657J139673J09626O9711K7140
13206C35217r53860K75916J1749n1162J05764r2392l29129M33201k3352j084925
13196a372973J109738k39599m33479N39323n6371k96462N89197O7535k9620L32280
13186B09569m74601m09889M07058Q68471m76496n99468M21465N56960j036185
13177e33116J042696j578076P09821M74629p09965j091429J448838n22995K62329
13168d97268O25753M97196j884657J348347o13029L88061M01446M02382j621605
13159i53374Q29718K04932n50833m60146J231600l68088R9536K41302l95378
13150a20731m10206K36779n18760L15751k73156N46033m0816o21448l2002N54445
13140c64111P6297j26897o55490P402M06877J60262Q31945k29572m63021p43597
13130a099905r74314K491067r87903M91633j217789M09205O43508N50510j480087
13121a174075J460282j128529P42433J22794N60302p60598q35626R00060p55909
13112h68866J310230k05234j028690L25504m01185O1787J56924L73260O65816
13103C89546n89889m32451J61595j08555Q80345m56827N43438j300811L53669
13094e59940j68108R41191j28523O41834k48550k67899j707560J032333L26373
13085a38849m25991P93679o62480n38514M31083K10900J19688l90396R47062
13076C46182p37466l38770Q21418q82717M53606m370N78470p32802O11460j07090
13066G921j012062n8111J348237j39883j036204L83252o01373P62598j23764
13057d69389O618q26767J397700o8520p39865J11177j17076M12994K2205P3718
13047a97205k85120M03292K85332j018743N18762l7544K44098m6139J02067J16596
13037H5396j280800L60606J12046M63170J65333o86183L04654j33934Q97409
13028B87697j653888K79563J716933r50929j65997j04715M65344q50967q7974
13019a064933j68866J298746o25942Q25488n8904j01603n40063N00390q59970
13010g95657J448828J9211j391939N11627M94254m12322J33888j007648J009350
13001I592J13921q41878K3388J75784N68974l04284N70923o83919J88970q65405
12991a043934Q50975j067804J54670M47379p75230P48092J151716L12733p19062
12982E9535p40251j09318O09645n10088O04555n26458l73286N97288Q49046p50980
12972b90312K96480k78363K62666p807m05130j57100J73158P07529q05333K94410
12962b09802J55354m96296M1362n70583M58975J009578j005502k88988J196774
12953B90872n5953m69407l65532N18574l40222K30323R9045j020690L25744J247394
12943D60148n58878k03016n89047j55246P62575n94954O23168j65520J73813
12934b46957p31777J202424O86141r93629j122254J031129n04643j99403O42207
12925b36762p33528j721J314571q26643l36739K60034M939J88136m30482N09273
12915b88922N62477o91513N55772m28413M93569j903529J666717p50101M80335
12906c03608M25532j443304J124656k12816J89305j52610p51408P69927m89822
12897h44148K7010O21680p14250J424259j250899K9104L42985J09849K89712
12888C5302J81615J10145o39220k50417J007509r47168L4189K24799r50994L35119
12878h59121N09768N8173p85427L92445K360875j995671k10368o09352l06750
12869a445428J557004K13378p02046J23841L06099N106l53595j45277J287291
12860H46373j803865N25594L275j24569n78518Q81091J121349j555803N08830
12851a76243P52078q78928L92392q36410N15066n55884L19987O6135K34610n46231
12841g13428R61260l9559j098409P73751P88216n93062k22378j515467R43630
12832g15446J052486p01965N95795M04527j052937K10066K82644p33757P1400
12823e87187J87426n407j40848k34791q343Q0790Q6607k28163J142287p00j142372
12812h50701N77033p6489k2321P14949n2020P4638j292091M79799L58329n08697
12802e97571R43644m87094M37399m55473K33226L18891n39788q23173P05661
12793b64278o54867O47889j55117q374p2884m54963N64717m41078O50363n71524
12783g60116q3646M76936P29009o98233J42140o52709J594617j038188j78150
12774d68340J21457j98888J022319j197894M80369k18076m60459O53302L97443
12765A31233k40577O2118l88183Q09098n88036j003277R18863J58786l62493
12756e02468Q03535l41822j69101O09860r01941O8128N20547j438876R70618
12747c81520R8102j36369O02989r7975o30874N5676K31282l55921j6807Q899M5290
12736e77228O86250o20348l5189N30682o23341O15713l32989J079907j243522
12727e20065K70709j615723J149784N07941p59929J272947o15861l26634M43972
12718a92859J23798n3928p4255q85695J541239j384380K98748K58281p04393
12709a073444K86522j95557J070293j206443J365162r18126L62597L88836j01350
12700b1510R3183p21956K22688j49795J085607m31304J17244n05820m3649p59663
12690a114975J151425m13993k69885Q27346p2687r91843n62789P28707K52100
12681d66594N5602O17722k38599n62120r92011J340928P0072p24871L85314Q25503
12671C10946j144059n07600J036599Q25100n66937n24511q3199M48967r60611
12662a165305J044848j051427P31635K37372j69899J88653o33293O74207Q2586
12653f0623k84525o4500k741q9333R4930M14548l03271j12433M30294p22563
12643g00217J03143K49009M31417l38420L33442l94598m2775m03203P63545m07925
12633d06582j7194j7637n59400P89446Q09969l26819L97385R4346n78939m32678
12623b48103L44131M28268p80698m08094L3322N75810j95418r59906M88737M84782
12613b37169j86124q5994Q10874j538721R00982M34339J17087J09726j67065
12604A57935l45660M66789K42448j062216j27388m63244O38529P57412r53946
12595f89341J030015l62741j511324J518452J23255J20923p74521k47329R32027
12586A39416j411150L4218L92694k6629P90085j789248J150164R89361j407052
12577a138141Q87232M33102l13423o46313n91469J270949J9931k40575n27026
12568h45733L36138K62037Q6946R4874q477N65657j035374j17929K25343J29116
12558c07402j4488j03942P7786k28721J41186l29194N92068k32065m09089P92163
12548b1698p15856k91661O18373l1235n6048o72487N23225O51170n9929m17355
12538d73501K59120M03585r84544M89679M93363j206891N39232L60668k05027
12529c24316R10498j513627P12377L98171k87266j172250N85136O95458P5394
12520G9575l87728k83848k64222J96758L5296o7084L96321p23527N63132K46731
12510b08596k41646l10867P6888q67790K010403k21002j111973L60102P06787
12501A92306J81187q87195j3284P62327j463773O52895R62683n77115K10293
12492B0324n54471K88271n91448N83463l51059O7451k08929N77681K1438N26326
12482C79047j30407m92465j494235R44523M10916J3463n49591M89799l42587
12473g71537n10808R54939J93523m76025L16393J054879j460534J065313n65247
12464a99104N45191l87935N6469j54704m5207j46360l90958K12205N80467j056900
12454i86836Q94327M05387p54057j76226J100978r43053l28868O32663N42861
12445C87176k264923J480130J97082k6518L37295o21305r1751L83495K70966
12436E1647q94995R50683L06761j058450R29462j036515Q21882j053551M61778
12427e21298K32030L49619q49514K89684J58385q2998n62520R63385l56451j03331
12417d83009K26426l99925l40077N52993M99132l09019L08510J8031n59086l2860
12407e18884J040273q47054p25602r6887J078312q5453J23153j025710J004454
12398e3398P177J092023j485988o6743j107382J986500l60727q88439R91259
12389A14282j40170m14851N2746k34127K42598J00184j0963P77499q63373k9312
12379d05487Q55893j389555J830709q45422p17508m8842J044847n42703n80583
12370g98651n6045M30348J60863J51692R28939j139031J170327p86209K49052
12361C11285m11634M62524j255122J18482m12600R73511P09054j008959L63149
12352a50310m86019L32734L21184j86701n99426k90617O23930k34575k32171
12343i01971l28067R53129N66980p44887q24161N11699P65000L06419r19718
12334f15577O14094n4937M21317r44224J6852K8106k47422J002169n14378Q46919
12324E52919p05954K37519L40524r32785J27522R43443r84099L21259j53860
12315b53512L79956K56323j334346J071619j081427L24138k66194r070N68619
12306c43894n82844J125051j639313Q81158m60106Q90266p64814P53762l48209
12297d88943O92527l56893M23274j3026j34733p79529O63287j065291J737446
12288F78119r02010k23778p64532M50103P93962j102041J153642j14784l06482
12279c37801P8326o34752P60547K14398m37903q15553Q95750L15076n15356n15335
12269i92603M08888M43650m50240K66514P71746k43722p6569K31540l98298k3562
12259f2656k64590L11401p12243M92399m1861M96248q38637J107255o24295k94432
12249d31411k23182O05983l36722K48924r31742J014239J98306k90787p09850
12240h56242P34009O2874L40381p88934L54057Q1880j84066M33946j810672
12231a632767J796828p15781P74302o29636L04139o44411r40168J271879p78469
12222a194084L76801R53555j73131o71307J04757M95720k92836j90053Q0342R07429
12212C97193m61835L06265j582889J759023p53811q88636J165585q58513Q99216
12203a8402M27894r81166O21027q20116r5061r6550J447432l27163O76605j153952
12193c19452k44749K00037K50284R8276p08957J94989J216208j482306m538J126490
12183C26282k22239n43359M07572R0912l62911o95286N7262m02660R94744J53340
12173a96343J95520r05116M18517P43428k63958j07805m78824L84840p24675
12164i34416M58288O55663o03923K45795m97249M19110L27953M99256k69671
12155C00806j192987O98669m16717J097631l12614j336540O07849O11042p31074
12146f73935Q34288Q5543M43785j295783M66492r2659J33010L8438N02004j614275
12136a173092J298362n07278M94259n20784K15328P2410p93358N00829J47059
12127b66265p19394J123877R9737j303138K18912l28508J15032K651126j062490
12118E28889l46374n14454N95986q21166N99450q58340J112956q96153M60407
12109a38799o08519j41696Q87248j82222l21823J46324O92847p34492K51786
12100a49346o42261O0294J259940n37536j77767J54238M74947p50715O37284
12091C29078j280429J126388o90842r20841J515980m63257L31190k9300K02521
12082A20488m52100j15111k45445J37062m32540O02612K27389L87701P6640j756195
12072a449499J000635L6744j99860q9515j14043P50978j050249J336949p33681
12063e11541m57860L32024J025236k88050j742551P13065O05116K8320O8724J2271
12053b15246n33391P12049J69956l43931o15494M94280M70454k13585o38828
12044g13736O52892o87403j09020J374413m87437m89350P609m60644m62624J764412
12034C89112o76764p05310M44630P89844k59982l81241L12911P8071j39233q28759
12024i76721R63625O95207j112311O97679q64707P47375N8850k50509n94543
12015f36055J97130j22482j10168L2185p19803J174483j41804p16885R32746
12006a10653k8475n88583Q12843q11125J53826M6018L39266r30238L07800j61128
11996i70449R47311o91558K48530O87153K12679r61334O96648q64983L70246
11987c25757N64896o19137J18621J4123k32927R91558l91060k15049Q3703q2365
11977i3394n42215Q40045j278497M13627P44760m78852N33365j174013P61668
11968b73506o21138L51350k84276J254463o05488o28063J408170P4864j555919
11959h79543M84855n92390N59327m2147M0334j444072J401939j083134J198484
11950c56347R77257j108344p8739J121485j561083J255939p74109J07673N15242
11941I8974q42934M48280J29911j096748J430929j679403O29851k97317J105758
11932g2699j06009L81220J19137m48848m11491m23279P97351J49875m20670r558
11922d44971Q12841L7569m54421o80908P3453K45801Q0294M1873n70742L18877
11912e40334J49696J015998j219841J011624r44352K80737P84871m86290q74583
11903h22474R09481m50192P7895k46553N90142k97783j23449N16770j593561
11894a439724J295844m10306K40658Q45593q93059j3510j97942o89680J075233
11885a86893j41816r7835L19224K57648n64965L82264o33499m89022N94790j18646
11875f78750K68524M28823k52131K17310j65172o01963J262818j37558r12771
11866e70870k3841Q88275o73394n50372J013190n22356l66173J086376r53528
11857f72693J97648P68494o42689n16552k35056R48829l14332L20957Q58351
11848G12957j637624M70775J97021M68360o33381L7281l36770n98269J534208
11839B14558p42151J324319j686453O39055K71382Q940Q26L51195r60634j85799
11829g64762j71642J074372n04056L11847l95055l83776P61333p16654N57827
11820b30566Q26255j237820O34751N3305l23215j31662k95894P77934j25661
11811e2573j052594O98139q28285Q78753o1597J040912n32584j008109J467804
11802E49866j116891N93633j48559J29871j53333j01053r15608J977477r83318
11793a67915p32628K63228M02802K65838r09592J18962M9692M84819l61479l15156
11783i01429j29142m02820Q25016M41393m03687k71035P80932O09478M44861
11774I93567k285168J714613p01695L75999j135566K48119m4707m26540J694119
11765D32741j99084R4075m82474j004018P34117M24816l97206J4888L41605k68983
11755c09523M72346P4134r48882R75525j053116M51962L95166M79303p71987
11746b35072m59248j53218N03082N57635J1758m62487r68328O63827L58691r444
11736a92804Q9619n78732J85111j42707P10865n91402l66635j45757O82875l21118
11726f70685M10438Q72899j341629L79692J89302K29948q5247l56992l61099
11717g33373Q20134n81779K4405Q49518j11539K98410q10860L26511o15815J57930
11707c76458L47010m10361Q13984p20863J89131j51692L20193k63760J133123
11698H80307j284930L36992j054499Q78837O7353l09937j54040R7597O48220
11689A05900m93969O12712q60080Q15569j228657L97714O53979l43532J024815
11680F84451j560904P93852O7369j027777M87664K18969n48687N3329J054645
11671B22911o05733m75119M97591M71922q03861K37186L19418k86818o59633
11662a082136J006253m21045M48670m75914l95444j00254P15657Q18790j225452
11653g10875M32932J27179r15650J15752p2188J310105o88550L67452r01360
11644i35203J577622r87975k06154L32387J141405n62510l44437l22139l61696
11635f68700n06338O05528J80028J33927k23669N41436q98299J296621p42388
11626b81854r5760J71090n77506J002389o5389N57437q05438L52061J296772
11617A553802j705638o60030J244355p56442j36899j50219n88166P20291m55941
11608i34887Q05964q15653J283041j272670P88206k6j47658L35829j468357
11599a426211M85434M18210K91439k29595J76667K80142J30153l04582k67996
11590d46339Q84014l00717o81468Q27435j38905n12959l39341j30171r2166Q05577
11580a25040j30281j04055n62758l52686J868906j090465L08419l38392J36238
11571c90114R87347M24755r15596p5820K496759j965792m33120O59909o82673
11562A05655n22669O81498q84782M84305m09775P09598n73419N9906P9632o75692
11552i45743j14539O64725M55310j142059J153807j375325J038003P21641j260793
11543h04973O60634j62553K89479Q41239j005006J91027r34048J415577p9120
11534D12256j473351J478000l37737J151795j054052p68180N07230n66424N03555
11525a46908k26221r67810R3345J069464J91708J203090o85227j100868K56544
11516c12883J294963j836838O23172O70616r28512J126777j101594P70913j597512
11507a290898J196322L95601j83797K59763o12803k3661O30956K3863j353953
11498i58607N15944R7000L78631l61149p20595N03444k14692N89578l51214K00130
11488c21530m50570K01685P77577M8490p78645J103726l18105q64687L11186
11479b90873K92039j4015j33857J121385o06726j792882K167731j265646O34700
11470A11856j030118P45254M58445o12553K69371m2656l05713M95096p37098
11461f48116R05433k89952p45517K17341O11195m32899J49869M73670P7393m11960
11451i3543k5024o52671J164481p77389j88487O51403j82963N81785l60298J59496
11441B76790p79801N61911l53937L89753q53977R27445o56312K49649L18110
11432G9631n16078L69813j120817K43448J28647J39553L1852J497787j240278
11423c86442K42857L953K97702r42081m33836K200990j632522L7470J09338O54704
11413A52133n93259N56104k58198M81217l0880n98111p1426N38989l48180n44242
11403g15853P9911K72759l11983M65356O28173q10807k27934L64650l48567j92221
11393g96516L06399N05415k76520K26876n17845P44958k34411J74097N89856
11384G22309j813963J281923L29552o34972k66880N81188k14840k92410n14514
11375h22607M75427M38599P2928m37800O30165m23181q2468l64207J121624
11366F08480o30169Q28533M81049p01904K2283m92605o35669N16214Q1751L66886
11356D44849k85387P76410L4572J196489J535203L731655O247545K432655n323676
11347A0790315l797526k917651j498084j122228m99011k65048R54458r82209
11339F63016K32771J492m17391p16393j8289m05335L8268P60270j08647q37687
11329h07925J295045m88537M08770q91443j57344P21544j24380n03929L74714
11320a73485J324412l50803j205292O03237K70714L59431j209847N28028p79910
11311f33515J321488q30824j5612M77103j002609O69313m04260Q85820m4076J33201
11301E56029n9345O03933L01247O6094M645990N226743j204068m933755j735954
11292C466914j543727j479392m93852J52223M87275m48093M52718K64371m6588
11283H11849q00115J83222j77125J786055r11466k46358K031283o87297J71159
11274B161207J721214N480101P824331j437786n506714m581633k596218p77301
11266B287201m66720j374970J24046Q71564j542000Q1537M42576q85656k02414
11257f64836P03471m67424k37325M437Q69197j93264k81213K0707K19804k46716
11247b73162l07612J81788r99159J258453o72213L61368K50270J78107j83353
11238b05513k77518K58398M76038J78519J86539o53140N4549k10251n50246O73203
11228f9422M66051J1958j69133n15900j77186o3139N57764M5963j189331N70348
11218e32027J469253j57854o67629K81794p0636m25447J284625j354971K10012
11209C7120j26166n13010J570557J18383n02175l7012o44785R68588m29619J89249
11199F31130m66218K589399M16898L053935M166709N118135k249596n339927
11191G920465k730478k707068P8429j207339k97956r31422k9997q56160J151875
11182C90349j505884p750J589394n58836O04341l80206m19824L13172p88376
11173g63620J82563L22399J17008M99547j01384r44771L7411J077478j561008
11164a134377Q31175N38805m40220K41007l71308n55138P22877K94663o96101
11155e68617K37124L74j15639O92853k20429j19907j620390J774566o02074K50213
11145b91926L5724p0196k86168M41013J02965j77246M26964n77581L59898j76044
11135b12597o4803j5684o581N5688J57246m3380n69831P31173o51700L48866
11125b71603J80960n40606N55962Q50281j010126k86542M94992N11239j593383
11116a108826J312528r04440J321345r59850O49975j167795P43241l71616o64249
11107a149687O63535K36455o55131P61980k42366q674L00789n43529j59095R24323
11097A28600n36812m46528N85618R2934m58728P25411j90593R91024o23921p14865
11087d47860L76959l09448k73375R38478j37216n2447n1377n74788K41406k03009
11077d92677O73214j309283J236156K49433j84077k90918J39344j534008P77328
11068g35488Q5751J653271q73891J30722o19443l39521N19893p28244M74127
11059d32823l17446M76355o03841Q44495J31913m82636J09671N89623j534471
11050a219160J224346J93042m7413k64867o2723J43741n8237k28349n20758P16274
11040a24104p24676Q83157o45930R08748j89418j24365j563787J350930r89694
11031a219139J088205o25587O53353j099548J256063K26372n3467l94953q98243
11022a066944J454955j210673M85887R4904L1903m40519N38583n76858N8736L15920
11012c14106K16271L61997q37662K65086o5062L62371o47480J18359J064869
11003E24643o97374L58077q24803N41824n37506N07540k1064K18306k70995m02530
10993f03882J223365m78885j31567n67235M2782M89524k61561k08746j6116l76867
10983h89188J455601n71746k30026k05193j5093N70565j32967K28045j008703
10974g98705K85433L48701Q78786p82720k31871m95085L42245O10301M32284
10965E89369o54369N53099q14661R11869o14129o14539J332074o34768o30837
10956e76892O6848K32525r9433m677M34577j50599m54785j3684J122495k005793
10946a449418J388207j09992j094633J186530o79076K30490k45611P06384m68307
10937e35426K03472M44126n48068L45933j146947M61748J137525L84965j275104
10928e27776O0968q9059O50961N09207j650279Q37707N22507k45416q98956J029174
10918A99038r84894J089136r96241M15164m81017P39610n56578O48M94636n35600
10908f16098N82673L30721J28453q34129l34701J751006k215463P81139j14845
10899e41244Q38531j371089J746300q48934m55933J91130l19188O79816q14993
10890h95604J31885M76327j95o95950J631182o04501K88364j165054K19533L70899
10880b43114L94949r1581j086206P43325n19149J218011L7059J73629m85036
10871A41887j33999l95142K9591N93222l32388J09544j535669K284605j364322
10862f02671J326401n05441J83579q71819K65156j28124l6419J186376p16119
10853A00919n8632r29228M86812j86780P23129o56285l7800N48637k67461L31271
10843E4582p30292J7405M91565M1581j126847J222447k96986M49436k39016P03174
10833E87049j096193o93013R82121j76876k21829R44784o60572O73717j026554
10824f87366Q14464p0289j020371N77507o8258N8739L57269l36308j78233J96499
10814c56347L88294l08864N0044l44493m99732q7758Q26856O35401L27648m15648
10804B15401q02057Q55797q62312k50582J392565n40623l25984m89544J009542
10795B02203n34169P19412k25040k36011p04791Q31201M22353j186218m5917O75719
10785h1258M94716j218933L18299l20026J35513O07661m38125K77768M54723
10776B30338J18758m96165q59285P35464m37554P80935K61513n92349q09893
10767a068238J250146p76107L66665n15034N72980K17533o88770N60057M94958
10758D14190O35533m5425k250264J68432R53208K57992n97524K85270L71558
10749A92970m12569l91588M51265M92916n36365m19275N06889m49539Q52405
10740B87109j086759Q63739K42165j97165k70228l79952R92404j380765L81795
10731e47657o4410L56839n02227k5859L17199L91710K34751N71360j733971
10722a002265J216950j229347J49657K122615j786786L9297j59108O6687K98721
10713b83579M66192q37145Q34579m40973l7912L76808R2476p56447J37904j53890
10703f01987J48505J785125j428498m527J70603M1708o0543j167329J152799
10694C5856l77142k66159P30194l0542m96809N00652j70722J44772p0892l61157
10684c61949M04392j084230J010549m33804Q534L89845J27071r03994P95610
10675d7976j99293L44716n3385J80229j88727q9222N8427n68169k52234P15548
10665a00086J05413p3924p09820M59681R82993p80581L84071K51706o40805l00216
10655d21568p15157R79334R91542r38999k10908P850J77878J01084r58348N53939
10645d33353J13208m34376J210912l98422j21064m04322M63940o13074L96167
10636b20384n88178M21942o13862M81115R20038o14748P5659R1560P91050j671363
10626i27171J707512j479214p39424J539699r3270K39125j6032m28773j53840
10617c51388M06110l11524l8778J93297o2771k1384m56360O32665q08422j74808
10607i93363P17416L84767o71350P46134p41216p7019K54004P19348j934725
10598a596004R02384M79852K60136o45179l68247L67451N85221l14871m95638
10589h24895Q17619n57219k03050P80454j85887n58524P00908R400o79293P95367
10579I4880p4931k43345L58050m97350J93224j229750M00632L91268m95629J849967
10569G47016o03962p08296Q18059q00655R42180r22158J75503o770m49115J148245
10559C40047k98885m33070J037267n91976m92400o88318J539867m42907m98921
10550e29296Q08186j240359L8602R40592p40437J022423m98459J22381J53660
10541G7293r08548P97934q94889L98535k170m40126R22289p32642L82840J248308
10531H48824j236861l84669K17126P49089j449395M08244P6643M61714N26502
10522B17217n92285L93067j22917M63700j59064l92163O5372l35290k7273j81302
10512f70938J561005j616237P6966K36520N7343p9904L23850n01483J137857
10503E24979j056629K39107J54151J29335r0448K46016K10087k17159m45222
10494c05783m21354k03923R8286N37219L54646j301737J654018j554934Q10415
10485c33147j74927P71327K27717k47455r00963M31915n84742N45159o38485
10476i03601Q17708l11359M36519n15839K45279j87735n5718j92736j49183M78730
10466c37935L53652L35559j051691O23055k14878P0043P7710n05938l18406j98762
10456a167591Q87719N06839N21253q84790P80213p71425m32559M62935l16008
10447d13414R3373l65285K95003J31751J80005m7632R06295j392205J12072K3293
10437d76744K79823J56350l51567R16936j169585J76427k44638P35099M3946m78967
10427d12920O07025j75292r72895J189372m37755O3370m53237Q011N67819p28144
10417g44646j34303J000426j442742R49028Q05601p45497K52046k32541m23569
10408g16197K52739J043475p21547m30066O93706j061036Q84906m89581l25307
10399h68908J314465k16159p53379K08430L47561r31159P4190Q00800M31612
10390D07453k80752M70000j003080N39805l52917P33700p36429l4020l66034
10381f22274Q43127N39059m98799q23773N79859o508j85735K63895p29142K19370
10371d20921j045062J642998m79489j67798O09671j044718J304272j142141
10363g43188n64368l52901J414442M6368p966o41413P27672l99849Q45862n57763
10353b33104n1499K9185p23412M27129P57597j25387J09971q95308J19499J213404
10343F28075j336756J295859j304375J327936j152657J17064M68722M92267O2752
10334E98887r42077j81728l33851K24362P10372J65789j069774J205293q97284
10325e20011J58576J85605q79578J125532m08776r0540R9217J81781l62071N46072
10315C5807r44798M72503J084026m06001j102810K78326J037179j600989L86855
10306g59902M82962M77141p92671j48386m01405J005474K09291o47836l7746o25456
10296a238534J89332J757507p62347l19268o91667P51170n28679J387649l41843
10287B03320o43979J08005K46445j101344J204291K37905j67981k77814J456674
10278A265522j447865L50850J81016Q6283n60569r23781q7024J778481o10570
10269C2343l7384l3903k34345Q23261m41023p5887J14710r41199N81138N51749
10259C39460j645938J205301L36875j016759N60851j78458r4318J52405P64457
10250D23876m65193p94081R83684j044096J143944o18852K6879j68592O73958
10241A61527o05855L85643j27653J08686R2497k1445K01307j82569r50709J194831
10231B56260n78172r41618J176013O2696M39949j402888J258939n96102n38070
10222h62993M79386N97748o70053K96009M91320J32045m71464q51262N82596
10213b76668K71353P43306j313512K33921N783j76706L46324K32567q39940M17112
10203c56460N3145L60776P7359n49873J295259O55904O487627p116068j99338
10194G08331J41050l49239O872n29241N55407l70221p42473R98985n44070o02699
10184g27298M95794N48723p94295L06998R0757O6349j63967N65148o80245M15112
10174A23076n08480Q02456n57965O48026j010167J168820j935500J010957J13264
10165a45513O79711j243470K77153Q3043O99954p04277o19336L84654O53336
10156F5255N67206k012894O56509O44819r0168J289565k94473j129343J9777r0227
10146c73974K47092J46342m53960L97809J31029L6614p27153K46940J015363
10137F66102j187297j50723K6447j33501J421714r70590j1906J96811K98663
10128A55720R3974n83493q61056J243085m44530N98598m11334j16371R95675
10119F70268k53239J524765j029927o84674m95466J155275j372445J176130
10111F90687r4901J114047J118762k056699K31059q90257J093493j190293J7931
10102C3829L19342m62495p78290J676187K22486k312897J153472L34411l50496
10093a64451j76374L04906j13730P89365p71785J795534k322768R21881o77085
10084d14507L15066J97253k17633q000K19295J96098j0668J61840n57539J99404
10074H0609Q84292j032088j82263j63706P1813m256m48189J190469l20841o49879
10064e74039L13202R54165j547210R33848l4401p4715l22721k35622J170503
10055E83010l1813m64157m92287J17921Q31637p66133L5626r57319L80272J918416
10045A155173j960953Q80273r86546J087073R13330j493026O860R30727o45181
10036a12270K84824m46968K99358k8668L61150p52079j055384Q22171J368942
10027G41076j224307P39633n21685P69581j512547J14142J209779M99586j134921
10018c19663l37106o09939J400446j03215J31984l01301k37542j51983M47407
10009h0912l08203J157228r13848l62700L90163l48627J93798j085324J114824
10000b43601J56742J75525n16219k01473K28036J143093j094749N06338k20019
9991f6327R5530K82545o60332J21668L82700m83402K712475k635035M09376n18988
9981c59790O4387P64915m56613n11083L21678k38018J337596o66947q52656R81032
9971C84501L9518r2672k80087k05965L25864m39211J80293K30447L579n93986
9961d47719m13826Q1176j59685P32645M86842r08928R68621n72170k01366q90220
9951a324630J150027L84076o31271L31192n99709R84041K25823k95930P54946
9942I78565q43875q90055o6704Q62104k22170j47511j06712M21318O43727o57783
9932b9096p10978P08027K45957K3647J25376j51803m23155K2174p71112J355170
9922C94207J87633q63437o4491J56765K1156k75735j20373J178487j328831
9913g14619N65629N10944j509385P61641K37317N29222K73335l38723K596412
9904B911773k082124r0451k52071j077382j14115P77681n84316M01716K6615J74770
9894I2096n86939J022474o82504q0562n84192J144747l88635j52473R68967r79698
9884b26719M29353q10357N36807L09970o56880N836J03710J005705j074610
9875c77185M42069j506p66264k10991L05698L03235k40331j8465O95789j637051
9865a505002K127190j354143m44984N99557m25145J15203K207539j204113K27304
9856C43406p10248M49976M49790l85729m72676J33700o23662J76562L87979m24477
9846f75379J47852J183162q63249L09652n5994r19009J34197P07955o90910O73173
9836d8550K36539J4266l6812m06776N7068Q69764j475750J71104J374344j080174
9826c24977n5088K49407K26071J37867p42290M8204r6802M18540j104889J529389
9816B85432m87071q22295P92927Q43073r46839N88148n66042K64344m71406L56472
9806a63257k66323K51974r09460J133851m34591j33079J8602N01664m62932p0140
9796e33691l76190Q21978k35420m4914j60654R8564k40536L58192l04798l65117
9786i82586J111312J47527p14030O07342p03080j83701J121741l13599o63488
9777e72562L51682R0800O88679o53342m49838M2770K84446m80611J381247m96643
9767A86628k50617J89386J158246k172388Q26648p04280M71342M32029q03962
9758f66968N13819L85436K52326j486862L32097L20141j84973M05741p19500
9749h48743R07199L0648K12032j153437J45493m88966J331752J29045j48869
9740A16154l51566J18260l22602N14303n98961K59082K34211k12683k78779M93243
9730b9338R9215M74315m5860J04789j301968j83805N85744J34238J69774m64356
9720d57252M53075P6807l6087k97141J42937R6357m7660L80994m25813Q72007
9710G58224q40345N7218p08814K60636l53712Q65539l3357m66640N21764K20139
9700B80652j23008M06431r24201N7436L6971L68974j13115N57275p18988p93126
9690i64699J756294n31185j362528J700566j067617J4921K50408Q56216j058792
9681d06416M36725k6447O92386n12865l27204k28190o600m6882O4435Q24359
9671D63301j124172j38854J84330L31647q17834J262888l22429p5012Q46488
9662F10353j003329Q86509r82696Q54074j87122r3538M076k40570K25581j60862
9652h7524K98373o47831k84897K75475J00558L37844n46091J565080r72773K85865
9642C24079n97245J11952K0570k96413L37842L55679j89174o79339O67448J71053
9632B26452r65515J109759o46269k69998n11737Q67404k58844L78647j024124
9623a094225J354509j065937j04973J754606p69487P73402m89390p22747Q74301
9614E10059m74372l10097o6259R55006q61214J523431k467698J152490K84942
9605B46288j427804J016617m45259n25066R52247l47558n93775L2109Q86932
9596b05269L5548K76785m41959l64765Q4912n05584K7731P24359L81394k84232
9586b71080O01923m20441p0230O3423J17001o37548j47182J337543q85128N4160
9576b57559j04340J47633N85205j014927J02243N46832m78116n35575J235555
9567B26951K8659m78125k94672M75939m36405K2392P93235m32783o43938J59890
9557e78857R40274p8763n00158K2331J18267o81537P20310q91348P0245L48368
9547e10868L88908j73063J147903n65679o59362R4010L6925j14362Q37599q45583
9537c63572q48875J511396j296372J294061o43090L74195j160295P16864q88153
9528a303841J175061p8608J41057M90014r87347M96482J31629n90688O34673
9519A08432Q9589k96898j21480j32026m24685J532695r61853r7433j44775R43871
9509D95437J46080n9777r21275J15376J42764o75118J570000j105307L92845
9500A01025j07625n73737N93553o66027Q40382r06088N93861o14714L26466J75168
9490b37736L21453M7236k88993l41279P41699Q615n49242n07902J818298j36633
9480H75516r71138n37664O98527M32701j218309o5321P89807k25512K1512L89227
9470A89346L14428k20238J3974k72411k0264o31606J432334r13187l05681P08222
9460B94917N05972j644955J280108j041894N00850J35243l13077O62657j78759
9451B01062m52823M84849k49515j80296l34803M66376q30407J064158J88424
9442C57025j006358j55674L37828R49520m51500Q315M9380m41889L22887k86785
9432c17251N40849k72731L04733p90646K46933o11762J353195p81443j020544
9423a348667J079620o7383J94418r27820P96149o80942J278140r61547r8409N59619
9413a76822m75916L4973j63310K21071j19842q2131M62306J37978J054582j313498
9403d20609M6463L02279m00916L42321j74455N46453j38934l15210l77976K17986
9393c72598q22712J031225M31567O8246o81696l84060Q25716k45069o57659L91075
9383d15965O83312j500222K09504K91145P7142p38033J412798J47502k69477
9374a02294J07714j476959J101721L84354L709k69534L05223o35224M63280n47413
9364f65423K43002K91969J42393m51627O02154K53679l77416M85603n44898l96083
9354d16647N01131O15851o014q50037J342580j305554l92603n5496M46148j140665
9344a261306K034870j470792n97976P11776J056537o63375K95702N6964j274046
9335a111646J102650l64989m46882M416L84060J04714N09057n01779p213J356822
9325A029210q21796j297694J209406k26455l94198P18353j481658J253352j723
9316a3203p9663p09121J203169j221437K07005l8089J32560J015015j409914
9307i13678P49237Q5782q19189J224204o31536L87860o81365K51837O97970k93928
9297E7194r03784O95336p86211Q18190j16640L29893q82868R34926r00859L93849
9287c60974P50133m88677J00595J29133M62892n61514m68660Q7481J45359k03475
9277d07707J49052j40017o94318J542063j649310J187709k77529P42640m32176
9268B0407j092613J227941k78836K43121j177392J664829n74225j66912j21219
9259b54899J4580n36287K251269j635094n48194J437024j154864K83934l42547
9250d85078J275617j738093L16637k68304P44446J201487j125784j037601J680417
9241E63744j339792R17146j65712J176870j115173J02116l93312l00515P35655
9232A81027P71549j390042P25399L77250n39862j055892J272093n38021n52053
9223g48552J71943M66641l85476L78195q30139J49380K77395N93541k14410m85924
9213f27406J159801o81591n76100P70202k24525N19293m13468O57266J44496
9204G27968o11141r41352R17172O14491k7188J496434J1157607m028086p041768
9195B264137n95039r91690m10704l32362k25261j70923J034944n34267j03372
9186f4537j98332N4269P02457m39897n32778P19384p96605Q76837r11827k84248
9176h75277M17526j75965m30238J538173j110136N00481m63303K84986P20244
9167D06491r39301J046593p19651n78278N19187R6917L27150q44355P9448L53119
9157b52680j57955O2700M76193r8082j87956J41001O21271p06533K54233j018676
9147h66484M7059O82945m69535M48163m18953R19292j344075M67167N52029l10812
9137b93204M0938K95609l59752o68191Q00579l49721p24661M80196Q37761m86346
9127d26792l90543m17252P61957l95622K72291Q85017k95698l8654N54050l01055
9117B07699o31913j38988r91189O23416R88846n55596J62961K60521o19546J841652
9107A147863j146724L491324m416644M96612j36004J35693L18152m40644J44573
9098d05799K72819l77420j01038K60073Q42193m23758J131696j658534j91491
9089f51259Q85443k14704m29936M6890J41905Q2609J23101l67718Q6881o39326
9079i36114M98154K73013M09093m79016O19591m19135o74142J307214q47385
9070b48727J057123j217503P39914J35000j584450J550774r20496k1636J02930
9061d07071M7874J16792m170J16419M43300j20278m72689K99618O2262r3307O1266
9050E0016j142510J021354N98561o68522n40965O9899P96448p51226Q29853K1056
9040B83964j027520O60800L37476l44394L57442o68554k95219Q13963m56984
9031c39026j02603L8425m04112R74984q10006J54290j68699j63756Q69178r9427
9021e0752q32006M81836r9482k57486O76872p33962Q28839j029104n8325P13562
9011c60008J08205m08702P38904K07419N8945j292254K86526L11118o17548J297191
9001C29796m45127L41274n49088L92214M22135j108792L30018N4748l75390j17086
8991g25298j74798J215003j446569L73996N82328k3547r6770J287599j319479
8982c27535m4905O17809p64416j32794P00619J26607N81813o88178p36967j04155
8972g72102R77897j02849j180346J448944M9655m88654M56724J09312o58791
8963a60210j09378k91966m03860J236359j389089J299259L98824l47392q97270
8954f64723P68636k37450l34929K94272m62031M98401j22418j09370l29371m2340
8944g41323k32244J50281J088181o50198k36277P27703n84348K4956Q15485o06306
8934b44090l23036M97279J92298M72396q78960o9573l9646K26520J37578n25856
8924e55090J118348n78033n88085L59068m5191J40699k57788j08610K29036N58181
8914B72535n15295J6903P3897K42992L6366p2165k22917N06538r85534O62540
8904A5860N55343r69785N0513P38487K86569j748692J740038n18319L20780j33987
8894C36807k81760O0800o86821N41628k71570N50460j210209k29817J826664
8885F36182r64983M56889j688522Q64175j56454M72979K56878N33842M8738k77437
8875A82287k87052N85926q16012J89585n5751K64552k86812n70101J048973
8866B55595K30920q40824n80036J053994k24362n25509M69354K23240l31635
8857b69263R57749o84180P8872r37174R28831n11727P36610m53130p46687P56881
8847a43218m56807P64708o09654J173254j481393J282773o53979j08618q94583
8838a127517N3772J245119q4319m19601K58948N68143n77419L36834q25525m77829
8828a049394P58635P86304j404735L41599K28025O32059q47132m32943J97789
8819g89793M88771p33925J385295p92575j178008J223101R56310o82884O344k77565
8809c94929Q58578o18430K13497r9663n16731M03885R09035n98517k09649k66948
8799c19872l18999Q84933j290819Q72645o25426j2192J170874n1366j254512
8790i44734O2132N44788N59851r74390M54932J82798j294304R44009K32806l81569
8780f13681J102359O08683j712035l74545O38631J013633j641390M21900O30128
8771G3683j36278m52342Q63866m39439l7795m43228P81396k78631L008N78347
8761E12587r98548N46775q61695R92725J05938M51567j180847M44143J33466
8752A46111K96578K22561m79610m50271j000421J318514m93083N85053j44004
8743A428q17585N07257L50586o37038J504308m87680p96543k30599Q59650n57960
8733c04176M0810K74643n05061n21793J140144K201j59941J77407o39462J173854
8723F78626p90263O78872o90536R74187j168921L74146K96831j07340m25646
8714a80044l0411k70289O3663O78313m641K28514j417006K91893j11805J86504
8704e65309L59836N1280m33534N3002J441155o05682O87746q95799k12715K02873
8694H2853n32691P28468n24008L48952q6215r6051j17047O8844m77784P78058
8684A73379m32289n06113Q47188m88201M95669j000870P72611Q44409j414256
8675g08473R48000n84629k13316k19127J063665n2427m13976K68671j012753
8666i24365J087007o33618K48842K64281l31766M71438q81405M25134L06564
8657C2112Q09639o74020l66392j04200M04226j021528J433189j279631J383984
8648F17379r95441O63781l85298p77844N84675o89658M28335M13629K35586q06506
8638g11362Q21698q0179o50821R08073n59209M89200l6183j016329M45385n51455
8628i41182N99971r2334k44758J039517p17346P22996n58613l69990O01602n61288
8618e21425J100967m6462n12847J29069k88585Q12348j079648J226198J79100
8609I98715j064767o7283k27967k34421P77000l53691n83410J91366N8340M00224
8599a05894J212861j289073k96060Q77741k82208N38834n45734n10031m10962
8590h10526Q12318q3880o1262J03258K4593o32391M00696j20027j513327J569804
8580c10744l02579J103840l671j014215k0600O06828p59158O13731j123109
8571a209677J221741r55811P81631J28725j71127k35133j16579L22081j62532
8562c96681l54473q4219N52012l19107P81663n17033O97117l14025r56048N2052
8552h58742K31297M82709J34405n34301P2896K83352l96609L79167l19650P07325
8542A81849l00700L04329m84784K40739J97301l43848L03426m31381p57286Q06270
8532b84085J56034k47643j10385J218828n81361l00952M70111q49137J059759
8523E31169r6725q31648J88102j07216L58136j516r1277K9863o59870k05695
8513h86677J835969J26175p05140r20757Q03055j115240M78621J03306M6785m83136
8503g17039R48929m19030j009593J173394o60894O25885j11179N4262o12900
8494g28165J039749p33409o8593l6069M44022k16718m12747K58144M43641J069391
8484A059246M2848r32902N16910o70126m55857J330592j178835N48161p79334
8475e19297O7267L05408M98930K43512j798691R34319P08514j67653n20926O20576
8465C71959K42034n32844p97088j42779J733211j29911j161911O50953Q24637
8456A058261j750838R23504p44356N3503J32428J79912n32738L70822O37838
8447C28336p46828j03708K67600k38348n93990L17291J461807p70826J40192
8438F1526j283195P29089P76200q20464O12461n57578R4823k40948N3347M77752
8428i6987P63683j244844r7636L77177P07375q22361M95437n22423O19719o92902
8418e13762O10400K0673n1001k02828N73725j711239J714293n71963j16600j05116
8408c53418L96411k20940p13412J243957j845911J051895p36619J348262m45566
8399b75341K91644k48058L76720p1305K21496J69543N37090j777536P20774J060230
8389A005257j669421Q93453m70753Q48035j087705M64868J268M87152l34732
8380A37422j81961M28189J9649q44291m11710j4188P9337O73950M94632p4251
8370C06778j538417J527328N8239r66802M97958L78106j11395r02074J557206
8361H06927j536182O12884l68824P74089k1864M02084j382417L59955o4822J689604
8351A271434j982947L70962n03179O50905P62976j494601P56292K83623o54179
8342e38714k35658R3199J211902k20372k07401m48747Q59603j683347J310486
8333A40951m65790n62737R63847N58096j284141k30907J119829k04408j840078
8324a805338J515968J52539O7942P3925m62127J038609l72098j09388o61131
8315e61099L04068k62618O38483q69389J147533j148473J143533o03156O24143
8306D13025o18626K20185p66607J785237j675555M02770O12328n47045j259837
8297a434125J451062L66863j020073O92486l04837k66383J036247j185885M89916
8288a74729r27029J187362j71008K33214j03139O15980j32244q00507p55143
8279a027243J259985k17201n01568p9936P27643p9549o40131M6087N57361m34082
8269c88634J31888P44229j74842k61022M558J08403m78615J184470j218479
8260c48044m85613J139057j57109N11350j133757R28235l4909j306813J01623
8251g85980M34739N94271J88093n15485n21027k89687L14665M33956L49621l53486
8241a50320L84004j482848N29840M58885P56802o85218M8732n61257M36759m16020
8231f80641l6208J116288o04972n56149K51705J57034P67287m47968n42708O37265
8221F0933n78235j56637L22809L8695j47027l55091Q83385O01352j037611J014122
8211F46695m36007k91515L36104j35906n64305p61204Q46456M61907p84236R79500
8201B97489k89040j32355J03735l65636K34396J73741n94639J97479N45039m85686
8191c15477M15115j334162J783856k73464j058497O20989n49941J4763J350312
8182F53494m47507q65590J50575R99054j128964O35029o53675N53284L43640
8173B39340q29680R17294q54966J001967j413990J071751j91333M83059p07147
8164b83705M32264M79134n58158l08434J098307p32508J41498q60951R58903
8155C66350j43221p45487M9566j60492P54418k22998M34242j33225n98907M6808
8145c52946J91960k24714J78273q84563l82545J551345R9521r99447J08177k77873
8135i92812J331036K76019m37486J45272m04372k95626Q67940j390590M89911
8126d10708j60188L77999L45379j367381J779588k15968k76049j223906P66628
8117c84606O97816J61256n76512Q94193j527227J80268Q63157o79047m83902
8108h54604R59773m63256M2504m242O38564q41188K72002J268788p32518l94138
8098a08315Q8378L92243k18325k34606j97940L79591l75353n49727J485156
8089F61102o35969p0400J85453m5621K90797L21330r84143n31457N07033J02502
8079a99373L2248J8646L61880j371798Q90888R33703j082859l04192O88732k07483
8069b39608j17269J39049q27497M02537N03737o38024M61698J603456j205994
8060H2085o68067K287536k644773N27237k44663P71502L63581j12779n73976
8051b12317J5140Q80528j366111N51775K87283P97872j46652j0929p05908l18131
8041b27450j08546N98362N96976r68032N93086n1414k85336K48511l16436O00799
8031F80520K39476j331567L66297M94057K59097L27288q93563m27582J333010
8022A047033R27683j320628k38901K06628Q3750k46290p90299j67836j93641
8013f92501J658939r62131K69009j172594O05720K86152j28061P55792k059310
8004a438985R99795k39906N40263J4331M03187k63158l60581J349985j118185
7995a13254J20832p8865o88849N52319l70989M88250j69191L55408k3737k3214
7985D8710M36965m19371k93612M13508k23494K52770k19280k05213q7744O53993
7975C57232k7701p62646K35088j87831j00002N83771n63122M82778m52727O16353
7965A81193p84541J523678r44699p44523J63188O51466m44450M04195N62886
7956E68393o91922L69820j87040N9568R2343j74974K19092M19851N03069j020477
7946A57723p07213Q1321J44195M00814J115696m98108q73614p53839P79024J128505
7936I74504j436122J140693m84617J57534M43127j247368l92830J54445R20672
7927B30038r8957j5286L21033l92050Q38992j38578j98549q88820J274709j166189
7917b33657O92493J077173j432418n0918J84097L87693o88782M05983M00741
7908G42405O21738k051330M32158Q33973J79991M3106j035309L72602P64116
7899I03450J14367K08385j356745P23002M60849r66349l08022o1833O75287m80106
7889h7715l79068R56439l58884p99691J166839n0682m53641M67983q274L05484
7879G58790K32819k0084l40461m81153k34856J492942p44846J50435L0073Q38581
7869A682240j166871P56050n53240j30679l01850Q79848P59417k70620j036961
7860F17334J231697P23251M31641L56378P92360L107673K955278P871889K0965903
7851C9053404P3803730K81383617k54247758o7751451l2166010j9212109q307657
7844A2555766n615639j117801k193524m33326j888640J088659j506919K84177
7836A172753p11510P8440r37077J4981j35452J030632j019768L46948M39251
7827B79198m05006r5967L73472O27286o62334k56421P60566l00906l14632K44300
7817B49556q57512J274395j171856M20446j11168K66616j39687q25506R34620
7808C9904q74027J910673M34627p87665p26388k68039k62712K71015o17879N64323
7798c16168J75642J7092o31447J452149j098751L27403M58396j36168j19300
7789A28848N1846p06159N7804Q08179j480911M50360j92538J52314L68794K89879
7779g1584k91867J97462q45730N7291Q03354K3855m24862J29328n04023N08643
7769d18133K21557q13982J193472m23104J90787p74075J263019q81595O97106
7760B55052k4918j583403Q15372L77099P0636O1515Q77135j037167O76705o51424
7750a63398j88465J28642Q38356j21949p23276M48882L1912j209373N46691K07826
7740b04152l35309M785M61087J88513q90773N74579J23015j0655j44853K55976
7730B2213l18713M47814j017613M32609L26907q8497n48413N10474K9838m1913
7720b45294O65757q17991N06218l99588J29735O56984j087884J258735p12782
7711d6110l02662K73909p11291J837731j763108k90902J494400n9908q28564
7702c96505M11451p78839K64377Q79911K2196p79249Q01745N4879o66665o83344
7692h70043P1113O90272m71468P92809p6623K5703K39496r8172j539159J711532
7682D75460o16235L37643j343309M46969o73469J411390L0617q257L29869n25446
7672a34768M01719l62580l14433P85577k22526j361617J047175k22361j61114
7663e44928N95692q04645l32556J604210r00092Q0836J16125n88004J013432
7654B40070L00199j798049Q62713J77310J1027n7280m90599J277080m26065p24705
7644f28299L74715k00354J715249j521293p7635n19695J191621q01237M18514
7635d8414J43206n01121L34329K50476r06807P91130m15732L37039n87609L49398
7625b54105J104864q29531q78261M13419J49435l33923M70567L6999P23013j560837
7615i58360R51632P08743j135409O80060q43202R88777R1677k38346p77347q66558
7605a398333J034847l65545O73100q9928J79031j151363M97651J259102q75081
7596b36519l3032J1568K04286j73446J76308L01093p25072O63321J72560j83917
7586A77150l96529o7068L05867k50947P30629j243151Q97443o15458J092681
7577F30617r71127o05645O70500l7015P43361q57080J19132j17655n4839l06569
7567g86320J548790q53606l01665j40449N72719l22400N14438L15292m57046
7558H9753Q34054n14507q31470O90312q2908m58123J66459o47844P23282j30570
7548a61562K7133K83313q36530O42671o47769O37660K29282m6905m20681O9010
7538b24378n06969J034973l63527l0539J029242q76564j67789J055325n85332
7529C64442n65796p82969J149060o87878n93273J554978j131337l6791R27898
7520A98334K5357q7520J95826j276376K48665O95855M34646n83338J099285
7511I50734k96290q31295o28817R67045O83655j133527L74335q04945l99935
7502a119040N30795Q72973j77427q34435J73487J337818q97669o18841Q52334
7493A19995q29752N58816l16066K63760K51408J11923q71366K27701J09352J78715
7483a95514p45434J277953n88586Q12567O00562j767599M96076R2427L07229
7474B89681l34717N7781N57869p94380J47566J78140o10366P09235q37460J2722
7464f23929J119001m92451j102429R15511J66714m52623M32851q35064Q82302
7455I883p43334m34899N22292N0746J083932j413341J520442l32609N26399j575851
7445g86340J055258q56290K43854O82303k18786O45292o09375N42507j024155
7436c25732K37503n48676j30298N09102N07842n04675P83969j42273k96988M88541
7426E78315k63360m26216J61365K88132r13642P06155l83204O53253r60748J154180
7416E94230o27606L39292k03890J87147j060621j07760L55620O59869q59191
7407g22910K0945K40997k8543k03646J018186o84790N1450l94151M94559m44676
7397f52579L27800R03804j301871J458232K47738p80749m78318K07762R1363k63224
7387b40042N27154j1640L7999j016258J283232o99336m218l22632O93449o88445
7377d40737O32204l21730n2801n06519J124681j166161J124069q30689M1026K49227
7367a47430P61373j372405l2788O66161N71979r76798P05447l73322O96064j534761
7357a036480J084007r19246J742347o30411q62064k23636O56513n08327J5455
7348f81842N99891n84922P45577k34274N78971O2826j173330K55351K9808j085229
7338a487173J476021j04211J27276J33036n66366l89859O58213k05681M80220
7329A21476J37959k56243J77964j167755J208829m63821R1621R2772P07148r27807
7319b77857O89793j237834N84932O74696l17702J52472j905426J124223L89664
7310a23039j38908Q03890n44677M48311j331261P70849o32170J185493r02347
7301d63859K84233J64632q64212O54286J077210p68380o35012M72333o6006J214420
7291A069645j349042L4270K36359P71040J53156j48820p84752j040528k63411
7282a322083J299636L30668j057360J254427q76953j66882K80653M7114j57945
7273c68725k19129J089662r03393q653m50371J069290n42372J35588N21756M45910
7263G69563j228089P19015j39737L25127p29765K4584l67351P76677k13905n20916
7253e84797J017268N29867k49465p79261n41944K41216P55051p35287n39980
7244h87332J25175Q48836l19816Q1438R07452j080379Q1439M81764j175919
7235i37342J303223j644184J031413q8367M97517j003529K11395O97391j098076
7226a030559P46992P7879m94996J758084j566749N75915J53217l79155r727P6784
7216i2315n40167L36333M4458L93938J84976j80646j29214o1115Q80424n36440
7206C00232l82799o8535K6327j61742o8520N44038k96243n13668Q81213p91090
7196e30787n58796J082226R0314P3815N74779r87313P04249m80488J159409
7187A127408j122501J2374K69789j61558M75499o32777M13676o57287P61057
7178D85680k29153j006905O35273O09291j232515m33312J659438p73819M34083
7169A48061k42757l03023K14967o95209Q51355Q8876L48871q27206J0211M25773
7159A9919j89872L07105j010101N24477N82188l17974K54733j271562M09993
7150f91094m67402J556169l80915p23523N80693N06884m71742J17343j00071
7141g3658M02427m99178j019432J620357l81709Q83579j811234Q74381l14886
7132c19353J11459N20858j12514L63819r53864P00546k63463m65389K92937J55685
7122C0721o15648J77571O12310q45188L58986J74792n80330J004907J35504n07514
7112e3889r6345L45178l11825j52941Q74518r67733M66873O47507j122177k50063
7102f20897J071552j898303M7459J297895k27649j036509M356495k251069n75576
7093A63398j1830Q24047j63743o48943J22820p11344J98289L99026J66304n58240
7083b20216L2159J66476k65178M81646q54976N09098N53662l72390r45416J13267
7073h01868R16592N5661N7702M89384o67070j272301P33640M08437n4712j52737
7063b87272K38333q2097P20642j167946J28373j1608R58173r47776J21468p99253
7053a128963N99743J210342j127939L97476m03933J167720j194224O11245J22907
7044B54374o01871K57720k53058L09099j51948R80502r25005p51959J10074L42904
7034d29168j65842L44269m60148J126332j853788Q44234J244275j247561J007223
7025D09826R4069j347493P24202K23049j07680m39185n00464N14508Q4432Q78349
7015E33613j037626K21001K29962m53245L52173J01953r2004R8807k66893k76953
7005e89212O86628l73084K24145M84496J70025j404539J47493N93046K14419
6996A53417k95361l85224P62580p90489l71147R00221j323407J407875k28118
6987a69653P49941o29615M43161J10173k78465m06134J92684j18460L48707n02990
6977b60651m28209J518714j132108p01879O43202M66173J66692m30196Q56946
6968F98684q87535R16041p00660n04860R38185j13046r0253K04560o8777K68236
6958F60575j008623r4826Q58485j153988K25851L52608J499252j280694l91937
6949c33297J39730k78143P01774j60147l00689M39754j426140J489046k51951
6940A9937M71357q83283k94696J400172q38514P60820p30695J66586k0934M66571
6930E17321o29980j33336O84674k13094P9272p42645J85292K16087m90831L56245
6920a70995Q06715p47092N05374j010467O55233q9108m0866l05372P26278L1145
6910C60845j009065R12710r18003O03609R848N55122n14636m92720K7174R04651
6900D39535o9470p08181k96691J091875j91253q41191J057044j105449P46208
6891A22427n67766M20661K83116K45878k68060r38798M24592R0726o40204R90443
6881A63015j038799J800972k101110J438360p83752M52171n42154J35175N21245
6872D5123l88253l51572J04659q7939P54044J37031o53677K81589m1864r76207
6862a177066Q90328P32662j203608J599456j131416l07512r3055O4549Q25389
6853A99727j194580O80330L97746J33179p38386Q36250K76446j548294K192888
6844A235306j840085Q54683l6295m57258N45673J69911l82476J84392p67351
6835d93500M56367J173357j692414o29344J957994n33624m73221O59425n28589
6826a03549K15596l86915Q8687J01975K13509k49220n0676k16162j07452m9017
6816e43224P74009l56561O39709j104731J2832P36990L27834o59311n31614O14856
6806h9211M03074K14431q99667O85904j235202O31219J48478M48671j363479
6797a055782m33639J567698P1183r6068n92066J674604j052454K01330q98780
6788f13974R14091r19962M77031j20050L1527K35859J2049O00311j388547J717145
6778I45480p50972m21083J97793P4906k3938p88331M49763Q05650l73587N13880
6768F29561K32090j188736m26650J01687Q70238m22947K24211R0114k26405N6355
6758f0482m34339N67800m43589j46621K28401o7943J142657m2903j931062K80331
6748i07750M53181J260958p37130r0928n40788Q28028p09333l5195P34190r97552
6738g42319M9993K72166K01643r69198J052316K37623K91331m81984K368J11343
6728B5282J72230N46529j04459o00897r63098P73892K42557o97228J001131
6719C95939l96220O09588j155342J152498m97818k52702o28952Q52607Q9512m72145
6709c03035O79794q63333K89912j257321R93379J9222R3021J078418n44837m3547
6699A41673L58892j022411O69295l85440Q86675p19659j69683o2747l9328l03555
6689f46288J217780n57574o23436K20105J354321j501893P72457P9833j86898
6680A28407Q9664n73679K18980N60481n33502N27739m46954N73371p46263R22492
6670G20736p36967r61763P46615R65427l73816m35882J64L4320k45922L93152
6660A06064L20951j1907p62401l44524L12239Q30857o18511M38893n00193K8948
6650a99584R2879k01521M18847k70765R46144l01305k88869n15854J47975M1024
6640a31029Q74056p44913M56534q21554o8865Q69063p20031J78492j04140j02210
6630c14597J89041Q44642j64870J01711j078371P53040m31060P44579n65543
6621G8572R00281L25179j445993J14450M12914n72182K31690j133014J687978
6612E99875p30143K92194j68434j194192J129796R5236O8506o2415P18428l91438
6602C57413j97042O45390j000046j194236J883974o3198j44892k45439q52253
6593h10329N54000O45984n49954M67168r60506J059176n35685J93519j76591
6584a13218P2009m11325L11020J36760R92869j315734k22145K27608l01167N39776
6574h3547L12004j24435k03567J87166q41236J01080J074090L81304j226584
6565d23725j65019l29076N53783P91175p54158J265331n45861j477000J028674
6556e5876n88287R05696M47588j157809R99091j106957m94755M72419J053042
6547D74152o59203j33347Q1514L49522K17698l04650K19000O56664p20392n14840
6537c33882J080971j537437Q49175m59882O16894K75410l07432j29056J2665P44797
6527H12223o80223l79851k35660J91429Q91421p17741k79926J076122n75948
6518A01846L54757n66256k77681K03710m58345O47600O7003l59091L42698p72717
6508g16476Q29232k12186o4289P24682j027807m29562J064751L5286q39643J87550
6498d48462k4935J164684j223586O89560K37197l69075o3989K23652p98642J635072
6488A021476p52949L29176p05914N57508M55132j530718q21009J256792N70521
6479C80015L68357o07358K38366p75757Q98178j227760J515924j610470R54740
6470A34235O18874p15278n36637M84620O55042p60147N65349k55695p31445J016812
6460D75730q8125j017220P34970N12516n37771l76764m2604J64016l24315L70297
6450a29270O83244q59071L14404n2888J410821r17622o10265L96693m45932l2548
6440b42434L58683L89657J5271o24767M90863j038063P73468P77531q51474n14544
6430d65809J52225R19230n58393L96188Q2776k24765j68130L10365k51232N19685
6420G12140p38884M10642K1795J64042K28454K49917j099090Q93631l62884l70263
6410A09500l71556R7275P98450o81541M9743J006027o66468m96993R38752m51135
6400C32054m9198m61616O59725m01308r3444n55869N85586O64828K43369o27306
6390B96821L72683j015995R29100j009970O80253J68532J073104j315481l8381
6381A40666J361516q54228j86750o65519N34501Q12522k65525n97041o9904R38712
6371A148950k82522J8099J402745j228998J93411m44759j66652k14595o11197
6362a85518Q94704n77186q3507J66952O26545k83908K0482m02865K52602K43118
6352F71419P89858j078314P3628N34238j94056J259901j481689L3745P46981
6343A355711j43430r70695J104315O10101P91212o30187J77755J258732m37513
6334C116001J50268J879440k77006J786885J190497L076260O593965J3578640
6326C1094950L0280031R4736644R5157703j27810351n6431700k6637688j7056695
6319B3332894q169203m814057k931875k019846o66158j352333q87846m8077N80480
6310C023979l58026L31997R20020j006592L35515J430000J758612L837449Q395205
6301A8668159K1963120J23076555P4663619j59921064k7636112k2398943j2565349
6294A5849985q688619j797380k671806K12607j127771q55963K19069k94898l57277
6285D87947K54086m31395J9241J879507j328253r08185J307413o11257j31298
6276E37806P539n76793n28289Q6745Q44731p37250R33679m00942K47596m08542
6266F280j98898P54754m12360J10877J06092R8029j278847l27706R41345K68716
6256F8282J21233l95227j53896k86478J024239j090687Q68115k04409j47134
6247a95962k36538m64681J325468k44954n99044J70379k69834J779017j051486
6238B12365k86088k43912M55552K79670n07771L23405r05803M96453J082982
6229I06853n04134J5120K70820l67180r47485R25859k33390Q3051J465829j821997
6219b06654L69903N65373m80719m86616J01978O30446k46631j7488o18501J34666
6209b54243J39742Q59837o91402N54551o7960M64795j137353k73073L52880j09525
6199a61751O42702j124161J58329O25110q26998J135671l01721L5558N55656
6190G38395r64410o75112q8779M52907R04920n48766P15296q31049L49064l6211
6180A6255L21440j257j90288M83485j389979K66189L16983P21839j66345m47022
6170f8700m59263k79350P49432m85578M51677j88468n3052K12525J17100J050458
6160A046781j412745j68612K16844q6959J14762o1611M12841O52358j121239
6151d07580N23849k58897R5520k07620P65714o0868N6232n51975o29035N76551
6141i8109n20435O63756K32103m48182Q7865o3598O61104l31262k28187n69148
6131f14093M19230J52789j39686l22362J230554o93527R5865j136113N46489
6122d60854O45739l20165p17830N13993K81531n00910N75466n06664L61250l24642
6112d53086J151631m92249r61344L78410K61524O57958l14208K40878j15215
6103C54299K93007q41400l01831K8472P72344n0291j21808m67290J195601m33341
6093D27762M98386o41694j306981m7626J332753m36101N91347n90748K75522
6084A02620r62574N76586m32290J03753N57688J5776k29505J079898j436594
6075f24642R10877q52824k23519O28214P29007p25632l3099q24k67016R87791
6065E28333m6377l86933K56551j037958J065029j169444R39162J11617j287680
6056a027700M36497q56574J191637j68026N33807l26425M20635l56948r49434
6047a102531J691673j210622J041378j024329O64515j62965N4879j001992J013593
6038c6401r76652J392916r3257K82882o31667p68191J265676l99156l65487J01191
6028b28146q9867L03914j40697j08228L06473q246k87241M88785j166808P30535
6018a99526N94174m4511j90772l1354m15211J53930r12586J234291J86243r17681
6008e43003M09130p52538J031782R25808j034402M15227o00555K4550K63561
5999A39560p20580j821J0863L82658L43563m26682m79409Q64602L24837o59954
5989b22363L79632R5876q46172Q17619M02227K96234r42392K81660M78867q03415
5979f2227L40570q22572j27299M06844Q257L66605N8704P17655j124146P58104
5969E20495l97677K45559n36937J84952R60508m11727q71850J260142J38474
5960A091939j656396J114741q98632M09489j44250p08611Q27128N56672j487592
5951h95512L59967O26668O3233j15898m27678J196032m93041l4437k12752M10904
5941D77486K09363p91229Q39200q82843l18231N2163M15706P5788k21546M01734
5931B57591l40526l95182J225713j188326N65794j19212j39105m83794J8349L09676
5921b89022p97699O57313O31284M04406q63709n2975q03042L92782K88762J118430
5911F86530j170303Q34100J87423q18915M27256j053786J365605p67591J61003
5902a48678R345j11145J41817N24866o51694j82984m45237J003046k40381J6190
5892h4855m83894N91001n79852J286791j34854q77336J47667N8885M59581n2622
5882C30512L4587m2856k66993m42350L00304j89024n93606J045294m07168k17070
5872d48370P45945j301241P17412P22764r60678L10968J27116o83111O22855
5863a46340P15367j022640m36061J167329o21557k03076J47424k00261Q37488
5854B37673p14463j7688J050554n94458N36687j300117M45340J357634j504072
5845e02910J277678j140311N93859n50388m31824J47756L62783j88364O24988
5836A93267L0496m11264m67301K47774L82507K02308o60108P78303p17638N00132
5826G8476l53205p33187M54129J94491r8172J678269q33045n86977P11287n15221
5816c155j020309J689751r15317O83036j128570O5641N30528l12766L75934J089952
5806A054725q26812L9014O08786j312633Q41147q53574j86242O89741o33647
5797e79495M65328P43589j11186o4929O43495q68318k62867O85058K00983q2596
5787G69062J05781q94998O43735k6332j154992O02117L50744o56949R96176q78637
5777a44293M57825m10386n1028J055720p61607N30840p9968n00830n31575K44057
5767a91245P08987k00339q55398L05411n04428Q20485K7948m00662r3058P87536
5757D05237p62491Q14937J36660O6538j138770M40143q00137J462145l35289
5748B88973k34639J05812q46606R45900q46944j52697K10244Q37356M1396r14109
5738e65314J130110r01982O42016M37852j574241P65737n2916P97348n8367j083801
5728d63558M35456J49200J158943q65322J97501j160523M05432Q53177o11621
5719I8685o3983O99870r89366j45187J212921m0772j119276n65673N16511M48815
5709E2545K46541m45190J37936q8666p059N37490M43707o63215K40240L23825
5699G78154o80794P88622p88757K42740r07883O61980N71181j442676J623415
5690H45982p17855N9615N05503j416563J183808k50227J365355L24447j148926
5681G51139L18920j473587M90002J103021p10142N33226m96990O11286j532525
5672d05650k23807p5464Q69284n01803P62217m8474K6015K04265l15225l34803
5662d3445p6332L47514p30922P65173j23377m29396J530390L36787j648359
5653g1967k02423r3337m42551J245442q37272O02121N14546k44321m97233j68160
5643a95155m75465J049917J57303o48808m9062K01575j7915K12430l96510l84946
5633e46636N84126n14468J070815M39517j454757J179870j708174J339695r08388
5624e18400l0604J007627K57009M55179j436198K00582O54389o30072N45831
5615E05343o0074n91081L06075q36557O89547O6490j81553O87486r29389N45922
5605B02209r30048N07795M46605m74919J152963j084434N54508L26588m34096
5596B67171L79579N4464j10484k36647l15566J50646L54554n25135M42669j269134
5586h07883M82687K76471J77246J92175J04880o08247J48092O01021j222350
5577f55908M84103O63128o4754j54900j95464o41399O95466N65074p22835J065091
5567A037602j286177J396081j374677J309551j270322R97422o11873o69520N02806
5558C0893n478J78567M07522j83674n68937M67901j80294L73394o85958N27273
5548C61209l52249K12511k98246P32387J86105j104334M49865l04701k8058N13079
5538C67568m04342j98028J04342L62903l60213P19807j278212L97338O33824
5529C44987J235999n09734o40614Q0004m92093j33043J045603p20525O44964
5520H55548p25716q60861J413276m81623m80173J32644M26451m04593J196203
5511A071156q91771K8468J32681L89409j34652J678962m77600j878988J214306
5502A131971j214871N32467o14936L94365O28240p45744J37980m1164P41536
5493I49844r17531J403048k049295J32345K286353j337676M509O9270P83796
5484A324663O5337p71340m99191k17244R9119M1847j71413K61918J304414j005947
5474D32163M16965L10647J262783k338354R70739J09058j072485j62253M23978
5465C53241J121564J161083k43969j68151p03656q70425N83324Q1580k78420
5456A036171m36775j143288J19351J64791K38521m06522R53024q56343L47284
5447A6214J86503L62963k93563N67601o58348M64064m6259K08471m08987K08150
5437F06809M4144j89270K096747l88619o3663l21320j824686Q97596j30128M59072
5427A186682L04798j617046J773549o64904J74470m17227J73118m63270K82704
5418G32874p60079N11428l00280J217712L62615j555221L42404J060996q70902
5409G41547L23149J0848J24149l96666J601245j844514K136022p05555J142720
5400C132945J081179N18415K563462J906793L471542J2230882K8298450J06283195
5392A59486863J42500282j83777672n5293879k8091196j5679776o186939m976409
5385G981274k240219k605566q0636o80168l67867j347922P47636j373769R2960
5376A25723k25439K68106k03218L61260j11727M83904n05702L5112o99349J430775
5366I59445n47015n20407J036516r74431O26679j292198L08173Q93650p80610
5357b90198Q82534j890524P22764l6724M12672K75037m00124J266571n40571
5348D01437j72723J363562P96966m41242q17428j169027k66356j57263J777033
5339A314959j398502R85743o11661r713p08418L56707L68298m00967q3109N79249
5329C92586q23779P85905M80939L20836p52829p78176K49116p04244J002072
5320A72426m49461L58609k31126m43833J410752j8454J28490j09199L1310j083221
5310b33707J96756r11745O52385l65329j15475R21607l74678K76245q86909Q64504
5300B3654K99149p74954K56224M58612J05341K98195j322346J04197J72125L34174
5290d5629M1410L98357l00943p6096p050m00689J245956j54032k020925J035579
5280b84062O99346k36200m07893l65503K57135J35185J31711Q17456o89712m62413
5270d04950M15299j317391J039728k77967L91386k3567J031820r44202J12574
5261B2730j13184m50789k15057J58673J430222q02053k98656K41197m68691m46933
5251i42541R50101J22084l55127m88758l92707P02903L03832k45427K33560l20296
5241d32376J372569j09930P601248p055414L6258l79064j587917K47603Q75145
5232E68122j413928J594488q83673N81659j66159n17697L6696O48495m15866
5223C2137n59317j71817O82730M80623q07894j58087P31523m94822P81210q90932
5213c74646J158726m93078o27568J706877j233905N57761j005608K66898l23056
5204c67599o49982J429137m60715q86464R91809m0938K45407J32050j02028J299032
5194A589709j052092L15542m52052L5302m07797m13007m26829J71585J913242
5185A273603r15122J877295j493237r65488K548229j554723j86135P33725l41013
5176I77134q48475P13786j327067L405r69679J067947P27808j144563Q52175
5167E2471L89287k54344j013142M41395k99794J84397J282929l55071m04710
5158B3418q21414O55437jJ036257o22841j064605J026456m22250N91132j095023
5148f93434N93013L49497n93751M32122r60064Q24038J6789L16032p80393M22818
5138g3333K56356l78154m17607k11222M11943L16503K85275J16263J68323L45667
5128H20014j539759R83210L49992n67931p73219J56949J69087P55643m62333
5119a08347J177536q09081k35934j09070K69577m3820n83938J11056k92429L51265
5109b73185O82158m33433O60027n60789k92942l00665J292561q20365l5305o31730
5099g13668J297816q73950L89675j73094M13170k04129l3152l92793J28727n25727
5089f87125J387214j538918P70503L78808L06937m89381m68391J035891o00862
5080I4676k73609l3772p9603j86346M3761K06114k2951N07977J81203r49548
5070e12098M72194l01231P33636k19652j42475J89363j018119O39617O48403
5061D89638m29838K40937m13755m56305L66631j477778J041640L58463N86910
5052C06543N94483r06880M8004j64173M37115L00019q32117l6709J000798j214763
5042d67680M47213r6809J178291p75686l49746m69985P87350l43993j24797R11536
5032F95694j71009n95973Q1674j39282K01510L3997j00328o84915J685452k206910
5022a200090J326409p80849P14693m80330J92439m10176N60067J50424J12895
5013A85482j146659M03374N88881k00454L88575o08640j330O15741P15255j267090
5003c26865j49381P32166l25404P74578q09673J358114p85520J67082N181J375689
4993B015967J129884K77506L77389j511059j650634N5441l99591R15604j536013
4984c25506Q38114j08622n68420J28889P87786k26221l23407l32142M22349k04437
4974H8383o40945N10804Q20266p02252l72742R27714k33637J18343P60780J511301
4964B788015k263159J090392n93865Q2576J198894j127181o87709m85469m23529
4955d21035O69794k61430Q15397K64335j473729P36966O54899j428638M62946
4946A9505J32798k85133q066O65243p91321m88414M37576J79908k35610K02807
4936a70707O640m41036O71467L29244r02999P32644j62757J1603L22871l18582
4926G8388q08482Q68403k57977j08331M05036j075141Q8542N65643O35838k57512
4916A34407k86831O4363M82951k6910r2529l09411N0679L61227l99421k25338
4906b46813P30437r1554k1272j449449R47010K74469o12851K46182L4882M81307
4896B92348p71614M03223r9046K14543K70133j60096r5n54624m64152J483912
4886F14532o12102l43805m95753J50580J75745N06021M28997j30340K515j63194
4876A33196q58139R21581m47798L84047n82480l43524M38133k87652J77516J70459
4866b94661R76752q55425K52395p31428K18773r22347P59081M08028m3424N50608
4856C18352k95354k76227m89639M99140M3223L40006j29261j85705j095546
4847a271011P58695M50463j078342N66997Q76886n41256o07916J459577j127391
4838e13298M39349K86650j234287K203163l21392r22567O23825P56586j791427
4829d73398M01400M61343O72j313q28686R49797q25341N84702j6636k60757k03309
4818b11526M53077M32427j211355N11117k80212Q64822M76392j475773l665J239368
4808G94672n46555L01406j089771P12405n46193N58399j054935R17103k00799
4799a54268R60851l71753o20589O82277n492n31624J69490L04107m56088J43063
4789A19974R36694j314124J0072J31690Q52833n60340M5060n08516P24144j57249
4779B80238m55490P16407o7131k81230Q5360N9957J57462n92470J28206K267j056216
4768a022640R09076J73154o21507M21873l27348M51833N350j5275k91501K0691
4758b96294m63459M77769J055903j287703J73430j11647Q81364m71815J02726
4749F0274k22550L08780j59177q12334J073414l53711L74103p65011J906756
4740A410544n25015j054809J228906o27695j156940L35443n46679Q18313P28382
4731F10450j50270k65313j53212k32061P18093n26793K88900j02308k24082l9598
4721g6194O86075j118076R06296N43113q40468p37287l3568N18122R46992o53865
4711A41140k23445L74857M03933o17248N02246j24289r38777R77524K72285m20119
4701C48107k91332n69166K54650N14229l63851p02268P30674n5151M12779P2425
4691C51096o50151j1661O76987K01668n59049n5576J42251k60859J76885j299885
4681a288294O84302Q76205N453j56802o98737P37214j151546M65554P49526j53964
4671F8911J39660j280804O56911R79196R4281l37852m86545j7836L88951m32432
4661b27559L66447n35414N52747R40477j009649J388964j170715P31182j208779
4652a72299R29460j038797O73221N90811j09218m28938p72163J271905j479555
4643e35573P47469K94304k77398Q1569n52882m05113k86754J959079k524690
4634a499989K673083r06004q16014J217485j145780N05927r14150Q73448J11893
4625I9899J223059j132626Q72827j183896M9766O5313L34157j73460L47146o21408
4615a19223J385457j508014P1920K62724o05364O17772M49808n62026J83464
4606A76518N54681k09862l26060l46461j06836k07656K27461J2176L02348l54617
4596b78308L33031l11676k84415N83360J013174j379461J353369j171975Q24649
4587F81748j732711R21531K97535k90631j081329J040950j043725J322942k40972
4578a24662n18377O00756J38347J26598M94182l52618r08291P06883k71287M40420
4568C31951p93618N8051J631768o53888J71345k98870O6722o29008o64819J79426
4558f00940K63881M41171j51943N19190k31583O00443q35585K36598j080383
4549h39151J259789l91387n4463J97197P26765K370801r33357j192260j434585
4540b90651N93744q13303J389586j052500m99851Q68378m07459Q48225j704089
4531a067920R84520N82503k1083L52036q16254q32371J404801k29476L2269l2835
4521C56190n09752Q48273j185931N4801P88894o85710o23818Q95075j134294
4512a196272J386557K18560k0437j167523J213934m03046l87340J6075O44715
4503C05223n52784r46898J528434J96518j572427J138402L83371m17152n38128
4494d75441J09766M15944M72495n34222L30527O49557r84963K66024o10426K06649
4484a54090R40564p96063J317182j438204N30901l98963o16492O72578K14363
4475B71776k73989m87800R92190p8816O99684o59014m68486l19861P28678L33707
4465G38069j809939N57846L34587k610m40009P1419O43722M54964n15030k16396
4455a83377N72622K64036j919845P63892N3433Q59422n91383J28347p33592N57146
4445b29299l83850K85362R07592k08140N10302j085330J78362Q71918k68716
4436E78201m85950M52542q23005O70462k61074J10889k81395n629L18112m66766
4426a93613p9630K96719p53046R74371R2391o56558k53980K81965K49430m89164
4416e31115J279241j094678n05769J012119j80102J880679R935545p085580
4408D710340l203632q65569m52557J155833j507527q498n0896p8268Q65694j94473
4398C70447k29100J17900r2496l00803R5543O43431n33883m82209M16996J35184
4388A41010q10611K76463L47023m94279R62999p21910J13198l93918O46868n93976
4378e27133J080706r04340J03952K23455N23039k73076N0859m31951J56718J04160
4368A06389n77062N11425l84950L30176K66996M8324n73681k6496P3132j84090
4358d09837P24246r76102J157123k134399J999821l89902O92526n30670l7845
4349I4961P9404m05193l52112J062622o59471p63109P44034l70806J549091
4340I79421r68040o2043q13740J836781j235613n88609J246740Q64388j690779
4331d31494P88879m49782o72977Q86848r96499P70557J1754K31627n28126L16949
4321g2264o35998l51489J369335k94804j356943O41246M60281L3717k58493N75061
4311A09649j065306P12381M8968q9374J65148K24713J51514k21007j56901M34N94101
4300D74320M9264m99018L33693k52038R8977k93846L88623P848o51727J86676
4290a57228P13130j541025J689798J83048j553308K39997m9750M95066R1818K52357
4280C63903L85512j202106O75222K10870n38202O66845j97300q90613J223505
4271F97636o6637m37649p96329L93788R25918p60742l12452j34404M94632m40088
4261d36327M51975J43830N57931r65473P45886M73602j019229l82058r7391K96980
4251b30274R61980j227113Q25527O6920M5268r13936j12497K41740N34087l61976
4241a70274l24428L60838L47630o03642P3304p00526J243451r42752Q50622K62299
4231C96522L41504j592375N07582M64187L86529k02698p04284O12212n8284k70270
4221a19375k93692n13076J019674K7142M28717n75070N78669j229368J150889
4212D74510k99107l86157J165460j268516L57513K40980M37577o11235m56346
4203c45321k8983j211994J250319K93718k20882J696908k551813J112598L96175
4194C90725r72888J003153j539123J403008p71424O02517M24567p96024O00260
4185C44771n68226k95491L06421K26197n12975L76610m4665M45042p65626J665335
4175A177393n97785q20200O87763j587848K258462j344935O52759L93753j107792
4166b88430k87101O04311M64922n77025m43832R75491m98694O97888n70367J05529
4156A82692J64009p59835j18287J006778L79224o40057o47654O73131k24321
4147A5680o3313Q0465M955P44854K6404o01188m30419j26606q7261j3909M46079
4136d259K17558r87654O53828k29294K39634K14546n36836L20089J62712n10120
4126d59796Q84200m36941K19458N92644j369851L54983K99000j11245m35600
4117d63148L58297N42827q25132J04840M77471J10246K28491J13426j75144p01413
4107b29239J68209R16294o62038j058416J048265J67758J21134n23791J36467
4098H4643k71553P98898l92567o37996J490233j345270K07302Q49228L53631
4089A136549p06941r00330J020211K17455r38220L29731N01661M070061o464795
4080a734618M9561J569881K57308q6820n50111n79951N12998O11166j05377K57935
4070B01972k59756k37768n8523J154575j333469K07744N49843Q55515k210975
4061a130842J931563j491139J653480j361716j25824J377984j546121M34520
4053b58095m11203O7053K90585j425674J698682m65822J106147j085124Q69915
4044C86464m94104n4693q73974M93793O32052l90118J023617r59013R88973k65493
4034D87504o65854N43274k35389K63445k98348m73393o71164K041964j008584
4025a6545K12068J72190q04275j84333o173M27579l64676R24475L82392k99816
4015D42886l27184o40576j77389J03498J141676l30938q1693J89380j08187O2055
4005B73528o85425m95859O93387Q38701o08942L68979j245140O58401L42729
3996A40359L02466m37223J39255l66018L94142m3743l44070m4622J06205P87908
3986F34659n55957j84297M65218j101826Q60847j08743K31084o95307j62572
3977f16894j12722j57073L98098M34049m79208J103865r18053M96615r24859
3968g76182P07018j79278O02891k09126k40325Q07386n99876O72220o60851j27709
3958c832R3969l54863J97653q12688P21529j48478K27862k30057J228732q14047
3948A05780L61794p76980Q31743k30095j32793r60719L083Q48419l08461J046242
3938G88013j731423k32672J326849p5166o56471Q44515L18634m20529j38899
3929B2851j65062j019572J335579J48129J45106K76371j446800L49256M56551
3920A02409k25551N8691R48475j636001J150278p58903R97713o01914R96321
3911A031518j082711K56828J30297p92994O80794q01148J085387n24738n37906
3902e54673L15018k38497O92184J32235m77362l47184l39576L04866N38647K31131
3892B56789N75406j235564J110378j126204J093578M38261l87033j206372N99621
3883A18860p00188M10523k93584K31703J88991O67638n29057O33440q78698J28383
3873b1989J12425O3908l78956M81420p17097J365075j169255M57205p42406N12888
3863c6782M71J79201P40400j337456R86062j116200Q79515j98047K50986O38131
3853I86281r31011J48433Q3760m37988q7476N33038j408002P22888M26978L43835
3843C80736p27530J83738O05759p03926J494787j005787q17684K5164J014274
3834D49531J98370p10405o60395L63071R08502k66919n73571q4846J63404l06911
3824e20169P30595p40516J108728q73625O11101L25191O09847r15860O4046r16483
3814e17145R0800R35832j071734m12007P98075r8956J093143j366814J224502
3805F75696j000790O30017j315051P22912Q58014k62018l16227J01482q74250
3796g80215J067136N96947p77014N92957L48017j040702l81988P23919p6251k73656
3786h50k73951q8497k0609o7789L40620K50333L29814o58481J24740J85602n6693
3775F4239M05097r88254L46398L25742L80328r61599M71815j6756l28677N50026
3765B48359p09383j94690P91700q7915L6923P91572j265497L52211l80434N84669
3755A67515Q37137n38127m82239j554464J636051O6165R21988r51459k08210
3746a05643j30490J68165k39959Q41436j686695l84152J763728j82174j72450
3737a28234l59173J196155r56386p49845J387817K6790l64109Q96345l01042
3728F48318j321287P52635J149669l49242M07564o43703q22119K87663l77701
3719b68203N68125K54711n46020J267449l20464o36492J91690j187056P28220
3710E1960j851792J671674m48589M72428P55483p43280K35033m89120K20334
3701a25869P70240K16311j108942l57312N70620K20417k93060n47227J221515
3692E66693K6202j74834j219693Q67436J92377J6676q90117N97182J70636J82534
3682C35092k55318Q19954j780780K26586k23858R44292j001484Q66514P45157
3673F76155l31308o61898J262657j020525K28872r10311R69111Q5476n37843
3664b39614m27166O71301M55893o73437J01153R86396r97205K85874J85497q0448
3654B68244R66805p09558p78164J138960j121062M34407r09469J00220R72407
3645C62790N41398r48625L17714j98369k45148n76528J261881q86337L37623
3636c3601k2725o53907J062576K29061r5546r85917J547162j241912R05927j112854
3626d01736L61641m29940L89175J97827m22073K17607j56255l83839k37951J50516
3616g15028Q57781j04088O65107l88608m78373J59520P1764l52154N60931n40551
3606b63699o58488J051271L60166o81887j41411J910737j259114l90590j49600
3597b22615L46072r46592R03164o47817P82638j39402J19205j69253L92728K15643
3587F33771j6268r20505J316459J125425K265899J7127850j5283671k774210
3579C474750k872210L12689j010792p15419J011547J12346L4188n5375k04931
3570H6793N49121m29218J6520k4730J27800K89350l06519N80260j289893J019929
3560F19413r33421J159101k1926m5656m86883M28578k43280j75329J79820j084922
3550f04505N92852n02390L70443J214342j357506J082059j455851K98670O31628
3541B69742R79248j251926m52723M01033P67414o47019R81919j525719M52294
3532b5737l0224K59134j79471j94003J184728l50961J22855j12930n48426l64921
3522b39956R53999l58333o65334J99166O53851j24240q78253N25252M54135l62709
3512A57578j77751k70670M66072K89448q8504M07426q97991P41114l05092j77199
3502A44431r06274R77948o26830Q04659k21666K18602k4998o58946J53346o65534
3492h05262P15227j11243P85470j54887q53293O49004p55333N6770J656596
3483A183049j543452J350628j379200O74587j728543J649670M32689p22069m91496
3474e74137L83435k17302K076539j492871l68107o9278M04594N2443k84512l37217
3464d26413L35399P54348m98550r77932J512767j76072j06204l91103k6923r8733
3454i9416o90746N55904L92715j184366R12717l9951O90168O28948k067488
3445i01515M42195J19326K85226N40922q63961N00160j18851L07471n55239j40814
3435c85080O1100O41138j568096J735171n80809Q22904j931228J228374k90027
3426b66553M95615J29484j138551J449880r96527J12853P73761j054171L86130
3417a08079N46083m38912L29525n33183j007742J473472l4377o07503j23781
3408e04497J37866J60987n6797Q29022M08123j138052k62775J70202J08996N93398
3398D46473o29853J56155m98840O61653L56072o14150K67244q76104J165065
3389D33715m10032J008854r99203K54842l65011Q1704q1740N59401r19674M69543
3379C2399l53653J32702J150847k077816Q83713m4902K32622Q5487k94230K15994
3369c6837R97872l94659j299295K026710r51881m01725L58319r72099P55853
3360H2258L24279q55423l26366N35245O41456k68860k99879l12538N2512m3869
3350d71185J94576N01424k39820m79873R85931n04286j75568N08915J14017j476707
3340a042576J509739J47546r99687K55970j10893K46631K09563j57831l39581
3331b81119k88115P13440l22168K467155k659602P58452P64479r73089m91162
3322c11729l02311N28942P09332L84784r22209K19602M51452n28034j96902K39618
3312B72545M64489j209566j047657J877329J09381j077150J071258p03433Q42648
3303E99844p01997k49046O00780q11128O86907q61766P48600N06944j219906
3294g00768J27910N48307M26179p74655O5673O6892l93155Q6440j915R85438
3284D36346n02202Q81793J60087n39259o07187N42317o32809K84633k18801M40488
3274B45406j70377k32100N00097r38265J352951j79993m9179p36542L97260K00881
3264C90139j91250j335808J245521J04408l07426P77377k79814l27666p37892
3255f62411O13918j17179M30062j001271m50092K202566k187917J248843P38608
3246H15127j476070J643911j172090N10813l34293o3645K27207r8603l65109
3237c12752J76676p68717P37196o48586Q01935L08649j006710J057551j096710
3228g51468q1244J494792J21155K9371j484932N65153p34883M75205L05323j09433
3218a70961l49254J149243n52201L26939R3288m98479k2814j38653j58692Q00251
3208D78667p05089L65548o07756Q72376m09101j99065r31199J634496j0461k32804
3198B55612K61812o4325q02284q78795P33492R70798J94064n55102n61260K73629
3188a72359K27662J008475m15172q66001N25718r92953K66742O07311p58650
3179e69227Q42251K44749o11371j56924j75946Q20867k71226K14197K2561k51978
3169A07953Q6377l9382q09932N03765J39562P08672o80394j092821J051789
3160b4411L56237J18804L75135r16751P08141k89692O01053j176341O37283J80016
3150E69474j017114O70188k37793R98316p0357p94533n42252K94724o771j67007
3140c03125J058840l06539q409j91541N69158j240444M29806K94558N86202p58487
3130A30019L46163l87810j78774L75706k76439N21341J6715m10819l86973j60000
3120d10871P19766k08154j32679o31790N73924O99334q39100k1994L36365m63106
3110c78305J54140j42940l7863J164511q63578n32836J457053M51539m93194
3101G78527j39036j710414N20316M01333J8545L38214M83890o15030N58651j156329
3091e21333K33117p23486J209600r71711L70107Q35092j262096L81228j66718
3082f16200L4775K72887J115385l76215k22312J76055l84046n1659J34994L29355
3072D13019l88666j87780o41236K306446k073770M64849J007581p78707q58830
3063g37094n59417Q41386N03756n48998P73130K5639p77082K39852j75875N09991
3053I5288M63734p11089m22036J283339l11300m91748J283949o72752m41575
3044G5810K84441k94128P87471o37853O0491J74871r48844R33117L8193j79300
3034B94269K27426r14169P69709n14758Q24328k11475j059522P39873q59829
3025g04148m01884P77751L35088l41880R96151m01697q06388P54653k66969j80052
3015b39375J57360J74156M07415j53674M9369m05524p58506L12177N10177L12293
3005C65868m89586L66375M48360p02726L18542J3803N94292j110395j56387m98922
2995h50776R80473L9922N16651j099066L93756J158838j339085L8862L04295
2986A43870k43865j70572M23132j72288O19544j462247Q91548M51828j35459
2977C45491m55470l21539Q93481n43909Q56222n28440Q8071p24696M87843p3439
2967B3615J94477q83996R41297k00483q49628K65413L88448o22947O51034R18578
2957H25808j638638N28432N16607r01858P58227j01110l13546J169173j643994
2948h00899P02694p11336K65422J69219N72633m05178r78250J856297j093760
2939d23158Q58865l81984M01126j178581Q90381Q0448m20416l00578M18091Q05809
2929G50003o24796l53600P02917q66508L14742P10691m78858k03127k57379L53089
2919D7174M67417J95762J73746n33391j54011n10427M24524M2606K75593q63974
2909d34981R58046p34618K17451n60250P95933r22215J069134m74238R2278M11390
2899D17930J21864q24109l1234P60022n19936O48630J52637m55231k77016O52587
2889F46144l50179k12336j2939m02923l08461Q74477r77504Q68165N34151n56284
2879A02311N08200l13164J96726m08164K47621m77499Q8404p2053M9399l10756
2869c88975J41784p49633J009154N9825K7908k06552N38466K78594j395274
2860f84703L64716O70572P30360j498631J093613j030681n69102J147268m2439
2851A80973r38328J059182l28203J21398N45157j041526j62218J2974Q13057
2842B62466J96332m45629m74953N66686j65708J071184j036714J00942O69008
2833G43614p29118J69491n64566m6603l34284Q22740o5254J53654N15945n68716
2823I6903j87046O25228o76383l60665k22208O55449M91456r14702J89005K92534
2813a0429j3424o08577K76995J603176r16271j074619J189832o89055j7127L17648
2803E8149m07642J034465j026609L55911j83455K7042k27905J404175j303345
2794b69214J79586J93781k08689Q5762l5259j46030O04788m19574j042557J075341
2784A7935j79463l2195R0151K74852N84814p51934N7179J296336j045030K76728
2774E89373O3011J62250p98891m35347M36478J99286r44856P20437j67765l69874
2764e45898P82115P10487j846121J067267k24104j234159J721199l50942P65544
2755H45388j49764j900161J103635m84849N08407N42849J55560j21214k141181
2746a641330K411632j24769j267228P8403J0947P04179p44770J428506q15722
2737C9848M56397j184698J087333o94894o62785J723571p33694j514187N92420
2728h90689J282956m94923Q78159j189117J356748p25519k2148L69778m18802
2719A46443L50930L13300o38528p78092R77488o69660J32418k24947J74053L27106
2709A10511n82249J160411r41012j71117L7487O19466J88906K34746p36008N20321
2699D41462n53757P85936l52934m3832r65571J866247j559794p03322K10096
2690h75469J364306l34519M29533m00466J49065m93838O53720p30115Q5352N14345
2680C61914m77308J028099j511065P25276l52270k54144N27290J53781k74879
2671g3306O65554j548719Q07011N81978p59112M29060Q7511l89565p7010R85255
2661G08657p20736p34184J294371n67906O80735q88072L78823k94903M57130
2652C13915k89126k79766J43800Q24610q60103O36904l60431L75948P1927O39468
2642A217146r75677K86931j33313r73109N21253J83956k19497J68287L91575
2633D67552o53949O77714m28351l8518J70300J352851k181075J173648k79339
2624B60833o02182l36603J390758J48349j215838J178358m97580o98409Q35534
2615D63220j5351M5315o49328O52756k96631k8445M35299J35596q18432n57260
2605f33261N42749M48498k78936l38977k45704Q91879r86392P2561l20414Q55048
2595G051M59834j002925Q17081n45798L42513J74148K09999p31878N03274l47483
2585a14184j96273O31317l71594m00170L42655Q40819j852467J068530k2983N45588
2575D71238l23132K96756K56635r77280R49239l20898o28412K9925l49329R15645
2565C20387n99229M99220P97102q77653o73507L58473L90713p21980J30367O00567
2555B24460j21251k49031K47967J46271k01392J15168k17171j357924Q72481
2546e40422j35677P39293J955K94364o24167o58226J384432O97079n84443j311378
2536g37190P28600m3721Q21913p71777j040011O70082O77312l00484l76162Q61897
2526D90459q62862R48094r43730R30924r0742L1128J0271j247269K56553M84764
2516G590k37848J507350k098852J83747k27196R32185K44930n07860O89790j006063
2506e12227J33670M20892m9268n35161J195380o56311J55324k91232o1780j151216
2496a351929J081499P78510j37400J31469m24184L28793m18530N46760L45260
2487H80248m31357p63400R43074j409964L19269J54644R97919p69633p435p767
2477i4402J020751o83749j40676m23740L12385o56070P96130L86639j060641
2468e43373J333296r19530J66013k75059O60775o17041O7319o31656P13828J92899
2458A47471n80841r1434Q34422M15574o53789k86315j87380O98119L77270J33627
2448H06724j547233J370943n29145L54744l89573J65470q77857J148736q59594
2439c56785M90415n18209N37736k51435P88957o02289k62583j72625n9305O06623
2429B00500l6024J78538k27650k42844R65283q34604n85910k10996K34258N5856
2419e03593J270347p52737P57046r85075N35249p23442N08636j34309J52693
2410A24815J56774M68998o92380j46818N92446l5692q70305L69597k61492L79933
2400H5876O33294n55484N53702j047577N80594K31679L76688p64170k1131M81926
2390E55397N2308j51130l70518J16187N68830o19029j141609Q72705K87698J69032
2380C39871q04595r442M91223J03065m89506n88442J440775o00697J96042Q5338
2370A63632K48262K64397K52519k12204p59112j48111R40939q13304j11906k06323
2360c81211k06846J058961m1349r42034O91883o68234J48786J146443q02378
2351D021p88216L94644J94160J39941O1046k6496l72064K79005k26567J34849
2341b05677J23652M78586p18509O97999r19298L57932m1148m15152K62257P12364
2331C33006j96499q28885K92589j90414K56223j16272N00774o39722J852792
2322A263592j227534J055469q92072l75031N01433J43894n00608L23999L7370
2313C30512l79884P24422L65342r49776j22361O78403n40357O1880m07643k02762
2303d42224O46177J3496j045978P69951P66659r87067j28273N98447R1751l58321
2293g5382K0997l7080Q42584r01206o5318J785993k055641J39235N47686k29807
2283b7939k18858J168000j653244L36803Q26602n3917r3320K40678k32727R554
2273C01632q6603n50419K11874Q6799P82252J14902r45331j27454Q94751m01843
2263B80560q276J54882l71585k0215k88222j08707J76854K40245O89624p27231
2253A7929m75502r1325L87094K52381j00878K87349N25482n68175j225987J579355
2243E87723o13358L1460J19251N61543o70236m94624J64138J74532R5284j24101
2233a68388J75452j6413N09964o60547M37531K49312j180810L01189l64609l27228
2223a044547P95610L62019J5931N51311j328044n98534Q13148K83506n66492
2214g16092M52560k97487M20895P0084M28349l14140M04246L540M14388p80264
2204H6079l54923J158611L37901q87098Q5685o58075P32836L42760j464375
2195f20599O59406J08420M32310n17399O04205j223856O28165j36282J15354
2186D9724P7523q15160L56772j34801J039749m56221j82925k99625K34673o44620
2176g74911J89788m90309M95443J77849k65198N82478p13372K7021l10575K013419
2166I31633q78559R08740j262089K18581M54157j37694M21836k37990k16398
2157B02217L04203o19941r4437L53597M86946r37491k98088J228275n12156o60981
2147e47856M65222J86205N06485L3950q89063j91417J351277k34212l52967J206245
2137A533869q39539m75077O99025j353950j05949J031027J22689j92312q13692
2128c93909M5615p8144M34324O22721k6845n79350K42635J131345k001525J160252
2118E57119l66503j62397r6964L99358o8220q08529J688552r65475M7518L963R07593
2107A136015j026011M03077L68685j157081m29415Q90799L05774q22984K73133
2098e8008R46413j251427o3636L43000L28595J96325m92301l69293Q18204l73443
2088B4429q77359O32763R02450j064548N06966m71714J469202j022588m4513n93405
2078e38317J273408q462j398915M75115N18263O57528q39694P1791j59365l85396
2068c34044K88350N91723o21754k7028L16835Q29267j803770J015561J012383
2059A267523J67731j674947P44439P36284m68021p48783r37550N85365J313476
2050I85517l41047q87410R88751n76750o53916L00111L39930j74769j31592o89324
2040h40499J288072j155163J551282L06088p90080M08821j439026N06209L03996
2031A39700o01707M26582j38855Q29229n62786J64506M14613j326917L74552
2022b81083Q16157L45508m43658J03307j83884J5062j83476M73326q16326r6845
2012b51912K58055n56146J249587r98688K61394m73573Q6565m76555Q94247L14982
2002C07956p27141J300287q87892l12014J212904o38794q31115M21322j48449
1993c02936J229525l54552n96010L67824M36171o57804L62622J70647j129673
1984d74186N31252N86079n18776O9912J09226L14147r43930L05900l53520k62778
1974f36674N58273N86845j076541R74649o35516O56792o70464O91485N43342
1965I92191j5727j173065L60703n81820Q29468K92413j154515P74973L0079n13368
1955a58668J64042o8949R47187M35850r85850Q5581l25288J146693M72903k066485
1945c52984J73713l71876J040262J85236o50363L99505o77823L77362O34156
1936G57188r03145O5124o97281q59Q56771l85969p6899L18351k02366M34969
1926A65884K87378j94182r45902J158158j79372q26052J16172Q23327p02904
1917b97493J002759l2648o28684k68544Q54607j387622J387109m66135Q3885L58173
1907F05407j009023K30906L82631N91593n61449l18455J59180K99908m55530
1898g4832m04430J230343n05974o8760n36316J46914m55363p1508j13812J202194
1888C48456n24593j15157p5437M11195k69028J54308J706679k196298M82061
1879g7814J03392l77841k65385J467557o97357o41495J321708m77945k18784
1870A36036P15991p75204J233664j096681n19387P22510N12407o93566j087366
1861h51596O98594J108071j73253j228109J013779q86414J44625O7764O76870
1852E70331k68742J37258p01258J374456n19678q10372M77436n3176k84251r15584
1842i93580P6628M89431n81465J550848K75627k18015o63653N20640q10622P3850
1832b80311K70262L33770p63945P36184K4737J52257j197261R64360J2686r27670
1822f74931J356827j00586r75846K65601J85780L21598l72253L34358l99160
1813e8612l26142L65995o78713J111782m3522k37827M36622j10613j77484l8685
1803B42801M52417p94514R06785j348811N54267l91131P15357o59815j0336L29238
1793c742k42350M99680K18725j218300J243836j363808K327578j457735N5319
1784E9203O85975j566824L46642J007819L35751n58825K2633j384372l35593
1775a387591J398378m0194J48880r39659Q72495J213782n71006q41207N2872q78523
1765i71773J036958P71086J06856j013776P6109M70532j254960J14172Q99356
1756B34560j914K25988k78096k04518j91014P70859j349648J265002j69785J30295
1746D31729K5758J18864r47348L62904P5003m60024J222914r48085j16415J42186
1736i2514m4821o8350N06317l34757L04672q6959N16305o48098M84318j070365
1726e34252Q28146O84902q35791N89788J88105j443483p4573J648742k47678
1717H03906k037391K155347k41224m03936N88836j369816O26289j51807p21491
1708g51287J003433J78274J78032p59121N45144M14656j496545q00168J551523
1699F3941J31411J57726m34907M94210j12983q74924J073082q7177N1726m79200
1689a7095m05186r8489K8030K16130P2555l27804J561244j292714n0842L60071
1679D5900K54443l33055j10102k35532O8282l64264N83981M19765l78309j87222
1669b36113K10025O24324j36926j085099L57912r30J074411j161606L37847M57126
1659D40971l03563n09621M41740p34782P53195m5355j22483K17263o87254j09706
1649f59595J131088r2064R769M36280r24862R3660l12318M35124o96895j3219
1639e93032k51918J116967p1956N87913l45479K2632q79746J046783m56277n90064
1629d14177R94765l73755r2068l36364J53749k29770q83925K075661o94448q81367
1619f81699K056478k365783J419924O46704p23502K82031k8937m73557k94435
1610a62776k18433J111315o84100K213M24400j32209P02576j317525o51715J267105
1600C40851J85355J90127m82352L16684q74972M55267r60889l2954M47405K47192
1590a68286N64615M87306r79279L46253j8006l14168M55901l37278l68676P27358
1580C95740L02071n58495N6900J49096j09589Q42300j336563o99528J817320
1571H59252l01860J34095j283854M05169L95104q46668J26615Q26806J52029
1562D66688o83227k70349n5848J127166l25692o3724l2575q05523J45170M85180
1552a2734P13802j277226O29353m24629M36271j12310q37877R96338M00708k7903
1542D83793L05387p00253q4384k36778p42673J466410k39634k42257k05431k09735
1532d05555L47496j45768M91134Q73253j049092J886n89181O74678k07509L67515
1522C58857K37061m79878k74224K40566O28257k43690m08477P20103p01218J60931
1512B38288M11190m47756j082636J776285q48404o20702k88550R63025M78987
1503E79727p70678o10232J117869m01193k95359R3106O02614q22222Q64806P6240
1493D34678L5747l63967p3024n06596P28376M49190P9805r9927o76052N15364
1483E23594k63310k52756R46344q23970l46897Q09711p17950N49841M16968r23200
1473h1625n27721j95765Q48990Q42033j130585J333095r43404r9741K63776m34467
1463a25414o64947R02972j62824M70055j84562J059631m58106j517553j38920
1454h19668J059450P1592m4653J4978P71542o17251o00622N55377p58893k00610
1444e68758J60703L49908p8791N33106q37986K1096J186582j268183N43740m23107
1434c81690Q93744M06748q3562j450059Q15104K84875j019307M02091J09691
1425b2365K99494l02724Q76457j182112P9976J165792o91133l15787O35769k87230
1415B56137r0050J116373r44987r94508L20168M8770M30175o87357M7076o55845
1405a154048J095214l69273P52511J68365m12662j3558J82721n46277J70057
1396a26950N16240n08876j57089R22055l59182l20340K83218j640426J946459
1387E55109m14907l50972K33600K75613m66327m31145l06969J151589J47793
1378C93384j49111K69229o85129k39452m13519J323741J24252L55607o47792
1369C31210K33018L17514q06919q04121R95688P1087r89005Q81115j295110
1360a065523J143217R5511n81919M55518o28342N20826O06704P99389j462179
1351a16798J80354L08418J82252p40667P3099J89829P3079J66850P06332j133790
1341a11042J366264q64828q49145Q42082L75776p44037O32617o35398j065606
1332a053317J418014m79223P04644k99840O16595j164097J183262q51849N92170
1323F66359M56762n45829l89992L46267l57686l8499M24112n16427N98745M46061
1313A089873o33071j224213N81809O97999K50689L7251L10941r09828o17683
1304d16233J458900j182827M71282r11576J033592o09330K94033r56426P39708
1295g8877k57828k45066J013342o52675o00131M18442J39089K12407j4048O73189
1285F07844O45395r64772l67978j15139K78856N92782j117196J619535p31818
1276D47509n77709m21260Q84145p30098K5141Q89908p25851P32585j400485
1267h76115J445684r18208R9575J218584j096476O72187q64613L50540l70958
1258c39800J8260N80311j96217r55524K201591j184877K71626N0012q97576k84859
1248g37053O90337k75490P81916j98580k83278J245384j204116o70757N49413
1239a02224J149641q63638K77049q59586L51468P5143Q8389K13341J8442n43226
1229a95201K44005Q49431r51321R35189j079776O55878q8888o87824m0250l72625
1219g31382N4308J103824j71113o87472J31175J168088j025857K16007q59290
1210h01712J080526Q1007p26830N51301M51718j065538P03068P33026q08413
1201A98153K73645j020288K98162P0972R73228r27639p18686L12155Q07583j83133
1191H4152m6337P87008j979623J417924j181164J398615o96769P58903k74330
1182B68379O24150j57264k50271O3855k85838k52499J00015J83227P06234j400868
1172d00880M62652N4654J06355O58727q82808j672690J106745k98395O65627
1163b00013r7458q4332O36033k13992N15893q91231J02381m04318J897137r42236
1153C17864r77227L64588m56288J105934K14598L99629p47327n58117l25637
1144f61983O74148q3169o9388R77109n7126o15384K2988p5802K3314p35916J768701
1133A167492j280399l7213L36569q29936J010850k4186r66967J283252n84772
1124G4690k46351L53343J97251o93297Q38320j276396J009091m16851k0903P68833
1114E87730P04859o02727m15920K40677k30511q06364N49459p7684M5227n9836
1104f5090j96984J55704l42828N51539K86874l07319L55378l86638j60888M4432
1094f5820R3978l27576q40617K19354P88862K47186K98247k62582o79101J067076
1084E39007p72781J323335o36189o6455n97656K80817M43385r42875R61040p3292
1074D58336k66555P7682j108033J645450J60463j246563o7398J11225J344230
1065A108837k08269p28504l19401N31423j32177j28145P11899j86717k86031
1056C62915k05234M6983j28333O75965j776660M62165P74316M965m85977R72456
1046G03561p2644n58237m50242K6160O7541M68294l54667K11326M73397k12454
1036C02035j09075P21040n53184r4148r09935J257360l14309n08804M12450P7395
1026B80825J18738j135265J293796r45158K79987J153679k19698j293118N75788
1017A09574L99953m76928R49922j255252J02388L37585L53881j94582j94383
1008A32158l61350P93362q97191L55527J41712r813j034507J154286J197796
999A471980j859704Q65006q78765J105549l42785n6616J56635m23732N8837o8434
989B7971J97548j9197m88416L67677j2035j273191J209570l6951L50039N75060
979H98075j542872R95630l35880j176345R50773Q47360M1663L69755q26338J344885
969A566706p81885J62545l24949k01979o61526M63830n33145L24089N33311j127573
959e80576N80535k72008j59680K4563J46024m46363J053913q95679Q07395n18643
949b60519M16422K6015K81776k17556j57846Q4404J19445K37158p44217O02365
939C87447j335952J100507m33804L32074l5428l24940Q16523o97001K83090R83683
929A076199j582625J099804j11061k80623k32479N18502L48732j12107k61293
920D63049j386853J182289P25096j165921O0784N66165o99464K04310J036903
911I86358j325438J010594p08280J13889j06217o96661P31078m26311L21362
902i9626R33079q27640K98090O3495l1297L91773r19990P14089l61281Q28525
892I89217n02212q97711M71269l04188M72384J70658l10066J05938k36684p23m87737
881e29855O69204p91917J111743q38252O48192J29596M13336q38082j119890
872a145925J789881j160699Q95396q93036K70537J383387j584545N84170q6660
863E2506n13204R37491P9812l69720p1981J75108p68156Q75697o40433L93940
853A51060J378174q17393n00610j38970l6547M67517J84997o33169M40180k6576
843D68663L55238n29674o19712O05295k44592N39894j61283M9150n05247m4341
833h6609O57825K29917m43523q06164L08712N37826k45453k72821L29727P90027
823I99464q16637m502k08232l12683N50871r04103J048662j46401N12758o48769
813G0428k53253l41438J069683j00613M95827k98683j531901P62931Q72988m82402
803B63567o15053q91574J561873n49966q444m39054O66629O50536j125598J026332
793E39248j188789K58995N1339N65214L29781k65386l10149P16670o09188k82645
783a94910R18609M971r45469L27811n05300L14914N26060M29918k31776l61058
773B83770M26032p01779L99035o78486K84808R6333j3733n50365j77510P27511
763I5616K4239N92941p46080P74986O6506m04346l99627K35038p9334j18181
753D1758o51590N65095Q86621p18176k01118P08324L56408j635041J91634N51766
743I5681l32994R89449k88310n94892K05609R1236O8174m92329L63702n0705Q4888
732A39509Q51904j032891j35067P53660n68110P5571J27582N51530q19648L70431
722C14471n66605L50680l38810L30683J157951j073431n913n52718R64505l58064
712B22749l54328J99675n6601l06425K37449k47594J15079m7480N03025l81555
702a16006k81390M37211Q37854j332578P01300j5313J38449P08589l71949o30748
692G5419j10816j28890N70140M19855j064422J182031r2982n44619J74472n91844
682a11656l14899J024641m56751m03156O7623l74456J002114P18579j090188
673F1851j96024J95558N00775n31024J12227l31771J031393j277715Q81740n23830
663g6820J106040r46924j54229J58488J13678N87245q50585M11498O36440j21804
653H63027o97191m23046N83122n48601j77426P80572M17154p35075O48294j11675
643E99155j390622J448392l61145J42686n2903r5520P3104n78663Q6620N1866
633g7030k13598Q34443n96070K58291K71198r55021Q26826L01156j14124l72829
623A63242K74188k19535k67048J52962K70380q92510J428919q97544m67095K03441
613b50600j62765Q39347n42805o15971K45159O52962N23701J56775l92911j239427
603g86535J037417J31206k00468M9666m12617k07180k4136j89946N63960J245583
593A206950o15767k23053L57744p59746l04450P96775Q73881j274819n68821
584e11306l59945R78301K96690P22179q59180k55103P92923l91359m34290N01953
574D80863j521757J929222p04177M87236Q1708j26304m91396j90314k72247R30771
564F03605q87365Q03711q85459O0156Q24027n43657n22387J01017j44080M27001
554a63431L75981P97802j376609L43563q1749O04030q32496J233460q76832L1260
544E4979M66963J14762n33529j17733l64720L24945J02458k18657J663539o30266
534H62741m11917k98400k66538K57338j117511O41808O07927J66817J27871l37859
524B32277L41102m61477L30644J036509j641556N10294K30339M75452j135928
515h2344J5363l383N27319R5807k36463j268214O30583o5745k34478K25227R56068
504E59740M71642o64107M86347p76297R81118q36926j29240J3873L92612Q61080
494A359842r05655r15870R96563p98894K8155N85543n97342M53478q52240R89600
484C43180J16213j102609J039294p1217o19730n14637N04428P78234l33304l19153
474a79301M97911R00979j081327J64899N4979k01769K47559n98930p900K8687
464a74213J118174o39618k39550r0101k35200O25551k28592n2701O72637k64578
454D91809m34581q96263o8717J083090k80497K13762J38584K06690K26909K27866
444I08652m32570J73515m66533m05019L83988K13359n26769O1750J11562K6733
434D8668p08296J422529j493818J096260k93671n28408P16426o93090P84559
425C51159m84916M9672P10124k86316m23822l46452N31001r40543J035771m66935
415b71257P02681j177528N27990J68286O26153j31086q03606O81548j76694o38360
405d91873j60800J120427K55180p27112K17117J85953j96494o40931M61289M65771
395D88527o68449O74223m9491l12580L00340m27071j91855J47621P07678j185289
385e16346J003540J19229o5192l88691L52106j77845k80983K4850p18526N02495
375a45363N92814p40671R2960M18711L9994O8016m19424R40489k51428j92711
365D03387m55402P89990k75384l06740k6213k54399N0065N57893O2642l29564
355B16275n70044N85530k37450J4210M33666l65923N78875j5020p57404j92415
345c09700j84433M26941N28034m73139n8490M53432K23226m56933k35869l763M57627
334C66933j007180M27708J115966j328270O83099m19827M83843j19714m64752
325b62194j699L23037J75638j09614P09095p94587k88299J144511j542634L74257
315b72489P46072N00042p82587n89598n44646P48720M80978L53447q15383R54049
305G78605o07235L14464M39524j167065k08508L26170Q88954k6747o21440k22146
295a05424k23277O50785L67136q08505k49093k71443N89892k24188Q48022m07246
285A66659M48427l48757k12663p3995r7312M22911j73165r54003O50591O50119
275D78812j185942J640378j371060J06488p72316J73540P47422j05246M74492
266A86568J81681J81107m26188M88315q18663p9776L86913j4468K88026j177872
256h04357P49333O88439q51247J27560l04102M05237L62493P9017l00692M2831
246A94512l70083K30325k88830P25115p0648p42645N91235J54617j359633Q61776
236g4259l00904J043655q67121L50469Q4339J97536k49168j079439J226408
227C31516r18840M47381M09417q6528J04799Q6214o62036j58328J08993K25883
217a11529J7952K54974l07733R0964J66288q47325J445044j093639L87686r2655
207h9973l66893P75959l04850J82537j92717K33492J86770p77155N61166j65277
197D3059l47138N83359N60311j354484L16548K82035q577R08744r02403M21919
187E03373m28861K3145k70001P02925q82564L1165M19569k74229j50060L39874
177A4336j1037l74469Q46999p97879M74171l39855M451J78998L2622M95621k50990
166B72968O4030l9558m76479K18794l7428L97151p75749P93301o10022N68154
156C75162l25379j74212k91361P12408n86811k06646N44975m64579L35719J07715
146B6991p15828J59339P32255k62989q3152O97881j67670K20260q62262k9423
136b84598k64689Q04538l82396K50198k45226n7338O96962m22840n26733M79575
126D7453o69669N66964P87965j664858J248715r8215j56723l37972N51439L18240
116E93339r10658k10284K77582N5845J88644l05716K23624n51103J99145L35003
106a04579l57572k59895M29092l45954L61292K9139N55095p7396q8512K41596
96C82306r1829m17236J10895o67773M86292n0097o0233M86997r17209M55414
86b82473J49085M96513r19522L61833K41509L31816q85710M90868K25711J27715
76C37345o78361k46056J32809M36925m77O55204r97295O16273o77515k71918
66f93066K80161j78010M28091r8360m72682O36926M85951r09565P99001k03155
56G5292l6498P6350K44567p13205J6256J126162j430956j15100O27281q93646
46a023497Q68318k07149Q3402K14259o42732R25073l76756k54896Q02241o56268
36b68005L25280J7068n67041O78419m06996N17798n65813J8787R20256n24331
26A45422j59178l75345K93557k25718J5015j85730P95310o94110L50477m45370
16d85670K01456J63817n89358N77890m42879l21024M37733L54744O27997j121485
6e96779M59715j62604K04254M91563q91086O59001
0A64064          $$ checkpoint
##END=
