# Supplementary material for: Polyamide-Scorpion Cyclam Lexitropsins Selectively Bind AT-Rich DNA Independently of the Nature of the Coordinated Metal
Source: PLoS One. 2011 May 9;6(5):e17446. doi: 10.1371/journal.pone.0017446 (PMC3090394; doi:10.1371/journal.pone.0017446)
Supplement: NMR Data S1 — Raw NMR data files (.dx) for compounds 2–4 (1H and 13C) and 6 (1H). (ZIP) [file pone.0017446.s029.zip › 2a proton.dx]

##TITLE= atsl33-1-B2-68col4-7
##JCAMPDX= 5.0         $$ Bruker NMR JCAMP-DX V1.0
##DATA TYPE= NMR Spectrum
##DATA CLASS= XYDATA
##ORIGIN= Bruker BioSpin GmbH
##OWNER= todd
$$ TOPSPIN		Version 2.1
$$ 2010-06-18 18:55:20.760 +1000  NMR2\todd@NMRSTN13
##.OBSERVE FREQUENCY= 200.131500975
##.OBSERVE NUCLEUS= ^1H
##.ACQUISITION MODE= SIMULTANEOUS (DQD)
##.AVERAGES= 60
##.DIGITISER RES= 18
##SPECTROMETER/DATA SYSTEM= spect
$$ Bruker specific parameters
$$ --------------------------
##$DU= <X:/todd/nmr200>
##$EXPNO= 2
##$NAME= <atsl33-1-B2-68col4-7>
##$PROCNO= 1
##$TYPE= <nmr>
##$USER= <anthony>
##$ACQT0= 0
##$AMP= (0..31)
100 100 100 100 100 100 100 100 100 100 100 100 100 100 100 100 100 100
100 100 100 100 100 100 100 100 100 100 100 100 100 100
##$ANAVPT= 1
##$AQSEQ= 0
##$AQ_mod= 3
##$AUNM= <au_zg>
##$AUTOPOS= <>
##$BF1= 200.13
##$BF2= 200.13
##$BF3= 200.13
##$BF4= 200.13
##$BF5= 200.13
##$BF6= 200.13
##$BF7= 200.13
##$BF8= 200.13
##$BYTORDA= 1
##$CFDGTYP= 0
##$CFRGTYP= 5
##$CHEMSTR= <none>
##$CNST= (0..63)
1 1 145 1 1 1 1 1 1 1 1 1 1 1 1 1 1 1 1 1 1 1 1 1 1 1 1 1 1 1 1 1 1 1 1
1 1 1 1 1 1 1 1 1 1 1 1 1 1 1 1 1 1 1 1 1 1 1 1 1 1 1 1 1
##$CPDPRG= <>
##$CPDPRG1= <>
##$CPDPRG2= <>
##$CPDPRG3= <>
##$CPDPRG4= <mlev>
##$CPDPRG5= <mlev>
##$CPDPRG6= <mlev>
##$CPDPRG7= <mlev>
##$CPDPRG8= <mlev>
##$CPDPRGB= <>
##$CPDPRGT= <>
##$D= (0..63)
0 12 0 0 0 0 0 0 0 0.065 0 0 0 0 0 0 0.00015 0 0 0 0 0 0 0 0 0 0 0 0 0
0 0 0 0 0 0 0 0 0 0 0 0 0 0 0 0 0 0 0 0 0 0 0 0 0 0 0 0 0 0 0 0 0 0
##$DATE= 1250501988
##$DBL= (0..7)
120 120 120 120 120 120 120 120
##$DBP= (0..7)
150 150 150 150 150 150 150 150
##$DBP07= 0
##$DBPNAM0= <>
##$DBPNAM1= <>
##$DBPNAM2= <>
##$DBPNAM3= <>
##$DBPNAM4= <>
##$DBPNAM5= <>
##$DBPNAM6= <>
##$DBPNAM7= <>
##$DBPOAL= (0..7)
0.5 0.5 0.5 0.5 0.5 0.5 0.5 0.5
##$DBPOFFS= (0..7)
0 0 0 0 0 0 0 0
##$DE= 6
##$DECBNUC= <off>
##$DECIM= 32
##$DECNUC= <off>
##$DECSTAT= 4
##$DIGMOD= 1
##$DIGTYP= 7
##$DL= (0..7)
0 120 120 120 120 120 120 120
##$DP= (0..7)
150 150 150 150 150 150 150 150
##$DP07= 0
##$DPNAME0= <>
##$DPNAME1= <>
##$DPNAME2= <>
##$DPNAME3= <>
##$DPNAME4= <>
##$DPNAME5= <>
##$DPNAME6= <>
##$DPNAME7= <>
##$DPOAL= (0..7)
0.5 0.5 0.5 0.5 0.5 0.5 0.5 0.5
##$DPOFFS= (0..7)
0 0 0 0 0 0 0 0
##$DQDMODE= 0
##$DR= 18
##$DS= 0
##$DSLIST= <SSSSSSSSSSSSSSS>
##$DSPFIRM= 0
##$DSPFVS= 12
##$DTYPA= 0
##$EXP= <>
##$F1LIST= <111111111111111>
##$F2LIST= <222222222222222>
##$F3LIST= <333333333333333>
##$FCUCHAN= (0..9)
0 2 0 0 0 0 0 0 0 0
##$FL1= 90
##$FL2= 90
##$FL3= 90
##$FL4= 90
##$FOV= 20
##$FQ1LIST= <freqlist>
##$FQ2LIST= <freqlist>
##$FQ3LIST= <freqlist>
##$FQ4LIST= <freqlist>
##$FQ5LIST= <freqlist>
##$FQ6LIST= <freqlist>
##$FQ7LIST= <freqlist>
##$FQ8LIST= <freqlist>
##$FRQLO3= 0
##$FRQLO3N= 0
##$FS= (0..7)
83 83 83 83 83 83 83 83
##$FTLPGN= 0
##$FW= 90000
##$FnMODE= 0
##$FnTYPE= 0
##$GP031= 0
##$GPNAM0= <sine.100>
##$GPNAM1= <sine.100>
##$GPNAM10= <sine.100>
##$GPNAM11= <sine.100>
##$GPNAM12= <sine.100>
##$GPNAM13= <sine.100>
##$GPNAM14= <sine.100>
##$GPNAM15= <sine.100>
##$GPNAM16= <sine.100>
##$GPNAM17= <sine.100>
##$GPNAM18= <sine.100>
##$GPNAM19= <sine.100>
##$GPNAM2= <sine.100>
##$GPNAM20= <sine.100>
##$GPNAM21= <sine.100>
##$GPNAM22= <sine.100>
##$GPNAM23= <sine.100>
##$GPNAM24= <sine.100>
##$GPNAM25= <sine.100>
##$GPNAM26= <sine.100>
##$GPNAM27= <sine.100>
##$GPNAM28= <sine.100>
##$GPNAM29= <sine.100>
##$GPNAM3= <sine.100>
##$GPNAM30= <sine.100>
##$GPNAM31= <sine.100>
##$GPNAM4= <sine.100>
##$GPNAM5= <sine.100>
##$GPNAM6= <sine.100>
##$GPNAM7= <sine.100>
##$GPNAM8= <sine.100>
##$GPNAM9= <sine.100>
##$GPX= (0..31)
0 0 0 0 0 0 0 0 0 0 0 0 0 0 0 0 0 0 0 0 0 0 0 0 0 0 0 0 0 0 0 0
##$GPY= (0..31)
0 0 0 0 0 0 0 0 0 0 0 0 0 0 0 0 0 0 0 0 0 0 0 0 0 0 0 0 0 0 0 0
##$GPZ= (0..31)
0 0 0 0 0 0 0 0 0 0 0 0 0 0 0 0 0 0 0 0 0 0 0 0 0 0 0 0 0 0 0 0
##$GRDPROG= <>
##$GRPDLY= -1
##$HDDUTY= 20
##$HDRATE= 20
##$HGAIN= (0..3)
0 0 0 0
##$HL1= 1
##$HL2= 35
##$HL3= 16
##$HL4= 17
##$HOLDER= 0
##$HPMOD= (0..7)
0 0 0 0 0 0 0 0
##$HPPRGN= 0
##$IN= (0..63)
0.001 0.001 0.001 0.001 0.001 0.001 0.001 0.001 0.001 0.001 0.001 0.001
0.001 0.001 0.001 0.001 0.001 0.001 0.001 0.001 0.001 0.001 0.001 0.001
0.001 0.001 0.001 0.001 0.001 0.001 0.001 0.001 0.001 0.001 0.001 0.001
0.001 0.001 0.001 0.001 0.001 0.001 0.001 0.001 0.001 0.001 0.001 0.001
0.001 0.001 0.001 0.001 0.001 0.001 0.001 0.001 0.001 0.001 0.001 0.001
0.001 0.001 0.001 0.001
##$INF= (0..7)
0 0 0 0 0 0 0 0
##$INP= (0..63)
0 0 0 0 0 0 0 0 0 0 0 0 0 0 0 0 0 0 0 0 0 0 0 0 0 0 0 0 0 0 0 0 0 0 0 0
0 0 0 0 0 0 0 0 0 0 0 0 0 0 0 0 0 0 0 0 0 0 0 0 0 0 0 0
##$INSTRUM= <spect>
##$L= (0..31)
1 1 1 1 1 1 1 1 1 1 1 1 1 1 1 1 1 1 1 1 1 1 1 1 1 1 1 1 1 1 1 1
##$LFILTER= 100
##$LGAIN= -15
##$LINPSTP= 0
##$LOCKED= yes
##$LOCKFLD= 9693
##$LOCKGN= 127.400001525879
##$LOCKPOW= -25
##$LOCKPPM= 7.23999977111816
##$LOCNUC= <2H>
##$LOCPHAS= 134.1
##$LOCSHFT= yes
##$LOCSW= 0
##$LTIME= 0.200000002980232
##$MASR= 4200
##$MASRLST= <masrlst>
##$NBL= 1
##$NC= -2
##$NLOGCH= 1
##$NS= 60
##$NUC1= <1H>
##$NUC2= <off>
##$NUC3= <off>
##$NUC4= <off>
##$NUC5= <off>
##$NUC6= <off>
##$NUC7= <off>
##$NUC8= <off>
##$NUCLEI= 0
##$NUCLEUS= <off>
##$O1= 1500.975
##$O2= 0
##$O3= 0
##$O4= 0
##$O5= 0
##$O6= 0
##$O7= 0
##$O8= 0
##$OBSCHAN= (0..9)
0 0 0 0 0 0 0 0 0 0
##$OVERFLW= 0
##$P= (0..63)
6.35 6.35 12.7 0 0 23.1 35 70 0 0 0 0 0 0 0 600000 1000 2500 0 1000 26
0 0 0 0 220 0 6.35 2000 0 0 0 0 0 0 0 0 0 0 0 0 0 0 0 0 0 0 0 0 0 0 0 0
0 0 0 0 0 0 0 0 0 0 0
##$PACOIL= (0..15)
0 0 0 0 0 0 0 0 0 0 0 0 0 0 0 0
##$PAPS= 2
##$PARMODE= 0
##$PCPD= (0..9)
100 120 90 100 100 100 100 100 100 100
##$PHCOR= (0..31)
0 0 0 0 0 0 0 0 0 0 0 0 0 0 0 0 0 0 0 0 0 0 0 0 0 0 0 0 0 0 0 0
##$PHLIST= <>
##$PHP= 1
##$PH_ref= 0
##$PL= (0..63)
120 1 120 120 120 120 120 120 120 58.92 17.8 28 120 120 120 120 120 120
1 25.74 120 120 120 120 120 120 120 28 120 120 120 120 120 120 120 120
120 120 120 120 120 120 120 120 120 120 120 120 120 120 120 120 120 120
120 120 120 120 120 120 120 120 120 120
##$PLSTEP= 0.1
##$PLSTRT= -6
##$POWMOD= 0
##$PQPHASE= 0
##$PQSCALE= 0
##$PR= 1
##$PRECHAN= (0..15)
5 5 2 5 5 5 5 5 5 5 5 5 5 5 5 5
##$PRGAIN= 0
##$PROBHD= <5 mm PHDUL 13C-1H Z-GRD Z8243/0003
>
##$PROSOL= no
##$PULPROG= <zg>
##$PW= 0
##$PYNM= <acqu.py>
##$QNP= 1
##$RD= 0
##$RECCHAN= (0..15)
-1 -1 -1 -1 -1 -1 -1 -1 -1 -1 -1 -1 -1 -1 -1 -1
##$RECPH= 0
##$RECPRE= (0..15)
-1 -1 -1 -1 -1 -1 -1 -1 -1 -1 -1 -1 -1 -1 -1 -1
##$RECPRFX= (0..15)
-1 -1 -1 -1 -1 -1 -1 -1 -1 -1 -1 -1 -1 -1 -1 -1
##$RECSEL= (0..15)
0 0 0 0 0 0 0 0 0 0 0 0 0 0 0 0
##$RG= 114.025
##$RO= 0
##$ROUTWD1= (0..23)
0 0 0 0 0 0 0 0 0 0 0 0 0 0 0 0 0 0 0 0 1 1 0 0
##$ROUTWD2= (0..23)
0 0 0 0 0 1 0 0 0 0 0 0 0 0 0 0 0 0 1 0 1 1 0 0
##$RSEL= (0..9)
0 0 2 0 0 0 0 0 0 0
##$S= (0..7)
83 4 83 83 83 83 83 83
##$SEOUT= 0
##$SFO1= 200.131500975
##$SFO2= 200.13
##$SFO3= 200.13
##$SFO4= 200.13
##$SFO5= 200.13
##$SFO6= 200.13
##$SFO7= 200.13
##$SFO8= 200.13
##$SOLVENT= <CDCl3>
##$SP= (0..31)
1 120 120 0 0 0 120 0 0 0 0 0 0 0 0 0 150 150 150 150 150 150 150 150 150
150 150 150 150 150 150 150
##$SP07= 0
##$SPECTR= 0
##$SPNAM0= <gauss>
##$SPNAM1= <Gaus1.1000>
##$SPNAM10= <gauss>
##$SPNAM11= <gauss>
##$SPNAM12= <gauss>
##$SPNAM13= <gauss>
##$SPNAM14= <gauss>
##$SPNAM15= <gauss>
##$SPNAM16= <gauss>
##$SPNAM17= <gauss>
##$SPNAM18= <gauss>
##$SPNAM19= <gauss>
##$SPNAM2= <Gaus1.1000>
##$SPNAM20= <gauss>
##$SPNAM21= <gauss>
##$SPNAM22= <gauss>
##$SPNAM23= <gauss>
##$SPNAM24= <gauss>
##$SPNAM25= <gauss>
##$SPNAM26= <gauss>
##$SPNAM27= <gauss>
##$SPNAM28= <gauss>
##$SPNAM29= <gauss>
##$SPNAM3= <>
##$SPNAM30= <gauss>
##$SPNAM31= <gauss>
##$SPNAM4= <gauss>
##$SPNAM5= <gauss>
##$SPNAM6= <Gaus1.1000>
##$SPNAM7= <>
##$SPNAM8= <gauss>
##$SPNAM9= <gauss>
##$SPOAL= (0..31)
0.5 0.5 0.5 0.5 0.5 0.5 0.5 0.5 0.5 0.5 0.5 0.5 0.5 0.5 0.5 0.5 0.5 0.5
0.5 0.5 0.5 0.5 0.5 0.5 0.5 0.5 0.5 0.5 0.5 0.5 0.5 0.5
##$SPOFFS= (0..31)
0 0 0 0 0 0 0 0 0 0 0 0 0 0 0 0 0 0 0 0 0 0 0 0 0 0 0 0 0 0 0 0
##$SUBNAM0= <"">
##$SUBNAM1= <"">
##$SUBNAM2= <"">
##$SUBNAM3= <"">
##$SUBNAM4= <"">
##$SUBNAM5= <"">
##$SUBNAM6= <"">
##$SUBNAM7= <"">
##$SUBNAM8= <"">
##$SUBNAM9= <"">
##$SW= 20.0188887650961
##$SWIBOX= (0..15)
0 0 2 0 0 0 0 0 0 0 0 0 0 0 0 0
##$SW_h= 4006.41025641026
##$SWfinal= 0
##$TD= 32768
##$TD0= 1
##$TE= 300.4
##$TE2= 300
##$TE3= 300
##$TEG= 300
##$TL= (0..7)
0 120 120 120 120 120 120 120
##$TP= (0..7)
150 150 150 150 150 150 150 150
##$TP07= 0
##$TPNAME0= <>
##$TPNAME1= <>
##$TPNAME2= <>
##$TPNAME3= <>
##$TPNAME4= <>
##$TPNAME5= <>
##$TPNAME6= <>
##$TPNAME7= <>
##$TPOAL= (0..7)
0.5 0.5 0.5 0.5 0.5 0.5 0.5 0.5
##$TPOFFS= (0..7)
0 0 0 0 0 0 0 0
##$TUNHIN= 0
##$TUNHOUT= 0
##$TUNXOUT= 0
##$USERA1= <user>
##$USERA2= <user>
##$USERA3= <user>
##$USERA4= <user>
##$USERA5= <user>
##$V9= 5
##$VALIST= <valist>
##$VCLIST= <CCCCCCCCCCCCCCC>
##$VD= 0
##$VDLIST= <DDDDDDDDDDDDDDD>
##$VPLIST= <PPPPPPPPPPPPPPP>
##$VTLIST= <TTTTTTTTTTTTTTT>
##$WBST= 1024
##$WBSW= 4
##$XGAIN= (0..3)
0 0 0 0
##$XL= 0
##$YL= 0
##$YMAX_a= 253874
##$YMIN_a= -162773
##$ZGOPTNS= <>
##$ZL1= 120
##$ZL2= 120
##$ZL3= 120
##$ZL4= 120
##$ABSF1= 17.46746
##$ABSF2= -2.551577
##$ABSG= 5
##$ABSL= 3
##$ALPHA= 0
##$AQORDER= 0
##$ASSFAC= 0
##$ASSFACI= 0
##$ASSFACX= 0
##$ASSWID= 0
##$AUNMP= <proc_1d>
##$AXLEFT= 0
##$AXNAME= <>
##$AXNUC= <off>
##$AXRIGHT= 0
##$AXTYPE= 0
##$AXUNIT= <>
##$AZFE= 0.1
##$AZFW= 0.1
##$BCFW= 0
##$BC_mod= 0
##$BYTORDP= 0
##$COROFFS= 0
##$CY= -3
##$DATMOD= 1
##$DC= 0
##$DFILT= <>
##$DTYPP= 0
##$F1P= 0
##$F2P= 0
##$FCOR= 0.5
##$FTSIZE= 16384
##$FT_mod= 6
##$GAMMA= 0
##$GB= 0
##$INTBC= 1
##$INTSCL= 9.329361e-010
##$ISEN= 128
##$LB= 0.1
##$LEV0= 0
##$LPBIN= 0
##$MAXI= 10000
##$MC2= 0
##$MEAN= 0
##$ME_mod= 0
##$MI= 0.5
##$NCOEF= 0
##$NC_proc= -5
##$NLEV= 6
##$NOISF1= 0
##$NOISF2= 0
##$NSP= 0
##$NTH_PI= 0
##$NZP= 0
##$OFFSET= 17.46868
##$PC= 1
##$PHC0= 138.4075
##$PHC1= 11.13484
##$PH_mod= 1
##$PKNL= yes
##$PPARMOD= 0
##$PPDIAG= 0
##$PPIPTYP= 0
##$PPMPNUM= 2147483647
##$PPRESOL= 1
##$PSCAL= 1
##$PSIGN= 0
##$PYNMP= <proc.py>
##$REVERSE= no
##$SF= 200.130008172024
##$SI= 16384
##$SIGF1= 0
##$SIGF2= 0
##$SINO= 400
##$SIOLD= 16384
##$SPECTYP= <>
##$SREGLST= <1H.CDCl3>
##$SSB= 0
##$STSI= 16384
##$STSR= 0
##$SW_p= 4006.41025641025
##$SYMM= 0
##$S_DEV= 0
##$TDeff= 32768
##$TDoff= 0
##$TI= <>
##$TILT= no
##$TM1= 0
##$TM2= 0
##$TOPLEV= 0
##$USERP1= <user>
##$USERP2= <user>
##$USERP3= <user>
##$USERP4= <user>
##$USERP5= <user>
##$WDW= 1
##$XDIM= 8192
##$YMAX_p= 401867064
##$YMIN_p= -281396
$$ End of Bruker specific parameters
$$ ---------------------------------
##XUNITS= HZ       
##YUNITS= ARBITRARY UNITS
##XFACTOR= 0.24454680195387
##YFACTOR= 1
##FIRSTX= 4006.41025641025
##LASTX= 0
##DELTAX= -0.24454680195387
##MAXY= 433904238
##MINY= -473005
##NPOINTS= 16384
##FIRSTY= -413143
##XYDATA=(X++(Y..Y))
16383d13143R1211K6025j50950k6148J47009J33152r7755L5012p5474q3720O9337
16372c45444l9461J00942r7866J32341l7548o9912l7670P9039K74217j52128
16362a93490N8494j34356n373L4496k0724M3032K0653L0514p4788O6768R6973
16351g7801k05528L4786q2982J60244J9880j19197J29468q0830J30391O3492j79270
16340b07347K0948j4928p483K2869M4716j14328K6808J62382m2469r7834J01240
16329a05426O43p59K5607R3357j66265Q7601j00915n4822J23857j41460J37450
16318a01132m1958J42565j56776J1724j7847J82994K3976o2387J19093j86057
16308h5805p1738K37612p7982j03513P8599L2407j65036Q0194r7291K04507N4989
16297H6943q6615q801Q5702j31342J46101n8248m3623o8022O1949m7727K11980
16286A48297r5413l1060r7210J13499O5331l49j7643r8671R6681j30316J99686
16275A52832l853j50787m4969L36680l65247O4591j5383K19061j88726J18952
16265A23151r2962l0077J28209j08381M6285J07436K053m6249J7988K9024n2950
16254A23527n3615J04011k63777J01225K3250l8986P9863Q3990J4694o9073J4824
16243A19933K58684k11950M4511R3784k07580J10633J865p4078P7319O0375p7926
16232A95570j49441K37031j10625o1528R151n3201J32420j05351K4535N0943l6465
16221A33039R6761n2311M0852R6883J19110j24113k18520J89880m9069k01639
16211C0873M8661J12623J70543j04207q3269N608J47746N9038l9556j26393K8448
16200B50115j931p3122q1582J26858J10373p0225p5101O0112J78299j46425r3950
16189A83421K45411j67515n6641J44510n942m9523k10300J80809J3360J09464
16179C87054j69294o1385R2130p6950J05216Q3701J26820j24295K9140k75624
16169A16513K12138j33160J3101p8891J09527J91737L5951k5986m1138k17217
16159A82575K17269j09392l8332p3513j8935J48948k15375J94340P4081j21785
16149B39881N757J68915j65499M0397o8501M2854J51663k51450J03273l5938R8798
16138C30150l45471J36522K91495l00796K55115j41958J50892p9741Q2967r2804
16128B86371M3021j57750n2839K31709j72808K41995j20219O2269r183j65073
16118A87493J74904n4306J33895l44200K51412K3778O888K2793j49117K40769
16108D94309k51516p7556J6728J30063j7545J58224J9578k89612L22226k36279
16098B68620k9765q1281K44529N8668q1395j54380O5971J46200k48936q2312K98144
16087D04063N0352j67360Q6337p4400j64797K3303K40379m5842k16651K09496
16077C44880j64199N2923P1783Q5641j9619P1629m17385K66519o3975l1640J25541
16066C22098J535P8440L8936M3439k56123L32842k34462o9944J58163o8989J11041
16055D56976j45530J54548j43064P8202Q9550o7006J17898m43110k9908L996L2222
16044A04774K83074r7711R8222j48527L19621j92361j28809N1236J19698j4567
16034C94650k7708j42132K9131J32184n9152r4980J69796k50233J27856l2911
16024B46501j9924L5758J72651k22987L57494k31462R1514k78099J1397J57972
16014C20815o7190J08555m9922O5360o7933K25794p3079j30156j14674J95209
16004D12779N5486j83810l5456K2292L1344k2268n368J41622r9890j00602P8517
15993B94646M6191R8450l00857R0083M4076J79406O5213j58215j49259J12564
15983C22298P5471k5372j0225N3175L7640j71406J9993j9120K06863j02710N8514
15972D45121l6791p4892k9677r5391J57135M9879p9608N4874q8811Q6914P1672
15961D60425o2660P7009l5459r9074J25036O7798j53944p5482J24629M8197k98923
15950A77552L62751k10628L6453M6342l7429L9983j21287J3061k35314K73583
15940C45067j11504K90030k06757j94504J42808r5418J06777q5917J84036k34613
15930A40005O8935N6160j42162M45743l37143j2412K12179k08303J52713j7604
15920C58111j46362l338L1814J9441J1459k26154K40926L4618J3030J8778q6445
15909B65878J53708o2338j4837M114R4382k53605K77206j62413J12807J18369
15899E33271l9916k75385M8800J69094k63863K39180q3753M5287m7654Q9281q0551
15888C33791N9258R0852k29694P0662o4288j66839N48522k89562N2124j1831m7006
15877C45989q347p3161l1658j5078J09714n9498l023K098O6149N1850o5734j61004
15865A58297J94098k4038J18296j28992P7499N4333j62908l9387J3379K88855
15855E49432q04l30127p4182M199K51249r4396Q8114l2785K05371j97353p0760
15844B97958J3813L1764k01115J76988n0398j1778j54988J81188j1520J12633
15834C84545j91237J09678k28418L61353j03659k958j75818J77951N657P8833
15824D15927k03592m4058O0130L03019k85260P4622K0093J2810p1927K10907
15814D92671l34894L10240j20958j09035J14896N2963j78296J58242o9961j8541
15804B97327m3933R9690q4439j0440J59022m0140J6998J82539j57588j19452
15794B99584M4958J51656k28209K64024k18868K9953j37735R9168k4403O6433
15784C46561k8818J79358k41658l7195J60400k48027J48964O7854Q1045k68219
15774A60265J51869J29987j98369r2522L30883j16024P789j46828J5318o3256
15764A79112K35726j37390k1107M2000j09965J46053j43437K99582k04005j82200
15754A04369P4703n8580L39192j49635O2525J29536j18581j16443k3222j38534
15744A05330K04479J1989j5810O1884K3644p2128n0290L7297J15959k9193l8831
15733C54330R5429o4298j40594j51859K96406j31800P1791N9703k04268J16840
15723C01680K0368k35122M97059m33170J3364K24751p4333j98552K52806n1008
15713C17843j07772N7967J54209Q896J9919l01730m582N52602l55039R4226O2084
15702D98623p1803q9499p4627q313j83578J03990J40868N0681P1994q6065M7480
15691C99751j22900J72384j84602l3856J07122L5481R3333o7092j93091J76107
15681C82637Q9135K6228k29209P725K59395n03848N17251j84739n4711K61371
15671E71235j23194M0271j30401k0463q4910K46516m55519K42243K0295J58646
15661D64719o8155O3005j98736o2270O5105Q5348m4458L42065m89271J61371
15651C18723O9508j34716K5503m6782K9977j15977K13633p0386J87938P4036l92912
15640A58545J29868J19393j09996N6449j48551J64378l6254j67020J77405j4400
15630C29817j34326J24649L3348j07097Q6969n9483M14673k60060M5097N4161
15620E27748m37785M17606r3284j4092N0718r2865P5330k16224N8408J02959
15610C78519J28863j71729k97501J01140J02388M9879J54490J39001k66738j18429
15600A99883P6260J10739k55287L23959l75653L26758j87709K00365k7466q8754
15590C03095p6202J91168k70605J17189R4005L2425M0185j78789L8456k36053
15580E4874L90992j31421j2887r7694J61585P6223j02987p2779N6723O1763p6813
15569C07579J7951O7500p0948K72743m12372K10285p211j55846J00959k26476
15559A04164J57319K17740k89334L23147j83692J47449j15947r2378P4082L6014
15549C78564j16635L28785k32997L2110j06558k1660R9082J11703k06762J64149
15539D29781j79431K13848k12733J36938m3014n8063J5720J1370j8528r0580K50585
15528D55893p6631q7053J06544N2449P3768j69914k6365n1543R2763J43077j66720
15517C46268j05043P4349j5035Q2168j64999K51680j10259k4656J2832M9643L77
15506C97325m6180k25791R1728J68203n6979j16299J05783Q381P8497j37988
15496B66680J47028k1570N9403k75807J82943k8390p2032K48465o9918j57829
15486B78973k7565Q0472n9359J12650j39436K00786l48825J28160J6786o35Q504
15475B50511J43239k66410K52215J01616j29470K03618l13599J19037q0599m2891
15465B37267K44741l92745K67703o5776J51460N3275n5382k04095J4793K02718
15455D53959l15250L20119r8246m1129J91564n9538j10398J13602j42135J30343
15445D42891j93466P7354j02216J67847K7777r0489O6962k03800J09370k5343
15435B76887p5426K00632l5964j65702J67656k0026j6260q1526P4891N768O9747
15424D00677J42803j74837j7821l9844j26456K72104k42384J29160o5835J54762
15414D32329k8787k2369j04666J61140J07647l20405j17151K10283K1446k72697
15404F6770L36727K27284l47477J48377l30761J50066K20011r4030J46603j40421
15394C83149q8405N1106M7304L0162j38140j27766O9924K60226k11880j00219
15384A75461p849L75365l55365K77827l35393L94339j38387L4358r3854K64960
15374E91462k79151K01134n8847j3891J0267p1723k60324r2628L09797q9733J74553
15363D20916l06937K16282K4504j71847J05711M3920j76360K24534k5484r3606
15353B61633l2155l3577J18872O0805j3368O3342n3064n9718j2978o995J20756
15342D13553p2533j77359J50341p7113J38163j46107r1830J26630J97416k34998
15332B26163O7239Q3220p6585k9693K82139l15956J15062o7912K8989p4994K35978
15321D73650j62028j85914L12000j23309N8858l0730N4174m2626M0779K35785
15311F30639l48812K288J01918j0488j98862L58734l39253K03876P2892k78514
15301A94418J76395j37926J31281k53602J81967L0231m8129J2196J71953j15148
15291C43636R7950j46402k6405Q1203J13675j25964J5792N562m5857o5908O0098
15280C07380m4237J31415m4927k42773L00033q8822O1248j52611L6093J6203j657
15269B77345k1443L03762j14116j68687K69362l7894k16591N6498J6518J23673
15259D88427j64238J2042j80951J83411Q2312l64023J85105J36458K02924k36877
15249C44590J2558o420m1708r0716l4233J71545j26532J63463j92008P4859J11673
15238C87071o1824O1354p3057J66744k23342J6975J08800l04930K31673k1067
15228B88397l4338K3359L07594k35731q8228N167J52525k63033L46255l29277
15218A72690K88343j01807L9708k1315p6760R8376k8744k9502q1134M1936o6501
15207B35290Q9910J532K3237J27282Q1429j33006r2597j76685K34724l42467
15197D8649O64347m29737k25097K92689p7692K03526M590k66801J55458j80384
15187A89548K91589j77132l8450r2J21792P7290k79037M00673M546k48946m4874
15176B96907P9667j4732j06749m3966L52983j49941m4690j75890P3272P7869j8655
15165C26075J4736J69658l23158k9282K75328j47843n2079j57451O2661M2056
15155A80701K92L57521p153k57588L47989l39379K09344j70061m0273K68737
15145E50130m03341J82995R6064k23964J47089N3159j00107M3867J54368j13223
15135C87037J10070j54505J45750k37820R5087N7533j07958k39697N2698K68494
15125C76689J18350l16121N8641P0251j56688Q8245J32990q4469k09644J12494
15115A90738K39516j86512p6903K74737K98757n81760Q3610J83852k48420J44860
15105C22475Q452O2435J0005K40277k59568j66094J13074j47013K49840J2382
15095D46265q6015M9689o5899j85661J84362J6702k11867K62003j17031j01052
15085A91496P9824J71734J30801j67592l1233N6673n4781j11688l6371N0664j04363
15074A75164L7076O1193P6762J30345k02578p335J02160p7685k49908K75906
15064C21100J50673j16185J2411j28417O8303J88220k77394J64007l5166O736j22827
15053B31461J37590r5905J1705o847k230O3568L1669j74034K62808p5195J29269
15042E13859m2326l03986J61423J02468o295k0657m2489j09531J8805M6705j0188
15031C07788Q6161j96287K14196j85683J03619P8733o0183j36945L15490k05133
15021C21756m206j73963L44462k61549L23819j79460j10382J09756O9154k10558
15011B28829j8440K37635p4859j4740k26367K04496L0859l5564M0533J027j71777
15000B01632J67964J40280m1657j19456J45084k35459K63214j28082j7608o1165
14990C14747n292J71610J02154k55574K85249k34242j39202J13549Q6900p8855
14980C61044R547m335O6793j04038Q9788j08278J81317j30911p7972K7297k8162
14969B82090k5049N6737Q3213J60154l38821J8356K26300k0783j79440M8868m0628
14958B70997j21352R7842K76855j85493l0762k6800J35838J64509l51362J32155
14948C62427j65459J5336J17280J06754k14312J27626j54809K11457J05067p6950
14938D34417j29598j81575N47963k39704J62799l66986J77040r3131K5943j62333
14928A74835K74514n1018k19340J6955J68537M9968k98378M11960j41210j43097
14918B43726J68137l08677K35096K0164j27416K66607k41949L37800j13321J74552
14908F54719m39860O6193O5112l6854o5002q7247J35583J23478n0165j80018
14898A85939O8755J41673j19465R380J66814j36894M8063l5408n7961L3614M8340
14887C52850j5584O6732q4147j38454P0419J18274l0782o8533J42214j52375
14877B60614L8775J39248l1391k96732L16694j85367J34259J49883k21154L08564
14867F13393j29025j79683J63648j55639J79463P6594j83306J83223l17238O1743
14857C13173J21601j04719j58525o5940J53438K29538k76867o0816J92644j9304
14847C24223J68261j85481P2795J8771o7700j25884K07670k5556j31639k8070
14837B27390m2773J56556N4559j36300R1702j00499n043m968J00095R8329k73580
14826A65468J58380L5297N2351j03291j1896l22660J08697M91864l61127K14762
14816D27845k44156J48201L3277J49745p1646q1231P3675j99477K82062j14950
14806D03345J06523o6323k03970n4520R0376J14867K5475k01201J97606n2787
14796C59391N039K3068M6099j15152K04712l37570K7553n4183J35148k6821J66664
14785D33948J6289k03941M85225l32010N8594J47966j63575j69139K17777j47484
14775C43650M1203q0394J9206K15332j77413k0563k13710J84723j00796J60532
14765C71770j17834J51004r8587m0633o6909K53193k44309Q4119j19802J94444
14755C66456J42041L0900m74996K58454n2430M27651m50576r0627Q8715j9485
14745B26103J31718J46025j27735O1540Q2868j77463j15475L49036k05038J58287
14735E29866k23595J72732j87262K12155k8051k09160M7566j38661J25092K78817
14725E79499k94752J66676N4470k19287R6549J06960j26369J6961j116j9554k92495
14714F7542L80554j51991j34940M4828J42136n8123Q8963J11271K1802q2684j14486
14703C14872R7149k3250j17708L8716R6463k33854J09522K04367k40434l9970
14693B05873L07262m60054L36829l01831J17657R322k5764L6682j5647j1290K20489
14682D19528N9973k86452J14901J35874N8885m51575M06599j55674L1715j9876
14672C13898P1944k44791K64133o8210j5492K4544l4451l2004j04408K44147
14662D19310j83044J18095l3272j6086m793k63814N21517k09999P2691m5507l9674
14651C35424k2195l8080R9509M5028k93335J61041J21898K8725q5195n0030J11617
14640D14407O3168j38459j37032l3346Q8405J9784O3750J4794J31872k16356
14630B70987J52392j44211k4487J20583j12921J62504o1002k36823O4595J69238
14620C60855j4430Q1561j4676j18666j23380J88049m3796l308O1939J44257j32372
14609C86033j25025k94861L18684j22239q016J74975l2413J16345N6579j37002
14599C33060M8405n1745K79275l71378J52899L812k04785L09349n2513o5462j7626
14588C63291J03330j88655O3341J09273l1059k61508L5873J84660p1008q8461
14578B19077K60145n2369k87823Q4807J80491o3604O7707l3868J09730r6630j8498
14567C69165J06097r239o4256q2673m1475J70564j03493N5684J12860j057j60736
14556C51441J36330r7742j53527n8153P1956M0726J97191r6415l0550j46196
14546B15061J20544q3565P6914K58106k26262m8056K46827k60810L3241j25125
14536B06875K11466j73130R1039K0943k34161J39038K6394K14971l14570K53677
14526D42542n8848k06945K67684r0147k08013M15117k62654N5847J00598j14690
14516C40491j97881K94760k81376J82354M4148k3633o7142j83727L56049j96504
14506B67539N3895r369P4678K22370n8912l04263J37426P1118r2004o1953K05013
14495E05538k00791J05930k12643J02369j0128J50126Q620j30821j3759J48592
14485D53033n4843j80229K70689j97194J4967n9113J46978o2741K8046Q0175P5761
14474E15529j00501j71514K28439j43853K02448k42380J81682k20443Q6264j8509
14464C17162n0480j1693O0513J14145j53234O3044K01039m4246k37459L73245
14454F32036n40053J09568K08651k33764R8490N5711j7809J88292k69951J11007
14444C42178N1163j67285K77516k02134P9243p1459k1066R407Q420K70529l55472
14433B21040K80312k78515K77726j25602o2001P9865O0386j13224J16815q1724
14423C75078j18168O8511K390O761J01216K9392j08296j0789J3269j558j13008
14412B44798M7871o0474m856l9212J72600J34603P896j88218Q3265k5364o2908
14401C10001J39279p1428J39733k43286L7623r25J18018o0888j92083M6157K02307
14390D24508Q7690j63987L01336m49035J43766o7407J42544q5910j7344J19950
14380D36111k87364r1493K19426K64445j23297j37014Q3286o733N755K1224m2636
14369C41710J12431k56195M8998R3376M6129k16144K98788K708l26636K65031
14359D10196R0525j19620j96276J39369k2439J41598k01691N3366J96166N2132
14349E43326k28729k8913K46452j62415o4081Q0922k28421K17180o5439j55351
14339A54531K65633p0299O1152o9096J8295J0362K5354N2380k90847K10018j7148
14328C50335L4332o5410n8886J63188J16861l78965M7898P3293l9307J89117
14318D32456k27429L9463k4629N2435J08912M6042L2836l12555L88863n0703k36323
14307B49368J174P2316J61022O3739k73178j33015L03858k8933k23146k5755L46878
14296E14328k77590J66705R4089j16118r451k74985K91426J6684j45775K0501
14286B79814n5482Q9347J09663O4655j26281j28720l670P5907j38933K27375
14276C93675m0398L6200o3105K35947j98658r7944n5504J35327n7979Q785K3462
14265C19808M6139k694L205j34351J30004K60596k88018o0141J53351j30390
14255B97509J20729n3727M8686L8968r5375J6771N6553k03678L96708k24993
14245C98151Q8374j60893J98078k90907K87298k25220n0742K8621k2211l1871
14235B18678l7286K13376o1835n5843j34736J79667J30924n1854O874r4019J96720
14224E10666p0589p0273j68706K06898m2358o4127N7693J16960j74342M5990J20206
14213D68018j04938M0503k27160K20269j42173J02913Q929j33687K97825r9517
14203D30982k097K7645r0267J39988q3987k05518M483L50601k68776R3077n7079
14192C39052k4870j63683J92806j42284K58347j46360j50194K48884Q0675p8337
14182D14036q2503P7592J36736j01621k37813J08608m4217l9682J30592J02799
14172D64527j82104n2570J26591j42441l9862J02558l4769j25338L66434o6756
14162D16270p4610Q3430j9294k60101L50217n6569p4186j42097J30894j01234
14152B52720R5337j41318J302L87191k80348m6117l2101J56179M1955m4701k8250
14141C61849j34157M83289l46572r0339R096J50822l744M136J18435k61880J50811
14130D41746l9579J18858j14199J3721J13788q1140K0952j46794J86879k12386
14120C01846l0915J92398k56121J23293L0878J5723J1066j23520K4889Q7311R5863
14109D72711R0941k47282l6186J57097k07602M5060L0277J26694n6948Q3259k31876
14098B26145J32844N0643Q7810k13675L12924j46922k6039n9026j54162K77550
14088D88092q8447K5103j3326l51566J94907n9761l9756K08649O4884j35406
14078B93373q0734J80815k56039Q5155J07815j13416J91038k68964K25352R2953
14068D57348J02318k58413J19069j62218J61284j1021l359L8258j1247J04989
14058E37008k49009m1463r6036L47461k10216R8557q6820Q3658N6607N1753k4372
14047D67128j71729K9256J4625L1082L4519l994O5958j35150K6607k09958J81721
14036C30065r3445J27455J09350l93660M67737k65213J11787l8476J34157k18304
14026B71453p4473K49408j40744R1295j32765L33898k09537j56860N0590N7982
14016C40247j34855K99088j54415l8494q4707Q1000o2035j3917L03108j17966
14006D17054p4115p3379J30169j56287J12150J48014r9659M4206k7472q5120j37501
13995A98060N4907j86420M39962p8478L7036j78641P3427N1949r8230K26011
13985E39583j86160L8140K4847j25583R9627K6854j14044m3576O3071K75346
13975E98105l52571J49402J83384j83198p2850j56596L76396r8036j07028J4558
13965C51566Q9401p9160k5606N0938J46362j49449j89092J5627M3447K77765
13955E31799k00450j48845R0776R5201K21900m07839L17082q8661L8550j10652
13945C38861J6206l0221O7516k22744P7159J28055r7736O5639r6074J62454l20928
13934H8187L73071O2264j70150j83236M5396J98327K6805k81761K15148j34j20753
13923B53164Q2706o1574J9469R454n2599J83952j20983L7544j36028J39462l2039
13912C22528k6869L2738l7075k38452K57965j55108J86804J84202l0742k8574
13902D67417j40857J31536j69316L8217P6608J10593m9544L928n9222o1412l6709
13891C11239l9040R7465N241P8902p1970n3097q4064M8701J62071p3316p7227
13880C04905n1377K39251j01037k38678K36439J1592k493P7173m0546k62033
13870A73196Q4521L06412l51024k3763J24090O551J14437J7960o308P5286j41252
13859C80106N7557k67858M98956k61736J10605j48079l49652J49378K22212P1813
13849D63302o6663j28303R9586R6919Q9955k08069r2876n1481K30972q1203k69161
13838H2978L22871j80317M8377L9660K39342J5118l43693J35645K050K980o9006
13827B96005q2183q8474L78304j17217O6788j13349Q6094K9590k00061R2700j33513
13816B14684K41918R495m4653j83018K6471K18711k13931J33713l4857r8726J03923
13805C73730o612j58175J85895k7986J17557l0430k06992Q3654O4106j57914
13795B36833L29110k18181j43934L4983l0350M16912j08811k76679P0689P0147
13785C80719j00177J1299K18245j16101j12238P5551l4433J20050j06149j17258
13775B19508K90407k92454J073J66247o2285q0462k7650J67784k82734K20974
13765C20408q8403M11796j22987k25259j26696M19418k66210K6492j53994J37034
13755C31599J71932o2680j31232n0193J73414O8028k47124K08882k7902j03760
13745C30964J1216J79347M2836j86370L0216r1636L2914R4943j21659j31123
13735A91648J60390L576n7323p1400r1245J93967r975M0797n2117k29680K13350
13724B91988k1886J14752J38609J06906j73004q9297J1121p8748K6137L221n5822
13713B73977j03168J52828J05154k79303J70277R0092p3609p0142K96632k37308
13703C25430J14997R72p9526j72117j37748M36425j19064j2021K8841k04025
13693A82164J70763Q6324J18200k32740p2023J25966j31536J59022k71298K88001
13683D22843P7819k53446J60281K2184j5068K1910k64566J76158p1787J86279
13673D62607k29082J64271L9715N6752j98556P4343j8336M9555R497M3374j39785
13662C14355J85746l33256K53414J6856o1862M1591M9857k8149K1474k64888
13652A95138J23179J94857r5392Q0811r625j69444O0649j86858K13375k12993
13642A93697J62600K45709k18193n2480P672J25066j53239J08042P1385l07420
13632A82839L75662j70913k2766J3371n481K3470O7139k65634K53752j53615
13622B97824J00735J31660k42774j01731R070R3027J40266j82908Q7904k05324
13612A27749K69415k08055J92956L6219j49403L4043j51760J65718j3457o553l2683
13601B64189R8064J35397l4903J1982j75871J26124k76942L12312l2314P7533
13591E05571r2562L7365o3769p1949j75119J11791J79848j30864J6505J10297
13581D27114M7424n0362m783n6071j07649O8573J07639m0504n6015J11067j53109
13570B93324K39290j16532k07637O543K08176N5660k28580J79451k16584K26900
13560D40011k8217j18126P9196J9521k4873j12194K21417K2915k95058O7934L37987
13549F10513r9190k25545K05090j83718K13530l95077K72189Q8584J4240R1622
13539E92238k70328j9660k22222N5718L33706k69568j393K66292j36916r448J42341
13528D60760J81937k91876J06800o3320k81930J80682J03011P2364j80662J21263
13518D09029n4883p7538N9441J55572n1454j53975J2018J87045k95576K02038
13508C91717O6832J17192m26931K90644l48542K63739J03425j86866L36588j93971
13498D13827K4308k13270J16404o3847J26564j38287l3902K37372l42055K13002
13488C40116k9658j4646J49434j27861k3180K40704k0936m06779M04040q7167
13478D24067k39399R8479J40711k63907J08051L8342j00017L06801k69733J4340
13468B57735N7644J36660o2281Q4364r540j48274J1608J64509L9512m4114k516
13457D85307J1956k29240M5597J80674j3453j58949J29658j70475R6866q2688
13447B95253J56593r3847J54492k9151j48936j15110k0117k4212L39514k05243
13437C09236m4641K85932j61158p9578L9685J04896k37521R6013J11484J6785
13427D41133k89592K69532J5334k8471J27601o1868l07425J27979J81589k02464
13417B73348K2663J20588o6827K1163O4483j06529j46655N5022K17882R7531k75825
13406B76844J00295R0235j92780J35123j84808J24683l8880J76306r0387j1201
13396C85430J51918j34296j15652j16070K79271j40127Q4922l3214q107j21846
13386B32229j1315R8578o7210P5764l8401R7114J15605L9078k09281j48737M74962
13375F58386k88841r8976r239k7139L23558j30135k16871J16309K85623j94918
13365D17757j35188L34478m40394J32423o9240P7793R3715J64076j69692j88478
13355B17250M2311J24004J11687k29748O4443M7416j07797K74245j57229M0185
13345D26767J0474M1516j97962J50489n5729k6030j1387J22613j5501j54584
13335B90666J01530j27629R9748k34732N12884l89945Q7805j12388K10100p9985
13325C58054k03690R0158R054J2553J14838K4887m6228n3956J20162k2785J00593
13314E03640k52389L34682k31577M336J20573j7694j37176l2834j1201J00196
13304C80556J94015l38682J83641j63721K25795N8422j97093Q6014j12091K9780
13294C46636J05987q0656j9306l8736n0354J93931l0462j52179J78174o1420J37596
13283E29211j51228N0869j34287L49260l85454L478Q0059k1965Q6727k81507
13273A25163L39024j91934K9625K02088L9345j58058j12311L0508P656L4662K988
13262C48756M9159j36918n047L30217k29739o9013L00468j85669j72329l7867
13252A92018L04793k2757j19564J29387N7580m03586K57862j61644L3861R1629
13242C59579M0188N6058j86296J05716p9275J84242l64486L89633q1941J97586
13232F21004m7811k70340K05834j37518j58378J24144J19786j9925r8238j36936
13222B01622J77042N1349j3461j18974J506M7800j64120M9816P7186Q8946N5964
13211D54676j57235K8292o0037J09130r3187Q0952l778o0046j6776j88976J35272
13200B28287K53536O3864k48737L93361j64317j19834o4163j50465P3019j54988
13190A09563M11918j78898K05675l03308J48558m5144k5059j01109N2711n7532
13180B17375J96771R6569l9543k08986J94213k38891R7333K7199j0764J0868r393
13169C32751J51783j7816p0018J62600j69338K971j42130J37953k7579Q6434N3975
13158E01586j80276L01974m38709L95333j12660l38063J46676L4384p8551P2842
13148C04536n7667m615J61230j84360K96311m8276k2199q2269j34527J99810
13138D27974J5953j44942L8319N085o2511q5951J13014P5541j10115L0542O1877
13127C64786j14540J49830j49574J06871K187L2203J36455k75928O3620L9364
13117C55274K6472j85164o7520K44492P476J50915j81143J89161j07385j01149
13107C31429N6226J39365p7448q1919n0422J19968n375M1483l9800q4923q554l9349
13095C00681K11601M2609k41080K14694j83551l2166k8158J14825M3797j97729
13085B45523K11494j21725m8035l057J49306p6528l1573N3729j6783J980K7963
13074C92294M6570l8162k1641L601l6172l70m097J9411J98299j82828o5013m6499
13062B65393m5727K92273L8662L2017j36777l4991q1293J60246r4715j28639
13052B66449J39086J43541j45398L5792o3343k971J7222J08592P6918l61032
13042B14856J51967n2284N7223K4088J3340l5979k27838L26523l70843k5081K15375
13031B91347O6091o1029n5554K01188r0348j5207N2658j1992m0815N4115n1588
13020C38866n5618P7891j33851K05375n3036k3514r6996J11394j71444P7554m2036
13009B34585J99384k37018K5490J25986Q9408R8280j29891p0871L0292P3674j23566
12998C15753q1358J05622P9748K07783j83295o6959J8951j05481Q1J43948j81293
12987B53500L1867n6186N5211K87808l06144N3772O3447q7504J69611p8104k0949
12976C66329M3416q8912j93323K68332J02937j26831J61210k90753k3553M07044
12966F25896j72106K6947m3767j00728o1950N8445K78715l04123J55282j72328
12956B90283K15273k07026P5250J3382K6793m6639n1912J3666J03623q1604o0585
12945B90504L04958k43489R1588P4127l0096k16526J96221j4141q2858J0720O9978
12934D50986k89574J76173j4532J25810O8977j75708L8772o744L16558n09276
12924A81442J33811J64634L405j33826P0920r6203N594J97576J4635j35453K89936
12913F96471m76724r7972J94314J43053M5950k03578M7673j00659N4217R1037
12903C93782j1350M3462p1106Q8107l05932M76452k57779Q16j844k4102L43116
12892F73622k62979o3184K30641k67637j04367R6429j33877K98051Q5406k08433
12882C43672L0181P6578k09825K33880k63621J58553j0898P5558j14099j1114
12872C08865J82390M3871j19160j20043O285J04522j36776n3249J70744K1572
12862D09021n1408J66536l54317J76023k9993j51403K19326L5787K9049R2375
12852E40996l20566N9217J90740j10226J62852l12618J40206l270J64554j28564
12842C83321k57810K2200K77101L655O9583n9322j75724J6815K63429m38050
12832A05198L76955J3311m6322K2801j56670J88524l25960K81526r9376J15349
12822D75336n102n6210O9962j53669q5962J58922j9087l2460K91508r0977j15727
12811D36534k4446j63025J17350q4049J80947l5107j44951K31746j02397j86942
12801B25660M2031l0178r29j06470K08867m350q9089L91503k91665j25155o3511
12790A56714K05324O3513m3410L2556K8407n7470q7953Q7899J01496j20045J11920
12779D78951r3035R7965L1336j99174n4256J34267j17055K11723q4937N3474j53640
12768C05619O6529o1460J30523j40610m5340K87192m2942q4506q5040J03289
12758D33254l1084k20457j5499L17862J00652j12274p9934J13497k1629k46695
12748B37693L1254K38129l04075J95341j3409K00578l49207N4549K44918n1420
12738D84351l65504J53830J27161k23103J69903J0463N4151K06592j77516q9295
12728C51033J37776j18255N2116k43542J5715J27223J36818p7779P6049j3147
12718D44007r597p3774J85158k84923J88951k31076K73168j78777N4640n1269
12708C16508J55911j6156j33135r7363K74954j56776j1231N9045l19420L23516
12698C95853j76311M6885N05565k05838j22828r3847k46540K32428L5921n0276
12688C21012K60936R5080m90763Q0512j21763L37810p6670r6094K2092R4390m8946
12677C77596j43836J32104R3139j47071Q1331L9063O0083j7434o5876j24345
12667B84754J26982K2873N3571j01826k04364K23336K0744k33853J31549Q3882
12657D07648o4263N1207J04637p778k10987n8699J80167N6856j52667J98121
12647E04242k68269R9512M9559J00357r1713m6006q0817Q4390N8042l0665P0131
12636D48763j70741L72454l00384J22432Q4208k77834K5501j87297K05679j20690
12626B02091K17764j28544K41958j46755P7582j09553n6611J77148k0171M5448
12616E00357l31193K45148j88015L9417J63560L9278J8593K5308l3285j43065
12606C36103J2532m7346O5193O4759K35446k91580Q0681j00635r4526J77354
12596D37981k04352L72780k4437l66846J26110R0462P7973k38959k6712n3966
12586A90034J20970Q7600R0223j94600J03954l4720j39097Q1784K05142N4312
12576E65602j94468k31329K40615j10559P7218O8346J42335k40231J35616j64068
12566B89077J51262j30673j0927J05672Q2735m0518n8820l1418O0302l3326m399
12555C78967q1747J41344m0709k63696P3449K68694l7019L6110k8802j45182
12545C01409J13098j40541Q2876j03473L9986l1076N3083R9092J14810o1918j91805
12534B75541l5393L20005q4152j79952m6556J42444K9597j9916j36090k60J77963
12523D43231J45724j43750j06057r6294L3263J83825J5230j19296n6593M2423
12513C41706J64546k9036r5265Q389p9513j46645J48788P6857l4959m019j06107
12502B44742K2380K0195L1234L9116O4519J81253k37512O659M2597J03708j78212
12491C40679j03339K40911j52454l7275M7136J1566J81788j22620k64843J81976
12481C23525j0015J08361M8120Q2202l27492K19180q3149M0009Q7666j37475
12471C50932N7959Q7944k54178J34608j86168K07411J02879o5946p6730J08483
12461D67194L682r7917r0462J21284q3776M1764m4457r6641k6850K85899o0057
12450D19663M8091n7443k87310K29014n1986O6184K10711N5111l38573j0183L40497
12439F23776j64484j33942r3300J77045j8455j98419J30754m5010K3939K17355
12429E19259j74207K24250K3097k01134j20406r860K26379m0840P9624q1311k0780
12418D24071K2967M2249k36973N7315q3886J15103j4180K0116N7623j01481K62333
12407E65257j47652K01614k89059K20285j79585k6327m761Q106m1663Q4589j4873
12396C75931k1217K6422J14J03612k58999K99394j87883J2884L27N7137p5605
12385C32117N3865j45097J26473J11480k45208J19309N9637J30310j49476o1788
12375C31622J77533l13062K55829O5240k94348K45841o3394j0843j09756j86139
12365I8523N31954j84127J22759l06247J33659k34049M08518j26503p9939m7376
12355C17172L54955k82199p3515K00378L7733J0499k49897K72524k17036j00030
12345B70584j25401J74781k8607Q8134j05411l375L79664k77589J11533k764j00762
12334C80787K454k18794L98314p8927j38187r8611J90107j14096R5163j57308
12324B60902J53129j7581k57893J56763j76603K47264p1920J814L85576l85218
12314B96233P6993R2759M9950m7081J57926q8927k26101L053J65642p0204m2565
12303C67678j8465L7716l0589J09668j04772l6372J41341r2461j89670J28661
12293C12735J58119j3123j7721j33031j02014J89409j33222J38318J99238k34369
12283C64339j07893P3252M3377J65930J20339l32441o5830K33363j72872K4190
12273C45754K78050l87559J86463j03848M2246k8319L32447l34988l7389M8239
12263C41096J91899k06968P0740k3587o847J25701j82268M7508J04026j83913
12253B77387N9576j6606K05043l10329J87098K5171k13229J45688l0218L27871
12243F57452l06023J49784j39895r0725J33981m8147N0782j53038K52533k2046
12233D84658J02896q7810q4069q5847K7068k08903J50630m9382K63567j39199
12223C73609J45017k96179K03092m2959q5072j0250J8078J34294j12658Q9921
12213D16893P9323k81150J01657k20374L55149M676r0639j48507K17148P5415
12203E09591j70610j22045j48991R8736J89373r3168J73078n882k7248o9495K8355
12192C61694P962J48398j67161l1668K51943l0073n3486j97758J58148j03542
12182C44457J4956R0188M3935p6786j57829M77457k40501o7787j32176J55415
12172D51329p5103J39766n2293J16596j24625L9269l16788K25643J051J01198
12162E06043n6769n0390p954k42926J09903J28113l0307j25906L34934j70140
12152C94601j07031P8264n6433Q6350o4461J72349l93988K93705Q225l8137o1939
12141C11505M01473l68471R6394k76013P8287P3544k12818Q2491K28059j25368
12131B89083j3665K95988n71508M99573O670p1157P6332j64702k5299r7418K71836
12120D95733Q735j46309R1260l03681P8734K76279j49680N5618J99456k33394
12110C72751K04161j54142j03121K1630L8709n9995J3090P4613J49j69028L44350
12099E83167j73520k01660O4820K30254k66336J39133L3458L2921o9498O9952
12089D42691J23461l30600J51748j15514j20321K02029J52412k01560K04481
12080E08827k5927P1272j68450q7984m1145K02658L2838n6000N9522k7179J30518
12069E98950k27843k01708J44636N9413J93889p9458l81069L68643N0694k07929
12059C18218J30128p5182j3024k18433J71954J25610j99270q4511K17911m6975
12049C26426J6348M2066r4768J14096n6148J92282j36948k01838J45703R9487
12039D46706r7393j41991Q1744j54460J46282Q4136j996J20418j90059J04621
12029C98008P5645J78794n09479L04578K2172j45835K29217j58467j30982q393
12019B55258K45983l0827k2829J33726j70481o800m143m5714q7290O401Q2989
12008C56273j92129O5913K6955J4324M03920k01724k15415Q419L9082J56072
11998D61690k14247K26489k53837J86579m7532p355O6115K02739k32583J47905
11988E35963k36832p7877K66780r2374k00222J53746P3702j68915q9246K47550
11978D12275J74947n4714L6549k3228n1555l45064L27846j74449J62729p4193
11968C91143L7536O8241J8734k86254K97441k28276l7873J52939l8041M0472O8186
11957D84248l0425q2765J73522j17030j31962J68717J57674k77445q7893K8400
11947B85041J0735J87347l32130K67771j64824J05904K22237j57122J7301k07383
11937B34877J47838R0956O6038j6851j66022J0547J7782O9309j29133N6335p7231
11926C04445Q8195j88659K17348j46394m0673O9103L23224k56132N257N1666j20712
11915C06668R0086l08966L41251K1500j30848K04967j45331J44434m32443J61427
11905B52745J80965j89421Q0505K6216P0295n9058K6165J08432k79443K24738
11895D42139j93539P77Q172N7549O4088M7462J00583n6945k63248K26267l45535
11884H7770L96877j76818J57474k37770J91223M0966n8103j67973K75724j1252
11874D98118k9929m4263j6971K377q6832J19892k9881K0594J65347j44603p439
11863D46410J59598k69518O374L3513k447r6889K84072r5525r1099J79219j30292
11852D23416K52418m99009J65242j31322K47228k60567N6034J96885m0056k6505
11842C83764o4834J01613n4780m1927L20637m36575P1632K9961m2712J41041
11832D07820j58206r171J44567j12821K3472l1098K9742M7633K9769m266k01428
11821A66013R8823N8178p3339J29466j09415j5914Q8574J10640l216o5922l01990
11810H1898K55543m7016M8511j07086k4580K44843J96324r7174O6897k55209
11800C62951O2343j79079J07574j31662L18408j39142L0978j47998M7862O5157
11790C97392j05109J08430L9171l30870L37714o9757N6918k1729K9284k45579
11780A95865M86865k26478o4634j9232j1353N580N3294l7918J14722p3575q9365
11769C33771K84370p8149m1071o4990J08896N352k14070j18471K07761J14790
11759E38189r8137o6362r9878J39858j95908J77335O882K18120l09135K87297
11749E98261j06715j185j8158l0343R8564j02447p0843J17193r9463r7862j954
11738B85048J3997N301J8483M8319R2344M0501j54891J01378k6256K16968l05852
11727C35340J28391N8419m15748L1042O9869L21073k89624N09080l14170k30575
11717B03097K818J42858o6867K97264m6024Q2030j66251M0500K8634M4562j2022
11706E50599k34663K99677j51526j24200p8907n61J01205K7177P2278r9557n1136
11695C10386K50058m65669N8221L09735q8174k3100J9727K9418l4036K4448M429
11684C95443m1249K44670j19831n1224J20415l55473Q2933Q2772J23339j91026
11674B90769j03122K67326q7980O3131j20025J1711M4177j5848j41879L47728
11664E55988j49698j58161M2876P3726J47689O5556j92660J21272j60700K76711
11654F22599k84455k6868J5444j0180p7105K17364j67119J92585o1567J57759
11644E78457k0638j78963L6958K1998J0317p4954J33971k0919L212l9137l1979
11633D18323l33811N69190l30218p707R8921n7582j0177k5454L39648j14958
11623E46175k51107J39547j87983L7985j02005K01165J87511r4081o6853J23483
11613E33837m03407J65051K3073J47080j67496R371K68309o4460L8985n6142k18351
11602B75850p8418P6083j36892M77831k39931o3617J0893j5594J13494r2301j329
11591C26069R7973k3438J00758J2126p0294k69175J84359J23038R8483l1165k19090
11580C29644J1572K30747j90884j01249P3130j22777M4986N1508q6591P2195K1083
11569C33364K51174m61812L58952j15375J28956j44529O4681j00261m2876J6300
11559B88574R2918J44148k02413k17904L05872o7780Q2442p591J56603j97939
11549C76930L3631J82762l30484K0802K5872M52819k83875J55943l18115r2192
11539B24093J78413j72879K9184n249J93865j78842J08076j5031L3764J54282
11529E49676k13296m6227K10342q3094K9250j79231K62167l07195L14764o8222
11519D68934k61711J51676J6401J23519p8686r5222J91586k06707O3138j02535
11509B70393L86749k89981J10119k972k19294P8681j9666J32537j35201k0490
11499B90875J75717k12418Q1794N2016j52529O8372K28454j45986J10494J807J30408
11488F29004l01239J31248N7988j23541N7809k69981J70488J71286j95240J40195
11478D68017J68838k43977j24598R0497R3647l1368m8941q589j88436L35343
11468E10433k17766J04552j67435K80323k08521N768J11694n5777J59172l38216
11458A84227J52079n122o0630K25741l00230m4498K29840J95941l01337K60012
11448E36023j00053r6391q389p1317l7861J30381j40920J89090j69065K24995
11438D56493L9911j92498k1293J64050m7224k03266J82701J73456k6182j27961
11428C98187O8588j54418j02169K58085J64235j92510r2305k0450J9715K74536
11418F21494Q383l1567k42481o2299r6327K72144j37391J87731n0074j92605
11408B77008J81726j55154m977J48517q5045j1573O0545K5449k84661L48586
11398E00421n6873n1595p930p8914K51902M9080k20532k6035R0745K3666j6858
11387D57077r3933L9275M5523R7960j47077j57245K21076n8982K7104k1623K101
11376D11256j99641L80184k86119k8505P2460J31519j58466M006J27715K0864
11366D75273J543k35358M2553L20622j87533p8685l3558J55181j29829j597r86K9235
11354C56861P4124L0525J1611P4933j39854j43225J33533O6352j72317J70098
11344D62641m0901j41272L31538j78369p8004R8952j20455j76800L40440k12082
11334B85688p6882J20232J33311p9752p6881M4061j25512K50426j31396J16483
11324D59778j15204J81137j41430p2698J16745n4282J15723o9922N8845m1195
11314D37497Q009k14494L17948j75700O3505l0112j7540R8647r5699J08985j08625
11303C92421J51018l9620p8836k9712J09628j11255J28616j59827n3990J14530
11293D22973p2056N2708O5554M2134q0145n5883l1963J25488k21119L66573l77278
11282B36986K35669k55977N7049K8109K07916m8142j72226J35986O8713p1191
11272D22892J01688M3612Q203j22868n8810J11231k14004K69731l33493J64115
11262C92297j0364J26466q8210J3673l3244J19588r1836j41999j1018n4673J85190
11251D05870p3841K898M2020J16385j0878m6715r1750o5042N5405J41242j6635
11240D58959r7690J37280j29557J03458k45563J22959J5770k6452R6898J69351
11230F05413m59414K43905R6040J03661k34205J08883O027j31959J68361j03984
11220D02728j43771Q7614Q2873l372M9792j26753K72400k04028q837l160l17219
11209H8267K79374j18741N9718J08534M7540l08384J09959K01927l47941Q8783
11199B09036P3070M2312J47962M709L7388j75041j4829J29299n7547K3366j97398
11188B22327L31706k79143K98840j0570k03546o5582P3557N6808o2743J5966j15192
11177B62428n1861J76843J07787N2125l47996J43472N8165k0386l4992L26630
11167F72215m17363K04547N2514j22524p2070J26597M6895k7145j26781M1185
11157C78070r3100J18207j8419l4208n6079N7955J23174j79553J57427j42605
11147C10869P1778N2865j09127R4617p9497L68429n03630J57985L2162Q7177o1879
11136D21749l0800M8924N2513q0162O6130j59557l7140J66468j32642K52786
11126E68269l00131P1855K02165p2702k7399k340j94530j10893m8585K10973
11116B96682J30022q9700n2357L9667L9229J87072o9473n2588L4290q5882R9041
11105D76003l5531j22608J6385Q1789M7033o3930R421l7302k2686R7142j70912
11094B74804J35881j84707R5221O0110O9867j20228J03828N0012k35100q074n945
11083B35669M2066Q4581J27363j24944M0491O8113k77154K70555j6585k59261
11073A90894L4727J81291Q0559l2112n5017j44307L9715J50827J07867k31052
11063C23392J4851Q1533k01309K28549N3182k08244n3543Q9254J90018J03120
11053F20803j65773J60637j69510o4963p3720l545J36105q6112R7329N0794n6341
11042D45704j02963M232J39524L8892k05697K02722j96130K14311k00335P1324
11032D11584m5662J17633l13428L65801k5122L7197p1909j85456j655N8926L6229
11021C84138n3341l2823J26863K3782m8013j11672L13090o6869j49731J27170
11011E12594j45603J07710k04032P0252J15055j6150r0239n4163J19096R4603
11001E09123j99438J41789L1495M1747p1890J99559k67357q0603k53826L98769
10991D49368K22815k70582k06052K20644j59488Q9543q980R6566N9252j33438
10981C59648q5310J73936N592p8814R3646m51629M49928o7619J54815j10528
10971D43665p3574j39339K62794M857j53564J72103J14467q3567o3821q0702j31870
10960B71449R8170K42226j64651L2698p9374J4168m2618k9279J5540n7244k9882
10949B71203K25257m6828l12208K20881q0186K54815k96162L87589k69182J92M4965
10938D00336R8125j12934J60813m8379j63156k4809K19711q8562r174N6913L2902
10927E21786j24855k9454J1787J82232j22319K0603k31606J07174O1167L028k98298
10916A01245L02099J07881j9568J3248l1525J25295k82309J41941N8788j28920
10906C88175L1422m9664k6355j260L27295l89084N2070K11828l27402J09277
10896C26302o4663L9220L8145K28828l7187k7638J7215k27463L9947J07926p6312
10885C64320K18800k86137L50982l76296L26410n0045j47420P2704k4003J6112
10875D65427l87856L80538j3624k6885N3549q1152l4267J28199j42541o8306R584
10864B82666N3435K6193l4973J04925k73969L30734O6253k66936j8185J308J1224
10853B82675J70726o4539j1370J14715k87225J61720K07995k52165J69223P9137
10843E70892l33830j5446L82998j41049j33434j40431J45589Q716K04635j33412
10833D15228Q2939k63186R8219m2726J09826J64259l36251K66119j4567l9356
10823D40504j37994O2678J59677n9314K9366j09205k4936K16146J8938k80293
10813C15567j51930K53264j00879J13073n2625m0983K01214j87360K33253k98682
10803B83912J17089j7393o568j6165J42477k86327O7643J61632M6660k7454J4044
10792D79550n884j04577o8185K46621j05758k5250m5483j8229k2536K7757P0218
10781D28244r5125K45635M5978k41788j3691J63494Q440p0210r8298J54479j68703
10770C58455j6408L1256J00427Q6364k14906J48411j33205K19290l56037J92635
10760D16282k39771K27075p578K48122k85308J4814j4310o203K575M7133J31108
10749E33939k52839L01812l21588N6199R5127k08633J22606r5144K19644j74239
10739B76884P1120m0404m0975r565K31903j89390P454J12839p176k8531J72481
10728E56640k28064Q6162j17462J79688J45437k01496N1215N7436n705j41697
10718C82154j8418R0056l16151J85000L3073J03532j03089R9289k45749L20311
10708E30008J2625m9749j05508J65513L1860O7625j14322n9596M7603o4845j36580
10697C24634J30108k08865J14157J27451K09702l33892J80939p2460j66680J35802
10687D40896L733l1542J04002m5745k22895Q7852M9079K05409p0228k65944J37841
10676C92458P4052m6908o5254P9043J31607l9966j17022k34802L32345j67520
10666C38033Q1354R4098k31340o5479K24714j07543m3663L3641J82867m4790J0363
10655D72255p1071j26276J79526j26639J45265J1057k26401J4369j045J07338
10645C78378p1356J3920L1843k8618Q9149O0804j25369j5101q9393M26326j41233
10634E29350o7773J39960j61313j40568L38851k09902j8368j39683J51463k53748
10624A68269K68995j6541K21518l36942J17152K32645j91884P6085q3067n127r3585
10613C57518J9110K12118k12393K6441n3495K54485k05385k7632l5936q029K44741
10602E71543j44882j39977K27916k62077J71120j48076J47637m0140j02856K52329
10592E32537n4241l0317j23550J82202j03778k46625K42154k523j49366J04575
10582C51068j14020L03811J34143k55364j80979J59986K22818l67631K37438
10573D91270j57649K26269j08681l7479j35458J40913j56320j18169K61345n6559
10563C49482q4857K24020l12158l8913K43077J85682L389j95714L8886r7166L7444
10552C53172o3111J62414L9389k03746K52759j6189k34805K64112j50710j85857
10542B17428K42087N2249j97859J18911l3015M3464J33694k92264j9190o9044
10532A96461P0578K44845k89709N2473N6965O5314j01121L34307k08151j46013
10522B75949k4684J85318o4381k3720J21886Q8787j99068Q448M7011j65458O2033
10511C12121J06962o2914K2025k4326L08221r8906l1915p2403j8879n3995J73000
10500E58991l96973K77895P1384n5209j94820R4859p3537K29406j34352k6128
10490C51516J93733q8447l29364J17191J35799r401J25643l2814k36134M03079
10480F30801m27610J14305J52368J01301j84685l86852M92268N4918j43997K64908
10470F67725l56354K40539q4182p7515J15124o1907P8416q6583J42848l11439
10460B66672L17747k20966J78374k50183J56084o6443j21393J7814L0025K27105
10450E34836j56742J45271K7102j66223n3288J68124k54317J935K26102Q6574
10440E59374o1989j42929K93683k14076J27657m55514K82954p484N078K99539
10430F86293j82324j34899l21501M62848j51573N6132j51548N5874K79309k68196
10420C30415m1145J37798k71514P4029K51681K9975R8828l93782K88535n6954
10410D47866l35453L32529O5561j35165j28672K16026J12109l62396L73157o442
10400E79120k51935N6839J67052j63183r3132J39271Q2666j93479J18617P5369
10390E17205p5128q9827J719J2521J20729j06965J70629p6355l16803L79215
10380E36940l01890J0215L03529n3828J26602k18910r1358K28101l46408K76796
10370D69789k04437K12641j24133K06150j52346J64111k48187R9930Q9122m0772
10360D71868k038k14332K80343k75035O7517j49473L38395N3330r5541l6956k10758
10349B27320N3947O228J3724J23563r1841n44J81935k94981K54489q5690O3122
10338D51272M4588j54149l939R8275l7926j43121J90872P7364L0274j10725k1547
10327D21238j34758J60630j2958j04521O5922K4580J16707l70082L60397l5592
10317D91563K7518j06397m4965j11884N0746o226M0155N4664J23807m9172L948
10306D73757M3928M7379j3633j26763r4273J06954r2022n9325J83531J81311
10296F50844o2815k06031J71029j07407M9446j1069M1601j13098K01342m14632
10286A99210M20838j57182j49365j43294K52591j21452K62727p9577J1345J11405
10276F07246k26315j68109R6056R1371j40370K66801j72179k03948L51024j56472
10266C45105Q4629J4957k409l16117J20687J07494K15701o4417r3431q2573J3671
10255C43297M09892k83124p8185r296L9870P7442j04834J60279j87133p7817L1972
10244C22363O4773N7940M571j34712N5557o2972N6693J91428p5847j07292J40226
10233E12728P4802j25434O4340M7010j16044o7595J55696k25202J72761q6158
10223D06904J41861k12445L584L7251k8769J18183J15891j71347l757j06658
10213C00698O4385Q1314n636q9738p4548N3620n0999j53553K46390K11094l13396
10202B69631K8639R5706k1933l9213R7407K7507Q245L909j89380J73185O2347
10191E16050l11108K32754J018N154j99736M48888j14019p3500j13540J3944J1180
10180D17085k6681r0272J22476p5853O3804j20616P3676K2700J90238k55084
10170C21473N861K3376j91969L44600l11494K37583k507j16614N1550k8501N1484
10159C84842o526q059j4756J65426j70637m6139J69829o0206j94490L51754l02827
10148B68211L13343N2703j21341k2336j13949m5824J63692J08034o5359J4100
10138E51274J4788j25051k9798n7820O9014l8266J56141q3877j08445O8279r7912
10127C18327k9829J36773j14785K0411K5142K34234j4829j23346p275Q9676k24081
10116C10418J56899j41392J79130k1913j81297J94669l30493J85338k8741J64423
10106D87041p1887j23149J87069j61650J44472j54452K17969k326j25413J57648
10096E55322k23937J76683p4010M5418M8532k33500K69756J13437l39008R6219
10086D34912J54272j09024L8544J1351R0259l14770K52491o4128O194k65085
10076B35016O9895M02699l30133r8497J39958o6167R5172l3727k8052L0713K5811
10065D42688j75418j41482M19836k24036R7556j18126o137J03053O7269J39401
10055F04604k39667j26374K50307p5403p4546K30443l3105k52386M19546k35034
10045D68385j18167K78195k30614p3773j6871M5041J58963j39440J10799j85481
10035B97037J49682m6904R1144j31518J52555j9851j5444l16671K63841k69170
10025A54701J74420K75815k89161J04683J78865r7738k3648O2220q6776K8736
10015D82117j84310O1260J70408q7726k10146O0506Q8982K93773m33893K02259
10005D43230M6246r52m6881j38537J76299j56530L0387O7835j08183K98778n39052
9994G2640M55653l2613p809j05067k476R4877Q0550j12962n5778m5409Q6086j30751
9982B96941J80736j4887k53454R6510L05230K9995l50538J18273J60419k34163
9972C35062Q9769P256J47780k66022k5546K81901j48195L1251m1255P7443n8246
9961D31198L6675M8776l05197L57720j25149K34857j97531P1653Q5032k31601
9951D06433k0650O2020p155o1705N0559j08907K3733K24004k48020K89373k54708
9940C54977K31870j14445j55259J3429J32348j10166J68698k3813j70936l5560
9930B91143J63925J63098k83718J8396j20187K38176n2288M3670J44840l13605
9920B93450J86198j21138J46967J1313j04444n4429J06160l343R2343k94623
9910B58454J78200p3338O2916J43274j33311n5883R8211p6024k9067P0592k03440
9899B40584K53605J9024j74865l5489J13879O8683O0447r1953j04352J30254
9889D79817j01967J90868k82155J5340J11598k624o6832O3756K7652j70875R0040
9878C54618l0645R7354j19440K22461p5048m8905j9021J35283k40981Q4904K6590
9867C87170o3829K65249k21258P2455j9888K02147l42477J05029J59237k69466
9857B74369K43943p6692J43629q8565j13722Q0185k5743m5417m2861J24427J36091
9846F09644j30659R2257j15400M8449q7864J17880k28235K43891k13170J95955
9836E32748m07911K48237P5022l04308K26620n1255o3846K01828j1252l2949Q2761
9825D95695j50953L03847o9624k28887J9622P334O252r3061J20675J03781K10976
9814G25657m14235p7405q3276R6214J57789n8357r2153J96525l0476J50278j20665
9803D49896O4616j95467P8627j32666K91355j41025J19944j90399K44476k83136
9793C06221L66334k25674p0715R8242j52084O7117o2628J28497R812j41026M0370
9782C64466K08339j94749M8937j0838J19798q4726m3035J45615j85378j48198
9772B20231J54645j11050K86896j08449l4042j11216L92865k16462J70795Q5391
9762G29604k82526J3785k4341L8733R3555k0059l44992K75740j66385R5208l8302
9751C70020j0209K08500p8786p6496O9653J28179r4574j53082L87460l07772
9741D42893q1602n8933J26113j2117m5013P0173q2562n035L6009L2044K07316
9730F29286k74522R9468m2555L7650J14380k35532K7898N1374J52513K1098k31170
9719C49888l9740j1335J34519J50715l21262l4600L4545L73359j70708R5883k70858
9708B90406J19799J9593M2869q8235O1635m5817j18051J76924j51724J47255
9698D54654k01729M0217K01338j04332j69723K43692K4732J40884j13902k55094
9688B60737K82734q5553j24730J14104M5772k2792J9695j88304O7387j69322
9678A99728K48181r2447K52618K0495k01319j34613K64096j42935q6601J9282
9668C46485K19999k86830K21591M2164r1828q73j71189K02776J59353j94914
9658D46734P091Q0447m6921o2726q8980K72169j75037j94174J52148J78430k5550
9647E43631l79566K49049k60320j3335L39444k93516K60633j68132J33226M1050
9637D52164r3314J2233M0846l1725J56382k44832J63042L6517k3296K889P010n2869
9625D25047l3509J03922o3321J14696j68685Q2427n7732q8692J65256j02550
9615C76859K0414J31841k33547j52254K32108L54428j78219k07235k07006K94832
9605D32221r2230J61144q6434J26895Q11k22957J8038L0222J04025m3973O1082
9594D88844O3776o1718J01539l38199L10129j44476m9945P370J00396k8726l775
9583D45215O9981m8419K9563j71056K76959k87196J52010m4228J4071O4721p7571
9572D24050n4254P0121p7698J54350L0749j73983K77132l20948J7046J02460
9562D49025M9474K4311l23729K54665j19657J01776R580k4701q8627J10864N0174
9551D93155l0262k82394L19960j92753j9733J69731n8083O3170K6499K5060j81813
9540C32537K2556J46722J75558k20427P719j64754L4235R1629m1210L4815q9019
9529C30361K85605j55135j08468m811K16130j4656n4125r9451o6896J42385j08945
9518C61994J6768J9646K54243l9741j18696j32407k0307K6982O573j11397J14810
9507C78468j9092J52674j83247K08665k02749J87933l09179K34226j86775L6121
9497B97045K23090j10469J56077j34882o76J20713j38556l3336j1776J46381
9487E13611N0370l85167J17885K37319q1757K5246M5418p5948L1381K61063l34198
9476D05223k24526J47146P3444Q541M341R6403j76989O2819m4787J02791k72205
9465A82201M12564j92577r9071K10435K2257P4453j45642j97834J54818j26835
9455B94769K72957o2466o2612J03809L1991j44853R952p6990O270j88642R3424
9444B77609M2762J78409J60121N160k84975L3873r8338J94376j25211M4268K8532
9433D56586J1800J15009k36051K93808r7070j69027K05579l16992J97360m1741
9423D19261N9048J943r2877r7712o7039J21138J82102j97547j03916M60955l28827
9412C56529k4132O0092n5418J07129K34399l26067Q0926k64918P2344J36333
9402C77217j28827K47585N1530k43756p1204J26450K33417K744j58597K635K30307
9391F69501j05879j12113L22589n22091j37402M31723p0352q1213j18237L53348
9381F29874k95688n079j0548L002l79108L21341j60380M17103j615k66084L15697
9370E68515q5644j96868M21788n8303k43376J48574p8632J28209j16334q3649
9360D04280J0997k5237O4001j64379J55805o4996r0467J60000J50597j90580
9350D10021l5610J13436k20760J50793Q5569k37589K53439J03616l61292R5503
9340C57126K0831L4012j1373J64004k5754j41356Q3380l28539L18751o8636R8564
9329E01010k2885j6070Q5095j00274M8576p5132k05237J77011O569J22826r0383
9318D31106l1125p4228n6109K45288j27765K5414J43209q3057k81599K70340
9308D61474j33765K92637j17455Q8166j71895j47670K07122j69173K57681k93164
9298B73958J70992n000j17745J52432J38310j47741r9638J4929j21851K02171
9288D60817j83684K76300k58136K37651m3916N9504j99074j09027L47600j340j72852
9277D13843n7272j03418o1251K52858j86575O5714J91342j25026r5371J28639
9267D23483j1776j26570O6140J08967p4735O6737j74126J06817R0796R0582j04118
9256D62197q2792n3960J47469j58219J36296Q6856J02354l95349Q1884L01808
9246F28544l06375q2215K86954J36369j48995q6507m4331K8937r168p3593J62345
9235D91965p5224J61786k45493R7629M2003k38786L41886j31967j79686K74435
9225E38548l11160J47973J32331O2667n0554p3290J6662k25590J43705j2376n6799
9214C12117M1586K18613k62896o0675o2139K12190K1639j15481Q5274J83522
9204E73750j61504n1900J35616j63931J53249j15052m6528R5586j63536K06055
9194D61805J11285k28412J2888N7631O704j1312J53015N4808k10631p2720J26447
9183D61508j52192K8926L94773m74721O0263J61057j11702R7671J31896j51457
9173D46022q2713k5406j38049K42721j07794J36404J44341k31392O1336m8409
9163C97061l3682j43764K74214m993O4542P1924j75340n5673K5802k11139J24004
9152C32956J69388Q5915j72142K6422J94372o581j89532P1478j11543J40662
9142E41395m6767j19577r4274J82972j00673O163j2763R4209K2280j73914K62028
9131E61079j64270J02081R5387K8016n58478N46037n2746J01774j88021k40648
9121B30211j1559R8157Q5136l5647Q7668q3428K02929r6313k02683J19371j22786
9110B71056L9061K92408J0631j40191q038k6078J4297N4658N3723j38972J39257
9099E61812m0930o4772q2274O4508j49683K8921J74922l27823K15206k4799J66958
9088E22046j64794K02290j92446K98456l17540K97001k46140J6504L4766l1131
9078D19012o7699r9900J32505j97415L94604l33167J83409K5718k0083n2432J01479
9067D86031n8816M2891L4825k27057K25697j93939l8951J53656M6796j25024
9057C46109R2547m1823j643K40447j09920l437j22615j81456K7633K01766Q8739
9046E36347q8429n4033j03169L50254k31112J29210m8153J4139K6519j12011
9036D19562p0371J13133Q6557k53892J71260M0243k04511J03980n3150J25868
9026D78679k04127K4851J69461j64357J49117P6776j13735J49710r9578J87797
9016F54594j77791O9634j65967j12812j71602J73474K12870J24404l24564K31065
9006E13305m3994r916j0630l32794K06925O5189O2652k30909L32005J32877l64708
8995C20002K25814j05080J51393q7842k00745J2322M0978o6014J32331L8258k52568
8984B08849J76781m0275J38851j60919K52869O548q7540j01428j27528L76348
8974F42556j94130J13423k01498Q6482q3769J42294J49635k57394j2768j51737
8964B33094j23384K73953K70602l16742M334L0945K9107J33087j44895J7875K15170
8953F23146j00505M8204j37752k8970P4789k52461K73382k2092M6528j63269
8943C61000J37237k9665j67380J53034j62718k0463J43107l8892K05796l9103
8933E41953k06975R1151j65106K28329R6499k5496p0361R1962j05421j45961
8923C30574p428K0579O286P214p8079J45424O1981j72171M3381J36601o5667K61016
8911F89711l44393J29499O4575k10362k14335N09453k10625O0637k8411j65761
8901B79988Q2116J75784j9486k23121Q6918L07870k69207r9319J56494J65986
8891F44023l08493N2798O9720r9222N3809J66283l63541K40271m1034j09262
8881C05352J62149k93470r1052L50111l7353J59967r5858K6855n8405J6583j07100
8870C37779P6667m6485J69956k9789k14541L6220Q9960J94336k40096N4462J14614
8859E43083O7629k49135K0214N4621R2982q1836j50533J44491j1681m0999j80589
8848B08247K94444m7557O6991k50680R0566l2437J9520J64603j96516k13909
8838A03272N91652k10895j39625K40344P1019m63640M36311k44746M1680K40712
8828F66084k93731J69226k88111J63530j20493K8692O7539J33524P4031l03676
8818B96615K64054K6490j17532q4580K07711j52157J3302N8636k72947K97006
8808E36598k72j50360J28373j86095J94924J7703J0475j84485K21841o0841j66376
8797C61485J04859j08042N91P6366m288R8879j04230J58255j37141R0719L5890
8786E73343k0862J2677j37075j64790K09814M7594j22143Q7708l9903J45145
8776E91508j41353j44215P7477p4003J46872o6039L9282j35743K72343R4873j02874
8765E58128j96133k44190L43982j6511j15056J1421N9347Q9130k35707K83710
8755E38121j52344L08039k70203K6009n0951K59228l28122N2807K61065j2024
8745F31625k17797J32519k26589J35303o3761O502L65853k13120J39736l25034
8735C65237J03022N2823l7917j95429J74864j18305J23473P5121r1788R7665o2488
8724D86278k0369L7252J781q8059P1209j33474K52383k4278j95511J6906o9966
8713C34152M15707l88529L1830o4001J2120J57003k91441K88050J14029k35953
8703C72967m4411k31R9711J06146P6928j49427J53637l16049M3393K31682j91850
8692C82496K2791K42633m9520M522j92282K12158p4001P0057r1503J32938K4308
8681F84597j95329o1075L06558o8336l11465J41446K043R2426j74345J54374
8671E70894j00474j53254J84762O2055j29641j50114L983K07758j06884J05596
8661D94681j1141M1011j74765J65815R5796j52177Q9604m8575J58058m5857j33838
8650D78612R2611k47194J15886K41024j96074j57980J52506J42433j31870j40210
8640C49744Q1557J6032q0406J5392j2749K27450n8787j16056j2227l2192n302L0829
8628D03285J30188J41570j37522J34198k08028j71603K75935n7566j35865P8045
8618D52637M5497q8017O3551L0205o2141j19762Q4112O0528k48291J17436K60117
8607E95872l72144K42696J95792k79638P1200q2676Q6505l5515N0956L9199j7444
8596D94803J45316l36358J96784l1023j8904j86578K50931J5287k27874q789K37330
8585E30925j04921k0712K48393l17763K03114M0323j63180j41874J80499l1478
8575D23326l4600k25550J53929n0432L42626j65539q537j80818K57509k4717j55723
8564C31474J48976J25825j32776M1488N3043k3239K3297k8302l3293j54029J11760
8553D64224j86605J26420M6244l5288L7819K23011k56579O6396J07214m6197N6992
8542F03651J28400p3265j6385j05658J0647r2761o3950K12622L137j19492k41366
8531B45580L5162M17381k20642K9728J64149j20432j54264L7350j6794M6485L3161
8520D96864M0214p5333j5606L7372j8684j4183l3154k4357m5558K71211k75556
8509C43230l068K7483K53375r9491m6603J41998o8210j83432p455J37576l1208
8498D64195P4076j03034m5022l263R322J49925r5235k19576L18816k10088K55426
8487E95542k28887N8830J28394o2067m0017K0477l6576R2336k5201Q9400j3332
8476E78899j76071L6568J64770k89368P1664L11552l37105L16160k72375k3950
8466C80744Q5971k02135K86508J65423l06424J57918P0912j1561j20992L59727
8456H66091L74982k61515j09926k79912p3668l5189K5829J36431p081l25428
8446C10614R1666j0258L8581K1287J66114j57376m6158K8180J52570o088k11474
8435C77658L4791q3100M76323j53192j87583j00209M51903m33134K51065k05448
8425D29074Q3561j69399J92637Q2409j95893J44021q0832N9387m7335k10485
8415B87145Q5555O2799J31143J2070j16935k4553L1688n4720n9479R8956k06885
8404B46784J82822J15011j52996K99000j67939l2293O6987j13091K95987r0055
8394F50217k4981K0996k82647j0491Q2237Q9114J28695j46027J66620m68090
8384B05643R7899L25038j13591k24693L46872j30947o8600M6244r157o1050r648
8373D04010j9077j0197Q1058J66895l52721K03686L25462l38231J62663P0354
8363F93902m4749j94459K23548K0436p9875M6314q4861J47556R6321Q1588m30461
8352D75260J2118J60864k28906L24249j71617j42476J13587O948J20570k09964
8342D60633K7027j99869J40399J90752j94249R2752j29830N4600j6585J8771j01352
8331C43049K05010j130k31243N2336K62421j78885J02008o2533j78748K02321
8321E14606q0330J15862J55889k24695k4235J06854q2180k3558J85488j70039
8311D73662P5435J53388l66528K09853L1136k01948J55086K6262K27198l22234
8301D61310K82368k48025J63282j40193Q6120j41064j33933J29265O7279J9973
8291E46382O898j04933J46326P4465m1985o6462J19721p6208J46911j69861m123
8280E77131K3306k7046P8590K1350j97245m497k33199K72903J11675r9224p6909
8269D46835k4093O7488R2638M6538j6288J03299j37903K3735k1651k9436j67261
8258C83901K12878j01471L77210k96296j14445J11265k85690J94266m1247K39591
8248F79962m6837p1446R4427j84581k17300J64963K59587j62591K17672q1711
8238F52145j41983J67669j92199J31402j07306J52029p5855J83663j49357k37348
8228C82860J86250m4227L3605j76347K39029j79022m0094J46282p7681p8255J27537
8217E19937O9871J65466k22819k38098O4882K51360j02946J50329n1199q9911
8207E16872P3451r5725K59624l20273K52400J21120l2526j44841J2555L9212O206
8196F88075j09808L39849j82484q2212K53784l24266M1913P76K1715r431r8770
8185E39141l3001K66222j37878k2430P6202r9226R4127j50031j62574K66660
8175F37212o2573M5919J62604o7816J38555k15536k8237J46685m1931K67335
8165I82217k30114k00223K25194k93056K34989n2580K27517l12480J67517o2901
8155F86080n9632j41681K85004Q9006j36548j65574J62321l2430O8073j72156
8145E82463J33587M4885J09481L483j66278j74742K59377k17128N7228k31289
8135D01067N11554l20295J25745J14386k08011K16068j06943j05602n7531J99664
8125G70102k5431J29739J1558k66250J06999O9888k2098K7477r3458J95032j3978
8114H89580m7904p0872P5921k4053J8137K47450l13950M07441k94913N9809N2777
8103I99423k02527J08444j57661J39102k34006L70331j48038j14244J30740K4811
8093I16375J46080j44808J38233j5387l04957L95960k1760j41962P4099l0961
8083A010912j78948J80507M10932m67209L20106k57734J98735l07836M30681
8074A340146k51529j0482J0670p7201K24593j33820J47864L4023K69258p7649
8064A475873N016K39321k27381O6630Q4342O7535J47417j85304K27661l4818K62899
8053B129191L65610j28602J68334R1921j5936K81759K05620K07714M76119L32922
8043D114652M77094M09982O76033R16481J041795J184335J717423K496589L097625
8034A6132009M991395Q352129J6013908K9636269N2242838j6249733n0308091
8027F0810724l0550794j0632356m985733k601520j555647j309022j648164q84767
8019F642721n70716n83962n43223o82612m26848k69612o04897k88463o7898k41664
8009B362826l59684k52377q6869k37071K06674j39342j10173m9127j39485K2082
7999A217454j67450k29410J29672J4191K5484l33821J91940J83734n2452j23581
7989H55761J82410j95274O323O0242r1309k46714J48566n7987P8889p0420r4064
7978E76423K15159j04678j26725J46338j59137R8371j19757J81096j4067J5391
7968G08414M9782p2419j7192p0641K59462p163k56029Q7659k4286J69702o947N8080
7956H78422j46144L6029l2459r156J67651k55030o5627k7658O1940k6097j50577
7945D31294Q6105J02040j52563J03262K5978j1053j98654K66827k15660l5224
7935D02352R7972M9693k52779K27259j51473J47825J70106m2996M3453j63728
7925E27684j11621Q0683K2218k72440M27122l5806k18019L11150l90374K26118
7915E66715Q0839j8883j87275J31898j41681j9249P2294J0594M4180L6191j43410
7904D32213j41531K50015j89074K55823j20138k38492L79529k14348n408J46161
7894E54750J28090o9915j80337l8705J57599q1108M0640M4060q9347m2731N80K73558
7882F97134j84548P2896j33618l1411Q0115j28214P8740K31809j75346l0851L5131
7871E11837J2741j19042L02588j92763l6401k5525j68918J83945o0903n1645Q8468
7860D44382L32947j88351m9494p2796J91991o7323j55872K15948L1269k67421
7850D15280Q2528J5424m314j07394L00050j55616N8290R7415M8264p6831O3558
7839G36654r3980l2967j49685M0964M6532J50850k06531J61565j66486Q069L1519
7828E26504Q8992k7605l0642P7175j53702J9550L3982n1956q0397K17536q506k0074
7816E90857J21529k31705K95307k05848l9322J97462k0802J2488o7989j71112
7806D80865K04162p6922m7410j10939R6933K8791Q2917j66082n9553K42482l20301
7795C54943J71194R1399o6556r4555P9712J55427r9635Q9527k278l165k6756K0743
7783F70000P4529j78242L68160j54105p9670R7747k598o660p0341O775J99812
7772I25407o2017K8963P7430k05556l6346q9134M538o6306P5872K8405K49376
7761I30632j32187N7521j51174N0026J22924r2526P7387O7195k61413j2982j28817
7750E26586R2217K14885j52011M1766j95925J65517K9119m2767N3939J28662
7740H61988k53787m3418K00031o2718N3192k0990r1650J92801m3209k66381J87365
7729G13224J76666l84506J4505J12548M613k136L8791J97301n4247k07719j94468
7718D14572L89988j20232r7304p4928K34694J17685K1032q7453N8659q3937M4425
7707H17201J14969k76336J37810q4759R9873j51124J56418k19617J70287j30998
7697F33724j9570j75346L59019Q2881j81849o5747K63057k26606K28898j94898
7687G03563J35483J09358m1902r9806l2052J69750j1718L6505k5966O0107l8863
7676I64459n8703j26968J00824K03918k63301Q8834J44678O6535m59715P4202
7666G34763J15679N3336J35877j76298J81832k70243L01109r8569O4301j25521
7656I16266M27847J3783l96616M7877L44154k24003p1081K22801p6538m2801K4638
7645A186327O0848L6319Q8208m6555N2177J08298j56490J78509k18221N8009j4789
7634A332640n7524J94531M8551l32995J48754J91200j30960L03517n8813L7065
7624A675966L5470j38561K46861J02458q9289q6327M12533P38j29902M11535
7614B441482n0977J39772L25641m1106M05803o9111K60078N99643N68526j09161
7604D470590N78075L86514Q26466J122933J240508O91183J579594K488515L817161
7595A7201539N454757O826481M834547J539218k209499k818287o00134L504797
7587C3733419O590634N432498M257061Q88921r75027l190360m795662o034407
7579C5907077m360492n25491K599679M106457P47470l508828p320729p623885
7571B0021258n622703k957314j896646j450762r81358n74504j083114l63479
7563E091378k70868m71152n36528m10046P7369n72126k62618j23129k97257j49068
7553B075955j43974k00282j06628L4916k0038l73238K92268j40479k89662K53661
7543A382499l05432L5962J58084j4936l25988L31009k12980k81369J79323M9296
7533I95468j20565N0089L3015l3206j42786k3283J18309K84181j78970p8046j69770
7522G34436K81874j50151j541j79852K39746o2743O8939j15441P1916k90012
7512E97171L31510k46875J88737K4609J20157k07886J67756q5632K13408j03582
7502I99373k22148K97164m5577j02699P6097Q7973j05118J92472m7175j82172
7492I48190J68042L3680O6178K5984q0562K8875J5979j5024J78529j32960o447
7481A230464l7338Q8770J17976k15275N9729K04045p5787o2857J56098P2083N5194
7470A593102j6072j89795K14823p74J02966J17557N703j24519M96570l34606
7460A864955K53585K17905J9716n6177K15106Q1930L55954R9304N36783l9044
7450C550017M27476m8737M11555N61947N86135M34407J108502O93595J493482
7441I218379K167424L566564N525748R834717J0298072J097535q402730q276758
7433B5028951k234558K351855P739026Q599034R5510r633448q879263l503835
7425A9563272n03403J929999M588612Q875258J0939904K999132r319594j0217646
7417B8855534m427824J439176O319279Q561435J122032j0076557j1148081
7410B0644994o965841l034706k145202r52114r26818p22466m74750o80188j54731
7401D588178o78201k53585k69962j53382n76893n9519j66307l34251j80146j53624
7391A762308k11116J33966j68070j14437k89734l3162J20961k6029j56874q1232
7381I36581J31445k54371K74336k42284m380j838j051k2928l310o1888J49789
7370I00101j89695Q7991j71277K03044j55972L1937P2027o6837j80125J74346
7360G05540j63560Q4427J23310k0317O8860k81033j01284K78973j87967J87086
7350F94035o4221q4384J78690j20591J64642j56268l5018K72079l47731J66889
7340F68122N3167P7669j97874j54356o261J37024q8590Q5827J7213N3898J02234
7329G48073l81820J29166J00990j78628K02431r1863R1663J01593q3064j5097
7319F23444p7083R6710L0659o7073L04491l94148k19490N10430k19578J16279
7309G04641r7532K52110k15406K6033q8660L1744K65046j39691m5407K27408
7299I20286k27787n2941j1139n3855O8977K6174r9414K84083j49527J3697k07796
7288E10758k3174K48454j25516k5284K25514l80775J56189J02607p1295J25496
7278G42974p6822N0654R541N7470p637k81437K60503j23228R7128P9327M6768
7267H55241r8086K7415k45861J7330K0587K92262l21630J07260J38981j22580
7257F70919J57012j63319Q1007p2384j14101J10921L96487k94395M8525O0554
7247H81226r3848r7097n3078j32019M32415j93182K05938n2317j48786K19151
7237I68403j51174N208N06421n20269p3315m4198J93322K8753J73497k65184
7227H21464M7688J4211J5177P5901j58666L49621J8926m08308L80687k36290
7217I20411L85043l39733J44183J94354j97898R8387m0905L6088M6486n9680K20702
7206A407438N1224L3523j19726j91585o6868J18234j79265J53829L8263p8089
7196A166978O0486Q1309Q849l28074J68333J35546j62584n7067q3591K33306
7186A223491J58824K57874K11799N0260j43760j64902P548r6139k33143o0934
7176A210918n4584J97475O8541j30288m3189N2670K3857K34101p3015j14577
7166A371909j89794K98371j66334n7729Q6790M5750j02793K06721J75081k38873
7156A429099J485j01696n216K19922K87118j18396r0047q7471j7157J20915j21039
7145A517517M07866k31329L1421j05838P2891R1725J40373m5313q7177j6276J5869
7134A791729n8900J70318K46999j54580j14011L720J83182R5704J43687j68517
7124B139331m6034L30857o1998K13264m46341L31145O8548j3158J89166k31953
7114B472827J87435l2391N8258k6649J97968P8009J73020l2373J33856P7598J50100
7103C437658K54030l39918J33041M69145J25870j4353J36812K23983M51548J47878
7093E025694L58466L19477K62370L50888p6567Q74169M15182P11096J253552
7084I494327J109829P65865K078940K986633M589913Q011757J4105147O200249
7076D9342660j0250815j1699675o125119j950583J48364J770195L064315O036080
7068C0335422R846525J3489934k425464j1078466n492774K085235R313023O452086
7060E2525521q688752j1972414p009046k355996o29894M06181J761071M067810
7052B8104481P615235J1647318j105462j1882307r973376m985681k070831j528231
7044A5821146o48326m27570l44877n70390J59788m70539j85669l88217K78330
7035A3223676l25540j95850K28286J4171K7604j00933o2976l9367r487q989r2948
7024A2657647r2713N3939j19453j85234r7583k57749l1428j74943J424k50768
7014A1503139k19313j64506j89846j21768p1622k71855o3398j06099k16319j76980
7004I901433j76969j23294o0059k99503m88056J55064m79795J59727l78780l33854
6994G875914k4533K5344o47776K8505m92006J68387l23960n05545k39740l4334
6984E830256q4992j71641m08050J37863m60994l1068j33940n3176j61191j90096
6974D272971j56061l37548j53513l8121k47750L932O0249j10934p9376j45776
6964C068073k23279Q1485j98653j50550N5953q2863n6889j19111o1795O1977r4716
6953B279632j84677R8309m0851j84881p8172O4220M08p8212j59886K66995j6387
6942A966498j98534j53402J16349j64257J7174J92542l49281O1692N5341j33023
6932A411099r8578K68785l03643K9848R1812j98677J97298l3877L03161l75562
6922A291666J70510l4466K1138k09204n9551M1456M511m308q9466L5952k19456
6911I48782L63291l42596J15184j47370J15810l6243R6945o7850J66070k29466
6901I82557J35634j58730r9943K83655l73252J30893K09889k1009k7219j65241
6891H97234J21099j97353J75738l1006J93558j66986Q6407q5401L3427q335j25934
6880H92448p6461J20707k27861J28420K22036j09153J720j13124K9476k3427J81385
6869A026166k30332J7789R8740R9042P4009j18959k16257J50122k81111J98368
6859H17577j33122K38135k25633J15580O5644K6806j27865j5632M4072q4869m3262
6848F77431J21077P4663n43j35649q6954o0220K01957k8488J45965J13011j24644
6837H97606k11424J69106k11340J85504j59992O8321q6570L2907K5886k3762J01069
6826G87311K4538Q307j89529K33275L2937l74156o7704L05219m2938k1557J33708
6815H29411p0158r3423N4241R0763m08268O1867K88134k56976R6900N7146Q5079
6804G34716j56856P7969N46J49906k8590j27373Q2086j88982J81828k9942j90353
6793E04955L14758m7288P642k46290K20240j33001j67718K55652R244k828j86134
6782E29232k5785K2730m1447K3104Q3455M0398k2153O4882J9596n8149l00322
6771C35541R3871K47385j02933J3067n8146L2432M00078k87810o1117k3069K10226
6760G99525k54115J17756l7182l57810M02483o1983p675j15682M2236K4679J17743
6749F69975l3207j47252K67561j80834j04505L52975j64249K4724j40602k4392
6739E20194R547l4783k3574L9609K69511k01514O7181r1507Q751K1252J49793
6728G34460R9885m8893j78012r195n7713N3993J55865K32777n2622j88776P5J9841
6716G61685j6563R6858l00M1943m3465L4738J16186j34567j35370O6355O6263
6705H53763p7993O691k9324n9218j41823o5445K91859j54238K07799J08136K14979
6694A155186l89019N3161j21811J32397k32134J39880N779J65475j77222r4388
6684F37304K27932k02516j71335J43449R6195R9481j67951n2560K11420j17593
6674G03826P1382n164o6811k1133m5837j31558K32260l47618K73284n6643M9498
6663F55486j2894j77994J42490J91191j25334K13823l27949J47997j3162l2246
6653F61408j5582P4939r9837J68360j84858j02117J50108J5812J93246j25675
6643G35804r6601l509O9119j50423l5371O7600J29041L801M0308m7908j27226
6632E84635J39096M7058j78066k04424K52542o9685K5009J46467l06322M26490
6622H62800r59k27306j29651J27290P8698r0766k7563k8912j37889K68999j35281
6611E59460J37246q010o7613L0707j2078j19061J55282K20241j61418J46186
6601H80942l58600J94202o8274N5596n5730J44752j88812r2732J25504N1747K16939
6590I05534j36876j72627J40117Q446k9756j78903J17854l7193j5444R3377j52323
6579E42206j37462J33458J780J17082Q8597j83125j59373K65460j5210P4761k60176
6568D67998K71017k81982o9391K85049j39718J01443K05111m03125P4593K7025
6558E38020K81500k39624l7382j09001L07362k73480m8349L01912j78446j6883
6548E25629J45850j7534j31435j27165Q9651R1700k2709J4199j55728J80534
6538E92992j88184K59189q6966l3727K48069K6433l01305K12722l54253K09030
6528E84000J11646k28092L3737Q5764J88233o5529l3199l3263N4523L3772j94922
6517E36670O7016j0225j98309M68632k34461p1494J19037N7515r533n4391m6992
6506F23465j31329J06115J36283j40441k3266K40988q8303Q6510L1884l08386
6496E33520k2472J81294k6844J61975m0166n0537L4989q6732k33371K73222O5780
6485G90658k69029o9076J22921o9969K78029q2513R9917k84363K07413J38683
6475H62671k15430N7445q9506J23925j66577N5652L23458m04298J32835J78558
6465H58733l34765O7537J77567q2361k034L2113j29808J63031r6488m476q1824
6454E67225J11786O2715m44003K44008J95064l4696J16300k15264J3450L7843
6444F54428K2905J26026K3056j22323J4362O7720k20508J03363P2028l49423
6434C91634K98911k2045L01148k93468n2638K00411K09689k8498K13305K21357
6424A439806P47289p8624m74070n74210l02244J21583j61423m6982l4176R7344
6414G34293j48895Q2991j15481K29087k02718O9004l9856l5377J75104k21311
6404E26841J53507p4771J41900j38703n520K550J73799l51711J29397j70804
6394C86485J67697O2659n5996L54500j11441l75355J30940O7626j23064K14354
6384G18405p2805P9102j80341M08091j82801k13590j02045P9789N9219j43081
6374D49943N6997K25093k94954K56016K61452l65428l6614k6475J88488N9907
6364G74425j77518J45868p7293j90344K13904j08547J40543j15094j26713P4996
6354E54227N4465p0944J0412L9970k0254N0071q203r0760J37354j14487K94177
6343H36028k02191o7687m7666k6186K43559j01635J7797j65972J34368j3749Q1373
6332F88039j25758Q0204p9619m2620K52950J06378l03488j11336o681J95845
6322F53914R1043j98951J85995k29013O3072J05206j37608L08474k15095K79701
6312I06738l0369k01501L4594L2652m3939m4508K241m5282r8753J81447l6829
6301F56491K30877k95878L3638l5729J36869j89660r010J94774k13951J41107
6291F49528j47322J27028o534K50060k34832M901r3909J94277j1840K18893n41681
6280D08569K03451L7568r1666L3546K4569J46068j20709Q0264k2014j9844R637
6269F89439k5778J64878k68420L02268l6307O3704j40003L9784j29937K66866
6259I26494m86498L61935k68j78042J98682l8799j57653J29720o1049K2881j71353
6248E46050J75171j78158K3408N4965J12065k34635P3936L48088k97069N511K14702
6237H44034j2568j18642j38823J61441N5607J84332k41506o1268O2799j28108
6227F07298K5017l3043j07796J56796L2597R503o7636r6122M48437q3437j40245
6216G51369J18378j55802o3253K08583j17613J08022k54729K20730j01711j6208
6206F97766j26441l5652J70721K7002M3632n5392M6122j17680p7084Q5142J47073
6195H05209j82547j8725K16703k7188j44729l9407k3363J49144J25615q5859j77107
6184E97746K02460J5753r4814j75796K24789L523q3305J14567j2660n643j86969
6173E99651J67322J26123k0344K75944l3099k03041Q7294m7448n5727N8825J93573
6162A149073j52022o7209k02545O5580j90828J15812l7151J08727k9955k06261
6152E53221J79802K18992k07999Q8163j65212K81544o8955r3644K7096k86982
6142E26026Q6946J99343N2132k34610M0318L7961P578k16822M2205L20624o571
6131H55130j46725k357K01615M9247q6607j29918j29508L29531l07338K9452n8270
6120F04252M3711o21j03563M2205k0565K0728K0919j77165R4866J40951r0843
6109E74875K34181j55363J34369l0510j23807j67751L10232m9578J5460j33984
6099F08124R1750j56871K8551J0511n2836J85404j2375M6959r2035J6031J60451
6088H33664k88232K10614j83420J10169q9319L9214P0234n2624J10525K2157o379
6077G76603q0896j78136K00799l404j10388L96978j02842j29690J25150j55166
6067G39008k3763J21612k56339L30207p7907P1289K23103k07364k1780o8815j59726
6056F69525K4875j22760J70058J10910k07790K0173P6299k63821K03693J4294
6046F95456J03976M8665q0688j81570p1216J95852n007J7060L38J15678n6024
6035G82520M0916l93612J96211j18581K23610j93284l5941J31358j46045L31355
6025H18507k18569P9982r2260L29052l6907j24534P2713r0607J57983k06331
6015F89029Q6372j43544P3104J41062j30430K35820l78076O2382K60796j44446
6005G52069j0890J3638q0063K93417n14229K47604n4546J08259m0907o4592p8449
5994E71311O3074j04558K01481j05891K06866n2030J51440l04849L0816j17401
5984E40259K24936j35556M5073M73686k19572J70167l08394l2887K1846J01514
5974H81072K2533p8166K44820L5365j82422l137k25871J48616q9069l10711L72500
5963H15530k32481K40583j06817k52521R987l1636K94451j25236J50368k34394
5953E27834k5278K19005L3038l3965k38363Q2883m2077O554P5074J45403k992r0691
5941F56425K37587l42239K46874l02078K36540j73827l2304K44679r6618Q3677
5931G58716n3544J77459n18854M25519l1345j35707Q5376o5899J75455j08819
5921G08357o2192j41038K32574l8735j01440K08829k47732P6464J7561L376K24664
5910H80688j123j57226m9814k20506J24273P5909P2486J10724p383j71467O5025
5899G21586M3729j80182J35014o5208j09927K86348j93633J43497j44202K6443
5889F63465J15768k83045K11550M2822n4143m890J3932K1067j48873M0450J62676
5878G80779j54066K6130O8041J25782k66827N8844K9130n5952o8598p620J90738
5867G26381q9031J00400j783K2427O6431j33665j22502J65128J37917J2813k81332
5856F03184J02452n0845Q7169j02914J28962m2696n161N4394l3855m0471K61563
5845I61782j02720j55048n4139R1272K4691j20839J38372k51463J70542Q3569
5835G86019j56700l0610J08216Q5834j78232N1726j45230K68997L5788j77477
5825F48331J56979J00150m15114K92920n8708j40567R0279J5036j78439L43071
5815H53938k53247K70578j60784O7640m1561p1936J59396k02471R4433R631Q9411
5804H15028j34227J91493r1601k21075J65400K3287J61583l23253J25073j52405
5794E59303N1863K29970q0538M556j2711r7718R130j42441K34038R7895k67889
5783E85458k6211K14175q6073j06848J12678K26825j53915k07934Q853Q3286J33246
5772G83540K2747m3184P2333r1047r2021M6448J37526j92288J42488P0049j96138
5761F60453K19560k80737K75796k49135Q8781J25633m5351J51337n3767j61817
5751G30753j0966J50524K8859o6427k14196K14309k12962n1816J02164L3200O9957
5740G73399K9777j86982L17146k47156K13303p020j76808K0650O024j31572K92651
5729I03412k1030m335l9629j0175m1545L7143q6843R274K07183l41767J42630
5718G54318j7903n7775K861J42878j48910O6736l3774K8755J94035r4737P049j12213
5706G31320J37228p8799k54794L27212L4757J19201k43721k2637Q8051r9569J21708
5695H59957p8403O6782o1412M2011O6998R5553k52710l0779K18668l9930J69437
5684A056172j53928r8976O4069M4222J17877N70540K26972L61598j37701m56471
5674A594374k90396j23344j06083o3739k13417Q1224J18619j78903j21416J0062
5664G06981K68676Q2168l258k73057O5235K05620L8681j39376J17118J68734
5654A237522p5285J39554J06415M24016N79305J334125k72973p42560o14540
5645B115579o24292k76812J21428k9255j87331m7357J51508k04290m2867K8834
5635A005145N1031j22320K87592k88797J69167q9441O7405o1864k487j2589J57542
5624A160384n9881L06397L57456J54662L35818m52488j56582n36163J08252j22570
5614A095285R6164j97090Q3610k41207J54634J87072l39037L76690m4732o1044
5604A110345n6052J49081j48662L4929M67991m05317L24964N74790P80057J69021
5594C001147q130p32612p78469k23573N0498k16639J03819k29163J19359j77811
5584I08426J3748N2444m7509n7585j48358J32730P9950j60190J58868p7143J07387
5573I62768M4157k09287L38309l89803K06555q580j26182K85725j41756K9677
5563I91583Q1730k62559J03967p8323J00866j87632L09332j01782Q5469k98274
5553G44377J67267p0781L9923L58282l36669J65878K5253k60345J75613o2635
5543I46163J79367j48178J2774J39944k07287K02768K5308j63914O1561n8434
5533I90072N687j48684J3868J80236k2398n9055K9203n8666j3286R0726O9981
5522A077684j62384J23926j30206K05364k09721L59686k24156P4966J99293j08245
5512A206207J37585P4086j11318L93981K30280J15238P75670N42962j73606p52510
5502B438575o92518q4310j11749j17931N0058J5034j92376n8685J17185j85476
5492A177807j4854K60579J3187o8987N2463L8473j14818M54638j70672K13075
5482A840891L59475J10949Q5865Q28255R64513J695410K164727j00625j840888
5473F108572k198290j064705n52593n2413k27250j56985r3943o0074j35348K04153
5463A771124l54423L80199L7711j31774j35964J91321j02883J58806J06858J9606
5453A940581K39842R9852M14656Q43975L49475J940294J842172P54545j633342
5444F792050k149897j438717o08198k42752m8841N5318n31084k4050k427r7704
5434A703698k0416j8262L9852P1013n1747K00788K7879l07653K6629Q5536R9647
5423A856964Q8537r2296L88908K44312O34694N48824K61696m53898p34070l43121
5413B400550m10143k39068J89300k72538J41333j0218j36899J68637J86140j64377
5403A852717J68604k03768J35623O2954N2310j57116J18361P5914k8240j82519
5393A894840K18672j97288K5364K3288k3892K03833n3329l6027J98543k37040
5383B016964P8036K37819l5362q0718N9004J3076J13610q529R8890R007O2006
5372B563803K3634N57113n05720K00596k1700K4933J90818r3252n0276M8686k9850
5361B908785K47512P8655O7707k5790K4148O5526q2589K46375J85617j03439
5351C612507K84683m0476n8370K98663R9513K74575N6229J95086L64864j28126
5341D959148K84440K00760K56802K58201N17237K644O79401M13714L26845N75823
5331H475015N25361O28998P15270O29803J277119J073174J586949J360872K127997
5322A8400558K404965L259296L872102N689036O904653Q390114J0840144J5990446
5314G5751314K5017323M3736218P7964511J37203607P4231265k0482936j25746771
5307B87674531j21995226o3893387k6827186j4832866q720054o701592n795557
5300C8908663n145866m295388l193729k850934k764750k345464k069147j637271
5292A4606114j047189j237811j201291j079485q79905p71912q30863o30596l24007
5283F603055m59156n19210k99211n1640l57693k82498k15811k29475j90994p1118
5273C926249k88749j85214L18853m8575j3857j40235j52671j00607q2645K6084
5263C258633l99672K4398j35561l31334L07023l11146J71077j23994m2930j28783
5253B287711N7555Q0884m12776J5510J62282J41034j7236j14027l25638P1553
5243A946852K43787l81251J76523K56650l73004K2285J96047j25526K26751k6748
5233B162366o774K3844k60034m8303o0761n6300K38150j13511J27264q1431l4401
5222A890109N3503M8893J0252j01316L5691j33368j87545l6885k67531J42480
5212A454283J30673J09126J1729l2572J00805K8357R0589m3738k5456j74461
5202A649335J28754N9906M7867R9426k38680M19530m8962l20679K23769j37660
5192A882606j30760n4000k25790J4643K04910q920K61807j60587j29529j0917
5182A643463o7574j9125K94726q2953j51311J81551R524J60131J39429k05725
5172A902136j19490Q4814N8058M5171k01278j00485j378L42820j35540O7770N416
5161A948014l29631K34005K7501R5915N6565l6234J929j46378M5701j15867m9642
5150A731878J22375m258J07747j74101k91126m8794J06832m4285j53030L09181
5140A662419K7678j26417K78643l9392l33315J04127K24069j16025p4810J08377
5130A715354j53476J26767j85472J66283j68883K28370o8398M2068m0258j94864
5120A467491P0030L1289l7949r447j41349k2103O2414M4581o8419q2809J99938
5109A513667q9884J30134j54216J44474M4851l26206J49568p910j03896J90483
5099A491065k57356J41306O6700j3004r5404K38422k02447m9329K37008j07840
5089A449121J39669o0828l42355k780L22746j43366R6657k50193J43424Q2585
5079A434680r9341P9059j69335r3979P7979L7162q4557m6990J4550K85067j75823
5068A258472K7747J56300k64647Q6625K48614k17759n1773J24710j42718J72032
5058A397603p5258K07295j06986l3887L8887k86780K96611j22141j47514M68238
5048A636068m04372O6081m9259J75167q6900k20442K86266J25810j76976q6915
5038A264528L62488P7252k02138J87493j85043j47690J26170J90998J6923j32443
5028A558538K55085j64471L05123J77461P1504O10098R39790K00252l44452o43137
5018B965791o62293j43079Q253j83201K25994J1091j92393j05192N4217m2965
5008A936223J8728n4534K50751j37327L0870k6798K93560q4278Q0911p3841J32791
4997B367056j49675P4265q0470J89029q5110L63749j18389R3942j2998K34629
4987B876028J26951K68267m0132q69M13079L1279K08953J80228K52247N04787
4977D820818M26871J013860N14918P49188J283387J601603K433862M289367
4969A7133874P040492Q821705K833577o208658q612062n916687k898960j552932
4961A0640349q85743n68137J17585l47543L3602J17613K02327N47837N04945
4952A0362835P98745J356603J579757J863037K143984L634230M961184P943380
4944C4643755J2088406J4814881J2729072J0773937L166348j3777805k1381224
4937E3057370j6258981q613592m419869k593381j610096r48891n55804m37344
4929A7619412P1557J18712N74003Q98930J472411K330035K667274L615228M651804
4920C4019366O569590J0481095J5933009K3926647K8911293J6416730o196029
4913A30061701j8932708k3656100k2070657j6288973r975400n571328l520093
4906C0046442k684228k079715j266729j111810l92468l70265O01193J233146
4898B3975566J316180K238218K985201L725616M910488O785355J0328042J5231352
4890G1496018K1898966K5806652J4191696r631601k5350745k4903809j8421892
4883E5085285j1404298o909796m560770l567039l201141k556205k090802j557002
4875A9238232j662871j022604m53183k26076Q735M40915N93193J503855J494469
4866A9914665K987258L914590O167869Q087837Q850765M342444l061735r037887
4858D2165806r831789p691138n040339l453172k110928j986295j360390j210306
4850I481449p83141q17232n73047p50598j29056P6801m02642j009477m36252
4841D656805l25990m36170k32801j58281j70979J40070j25486K01610K13645
4832C762423Q92327L35449o29291r26720l5813K03268L13630K40088n18784j008176
4822B628401l84349k04675q7747j76349Q29J78301k67226R8364r3499j01722
4812A590328j11999o0267j30240J23288k23339k39083L43574j02288J63989k63072
4802A090891o1797K45611o2824l45601K91534K3283K60973J54230l29570P1990
4792A338720k88018j45037M0145j27475R5655L5712R4198j56656J3738l5294j81416
4781F84272O9461J1025j29003R3974k86708L19754J98329k57859k11716J32634
4771F24163k23862K23397j41580Q371J45460M542m4136r6817j3890K77263k53399
4760E09512P7661M8520N67r9549J01954j03837J85290p3850l0048K05563l41100
4749D80683P5604O2361j20564O1632K9689o3779j35179K10998j48891j22408
4739C30146K53848j51732L24924j6371N1747k31957j47761K01480L5956j00697
4729E49583Q5284J12585k59350L98340J4960n5775n4492J2859m6515k14197L20476
4718H63758q6418J44820n0677m5719j65547K08608l43418M7403K67712j60130
4708F80392k13917L07226k01056J30558M0238j96345j04829J48051J71589j68988
4698E92919L3064j56004j4610R8477j45449K0759K67379q8134r0602J82586l63804
4687C36581N13530l62594k5619J67448R5943j57995K12431k43387J0124q6207
4677D60255j6367K04405n5765l2355K15368m25381N51975l94255M8916M4748R4466
4666F96010j03724n6375M962J6606k7933J54519L1776k6951K80882j55097R3820
4655I08495r3696j6298k50358K51035M707q4327J954j31057m514j7217K01039
4644G69763j35832j66928L34641k40706K35085j34924L8613n4488r5378L13933
4634H63779j23341n1453J29046L4986m3087M37542j26339j37367k16401K15354
4624I82719m545j2016l24988J86063J12496j92971k6505P6190l18279J5321J60586
4613F54071L8969j57001J48423n9491O1369J19581l3290p7315Q1700r0143J19377
4602H06250J06018j11496J66627P0520l05165M14407j60716O2511j38556j33100
4592G77300j86426J31221J47759k30005j605J11491o0308n9270m3723J7726K5410
4581F29570K19236k28759j80709J95330n5123J11398j19896j5595K40396j31242
4571F64606q7557K39534j55366K27102j15852O7221k24313p3606r0218J07546
4561E59097k03344K77886k20922M1863J61392n2775m9097N16m5492n1897O4626
4550D81853k64668N06553k27603J6712j6319J96922J3086o5497r5744R5651j16779
4539E24167K5500J33976j4595j16202l2303J50476k63844L84548m73311K09190
4529E27602Q7276j10034O4667o0775j37370m2511K95432M7221j98714J35064
4519F07858j09153L5312k7437J41416k92248M8975R0787K31958j41644k09492
4509C76332J69525r8673Q9480J91747m3064L0964k20875P3601k43319L96229
4499G21947k96091M9841L5207O8974L7833k37673K81836j29170M0840j48416
4489D25128K22060j24196R1338O9221k33227K50408m00992m0014M10547j13751
4479E56522J5399l8839k3043j90016K11591j42950J11877O9823r4810K09362
4469F84916O0507k40574J13237j86187K40057n3592l7189l4236k07851K41166
4459E80254j06135J95087k77689J30820N3216Q5035j03103J00010n6811o1754
4449E38930j30064K38375k15006L44491j44797l86207L61520j70444K58027k3990
4439F70835k13727p3269J48508J0223M7815M4157j46630M4277n2122J76069j48926
4428E07210K75j20056L79711l47340J22992n8450J36212j98430L6830R7339J64027
4417G20320k08291j470L5344r9418J36377j05459J70447j24498q5520J49120
4407E86952j68782l7354L55549j81684L2730n2886j57734p773K71125k39382
4397D00761K26349O5998j06616J13433r3903n9551J05270q8962P7781r9798J36182
4386F76944k57706J97203o1234R4705j103q055o2800J8737j9239r5249J54593
4375F36796n2934M413k26056J46827K3272p0391J05148J77541j40198k9508j68397
4364D06513K62483j30199J20066j57301R0971Q903J06425l4457k47008K33277
4354F59673R3786k31876n8460J92689j18204n7583l1965J10710J41865k98271
4344D02364o7136L52550j90887Q2512O4476Q2432k34421p121J02515k76669J45130
4333D55745P1028J59185j33552J5500R439J42330k81630K35427J2722J7620j64609
4322E39205R5638O7923l5012n5220m9488K30774k83484J00389k895L5480p4758
4311E68552K2575o4188j10824M24609k25183m9604r1736J41055k51252k8992M21391
4300G56403j46272j21862K73245j56975J02739j92574J61236r6797P9884j41689
4290E17338K03863k43753J22620Q2398j97148J0920J26165l185M3535r5824J4126
4279E81055m7852p1362R4034n9987K451N7751O4268l56645L58956K0722j16288
4268E27103j00856J77750o7711Q6030Q7685k06016J58508r2182J21201k14315
4258D77197R5507j2950J3755n5566p3092R4472J72297k07359P3681J37445n9301
4247F56086R8516j46104J92214j871l30587K50956n4856j39050N24l4493L21955
4236H13290k89561K16317r8339o3694M8522O8829k76558R7386K74977j92100
4226E99069Q8109l58494N7539M72010k19407J81461l0125n8073J26369N1829k62711
4215F47576K33608r3691j73504k7842m7293J94108j33052q5673l5267L11824
4205G90794k05953J63876o6297j01365N6070j4290r1964L05485j66867R9703J30545
4194H99737k65176m5284K14824k28339N9425l1152P0366j25115j66178J12651
4184D95759K88497l73392L64824k8808j6552l01032J92934N0424k20610J71596
4174F23640j20485J56727k7678J95524K45828J18352K8539k25127j44341J83K8165
4163H79327L77410j20309K4726l41229K43029l21033p5316j2803n815K27497
4153H75484k83841L18342j55844k4843j4268L07446l60904J66990j96649J31666
4143G63579N5867J60888J13843j68365J47448K31906Q9348K29964k03892K60783
4133A681369L29928J29770n6624j44288j89211Q857m82756J82283l93302p6822
4123I89204o1511l3642m0800r7165o4033Q1180k6901K46019j23713j90827K9072
4112G06883K4663p0256J52102J72624j15191j56331L30600k22433N17422J04164
4102A444247O03219N9957l81705K1763k33505J72384p02532J30920l00257J04107
4092I18598l95666J63948j6694O8637O25J09533j99480k42M7749R2801n7448r9870
4080F32491J33843q5639j3645j13800J20197j10790o8077J97835J1839j26057
4070E78197J39798j51860J05233j27531J65211n186j5798L3182k86508K08773
4060F43511k9268J37630p9890j58493L99816k64387k35501L18041j57938M7820
4050F21341J99309k27663Q3221m8460R9734m9218R513j43213L4741j01347L37863
4039H15821J33964k60366K2586j08122M45826l06779O8427j84209Q4230j00826
4029F10552K31708j57981R1893j07416J91343j77611J63861P2678m3798k46520
4019F28709L12787j79294J04718j74032l3655n5681J42422K01083j92458j25276
4009F29323j4848J98567P1589k37076J22936J41995j78180K46390J8339J08072
3999A107107J4750j53303L73857j03149k03230j03565o6626k2429N2972j59875
3989G36509j86231J74162J86336J06034m0467j65176R3997P9719J19930k54718
3979H50095J37019j5526J83613j35847J20328k3248M82183K79892l4750K4394
3969A868153j23929j10388j72346o4253m7530m26660J77576J32330j97766K34683
3959A269870j15226L5264J2549k58106k5190K10409L02268j18004K32160j61776
3949A384218k5535o3462m5700R3366N5031J48845J22758M24568M0324p0134l3105
3938B031174j25528J22414l33567l61578J27349l8690J54175k21147J20500l75596
3928A099506J23207R6018j40448o7015K21080q5000L96390j64007O0694j12247
3918A428178K18085r5173j98259J89548m6935L35705J27765p0392L0032J4031
3908A932585k24149m8932j30781k7444q5790j28643M8195K30821k79007J60500
3898A447355k64088j66751L25723n2762j19700L76887l16339m5364q4069L71325
3888A472217p7691L0131J20173K13786K05660L67272J89216K9528K87425J06935
3878B944652k45499m57923l81631k28431k84905K62241j80947k142P0180j6409
3868A479186R6847K57311K84618K96507J085452M52025q00041j060965m01192
3859A689748j09330P5255k6096J21868k67999J63334k79488J687j11599P7040
3849A334420k99749K59680o5347L9236r0945Q6104J49196j82573n5989J06428
3839A280461j80517L19918l00239Q9114J37298r508o2175J20590q1717J406J04558
3828A419189j50241j01366O9033Q2723J10415k05881J93744j53590R6885k9405
3818A331506Q9412J28216k72644R5439k3962P9648p9431J1149O2100k97856L05574
3807A429151j30207J53730j34586J51797j39364J86873L03077r5520M5987r6844
3797A674094Q589l42823J72226j7908J43079Q5292J02173p2588j54914K74531
3787A871751j40252j53460K56227r0907K63643M301Q403j86571J78116K8538L84859
3776B424648j01218j9420M65158J51975j89673J82380M25048L86809M31270M81132
3766D638109Q87889J029790J810394L029574N530218J0671104P751101n985945
3758B9362234j1738148p460376k943722j268923j052539k55574l45895j88032
3750D109025o46043n1998j23081l41664N0626j46948o2713k12359j3211k39431
3740B322203k3192R2737j88079N9357q5481P0682k47498L14670r5180L73724
3730B593943K28958N17645R42047j23152j180252l74001m14847N2793j69914
3721B073220P0121j48179N0531k70248J14094j06689J99510Q6536j92622J6517
3711A892791M105L09451j02387l27396J78453K26747J0459j88149K46126J71283
3701B421483O3321M0402k5898J18462j12092P4618K38078r632J10313J99074
3691C118129o4052N1605J40480K89926K53015L79992L55182K27531O66820N01317
3681E919945R76268J397169K583523L681761M176577J315892k657500m212812
3673A3180823l059481j939109p67880k35579j24412J66820j63372j5012n9550
3664F983248l8461L83060K87626M40263N18900J075897J301262J523201J629668
3655A4104664J690305K943450N244807Q447010J3996360J6853481O179532j1126212
3647E8333397j7312058j2648699o757558l231692k042355j317491r31176p63622
3639A3328746p19719k70354m14637k00621J23880L65627P23684J088389J674502
3630A5699497K103826J855921K515699L732464P351639J1805744J9258806
3623F4323596K3078881J1090867j4473943k5123597j9698677j0386565n525318
3616B3285244k638559k247430j485398j792070j217875r71640p41708p18225
3608A1472339k41399o6737M5349O49283L63729J116074R65813J609503K415201
3599A8329155M193476P227234J1679361J4387007P201532p640116j5709921
3592C9667728j2925101p575412m102528k163372j148671j258890r02864j144249
3584H446641n75017p57872k42893q28090p4541n26192L9838j16713j08777J65594
3574E421978O64136L96155P52287J377236K607455L637187J939641j468072
3566A5328003m022407l261366j993136j083502q06460m15145l09312q2323k76597
3557C077755k30364j28819k28784l51394O144j33777l6046p2066j40743J7258
3547A779164j35818J9171n8413n9724j2407j08453J27637k24841J87971j6498
3537A497789j68669j88203J04541q2792R6229Q7652p6540Q9405J2206l19957
3527A051661J46610j56884j05396L06499j28354k81356K72097R2702j24975O720
3517A079324j55282j8746j718O3558J56842O5207k08295o5628o9866J14400l9320
3506I20476O9580l1277O2766m8339J04843k02123j24891J40717J62072j7471k1524
3495A014829l088J61911J29696l84648J12528m0254k8724M2952K6158k05815
3485H25545K44859l21836N7441K80766j26171J64188l60253J44436O5057K5502
3475I99534p3202R1135K4485j22147J0371K95445l00774o4047K28590K06445
3465A295835j76711Q8644J73901l65430K1775J45005j23404K17716k55701J76211
3455A197841k4348j32396J19881M4289j94373J21109L0418J36443k88007J61335
3445A172192L0967R8681q2984J62381j35271Q591p0581n4730P6496J46070j90077
3434A161735J53693R8537j17575J66391M1536j57320P8900J19986j22006m5669
3424A378208j8853N8307P0403O3451o3623Q1720K6703j46386K93398p2546J69310
3413A840092j77061K01221K33200K805J09951j6282j50292K07657J1301K25266
3403B487858K52677j34365L44002j38901o0441L19089J19357K65691Q2413K77980
3393C815360L31539L42356L73430L15462N54036M30358P69953J037172Q90180
3384H859846J465877J920151J890595K969201L989193O090449R301052J4786546
3376E1272910K2852737K4121220j787387k5251009k4400558j4650116q130071
3369B4027726m623854l173159k333881j545746j586361j089173q94038r39162
3361G842352o46462o29100m58682n09441j87538n29951n39114k62995m79021
3352C600048n7388l17565L7412l58574j55576j07012l8925J91666n01264J9920
3342B312742k23776O8045l03301m9916J60676j83015J99069l8957j05409J94703
3332B030861j95361J89977j23702l59458J78438j27431n2804k9437J8039n7071
3322A472051M4267j23028k3621j14357M6032K52940l08484N2546j38551Q6986
3312A246781N0756j2887o2705l502k84563K13030p5770J03839j02n1307j29710
3301I93860P6900J57209j49893j07015J64796j81596J86166N1051m9276J05535
3291A247737k58048L75442j78558k00665J30757N4186j71482J79621m5677r3460
3281A039853K91978j13996j67568m6053j55549q5190J62435J7098k0435K4187
3271I46760p0138J82890j74785l5862J56016R8202k37606N1636j74981R0192J30925
3260I63249p7745J03726q1498J29931k5343R7381l79542L9014q4607K98360l32n2127
3248I30467l2126O6411J06471l32917K90427m3934p8229r9682J33503n9045p8599
3237H02747N0414l0821R7167k02871L2957K58540r367J07374m02414J29124k5429
3226H07421k06346K77297q2026J18036l11875L71748k08247J13363J12406q1739
3216I10038J16514j82368q9255L09637l73727j2733L11711m4470j13351M1715
3206H73711L02835l74333L9947q109J02529l0189K1546N29K0420m5640J08028
3195A011274l4181Q0372j61456j71174q6570K49040J07723L6883j10664P051J8181
3184I46479j9133M6102n968J39052O1003m1810K63688l96239k3206K6787P2595
3173A069350L26484m93285K72349k3838J00243R3953j42583n1000M96021l74210
3163A273484o4521J49579O9589N6276J66407p7231P8899n5589O14006k15437
3153A995462J48121K21203N19405P17259J098118K352511L172946j099285l032759
3144F092981j971941r24488m66729N035j66218j94204k2445j48759Q1650P2807
3134B357689J50738k60442K61127j46517o0341J54363L32745K67792k57225O59686
3124C459615L91060Q3837J052109J303877K183919L917088P107341M34710n903911
3115A4029645m667344k095979j176788j159896n57504n16926k44937n71421k07536
3106B831314l931J29162l99504L1282q8188K0345q9459K6270J70073O0486l96980
3095B290870j1755K16747J59877J25916J162614J609413K850846R77593k444922
3086F937199k573139j456426n75459j58504k58460j71311k3049q3915Q0284j5870
3076A701350j76947k17011J43561J83946m5413L33483L98130j02368l76499n10656
3066A331576J01071r6096o0376j78509K41717k66680j2169j97386m6667O5580
3056H82061j36370J54946O6613j71175l0778q734K50772j76923k17248L48681
3046I61845j62735J31083q6005J64698K78937J05375j46895o1232j89167R8528
3036A094432m5923r8671M7734j79159q0462K1713l5684k5845m5753r9258J45338
3025F98462j09629K7119r3649J28143K8573J02197j08641k5034j32020O4888j86511
3014C93898K9506K3394K40143p8480J47464k13129J20007j01214J8076j07950
3004D71715J07161n0528r3011J80427o424j37041R1905j70590j14704K68516
2994E47426K33460j84949K4004j85837J10724m9514o9986j16769M78452m29141
2984C57870K45044r1149P2192k7975j00704J9376K80188j47806P4149j86650
2974D94535m5812K78833k94949K02906J03640l26028J15927J28579p6940j20677
2964D60014Q856J20829p7171j07635k25280L54047J469n2150J51810k64080J33177
2953E03886P0155k99794K84371m0045n7311k7280J34401l97690M45406n39364
2943G6735M65798q0835J35225p6501j7410N1863r1549P3778j51337K70012k01801
2932D53978J11450k1119J05271k14519k2914k01930K82537j93562L71932j60907
2922E10217K41025j83664n1631J37593K38379k83204j30020J12371m2375J34187
2912F82878K7305j8161j60847j55129M66847j81606r9997J16289j36410R8714
2902F39883k9520j09965J27908j30020j7702n1634K72297p2228R0145j74262
2892E44902K54280k57814J43546J16881p6946P3013l9448R6753m4615R922L9181
2881H59655j04193R4783j287k9079j61765K26012j80474J26823k47301M30426
2871A013600k89600J56716J143P5509J65629o3224J90892k99760K80589k87413
2861I44081K19977R4020k42605J65690K79966j33970p1606j47476R2837j84843
2851A016071Q4021j11984n6038J57084j11170J8584L9163k3414L00247l45849
2841I66715O7259R8912K6451K04078j92426L34874K63792l23604j41040l7574
2831A267437R2397J70686J34472j38055j20266j64009p1869K44258j25313k27378
2821A062360j66402K04500j1521n0012N8456J93705k66795J53781N6296L2170
2811A266538m3142K59489j87446J11220r4410Q4040K4858r8623O2274p3729k36921
2800A074148L8935Q1316q2598o5139R0596n7568n8602L0014J22244j57807j03476
2789I12063J46441j45510j50930Q7827K01078M8550j4570L9028k48952J90402
2779A065427j39433J971P1047k1974J63674j97802K467j93507O3122l1443Q3831
2768H67380j52250Q5820j61586P5903j55480r2185K05556J5326o583O0725L3588
2757G76214M5397k75137J73712n7048n7630L0685k2842k41365L55204k17843
2747E09347J30540j39533M7094J43469j75599R1149k24522r537J06766J90797
2737F69971m1192l33575J00775K08622r5288K28706l31726O333K93456k95383
2727D10699R0994q0091J744k4537l3461M132L20347k43190k4492l9911L0777M7981
2715D60992J0593k3897j13705j3088K83682j17312K8150j65860M7685j3833j5833
2704C67574Q6405M6196p9660J24600P2077j49049j39563J36366P122k94790J14259
2693B91537K25254j04827k9101n2314K94951l15601L8268Q9733P6033L8605j10232
2682D42306j26110J72342n6716K72362k42158m1574J36086j43338j151J24783
2672E36832N2761j53989m8027M5385j59032L27903r6327j48660K04171r7505R6799
2661E60311k07118j00913K36616j44056j072j09982L25333J9488k42551m9705
2651B86351K88371m5684J9047J8816M9215p4476j90245J45880P051j23796J41142
2640E21672q0599R1000L8063j63134P6175j36044M3804j5185o6852J32884k75265
2629A66519L41711j50185p6502M07442k10746n0055k888m013P5480J10922k86621
2618C21064L9389J63152J61385r3813n1826K1226l7373j55704N4451M3926j56579
2607C09298K7776j15446K55620k67973L45689k4087j12283L6712J0493J87315
2597F53114k18439N1841l5979j31946P1330j33165K24043j14544K07113j70524
2587D02844J74668j42371M3424k1433R2851k09556O6289R8322M5821j36311k46931
2576A67617M32055k39854q6398K73302j49463q74p0291n4986K2638O3J16362
2565D10171J13985j44576L73527m17028m0487K7896p5311K24264j23806j3756
2555C34879M4753K34609k56894Q1124j16794N9952k49590L06269q2480j19332
2545B36496R3675K66260j57005j63589K07162K1931j5696j62853L838L1572j5688
2534C46103Q1459l8442M7471k05455K66087J06786j57634L2186k1296l8160j29867
2523B89238J68108R4249j26961m9846N0169j40804K44672M9385p8651j82003
2513C17556O6596k5636n6832K07260J6202j99044j7943K76761P4640l33797J60184
2502D85947q933J37718q4102j92922J32587j46185l2865J41422Q1794J12324
2492F26785r4894p9204m565J40725k10144J48063k9401j76439J84236j45155
2482C60007J00790J02537o7510q3133k6844J33915k58382Q4266J80633p6114k67433
2471A82732K12300K08961j62043l40207K60238J31157m2784q7198K3185r3579
2461B92762n324j01463J67717q0753J16935J30959k55744K72953l9184o7558j53285
2450B78015J86781J17741j48786j2133J86483k64548L9693q6729M5547J01273
2440D43337k0794k0107J5734K1888J65724R9920k70462M7034p1255j69455M11972
2429F53536o5410l52312K4860N9996J50634j35714J66261l54473J34540K60446
2419E42364q5407l2566r1004M6634J00580o544j78890J67247j50991L22766k50800
2408C83389J13254k40032J42416n4700K80427l14976K89228k60508l1128J47008
2398D54378k94497M24688r8061q7479J29949O8529k45369J80635k48107J39983
2388D24649j10295J38657r0249M4699K33885k12060n3415k8765o348L4050l3358
2377C41450M6932J45884j53106J1541J24276q3910R0746o9139j25296K79844
2367F09222k05098J95503k70679k14087J8086J86109J8077J08797p1435K12438
2357E86933k08478K70083q0768Q3352k77734J2534N7676L0332O9961l55979L80384
2346E68296j99976O3402j31195J57741M31m0342N9985J18508k32328j85191K45068
2335D24399L3199L7632q9638L67183J22906J4646K32925J97861k84623p7942l95645
2324E82903n539j15509J37278j03191L7814k88036L50437j87184L24550k63170
2314D70353J96570k21537L2409k93531K75239m9076M6943J1008k1662K3640K211
2303D72567k4826J35595k70934J52124p7826j10635j11899J51363k8948M3606
2293C30187j1353O1719R2977o8640m1120K7802J31608R276j64407l7830R7204
2282D27423k15773L44408j47883L0241k34164K11334J22807k8625L8874j20635
2272D28007K03800k23025r3026m2516L14114R8393j85397j75199L45946l43016
2262C28081M4962m9965K65192k53288K29551j62594m5234J2904J88256L7998j94941
2251D00922J05486j18985Q624j8414O0891k44238J47178J05170J5664J70426
2241F32724j85943j04236L11311l47717J64339K4045O8621R9162r6522k82556
2231B83228J7826M0753M2324K80680k58715K39982l46879K41455o833p8713j4511
2220D40597R9856j35843p9737K11926o1711P6799Q8981J00564l73994K68441
2210F35879j53912K23963j72715J1200J9821K67021l38589J34944q0602m1789
2200E05221O0871J14804j40802P6356j67940O4655N3226L9779l9189P3890k3460
2189F17411O8981j42253k29891L07936q4005j2348j3545J66554k3499P1825j23891
2178F03275P2710M9680r0467J58537k35732R1340n4771K3633K90581k66794N2784
2167F94776J63420j23642j02892J12739j48989N6004J03705P1164j59218J82962
2157H50029Q4599j17910O378J29511j4437J49599J57523l12736J18167P6512k99949
2146H27286Q2849J54049J2241J21871j60419j39442L7343L09298q8162L3537k00038
2135I90413O4399j48767M5169J59513N6228k03284Q2771P9359O4620n3518P770
2124A144673Q8455L9707L05208j50285K10524k2167Q761K02352k60678L67356
2114A933906J56689J02459J57671L13520O8652J73754K61866l331N95777O76621
2104D437584M62157J140578J987982J629110j14031p60076M07918J147679J780684
2095A2119585K360823L063941N029357P200627J0954631K0980440L8669085
2088A00378489Q3205379j1013002p3101946m8549363j7149199p323360m769545
2081B1677453l626894k490061k145117j438013q63121M7213N34998J91792j965774
2072I922476k539839j396374n33584p82804k34804m05582l74362m49297l75971
2063B829859j11299k92315K1903l20163j45789j41500J765P9475l42993r6528
2053A482415k09342J03385M7849k32343r6243P3501j5769J95181k36879j54280
2043I57475J51615j59602j60734J55964r7840J13784j07056N5251k17002L18926
2033A010781k69365o7703L22993l43318p3949J22636q6267o6530q049j54534
2023C86695K49447k7413J13621l09075R1268N8899o1551k87698L52522j25722
2013D40993J18477n314J03118j16845j84801Q1868J0128o8203K31820k29691
2003C81550K17520j43373K2024j61948K70087k92448L53341j07988r2075R7648
1993E44338r3930k10466J67302J03778j01499J94402k35541k4373J50711j30203
1983C64519K78139l29501J77270j60323J42027j20136J13759l4195j05827J10945
1973D36677Q0648j89559K51120k05093l4224J33541q7528j76498L23754j67006
1963C65832P6075j1107n0121J34837n4234O3295p2549R4238k17635K70886k78032
1952C21485J48705n7391o0202J57959j79801r8566L8659K7999J0348L9864K38958
1941E88017O178k13180J53974j73200J49863j44614L31711k02384m3903p2885
1931C79577k0973J88505k56508K24254j35537J75015q9934k41721R3539j8734
1921B97483K38029j36993j15248K01106J94470m06545j86109K15579J94741J70286
1911F66799n9068k36558n2515j76458K49880Q275J61242m4020j78472J1224n8407
1900B91922K84780k37472N7321Q1866m1554j74213q0725K07081k01918J63389
1890C50477N1485O8447j08290q0612J58381K16342k26464j58753O0355p46K22034
1879E52656k10503l2024J44563R4189M345k21973J64696J89532m06253J22633
1869D01861r7546K7757J46442J85350j84230j1332r3762p3788j16879J67553
1859C51426J02525J83583l55912J99827m4361K1682k19862K29588Q9000l04867
1849B52629L01083N0867J89744L0007L93430k01094o4763j25982k56046j37101
1839D32774J06948J62914k81306N3027q0360j54786k914K2516J90443j34588
1829C14668N6542P337P8292K5680j70868J10740J18398k16933k1334M3915J08524
1818D54961k39333J64390j90398K14800q9423J67695j7397n2494K5536j6843J4841
1807D36335k25800J86169m8344K24438l16317J02055n5007K59618l35573K07113
1797D34687k01001L06935n9076k69119K46311k77854M43697l59051K01030n4241
1787D12318l535j29489M3639J61946j3287j24314p5145K69850l25940J39656
1777C55699r2896o2341J6477K24064j30778j19658J69474J69720j94816J18817
1767D53762j94484M3805J22741p5436j04268P4215O3545j00874O0242k9436K42345
1756E56157j58981J5464j91227Q7021K03140r3929N9709k3437P3610m39100K70377
1745C58804q6739J74774m9365J8380O4799k33638L25169l39688M16901l22029
1735C27368J1597p9330O9047J16646n4027j01557K5412M8592J02751j9922M9348
1724D95925k0800j65567M12257l44583O031q4921K12231J4654j664j33687m6933
1713C42943J1820J62884j7277r5923p1517l2534N8517M4743j95783K8846K05261
1702D41980p81R3544n9327j04542j60028J69653P0001J40882l16941N66R8708
1691C73715j38091L40678k44853K0852J75442j50275j4075O5330m4812P3568Q72
1680D58351j82797P2249N8011k45788K65258j4444J8407j43238J04481j86751
1670B03739J81540l4877L5002j67842J64905L3024o4926J27559j09107m4173J09554
1659D34398N9257j20404R1161L5814m2727m6267r5958K32036k66536J09252j98586
1648A91440K02949k2838M2090J3647R902j61081K16183j91722K26635K4725k55556
1637B96374L2807r9810J4413o5294J67449J3167L544o2001j31981K35860J72306
1626E76834n1546k8758j92403J06530M4112l08078J01784Q5426K0505o6548j37251
1615A50607L09210k70357K61743j8374l7800J40373j28087j03145Q1218k74505
1605A10883L04591P1316j83211j41584L69226l63704L06984p7506p5468L8529
1595C60056N938m8877L5402J4070J36653j44541j45523L34817k25536R7907J75847
1584E96213j28415j50126r8448K68579m9841j85665J14232J73319k23565N9264
1574C75547q7467K74668r7013k33779K33074J12344k43670r3677J51218L4104
1564D25349l853l9082j20614p5892K47197j43194o2012Q9110J28927j73463k6693
1553B45780L19275k33148p9165J3187R2750k3949J77074Q5168m02787J79216
1543C73401k14809Q3428J98848q8731k4180K27975k60646P0842K12710k23226
1533C55612j08914J74944J28878k35718M6q8479p024J53322O740r5208r0753K08266
1521D01712p523j4424j03459K45372M4617j70904j49796J22293L6857j36219
1511B68526J56262k4938k125J39185m07866L91436l06107L20005l0799j69753
1501C33826J12307j72201q3363P5413N5519Q9817j6816p1289M2193q6240j18539
1490A60627K11721k12067Q4227J34055j22799L8857K5621J60574L8865k9623o9151
1479D20907k43687J31998J42280m1205j66819L01233k71736J64230j15392J73210
1469D95019j97444N5348j38632J47081k45757L10597j224O9982k13581M162k12562
1458G2989K72883n2649k23273L78931k52578J34324K7372J68496k77463L84380
1448F33412k89446o1389l4455L60871k50813K18787p6103K3559j35229r4360L5372
1437C30206M3618J86447j33700j09769j14937J84093K2291r9196r2846J12301
1427C28508p7111J11009j05095J12225J90435J1858j83000o3312J62635j98176
1417B89976O0960J52029k35435K20497m15130J57655J76828q8636k6869J46478
1407D38353l6867j88273J75577Q0048k78j73687J25743J03673k08121J98061
1397E14229j47048K75065m65414J14980J65052J4008l32889J88456k0712J09230
1387D14957L92j05557k31988J34312K66856k29368J65801P0775j68033L04202
1377F22349k18059r4386m2566j62314N05509l80863k088J45666j21425j56407
1367I5416N97952m43783K32475r7327j3579q3187K5612k7941j0767L1339j9651
1356B86559k10166L55270j20564j6234J64196j53515p337j0356K5282l03397
1346I738M19422k54701J76917k7138K18287l39512K63661J8327l37012K40476
1336C88465P1493k46548J63566o2431j40649M59420m15176J68378p5303p2436
1326B38779J63440q1330k13778J95337J81726j86130j57529K04153P1374p6709
1316C39333N5793J5794k28j07443M2351m1932J63863l1927k20936J24040j38139
1305B00569J59024L0602n0492j8241k99469K08023M8432p4267O7072J17573k6723
1294C62103J01219k05016L54276l54487J46303r2960K84565m19848J71338J3104
1284C60597k0219k1448p9880J33137j36727Q7908R4483j47790J78492j38982
1274C09571j6973M577J22472J28358j84857j68809j19363K25296j15792K37803
1264D22283o6467K7637n9218o3982J79019m2554M5825r7377k05715L26318q0904
1253C84865n5950J21876q2381j0620k21461K62436K03528j52803j30831q298Q7882
1242C98243k8698j1674n7382l2412Q960K42855k47177R1926J00193j40110O0378
1231C85102k2926o5656j22152J95642j33369J47868j06933J83124l1578J331p9084
1220C51369j30646J30358P7829j64511M3476n8066K55692L8213k78113n603N2827
1209C12825K28517k37572K06598k15868J01942j02062K61542j94784j42158K9019
1199B47999O9462J16415k09089J44327M2824j73078M7903p8814K66209q6961k1301
1188C65896n2696L7916l2053m4501J9546j46603K18082K4867O0642j73747J91854
1177D69203M5n9114r0192m8457J27950p3078K49883k02067j45743K1135J22585
1166C72150j4282O370j46488Q0310J39293k24845K47790j90975j10504Q8016J60330
1155D07165m5571l0426j4624J40677j0220k56282K68044q6386R2722k20762k8728
1144B15609L19609l13823J20608j3394J37706N0419j93690m7800l3197Q5198N0579
1133C77824K0954r6385j11374P8703J50754j20984P3944m0198O6144P774R272p8993
1121C37435j05717L9739J58113j24189k12238L58724n5213m0755Q1140l71760
1111F5279M60360M4547k41329J66738k37404K17677n5473q6416N8289o3636J61506
1100D90138j27192r0396K18865r7447p3677M0173q5471J43733J10146l03881
1090B24991P0689Q5138j85292J73083k23741J75427K49618p9661k17716P7939
1080C50475m4545J41367k07506K06642k93378K15027k1096J22703k64203J19406
1070C24892j02405p0191J50722K53593m47397L36149q9438Q252J43125j64796
1060C42506k0698J23796l15601K70143J07260p3881m6459j65339J29058J39101
1050D89886K757M7423j23715k61088J79699L198o7890Q3150n4355J26170J04834
1039E30069k83662p5386L48149k12774J05550p1838j30522J28479J04484J0519
1029D53068M7456l4374l00053J87036O1944o4793L52567k55283p5815O0215j10326
1018C21642j54328o019J32056r6198K27093j43689R0251j96976J56151j42423
1008A87560Q4751J58232j15907R3724p5047j73937J53758R0908j86410P3787M5032
997C36451J67408k74981J50314m2752m7470j00020J54889j39405J20792m0402
987B84824M4656k8524r742p633K7460p7038J88586k19483J50495l1098J21637
976D44140m0054n445j77000J26373q7960L9945J50833j46771N3010r903j86677
965A60491m949N37315l18419n6703l8239K0704K90303j74777j49907o3049l5888
954A66882K23619Q9522l31886O8049J68368o4576L4781O7305j74794K08082l18204
943A37148L71896q9702r5888r4041q2532J77298J66848o1766j3004j44686M0406
932C11977P9145k36911J71918J67818k03830R4958k88761J77171J83825j35208
922C22102K8324l13136L57053Q6844l77860J90171j72292J82025J33337M7739
912D84307l98077L04254q5996O3390j56417J58974K7987R8791j07492O3695k17847
901B35569J9591Q5323N3090r9396K3750J57957j92334J22065J00026m52293N01309
890E54657k22135K6874p4736j27919J76164q7633L3952j75204L26168j93419
880B36769K36892p9337k07038K29309j988p5450n277n9998l1958J48579O5456
869D55959r2009j24236o406J08237K44787k38909n0106j38161J62719j47176
859A74699J39303O5553j38757q0499J60417J44668m8372R9847j32802J5328r6512
848C02873K75383m15421K16686J78529j49550L7907l33999K55386m2072O0470
838C86192j03018J74796j46882N317n0424J57695j77668J82830j08332J27637
828D48143n7327J00186k76873K73895r2977j2366l30931K04439R5672J29532
818D81393k4828j36446k76019K18623M5286n7012J24027j96804L06300k73416
808B11104O3326j71387L92292j35728k34553L77986k13713J09265M2602q7086
798C54108L5390n1581j90281M17459k76081J18284n5290j57565O2721Q6237j38605
787B04796r4622J95632L0246j18509r9465M42093m01708m4815N12086j16425
777E09309K0030k59365l9484J30823j39725R595J55505o638P9916n8828n4317
766C46821O3287j12246J04386k49351K71060r4414O3575j57080J41078j81872
756A95244M7977J37291k4483l9274L951P9613l5852j75748P1164J93333j40541
745C12675r9221J86002j92115R6665j01099L18954k41459N501P838j23210J52289
734C22820j05951k8026L79261j58482Q3231j55512l1387K61242l16376K41174
724D91994j88503N0842j95137J83086j88948Q8491r7073p2072K57313O183j59813
713A76363K80362j54447R4398M3951n20321K48000K64990j50057K60828l65371
703A78696M8232K79612l25433J73880l1401K2194J04185j55596r492J54073j60825
692B78125o3046J0877K02621k74096N986J82638l2294N0295J33845l84422L49470
681D59999l39447J25044N1841J91339j41874J2853j37770n5847J62003l3659M4888
670C39370k929j18957J31847R978L361n1945j79985p103L14208p7283j86N640Q5844
657D51860k28921J24376j04326j58628K96240j59701K71148j33143L7990R6807
647D93702j77183p829p2132J94976j98831J01463j04490K43778l94667L08562
637C87349l69247M49538n1487l9466p2367J1342K8503j23272K05445j6797j95330
626B14211Q3147L1564j76846J47610N2782p703j41457M13148l76297j67187J11641
615A84613J02709k05847M8448J66312k2428R9590P6331q9792k48002M5334K74868
604D32136N4628k81555J17659J25402j10737m01991N19639k57020K3387N5640
594B77188j5193K11105j23583j18154J17986J73569j55310j77520M11561l85908
584B15741j9916J74052n2460k2262j8610J5877J24718J1848j75277l533J68683
573D18861O6630l13181K43310j44594k9065O6262j01776J64376j27985K37082
563D79920j93247p2784m1137L3165Q0314L21528k25421q8209J12958n4280j18289
552B34518m5529R1508O7714J14055p2278m1308q3084J52322j33075J21680k6628
541C79895j69103L15312j43222j57008k01649K24117O3130J05430J49192j17673
531D48421n1059j19297J15058N5099j05723l0786p2531j9859R1900j50424K02963
520C63762j54736N4264J62832k24446l5252R7666P2862r612O2860m7603J11409
509D54006j07664m2180n0372n0307o5365J56119O2640j54997O9220J21888j37876
498B55112J9265p0557J66442n5794k87096K60610L4399P0073k27343Q1240j71722
487G4629k328L5557L00768j5257j99985J08952J3156j31619L225K79344j13921
476C52521r0133J83414j58947K8633q2211J37062l14968K31010R0898k42184
466A35095L17766j32534j55026Q3356P6478n1841K8863l4733j03600J35141k44954
455E4011K91500o4734K36259j21237r0912J76239k07615J31422j72834l996j5158
444B12945N844P3918J36657l85433J34557J53469j71805L37792O3021q2445N4388
433E32908l49783K11986P6175j46397K10664k92462J8902N6637k3354J91685
423D86961j85672Q6381m7576l70191M45292L2154l11868J51489R2801j73786
413B05985J3409j71935L04631o6707J48327p7926O9198n1500P4213m874n521m38378
401a078J05770J08235K98073k80918K39231o401k39990k0960J02183j5342m0537
390B48266J48635k63830J76073j12297K3438J22674O5491N444j87363Q7059J12454
379D26044m7464n9631J76938j77781j6716m1648P4528j33177j8204J02415k743
368B82561K87125k49573j2398J67806j47324l603j39102R8904K66046j90604
358C59838j88783O3811Q1631M9886K43594k98746K18393l16396K593L6039L1999
347B83859J39765k70991R0969J25721K1295o2946r5265J09546J5492J94248k87011
336B64682K76705k0116j65534K16455l27471L03871j51849m0746P183j98015
326A65165J71097P027n1939K12577o9433k76537K51404n9383j47508J70394J92731
315E65595k84942m4655J24213L8347j85372J07289Q4348r2780q973J65802k16786
304B52086K30480j64439J95426j49487k51337L38333j84894n929J44097m34851
294c0515L60550N4582k64346M21484l07258R0107k05056J01146N3512j59788
284A14418J39591M4933K6184r1258J484j58648K82650J03011j31520L12767k56991
273C86621r9636j55481J37047o5363L92760l18582j3312J78121j3671j55541
263B72963R8407k5170p5309K0278j4948j14131J19772j51931R9167r240k108K48424
251D66174k74529L03601j74879p4227J68774k81690L27916k36391M4596J41379
241D10724p7554O8999k03699N5489q4043J33236K040N3854q8821j06070L9843
230B03998K21154j57656k01860K97486K1453j24349P3353k66297L21306j36599
220B51989O5037k6442j66785K16772j72496J72394q7540P9285k36255j60104
210f4145L19532l1959J85188j3694J31755j33600k34573J57284J32464j9122l03571
199A25559K44988P1587k37017L11290l84627J47967k48632L02912k07942K18484
189C44569j94021l377J03704K10560l02477K11219j71302O4734Q878N6407q2408
178B46486j30236N0485j52965J57247K49292j13943L0173k4052M0595l3503j12888
167B06691N456O4494J51554j39324J39206l41390K54273N1307q4623m7380K1970
156B82234j11820J45751J65168k8944j66633J7399P0990k08661M0860l3956J44074
145C16462j67355J91212j0375m7324K2087k23110J90741j13541O597o5579J24547
134B24362l4938p5072Q5791m9527k1962J51748o7788o7349o5904J62933l1045
123B11249j73781K88111k1309J5477j04892j6954q1663l9316K55023q1175K7300
112B78070P8352j04289l1861m1701J09449k7359m3845j46939J46656K5813j13350
101A28996M6948p596L3975p5221Q0588n1589K3086n2788J01375n8189j05189
90F4396Q8026j03422J59780l5679j272j08568M2991K5592P0091k0316q5970Q762
78A04411J0908n7712J08594K6506Q6454K1929j85121Q0396K8553m3012k075j60120
66A9711K14168N0174k76699Q0793O2117R4498o4006J1728K7389k04185K60497
55B76185k29260L016l4231J42939n4215J0949j1096L034M9915r6567P2028O4841
43A97538J08475l75949N1994k6251J47559O889n0024J19889N6064j09513o6308
32F0363j24012J53289L1652P3144j93930J23356l0964Q8891j65042N1399r031O3534
20A22649J9711m2246o7764J8551J35385l7459j22593M0213Q7745k07772J17250
9F3670j02094M1502L8341n184n3920L6233j1684R5541Q810
0A11215          $$ checkpoint
##END=
