# Supplementary material for: Polyamide-Scorpion Cyclam Lexitropsins Selectively Bind AT-Rich DNA Independently of the Nature of the Coordinated Metal
Source: PLoS One. 2011 May 9;6(5):e17446. doi: 10.1371/journal.pone.0017446 (PMC3090394; doi:10.1371/journal.pone.0017446)
Supplement: NMR Data S1 — Raw NMR data files (.dx) for compounds 2–4 (1H and 13C) and 6 (1H). (ZIP) [file pone.0017446.s029.zip › 2b carbon.dx]

##TITLE= atsl42-1-B2-98
##JCAMPDX= 5.0         $$ Bruker NMR JCAMP-DX V1.0
##DATA TYPE= NMR Spectrum
##DATA CLASS= XYDATA
##ORIGIN= Bruker BioSpin GmbH
##OWNER= todd
$$ TOPSPIN		Version 2.1
$$ 2010-06-18 18:57:45.727 +1000  NMR2\todd@NMRSTN13
##.OBSERVE FREQUENCY= 75.47677512628
##.OBSERVE NUCLEUS= ^13C
##.ACQUISITION MODE= SIMULTANEOUS
##.AVERAGES= 119
##.DIGITISER RES= 17
##SPECTROMETER/DATA SYSTEM= spect
$$ Bruker specific parameters
$$ --------------------------
##$DU= <X:/todd/nmr300>
##$EXPNO= 2
##$NAME= <atsl42-1-B2-98>
##$PROCNO= 1
##$TYPE= <nmr>
##$USER= <anthony>
##$ACQT0= -1.26050420168067
##$AMP= (0..31)
100 100 100 100 100 100 100 100 100 100 100 100 100 100 100 100 100 100
100 100 100 100 100 100 100 100 100 100 100 100 100 100
##$ANAVPT= -1
##$AQSEQ= 0
##$AQ_mod= 1
##$AUNM= <au_zg>
##$AUTOPOS= <>
##$BF1= 75.467719
##$BF2= 300.13
##$BF3= 300.13
##$BF4= 300.13
##$BF5= 300.13
##$BF6= 300.13
##$BF7= 300.13
##$BF8= 300.13
##$BYTORDA= 1
##$CFDGTYP= 0
##$CFRGTYP= 5
##$CHEMSTR= <none>
##$CNST= (0..63)
1 1 145 1 1 1 1 1 1 1 1 1 1 1 1 1 1 1 1 1 1 1 1 1 1 1 1 1 1 1 1 1 1 1 1
1 1 1 1 1 1 1 1 1 1 1 1 1 1 1 1 1 1 1 1 1 1 1 1 1 1 1 1 1
##$CPDPRG= <waltz16>
##$CPDPRG1= <>
##$CPDPRG2= <waltz16>
##$CPDPRG3= <>
##$CPDPRG4= <mlev>
##$CPDPRG5= <mlev>
##$CPDPRG6= <mlev>
##$CPDPRG7= <mlev>
##$CPDPRG8= <mlev>
##$CPDPRGB= <>
##$CPDPRGT= <>
##$D= (0..63)
0 0.5 0.00345 0 0 0 0 0 0 0.06 0 0.03 2e-005 3e-006 0 0 0.00015 0 0 0 0
0 0 0 0 0 0 0 0 0 0 0 0 0 0 0 0 0 0 0 0 0 0 0 0 0 0 0 0 0 0 0 0 0 0 0 0
0 0 0 0 0 0 0
##$DATE= 1252994521
##$DBL= (0..7)
120 120 120 120 120 120 120 120
##$DBP= (0..7)
150 150 150 150 150 150 150 150
##$DBP07= 0
##$DBPNAM0= <>
##$DBPNAM1= <>
##$DBPNAM2= <>
##$DBPNAM3= <>
##$DBPNAM4= <>
##$DBPNAM5= <>
##$DBPNAM6= <>
##$DBPNAM7= <>
##$DBPOAL= (0..7)
0.5 0.5 0.5 0.5 0.5 0.5 0.5 0.5
##$DBPOFFS= (0..7)
0 0 0 0 0 0 0 0
##$DE= 6
##$DECBNUC= <off>
##$DECIM= 6
##$DECNUC= <off>
##$DECSTAT= 4
##$DIGMOD= 1
##$DIGTYP= 7
##$DL= (0..7)
0 120 120 120 120 120 120 120
##$DP= (0..7)
150 150 150 150 150 150 150 150
##$DP07= 0
##$DPNAME0= <>
##$DPNAME1= <>
##$DPNAME2= <>
##$DPNAME3= <>
##$DPNAME4= <>
##$DPNAME5= <>
##$DPNAME6= <>
##$DPNAME7= <>
##$DPOAL= (0..7)
0.5 0.5 0.5 0.5 0.5 0.5 0.5 0.5
##$DPOFFS= (0..7)
0 0 0 0 0 0 0 0
##$DQDMODE= 0
##$DR= 17
##$DS= 4
##$DSLIST= <SSSSSSSSSSSSSSS>
##$DSPFIRM= 0
##$DSPFVS= 10
##$DTYPA= 0
##$EXP= <nmrcarbonon>
##$F1LIST= <111111111111111>
##$F2LIST= <222222222222222>
##$F3LIST= <333333333333333>
##$FCUCHAN= (0..9)
0 1 2 0 0 0 0 0 0 0
##$FL1= 83
##$FL2= 83
##$FL3= 83
##$FL4= 83
##$FOV= 20
##$FQ1LIST= <freqlist>
##$FQ2LIST= <freqlist>
##$FQ3LIST= <freqlist>
##$FQ4LIST= <freqlist>
##$FQ5LIST= <freqlist>
##$FQ6LIST= <freqlist>
##$FQ7LIST= <freqlist>
##$FQ8LIST= <freqlist>
##$FRQLO3= 1875000
##$FRQLO3N= 0
##$FS= (0..7)
83 83 83 83 83 83 83 83
##$FTLPGN= 0
##$FW= 90000
##$FnMODE= 0
##$FnTYPE= 0
##$GP031= 0
##$GPNAM0= <SINE.100>
##$GPNAM1= <SINE.100>
##$GPNAM10= <SINE.100>
##$GPNAM11= <SINE.100>
##$GPNAM12= <SINE.100>
##$GPNAM13= <SINE.100>
##$GPNAM14= <SINE.100>
##$GPNAM15= <SINE.100>
##$GPNAM16= <SINE.100>
##$GPNAM17= <SINE.100>
##$GPNAM18= <SINE.100>
##$GPNAM19= <SINE.100>
##$GPNAM2= <SINE.100>
##$GPNAM20= <SINE.100>
##$GPNAM21= <SINE.100>
##$GPNAM22= <SINE.100>
##$GPNAM23= <SINE.100>
##$GPNAM24= <SINE.100>
##$GPNAM25= <SINE.100>
##$GPNAM26= <SINE.100>
##$GPNAM27= <SINE.100>
##$GPNAM28= <SINE.100>
##$GPNAM29= <SINE.100>
##$GPNAM3= <SINE.100>
##$GPNAM30= <SINE.100>
##$GPNAM31= <SINE.100>
##$GPNAM4= <SINE.100>
##$GPNAM5= <SINE.100>
##$GPNAM6= <SINE.100>
##$GPNAM7= <SINE.100>
##$GPNAM8= <SINE.100>
##$GPNAM9= <SINE.100>
##$GPX= (0..31)
0 0 0 0 0 0 0 0 0 0 0 0 0 0 0 0 0 0 0 0 0 0 0 0 0 0 0 0 0 0 0 0
##$GPY= (0..31)
0 0 0 0 0 0 0 0 0 0 0 0 0 0 0 0 0 0 0 0 0 0 0 0 0 0 0 0 0 0 0 0
##$GPZ= (0..31)
0 0 0 0 0 0 0 0 0 0 0 0 0 0 0 0 0 0 0 0 0 0 0 0 0 0 0 0 0 0 0 0
##$GRDPROG= <>
##$GRPDLY= -1
##$HDDUTY= 20
##$HDRATE= 20
##$HGAIN= (0..3)
0 0 0 0
##$HL1= 3
##$HL2= 83
##$HL3= 83
##$HL4= 83
##$HOLDER= 0
##$HPMOD= (0..7)
0 0 0 0 0 0 0 0
##$HPPRGN= 0
##$IN= (0..63)
0.001 0.001 0.001 0.001 0.001 0.001 0.001 0.001 0.001 0.001 0.001 0.001
0.001 0.001 0.001 0.001 0.001 0.001 0.001 0.001 0.001 0.001 0.001 0.001
0.001 0.001 0.001 0.001 0.001 0.001 0.001 0.001 0.001 0.001 0.001 0.001
0.001 0.001 0.001 0.001 0.001 0.001 0.001 0.001 0.001 0.001 0.001 0.001
0.001 0.001 0.001 0.001 0.001 0.001 0.001 0.001 0.001 0.001 0.001 0.001
0.001 0.001 0.001 0.001
##$INF= (0..7)
0 0 0 0 0 0 0 0
##$INP= (0..63)
0 0 0 0 0 0 0 0 0 0 0 0 0 0 0 0 0 0 0 0 0 0 0 0 0 0 0 0 0 0 0 0 0 0 0 0
0 0 0 0 0 0 0 0 0 0 0 0 0 0 0 0 0 0 0 0 0 0 0 0 0 0 0 0
##$INSTRUM= <spect>
##$L= (0..31)
1 1 1 1 1 1 1 1 1 1 1 1 1 1 1 1 1 1 1 1 1 1 1 1 1 1 1 1 1 1 1 1
##$LFILTER= 100
##$LGAIN= -15
##$LINPSTP= 10
##$LOCKED= yes
##$LOCKFLD= 4877
##$LOCKGN= 128.699996948242
##$LOCKPOW= -25
##$LOCKPPM= 7.23999977111816
##$LOCNUC= <2H>
##$LOCPHAS= 22
##$LOCSHFT= yes
##$LOCSW= 0
##$LTIME= 0.200000002980232
##$MASR= 4200
##$MASRLST= <masrlst>
##$NBL= 1
##$NC= -1
##$NLOGCH= 1
##$NS= 119
##$NUC1= <13C>
##$NUC2= <1H>
##$NUC3= <off>
##$NUC4= <off>
##$NUC5= <off>
##$NUC6= <off>
##$NUC7= <off>
##$NUC8= <off>
##$NUCLEI= 0
##$NUCLEUS= <off>
##$O1= 9056.12628
##$O2= 1200.5199999976
##$O3= 0
##$O4= 0
##$O5= 200000000
##$O6= 200000000
##$O7= 200000000
##$O8= 200000000
##$OBSCHAN= (0..9)
0 0 0 0 0 0 0 0 0 0
##$OVERFLW= 0
##$P= (0..63)
6 6 12 5.8 11.6 0 0 0 0 0 0 0 0 0 0 200000 1500 0 0 0 0 0 0 0 0 0 0 6 0.5
0 0 0 0 0 0 0 0 0 0 0 0 0 0 0 0 0 0 0 0 0 0 0 0 0 0 0 0 0 0 0 0 0 0 0
##$PACOIL= (0..15)
0 0 0 0 0 0 0 0 0 0 0 0 0 0 0 0
##$PAPS= 2
##$PARMODE= 0
##$PCPD= (0..9)
100 100 100 100 100 100 100 100 100 100
##$PHCOR= (0..31)
0 0 0 0 0 0 0 0 0 0 0 0 0 0 0 0 0 0 0 0 0 0 0 0 0 0 0 0 0 0 0 0
##$PHLIST= <>
##$PHP= 2
##$PH_ref= 0
##$PL= (0..63)
120 -3 -3 120 120 120 120 120 120 55.42 120 120 18 15 120 120 120 120 -3
120 120 47.46 120 120 55 120 120 120 120 120 18 120 120 120 120 120 120
120 120 120 120 120 120 120 120 120 120 120 120 120 120 120 120 120 120
120 120 120 120 120 120 120 120 120
##$PLSTEP= 0.1
##$PLSTRT= -6
##$POWMOD= 0
##$PQPHASE= 0
##$PQSCALE= 0
##$PR= 4
##$PRECHAN= (0..15)
5 3 2 5 5 5 5 5 5 5 5 5 5 5 5 5
##$PRGAIN= 0
##$PROBHD= <5 mm PHQNP Switch-1H Z-GRD Z8352/0119
>
##$PROSOL= no
##$PULPROG= <zgpg30>
##$PW= 0
##$PYNM= <acqu.py>
##$QNP= 1
##$RD= 0
##$RECCHAN= (0..15)
-1 -1 -1 -1 -1 -1 -1 -1 -1 -1 -1 -1 -1 -1 -1 -1
##$RECPH= 0
##$RECPRE= (0..15)
-1 -1 -1 -1 -1 -1 -1 -1 -1 -1 -1 -1 -1 -1 -1 -1
##$RECPRFX= (0..15)
-1 -1 -1 -1 -1 -1 -1 -1 -1 -1 -1 -1 -1 -1 -1 -1
##$RECSEL= (0..15)
0 0 0 0 0 0 0 0 0 0 0 0 0 0 0 0
##$RG= 4096
##$RO= 0
##$ROUTWD1= (0..23)
1 0 0 0 0 1 0 0 0 0 0 1 0 0 0 1 0 0 0 0 0 0 0 0
##$ROUTWD2= (0..23)
1 0 0 0 0 1 0 0 0 0 0 0 0 0 0 0 0 0 0 0 0 0 0 0
##$RSEL= (0..9)
0 1 2 0 0 0 0 0 0 0
##$S= (0..7)
83 25 26 83 26 83 83 83
##$SEOUT= 0
##$SFO1= 75.47677512628
##$SFO2= 300.13120052
##$SFO3= 300.13
##$SFO4= 300.13
##$SFO5= 500.13
##$SFO6= 500.13
##$SFO7= 500.13
##$SFO8= 500.13
##$SOLVENT= <CDCl3>
##$SP= (0..31)
1 120 120 120 120 120 120 120 120 0 0 120 0 0 120 0 150 150 120 120.87
118.96 122.27 114.95 150 150 150 150 150 150 120 150 120
##$SP07= 0
##$SPECTR= 0
##$SPNAM0= <gauss>
##$SPNAM1= <Gaus1.1000>
##$SPNAM10= <Gaus1.1000>
##$SPNAM11= <Gaus1.1000>
##$SPNAM12= <gauss>
##$SPNAM13= <gauss>
##$SPNAM14= <Gaus1.1000>
##$SPNAM15= <Gaus1.1000>
##$SPNAM16= <gauss>
##$SPNAM17= <gauss>
##$SPNAM18= <Gaus1.1000>
##$SPNAM19= <Gaus1.1000>
##$SPNAM2= <Gaus1.1000>
##$SPNAM20= <Gaus1.1000>
##$SPNAM21= <Gaus1.1000>
##$SPNAM22= <Gaus1.1000>
##$SPNAM23= <gauss>
##$SPNAM24= <gauss>
##$SPNAM25= <gauss>
##$SPNAM26= <gauss>
##$SPNAM27= <gauss>
##$SPNAM28= <gauss>
##$SPNAM29= <Gaus1.1000>
##$SPNAM3= <Gaus1.1000>
##$SPNAM30= <gauss>
##$SPNAM31= <Gaus1.1000>
##$SPNAM4= <Gaus1.1000>
##$SPNAM5= <gauss>
##$SPNAM6= <Gaus1.1000>
##$SPNAM7= <Gaus1.1000>
##$SPNAM8= <Gaus1.1000>
##$SPNAM9= <gauss>
##$SPOAL= (0..31)
0.5 0.5 0.5 0.5 0.5 0.5 0.5 0.5 0.5 0.5 0.5 0.5 0.5 0.5 0.5 0.5 0.5 0.5
0.5 0.5 0.5 0.5 0.5 0.5 0.5 0.5 0.5 0.5 0.5 0.5 0.5 0.5
##$SPOFFS= (0..31)
0 0 0 0 0 0 0 0 0 0 0 0 0 0 0 0 0 0 0 0 0 0 0 0 0 0 0 0 0 0 0 0
##$SUBNAM0= <"">
##$SUBNAM1= <"">
##$SUBNAM2= <"">
##$SUBNAM3= <"">
##$SUBNAM4= <"">
##$SUBNAM5= <"">
##$SUBNAM6= <"">
##$SUBNAM7= <"">
##$SUBNAM8= <"">
##$SUBNAM9= <"">
##$SW= 269.290827781479
##$SWIBOX= (0..15)
0 1 2 0 0 0 0 0 0 0 0 0 0 0 0 0
##$SW_h= 20325.2032520325
##$SWfinal= 0
##$TD= 65536
##$TD0= 20
##$TE= 300
##$TE2= 300
##$TE3= 300
##$TEG= 300
##$TL= (0..7)
0 120 120 120 120 120 120 120
##$TP= (0..7)
150 150 150 150 150 150 150 150
##$TP07= 0
##$TPNAME0= <>
##$TPNAME1= <>
##$TPNAME2= <>
##$TPNAME3= <>
##$TPNAME4= <>
##$TPNAME5= <>
##$TPNAME6= <>
##$TPNAME7= <>
##$TPOAL= (0..7)
0.5 0.5 0.5 0.5 0.5 0.5 0.5 0.5
##$TPOFFS= (0..7)
0 0 0 0 0 0 0 0
##$TUNHIN= 0
##$TUNHOUT= 0
##$TUNXOUT= 0
##$USERA1= <user>
##$USERA2= <user>
##$USERA3= <user>
##$USERA4= <user>
##$USERA5= <user>
##$V9= 5
##$VALIST= <valist>
##$VCLIST= <CCCCCCCCCCCCCCC>
##$VD= 0
##$VDLIST= <DDDDDDDDDDDDDDD>
##$VPLIST= <PPPPPPPPPPPPPPP>
##$VTLIST= <TTTTTTTTTTTTTTT>
##$WBST= 1024
##$WBSW= 4
##$XGAIN= (0..3)
0 0 0 0
##$XL= 0
##$YL= 0
##$YMAX_a= 347368
##$YMIN_a= -297722
##$ZGOPTNS= <>
##$ZL1= 120
##$ZL2= 120
##$ZL3= 120
##$ZL4= 120
##$ABSF1= 254.6616
##$ABSF2= -14.66154
##$ABSG= 5
##$ABSL= 3
##$ALPHA= 0
##$AQORDER= 0
##$ASSFAC= 0
##$ASSFACI= 0
##$ASSFACX= 0
##$ASSWID= 0
##$AUNMP= <proc_1d>
##$AXLEFT= 0
##$AXNAME= <>
##$AXNUC= <13C>
##$AXRIGHT= 0
##$AXTYPE= 0
##$AXUNIT= <>
##$AZFE= 0.1
##$AZFW= 0.5
##$BCFW= 0
##$BC_mod= 2
##$BYTORDP= 0
##$COROFFS= 0
##$CY= -3
##$DATMOD= 1
##$DC= 0
##$DFILT= <>
##$DTYPP= 0
##$F1P= 254.106399536133
##$F2P= -15.2165936662412
##$FCOR= 0.5
##$FTSIZE= 32768
##$FT_mod= 6
##$GAMMA= 0
##$GB= 0
##$INTBC= 1
##$INTSCL= 1
##$ISEN= 30
##$LB= 2
##$LEV0= 0
##$LPBIN= 0
##$MAXI= 10000
##$MC2= 0
##$MEAN= 0
##$ME_mod= 0
##$MI= 0
##$NCOEF= 0
##$NC_proc= -6
##$NLEV= 6
##$NOISF1= 0
##$NOISF2= 0
##$NSP= 0
##$NTH_PI= 0
##$NZP= 0
##$OFFSET= 254.1064
##$PC= 1.4
##$PHC0= -52.97918
##$PHC1= 11.38366
##$PH_mod= 1
##$PKNL= yes
##$PPARMOD= 0
##$PPDIAG= 0
##$PPIPTYP= 0
##$PPMPNUM= 2147483647
##$PPRESOL= 1
##$PSCAL= 0
##$PSIGN= 0
##$PYNMP= <proc.py>
##$REVERSE= no
##$SF= 75.4677608857547
##$SI= 32768
##$SIGF1= 0
##$SIGF2= 0
##$SINO= 80
##$SIOLD= 32768
##$SPECTYP= <>
##$SREGLST= <13C.Acetone>
##$SSB= 0
##$STSI= 32768
##$STSR= 0
##$SW_p= 20325.2032520325
##$SYMM= 0
##$S_DEV= 0
##$TDeff= 65536
##$TDoff= 0
##$TI= <>
##$TILT= no
##$TM1= 0
##$TM2= 0
##$TOPLEV= 0
##$USERP1= <user>
##$USERP2= <user>
##$USERP3= <user>
##$USERP4= <user>
##$USERP5= <user>
##$WDW= 1
##$XDIM= 64
##$YMAX_p= 442061743
##$YMIN_p= -29694638
$$ End of Bruker specific parameters
$$ ---------------------------------
##XUNITS= HZ       
##YUNITS= ARBITRARY UNITS
##XFACTOR= 0.620294908048723
##YFACTOR= 1
##FIRSTX= 20325.2032520325
##LASTX= 0
##DELTAX= -0.620294908048723
##MAXY= 442867344
##MINY= -75946435
##NPOINTS= 32768
##FIRSTY= 5519344
##XYDATA=(X++(Y..Y))
32767E519344j9273434L6645677l6693673N157111P408113J0887567j1986460
32760b335755j2590867j223467Q538135j4926718L7751511j5916968R103703
32753H399574L010236J018742j3098494j0842534k335686J3607623r545778
32746i786317M74368J5785841N819852k3279217L4066516m0567043K1623929
32739D137929q457906J6078117k489678o110252l342015q253883o523236R305853
32731e655071M017333p471961K349471J6881649m142060l239083n722404k1549973
32723b4532099K8339815n501167L336884j9762661K2347758P456720K4195412
32716C5880662m7229902M720228J5925352k1073018J561376P649434m365173
32709f931041j2021154K2694485j824963n39663q782088N935462o484993J0597471
32701B643516r351579R723542l0828235K3805413m42406k525418p707955O112947
32693h570175J8236846n319295j4389876k7609643M3373951j4880087l548172
32686a2706451L299850P456144J5081837j1859886J0994024l6137313J4202490
32679i669305N417056L621970p076760N974687j3031226J6159328J6056262
32672A7452012j1816263r073697o003716k076447M800699o323736J9390038
32665F348890l093608j5552789J1383800J404689J4327584l1280664K0936921
32658D474823J2554283j4482546k4613953K1689395j0340678K978508Q48977
32651f891191K1180216j5071796j5493912L4313236q834488l0608365J6868079
32644d538221m330882J986132j1023041J2227983J9319792j1874525q762627
32637f995389L136068R182350o473724L381234M646984j6672899p323293N656367
32629a1462302N762102J822391R036160M797091k3123668J7688766j2557889
32622h037349j7665143L2932181N584196J766190O455182k3417634j0048534
32615a2430911Q923720J6064254m1181072M7389096k1642895k5191658L4137243
32608F067777J471622M893615k9435112P104351j1560400Q622550K4047575
32601A1211978j002778k8417732J3655242n836835J7813129M44058J1801994
32594A9669056j1095390p575872O390910p663384Q499012p534116j9452767
32587a8762551o121583j311247O062985J6875663l739652p262895J2685343
32580a573937P621982j0070665j7258524K4326574k8145697K8165024l8541053
32573c5476296L6244833j1496838K9838216k8149210N366640K3185056j6241069
32566C271332j6527165K0832738p716432m665192p948372J0944002j4007612
32559a5816701K3827153k5375880J3224345J2881955q932095K671830j170575
32552A310032J5016347k6596864l486413L092230J4505792J164151M950018
32545I955293n546982l677313K150327j1685886j4351007K6852595k853735
32538H43292j7552750L6266886k8369158L881456k50978k1533995M0168854
32531A3453607o19091O000365k1419949J1916189k696389j0325196n528881
32524i219345q77592n231768N607128k0322562J3110757k622229J1625460
32517g930151J3306896j3073425M640403p454010k695663J0565985q474233
32510a1114198j1335129J4893860q523118K3921228l9138684J6821197K9800091
32503A5325247r55592k3116045J4398368j0048043M247189k2942598J4555371
32496h536103J5267528q106583R417434k2814425j274405O258490J3336798
32489C548734J7727601k363416l6963547L9660041k6061114n516904K8415414
32482A8446809J2114611P676861m3124067j285992j1876033L9086556m1111002
32475b0072257K0830326M6360758o2479674K0564828k2310912K1461320k068999
32468B285390j6930137j248690J4708120p831793K5134812j7973721j8660690
32461b0516709K7052119j3078917L198802r64062R058320O03009l486255J432519
32453C298826P270608K744503j7487068j5879956J7121674j3127202K8736944
32446A2678329j7145145R102531j7580123J6195098j0930004k116153n348113
32439a5143580J7001091q502012P151238k904886P621128k5404455J8551863
32432a629613j6641197J2072778J5754178l3611414J5495898J6348009k5702737
32425a7914098N960216J5409461Q608779J03543k1154358O498920N030047j4868909
32417a2326399R210848q805397J7185452n36808j5028959K6087337j2718914
32410C067160Q058256L099890j7655058J6413199j9967683j1004806J1911013
32403f078029j1766794P201827J8669243j2748394k357436j7942872L1668240
32396F645785j8691851J2605118N835606l3860748L6319266J0109335j0845726
32389H116785k0851142K1106119Q604458l5021161M6495700l6229143L8220026
32382C0441642j4407030J0870313l3599285J5738030j5620418K4946716l7420646
32375a9050678K1766712j985742l4264677M0483634q462473K7758513N074612
32368C1319901m5699729K0264649r773559l2562185R245675R517029Q938593
32361h749626J6951655k0446842J3478399L168069Q279099l9842374L2974932
32354E813312o652892O518635j8685031K6099234p271831p273833P377082k7321530
32346b1396854P418954j7933331L9831547l0757545Q514741M6020982l8650511
32339f952017M2941726m2522440j3680636L3094361K1871969k5319289k143764
32332G289910m497662J48404635j51112095R721330j6369096K457234O830337
32325B724593j0826876J5230637J0036273j3764427K2851941j1038023k789355
32318A2424763j6250393L4610993k0890221J7988789k2604351o485356q413456
32311i619232L9881476j4764218K130641k2847634n711741R179532k838944
32304d590120m416022j3873698K0426545j8400640N902964J6876820k3393330
32297b1467481J9584618O170518j1372045k6209701N8147861p836942k0178742
32290c161914p394090P598707J7758746k2400181k4156504P2232975k8837838
32283A1639901N28170j6478275K5338776l5729438L64692Q660313p267224J0662561
32275b280524R473462l809434J2357845j8190788R22859q827082K478184K7257434
32267A9381956j3641535j873037J4814764j9608939N737457J541980J3669625
32260B0022271j2647123l055584J1427494l9095091J6857688j5767258K9477863
32253G220260L374702O8002L0031058m5091170j2426799j4862058N4483961
32246B2797956n402811k2415847J7652771j755327L960882r934841Q123041
32239A3025824k0890732M4877033m9848795P055596J0791556J0855770j3936172
32232A930080j930256m524937J7615373j4168671n734215j1418222K8538251
32225A0307403k2193398L6430592n2821540K5593149j6456022K2129597k880029
32218A09752j5417730n536576N9606983l1996425L260793K2732527p181944
32211B5577380m8855770J4472941j1511122L5315591l2556967K4348999q642008
32204a850956j7385031M1209120k3223119o752078j5943139J6475058k971839
32197a0441984J0014604K217679M176899J9024797l6628630o945904J3699505
32190d883034m293810J4885631r306560P954844l331417M776167k6169491
32183b0367670L9772630q916179k698894J4821470m3909056J0968709q711372
32176a9040362L8282644N233608k8647835J5685988k5267372J4554770L8397407
32169C9198848k1731982j7191784O793165j876821j8410720Q217421j1151312
32162a6153185K3690023k8233812k097674K0873244P954664j878708j0231703
32155f077151Q272339n512386j6165761K9513969j4883017j2796123L0040307
32148A2392177j8964959m462342J3553695M593169o869812q554829K85346k8018994
32140c6046549J8868483O510619P611620J3055577l8611770M4613142J5590388
32133C1591510l3520974P69276O769105K0080305l0251941o666J0145907K230408
32125G806930k9847224M962222Q791701o298242K7649371k6226593L0066578
32118A6904743l2856668J9545401l0777559M6711980l3530575R240106K6401565
32111B1638993k9930968J5821201M647776j2949066m7751721N0624349m607250
32104b506686K522281l4690930N1858898l5309139q72707L926507K0388735
32097E316959j5053922J4410108J4139360q700289k767010k0951481k6050684
32090c9656959O4973567k9784277n159049N543102j568847j2637134L0876701
32083A2587104j8908485o23397M657973q776118L7923471m4121984m043455
32076b1304891K8426048L092352K6358096m5327415R335049o864150R7945Q408577
32068B221611J3832311r054550k3267659N00625P503412k9431278L2047345
32061e648183K1988284l2565122j378708O6145208k7194220l0590220J1222840
32054A979879j2217838K8897581l5165173P0362358o0178366j2224508P647650
32047a0898417o589280l64246J4702330L5812958m7158984L3748785l0007717
32040a0754571o961831L4658094k4522442K619658J8186891J594449l8680665
32033b3860417P11195O602719Q664823j1002325O218004Q906193k7000099
32026c0759907K5930397J4398109M90650l8967246K3750511R411419N608376
32019I862309j0456384j3447197K2754090j6286739M790210R981476l0556534
32012b3358769K5829561J3177753R539247P754406l1025341k2909460J8616260
32005b376343Q291395k1548290J3128079j933216O809653K7739092q652091
31998B1458279k8198158J1827223o64561J2390099k2451780o64554K8691027
31991B2387575l655755m3518803K5983905n340217J7537911k7043026j966255
31984a5614665L0711930m2743739L8733454J0081460k6473433P865262j4291695
31977a1731426L1526213k0446647K2393553j2250715k3683250J6809522k0163535
31970a7546285O860470J8140493K0207617k1635138l2370308K0866403R271198
31963C794450J7804420l0119272N7780175o6358777R765477J9753347k247208
31956A0172612J9131521o6477273M7005819j3683278l995163J6279609j8903384
31949a0469537R987302P812815M870272n591532k3688290L4468772j8502769
31942a112967J303665j5077870j1042686L1777292M818680m694227k8369965
31935b2398078K0486157j5196375K7451681p778110k0917799J2127410j1324394
31928a7549508J7436753n514762K2565251j0234466O717090j4089903m081254
31921d750799j7216831M9474860o3820285N1408000k728036m747463k4954405
31914a7334959L3057853k1881680j6770803K1792348M720411k1562190J0039629
31907g939391R410372q912772r738264K8523780j5113966P640201Q317143k4893104
31899a2706001K2534106O075173k1218358p332942K5719455j6246967L2514724
31892B9339190k0487245k646242j374267j7398047K866132N473581o316028
31885a0542926P572102j2717189M7129514n5186503J6139629J3068257k868159
31878B594725O867536l905584n196147r524684k485274J3338013L591063k0020625
31870a4740977K246617J2900063L3423653l1769072p768068l2312259M6356885
31863H336842P740652j8277142r26236K8627192j3246509L096027l937864j878445
31855I534517k4504619J837023N930523J9992873l4286810Q01417L8730217
31848A8035141l5437286O787514M814141N20599K379291p857305P053242K4841176
31840B1136513l3177042J2813083m483847m795929J1906492L167368m969867
31833A596771j1679090K5505844l638379J272790q187760K5784934O344300
31826C6999410j3262797k6087680N290195J7442216N241183k1229167m238230
31819A55130J8130520j3733452l0051698N2300676j9376532o136713k2997601
31812b1709670K6119930K051530p037561K4237952Q659774m0273048K6184057
31805A8232964j7356493P139845m376864J4552561J568192j0893188n916451
31798B950566j2472197K015176L2574080j5886167n651562l290297O910540
31791G150139k468741k0738535l547482P994614K1229620k9325385K085280
31784a7620490K0734983K7298681k1591536j7690297N328431j6132107L374105
31777a6298230K2883773n854946R326406K1001227k6002767J5772861j8709800
31770B118524j7039352K4346806j6216299k2935616M8788981j9479114K5982745
31763B5566675n0033952K8940339O070509J5506198m8578629m376697K5636743
31756a268814L8971359m6433450K0198700l1064175j9428102K2704378O820245
31749i499859N072158q886305J2719684k8538817L5768083k3968244M5551659
31742B8218359j7286111k6332917K381449K7854784N105354m1832631L1013239
31735I121526q146100R278623O83307p073828m889923j1483188j080821L1669717
31727A8079313k4307357Q490028M182291l103824L9918884o9092991M1610139
31720A5776483m0207459p465781J9355598K1867530n433765j1263113q978516
31713a6349023J6461292J1107377j4727449K5541025l7646291J8031380J079494
31706C497805n341877J7393979l3250980K8007758k886621j2550707M522968
31699f07675K903876j704654M386906J5397035l8621772J4949091m50171K1425896
31691A7678532k2717468K5942033l0764677K2366547j4057256j4634083O766975
31684i419397Q284764K5367526r08153m1916223K5821774N422996j7087785
31677d434498N057766j4431782O3746772n0046646K307928K114782q367962
31670d053640K003522J8963850k9243399K4110879m003195J494896r126063
31663A46850K2391890j3625586N072567l065966P864411k8954154l922213J9370881
31655E278680k9827885K485013J0245787l968159L3211433l3308972P874204
31648h009899J4802613k5948706K3633872O784631l1208046J479505J9845398
31641A379368j406269j4390927J1531596n4341637O6477861p979892k0856438
31634a9586338M213665L4947623M166956k8389637q919708J3749151j7671301
31627a7489589O416938J7088341j4573528K3688312k3037812J5408074l5781827
31620b8281091N0387768k7827320J3867909J0604357n4349799M7633483k7861466
31613a5826159r75781P561434k0231891K0863661K1751180k4580639n767305
31606a7205500K0870134l480788J350127l933680l5371635L8185586J2973457
31599A3387701p249610m338700M849182J1889688k3947978K5034770l3855290
31592a4230237K6009223j2466939r446587K6502353k9926586K3203166L80445
31585A0024838M324264k6576688J0306709J5214997l615719r914234j1126044
31578a1361877p719303L4265401m7342107M7341339k5037086K3456682P30489
31571A4333538j7878611N198413j1890039m449412J6570506N433808j8170903
31564a0852700j2394675J5065839l991198L2525138k5044742K1917656j4119952
31557C105366K568986L0263426k2086306q627485J6147885j0330933l9163372
31550b8122433M5714840j5463607l0524264J2329372j751728L0653113K896225
31543A5731518l9556496O6393593o1149785L3634953l5593350J6018940J4479636
31536I959009O718179j6451674k263832k545674k520998J4503785k7533281
31529b0134486J3881804l717796M3250437l0567966J6915228J179718j8337989
31522B468950n856602K007974m0143683L5717477q311020K8604237m0219769
31515b5732436Q076370J1928338J5731255j785876j7578727j953476J2772814
31508A458262r616542J8908055J6626359l8913706o906392K8635718J4640254
31501B4832008l0277226p555392K0993463l2957292L0506812k2069733K8393288
31494A1865928n9174543L3243616J2705339J4023223j8049546m846832M0097010
31487B9864195k6812452k1497637O145259O499159Q995266J1168777j8555697
31480d193130L9794591n6975032K8596171j2770346j756406l210011J3526121
31473C011958J2045646q319744P716137l7236882K0753875K9091852k4812118
31466B250724J9429691j4312520M07351R036854n534603l8408878K0404370
31459f727011K6313711q746329o234221k101193J5174582m5267969K9890537
31452B302107N775713M63667j4043152J1982459j3658747K767438l209387p879840
31444a5499742L3893948l4976996p902114K1150384K833870J208237J2553156
31437A3260743j2174005K9903384J3577901l5393835o418968K303038J2283568
31430A7341826j8684372J1895660k2449512L1075478k5308275K5533705R242210
31423B8646720j4109868l425148l3650967K2968280j0201548J5001020j4939830
31416i711341k919469N660741m937813R230239K388077j3775843J6861217
31409B795808k3800514N6991513m5486748l7389981M3874472r482447L4466258
31402B1968361j8842350n484356K1039168l494913n5175991K0896450K6507272
31395G413641k9855590J3165325K4281099l1717230K6811488o253800J4726073
31388A8571006o106193j7304943j6965307P173304Q694068M213264J9647586
31381A7922785m9134536M6091759p564683q230216J83765q513254j869777J0861920
31373b52237l6961910L8240555J727208l4463034K6811691J5707987k3731089
31366a2920829J8739628k0478837M8942096j8698589j0285481j6944151L0629751
31359A8983588O404985n2676001Q96974J3255756r242153M6777793k454649
31352B1946293j0145743q889193l702269j5122239p151096J8825528l983417
31345h222136q709213M8604889l5192605J6794627j5269336Q026485L677017
31338I709728J1543825j8881040l3563636M8256807j5699244k633889n2624J340498
31330B0425J573246o531585R853779j1517484q00335j0008706M2882837k4266461
31322A205716L5359619k6180612k1129602j4596619K1687918m062630J3854378
31315F138168n306257Q870377j136528k6809398j0856119K1310247J6758365
31308H968855j5485646J0756507k0670537J3172324J5032509l11304k1498637
31301a0035929p417189L6046765k0316355q920372K9705849l0150782q329901
31294a9417914M5355634k1975504m252348J8345416j331422l3465500M1902781
31287B5161143l1247676j0020754M0577796m2453093J3586311J8834169j496308
31280A2941588l3123406M6169234r159089R658019j2494759j0729965n996244
31273b734622m044336j6962774L9406953j6939483O412086l4138686L6938913
31266G938051l0390638P698962R793974J3442985l7511967K6160706K8332974
31259B5465047j5372609k3939399K8491858J0088556k0638597K0669617J5503465
31252D0267938j9673494m3370060K8882717N480743p975508l123865m945265
31245d456794J2885540k1611502K2883606n770128j4702802K6798563n5588615
31238c9562132L9740733L943355k9738293K5510906k0830630M8497737l4001353
31231f439677J0797403K0873923M441579k2293596K811559j1924304N159401
31224C426288Q020014j0613090l406752L7848439l8065570n2865967P0292313
31217A4635675k0825800k080608L52864K3743393k1647282J8821801q827379
31210D172664J0670750l3498941M2310333q335431j7401874r21984j8483652
31203b1488135M0309661l608545j2206366N836625p280315J9163376m977403
31196A5748898k8192268J3165439K4482856n6901760J6131166M1969988j982349
31189B4421970l4567399K5140874j0551894k1838084L5482413m0258513L8264096
31182A6093463m4846983J1126436J8561659j6747880J8975998P11793j8227069
31175a4352583K3422039p137527k5860672L1229736m882846O687074l7260994
31168b8155773L9928110j2371975l398386J1886565j3980285J6125175l7612953
31161b7579522M1789543j3442459K1479878l7863775L2252362Q170358j6829513
31154G976872j8768153j2087942K2747298J0277296o349666k974509K6088442
31147B6909638l1403480o309056M439920p121359j912974Q597659J5295363
31140H495711L391466j8123833j6568951K3923744o081881R683181j8314815
31133a3595378J7349702r436805J1240158J9013620k7503540Q338947J904299
31126G311003j9758563k4358086O0357128j5961084j8357567J0748676j0346826
31119a0365319q181667L0572979m4695938K3048152J9999336j0964233K5345608
31112B4758918L555876k7386786k524979j0197987M346765L682678L0625570
31105B6860055l2466944J8781023j2640233L903218o587436k006560j1011825
31098a5168702n574999J0510588j7871860L5884165j2914524J5451735R201658
31091A9518061r889659J447977j6712703J6607201N927892M332577k0363180
31084H68166K0101734m4939988K4445289N737679n714824P390705q529038k1603217
31076b2243494J0660145J1160575R583502r510612J785019l2637696K1266568
31069i935993J5704609R552091n3047273L0476753r505977K0519873o110513
31062b346430j3908995N9426577n4954330o92682J150825Q94990J3069528
31055B639483o244261J2184041k8654286k398679N735269K8230247k6208581
31048a4716767L0031700P008947k9612049R468045p880744J5561070j9304160
31041i443958K740293R28974K4020751k4353565L0468735j1776932k86837J2531938
31033B4829399p507373l0208456m388496J3984961J3019594j4455078q95793
31026e621242K1187698k2003134K44239L8949457k1778182k2288758K8996668
31019A7686746j8672015R015713j6427565K943944M509627N96892p16946N009802
31011C946198O960404k4463526j9661249K5420916r267403J1817975r692666
31004a4939351j1712288L4384008j5777150N0586037m9197044K671390r381327
30997a3365725J6626876j8352173Q290069J3728435j4245802j441961M434983
30990d325298N015520k941744M64546n663304q894265J6059737J7801373j9098818
30982a582253K6461563k4869194J4691426j7826072K77131K880207K0373359
30975B0406167k6832510J2359097j519585M771751J2576001j8872954J053896
30968C941863J7156381m3123204N3819013l8697344j8635878J0161933j375944
30961a6753180L2050733k5018476J8496349R36222R912064l5304521M6656822
30954C0976013k3332546O18559n947055J2181435K1775449m2208053k4941926
30947c0878124K0893800J1142990J5018545j7763617K6194995k2668248l608221
30940a667880l9272183P5139681n3685504J9412453r339336j3184486P981535
30933a4615720j293960J4045104k0078765J5548278K6670901k4443522N969924
30926A802240Q212613q297632l7888088Q863619K9594033m8467j3586490k24645
30918a1572817j3006955O757668K0039549m536298Q66410k7348100J9685826
30911i114717J9202748j3591839j151127p891480O492635p573551p200315P276325
30903a3551321j1611332L2546174O64260j0686307r773741j1469647J2247773
30896a1634141P583810J5054274q70871L301145j6492259J2851911l0904120
30889b1110251K0897627p785159j2187089L7878406K825214j1115049J6947780
30882B6351479n3406196L3485833k3546638J1205182j7312540R076807J3534687
30875f11386Q845489J1358429m8826307N1821629k8361860j0798289L0897972
30868A4325677r800312O606805l3328721J9588668p428579K0162164K8832827
30861C8958529l0586723j199232j5347036K5155230j2432113k1818028N618884
30854a1650489K3026973k9166485K026688J9062218k5265143K2977903J6085572
30847A7097237m729873j1678939q594227J120099L304598K3869053k462942
30840A7925006j1837911k5801215J9254295p682385L105641M931832Q59442Q857269
30832I611974k4747431K2269351K5045351k3735237n36878j6561720m869578
30825a3524168l070612J4843552J8367276k2986055l7819375K1271003J2694163
30818a0224216J708578J0945900J1041300k1296607K7599349p538246n5524648
30811d3288590N4797289r521804N550443p576050K785421J4948186k9720542
30804a2025647N776262q532971M4695607k096415j0003092P076843n0900480
30797b6009893K0101119l095117K6376198j5172401K3823783k5864153k2658261
30790b2498725k589890J8358427j3338691L0485120j3368575j1624367M8306755
30783C3730054n5341311m519733L2804348L335317j8543927J3587782l540128
30776A512402J0554043j7794341K0005173k1788163j1211056J9994151J6173096
30769A7445305n9530461M8643254M600148L049434j9069985j2561757J9986796
30762B562734L707834L9484075n7132772N304682J4089211j1253613l446323
30755f684172R475936P267179l3385003J8526336R656883j4741214K782569
30748g101486L1383078j1931465k0845774J2740908j071278J9595331l0526477
30741g757163J1947683j0383704j4119445L9805212j570746j2362864K4136773
30734B9695746j4235489m4447443J6705037k385070N578528J1160552j693500
30727C78361j8537026p5400K251165P287052K6501610O559006l3482499j8032135
30719b7149866q196001M3397259p04856m3618893K4757461K6809754j4513005
30712G81853p295243m230330M1217052l0488559l5848142M2468733l5984807
30705b9379443J3611687M8828532k8157600l326134O814319j9274284J1390768
30698E07845Q40311n333803j340534k3151264M8687548k3995040Q305285Q589464
30690A3109812p559893L758591k7216344Q158240M4197493m2053495j4634007
30683b2239603P3898197p1761509L6377690o171970m2422808J4606324L8865145
30676B1151466n509675l9811340l560171K4069827J5412894l203157J3525424
30669B2075268q275368K548449k9598115j908905J2493198K1184902r077038
30662I442391J3575239j9079656k7519913M3057689P156099k9838237K440365
30655g66023J5917175j8239030J2091869J8904846m6930620k4021557L5820223
30648g223117K2002344p951104m091722q956075k4180677J9152163k7033194
30641c8281382M6284176J0428108l0640821L362911j5593128J0172962N3106M231292
30633i982776L0034928m0246053P076286J2363745n66109j0726830M9740742
30626C7693933o9720486K1147952r088424K6463439K0374552j6788570r150851
30619I31545j1179572Q950368J0509778M111158k4275897R683570p939459K3585185
30611A4376676p468417j5975375J9669271j1458511o312759k005103l3601917
30604d2776135O2943214n4449893M4537644j5359003P50981L112443K182603
30597I41854O513565j8278025n575899K3749993j4462720K5120148m7652970
30590b9644054k013937L1576310k4781092L7872098k5490385l71696J3922056
30583A069300j2986857L0980444p870597j3390426J2369952K2634216n4593148
30576b1787116L4441449j6019136J2137166k1215710L9024608j0618778k7467145
30569a1504662K7353406j6063605K798857P861096k3162362o802933K6232018
30562F711815j4850744J8874249p522954j4323923M242746M418413P909827
30555E459429q703518r244464j4826341L4086449j9456194J8843766n857108
30548C02019j6402678O344064J5348541O034513j8039413k2228489M8042850
30541A9401407l0715400N106959L433677P986125l813542O932503j3532117
30534e200388P350142j50317j2252899j4733582L0560381k193751M575237l2806560
30526b4851737k991215L0040832o843973m040719O674363p478917M124933J1122330
30518E755897P279183l3312795j906264K1703680j5486680J4773611J6819075
30511A5625707l8700153L5602302l3510669K9552714M219761j5945115J4709375
30504A1553922p38590l7979117M6005830j5543674j1164161p373318K4650546
30497I411438j9899577J586152j210839J6191334J6700327l6983492K6849015
30490A2644358m3293383L4002687N19511n928192k4400851O5601590m3086562
30483c940842L838282J7784807k1263162J8986628l3652427L8565281j3506071
30476F812496j8346577J2615362m7381170L4302691Q750749J9451393k2822846
30469f617902N111722M0466413m3222792R208320j2843335j9353988M5099289
30462A7847727r077200j0184140L0588307l7405297j1426952J9873292K9959606
30455C0175343l1451058n287161J252139n303037J11286K4663688r84492l4984748
30447b1808040K6995559m8614900M455120N2946120k7139069J6415243j8737007
30440a5486974r495804L6246929J6431051k1809953O55215M526416j6265497
30433e198617M1246049l0862877j087379J7012625l2600163q101044K8212766
30426H621360K829826k6087498N469073J9508517j3721517j775417R320649
30419D164993j3666735N065972J482242J0657183j3030691K8307552k8854779
30412e874263j7657230J6224816L1533134l7854949o507577K777576K8519247
30405A1160754k2080678K700828j4088086J5712223K0239853R665538m3411902
30398b0101470J7328602j570786r15198N148937J3263162j9240802M2118906
30391C6031351l2930593L520782R050951L0414892l6692642j7284877J4092725
30384F202589P701600n800168l14434j5160655J995046o240644J0747114P083044
30376F213492j3483599R450085K857453M2374899m5291402n254431J4607791
30369A1474288R937689l2859974J4848274K0845777m2490734K4708784l1006804
30362b4542700N9736298l2190422M002829l6484730J3925802L6886319k9475628
30355h142232j0299802q638762J9836316K0251050m3122734K5930621L639336
30348e46207M057441j1674640L2251866j0767416r485481j2877955K867812
30341f174580r45441J5003260j6390797L6935290k6300862j2004185j8582511
30334b8459826K3345021J6323920P196966m4681033L2096234k6850717L1775932
30327A0746497q205160l1616277J4817089L4642275k1951408L537397r193026
30320g222613P938980m585754J7473018j3647740j3105740J8169809m510992
30313E08968q356125p907118J2654605P236353L994587k8136375J3658203
30306f346902o692287L2135362j2424237j9960188K297537L7384200k6684821
30299b91336j2025224j0914K6351608J8376035k1490369j7498620r846013K2266220
30291E831387j2598597k7544060J2534756J0933795J5804751L056427k591696
30284E426763j1207781j8041046J8865259p827673J6656989j2542467J1686837
30277C016881k6985911M3357900k2135555j0796936J7776563r444304r847985
30270a5059347J0376744J0990132j6421746k451408L5344293k7312059K5441848
30263B0908457j1399261K932430l7605565L1993687l2237738J4533601m553920
30256a5428309K4989889j0958736R093818k4096092K9187270q602552n096649
30249i11361j2025344K7303131R12581k6526213L344037j7695977O0935655
30242C5336509r802515l6177099K6640866l4933021L0916295K496961k3184247
30235h706251k6150451M3051338j2823714K2397089l2513396K2508735Q624300
30228A6387650k5075060k1842641K2110795o241670l481271p12411J6623503
30221b231105J9383134j7632004N807157j2974338L506533r37069L241043J2239362
30213A0402713l8227473L0781017r260439j1052128L9524137m4801508L9475936
30206A6842255R844251n3506975K5898859k9016401N2647226k9227324j3054274
30199a9572383J3993516Q837830l7926719M3412834K2568707k9049435k5796707
30192b3532357J4637475j1395991K5288084j6252934J2157936J5280062k3912406
30185g730131M7150381j6443613k4647889Q72399p67983o249442O722644j3936305
30177a5029939L4743561l1965447K5653996k2022134j8262342K8966378k4330983
30170b2246910J1990251J6635924L641363p82770o112231L5100685l4533142
30163C693170P661698k6685573j2966058J7602799L8746769k3680513O375101
30156A0747393R918405J5069921m9383693M033591K5641896k1358404J6978353
30149A1647462n008510k2018599M9470032l8162825J0145363m068795J1458942
30142A3463070j0883028j0862574m739235n135133j0713478M4560870l1570136
30135a5879644J1461856J0526595k5218439J8889727o937808l952202L7170358
30128B6060443n302463j1842143K41458j5715819j7149539M8824560m0740247
30121a5623750K51421O730936k1757746K2012549K465199J1009837n258747
30114a70301J8178007j3132279j431431j0398517j8275061K3737335O857448
30107E365201j9349106K0483286j6710499K2225079n0457527Q92577M6947357
30100I396368J3692833k1450347J4109937L349672n0546984K9476769r536158
30093a1507910J3783249j9009309q998020L7561810j7081009K966294K3718145
30086B1433250j4404858j0524057n791963M3877140n7813846m052421J7167085
30079a0109670k086123M4511686o711864l0069677L1140J8390409l235975n336770
30071E383156J5704584m0644401P698176k352558L9645630k5750317k5699831
30064b6015561M7540973j9261609L5855381o3129432J7923594m190966L007988
30057h269632L409183j5060676L7751680j2638301Q69339j9569858J13410K3449454
30049A0054599L491238l5732242L5965227m0038432M7178352J275394k2540335
30042c46199P134751k393446j7675784L4953840n4797494J3979722J3014636
30035f129974j1515694L852592l14363J4308207R952438J0735010n38631m4462722
30027b4113137J1373172l067378p6916K0898166k2386050N0110602m5955782
30020a3217323J9990615L761062j9845383k2196362L9137508j4524772J6808657
30013I914002r940413l3591225J2200091K5389652q094569L9150449k2010704
30006A3017283l7192775L8514036j9749450r488629L281497J5730553j0888753
29999f776238k836973j6265665L7141727J313528J5020615m6044009O741715
29992a1705300J7496803j8739819J3937256j9633293K141710q445328L5564183
29985A0616212Q663620p265847r989453k3632885J3913774P609026j7912010
29978a7997563J4626235r191849K8678644l4080315J492258L048743J9868626
29971F444779J9393902o146164m9913465O6434385l1654758L010935k7265939
29964a9696325Q443589M491622J1931964j2213670J5639711m5176225K9981496
29957f597838j7382018J1055031Q539867j410338o480813L6046501l0736930
29950f966538M021632L816061Q491670k0220421o860360J0656776J1835171
29943D773991r461950j5632258P718829J9810199k7378104K3017157j7505321
29936a4657457K3433632Q707009k2913911k6901519K0359157j0589854r065676
29929c1628619k389152K3093750K2422385K612737q625963J553057k6526402
29922a9488207J0657347J1430694j3524967l049261P500111K1164678l1844828
29915a7154433J3282903K2508004k1023328N053208n534024j5656573L6050395
29908A7526152j6054366j3024389O759376M195033j9463504M4670023m3163370
29901a8555045P935784J8798684n5783865J9991641N1213064l4978173K9247447
29894A7869537k6615149J0975592l357369k2548560K8981083J554333m253613
29887B605854j5981849L4079641l2094095J6535700m0155994M0278066k357145
29880B910178P143560j9181457K594271L257105l4152044N0878059j8124969
29873d675297J5214677m208596j369468P888579j2553365L1522553k8387605
29866C431478j8607070R418867l19516q620458K6996818Q725495J072123j8626040
29858C471697K0329639k9579592k4185729K5100241j9534340K3828330p230491
29851g800245J6298880j0052940J1343853J3730193j5019959j0401446o36048
29844b537712k3238118L4993824k0690536J5582136j0125639n469553j6587708
29837b8073306J6899061M2028282l0401912J5625705r857201r73163R783227
29830A5030693k1723776Q2879Q341458n967334L076144K0876293k6444531
29823f728174M706540J2618837P753762n998129l696353J4861442j7305084
29816F212841l3676372J8843738J3164455N440968l4276265K5860703j6039165
29809a4469097r18839n838513O4492568l6981485j2146250K3848200p462825
29802A0523759j7752311q983118r39180K6653878j5477355j4591868J7068269
29795c497926O452398m1892863N3178073Q525302j9782285R807845r22471J292736
29787A3160809J5245523p924968j7052929k5302365K8818802j936642k0706861
29780a5698631J6380898P712089q642273j1898209J301673L126458L057119
29773d660876K0156543l328802l3622015J0886770m407885K8775052o525736
29766G273051M579791P494102k7453031O471336o692737n441152L4305939
29759B0537299j980330m6816801K7288952K9005333k9654079K156748k8247805
29752b7710683M1304126J385113q096073L836786j3592249k949325o996978
29745a2819283J6139834m937235j67892N948294j2761030J9606635K82127k649748
29737H641702j3273861l3623098M3016415j676761J878593q219987j9006439
29730b2263436r75746J5431207m471491K1589648n549894J5094277l4349034
29723a5494469p102854K6893132l2041659J1848616O418956J3231113q550426
29716d797591J3231790j9737467O935783j376438J7602835j4004107k2854870
29709b5000065L4022849l6168311L8402150k5771503K3778855j6412484K4127525
29702A6979016j8711963j4353969k8535605M6172385J5629494j2728273J4196342
29695A8647427k9709878K0527342k9368892J368007L4717183k2079522L7862971
29688C1964638k6175729m3410282N76505K4837369J2562590j2484866K1071007
29681H941232j3240559L254558m267935J0573900J7554123j4250384j0442706
29674a877771J825130j7447633n427722L0412700k5256402Q867928P287955
29667a615815J5292361l5338636N522521L1693822q501735O553172j2017532
29660A588158J3962733O044969l2514993m158881J1405378j0146227k889516
29653a6708379J5210981l6785633L2801970J4520787K168393j2704517q787324
29646a0283722m958034P623562o68587J8063611n170372o187600J4071078
29639A2489936j3942431j4272862N978969K4877788m803497n227178K3745054
29632B8845779l0478370J6209831O994145l1258698J2141512M284591k953871
29625C784919p461811j1455674J0581146k9890255L7934085j5233044j5683920
29618b7424554M0297724k0083560J8291164l9370556K2369226r788159L265981
29611a2442734J4995343J404002j8252120k1556313K1340277J8638089l226992
29604H99552n865289j5033056L5088229j7989919L4372413k8446515o4826J2817724
29596A5778313r238371k0598343L1102497n1150253L8941742m470710O333391
29589F698266p897660l4019128L7195947j0816278J1293529l380447M912056
29582C986285m1564366K5310560J7063017M394977j704606N323566j9955234
29575g145801J7937702J0079638m8106615J3132722J1470695k170312j6460885
29568b1262856L6669472K588435j6707149j6232312J7392701j468561J2401166
29561A3380896n039274l7185514J7867438j6028036N2747773k9358846q907001
29554a2522564n321974k8625165N0297808k0591175l311281O401632J4927577
29547A254858k066802J577650K18670j5355514J0945133J7513162J312024p288070
29539H111111k1970281k697715K7195839k4312868J6023745J3970114o047311
29532A0272634j3063474K0782343m0129020L7949761l3573898J0732415r619139
29525a6648378J3614754k9427287N6723637k0251866j0960774J4423034k0501046
29518a3027926P462414l274735j8215115Q664646J8031910K0407142k7117022
29511g068686p375302J2037050k9264902K8995244p909588J1609444O53492N894052
29503G570804k2692030k1031408J8713575L5732631l5755366n775828K4971536
29496A733914J6414926m1302328K8622263r030785J4409271J4828354n715424
29489A9960191n2022251L8276287q106120R708998j0313945J2414816l8220924
29482b8302948J1882200M2550458j5233213k3681254j1195630K8148975J215110
29475E383698l3663643K4276464j1842881o097389K7858204j6988620K2284752
29468A1210585q541448J5568217k7755973J7739428k819801j6786048j0011338
29461b1396378L2118462j1878937k2290784q222712J3340835j6199476M5116863
29454A0587873j5051338J7135893p688778j2082929J3052450o725088R88531
29447B16614k5847049J2409296j2969880K7984889j7940505M0093496n0788545
29440b6841684o793628K9925513m912280m810587p780935P372387K2770410
29433H929196l203107J1869240k7155628J5391673l6817270J2562572j3778421
29426c2201745N1789627j5268988r377990m174034L8513691n5649110M5396264
29419A9027715k3122068K5031741l3349401K3721771k3208782N994265j7117194
29412b3021953M0058034j2868896M051732j7087314J4599012N309209l7403196
29405b6363372K7500944j5970613N0269057l6567131j5131964O023746J4427066
29398D187733l4445678O18600M8851651l3860059L5829681j8684484M736037
29391G233481j1654518R981127j6156384O025157P76855L1679071j657919j9337693
29383F889177J2909910o173708k4365005L5583312k4596484K2727351k4418229
29376a443676k5277271K9360287r912405j620891q71014R155183K2074256
29369B1464469l0968068n344147L4783573k4384796p796840L9987341l5554453
29362g812921J8563969m209014m6192263M9352579p18255j1172143Q49185j470496
29354b809359j858021J0422592p586781m770874j0606050l185830L6550090
29347A6155767k840988l2194545K0339170M347568L534236j0460838j4537777
29340a5657407J5369557l71200J9044164j1918895j1537429Q294430O101315
29333I324535q495371r883607M748754J5179997j619693m371369R824461p715763
29325F991944o667448j6620154K465755q78357o71671K3887369L337953k1823968
29317i978577K3176760j7254492k3859497J7807149j4799210K2451296m926012
29310g382583j8835756L8035142J920422k8112322j47299L6624970m2090042
29303a9987468J0700561R605231k9807537L1080259o813224p319109M8289035
29296C5747748o2315141R600797J3021608q874647Q204657J1514240j8822846
29289a1923584J7040923k3074303R91123K3183859J7277424k9954686J4673513
29282H214269k062027k279472M193495k6203853K467872K2632402m7463295
29275d0500609L1333839K0111994n887060O355784p542492J8225663l2570847
29268a0473728L453621N814705j2639917L1896749j5800642K3875922k2052077
29261D074633k4574438K9062488q885045q579776J664872j8565171N7491083
29254C1688646n153817L647643m6963567L5576170n704034l4670018M1968123
29247B0389146r481488k1455519R884973K1378213R245226J8085295m0155543
29240G890303q623499o549915k6554265L3086689N236311m368518K429799O475467
29232I022372k0018646P569645K0934065o908439k7595434L2264053m1269957
29225b6002341l996220k923173L3615382K3749262l0058626J3865643J9387292
29218B7637219n1013711L7237499q844308r308216o86535o822434m221508r268703
29210b5290697K7458011j2268535R153581p181235k2877340Q871947P684252
29203a4450016K6638285k5732337J057180M910318n719024P109590L1448963
29196B5262959o1188632J7497135M2924465m7869707J8398802J0379075l2807811
29189b7403714j010993M50913L3407108r379480L171689j854895J4788152
29182A2168780Q157203P464783k5451402p544189k3438115L2313787j6390856
29175a2720009k4931909N5606098j1884911k0826735Q010592J8441492j8949566
29168g254948j8920174N3293269l2105938K6811983k3836756L2596917m4193427
29161a3609074M17508K8960792J6580624l6430707L2124263k9158151J8143931
29154A7029186j4049403J125551k8205322L3699204k4765320N2038601n2558756
29147a5686259L035718l627067J7513301k88933q479679K5939354m6376304
29140b7969869K7714795J5393880p984862r403597l7984954M4876587k6574158
29133b1932178P399968J7221289J5398720l3800009L0004748k4168740J0649693
29126G73491o387410J1843332r805996J5160709l8286943L9242395j2760180
29119b20602k5654831K3666965q601291m270389o716786K0627108j954400k0432699
29111b3556925M0423643j2457707K2205881l7010348J8840330L193829k7971453
29104a6332750K6159606j1122750k3486786M1671734l2841222M916812P031861
29097d003495L039680p306891R521442J09162m778L643561m999738l1852336
29089c1853393K3950578M9561026k8090280k8423353o397226N585422n912217
29082b1579443K4828927k6117241K2251948j3055445J1015354m135586K0546357
29075A3754871L567534k3353600j6127604K019599L0457425k776593j1268664
29068c727032J821299N846888K0870658P566264o851959j2081211r150842j2578765
29060h284700K801165j4973103Q393125M7312695l8799830j3336034J9924777
29053C038095r086676K2998823j8504264j3375019j1705501K1059069J6928807
29046A1353334k3184246J9911694k0174245k399438J7371741M280347j6480149
29039i320962N789048l978004R398641K0969416R981706l3600212M526407J3832549
29031A7598589j5486370J3680318j7515474l9524427M8252386J0234954k6810279
29024i570303M025087J9670626j3113853m371623J377069J9010639l935763
29017A3091879j7526892k9081168K0188475J7573683n468012k0037247J4346544
29010f912738J1790210l144732q509521J882567K8368342k636761l0956967
29003a0119600M504687M876564Q4633M201870k2661025o061463L2471880L973303
28995A1270849j9440277J292017k645951J2320030K3544587m6549518L7117332
28988A6909069l619203j3364647N942363m535642j9773001J8697581l740379
28981c483859j3191257J7970832K5038908k2036194J9719644j7816664k6584730
28974b0383320L2335880q688309J5325376l6412573j96747k05265P141168J3550434
28966B466644j6071304J8467032R617092j2301372J949155j4535278N59077J0708904
28958H59950k002721l909703Q836856j907320r302794j3133954K2948901k4069568
28950b1680353J0103855J144259j5483380L7371949J3184j5447212j782813
28943e760511j6072379R870500N056129L891212k9512276K9808910j4472799
28936a7191214j316576M512981L0558851j1423186j7775443K2129111j4625407
28929e130883n087745P829428N67670r18791p869820K2122397l5861534K9295807
28921D946529K284514j3749438j5580676K5091730j2317713L334296L2507673
28914B6516915n0545382K6019158O321615l304466j0641419j1077888N990107
28907a0721360j0682716P228528K4739766m503279q663940n543500l304797
28900a1451298j1891517L0956684K974918r279775l545876R12816J0177337
28893H853289j5719319P41309K8117695k1525763j656556l1700723L2924150
28886C4082M613038j1357821K4253228l6872389K0479393k4450879n15871K8544209
28878D726990J9786639k7221286J4722602j3744295p172119j3391525L7541576
28871A5248582m5453959L6010081j8124341P53273P909673j3805745K6564158
28864I101722K1840571m2736971j1986483M3385213j5676560p237234K692596
28857f17146L936999K613066k5859885j4253783M1327098k1771924k334029
28850a6959604L7456757l9077824O442674p816290J2909062j975987J81186K7253532
28842A8413506L433427m6849378M2046085l6519632J9727801J483970j7303827
28835a5568048K4120665l4888992M668324L9048120n7645290L7254080r282421
28828a2293562q878976j8867891K1131974L3259706q279005M878257j4898939
28821c948436L6998170j8640851n935422k5128533J4409280P026029k7595759
28814b2815522m378191M4717772p733204j0486119o105043n526290K0800540
28807H473943Q834500l7027749j0828698n80417M5379335m856787j7021616
28800g627489J3930011L1835018n7297892L094848o357759K7857469k3624789
28793a8190583m563977K0476820p942864O631879J4625786k9784087L4605551
28786A5858525l411805o768032L91269J1630863k9601229L1282821l2464527
28779a3082115L1564088M536747m2836629J6187563p96226K1128345n4230899
28772c7529126L5238040J1279811L820660k1093769k991140k405113K5339287
28765A1658650j7997177Q882839j8890804p559807J9586271j1647165P088374
28758h878819M1688913k9232744l985890j4011365Q849335l3479847O2566849
28751B3516432m1227960J0361399r736373J0110423m645126K716514j6100848
28744b5005539O969298K4340573j742364Q772692j8158535k135973l881285
28737a0841133k0368932M4709067k703613r640740k5998447K2884628Q064908
28730F105738k711809n236442k6426775J6251663M0909829n4614278Q088290
28723a7633784J8682416j3242514j3386119K5114111K1576650k2640572k0806598
28716b2336410J0826266K3512283M331033n2728204M9691540j9962917K2223396
28709A5556987j6205005k9995101M2355110M102437m4140222L4818964j6163151
28702i669981m654349L8108545M068900k8773431m755937q850837K6170870
28695A1643780l441316j6889459J5619462J6776513j4992037k5804412M632693
28688a2454776J4400622L47373Q56848O090632j8896390K7416807j8838655
28681a077539R097370j664623k124916k6925841L9670994j304372j8166194
28674b495121J9953822k4065906J8961473j727492j3261324k2463604K6365481
28667A267329q61439J1552133q865967L741947O943208m1597802J7485345
28660a0335246J8076881j6174875J2753106J2275344l3760166P121510K9583531
28653A9540085j4659648R517425m12720j5994498k5316923K3865208j3270659
28646a6731730r79933J8021134q8644J3089969q102140J6121597k1142978
28639A87275J425361j3709108K5849434k6700232O69473M338915j3554138
28632b1493020O9256912n9087349K356462L5086132j5330187n36443m4199534
28625c3947027J2482172J6953566l024684J9176495j5794210N042708k317760
28618a428740J9566751k3521191J7165169k1521585m4535M289909J6253168
28611A0758946J4533863n5906109L2807984k5227164K1188583m284282Q703824
28604B575645j118725L217735o914431l5401094J7325473K3300481L640780
28597F625864q550274R313036L1722543m7740234l170738N425946j1245017
28590a7618874M5887524n2632511K8028938j3691934p117780J4486268k1381908
28583b4040277L0167581j8775346n304999J6621825k1710161P346579J674388
28576a4020410r659125L3554535K794919K8260822m3802061p238117J218267
28569h891170N91017K6870893k7802010O720728k9188400M6902312j8065599
28562b862229k8551176J6762750R222357L030059k5254110k789323k2037064
28555e2478736N0326234k3286878J4888722k3148570K573331L4435790k1086860
28548a7776967J9713136p052160o751130N163104J2442996j632205R297181
28541A3403955J822797j9556797K050868J8841458r727042j0937804J3902245
28534I799680n271567J3623339J6344470k4558917p078101l3269597R030485
28527b1380208M5435398k2784667L96466j8500383n22284K5862520P72709P500904
28519A6780455l6656333j2325327L4331383K1401475j4176336j3818389L2927826
28512B8464754k9676903l3027542M8235778m837223j6142777L782854j4937963
28505a8139022M65864K1144038N41301l816180o310923K0751933n545692j3817390
28497d726071k336J3801188J4423097l1598007K5459443n9646037N9248470
28490A6959747k2607643j8541127J1121195J4731992J1017504k0839245j0390535
28483a8548112Q314811K914195K0215468l0466718J9164293j7406651L1664519
28476A5851805k0582318M556015J981423Q418427k5232871J7869618l387964
28469e25865J5615079k1147183l0118158M0981793J6048672k5427265j4995216
28462a9568143m825956K1183229P455593j9546765L2336812J757323l0001143
28455a1209050M646376M529477j2570634J4391213j5606471K7352512j7434883
28448e901460j5587548q211196K8039679o58218L085091j3053173M673215j3591124
28440b1204734K5431400K5900344m9546489L4084781j5182335M567311M1569945
28433D5620223m4563415r297370K5879641k7169175N591916j3936651K2215653
28426D340822r704851O731141J7712172j3963226m33827n847815O426502n98362
28418D662556k7565756J8416718L400977K1912199j9063979J3753061l130264
28411A2385512N994866R345625l9243908J4397180j1018553K1091184j959007
28404A0992899k0055792K8422051p340550m2219245L7725237k1077956J1158598
28397b394758k3049189J8866362R137930j9609628L3034580j4789110j2793472
28390a1597285J5347319n325931j1488208L1706628j9267626j5923963N889027
28383a0660039J4469343J8180189k7064945m6144508O8829704p830400j4181105
28376d401761k0927934N936812k0802297N1782848k6717011L9083510o5332520
28369d1378353K1230917M6955799l1463626m648289p640449Q897669L2639730
28362B4593398k0031804J4409781n230480l2295527L5637505l8282882M321233
28355a6878776N020645J4127741k933467J1576516m166475o715079N243932
28348E275037l558976K2636164k2962959k5890036J5807938j0786830Q609250
28341a0870412J5291742K819538p126782j2873182j13646j1447528K8286786
28334C966516m1365676M1885030J4401588j7434312j4838320j0101521K3270579
28327b16116M473852O973785q465101j9479809J1006307J8486092M331054j4566524
28319B543540k7240561K0935359J6848555k1823328J1507468k2171460M8202480
28312B8802053m4827899J8476551l0006506K6561283j1912141J0187394k302694
28305e021959J3744543j8665372j4116067J1462475L4547216k7372993O266203
28298H44046N450225j1645595k2232154K6247365N976595P068739l773671o539491
28290A396059n983354j926601O50453k458509K433415q779245P383326M228179
28282c056277P68401P254796j1374351R49670J0775323k7790614L1778414
28275I305362k9679136L6848880r344898j6750824J7740677k9588218M0109938
28268A8641781l0719829L7341259J2153823l1306605L117592J489395P170036
28261A7887452j1390690J4071044m9734797M5642905k591518J1442683l2122332
28254f795253j7365735M5462506m7303493N5398174m4031903q354331K7714431
28247D724396J9706997k9821444K2096069l3338054J4632221K7786820k5859856
28240g2851N772672j455042J1976024m4969070K192211J1289415R153605J1873104
28232E760068L082038k2603065M228106K2626693m1475088L7574827q543206
28225F50373k8606379K6989108J1347719r131413N415302K982971l8172936
28218b8525255K1496739L346013J9091013k9574577J8549262k8261774P608254
28211a6270325N509317j3025312M7458451k7527487J1989292l5450609J7181691
28204a0134982K2320865k3086218J875091j4220769N1553118l8453337J241836
28197h904396J6124171k7025689K0682982l0391195M2019667k5854066j1075182
28190b4423708J8112080k005451J9430323j2504192K567726j3068424k328217
28183a4219863M8039143n8349040L8482175N698116l9276590L4498378l7460418
28176b2588099J4900109K268365K8899082l1063768J0707788k5035663K8352569
28169F440383J9581761j3427867j2102309j0430697j2902799L7376548m318792
28162A0216228j4428470n389100K0415498j2873392M012528q9601j7344032
28155a5480341J9157022k7637903M0631396j1633221k1085513L2455867M152278
28148B0559585l0390841n848855K5839127k5270667l136480J9129028o177670
28141e296773K0619883k5910780J8747660k4001938K9690550j9145066J6924280
28134A1627816J2760699k1343613k2199137N3068551n2783623Q554258P510653
28127b804396p390288N695624j428586J1355657p402564R192520l5436267
28120b8218300K7968718k2444404K0644292q516483j46636j5549933o549472
28113c2812218K0641759j1154074Q834792J5196907k3059390J0782544J7225734
28106E656054j6739983O081340L0288934l6836914N249108K29452j6456225
28099b2528234J8290857k6627469p57848J7816753K0689859j1689997N462356
28092F56277j9530209j8005432N9344296k7039641k3478158O422821K945236
28085a8684810L0896894L671740o235633l7934864k303207K0274939K1906681
28078A1591740j8696712J9474975j2411206j9704333O047404K1949906P943521
28071A6195295l1034673J9792295K325644j8137027P483207M114277n869220
28064e130202J2574451j512787p970966L0992250k0162046N422979l3674396
28057a9460717L7047706m939631k1631027j8552643J3898449K1494922m3960482
28050c6103423J9581627L46634J7740074j5362777K8772492m517714q239782
28043B217131k6573617J2210844M657126K975484j5088068N471667k3489630
28036c7619063N8269368j0730717m4604813N6499833l8076588O534177K7628131
28029A7900328j9178920P211689J0582801j6057104j4305564J7498336J6241775
28022A9893341m811316k5910167K1331698l97761J3210855k3067756k9458747
28015b9209853M8237672J1086451n3711415J1341351K3661298j3502637L3623594
28008C1526461j6558990n268975N100484k7719417O321872J2307028Q091724
28001A3800187j4379237p332640k705741K2742691J239721J7169475l6416665
27994e882209r85095K4041654p865477k7492425L7496571n1067427K7832827
27987c921581o880008l7626438N9880888j9326090o828551K1492444l7864312
27980c1073648L9934741m28902m219391n545749J079559j8284933J0135275
27973h403048n242768O931842J8010042j2506546j3170784K0457492k747674
27966C328556n146081m226212L1611615l3666885Q613688K0547849l9151644
27959a8089114L7741286k9536403J4609559n026899J3653411l3792174J5300353
27952e139981Q746886O445525J0646807j4712136K1759514m9120308M5371543
27945B3997850l6446468j1499189J3882494K4990017m2397227J1043407L6930730
27938B0501614j4793750l1141279N1477797k2770590k6015350J1122163o61903
27931a2281298L3701185k5773252q606860Q079254N859390K1508411k0099801
27924B387029M216994j290423j1016584Q56667j1674417J1622195r320808J4849239
27916F29892L717263l5569376J654117Q873752M7904776j3240998k2378706
27909h409280J0050052K2889690O914262m4867810J5322065j5074657K4378290
27902A1202612k6356202L0196834p201025q85739m830356j5078379M8604306
27895C5652051m6956904L3644282l6202816J3079626l362307k707761J3481028
27888F627199l1659691L2876846j0779887q387239M571724L502872k882846
27881f131022J1424040l6114643M0577185J1479785l3249441j8558962M0183170
27874I610112m2324474M0520991j3578333J5932057j1115764j0426424L6557621
27867B5175786l2051073L9776383m2655276J046681l2103651O0946523J2806730
27860C2942103k7661103j2088278Q715661p646576J4602843J3521257l6151319
27853a3765412n998985L9711440n1787516K2704435L8185328m4990810L754926
27846a2186594K2696747k9617572N912684P77490K8238811k3624721J0385139
27839B581984O946120r913763J6698415k3062208K4361619M583000k4563081
27832b367914q796008K2885821j1050660o619336K1498237n3285339K9978640
27825g756559J6129234j5450378J524952o002747K9899662J2423532k0795326
27818I972370k9108998K190367K716334K0338518k5957876K457157P085758
27811a0306370J7708443l1465182J8105077j1727153L673613j4315022L4206758
27804E880164J3858495l3224776M0661K3998788Q283359q227065n804900l2630656
27796b7825930J6703874K5465578J667674j2926671l0611117L6921244k7149432
27789a7754780l46468K1086970J587766k5299303K208083J4201572J7149273
27782A2833113j3331662j770926k2696532J9693427m812042m950812L0471655
27775A5436221j3191883k4633798L7696431n004559j5546360m846585o918848
27768a7009381j2566887K8994199j4653532J6467009l649077J4699631l9236063
27761b6954101p566944M1813779k4960467M7234999K2617534o2799368j3612887
27754b4227455L0167481M137305l6195613K8319482L54949q14088j7719196
27747a5977135M7975395q348799j2725186n18918j5067597J2632232j9837141
27740a1867149j5715755K5590813Q562348k0946522M3388953k6725711k0899753
27733a8612776J3716639r123630J8225010N35208K7280160r028913m2651379
27726a9659681L1770160l3529276J0585151J1430069j8061431J5508027j7888664
27719a9845645Q762181j0862942L234187K5822374M066592m0806274L6519937
27712F890410j4537361L761017N006380N367180P713161j6031219J9865609
27705A8035177j0021440m9003030L9676530j3461316J3333415j6816109m21227
27698a8678000r703672J2898933L3882259m0855497J4078566j0972165l085948
27691b2435524K5935187M51386m2349204N2173273J1805852l0872076J495527
27684c795579J4463590J9522235j5831592M332967m9495903J1950453J2032493
27677f821336j0224727J7104503j5800782k282339K5848428m3355387J8738073
27670a6793567O112686L0200981j3472890J8786339m7675510K5722700j1825578
27663h944839K671006R006340k8678533J9193666l587161n37381K0815754
27656I938852O609499l1829769J7865598j5413092L8077672l8311174J2612647
27649d49767j0710587L1459241k0162011j45729k2365179J7690665R144065
27642D460698J185354K2678363n2941395L7211577l643294J942083r618530
27635A274856n847301J6569166q56833j5421522k7533984L1708999j6331921
27628a6438540M881426p944750J7725854P994016Q563145k4037994L9888055
27621C0631212n0297187J5816072p966484O787339N501898k0211945L1700702
27614A1961607l2175170Q731607l802783L2665673l995867k7272890J2714910
27607a172913J3868575K0352645m9290405R535596l896923K2719824n545766
27600F570633r965973k9887746K4030185k4412705M9112759l0989963P889968
27593g652842K6564383l6899078K4979191k0390437j2263295K0104118K0518781
27586A4960821j556006n969268l3866544J5657467N093811q66125J8790102
27579A2244258k1128339j18188Q87271j393928L529150j0723847K3961372
27572G257749m277231k572983k035297J8107681K809407k6331096O832126q071560
27564h281204j400452J4239541L348015J0670567k9205693J9959320K0469226
27557B9799320m4890873J6137J3009983k3806672q580466M8780701k0330407
27550f002277r914090L915694K0572458j0344257q818909J6597088j5334763
27543i329056J8857989J4353845n2826754m386119K3491551J8560195K840881
27536A1562532j2962290K0958154l6882699K2031614k8946279K8754496n131201
27529f15673J7389362k7092926P880565L299377J5183712j2506475J6986958
27522B0524900l1703702L735192J2078982j3283684J3972073M815669j5398798
27515e259368j5985773J3162027Q230988p888112N309332j1551740L071496
27508a0911150L0084784k5649916Q454750j4253990K6717951j3094320j4145898
27501a2797789p716818J2148785Q783567J9637293m8972568K6108305m118890
27494f928115K3632715n545123k5914928p369991K9186556N395420k0771416
27487h314882J5628569K6172543l9349380j9852047L9001752k7332298J1661J1164929
27479b869153j2577431j8611822J4278207J6689185j7484170N862463R027886
27472e684835n047292K9663342j8017016J678633l1374718K8000429j2171048
27465a2952505J3750470L309747J926329J253341L97487k1543975J9465974
27458E606868n595818j3824405L6658789n3595413J9022407k3089387L8367394
27451C550435K0884485j2960233j043891j6044198O443801O471228r055889
27444a754262J055146K462907j2917249L4799453l1123182m014802K3370279
27437A1878290j0962833P127432j1942215k1743120J6744967J4178812k6201667
27430b0920334o153771K9347031j2838108J7862213Q146664m366207l0224757
27423a9147269J5543627K5118243n7046529N730024M2069790k6483014J0182779
27416d032349j2757706J1351005J0690068J0684657j0432655k4568569J9214134
27409A48585O442089l297136k3581164K2652204L69482J1841556q657114K129601
27401H048103k0196957P616537L1283431o442979l2716154Q194435L8484785
27394C4271201m9588109J3194072L745712j2678921J26393R406036l5040510
27387c6564126L7394690k1693616K1799272J1074300k0075027J0236226o630619
27380d458900J6314668k8729215J1658665j6733469K0492209J7848392k7748144
27373a1355794j8500754K3579455j338345l021863Q858023k2063983Q669928
27366a5173333J4426343j5822434J7306895l40688K2770831l5374682J2356546
27359A49478j4668675j325404J6288470J166551O581996j7939917M755077Q099443
27351C107019j3249772p657000J8626434L367844N901995k5316064L7109997
27344B1890453O686329J210944j6114009r027048n822794M638318J1652118
27337A5114311l1355578J2837666R542169j0953636q584027j3258751P466420
27330a9191426j5648446N6076805k5932093J2447809q666790L044317j4072596
27323a1942420J1015272O547256J1063349m6422905M0294024k0043250J2347435
27316B858761m322540K5558910j3759700j8224550j2631830L489285K2868827
27309E837163M396585m1047571J3272755M1277772j0057647K0259592k4735115
27302I203534k0164075j2923881j0626231O0485490l7845350k1235991L4363149
27295A256645k3676754J9691779L027235q62609k4111096O963896K9488515
27288A1777611j9638404L027608l2322798J8455605M3450922m0505942K8369432
27281A2614034p944084k0538051J2037524J1133349p82916k3089106O163363
27274a0405887K066111k171681n977078L7151091L454087l5209915K2067624
27267A0974352M905242j7617702p417289L6823789n8672392K5603820j4498988
27260a9899168L0042458j4773724L8875251l8521052J7749341l0987889J5941646
27253a573137J6760210l5195582j2448258L1807406J0173495o949129k5731825
27246b3156820L6805346j0168822J2136390n1005174M3097634j0690129K122459
27239h59116J293978J5352627j9312628J3974411k4301816J1597262J3989546
27232A1734264j7388946l796501K2029372n4784081N4632366L1581837n2297955
27225h289644K8420139j6824731m422348L70693P15016r532136J1450478k1002131
27217a9114664N908934O46997K925591j1503193J6511494j8436866Q554152
27210a4507555J1599362l905188j5764729K0114091P64031l7751146J5311337
27203b4139797K9539040j2298343J0948557J2598105m0456710Q205630K953549
27196a2649969l577926M462696K4660208k9380488M623110J7153284o348856
27189a057941k0372533L170690k0382526M1094159j7438338J0159166P794665
27182B967342j0122398N382474p120716M009502Q694901l895885j82437l215606
27174c482823J7667412k0270092j2815847L7221833j8411164o415664K917376
27167c588969m128804o797318J9022640l4630877L1902622k527715l218456
27160c966877J5709291j1379531p9641k9679504M8965856J0048235m4967512
27153a5349683K9176608j9459624l711245o261352j1987133L5601828m437822
27146C571577k4992128L9758718m0145545P582662j2045465L7119365n613334
27139E235850j6463467K7044427j8667525R513958k2114776r367006K1922537
27132b896002j873364K3564230N592070O260045l4931019M0289968l6112189
27125a06261r50751m604220J8307586k2626015J7455122q546556k907971K8382376
27117B4403310l416890l7382625L9903691k5873009k9065540K9438766L818923
27110A826626P570922m961133l5470199M39202K8793340J985897j011110m113850
27102d940305n441895M841542j2460123L0351584j5008420k4103813J4177878
27095a2583552q699615J264125L608498j1459155L2541136k4069990K1038495
27088A639942J9496227k0021208j9363895J2942777J112069k500662l8484947
27081d5179697K9963389J3702530M651021m5214175L6948490L271956n226017
27074g082503J2091628J3016723k6860630k2077812L6521423L566579M66338
27067I641746j3485702l5004705M3930185J4090831k7253675k0925640N6951914
27060B7944954l4744032j4274630k200629R799367K9921219L98699k2270269
27053e425321P424809J1185009q077624m2734719M8857024l5704699K1072819
27046c402702R044286N005235j4445462L6712987l2279063L681039J0837280
27039A5153600j2383873j966801k341536j7304373R554789Q949873M656571
27032D318250k2056181K8764443q74J0067086l0791524J3876791N062515K2931333
27024C2171839k6019453l6979712M8935710l255350k1833817l2155136L4485733
27017d650186J7580993k8779808R207433J2980546j3500665J4617563p603424
27010a47548n056882J1976001l9338666L7255260k4301518K0411030r092540
27003h294863j3616504K7039156m110786n011282j8596038L7597405n1394058
26996c6386970L6896673m361409R6092K4928971m040608m1209388K5170735
26989A094096l0556496J3605829J7279930J3039776m1299036L1278059o813000
26982b370842J8233121M775601l9052878K342857o188505K3888474J4222070
26975A5849898k3911032j7772974K7041799j2278087j0973968L3080414J3071013
26968B4107063l5298089L9983694m1563048O170830k8717443K5531886K350898
26961g434209J954072K030542J6902489r339354q572581M830697Q097665j395136
26953G074185j6701979P694394n740594P179222j9752728r125431O358478M109581
26945a8904872J7983289p719899K310415J5957325j0171157j6003078J93933
26938a6354044J7539228q623312n956663K7439030j0191528R364615J2910222
26931B6127548l0009507J4002642k7557097L3333865Q310589m5095178K8981805
26924H094667m4434894J9098263L9723844l4725662j4297946L4549718q823414
26917h15424p017675p418798K9949279k0427683j9162936K5423998j0131076
26910i600315J2354954j8783321k1008921O1312007Q387472l1438214j0814199
26903i590537k8518542N2085577k4274661L112507m731440P633917j1245285
26896a5528464J4364188k587000Q596755j4500707J1102774M172980q324256
26889b703730J9357355k1297086k2012932K4507827N973056j374551L110146
26882E560085N787178m1204256M9735091k7455728j7047034J0953439K4461129
26875A0789904k0805499N673878K5657791j9294734l0367161L8983353k2954522
26868a2316990K6624570j7905045L2520675n3281099m800288K4206511n323591
26861a0275257L5078900k9689403K3843396o043345k5369159J5624893j2342535
26854i172510J3422444k0345207L2021874k2609571M618283J4077652P125873
26847A9138838J809404l9741808J3772130o486596J7113267k9595339L8561854
26840A4571750k4842151J0252380k2082815K9135414k4677246o578054K8091011
26833C870289j7629047L1589179q618068J8731162j7313869k0413052k3163977
26826c2947383N0267167k4759830j1737082L055366L4505180r749797N850175
26819A4483796m6055299K3983256j2167900K8903822l1057833K4243927K728219
26812E061988j8881871k0092971J9267558L0823893K516957l9491677L7473467
26805A6677344m2204191o82494J2812928o418996J1179920L4911319k4236471
26798B039359J2512154k9764233R29708j2905755M4989863k8694222o237483
26791a7130609P838197k6668778L5482705P978772l3886344j1454671N1863873
26784A4023145j1633172J3642100o394105L0784477m8459425J8657755K6414363
26777C7035138m1813585l004029p385379L2216453k1403118J3609050j3693479
26770d438949Q339502r000564K6425325r707818k9615974J8733434k952819
26763b217863m078393m2658231Q1642383m3966522J4951939j4508961j365938
26756a2201586J4901957m4940624N3978798j0898489l4843230L3184315k5118807
26749b5937666O565368J2769158J4323002k1286478M1660074m8055927L5120370
26742A5157901l2291417N0761257l1231143k2597659K6245991j4951347J6413500
26735G507083N585004k5365277J279952J3462164k5396253O255701j6295623
26728c2967249K3586855l655049K7584488k7717343K208427l031992o59551J4173616
26720d77798j6458580L0247181k0086625m272001J0617772n949739K2136010
26713A5756220l3198953j6660963M6925833k2066690P768482m19585k2962076
26706b4857732m872403J4701984L7934249l8929830Q682579n699513J6358934
26699C318268l4589329K1233305j8488958l875877M6938245j4383649K9681227
26692B9833232l0443127j6116907j606523n830229L4641591J4174907k3136895
26685A516049k802606J547641j4136473J8015875O191277j4683547r053298
26678a3405082m740736K2390929j5944807N446816J0950760k36087J4313322
26671A8775115j6155836k2528881J8357815l319033K1413171q758841j0107674
26664b324164k7011546K0721896N473958J1809336r254961R199195q619508
26657e794k786473j4011000L571983n189652P373346n699937K3660910j2201637
26649e288254O830433m4573373M7686262K6139856n3649992L9207504m9881840
26642c3529404Q101861K0980236O162688j193709p847192J3084619m5716277
26635c9957178M7784670j0871005J0380885M598202j9318385j8026726K4585429
26628h24108k963470M853247J9497848l4511264L939054J5207103l6205476
26621c1007066L8500464j5281249o614397K0606195j688147p257314L2191980
26614B9450466k5721698k310757R774082n3276217L1427760O130475O347080
26607A821191j7029694L123159m923738O439093J8236988o213188k4391018
26600b2937207K8832857j5852601J1941687K3332938m7020421R534297L3770874
26593B1602424l1643468K8863706q019086k2143397K3470348l7111764M3046553
26586A8065316l8785288K0163406j4692869n069924L724725j3821322N4052133
26579B3636177l2573252N411778j2487297k1681342K1324707J5003764J9244789
26572A7879324n0033837L9568578j003090j1093380K597238K2263673l1180871
26565a1002365L567947n515368K5705199k2723825p468135J5666964Q675909
26558F906326j5912725K3702341k8446585J5875695j3061237K6022725j5566820
26551d80280K1098092k3812433J5391979m2813590O426164n684978K9279236
26544e95810j0268299k870321L3786356o375671k2019593L1423448l2299188
26537i219078J2091748j0054752q071678K8452467o976008l6000409L0854542
26530A076832j9899645N481095Q373483J119551J9121700k1993310K8244820
26523B1524526N024193l5665807K3354312l3260809m147725K9230836j6869554
26516a0810028L5093927o535989m464714l0312670O47899k515224P365604J878120
26508i653075j1542999j342502K4784424j2293922N344518k5618730M3225897
26501A2903611k0766018Q554408j3828421q574427K0389926q731805l038404
26494a3091130K1685410N461066Q178994k8837910K4529593n7303074L4800656
26487d576395k1929304J2898645l021856K1884201j543424n45902M271484o647165
26479G90284j8554399K4679558l0306836L8938230j8160898q927997J5195563
26472C653505J6109480l311880J4093382m5051304l550920L7312777l3268363
26465a4013323N236739O06906K2264591Q46052j8863609J4538389J0380682
26458B0996427j3898308K0216393j8691739k8843177j759559K4446697J4117617
26451A6584351n260921m1218157O8153722n4128478N1946060p150236m6212828
26444a7286487Q978768j2517889j7823137M0071660J6357982j3766217j6027420
26437a2012740R956816r392821K8930299k2923173R623638k5476869L0126586
26430H831736o298027M168989J1321247p534688j5492840K0253261n732413
26423I517265k6804485k457257J1425028N461079j9598541O231391L1465008
26416A5239488r195016k115324M109695l506864k774000j9609745j8940041
26409c6791807K7413478J9957634k8688352q193157Q556425J0540861j2884623
26402b0089541J5416593J9751012k2574868K6424229k1569856K9839488l7687661
26395a0490604J7967717k2793177J4575247m816735j8091501K2983449m116322
26388d781926j0017044o035401L0942469K452760p912225J3967411l5673711
26381a7057667J8335797n029677l614688K4809120l8924814M660760l778890
26374b0600059N5637239l4853514j9570207K2311501r994320j3174274L4035155
26367A3791521n531229k0766749O175702o6953r017141l803063K2576460j2559135
26359i200587O953084L615554q706304p341341M0159176j4914303k6057885
26352a5492606q752636L2831821k4159809K4626693j6457435P955629j2778797
26345a2227140L0712016n0365758K3601056K7595470k9720554K3454038j8654692
26338e605564r985693N688110O38483j0633025J723102J4673898j9423760
26331b2924449r824918L0804788j3733528J082392J4771575n654607l572205
26324i050952J6228379Q491022m036784M0044080k0812514o2484952L8163637
26317F541916j2626635j2104813K8647387n5546359N4983638j1863806J4525201
26310A2556529k8573422K2017196M580492k088046j0593225M040560q085534
26303f145450p027054L557527P005085R984828k1306804J7789305j4116297
26296a0258860J3340789j6326835J4731470q532105j3715454L2621584j8645946
26289f785357j6175864k256956J7545300m657251P875460p817964K7436228
26282A5163596j5972011K011764j0586675R779604K6374642m8717022R85183
26275b0960919L2046858L688889k6676197K2731701k5825883K6067054k7400359
26268a6328856J6818655P121775l0474723L4421504n9418878N4596544M744689
26261A1480710q806394q946972q031709k7340675L8477261q007762L3883941
26254B2708400j5111805j9157449J8480631j2740582P75458J2960759o533466
26247A381946j0706148O662490l943751K915516j0638534N0308297l5797811
26240A82005o978260r978535L5178637k7109886K0526569k4712467L986653
26233h905284k1225758M9439788p590725M577338o026405O283799j8462665
26226a909912j1842738Q417676K2529170k6568979J4430994O840195j8095978
26219f199572k061635j9377738P360436L7308142k6956003J1996446k6790920
26212b4720844J2042262L0695078l0939822R924740k0511264P263809P646802
26205h599239K013699k9154576K6048730J8564804q623789K7056217m7472543
26198b0166697k1317875K8733782K2499098K726900p978094j6721239K3136305
26191A0912180j2245515r947438M2085629m2237524M751083O0887450p2986487
26184a8780622r767389K1875015J9913029k5903096O272184J6338950k3957053
26177a4008982j31192J8708158j0210340L1303179m6165257J9448791Q899261
26170G843618K1161221n8399311K2025281L1864803j8548177J1226532k6620260
26163i446293j9062734R187831K0116411O070476o459440q479220l744928j0654344
26155b2472241M2176321j7340428k5371940K8342784o718042r723241K918822
26148h187965r478822K3699280k429502p151093K138480j0555674n999984j977295
26140a9942575j8517160K0062044j2281368L3034300j6892653Q540644m0323288
26133d6320056L0169849L6418100l4430282L0810674p679702j7335945J1878721
26126C511359j0305473P264689J9547634n0397701L2402692q817055k443569
26119i237424l71841r171368J1825309L471302J9217590q429150p971725j2755722
26111a3423029J8461191j053476j7528448O100702k2867696L1654304j1784975
26104a0441427J9656831M410942k0092392K637735j7304784L1564749j0276880
26097A54774J6753274m581467j1088244L175639q765622k5602428R554476O759092
26089a3640506j5088722L2739589J7138720n2926809J1968681n555731J7388173
26082g976605k2851941K1916917K914916Q332676k0928997M3967049m3023128
26075a7649113L3686361k2265652J28948j8580774R466324l777021K5143173
26068F152246l692109l9801565L6911474N331221N853519O570357l1203927
26061a3878784j723743J5421391r176865k0470364J556370L2727447j227785
26054C227667j8717408n567966Q518389N1190505l8062878K273001j1824615
26047h963305J6423430p627142j2885194J9751516R469361m3187088J8721387
26040h297035n77351J9773411k8621736K479127J0540600j9762376M0549770
26033A6084410r108599j7665906L8088656l1444964r797464l0352814J2959300
26026c1237381J3384926L5335663q286183j9508754J208719j2853677K9330747
26019G374060n220341k2813634R510391K1766165m5229526M4127065j6981278
26012g467098J1892271L543073j0501856Q892150q995601k8837148L1544646
26005G0437k3593862o012272L1873493Q704998J4073788k3513224l4848250
25998c3244892K3428221N724623M663364M853762j0556292J7310622j2310129
25991a30721j5647386J1771880l4930966K7272324k205399L1983588k1965072
25984c851752k1995301J1216773M802211J2365084J5359176n5440094M3824571
25977F280668k1231136r254951L2150499l9461711L8494022j3172096j0691310
25970a6886015J0659577J7273088k3395501p999368J3223825k6626611M9226316
25963A5475311k2611528M999923J1802736k3513450Q148757j1143432L0127247
25956A3285564J6311977J7979808l0477070j7767188k3710454K7607493N146406
25949H376536m918832k8370360J9020110p04188k0456324J1995232J2895440
25942b162386j725013J700392n743280R903515j5725068j240898K7095527
25935A2102789n859904J96746m778536k6784238P607716J3223959J6717610
25928A2426142l2742387k0826591M2156355J613557Q206730j3429074j3235093
25921a5830361p178448O4859673o1174489K0376380O034021j5280339J4302766
25914F109203L1029865l9753415k5590515Q208194J4949554l104802q944254
25907a7096170J9190677J2120989m9454766K6844024j211828K1962637k0947427
25900h591864J4331676k191038j9885016J5664774j6004328J0818649j2885373
25893a8742520o912180K7767006j1729178Q907252r10150r236752O655327J3048161
25885H846966j3759086L7756903l3632057N808930k0499631J7240500J5045829
25878A6808354j3654941L081870k2429502J2270258M857989j5178099J1001282
25871c242789p395861J345985q969126L7608830k2309749j3263576K3112855
25864F886569j6134379J6977859j5733760L533480Q497895Q70521m941453K1102177
25856B1058909l3569385K738834K1133801j3888186M067522l284492k0965936
25849b2708933J3061787m246709N858372r946258K4015874l8664231K7563931
25842e066167k0499394L1686693q035443k8447369j3866929M2943723j0819472
25835a2104358q788623R663178K8861538k5348529M741350P202020l3066806
25828b8840230K4993508K8240566k1095195l4011316J0243291K5759713j9862065
25821a4571728J4274231r393927j6881512J6245809L3293166k2157588q856480
25814h048029r939787r724245K7331259m1196348L1483774K1827823l2015136
25807b0280689L964455j3624905J6004509Q843352j3661924J9853486J2237034
25800A3335318n848622j8012183K8039030k5714665R75490J1646933j8393010
25793a3971709L3025931m6353238K1320398m454152K6964241l0646366L5815566
25786B1700671j6214579k7575042j0296377K6892809K2416793j0346803k0535008
25779a3957536P830573N967215L0846200l3305066j1228886n82186K0525701
25772F096015p457525P821984l423946J040871j5452367l508287J5587590
25765G04335k2131086K3151164l640906n956589M7505527k8436996L783834
25758A4979283l6102558L0671349m2328484M9290190m3201987L0396079j5481448
25751a1777576M395350R23146k8659807K7969302k903627j0089011K7127878
25744F985655j6472948L4780811k9237790n208601K228285q358469K95359L525814
25736a1461884j195144J4404465j5844665K6913693m1869758J1851738K3980402
25729F778847j2419961j1371205J5767790j9188085M2282771k6766329j9095400
25722b4011572M0326494k9505108L5560377k7038050r23367J9648253o003955
25715H053072k6055524M210384M017656N479208l316895j6435972K9611881
25708E563810k706538j0801662J2459768k6427460L1025785k5741768J2147458
25701d480607o835815m726072Q243024j1488095J6827188J1118225k0469432
25694a1811584j4382786J4436235j7898343r417921K4911870k352457K951576
25687a3563410K2625071l0496895K4842565M047097q820387j2333348J0942532
25680b756775J4944844l8369258N032589M0657398k0478304J2362060m5986546
25673c4593992k627142K5305649M573629N610640M764052m627503N396819J3530165
25665A7332317k1528448n01690l266526j2823591J1860937M1636676o8270606
25658c5560931K8816658k044129M5624329m3419982Q791418P36037j3557760
25651a0614360j82395m667394J9187432J0073092Q20791l7972933N7982123
25644C4626356n9627331J5722256Q059544J5560683m366886N561771l1301750
25637a5765357j3001270j2806282L0040796Q65944j7065044J5409250J0223947
25630b098016k659735k5642419L1958119j0096123J2134705k8850446n917916
25623c1171831L4173665j2513075m59097J1373208j0569121k764102Q559782
25616c370571l865803q163093O624444Q305863j6778129N2157439p0714112
25609c5803962J4857187L9159642l5305609K6435753k0321380M023164m601211
25602a1556416K9916233l5334509j942486n081466j2580623N1210603k512340
25595A2118996M930761l18364j3331450j1674523q280535J1549306l895126
25588h900935l1204219M0005581l6815949N4498612m753955j4774508L146903
25581A201530L142481l1542740J2780146N129633j1580299K0629567K3022090
25574B2782408n732892j1516705j4315803O055287m302424N903472o561950
25567g688607j1559661K9570737J9699223k8151890j4526809j878400L4592239
25560B0056832n1849410L943594J7171523o384082L5078914k7827415p767714
25553a7577758O574950N722891N436513Q521640k2075560j3625277J8424724
25546h597877Q694447j4265138j0805255J8492274j3935367j8219922M8081227
25539I444389m4446972L9162425K5775919m4392253k2566726M8055627l3978370
25532b2945961J586211K1409852K9473392k2629622J2375547m5721076J8245448
25525h206209J0478502j6740333Q438013J5313561k7072743K7465337j0621965
25518i45837m331774k6201218L1559151l0028230J9454633m672713M903244
25511a0262744L901849j6185675L0583555l3472727J0764840P101429Q682963
25504A113490k882198Q85304P467490k5721242P239293j452533J8713231N583702
25496A0946537j4218659L9104098l8254934J9981442j0506473n0125333L9322229
25489c751093l608106K4864144o304095m3294359L2664908m724716M402702
25482B49385q423134j4435076M9498677m2700685n20973J3559974j7968857
25475b0740689L4821675P288342l7200865K0918256k0964816M020821K2821156
25468A0963880O429698j8987287j1654809K7870043k9826105r481204J5739772
25461h946012O216750J24993R797657j0865545J0415878p141517n559386K4955543
25453A8998361j3533770j6818586J4710669J7266747n2265273j2877964O1841369
25446A7321553k5475862j8278549K893394J0582863M8898079o1874240L9781152
25439A3848390j9413269j2278919J214092K0939764N373649m4696161K2910876
25432a2101578K0099673n266149J6564270l1658037q740638q079615J5994720
25425a3187354N211830J3897202m887566m450362m0341851N9903657K0535760
25418C6681316l5182129j2754457Q072074L679838m2506563M8304225k8242117
25411b1947813J6031355m266681P701216O158666l4076293J198674J8805285
25404a0395591J4648978m563715K1186371K72178k9671634j6138197L9374585
25397A4712975j5646581Q312100q424877j8950763K1662916J3562632l4961767
25390a9733365K2291297k011585j0149368J7162588j1927504Q285542j6537475
25383a2619870P436342R725441k305634M238325j0342444L030537j6895500
25376a7732803P671079M24479j6822483M3018534l0091266j7060442K9940504
25369f52398J3199249m514088j9248841j0969460M153622j1458318K0600060
25362h890174j3278768L8624496l1407356n497911P278997L5588742m7052332
25355b4634306N390538j0638539L0541035K4399243k3236291q932619l1476354
25348c8587293K3276688L1083339j6327256L659806L433619j421949k1014079
25341a5897125K1487127k389042M648092K600672Q315673l387353l1889668
25334a6511624j0498332L3091155k2385876K7685110j1492400k740692R734703
25327F882044j4995387J7688352n0895297M4457487j3758829K4440973R352440
25320B3171783l0577255k5378533N7318039k0966705L426504l0055515M2201925
25313A9140243k5256272n047489n012181M957298L3028807q981385J1589012
25306B4418033m3160356M6246016k6356744N667782m83947j7843086R304743
25299b207559n292157L422548N872593k2982801L1024587k8675572J8321530
25292e16831L2166554m0008217K0379493j3349568R405014q467748N324328
25285D933025n800579j8794518j0307011K4321832r346105J583459L55563o175208
25277a9229542m658793K6076749k537874j7011922l2681J733460m616724J6497478
25269c779849J1866598j7054068P077031M544721K2151616m8059767L7093756
25262A3840038l225269j0720718r219261k8035071L6197817j79180J2050512
25255A0708868j7544551j926200R406301j8509005M580750K706743J0834532
25248B57438J0622435k5075306J0260061J2215155r794219k2708952J9444482
25241d778906J0757805l4531860J5864265k40343K2721084k3528847J4545713
25234H08911k3899323M715837J639790m377397L9488525p807975q49802j0461592
25226g43026L068821J344820j1491966K1645341k7288392M174250P918155N239304
25218C867307P609196l7176864q806638L3113015J808607j9619158j4362598
25211c3567133N004300M0163862j307370M259587j7920132q285217J2412160
25204G60057m3255889M8835486k9955924l1487472N1301510M878252k0235058
25197a9159038K6326732r598350L4841072l7049580J4424888L173161k1394104
25190h435219R859957j5675969P853799K1713k1421511N3591240k8138289
25183b344279K8285547k2508190l0896175J5520775j9493797L2444869k3260066
25176b2251316K2921037j4251125J2287816l851839O667269j652094n949786
25169f080038J0106998j9326152j8092463J9121681L3568258l6180463K0826463
25162C944284K5684279n8523323K3528340M226212M891323j452933J452854
25155C751036J2265960j2731130K741272j0708452M307648K3646196m8274664
25148b5002134M864655K1837225p287584Q163193j0159568r377927P987824
25141h974316l117754J1555795q711630K6477632n693231j4232374j385952
25134d081830J8867499l7586673L1280979j5040887N289901P373539j2487917
25127f385389K1320111k1708881L2725430k2137779J4874925j8949839J2705446
25120A2444024j7408620J0813056j215177k1048277r519203n869209M716144
25113b7087262P287398J8040777q602994J0412183q453327k5199946K7152796
25106f450375n344427K5251236m383890j1734867r849014Q725745l6215398
25099d0000990M2992431m534870O509341k9151994L8095958r523690l6092400
25092c1706214K8889935r009399K7959810k3992403O12631L536575m183723
25085g892788O730470j6547685J3436347J1141248k8377557K9035675j0055363
25078b529653K017334k4968935J7921163O825512j5693145L0272122o1069152
25071d7224754K8992343K5545112l0897573J2875387o618092J1039633R356965
25064C069021K573924k5261921J4092897L9273897m5676038J5757336j4665161
25057a0836045K3772101k3579479J5208620k5703718R690871J5566659q376757
25050d257748K1448342j5069752j4907001k1695137L7319178j2991623J6471354
25043F317613j6416264Q728752J8437227m311858k6429122r998466L2631786
25036H959668j1143125K7246608m8104313J1969504P599452J8817008k1261974
25029e917172Q506086l7176025J4879417J4765613K0185326j464836l4362946
25022b0584537J8414418J0118814J3304797l4984559M488321M337974L794149
25015a110623l877542N627688l5739549L9014803j3923362O653125K799525
25008e55935J1863484L222783j235861j9860325l1125344K1425971O403133
25001i862094J2445823q953121j2090941K1500802K0460293k5900499j2942185
24994a5341922P834064M333126M55212J0723556k2794067j2527750N4202229
24987B6884448k489392l2784398P866767R606964j4819767m03337j1862K1690511
24979A5539934k6952752q246408J2653968J8912329j4767184j0401245M0597190
24972B7335832l0633147J9183990j0678693M891049o057075l288653j9844031
24965a9090728J5000437P109107L5826943m3483623P343185j8410977j5188111
24958c0893767L0843813l647628J2599047K7332979l9313035r489979j8247597
24951c0816167M4560922k9522694K7836599k4226225R630063k5289465L9785604
24944A1958637j6293810N905468J8145020R82950k5301518J232072J1594869
24937H223688l4134477K1249501l354013n314861J148477J6852138j4854698
24930a0184245l028345L2532779j6335952o892781J2185921l051275k6702902
24923b1476800L853129K14475M5649862m3434788R237530J284951K7031721
24916B2360080k5926296J3104620k8351857L4553009l098070l3106718N9013892
24909C8548660l9852826r177087k3300328L8846163m263034j6964338K0087149
24902C924359l3595441K0344025l830800M4229799j9772439m2833608K786921
24895b8747184P615074J4339731J0530609l7655835L560755K1364555j590222
24888a0582517J4079656l937699q164172p043730L7010883n5325147L5637729
24881A675003J0298750l8587967L5848267J1910496k2667685P059647J0594932
24874A6131443r254894J952617p392049K0183565m7836325M8370640m0962320
24867a8807323K0167210L268993M036573q416887q269864K104383k3914158
24860b9831073O861000K202005K433356K2296959k9544145J8927238k0582597
24853b7237257L009433q70076K2881415J2130467m9675839K7842180l258313
24846a5177990l053152j5774852K0813430M587888M459299J411326j0081486
24839a2815537K0037562j3731918J6173350j8107997o663257K3533365q383462
24832D2106l9597020L8119445J475379J6334317Q940586l5051142j0190889
24825a9927218j14181j6473002K1720784j0433987N7654319l3748370O37865
24818f83790J8991130j2633311K685506l4097831M8116917l6054168m626292
24811a8301839J8476753p477427j0214550M009182J7127066j7528152K8849118
24804A4940151n466670o0039724M7485370l807244L0473859j8676637l6071605
24797c1162500K9518247p164545O86614J56736O91411j5927786J8918809k456081
24789f739095P303679j7290775r447965J6905546J2634726l900524J2501932
24782A1967524k6239652j7430875L2137758j0660520K5301092O008249j9947958
24775A135618j6203812J4509112K0153606o768750j3114064l5223637N8948854
24768B3436927K857092n0523387L0365975R198613K5469358n1632128j2833563
24761b3661113j3903958L7417311P479005l1633430k213503J5210845j3919728
24754b5224571j0335798P922198N0824202k6311813m075644P445720J3740178
24747A3984472m4687143L8264710j7661634K0436078k4131766J3194461p060570
24740g661392O532520n240280L6653075l2814241j5570828K4813211k9197446
24733b2485381N567882J3665224K942247k6374084j0886633L0179947K932461
24726d458337O380734j3417102m73570q17168j1211609p85194L2325961j4138071
24718f594356j2629171O195359k762133o164401J9426757J212097K7432805
24711B6116957o4847462L0318970N69548k1036836K1845011M8896m274043J2803094
24703A544135j2977400J8672880k8337431N988566K5810770j0933479L1440505
24696C1208546m3223271m370880M5353774o7232976N3023168j5514421j4610421
24689a5366481L2685731k0391988j0186480k5987194M804235r42656N0326771
24682A4941938j0490291l968497j9667607J1685110J3253741k3507344J4739883
24675c013067l843352l608144O478261J1229743M815813j5224721J4212828
24668A1047361r269392l4665912J9156146j3790290j9647458K5796814R211774
24661a2160957M98824j5650522M1003833k913339j9187431j5031301J5832544
24654g608349R167048j6314804J9901037k7430812K2275767L987483j7573663
24647a3596293L4193770k0509816L2231488k5122849m422133J1689845j6558859
24640b094847J5015950Q466128o5519770K2364723L6213085l3116331K6146814
24633G475752r285067j6882261K0484859J4831724k2014660K6320810k9678298
24626h747141j5548117N0396911k7242652Q049033o1891264J8751540J9573632
24619a6658058K2602222M244450J2683239k4355702L27118j0249098n566491
24612a6972320L4102445J995005j6150475j4980253N230236J1998238l4814106
24605b9591230K7534490J3942588o670407P294373j1285135l6095310J9887440
24598a4983191M094982J8999880n702407m4308857L9523859k0357557L1770965
24591I037674l3250627M4879032j8919359K2010110l8974734P12996L613205
24584a0891703J7247747J4187205j8230586K2148145k1855287l1110741L8094418
24577I589198k2925234l486016K701192Q92848J035208j0296781N899015K7542380
24569A0951810L766777n253373j3660662J3815448m3920717M5596467o4942738
24562e3646988O3127274o736367n804763J1140976l2953354Q552988j2787768
24555b9108002J6649321J4195585J5369115l2833341J1541095j0878227q675603
24548b3740057L3281157l2696984K7902225k912923L618062l5622732J8586188
24541a1585064J7589561k2962511k6619216L7178010J404972j6399159J5364309
24534f029098J2031912j1614199r540161M127548K368837L76390q083796J0154645
24526f207922l416658K2526984J48182j2968548j1374438O83666K3384360
24519A2775626k8830125j4739892J0056886o73756k411583R166013o651502
24512b1308333O541451j0508009K4407497j0335931l2064148N5385065k402887
24505I714705j6768760j1252604K3828801n9024755P9450181l9787261q322169
24498b2161862K0812210m1541935N8556043j7167328p421458K5773203l5228123
24491a8379250K8065477L63852L80233j5973001j9928500M1259135l0777983
24484a4990037J3860273R343242J063582K2983022o2039048N6937081m6365651
24477a9207536P31758Q169687K4609150m4875446K9543740j0918191K6285805
24470A4338967L839569j8114814k685555M1247736k9951001m622166j7050303
24463a2997567O254210K5880796n7395395L1858438M941778k9885208M1664891
24456A0321943j3185330K2398812k9397511N883069l2872188M6372182n674517
24449C846460J0641610L36854j2678315J5152634q866457j7101181r332821
24442a8001216J7878777l4395591K3507751L5959992l0808544l785861k4656112
24435c4300804J3387775L422449K8797441j2385858j067870J0401412l3736836
24428b5482291L6466209M47094l0498376L4191534l3165851J0338432j3863973
24421b1567222L1031523j7661072j7783673K8377890j8672289L8951463j2448055
24414A0228565l5304963K8241176K106015l337213l2210891K9614125l4232419
24407c4895605K5982738N380028l026104j6803310K3279209j1163080J610165
24400i635959J3241045M098604l3164418L0839022o704255K740327k1672327
24393b0257961J5671650l067306J1616297l786672K6257464l7042682r60375
24386a1569585P166194J1516223N857576l3308214l1685346N4036100Q891285
24379A0904233l4492854L0532306K4926915k7524257j3986083J0421244O507773
24372G289277k643201l542671L5310449o1140556M1353898l7597314J4685610
24365f284508k004101n543849M88079K7510188l0632726J9318173M101832k6071374
24357a9118286L554346J2400648n829454L4788731l3621447r216448m459515
24350b1501425O432928J309355m888540J9039775j1678341j7849601L5318256
24343F182407j1101411k6296613K0417388J4302110R04026j4508207p223943
24336a7324243O583252J3359884J4790650j4198084j1885797J6502491l551714
24329D276439k277232K5667261k8482492J4345616l6127140L9430038j6182773
24322F49717k1360364K1135095j2686093k636488K3570794j075142j2686982
24315e089463n207552J7509989j1798855J1428962j411895m785585L905610
24308D551211J0614027k1660008L1177286l5204116R577522J2467106p744543
24301C778485Q688180k3719990o886084J0076910K161695m450298K3813450
24294A3462348l7548684K9415155m5897070L6587317p988826K5949774m1125613
24287b7145599J5009563K3076475j5259875k7739329L9587858P636825m0463074
24280b5297156N6980361l8405699j170091n4591590M1310186J150137J6156211
24273c867641P622876j0558763L9016395n3987764K7787094k7544295J8160393
24266c371705M049731P271327j6392820N125587M78804J6924571k2806717
24259h721222J0302287n961749p752418K1103581j0941650L4592481n6469105
24252b3847795Q962075k117198K1198143J6708577n04791p726833j5114299
24245b442121k1960502P26291J4710588j0995273J7601226l281830N359023
24238b82598m983047m565454O475182r981857O926312j3293727K8005017m2137629
24230c3837801L8462272P299581k5245952q755536m205689M1041325j5855870
24223a097670j4102038q610980j377406k6004352L6186902L4783562R74991k5574193
24215d821184K407168J0518650l857934J5999242l5714516R835999k9195782
24208c4828357L0730567j987303J5564790n070323L066606j6599713o698868
24201a5822601O935579k5387759N9788166l9994039K1539486k2561573M467856
24194a1034885K1237900m4059176K8599972P573323j555573k9386742J3018837
24187a5606344J9747959r711301j0435253J3874834R927016j4306125J93792
24180f315422J051710J232722m85579k3080536j2964725Q207602K0602729
24173a1751499p277158j1679236L6273433k7794549J1132339l086372j5732396
24166b9915438L2365634K029210j8875437L3143657k4220987r319441k71842
24159a5064644J1860595j7575886j1025483K1506151q511610K8765935k9243700
24152a9288642Q133593P482071l527071K6236159L714480j1260456l2706223
24145b1216089L0721450j4035840N623826k9175149K0944504O497090m816955
24138e457163n692452J5654855K428768p530914k1058857J8886801j6591036
24131a9359998K7227161k1794829K6273332K448170m4429204P613730J2364824
24124i656814J8246171M75733Q028966K521224k3185134O792620j7251132
24117a4028366N588440M09298J9566572l6729336K2126829P496820r751278
24110e321021L439476q072724J3557117p82834r260601k1673779K7076884
24103a037482l2562278K0065813n917324J2812196o321503L1779449j9794945
24096i76074R999721o236394j3084648M6812630k8334038n841837J2085378
24089A4424738k1808180Q401168k8586132j278208J7616885J5550755j448621
24082B872405k3714307m589226K6406309L281335o067238R352050j1264452
24075c723124K0829151j8058843j3250392K2706274k6934137K6124650j4112333
24068f418754n694689r719409K4867279l4380665M5589802k4046945L85636L857797
24060e559948j7168759R650652J2908875L543344l6776989J4565692K2776447
24053C939314M418285j4031646K259768j4274397J1243080K5957132l2385228
24046a2873692K3671636O53287n82147j8105152J5643010q690107N200122j3532388
24038h615431q487747p187418M7622474m8358587J7071494O511549J3111099
24031A1667433K672152P267264l0664384J794793l4497815L1844055k0081239
24024b9997741K0875774q135070n043517R546759L34853J3439525j8545571
24017a7524988j1748173R954143j9492987L7831935K5564239k0617606M698064
24010H664627k2804319j649895J0600001J137243L699672j4902413K3885704
24003H630620k460473l1486639q14231J1007067J8285570n317752K099665Q338431
23995H282258k1531835k590347j0457724j381818j4095211M0567465K7101560
23988B5894348j2404605K464902P07482m978422k6599255K1845407l1595380
23981b4665523k4435836N9950032O359042j1401786K2508709m0302724J5519104
23974C531018l696652j746442q359523J4598642k0232742j9399794K8978940
23967f326553j5922743K2630882j6056290J7901235J1839817k7714334J4513262
23960H65276K9767749k4380739M74423k7662226L4111986p183221J4331872
23953B0325120j624899k7928266J836849q92708J4272765k6907732K2221516
23946A302645j903021k548111O089501n1167191K8788528L3745176j2938819
23939A368708N863348k7355643j205404R825000n905074J8834680P0769j3632035
23931a2135651K2942761j3028386r111825K9314936j5369030q02784m0544122
23924c8734101K3943554Q337518J2404428l039988J7796072j9368350n778586
23917d439453k5988931P002765L2966134M96333j1567434N911444j137525j4070368
23909a0827035L554601O473808j6676528K6377960q517000K2274329j7117409
23902E542726R411308m526888P91951l6525971K4963413K1118064l1790467
23895a1015864M500454N503085N549283j3909035J3172207k3620881J5412572
23888d408179j3206764K1095711j6836257j6719921K2985078P132150q782390
23881h740572p300720L863762K752990O187369N429920j1980549j2111036
23874b1898836N732040K2897582K545152J0824723l4025004K772494K3292006
23867A2140157j0286497J4433179n1595591K2027577K1518651j1071429l1832672
23860c4666625J1808679L0980271l5514350K2878638J9794003k7931939J8291117
23853E639794O379900l625140p24083k8235484m069207M538579n554132P43138
23845b4906635k6806477N0671359j2596810K8505088j7351202K7260253m8754698
23838b3979122M893581M573940o21548P180713N658005j641775k4241230K5575740
23830b601696l1079103K6493748k6335299L6018352k397030L112083j9725975
23823a6514920j2648980K2351992J2158795k002087j7855700K3735434j6231005
23816g006471n947176J6280292J233656n441262J7816928j1026765j9738429
23809a3829227J9253296l1518078M5290771k0003820p641581j1278060K7297962
23802G571263n059523m548915J3402528k3852113J3735875j93327J0598963
23795A1654751k4624218Q900198L340078j7197078J1867704P814850O12096j7109910
23787a4741529j1371052L9183624k2168962J4224921m834919l601240j968181
23780e277338J2449312q718857j590946k330558k756916J3397482J493518k7936146
23772b1270449M914243K5263065k7999146K9467753n970832l7999259M3518903
23765I924278O424046l9615509j9593008L4346715K4624622k5714343j4556177
23758b4159376K8218913K2097338q410121j1497422j1972648N255068M650965
23751D182717J0071755J11836j2091380k6561144L3492000M869285k2788556
23744h713487J4566316l8435851L4052806j28922m5651382L4083427J3411382
23737C184289j5826323M6365420m0492328j8445536L4043113p80147j6590271
23730h541783o087159M8863721k5865309L587479l0959685j0831342L8117979
23723H283901J4439367J8089717l3304226k9569881M795237J176325L3272061
23716A7182501l0279253n485386L0156232l2562453R613048J3411002j0185345
23709h149654R590657N151487r47208k7743141K5433644J4179856k3125714
23702e610073j0768527o476632J2292611J7313574j8062461J3548931o879099
23695d641676q279838K6210618l1049254p086689M0615390l1206986J0817722
23688d620713k495945p877520J7985628l8470188P163391J4956544M1315195
23681B7956392m4159659K4817097r835783m719442K39747J845048k8613624
23674c2470224K8825292n469344n685090R870590R073686K303886j0500806
23667d052010L828559J4201903j9645860m882562l4562455N7657645l3558038
23660b1012818j53163J2671688J9642277k4293850J23062J6105901j4276143
23653a1193046o209679O898217L568568q51329j0257868J5367311j0298852
23646a2976678l663402j5786808r532313N4090521k7370549J2298959j5319859
23639a8260129K5138555k3240552j2399861M7105750k2254474k69483J2138317
23632G958123k1158803k061842l233076K0594985R585007J0894492k5727605
23625c148719k8497368N1458175q413369m3909325M4374341J2744791l2838275
23618h229749O464903M3757048j5215020n047768k2620757j4635303J6230740
23611G04094k9909678K3929174m413912J3687846k1647505J9204338J1201707
23604A2756064j5635713r755583J5264371L631563j5757022p695603J6439559
23597g52364J089188J093660J6164450k2024938p752395J1192328j8245613
23590a9235684P902742J1706730K2710151k8311314j6888744J2983515R253981
23583A21377k8142486K2332832j5646812J1575074l1376827K4938170O040834
23576a0157838N006895P81422J7217402p497293p333188k3457340k857134J7081395
23568a1215679j4585137Q266093L756528j1709648K1209677J746957J6063459
23561A3532250j9191505p007827K2936826Q356179m7592604N1333589l1515528
23554i148620l303194j6018810J9659561J496043j1986391o015083M4292252
23547A8975758m5192644L1321961k2635568K6231684m0043657L3959034Q01249
23540C417817P065160k7307313p71056j5988239M5133538j1284786j5210353
23533a4945232L2378037L491943j5344355Q670746k2696914j273193J6017740
23526F298772l6445783K2737657j1728961R966765L3283958p038314m0925184
23519b3851090L3904101j725M67226j2914570M005583m352853L635943J6437436
23511A7330051m2301725K8998171m14140j4927691L6179299j2790196m470234
23504G603535k8130294R760411j4697192J2342622J1923794N99619m749229
23497e346734j6760810J1763730K9069387k0369492o866245J0862390N534163
23490G886389j4375550j6993487J8973646o840609N782206j5723050K761187
23483a8529268L2282122P986759j8560267k4883964K1400896J4047805l2322359
23476a8578276R088943R369487O615406P868073j1178824k540063j7420005
23469a6775259J3078603r787340J4802525k2348295L4056036k8943798K3298834
23462G381306m3572446L8235509j3779899R48473J0774597O720939j0758272
23455d049793j13325K934212J6849025j6881432j0017430M554142o305981K1821224
23447H790642m559608O234204j6586846j2636652N867637j831784J9513889
23440D791482K8760169k6492898k4920611m98446j809055J5506051j9548681
23433b4211989K4191172K0287217k0814001j3554094j5443993L0893058K6055885
23426B7403255l9536495O05641J2139208J3982920j6585574o822730l6217874
23419d5031649M4191990k275910q508585j8204243K3923594J4160242n474712
23412B780727l4228684N8293773k0444671k1882947K8493482m302876l5607642
23405b6898838K0648444j499237j1758064Q156562J3617579J1090022m7882562
23398c4526094L3537196r895249J2139951j6191424K5970904j0000778j8239274
23391a7204768K1998201j8400430k31960j8875696L7390249j1332574J5736505
23384I079527j2318102m0142815M2171572p764777r570971l224880K3656176
23377A885730N672222k8770703O398386J5999085k4081554J4772154K0275002
23370A2150322L241622k370081j5923445J5916052l7999691K4821074J2480685
23363A2316538J2641854l5125036L0801414m0405746j4212758J7789540L0186657
23356A3992463k0483058k618609k536918J7326553P503918k9477151Q725145
23349g567657K6724076k0839546N972666L799496J73072k6787364J7160352
23342a364905M476539j0292666K1809313j7073918q579000p109819K6419426
23335H284970k3774533K9331070m656942k9735823J8402161j343371j7403634
23328b0896102K4002950o400482K4034835k2137786q495020J2520937o797062
23321d167730Q947880K4613321k4777863k7276228P37387L4813245P535750
23314B0425762m3168262K5219002l3430572L2448867l4899662J6991135N826320
23307a0587410J2505697J9252607o360047j3841521j4764426J8983152j0857391
23300e669339n087531R292190J7069941l1304913r321774L9510102K250115
23293A6738791r574326j5180806Q47361L1470408l6275266J8938592J527983
23286H492737p135640j3526962M847533M795353K1061709K699274j1371036
23279I862968J738235k5002522K6359922l0675538J0816325j0344224M0971633
23272B3726799l2834509j2823676K027239J8863007k5619667K202081K4356857
23265a01869o17913m159759l55835Q819771l400679K4846244k1167245q228326
23257d365611J2301150K05539l498827m621687k5022473J4754245O640001L5368070
23249C1760407o7013785K2376758p56805l779867J7269781j9769243L6947304
23242A7034550k7153649p431790K293113k8461243M0188692k4635413l713879
23235c1879619K3391676J0656045j6708472q266933k362363J1415285j4358747
23228b8113128M2333590l811973L496604m924906k5175485k0988894r89408k486899
23220d0660499L1243412P997587k3136766k252888k267526k719974M6798111
23213A5001457l6523154J4439895J3279778k411472Q070868k7428381N915661
23206i655348r277324J2071296L246439L454547j4310444K2976727j3823463
23199e317570M143971j0823298N260597l5388044K6389121K2464823o40509m179153
23191A909938n434531j4147880K3799452l4115656J6647822L017456J6296665
23184G973266j9453977j894698J208090k682888j5357484K3446628J692621
23177e068442l834998K408200r797500n187745J5659389J849999K6022848
23170B2051751j3060394j641785j9095639M416270J5549307M474118p190292
23163E503336l2020863J6427884M939870K1164087j4561369J4845255p358141
23156H940059L681649j4275666j690535p156026N784090l702280j0392528
23149a8811237K7837309k275293j7233318j615692J9650180k8828770j0964756
23142c2241577R859912J8325130K3235257k9021105K8702001l4458545J2813062
23135b785865k6322296L4253439j7235110r205586L2016886k0281333l862815
23128a3422680n810899K8284334j8768038J4217690j1029542N192815N679648
23121D343328L188271n549410k3715808O821290o478806k782583K5691124
23114A517406j1024358J7382487l6618735L564003N2925146n2040895K0893091
23107c401855j0106011J2832228m6289188N7244644j7608038J5507271n029054
23100C149997J649495K1999779k0845996j6536947j8009509L0137356J110718
23093B654893L1145219l1916561l3299624J5096148j1317815K3945583j2383042
23086a6075199l296698k622369K2123571j6540733K7570591k7975896L7224068
23079B0407335k7646049Q168184K176944J7040630J0461427p4803128K4629418
23072a9565239K3889319m5553923L9614567Q667799j046959k1585663K29352
23065a5350747j5354667K6465490k786187K2827829l7871232j030197O2748J7665023
23057e371940j0812579Q454508l1979938L0684918N393225L6396946k9914619
23050B850521j3002190J3058303K0890798m6592988J8640404j8033731N1602166
23043B9413283k7888562K802902j4702980J1332486K2080875k2222423j4391629
23036a3576048J7709697l546562j5705619L760537J1205380j3456841J4149423
23029E39967k369499N457540M056811m725742j8827427P61536N394840L184596
23021f527378r738025j183924J578032J1576890L392726k8264634L4017979
23014D851666L93046k5740374J6211915j2428462L4175363k4061466l2605341
23007c9203653L9861486J718454J4777257k0100888J3184624j3345350j2081463
23000a5189533J5646251j6316493L0138170l801517J6187233l8320655q664774
22993b0321318R156061P921743j3715494Q246493K3305674j1307565l111844
22986A73750k3564021J4704634l391801R500308K010348J3795352k7911978
22979a4683408K6369213p199904l3977060K3687312r408997L2560137Q445273
22972B5792566k333524m4388905P051546J67771r385664L7634665j8020289
22965c481834n126551J7633744q034301K301731m839729r272460j9730591
22958c0549991K7775503k7093217L8433439k0502183r719523j6391823L5703767
22951b344028j0840602N083861J5862047j6419201k8366968L0853851n69700
22944f740740k7032892N869144K7191284j6993531L0415240q192438n0974667
22937d6458600K3527396L7817722m4090499N090882J2970537Q241304K737920
22930a63338N026951j5887756M2401876o5624846L1935586j2529050k102755
22923a6943332J5884327r984408j2461273M7212883n3402546K9175141m5242399
22916d5761607L7499534o240805J5137312k64607j0403820P120063q61140k7834243
22908c1609313K4113383r183873R235238k1633957K0332048j3145073L4789981
22901A2898434K732474l1344223K9485882j882501k5203167J0041020J0392705
22894G120624o864439l979365K901026l5578732J9275949K2224542m522971
22887E76634J8217224l3231284J6256802j7598675L8986209K096513k9762213
22880d458790L5929961k0347982k9986021R14618J2551099L2061857k0732264
22873E932478l5372621L6826145O35694k2363329J4717046J7839779j9312594
22866a097402p019517K1936822k4779164R889667k2893989L0585147J0526692
22859A7148256k8755082J5047056j312346j4825861j5716442L6386118J4218573
22852B2190272o7117885M3011369r800905M039867N681882r216809J7185290
22845E973081k2455138O271242j1394022j542531L6726523k9826726Q516260
22838g731311J7078435K758517m8727371N7240820m3883967L4156937l4987725
22831b4095665M7710436k5261948K3611067k8418455K1694981m337133j717781
22824I185502j4853030o316719l662649K1815860j8532667K5445232l9059590
22817b5978061J1411563K5971355l518151k2484320K5511632j4963765l1917742
22810c5967489O1850846q4727197L4689906K133569K6909120R94099k6790708
22803b0907854K3897246j9546462J4733785n286558k1325590K5392678o484459
22796i527214r957069L5945654n649585l156022r029128O555029j4041470
22789h859805n95994J9441656O79768p928975q641863q859380j294125R537623
22781f521095M820326q251339K2288503l2638012M0015660j8019596Q87463l0120067
22773b7538157J8753024p002121J0202005N91541p197553K6158414k5537724
22766a1570571K9732536l8288957J6439812k851772j8448712J3040101k879472
22759a4827035K0166866P650447j5010823J1514703j02956l4123690l0398013
22752e5130501J2370809N5483846n7452924M5622748o966868k6257921n425315
22745c7756126N7689718l4307958K100522K6317802j8465583J0212562j7657104
22738a1866167J0701040q766536O402869J199934j2275885k2310804J1407113
22731b5508436M446161l705804J3466903k3532905K3257652J6997316j2980415
22724g559528K3465210o259757j640972N201518q610400O627840k4164813
22717a2940902j1374823M5333106j6941997L5955721n8615145R484194k1416022
22710c0515868k675509J9244943M919780j7325589K9173994k9456907K9547087
22703B911931J0012778j5928001J2600626m173185l7215738M6989766L06348
22696A5504525j2654146K3667121l2967437L8423024j4920034r012022l7426957
22689b9385926M9172863M36992m6005900L5323013k4161717p842855M3175667
22682B0712137k5822683j1415535k133195J1227211K3857840k8540677q131644
22675b0246546J4602664m294688o403194K2328795o6297079K9358690K7900087
22668c051271j6073459J5473883M019754N6350464o9569224K0023799k9612083
22661b2438137r356887J1164672L7612000m8749357O6779736m2200256K2214071
22654A5025842n817419r714285k6494756L6899207l9646256N223240M6391222
22647B1866795l9402692N685121M440036k4751062J5992047M636617k6417693
22640c7950831K3580764j2096900O1525794m2776687M293314J056526J5618101
22633A3250081j3289316l5277500J7844571N97699J8651394o499992j176176
22626e899239J0548813j573920j2207339K4891949m8993466M4277288j4535651
22619c491565L753866k6061669k061670n126438K5998989l288964J2739837
22612B462386M787111j9581728P717334k112662K172434J2514249p931785l6514933
22604c6487594L9312318P279691k6846403O709985J1524976k968794k9729654
22597c1205475P702973M5394553N833486k4248807r252812n9657M09061Q883639
22589C456961j5230824R100210n284985k5269909K3321294R662318J3012918
22582A2767983m371924j9346964r664263N2624511m6689055J2037901l4341215
22575c6983026K2850089L3413880o696234r597751j0311137J4326335j6857160
22568i855004l911766K2173500k218267k0025504j8111051K3180226j6182965
22561b4950831K1278785k3180557J0005544j945035N4277900n1148939J6237512
22554E74379n4663156N6558170j6386666K172892q443748L639027J1754869
22547d794233K8316479k9597014j2864204J5544096m394870m213433K1411331
22540I408152r382018K484829j470708j1912276j8988412P891860J2730791
22533i237782L6484331k4498685J21846m511697K0171507m3132455J2890335
22526a1712600r334235j3842126K4854048J9862989k1120947r379164K6296140
22519E624105n059892J27470J075884j1587071J874523K6139032l7755955
22512a9561904J4140412P546492l3007841M0022843j2542881n343848n136360
22505a3883087K9552474j8403460p50977j0883735O725637J060885j666949
22498h249212j112070p117701J4629261k9295351L6099098K161881R672582
22491A6788488j8552276k6837808K1101643j6986742j695531L8378145k1875371
22484i679452O442222J0780901m2266615J1834085o26845K9291320K5912128
22477C1687744m2276377Q245461j6136435K0118848k122912k8272550M2215849
22470A3459628j7006681j277398l7226092N7852546M241643q731257j0956596
22463C55793j1290461K0099843l516781k5014798J6055419K354499J049573
22456I3087k0281654N040761L2872375o805623j1802029K4897250l1764137
22449g749970J2713448j7390214K5237293o970136j6952666j7937110J0127423
22442a8921932j265230K8151639L884090p789125l2257002J8438442J7508509
22435G749391m2178968N9115368l3310772J2977678j8366891J301886J0039753
22428b672555J3942085l4931105n852796M6292648k4247622j423311L0274586
22421B1381930p05557j9533043K5699726j0679774m3249585l417641L2443497
22414A939553O560483j5724772K087804q900964K1658682n823726j5401952
22407a3604892j8971215M0461826j0359603p853044N616035K2854318m0240983
22400b2097558J5204005j7666837l417672P899513J4340782j4356087K6546672
22393F452818j3058782j8065777M370502M7249244m1020811R298730K3111347
22386A8337271k7323089j0547695j0278372N5918940l0746107K166759o953952
22379i426245J1058134j8449066J5084303j3619350M4053481k9291754j1228361
22372a1818858O404242J816084K074748O441428m06989q691565R820300k5499005
22364a9859615P52720l215655M211879j7103055M5268490J3321863l7151244
22357a3774617K3101961l2797661J1902984j4155110K4880174Q76258j0181960
22350a0147971J7723694L389768m450294j9179951j4985324k6403455M2129029
22343a1924504M903772k401791L5643479l0118266p496116K4388588j1631730
22336A363432k937050j1376207K3094890j1688098R490448M414698N556840
22329A7918953j730600m307947j8378664k789148J6374714j2508355J6067337
22322A0646290n25885l1491877O502728k0337480K8815824m7566142P809455
22315d6147087J6134745N7910064l8416258p325066Q32015J6451712N940813
22308E380938q582398J8873772j5899382K06890k4909567J6853073J8171222
22301A0094548K031829j7038583J5632812k7203835k5560775O9571635n9058346
22294c1530715Q797483M2077116k0538428q494770J5606021o506064k301197
22287b890554n753978J7796744j1867905O498917k731164J1740037k2784795
22280i992698P046631l1600563j7803608O7363803j7237831K3703716m4736598
22273b3257148M367975K5882898l4764786M1260637k6848234M0671543j6499188
22266A0813697k9293775K1275398l1410560K2582188m340494j0637282J8828119
22259b182709J2992241k6307695K0100471k0423079r067682K3808104j6295713
22252a7376062J9875977k149100O743802n246671R639712k3878253L7532908
22245B5142313o5448055J3486383M1729787j259118k0347634k3954760L1004729
22238C53645k359047k0242219K2791715L722366k2860573L5960848J6314331
22231C3681066n8689965R241752l5256212L9716319q012806q730652j0046604
22224c8097102M9416386j5979966J4479275k7312350k274504J3558093j8274064
22217b4484232K6146371j3420966k704056J1447837K4323140l6151086m138815
22210a8981807K0832298j8405439J9526576j1319606K1965189l2411548N769563
22203a3024774J7953220k2999538J3258894k8067349L2433892K032424J3643443
22196A5230212l0064413m1492361M0938565K1463172j2952382j9847801L2809282
22189F084274j2461399L0494463O22267l5766052L748298O737552J1372800
22182A0832203q520202n100921o546359j223420K3345903j5463134q954217
22175a1630147k71641J2741687N469051k9304277O874114P563844J346516r972892
22167a7183745J1128010l450217J9980041j0027919n203886K5901179k2249413
22160a105950k3319987L7552702p227177k829136p58459l5664624L0403789
22153b948842Q097161k2916822J1683408J6063218j4586737m0972L0686259
22146B6036673j6560463k358674J407248N282837r539129L026468l3112030
22139b5817070N598679K0715475l0396678K5033678p401988l080244J3032380
22132b315768K4229127l0603351j1841089K516114j9110606K7443595j3901913
22125b3583891L147p893930m441124N2572151k0016026q320432M634209k556147
22117i602043J7615637j454766M361276p337289l9939896M717116L0715338
22110i24627J0633680k941371Q83903j1266101K884697M662369m086139N826735
22102E673146J503090k2450766Q455923m653295J2772565k0518091J5334014
22095c883414L080610k4657286J5994196k5123470n648373K8233451J2710573
22088G06287j5953247L250974m549753J2230622l0482148L803603M5180646
22081A4186984j6842599j5384339N4693845j5839030j9000122k246403j0993263
22074a1424927J8551868n2231293M2879339j2444990J9568108k8685574j089649
22067b4877118M6959057l6848992J4188353k1685541K4621487j3007213M3367919
22060C2717952l1944449k3311031L0164602n616366j4341439j6774144L8959887
22053I855012j5371805N595564Q339335k0773933K4071187M975938P692780
22046B4384078l7557791J710987R004307N323609j7433984j0716551K6142352
22039H57007k7787085K6835850j5150398L2733032j8397426n815931L1467396
22032B4742445l2437694K9444242l3293469J1112766n4248670P4326723m5362495
22025b5716152L8107599k6629483K2055287m0743572K8153168n962173K5482088
22018A4746762q128214l2310305K6148068M589166o430261J3439089k0938366
22011h884061K7177124j1382845J3907625l2152577n155812K3623113r059042
22004a926475k5930608K5326245n243365j440660O958356j616895p227996J2171924
21996A070526O422320p115099j7518371O688835K1960588k3335527O93178m533587
21988a5667137k9706306K4905269O282503K3507519k1820691J8792089k4310922
21981a8017676j7578254K6592262j6761374J1802595N907763J6385407J4498072
21974B2828795m2974976N0417284m3765882J9677262k931955l65481j4945439
21967a2060392m964626J735162J0647335q975244m97716K7226207k5909538
21960a2798812o725898N494686J3769107J7091724l8419489K1587338M8018306
21953D8016962m3757803l5150419M4535749k29384l5307915l653079L4939041
21946I393152k0384691j0207081l897828K0568578P1037j781219J8626437
21939A2388385k0059604k5078754L2578624j2332247O868554p180059J5370516
21932B555415J7282483J2064591m6001478N016415K4820450l3668933K9608672
21925A1677615j4000716J137611j6791334k271630J0999680j1977293K4766301
21918C540234m1867415L4660424O721192j6010468J870112J5996800j0710947
21911e800068k3056656K811910L1636427j2861939j0117698J2804314j1452688
21904a6036398J3691042k042693k47158l625096j7865167J0818125L3086865
21897A7779520k6940144R347097j4590438J7969044Q813366P163547l3195279
21890a3653287K477521L5903221l0969246p704569K7604932l5433161K5686966
21883C912377q158145k368862m487077q963630P320241P390245k994575O559143
21875a790283R47454k7378465K4630111R310764n009970O372905q057676J6869401
21867A5894241j4834337J329526J0860448m0836594J8276921L0119084P591364
21860B8400653k9906817J1248659j2068870j9410917j2747356K4983171J873629
21853g627848l041083k6929667L8446840o10246K4041988j1457462k3363246
21846a0540724j5853755M0955332l5332827J9815353J548512J1920673Q71841
21839A3384405j1624207j1492890R167908K861904k0653687L3450783k4302104
21832i207888L884567K142636Q94476j2067545M2892850n7835595L9927338
21825A0630839l1198955j6390302L5678996r536235k1945865M3576031k2110636
21818a1296127l21669L060479M3870848o0090699j7677834L6294129p601634
21811a3762507N388825J1851117n415971Q695917j2981598J0847535p699205
21804c075887j5952914J9986312n022439J015009J1119199k1079707j5548048
21797b8558475R044812o601248L6566720j0126832k4640732r721957O1727090
21790B7689378m6641397P493783J2028722j7623388L8942694K0324576l4587088
21783G627280m1450721L4431386j5842662j1171799J2704975R676101k071772
21776f097212j0082673J422926J242467Q43997R101580j4616465K3460388
21769E275008j4541368m287207K2322202J7820405j5719002O454016k9238724
21762a1914670J0563284j8471738J0362666m777926J368509K1115749k2800557
21755a4554683P267250j3156804J0520392j1347293j0217039K0662680j7914396
21748b8739893K4965207j6394173j9141641K3315738K1599985K2502853k9099019
21741i90943j6162838K5358893P180864k2139625J0157307J029328p391430
21734b958444J6309656l4593742K1422720j2994578k3307450J7679386J3100561
21727e341891K6195198l6588111J1976952j443518J3909928j8514922m635062
21720a4441426o43844K136875R890702k9110964L5632288m981544k1999154
21713b3517067N2128783l6361842j8243144L1576417q117653J1840140o488201
21706B817433n587363q579238j2558358M2503440j3395778l8935442K5685074
21699h050232Q267757j2686431J288046k6005308K6139084Q803306K2965435
21692B0721657J0069414k1175510j9422540Q637612K0543055j1016251J0017350
21685A8374787k6814328j1494437P273756L0719258l3478968J2528878k3557248
21678b6448302J0933845L4732310k1014067j9814608l98245J0681865K0937995
21671I610793m0079540L0479095l4110489K0330456R638758O171594k4491766
21664b2451099P322321L6386106l8613570J2707653m1422907K5397186J4707892
21657e966418l5688190J4877369M1019782l8039218k267256J5360923q036156
21650a8739164L8449878k9070440K4016471n558019j2161155j1445187J5697140
21643A189524J1008411n773334l9513355M8803042j2918178l4566520L2034400
21636B63990R503038r785320l1543733K9807600k8449103J7114308l69011L668274
21628i789957M190614j4850742j0468727L2067165k293713k7066634J774661
21621b6437333N4470662m4724627J9822529j629913j7119871j979659J5372893
21614b225319L422468j4612520k4458997N1743748k9314814J4279514r737609
21607a0903529L6051618l3536976j7672614L1964256n525354l8907216K9235422
21600i294393K2628127q892099q292459j8885815j6316226K3329920J9657058
21593C934113M79136k2991763L9168200n2046150O4198469n4335204k896648
21586b4489847J4191381R335980l1344854L0753612l586028l934569p758557
21579a6832882J6304930j7293718K2233819q527891k2328407L0713246l5549661
21572c1280564L8731010p301783p243439k5963018M2014710j3755562P051965
21565B253319r036602l0722406M215463M3302892m3953871J8848162J7302940
21558B209897k2613363J5837770J848403j4414543J0240950O364061k114992
21551b641817k1775985M1324731k6107477R630585J430656K283821m5149455
21544d1004941L4597722l385634r478476Q049609m12177M923634j3007105
21537a9717368N686109L3765154m2213509K0861952l7275625J6616938J8026645
21530d249704J921191l923737K769114J702670J8253933Q5205242j02387551
21523g08842M5394035k8423030r856102M4217p948134J387658k2994892L8881504
21515A5776414l1566715N101495K0998741o571743J398932j4128948J1745217
21508B753393k1081681p410854N782566J4881448L3884812l4312045K8049588
21501B2547227l1968563J371720j1592884K7960577j5213958K2924738j6412135
21494c83278j8555640j742149K8165397j9664322j179543K76496J1094307
21487a988732j0914579J6647892J472918j787937k5772982K283467K8317546
21480H257593r124340q628415K654708Q489882L999001J983133k885612j4329729
21472i583779j0387257J2073768K0930110j5080595K875931j8060144J938505
21465a5293461R476498p456120J7736868N217051M331581j4496007j8025039
21458a8508629M6246671m3586436j9918745L5173665J9282401j3211203j4521796
21451i044072L7278920n5943810L061343J4793451K3100626l1603498K3657191
21444E300151k4005998L6117510l2824967M5077326j6665345P205082k6952614
21437f748855L33554m0477369O5047302m2800015K0178461j2204056Q854819
21430g816159M167664j6856744j6019160M2252752p280227j1087034K3026003
21423A0387095k1377146q482329K3523614k6136422O272024j958806O510470
21416a1261500J1815722M870478m0393897L3924323j3051843R668999R460541
21409E032823l210499j7664788Q697932M481563J2216002j391367R857015o5493402
21401d7474721L5651743J2183425J8856084J8656015k0174310l0229716J1340715
21394a190765j8742954L9126833k6600425J1702754j0301483j3671376K1675025
21387A997609k9987268J6823786O205231R375880q240519J4845717j4087182
21380c066746j3923713J2604686L243274o490445j8405161L4179138K0428152
21373B8569185m7881578J9940537k0088128j326162M3839421l1213560P116174
21366a044111K3369264k2958557n319440P492019K3261008k1390389J0499962
21359A3909756l7429814L3939574j9504330R582493j2349595k1704593L226651
21352c0329858M1616794j5737983l6773719N2835578k0944657K3755729k4086366
21345i664482K434528P01924j8469542K1124771o501832L4045554m2273162
21338a8602241J5201207k82653J7714318k0736607j2492556j0531688L0879927
21331A149707j9444047J2021079J2348028L620861k0476569K0211875O559917
21324A5990851m2103166K4272215k377999l9307839O2062951j4370104m9337713
21317d5170804N2830268l1050223J9300919j8305054J7683504K7397294l8185332
21310a5499428J0074613j7490246K4925568l9260320K5471596J210454j0156400
21303b0724163L101313J512260L0966904l4306970J3724300M473752j3406986
21296a4659590m92305j18812j0033202O296339j3875995M2851651k7745244
21289a7777158J0906282n478884k425995J3897184j255122Q506967l8566922
21282c2193648J445585R332244j179932J9036230j330194k3084045K7736946
21275b36814j5070407l594134L3976033j2316945R05176p564540q04632r921469
21267a4627732K377493K3353638r111566J1749874m7111663K3594042p181480
21260a6957394L7587947j9639637J7456030n3093425L3407048l345886j314142
21253e899459k6844597M3366932j6133790j5417509J995308j0042910L4577773
21246E601748k2484598j5433577M7950012l4486092L3056545M810775j2736434
21239F278379j9217161J0441632N648247p744914K4056883N59757j8958713
21232A064110J6818784k8926749K9941074k4846818Q886652N035447L689423
21225A1661923k0842486K7848069m6321091M1548161n121202R271407k3629654
21218e584873m0772632O4439428l4529610K3183154o762254q752381M786531
21211c992637J120124j5449028J6283937l784619J368169j2994239M3129307
21204B5681014m9394220M946832J6763457J3047314K5319512m4395496J418657
21197f612930J0321936n345409J480785l296046K2693967l2073762j248157
21190a4079616L7723223j5969665K9567k8508683J0157385j5461985J6646785
21183i462989J3032622P929178k2255745P600844j2414218R348994m956816
21176a1178130k42676J1561287K5237183m3083759j3072411L8338841j8549589
21169a0989254O903907j6247732M6510350l1082312L5350507r877688k5876093
21162e308315l976307Q122598k9992224K0592957m245490J8556232j9883783
21155a6134332L956884J8583280j8947656R674101k769561K1607000m9518322
21148c3548606M8387743l6691871K0980956K6951604l7708935J436313R478785
21141g14011k8253862K0140646Q264827k1431472L2302471m2860704K3674180
21134h877925J4325060j9895312P045728k0086385J8860554L0950837l6636436
21127a4313879M289244J3499514o147894L387142j8731695K0207393p005373
21120d815548m872796Q527233k005260L537883K05093k8871764K5107633k438038
21112e625564J968567k4514282m199061M4636696q428543n256114j0187772
21105a1606073j6073456K8060826J6190121l6081692k091579j341481K5781592
21098B838258q711473o181215J7845503l8725842L7767743j3552047J9756287
21091A1037214j3357769P149911j6817527J8114261j1859207P225111k3976785
21084b2484791Q013735l027780J7730871J7437904l3556315K0690409k2703447
21077a7899414n711499J6546696L2625839j9973582l146536j082536j2037030
21070a0678062J4743027L372796j5734712j4143020M8838720k0883115l9177616
21063c3661982M6514407k0797238l952713J8744791j7577707N2870652n8769269
21056a6629059l346753O759693o62431K1078350n585845j4218262o816541M7081580
21048B7660732l1895555p390270l512250N904485p21255P31629J3809365k4386065
21040a9799184k2450136M6301910L5171337n7745605J2418914l231873K2622136
21033A3287499l1453169J0979743R234520o375368M589438o644335j42663l483551
21025a0007886M149194p000985L032256M033803K668685J697253R88844J9405747
21017A8966911j8505321n099057K1633085k0716583j386918j4534420p077280
21010b6719583J7791030q471710L9975303l3632195J4963310p357602j1493615
21003a4945062Q362228r477098k519028K5487306k8627575J5296628J4250575
20996G827974j9041013o969658O305682K3519851P41446p131048k3099694
20989a7846460P503281l700075J0511102p814616K4615778m281454r982507
20982i94951m2188660N6340484j5526048J649261j1562320N964968Q717941
20975B400675j0563007J4736070k1670901J0897132J35138N511401k8902058
20968b7455550M2581506k6339634K2683589m907541k8088114K3041501n921997
20961d406240r010396J9443606k2085610j5181772K3921239k7668310L4256471
20954g31012J5519278j6008591r416510K0504117J302072j4813082K5078772
20947B1435044j7891399m437534K236365k2225889L6085631l6323731J6481694
20940d639819j3508475K7824658J5572165l4022791J208256j1067489K3238378
20933D604883J3692928m2928056p588480K8436401m030649j1550331J5387993
20926c975311l2845210K5057523M776358K1388837k2582067J3772084m4992732
20919c9400518O4079211k049246l9710507O82433K5201780J3887874j5262540
20912G428487J738643l9794199L3877404j9677284J0416553j4752654L3832241
20905A3069191j275796j9810854K319141Q766800k0753329J8933921q80803r172555
20897h804284J5697857n5842169M0020614j5296625M1279622k2126544j390739
20890f462268K3467319J4725039m6229423P99437j6578838j6967012J0638929
20883c6606817O812729K4718637j6098033j7124758L8387453J678410k4599155
20876b2831534p715280L4988948j2000712L0836832k8993643j097692j706033
20869h519114j8385766K1971304L57910J259033L324286M518999M462322l0030480
20861b1041506J1117474J5074350j2807108M423556J3423320J3814359l529101
20854B0475344o0891184L6037487P023644j7835246L580355k923186l499329
20847a8032115J1750630j8479361K4583194n470919Q916279r350529Q841352
20840B758531k2561030N1207620k5171369l664066j7094517k3692528K1085983
20833a7131376N865211J50880K7582740J8873461l8197902j9923970J3094895
20826i686061R994819j7743002K2928264m5645796Q888017R942854j1768668
20819c3089573M2215287J510357j8867257k121754J836881M7018726k5552251
20812A2950416j7113339K5976833l0598652k7254720K7529829L901233K0689333
20805A6080933k6021288r573518R918158n905505J4117777O776160k0312690
20798a4919973l597831o51830K1878054k4906253k338402K5842332j0556099
20791i250002J6493325R677020k4133106R03003j0050096R047780j0318008
20784a7630084K1629024l745282m440707J5063658k6723122o225324J131126
20777b0940711j3056800K7976306R182914j5353678J7056950M148510k3270543
20770a4257052J4293852j567413k6918257O150616J4396483J200662Q443505
20763A742396j5114606J8790114n729931k132442j4312380k977805K0100268
20756C65614L76623j2345519L943566O574639J06077j9305404J732057K6998035
20748H445688l2635349L5838968k1219141K2208453j1127840q121595q18311
20741g429127n988407j9443912L1812984j2787091R821452L638919j5139879
20734a5515061n046632R223278k2206715L4961885J1190509k3069368J8718881
20727H256777k4729202J6329579j9707305K4049466r326939j1458103r931209
20720b6516936L7717789m9437964M5224104O296085m2240664l232045M396248
20713b7793383L4073850J252193j9619199r93800L891760K3738241R005318
20706B3554980l9532076j6968554L7411189K026495K060579j8434969M824166
20699e058190J1858003m614892m786084k0913546K1890321p740237O698695
20692b665930m3888434N4258732m4937286J3403576L3628096p006251O253424
20685I045927k9830592J5411549k8351739K6669888O041199k6379121M0612093
20678A3219204j1058105O366600J8500058l3962201K7387681k2264005Q892956
20671G082188l650633j2847994K3725776k1167016k1243790M7561046k0001977
20664e42400j9430347K7368051j8053368K397565j5215273r95236J6414533
20657h056475J0182505n944694m285833N263114j365458j3056117j4357207
20650c1620165K6438888P990297r485563j6552973P734822L0625625j9452982
20643d322051j7153413K864888M310019k196881J6346662m939272M859201q413167
20635h644014n508912J8207486L970255k0773708j3675721J3227694n015449
20628a8212369J2576396K241693L6572999o3382841J9019245K5872037j5482572
20621g95412k876857j3132425J8124568N077428P377284m0508691J8684764
20614h049341L3779206l4846489K7969929j0266135k1938014J2261901O504058
20607E415115j7418108M326525N876363k8523407J9449263M434193r71194k8541026
20599c5952276N4443202j8184369n468998j5611382M4120432m4141192L0847701
20592A0053118r606867j4371908O429628L017032K576928Q691245l482499k8889903
20584b5583226J5323665k1822503J8165878J506504K6459619k5550827m638102
20577a6138992K5646131j8988553j081336J5461761m666222j2077519K0652272
20570H807542j0186808m504854J0027553j757246p713971j5405298q149175
20563b8882257O359084J9720702J0493835l2749817R647867R831909J9714986
20556A4136309l4727071L6991603l2068948j0010632M6126195l1754182Q343690
20549b963036k0387805J4099205j1338448L6108643o787163j0721678p755598
20542i745880j4387276K9270325k5058234K4685647j3240965j913841J0095375
20535b94849j7842857K8688566m8774529L8669506j897694K2678624n7405815
20528c6179048L0859857K0897226m0328236j6225747J8454376L7282702k1079955
20521f318825K5575482o993128j4946460Q816629O756584l0728909k614406
20514b0453033M6918530l8632757j0610402M139119k2320378M9763896J6383375
20507B5188350l1480103J0077960k6797190J4494803k3078539K5113583J5205150
20500H724014j1155554J5593881j6994023k007005k9170965K5789440p303613
20493a6523825j8664839K3830548L1624788l7554537N777389J9187222l76866
20486G299880R730465j0107026L25803k1683035L8047367m4126698j874577
20479b2387821L544646j6916348K3658329L2211257r390472j5469568M959691
20472B09714j8506204J8979681k4187034J588451o303788K8726388k4825480
20465b4318272M4174720j0602208k0656035O506265n640962J3512428L601127
20458F577063O697895j8842797J3886854k893631m35932J6236732m4440765
20451b3214581p115351K2512226M771372o097700j3523152J0617112k858670
20444a4908744K8964896l0736372J2040491J975388q89550j1735741K53584M808330
20436a0227718j2211020O963826K8515767k7007153k5644624M1600351m7299253
20429d5309824J6495849L7784842P272547n890622j8263562Q788938l3518092
20422c2639924K2946078l958099p666927K4552360n441419n581848P443160
20415c46619j1211112m806689K0871408n5949032L4179766q321591J6430170
20408i153699J6618984O957261l9427393K8116140J3271795n567874k8862477
20401a8047263M689749K634287L464480o119830Q863826O189209q137042r242553
20393a5705137l428835K0465788J7875410l155176k0035588j8452340K0199J0792900
20385a1622779K1199567M110627k3877181l009935J4099230k7060839J8691540
20378g469770N009302N598138k639773j5395222l208837J377639K6182574
20371I454051J3318646k0489781J3462183k4006290j8428524O020771j3851036
20364c4519980J8109929J0755871m098613j67193l82789r996522K1149149
20357H49852j0223129j2034034J6192060k1625231K6846651P191354k7716788
20350b0519265J1967986K3012357j2562127J7357171j6247772m2950158M4181039
20343D239231k5360599M2540576l8000373m859252q833088M848212K5032992
20336c92301P274189J346853o935580j0325254o111661M2290580j4393246
20329A2753580m4933194K6883408R707965l18499L810029l0314297N7546106
20322C5135098l7931583r44401K2322677l0582117O579260K584080K3629764
20315B0792778l3104628J2189004j657308m260273P974444l6520945M1427512
20308F840584m9959597M1242121m902912q576635l3115888K9509606L8079379
20301A9116658k4697367n350042O982578m493605L893504m667753J2695020
20294C478993q494006j9525022J0827673K097151m746396k909228k5046161
20287d4316996J8058658L7903388k3577770R573922J3680662j9415463j1418631
20280a9512230Q585929L5006579l4797583L097386J9127713J4575087l0722341
20273d639460j2336821L5559003o832394q211296R75931k2254689J6631875
20266a107851M704334J1830312j1720859k3363962L8237488m0075037J9328966
20259b166609J0217347q45727j7388944j1191184K180849J7655971l066566
20252d604863m650181n604206K8655917j141481l6407098K0955840k5243885
20245b8039957O5139318j8415574k8397873j3853192L3625868k7794761J0670702
20238g065469J7658141l5309095K3339702k842981Q658917n5560586M1054060
20231a0067311J7545998j5292749j3795798L5470769l4025190r338628K0330378
20224i172531m122684j1767862M6893625k8991206K9459096j335900j7913446
20217C049092q715903P683737j7537078K7036400j7782675r979118K5698535
20210I452990j2167381J4625541k4766593p166934L2495761k1066607j1188384
20203a9781607K0222851J9967136n5060780P1360694m3112300j8765324J4466458
20196a0702872k2402506K1883296j082910L9349579k7635227j8064856M683304
20189a3972192M648195K738252j73076j573080j2996259L8261425k9400048
20182a2466783k101389j4036431j5219070M1016768j2706684R904524J5893315
20175A0284250j1567204k2378419J2910390j5400516L3460078j2848260k0192486
20168b5732167M4058038k5696280k9579147L8923054l0728012K6767537k0436854
20161b2423831M5501318m5296594L3041732j1301953M503995j2640339j9336349
20154b7952021Q91794M6707520k8499408r77809k0946310K7138332j6889942
20147b0527844J6327981k467590K5131700k3878176k3702376K3973736J218253
20140c924316J37766P161517k5712007J2348472K5637281k3879103l540840
20133a1771230j8712074L2857507J0695273k7959683K1706444j33940k7204323
20126b0522026M063682L8996622l4613730l625714J8232931k660537l1053713
20119c1182485o559641K8587777P568131p713013K5266925m5485726K5562403
20112c955629J6013855j8949211l1278715M2621854L4677k5699679K5289328
20105D076480k8090937J8226350J8122470o7882547M2915862j4546674l1219025
20098e8398021O1134943j5775457j3759918K7653162j8033951N242226j7604720
20091b9541736M2252843l7252372l168607M7791666k9612060L33625K9622234
20084B0425593k5405642o482681j0492882N434623N761499j552248k2988099
20077c5299837L8355889m1667337J5593005O105505j298642q610169L3695060
20070F873474J097978J072459n975318j2015274l580794M507304M238384l6597736
20062d0379523L5596525R847222j0473764N471689j5483763j8361495K9762197
20055d020912O85779l0544304J4093690J97745M689384j6136641l70140L3331535
20047A926136J148089k8887115M6169570l2984650O216570J573899j0351527
20040a5189028O129804K0901570j2362144n869132o530243L4068393m1127320
20033a9978100P854042L9522941l5784632J1581201l973043k0427477K4152369
20026B947301J3637583j8510393P039232j9586331L5167549k2419441k4520210
20019b6244710P657299J5611137j330613O377270l2044610M4760593l7323440
20012b2537074k936682J2297469J2901183j1665365K418489m394054K406755
20005a1509279Q29832K4068292k9459754K6271431j2112343l4599156L2510775
19998d000202m992042J4418094l6389948K8152227K177596l584533J2155593
19991G936785j5829491N784678j5661078j758746K3017837m7771174M6822096
19984B540907M594974J7616153N252724m9436809M736230j8159365K5562362
19977g292824J1016507j0839613j6273837M3945779j5340815m521028J1341169
19970A2035338n8336141M4885797j1187105J0839716L051213k8350611K2723774
19963d338019n955082K1820295k1793874J6866197l8806392K2811596m105127
19956a3500406K0392660k082486j3547094L218973Q211420Q672686k1420096
19949a0054343r240755n811440J6770861l812143J2223758m1736665J6778063
19942b4882664R061498m302324K2015962k8857709J9808307M489133j9817137
19935b2484934L0476392Q390319l4272187L0921726j2926554K6727222k8212005
19928a380021O655413m7467054L0904583R859924R277734j4304839N906320
19921e47940J3279718l7715637M0236714O275101m1004538m090306J0613934
19914a2952954j832259o745098L6463920j7850068l124444J2787410k7091044
19907b0344537L3639811n255014q920117j8571310M7129675j1886287k1953430
19900f161209j3109128L9968062m5735331L0855112j1008317j3390384L8174164
19893A9592969k6136240k3016544K713413K0808236R012297k510469K4244439
19886B4708101n4417173M6532298k0198060L060203M206273l839724q575140
19879h523222J9164088p017093k7057762N5979060o6733640K9805688j694415
19872f077296j5400737j751669M1283107m1636449L6582019k9699583N737744
19865a0962864l613064L8692719l5294012J9094459k300853l711374k6225160
19858b4320149J9393547M38054P934981R90643j4809061j2090744J0564808
19851a1897921J1377855l2000239M0530627j224035j5909885J2348901P845626
19844A1070929r602117J9099153m4186686J99573J0507573K2048804l5604982
19837b6467753j8643059N2384757l0246263L3653363j1679531q097451J0124625
19830A028688n1569043L2954267J7693579l5107425Q176487L3845659K48772
19823G270984k2065790j0975857K0811355J8876808j8907801J0221247j7948830
19816a2717884k0141224M1587058m2898075J8349609L0008015m301352r595081
19809B91066j0191448j213867J785209K421479L681801n240729R381657k0845899
19801a9930731L3956067j8342758n2129639P5841611j9992474J5214562q830779
19794E785859j7941582K1250145j5699362J5866020o705512k4241789J5719992
19787e966229L175960j0015793J7954772j1162615J2637211P515699j7037387
19780b898382p225331K4905342j8160957R961742j999067l2151906p266744
19773c4835303L2407778j4346609K5043500j0427479r957037O354372k0208514
19766b5969292L1146811k6045626r526194R979631K9058186j2941789J4132671
19759I834398m7724843N2796054j7492507k5797165K2118940o750030O668653
19752f346500K001508J2343685j039958k4585887K6076276k8021293P032397
19745a2539772L680681M273827q23203j0730713K8042741k1728320n854491
19738a5679250J5069887j4881483K9316689j8994472j1471293J5530669J5064939
19731A3955686k6144187K001565J0703945r45117l2944449K1154779J0926080
19724a291698j2263657k1497287M577862R083794j3554057J8002526j3315080
19717c0257597M2065955k1175645j3732676Q204683n900183L7899647l2972258
19710a5868074L3510067p878879m4080030K4715147J5486650k3801018J9549587
19703A633450l2035416J1987760J1220802k0888986J7041621J6367641l5350760
19696c0023888K2298738J9913190j3790213o745532L889728R737212k1306500
19689a6027265L7771128k0923730o254421l090130k5037934K4554758K974994
19682f032600r491542K9498784n9496814L8624675l567313o454068M2932859
19675B6013981j5909934j5162342j5970848J0177510m5900340M6845774k7013886
19668c6920085K6011622j9928119J6767991Q701299J598166K4324520k9612519
19661i057125N432247k4218614J1169818J9657749o913509r46918q700204j5167519
19653b8744075K8254616n678223m86294K5245752l5620372J3766490q379040
19646a1641146N968037o133879k720913J2885853K9292388l3284356j783974
19639g417990L2603152j6676707k7142218K4849551o435712j5166694J253784
19632a4132834O779318j0916334Q595837L405830o266072K0954532m327282
19625D092995j1879164r449724r064517J3388714R746386j6496579L2814156
19618A3152267r534462k6666544j6354560J684993K8073644J6123960j8790579
19611a2311281J4214468j6453889L2462986l861788j5198999k3460324J5759045
19604h849782L0313R096283k2227717J75785K8742775k1713441M5249802l4881600
19596d377582m4322867P3142157l8406551J1642995k5054808J7205501M931634
19589e239521l143801j0815369M6337539l1725983K2271095l4014490j3181252
19582b9511782M333948K1577329l3377173O2009280l0232507J2093101p836580
19575i44384q364806J1225499j3980315L1761189l7330820j1154406J5195258
19568a3592785J942356l923649k181778L473611J3964820M143300J5396967
19561A9222842j0516846j0717985l1954283L3812890j2537587r718447J5573305
19554f836111n677189O402382j610228k302912N764612k5281813N160717J440076
19546b2940466R266609L1040121j4183703j5518661l2533122M9595477m73377
19539D252878m0724713J5389536J1005434K3659091k9770233p180119J191076
19532b2177050J9750771k4722909M5039570r336690l6150428M0535849L232276
19525A6171389J865576l0634104K0475128j5228581j604982j3403431L1558168
19518I199163j46836k2676520n402846j3597666M6414373k52380m0210340
19511b6673052J7477811K5483859m0279887J8147158j3280070j3461245L9226038
19504F640612j288763n472069o756410j2444281R485956r623942K2209302
19497B750405m561149j3302379J4760808j5690080L6737911N484910l0158974
19490c978548j1875078k6759518K560543N4838878k3238283K2567237j5283332
19483a168101p404599K3759269m2885545J8002430J1567151M603020M434052
19476A0907677k1720028j804494J7171080n996626O266280j7076961j46263J9678584
19468G279249j5559836K4647410l5722693N573528K537100Q570530k3467663
19461b6142375K4989847k5379883L5201770j9197487K965906K1803092l3301537
19454a9060667l310136J7941556K6067882m8671300L3066814j0925429j0664867
19447a5556147l653240o957889k359338L0769566n349034j0888821J5326462
19440A331559j6434965K0211336M177016j8272449l963064j2612259K8809600
19433C246774l717148k2290569J0299101p927270R110168k9944066M198204
19426c7024806M7691310k7305571L6359674j8304454j8393054Q090864k7347260
19419c6233297M2007690j5900473m141138K7751921l1677286M105062K3690814
19412I603293m9401944o845758N8956997l3454744K8484413J531505m687288
19405D186474k4430198j2928079K4290380J710967k576218l045890n955541
19398a8748105P314781J8433513k9900860o815325L5051836j4515369j5381071
19391b4560600Q351451n687615L0557288k5211048Q676471K389513N880962
19384C96422L672108K009360j9570780K8555806n361119j0497499J721747l5255829
19376c4329784K5974886N048K633878l682229n413996O914482K6543405k2493009
19368c847319K0138423n986261k2172632j9068777J1948780N793932K725324
19361a0468530P054221j1113709L8382146m3477075N428977p864897J6574574
19354e484293J446619j3463533J0078833j1984112r30727J486187j1088634
19347b9939660L1542206j0380542j1347893m685380K8102927l6181544M8057538
19340A5167652j6118710j76259J812121K154551n4186256N4407076L867594
19333F927769j2065685L0558018l5654356J83925j99811L0042156k2911530
19326c119514j3304593n9435j339844K5302338j6932285k531107P059718K845133
19318b079589M861369k4320997L261675K882052n868752L2563424k6316773
19311a5017591K4799637k2951116J4633269j7438761M590667Q765729j9600953
19304b2219119O629949L3722301m0056445J0063488K0563256p281294J638247
19297C060383j4595446R004777J2158521o2606416L5797970Q767683N42808j9738066
19289b7607786L6216801j9823190p079718J7315222p115926J0639779p234500
19282d689318j641930j4565643L4636889j5816849l4909133j0337016J2800319
19275c4522681L3794277q689258j4113115K9429388n743398q872860r859166
19268a8576813K0130699N715498l5383009K4894640p756817N5392j0519560
19261b1439970R131538J3027317p112719O96683r586288K64677J8390290j2414039
19253i042511n111591k185061j0467701L9435357m8808713K4307659j2042119
19246b3914680M1056063n6699033K1829851j8538373N8145182o6666304M5493999
19239G06705J3677017j6011777j1040883J7713922k5494059L4214916k1019250
19232g253409o220711J8834710o918230l504044K649729k0831857m16547K4482583
19224H22224J770681l0166158L2575939j7342013k242170K832216j2304895
19217b4054176K1653643J1603809j7131684j7189966K5023418j4742883J0192200
19210d645639K3040786k8617842k4124265K4454153j6928819n492323L1615558
19203f98391p187580N988213L2763525j867792l2606459j4528411l910311j425222
19195b3472428L3474245N346564k0013253K783831J4994766j5748161q780812
19188a1415248R119790q269122J9483613k6980029N696323J2032403m1130908
19181d1463178K8156441n624017o209583N0104194l6706976M113650M334758
19174c294711j9473065K7545757l162910j085751j2271362M3588372k9759470
19167B086860l67876k4066756O2185K6709641k3976108K7016104l9120261
19160c1656211L8447056j5550439J1903205k389601k0667811L3506160Q71791
19153A4464150l4123655L1598315J0849864k6184701k2747187J3050207M881274
19146h211733J273973J8756941M443517k7574946J3757840k8823257J7398191
19139h979474P091399j5394457L272149k7739612K6946435m94191o924453L3274691
19131A1052487q234839K9843091m0549433N889594q990265L6904097m2804159
19124a6889427Q084993J562614j9692123K2175544j3977522J3337613K751105
19117b647203q787401J9034066j3881267j4070132r709397M1437043j1586529
19110b10820m62680K6559284j9380733l7882556L2033330M851246j8585211
19103a3078140K353821j3160583L1710296j3910050o512994K2710327L0189638
19096D0302315o5965522L2483251l2548436j7354085L136951K6675064o198094
19089a9468556K9268951j7892753J0800550P942790j1349568J2561084l5817557
19082b3955059L2290681k3381710K633740J5534548j3181794K626968j0617651
19075a8050277j1042953k412590K4471605M243449j3706509J897981k139367
19068a6738661j1392748P272373K4543092N920661j9034101J2842270o903360
19061c490474p348660j4174230P47580N199229J5103354J1531182l0357232
19054b2789251l220368M1988354n299056j7125551j1159821l391762J2970423
19047h027032j3140381k624463J4264568J6086824k3854236l626942N3824414
19040C2902752l2474086O499402m2428053K5344575J0902582O49393j2861210
19033a1464645O147714J8972706l1157969J5299664K8987289k3759370k2788516
19026a9763127J9927910J9078010l9480138j805995q794755K4945041j8769904
19019b4662958N177476Q353006O70270J5887923J9163119q571285j1760372
19012D257179m2210882K6305695K3464236l4108272K6584773k6231705K9079113
19005G140137J987921l2640767K8995660k5435818K5160827k3592432m42824
18998a8827296K506530K5233206k6977044K0759869J0532060l1524522K042327
18991a6254870M74093K3205605l2554516K4152708O870777k2186516K6013996
18984I721277j9016273K651639p520617M646651P527614J5531993l7129659
18977b3587375N8523387o1666869K1559160j7949783M27473j2728078L3634590
18970a787495k2064202K2285913j3956742J8135313k7392420J3949558j1675136
18963b2505211L4900512j9376236J6844006j4987291k0020842L9369657j7921729
18956c697134j7629554m451640L3635241m2675340K0586785J6422392P000738
18949I191488k7381349J7968424l4097289P529016M2016487j6764715M747120
18942C209182K503701n811152J8910210l1644687L2438164r422552l2018984
18935b1836118P551825K9944632M899715n2824927O165069M0719307N505539
18928B0125042p280225j3230576l394610j800796j1469118J578739j0295147
18921b5766691L1522495N927333j2387060K3393232m3124782J1889903J7406000
18914H860430o48761L204043m3589136P3342244n7786588K5931442j422799
18907G890875j0739100N120363m5521982M1322661L654230j9888011K7946202
18900I785238j2405169j0748921q447293m24316J8238197j9043397J0951145
18893a2094516L461483J502574j1860145m570867L7295054l825330j5397715
18886e489462j3106649J2110582K0667940k460896m0642236J8619669M033787
18879f267265j649496O844922j4984664J2929856j6949113N8216547n8238194
18872b0097407J5339760l3759725J5559179Q914491j4394539K0558778j6729158
18865b4608621j502958J3131346J3739044q323641M695544j8682115r693063
18858c1244464J5636499M003136K5319272n330104l9527086L3856589l1945358
18851b9231516J5968508J4596895q218462m697515R598345K354547r559200
18844i188398L0521669q3958817N4132165P698733m715790l404128n654153
18837a4568719N696459l126816m465356M938015J0159418Q686827j0975843
18830c656015J438988k9165917L2722014j0673263K8149833l6791452L9283160
18823B1307348j2401833o597812q984721q260640J5988899J8555635m0218920
18816b0612044K0357956J9335388o1093374J8475767L4029994k8783748q29358
18809a9119419j1889039M5660477j7493728J868085q97484o619350J1884438
18802C393980L127960l935023k0158812l0482667L5772310J8112880m368856
18795A461772j8723026j7372323o096715L6957656j0327426j181146N056773
18788a0224435J2200396J5100864P690338q443881j2271428j6928237J4440602
18781A564219p134610m035612N446135K0132140m833727k8746752J5888554
18774a719653P60080J3478941L567013j6435421J0974608k1442754j0161577
18767b0978763N174611M7162676m6503447J1638144k6705561L9800932l2376762
18760b2788170L6061992j3390396j2704572k9152514K3500250K4918461k1356015
18753a4910964K9228664l1948243J4647791l1462875K4949573j5501932J6318587
18746h679399j2934929M5167273m5883476J0824219q271154K1553669p707787
18739e931584M998400l2332753J7787707J1000917o107508p743773L3232052
18732A4903458k3894266K54251J278885K0247602o0053802M0215651K3416494
18725A6368273r130929m0322575K2762927p417310J7802002N750296l9612286
18718c3799602n101271M7214019j1195026j1131306L932753M669750K410783
18711b999900P850976j5477336k984990K500027P085588k3774920J7086307
18704a0714248J8959541r20094l0026458k8699733L8708628l3015138M9619330
18697C911828l4969910M7461611l4063846O787768L3085649l8126792q044030
18690b3957722R254478J8905225l158133L3694623k3265598j4961695J4589314
18683A1100492l4970171J8881619j2503417J3705241j6936188L854864O59126
18676a6208434n468462L2987564k2955959J3594186j7671288j9943689J3760958
18669b1905124L3855295l5517587j2288524N4563486k4278104k0267410L4686217
18662H848249o076357k1489374o790292L4183296K427959j7718465M367577
18655b247407k5383941P579545J6256569k4423272J5119398j1760331p268045
18648c2127484L3226939j6017879j5171141L3541272k2181611K091300k737208
18641a9375812K0879677j752338J1543883j3065111j6611544K6260145l643303
18634D235597r303746o953791j1315488j3468422J6033945K362641J4947608
18627c461656J2204915k3033195K1662248l9624394K8795427n8827166P9804221
18620A7520400k9031759L1908127j1728620k2814423K9490936j3725545J2243744
18613A3862860j6624762L857029M246456l3812677K5571657j3579834J5708708
18606g70563J1306969K2106986m3697767j0276694K8351501O444749k5722206
18599a2257025J6821566p303548O438286l4007867m034524R740264L6775717
18592A2172869k0110181Q347374m736584p558044J3949826P058580k9226008
18585b0102168K1242389k3321906K3075045m120763m5435675M8278299J0635769
18578A0250990j2478175J0252977k7737134J3739336L4092733p3694642N4367562
18571H793647m7174655L5355731k9611351L2860986j0148549l788241J6372052
18564B659620k5299995K0086895m279080r239719L964298K9449539j3308483
18557D033075l5277789J6994829J6684701q704189J2963970l1816196J0472504
18550a4649095J2376101q25065L574377K379061k863093l2996686L3880734
18543H76334j9618214P241634p428787J2092598m9374488L2208193L6122475
18536A2119745n2385891K7992347K2908618k5622823K343872j7064748K9996886
18529B88006R742779J077111n966414l931178j253303k004645L512938L286483
18521D751777j2274812J1522349j2850414K561869L0659138j2006637k6337416
18514a3974146j8883302M2624738Q397934j7694998r367957L4287387m6519258
18507b1129602J3596953L24782j4497828K501787L2886032j6438053j6336897
18500a9092826n827376L327504p041864M7945815k3914085p439069K4717229
18493A2675328l8214773J332083K2660489N248787k130122j1649086K518539
18486g558755J0690632k2652299P731070R863418q944359J1524290o449282
18479e795285M201126k9631907O217033K5103912j1851710N666378Q577072
18472B486619j2693296J4735178j2798793j0984920J4330103r395422M041411
18465a0279120J8862862j2238147j273208k5483791L6555136L304557r389577
18458E8712m1769222K5186196M387705n760568L1387000j4258001K477681J5299711
18450A7009214j7644391m917029J038690j7689775K3636301k4332557j2312192
18443c5211739K4979237R426332k2078305J6605974J330444k4531553K3769894
18436e709716n194264j8593214K3384797L9435557k0161228j1594152k1883067
18429b0315287K1966871l157291O43940M325870j8919584K2631517j3414760
18422f238724j432809M1493319j3294425n0434361j7997562N5563816m116904
18415C542350j1956445M941004l5735684L9086467j0098275K0363746l3137182
18408b2994019K2798523j6640510j4750838L4585951o603166J0949108j2983755
18401e638706k90799q044022J2129670J4142813j1673318j1650204J703626
18394i320940O121185j4732821M3730601l5388016J0017215K943148j0677807
18387g307435j0145748P681420m489351Q295907j5809920N692603L2718431
18380A6635907n2884654L7849756j5272818j0417246K8304552j1526250J6870777
18373I560024K512109k2591476m96883O541453o077744J1042652l2135510
18366c1645375L1326796p426193j9591542Q544421L8369922l7234933L5152459
18359A7495555m9864382K4639561j1525127P539154K6687101k0150898j2004867
18352a7183903J3213599L291436M767358k3579916J3149055M4008816m6123182
18345h456737r561324M0835547l1646236n991363O406267l874303J9902431
18338G614282j5178383q822786J0564523R41624j083190j7221401L1775456
18331H590125k6157815k160387k0451425N3644853l1336538R172255m681376
18324a3380308J216997R10441k7609661K3036881k191347K5457004j1502984
18317d062977K3164730l6574923k145404J2960843j1794752P985378j9070778
18310b9537883M4731736j8357559l0775301L6339043q862390J7216031j7735750
18303f982073L1714722m7049380J1142178k672443K1718479J2695037l5587008
18296a5020488P898008P961105q524861k0772483M1549389N168889l2453230
18289a4193671l05189k283084M0251833j4332945j149360l7685238L5464651
18282E766997n269807l5386060L1941180o025358q373606O031205l0793609
18275d2109058k467674J5773337L3999441j7156724j4792863J1865407K9139886
18268A4251752k9943862K8189023l7582995M594549J9787918L863065l7317055
18261c4157605K3949408j1932642J8473095n4705416M1718550K2556082k0599108
18254a4697636j57674J1511842k199238K2155005m9045779Q414395L6649722
18247A2630637j6202699q364564K563010k3572705J8338473n54644J7500234
18240B337742q699795Q400050j815578J365212j2390383J6621686j8031813
18233a2212879Q75959R861512K037285j7688290L6926854K99245k7142138
18226g042452J2997470J7441750n1454239q923032M0154332j7980377r691722
18219b4498270k7219602L2138535J7229551j6867566J087140O977084L6274030
18212B5120902m2116862K2476519n0460469N3589866j4850086j1079549p191010
18205b4510689j9112166N7922850m297116l1755222K2862574j2916759k2326275
18198c4132803J2690241K0539622L4802398n1771513k885865R286121l012266
18191a4484065k2694326M7243528k9056836k66036K7596437k5695337J9883478
18184B526843k633177j9407810N946744M090657L3266914k2234825j1973934
18177a0418588m820229J1985606j5076485P56790K7364125l3914220K3440497
18170f82504k5805840M8832120j5362427k5883790J2140634J2831995l229592
18163B840596l4149866L18876J2868509J6040231N790628j6653738K7881899
18156A4937135k8514268K4270466j6006311J4496128n781466J5357704o536738
18149A2222650k5390721Q502225j715666K367546j0163981K137141Q883114
18142c157692o043136J4577691j7337788O032559L4530979k4516406J959771
18135F045978m8124307L8039141K5213700l2076981N729068j3716960K0822759
18128A932398k0421144J1980107Q888499J5251246n4012558K8923969j020413
18121h477896J2876498k6181731J8324656o302831K741826J1636754N197269
18114I814545k7118871J9635087n47926Q694720k1347136k2277499L4458314
18107A311234J1328701M818621k9321267l175701m177139J5640588l185708
18100f760671J3256771L897953j3789445j98353P159736j0181137K7798828
18093B1183682l1697469k3580728M0727117l83277j9869412J0042755R427235
18086E849903j3518781k3692060L5795101j6553183K3092126l3894457p982682
18079c0904033N0262388l4628368L596483J1175943j1592869J8322543r245118
18072c013031j4473349P455137P534876j2583684M942110J9093410k7558580
18065a8603111l242584j269755n98652K2601510j537601K1917035k9522630
18058a0255788J0025745k3713880L0155500R767359m0437794L738331L2205588
18051A1485061j7210336p930119M221885j6178413m665376K9982592j730828
18044b025534L9262799j8811044n4586804K9380418j683026K43302m25858k888800
18036a1534547l66743J2479913j0127137n315610J6489046Q75769K2760516
18029B5261207k4743295j272826j1994620J2548986L3327851m6613942K3955009
18022A0468370j2598749J3669260m019224n123796N775327k7230787M490867
18015a4568732J0626842Q524680k3246297q853037J8069630j075036K9276882
18008A8754932j0935196J631866j413282j7497621k7712242j3029122L1933146
18001a8267519J551287q184244J0091934J3009285m66695N554917l1533806
17994b8244841M058643K6657653j9054533K4759209p313385q719088k3188426
17987c1044768M42017J613263J6067357J4531724j8981430L9316228k4762873
17980b818482M519043j6271895l957791L9065731m8873666m793297L9071156
17973E940799Q042811l2688062p135483K7652869J1994550k4198363N395332
17966d995547J210191J2141008l3839619L626589L6093837M592415k2391128
17959c562254j1105341n672522k2244625K3890249P505184p257365k5825053
17952d4271727M5454670j1856651J1453697j9805722m115745r081397p868318
17945d0091193K2070698J5854313j0404744q626111J8754533o081297J3875108
17938E351307m873863p410850o623597k4420304M7846666k7904507m789295
17931b2824443J7908224j0753510J9243653j0056707Q34196p158514J1504078
17924a303023J7920359l6712770j0332124K8643335J0298258j0190713j7696333
17917a9373011K0901186k5739533K0654102J0083298r366880J7657470j060836
17910A3755796l1459221j2536024K6734300q879587j8995346J076134L5175506
17903D871558k3017924N1277708n9923277O1550074n9717799M4862585l5723105
17896a5820180M034868J5138499M757717m1890058K3160904K1024164k9953286
17889a9547372K0282155k92163P800845l0850123J963214M717191j534578J1555176
17881e905655J6094182o214402o950191J1461113J8084138n6585768K5925159
17874d091424k2633025N371685K2470778K461253k8385121J6510971k9078055
17867c7372938J2155324J3990283K8144441n1355651M8238365Q322046k7408388
17860e286518m140853m317553L0564837j8223103j7097608j0166446K5427044
17853c240200k5458938J7320998M3558983k4763877l2200761K7881113j6305463
17846a3208145l046721M41682m0065029K8945935M8690894m2920320K1618776
17839D57072N964018j8211671J3364503o143781L3927357k9593830j6892686
17832a7129018K7037497k3068223K448124M1049195k8817923o291880j4462693
17825a9234921L996612R505148j8775067J7086124Q910720J0351870k3970859
17818a2130373L4628867m4215414L7099807q623649l0534422J145243r74521
17811b3604462Q637773J8830841m531053j7887626J3263134J8184806l1719422
17804a8826009J3352304Q479771K611509N922021l6076326K0377882O782586
17797B623738l8987144N421472K2216726K2005613j6593428M475011o625952
17790e463964r259005J3877246P720242P567225l3094296k1187349L3995426
17783e844475J1813310L987505k650087l7711545L251058J4944093J0882412
17776a327729J9451298m4113937J5531797K0091286k9284019L306282J0928239
17769e416783q803621L0115739j8699268P461792k1962598r324123K9875126
17762C246264J7956753m9122272J4274253J5352603j0611854O175111L931771
17755A202629j1587463k0336624N7592323l7659819L011542J6854275l4444025
17748b5367162K3858937N260474k8656367L0088679l9791557N1959062m4667090
17741b7315024O177002P837547L8683626l8635961K375109J1008981k011732
17734a880452j6239810r714987K7241047j1594920k1391173N7305785m2139752
17727a8414262M542717J5395881j1745110J1180901k2427056K2948402l7256571
17720c5775098L6168501j7902287L8243109l6435153K228445J2355392j3695327
17713a4812418M742810o802270L199408J5691509k150053j6721358M855160
17706a1997212Q764777k2427692L1744457j3630996L0290316n4551786J3944661
17699a7863475M3794688m5989056n733178J674900K8860355j0557238j7019977
17692b2832981K6071681j1736026k7178853L4211246J282293j8811986p921778
17685b6916404L5704661L234184l499807m1502209K0420534N60535J0798298
17678a200208K9065259m1800300j3113811k758815L4259576j2378602J0394309
17671B467408J875025k7901459M710622J1621699j2035754J1431577R927826
17664B096944n058528O810350j9345508J6514603j6179518K2321322m1786333
17657c4626668L5786400o749104j845388k7872514K904409N5921960n0191634
17650b6672539J5647399n71094r071790J6472152M410177j2195185J3760437
17643A779557j7529716M852423k2460431L8127957o920052Q458798j9317811
17636a3009275o503816J6035444M685889l3358279k367879L4590119p639886
17629g567683k6796908M4542159j5286734j2199724Q831884j08401L1796402
17622B3210995l3659970l931434O208174k6074471j2838868M9830300p932028
17615e187302j9264989K624195J8886464n167477r802236L268131J1708951
17608b934263p775172R343342l4453636K2519435J7284776o170861L7405230
17601C5218851m9402509M729324J7989215j9616468K5504816l8448703M0405174
17594A6379700o3143505M7231908l6627724L8450486J4733043j2186857p750307
17587b913256p990017j0100231J9488725k7711330K6377587j9336880j4760426
17580c6945828P217902K0135887P507826j66759J398566j0295038J1007896
17573a39548k1746459J6526456N291448Q1492o33574j8877033p486603J8599628
17565h384193m4397J1034751j9902255o335692K9731315P42498R293759k7662896
17557a1527110m785653j0008233K5726981m172655k2645920J7784643J0917013
17550A289066p977226J508616N896689j1642579j5927614K6436464J3433079
17543A3016495m5190445J9132862L4593312l3952397j0119266J1278174J043369
17536a0197896L8299957m7148135k6876802O8309969o787780m7998390O3925271
17529C1526194n8697636N381918L1016856l081735l6338579L6371842m226778
17522A952082k3819257M88556L6447050l7954424J3169161J8731128j6286787
17515g272491q073491p098418J6671873Q070711j5218746M899375J7677548
17508I656361J1864609m2553365K7057944l0732088M8001495m2841365M3062174
17501B3515765k8467784j6397150K0472719O249376j5195052L0144210j8940438
17494A381646O996566j4905386J26309r050215K2156115m142263k8670557
17487b6107785L706574j524054L3097295n1772968J9259767J5579390J128287
17480f633494k5655380j4244711N0056342k1471837K5776099j2371172j8748139
17473b3292292O3918798L6532577R1965022r0897864l2741802J6778869o5320555
17466c057247K8370919O311359k7992410J26251l954478j0584321k112562P533990
17458e358499k003061J8046391l0645234J5825272L0373931k1239762j5425105
17451a0426067o72535J9772016k5915574L39518L0425577l5421701K4312258
17444B413492j7965232j6136193O05380N6054486n3309021J8898582j2175211
17437b1613717L6328850m824672l7298793L2108065j3233455j191372j1499825
17430b1224919M7371734k2186723j4377555J5455411k0668784J2237288k6358675
17423b9752223J5089119k1961632M0872064j7679081J9685096P843473k9946816
17416a5850000K0333484j5494188K7691775k0555105j1206996j7554107L4020985
17409A385848m1147167J4678847L1169663j0764721j3780473J5000518k9012049
17402c2469534J9877069K0550855k6278074j1666644l773358L5908626m873635
17395b724695j1364925k2775501K7568690l8618598L5673830L5261204l7501410
17388a4481405q040644M4004928k6220032j6694495J7300136J3022O484980
17381B366490L89419j6680978j1232531n448639N1390794n2887950N009737
17374b7093658L5078225L367964j8102776J7556040J3167022k6750280p317642
17367a0095105r812623Q768106K2511518k2487203K2258436l0768769k297569
17360b1923209K5592763l6203388L7004413j4961509l2757134K9963303l5815141
17353d9099902O3199382n059431j9697941J9807621r196553N837486p552695
17346a762033k0461342K2366339j8576430M5096226l7505723J1059389K911338
17339C127764n085279l1143264K2448272j1601698J8518797J6501260l1587032
17332a8821180K8533165N968176k9726550K4566338j8868797m5198669L2990596
17325b0556921N3229349n5472182R727691n145599J9959468j9275100K790626
17318a4742668J9971984J7325974j9018781k6441083R11760j4789512L9046317
17311B263991o465974k2273131J483434M059757K5103224K0241242m3087060
17304a8674517J0961135j6676288M887856J9852217q461455M4073546l4486410
17297A476084k6043648K9403437k7565021M804114r124102L7464083q238826
17290B176121R742837m5723743O4094494o6462014M909928L4815264k5823452
17283b2270565J2103097J5061905k7775274j622777J5575911q300192j4296409
17276c1524304J5176177L1452540k4882005J8289815j3848762p132075J9073087
17269F604473j9970180j3027259K0144803l4276261M1044045m549761k4684447
17262b8714587K0038209k4943009L7345925k7023769J880539N482921J7566060
17255A632289n805924J0289988o211953q880410q750554M934085K4169377
17248A1376898k7403937P90136J8095847j0296989J0266073l5125598K0804340
17241a1493230k5471780R498283O2873391l1448880K658362m1786499L3447300
17234a723053N202253J9250463q613048n1358331K4700086K225558j710273
17227a2026345m905998R161018M294503j0219781L7783640m5683433K6952132
17220E355736k5201895o240167J5401104J1222708j3392510J8280099r623799
17213d198724J5401175l5526719J9882224p038083j313344L1534017j7097088
17206A643458j5541731L0901706k4697481k1627345j2756451M8867029j054487
17199E734698l3319359m92241K8311095P023441k9833100K8457507j8892934
17192a3010893R251567K164766J0783879k87377j7566236j606029k287878J1643037
17184i15164k4936344Q664789J8098174J1031083j1457077M019646k5043173
17177b0538066M218636J0502060P28673p91405j560636Q284225j3038072J2912943
17169G18358j7573738k4712006K8867627J047650k0565246K7787772k3367776
17162b7797359L3742233k6466596L0144817j2864345k988533k826726M5720720
17155C6664211m0846619j8870897K2105918j783639M680780m6301113M2673096
17148a678263q300072j1262460K6081373m5260512J3338757J7670246l1402038
17141d0812969J8326188l415738L2047715j0604955J7911219k6602889o872340
17134b0023769L870066K2509594j9474700J2301924k1120043m165563K5373319
17127g29172K0374953j545271l5595658L6657157j8769903n23729K4574379
17120B4442756l8433566M047742k5298688L2731058p919841j6896824J4188374
17113a3138989o498337j6464863M2786984j4026395o688751l8324586N0661855
17106a693082m3892221J2200525J6435853j1987895J8405294m081330m692449
17099a9305305J9321401l1310746L0910338k9504579N2502722k0662856L1735434
17092C3686409N9925668r0612404K7412436k5367797j791013M622427m628821
17085C246905R504229j0903803l1030433L3109088k0947202L1478303j4597069
17078a39982j9045169j0535546L1724018k01017j8713590K5059323l055325
17071E092712k3065363J2219829L5452304m7195822L280693n735401Q192127
17064a1758921J5153518r584053M512141l3080109K7776635J7695894k0330068
17057i614963o43295L4070243j8272248R534341j5495267K101700K5583045
17050B7263556k1430173m6363128L9771106p861850J6280375j6444303j5413994
17043b4198411K5801276j4616817n982422K6081682l377873m899197L153519
17036A961757j5637031K6515172J053540k1445515R108446n779040L450935
17029g71736l810993q582651L3451045o7944037K4819547J3033219L82433j80390
17021i603563q195133M214027O102556j8667670L3514955k6906672N83004M81980
17013a8476516K7225205k4348151m084840P898212r381804L2176430l6697222
17006b5688686J4221385l379439L613334k7900795N1637560l4337346J1843020
16999i990967J0421836j165109j2630518p069215J4746009N070230k0399824
16992b1017558M9281787n5453378K3328240j5610712J7510665j0515914N609722
16985f867148M0919097n1711532j1686094K7999690k0195197L6696184m930235
16978A0224765l4811369J7989119J9912078n4129782P358202J4627351L5581710
16971A6752074j2211365L064920l8560344K6950675K239708j8220108R263141
16964a0721299J3361786r13816J4727735j0682638l883968J9127665k8309085
16957g293620L432613k1667961J1573973L4630876k3077409P500080r313346
16950d214794q335563j5678288N2491646l875857m8757404L1567134j9350042
16943a6153168R229755J3573793j6653518j3377601Q924790L3130115j6459292
16936B214874R938523J0518517m6209252N148861N3521297k7797602k1172729
16929a3837511K9438076j3482741j1802632R007669J203221R140040l9958756
16922c0292634L7895627J480922r185335Q979978l6878503J6378599o073967
16915a7695313m585004J4794684P596661k8267312J976723K6699515k578251
16908b058297j4908935K9713339j2154806j9081252J8407687k1513193J4788180
16901f807277j68056l91763k33353k0302927K4532070j3076463M3751804l3211286
16893e907251k4144746N14693J9018231L6200031m9929752K6632415j6206203
16886a3822582K749884J5700044l2315365Q55303K534468M0198179O64703l4416895
16878a7852261l768227K3457605o491505M429400j677411K4804936j5585515
16871G317022k9285657q458580K5349266m023226J4749068o758559n104242
16864f214908j6997238L775696m687307J9212415k9282585K4629073Q045314
16857a519540j9086507K1653501R073133M303225k9918939k1674431M3454363
16850F284805j5345458j704526m494128k9944472N6001443j8945434k578127
16843a0725897j5376692k0144925N1410532k2431801O343954M082709r362045
16836a6204165k809700O495745j0357295K5344218j308384L3783007L9173790
16829G4117216n3806152k0987424k3888064L5290538l4061016Q950732L4621542
16822B0237372l3025156L857111J5424719m4722129N2622842k907500J425993
16815A2913252K1583060k7316355J7814966l0882800L5486811k0595187j2446903
16808c443156J2173726k6124152J3005429l7811885J2834356Q54232J8807659
16801i703791o543195K5787316k2858685K2791956r417151l0566484m752478
16794c5262512K4476953P800808l7478516P3880607m5423131K0087134k1302309
16787a3220966j261248P012357o709814J8954765n150720k7918095L0517003
16780B223282o710106r607259K3504274L888222j1958881K9806970k7523205
16773C623297J424286o298905L00656k538958m222881K794281k5518645o293418
16765c6730287L1537752m342740m4957J949529k2452514L9100161l156021l2364439
16757b6503516K3807011q70262K6199858j0471871j6303684P915848j7508874
16750a3735490j7734995Q632027O329719L2944843j7399010p931296J5168479
16743F274277n2849079P6035801n5852756m115468L6860295m943394j0814003
16736i404327J2191504k1763692J1909293J1488299k6341490M1488428r211635
16729A0356380l6129258L0159562l0804030L5814615k6670438K1554359l4452680
16722c0171490K0106032m09228l2510129M4824934j8259216k0612790L3999192
16715c032695J0513628l1678206J0193271m679152q096974J9413847O175180
16708a191101n741077J4915715l2663767q891531J0144972L3484204j4635909
16701d578494k3993088J8140428O578899j211787j695986Q961035L837187j8766983
16693a2728789J7201529k8827482K1595171j1472167Q87729j3070471L2880320
16686F465840j2361115J678744j5270769K7743783m8728794J5464493N205592
16679a9802226J5197249J4797018j6668034K3441455o614276k6712579K745290
16672a3616103Q149111J4373250j7813259j6207501L9876985j6159234m2658136
16665d4054887N9558864j9899307l2920402K6161680j3352234K3222862p039361
16658h322785K2685857l0398423j8542160J1355323P019770j7746964L9960927
16651F011545n654217l0022901L7822904j9157737l415825j3024540p963922
16644c5404693J0819200K5158457m792887m70575j2416193J1084443L510588
16637b511660k2510636k916978K9199790l3882108L8622214l0308756J1083028
16630a3225106J118924K950697l062982k2018775K7407209k2639401K6747581
16623b721853L6005751l7584376K4683178l1021533R547717l8275042L8371358
16616i94800n240485O62078M475214P471792j5456049O796472p203198K033732
16608g455244n365806K8601657Q65615k1887926l1613758M2638517j942695
16601C840360K176615O1186652l3575782K627567O808959n9929947K3109258
16594F243682j8255989L4032450l0121880j7187683J1748394m033620J8617335
16587A042689o88692k3653688J9559464j1729707J3616685q938919J2072425
16580A280257j6420287K010222K1356374l1492160L9173346m3692794L9246486
16573A1461444o819227o712985R678968j9502984J4428510k4726678L7811272
16566A5618320l5211561M169634q449752K7101120j2115457R165271j5387855
16559a5110280N654534j5514958L3900139j5366050k397107J5641940p153335
16552c45117k0221151K8893551k5569511p251903j0536911L4999690j2080266
16545a2111618J4554588j9193324K8331839l5408235J9879168K9602520l3507066
16538g852128j2869710O712635K2204273j9560324J5531290q084971j8020550
16531b1939485P088980J4304711k2046240K6133759j3988778J8648529j4410187
16524f208711K3325538o153863j4198939j9305567K2082238R701249k3078035
16517a3836090k050605K8956594k4120445k8517153L4507043j71542j0743928
16510a5976126P250843l469405J0667994p434527j4421217J6107316N276850
16503a998272l171502J1461945k3906938L8453554l1610168J1948365j9224829
16496a8047845K9945890q349722j5715808P070991J6504937K8004054m4543238
16489e130741j0497356J6814941j0069360j0743290J781918N365386j9648982
16482c2127484N5876343n3939778r931110J7707973K3235561Q641213j3954394
16475d491676k5031544L3312847j306406j969922k2505473K6576042l7597719
16468c3013851L0553882k2590262J4889517j3193502j275465J3574721K9984247
16461A8929287l0569585Q00821n380785j619556M032100J1888865k2800799
16454b4719652o562432N1109459j7990415o136764k1919119J7887042K145205
16447f186676O745128M809375j5602906l663220p018245K0336780J6608371
16440A6028607j441380k7887608r072760j6231890K5287531j2733972L776993
16433b2274479K9670329k0505556o648759J587935J3147897j5377713K034061
16426a8366285J3523484q991849L3216212k5381037j1837948K0718941l3079731
16419c0198213J7515223l463112k6046861Q1679396n8285508K3179326q068437
16412c688186O501400o022985n653154j8122588J8548568P382850Q956283m1749565
16404c3847377L766806P934008K4972463K8690437l3138290J8591361J67142
16397A7136550m3500756p291799K0994273l2017486M7868145j2545213j0248109
16390a9604395j0743726J2986531K5617995n392038j4529444j5180102M7163084
16383B0317905j4896407k688264j098162k2783061Q482850q380226J3418774
16376g626591J4524953M264025k8137812K2365343j733570m3270549L7183737
16369b430464j4678409J9028994m6497874O0955733k6329936l516716J3232554
16362b36118k0208382K1489066k0604792K8982771j6049841m34888j203372
16355h265556N666925k209453k870064o414021O261594j8652787J0238604
16348a6244758J8716648l1446923M680096m879650J5720633J4347086R174413
16341A0067545j5045902j7247247Q714375K136392j0577366J4925524R04154
16334f122525m5006818L3004762J6204827j1945213O941717J1047253m577339
16327d53336k2818398K9001196J4672377k2285908J2585989l1247943J7563357
16320b982666j3079617P648437J0839215m303972j4202080M1660369l9089787
16313a3510101q458487L1380672k9721633L6417392J5935764L2833530M9156546
16306A14033683P415248l8466051n2849608k3394438J9972308k2413137j7748145
16299a3450140r568600N3386865k6758555L163350k639131j8184357K7987288
16292A3936720k1631368R584100l2889984N0957639l61876j8677877m895932
16285c978578K0446765j7611218l2204460L5083373k1114956R971684j8537120
16278b7944510j8345125J2835905M5757486k4164497L8673471m4604713J8846697
16271A054714j7841614K851255J9064117L462470J6700235j8774705j3504383
16264f987911J1934930K273106j6346538K9911641k3449146j4278354O431746
16257a0510526J3293295j5402448K547313K2171421p1467869O4323693k3225173
16250a8270294L2654072M985145k2961927L8994879l1041765K1893410p1186967
16243d4933447J8844622M637054J9005592J9455524l3189212M867299N889125
16236e423443J267258k2134336K2515463p584811q747585M349689J8066199
16229B308434n506680q635563J5681520j3769642K1238507l6083714l812218
16222b8579356L4736840m837520n262597J825845j6289774L1576405p116060
16215F053783j1120803L38088M387996J1381159j3781974l6060676J9648612
16208a9153815J5964400p25989j0316804m531838J5232339j101278J6894900
16201A2261915o120137J1731849l6357160L2156557j5377719p054884j0807661
16194a9567240k4810890J8289054J5617261J0584499k310661J9466358J8145561
16187C5413942m9061674n6780859L5908973M2974510l7800863L3155965o1658574
16180e7848580L1765113j0533677K1804158j2936890J1929355p603670R854614
16173a3569577j880516J5436771l0347576R898483K9742742o63929J0160294
16166A8776692k7676256j7779426N036394P403805j6480979Q143665K2675811
16159I9706J9975669j4333144O722776l4296578l983476J4093833K028235R601158
16151i1821q033435J0946219j2569317j865788K0479864l8355760K5817108
16144c672930J1123590q654596Q772884O61528l0525737J9942007J9965856
16137A7612602k8530816K1853502l7761874J3373313L040608J2341409K3162027
16130B5090771l3945627J3061316q104327m954444J3903374k8648502L6238104
16123A2640665J246701M816834j2215357j3081216L3984784q4340009M7434542
16116i513056K3214631j1594572P987736l122038n1019290J0260522M0679472
16109F893405J2124882j2332699j69459J237335j3481495j554894j1541233
16102a8824158L225378k417182Q395152K12833J6313390l5681287K1426310
16095g349564N278993j5202020J2050160k2414292L5664480k2793154L6278771
16088B1513374k1032810l1279266J9334143j9257679L3984522j6442912J0021584
16081c159044K3179569l6072422p719440R282603O787466J0855428L7902163
16074D1056323p8897179M9658016k1451601O053152l26959J4484903j8925477
16067h348822J4034438K172804j6830423O380127j3598607j2030483J8571584
16060i649382j7171127n867983L5017051j9794868K3670130j427434k7426008
16053b2649621J165827j059655K9472434p778113o91003m190111k2255484
16046b7985726L5041821k1731581m399866J1282608L603001j3365511K3742956
16039F187702k8242823J1192105j8025173k603807N2717578m5389060L0126698
16032E963220j7369435K846784j5221583Q364220N270856R77773o117833K2176061
16024F890063J5930413m8874026J5539233j4394215K5021673J521113P22131
16017B356385l2404152j778418L5407921j4043018N625608J4715197j7461239
16010g581716o120465P007424j9212105O039729J4649888l548837q662480M484190
16002a2944372O204329Q200068r109161p010864J2303549L771720J309245N348349
15994H072863K61383k9995482J2147755K4513796j3012251j5132056J7688154
15987D544162j0590285k400436K755164k2392147K148738j2021331K6223092
15980a1733043K0006538k9571030J3466514M800300l701733J143553K60464j251990
15972f580427l0905093J5091165k543711J1648120j3485178J0581648q741849
15965b4935325K8818366n262035J0218882k5959194J4109763J6560608k187917
15958A1363148l0194370J4792679J2618819j918050l3937522L1499507j7409077
15951a3184866N799928k2251053K7204914k2646028j0051910N2824060j8947373
15944a252328r578787j025569r274413L5728169l2646503j838319K5509941
15937E622191j6723216j2857125k8678994K4062616L7090609k6366089K9866590
15930A2016582n2568493K1971537J3124058J3561837j5738520O245370K887060
15923A499431j200622l6757945L9487092p021893q592893j3635958j7805352
15916d4028140N4874119J0933450m4161785J7725795m4421694L2725247j4431551
15909c0784559J9662944Q972814j6727621N916744N917747K7864418j8628627
15902B193860K6671191j9232281k6128888K4251237k0800833Q99935J7477406
15895E331627l597890o851372J2279487j3355409Q705233l0500185K7198805
15888g89704p772526J2228270k796233P85629j9705356K2105544L97552j7825932
15880a3372756J6595921J950590m247983k1842193L132912J9573526K5312713
15873B7102730k3995339n501017o0382j4926134J397772L0162524J872673k8849793
15865a2796966k361016K4658304p608126k0313243K880661J2411200o793455
15858i922641M075325k2774553L8076509k8191604K161919m099568J8307285
15851b367328j4878844p551642L2490006j3093206R088667m2158828N2903928
15844A4432753j9891331j345228O182638k1269012J092239J4805638J3297162
15837G304859k3325622o906722J5438648j0990313P98212J0930111R043909
15830B293082k6450383J4163473J3251836j354176r54508r795388J1778208
15823B932144j4934623K264236J9227561m4488712L0577449p127201m298920
15816a5848066J5063383k0488130N003600p827412J8547061q394735Q306130
15809e638169j3408556Q566515l125183L0585345k1433444j2226756J4106697
15802b573551j9242809J5890177j4060404j8884252M9372928l1265481k5019491
15795d5782883N3970029j5814057l456647N396621l6458396J6003870J8692160
15788g449303J0682977N8934l1242946K2998499J8265951l4560323r177418
15781c0423629J0696453M4061200l6523979K5508511L108173o3964573M2331258
15774e206586J746520K557794k923262O552688j1231157J0069053K5366585
15767B6931635r867867k4971330J5960944r700610J0359975l9590405L4576756
15760C699098l2622600j4969254M5513272k3455082L1828683J1822196m1850486
15753b0034173K9894474l2727023k002572J5708146k872289Q171631J662869
15746b198937k6594143P118174J5086996q12985n167014K8133564K2896793
15739C8462448l4436381j2343719j7809512J150382O936694k3891370M4608335
15732B676877k5194577N2608249l7645269k749260N143476j0108108L4733441
15725A9464829k3806724L086318O135377P81072l164136k233098j0584615
15718a0320977j3797496K8061637m7119796M4637185J515089L569530q099820
15711a554648k261909j4699928J0126646M527134J7773991k9248784L599226
15704a1738272J2484850q408277K1035675k2262337J6866608k3863525L4377385
15697A8492107k0279767l0197616R058233J8112673j3643925j2772239J0881397
15690b0349137K6448089o864282q054238J9585764j7702601j6518578L0394058
15683F939075j9195146K0086626m8231994L4319658K0480699k4124512j414234
15676a1139828K2491071k1929420J724117l2261448J0102411M6685368j6745011
15669a072740P572232j0106758p837593l877270L35597J4942183R065576j8544076
15661i522849j2381771k3043514L5564213Q401762J3769360l2717190j2992479
15654c2922468J7114494K0924821j1576166O417183k3969459L0386024j8176609
15647a1802180q540629J4005317N650019j8119505L949082J9625095k7843462
15640b3076263N7013464m4180704j9285711J0635134M489719J7753930k780823
15633E68746N349126j435252o859121J5551499m0564836J6269873m315957j1614412
15625b7050334M343815j2579072N9893440j7965469j4679447k4089536K5427149
15618f699454r096481J9604751k9692252k341542J8727829K5928400m2325589
15611b5894338j512464J9874274J6703315k4507752k82060J0254574R71548L452027
15603i40876Q703517k2645586l9181495O8753796k8730090K5653336k4133225
15596a2520623N241016j7394132k679385L9023352k4169496J9725792l6203076
15589b8976552k680154K9123045p152648j9720065J6255907k0847082K3220275
15582a0777274k9860869L7540366l5503029J7563265L850254J0100423J1037222
15575C950358j8699850M395639L702247l705476r183541M118824l27881J5480620
15567b69060j8305781L949353J8337748r880647j7672267J8649244l73360J578550
15559c986220l3482426M1566498j7112828K7005685J2946826l6474816K2614607
15552A3077326n9222609M6613136q458164k7824900j363374M4951775j4578041
15545f804851J7502701r300847j2633722l4838744J7281367K1514860q070848
15538a5350084o627540K090301R945661l650879K7772385k4694677k0210249
15531c0725082L8257128l1052778M453904k163021j4408795J1928557J0229485
15524a3480602k04303j5741048N2386177l4424587j5681422J3665590j0240634
15517b3720829P811835P706010R701346l0155125L6808576J493649o245406
15510C400056m2941096J5725777J4926667O139258J3885334K440313j6059589
15503b483280l1907472J9073715L599115m276247j0442376m89217J1146579
15496a5779183j8027505K6585906M5941517n0418399j6157761K3289477L003574
15489a562374j6297223J5758469j9982629J0041676K1540915p85060k8318460
15482a9604686O276567l916908Q272591N044584k4579734R349364K6794488
15475G636266j8040772k5604535K7096336J3273887j5678570j8950422K662441
15468b7605369L9663189k3090550P583388L2735715q493074q921220k3204691
15461a1332612N67575K7838146L142703K6638637j5198571K3130190R767385
15454F4553453j9288268K1203982p425711l5358576O779588m7870555K2460099
15447E054012n800926J5396545k1724438P204662k0278274K1743884m6671222
15440d5075757L0475706J2597491k1222779p421562M8653067m8967695N9346412
15433B8384883l8475452J1082037K1930309k0684222m1197117N0025087j4242952
15426c177427l703788M38479R673752j0661041l2867437J2991053K6423031
15419h83378r631222m262419K831759p2830n243686K2585939r230221P04313
15411c201745J732529j4761444J2315804K511730q490010O748046j272012N496867
15403A079765N502829m7397505M9755248P766827k5452706K0307358j9510450
15396g948634K8158876k3353606j5389483J7460385q254546n335624K7269224
15389A2606592l5184437Q754291P586566j828980M282734M3730433n6348485
15382a6401286m243571M7221926k1252672j695806J7793304k4392829O063557
15375C092623R340594l2912820L2175024j1042921l4754728K4875731J6399293
15368G172796k9760821J3399458K7643537m2027747L2882821j9620955j0354243
15361b0665154J4468716J3015841j4636149K156041L412616n99356j098494
15354c945939j1858592Q003021j182417K3208744m1462219Q622602r925377
15347b8540177Q907615J855075J0332897J665791K7934798j0095166k3386294
15340a1325461j252747N1794j3461063L8755923k907832m332557k8829851
15333b3301794M592262O989355J1208019l01092q153672K516558j82193l801190
15325a0433747L1893029k3104533k8625085K4562601j691563K1453421n8089365
15318d4035242L1847265L3951878m2390942M543897L643637K3712919j2811243
15311a537831K2609599l9408906K8938044l5447443J8120944j5786325M67865
15304b2044053j2562926k1352557O4831559j9160497o741317o157988L5173761
15297A1985982l6809390M2989300k1340779n472223j4258318K9167007N685601
15290A1947180m3199927J4557158K4228448k2735545K79595o096030L4639720
15283A3620599k4023585p296188K8244552k597430j9466358p569559J3535088
15276e552881l528080L065432L4356966m8602010J9301956o338397o164640
15269a3461654j5448526L8442269k7760523J5130133l062467j5811039K6368032
15262D396225j7614049L611534J9990131j1512536j6223650K6230028k4245235
15255a5367552O205696J3797314r632489j739717N326857k800159j122500j6791505
15247b2124055K3309080k1049128J5521913N320425k2138461N086853j4566867
15240c0640240M0355690r173026j5014441J950806J5091656j8559135j0509717
15233b6498407J3891660K2623361j043997o973649j7077288r324570K9419870
15226E016980k9330575L5062853k9245569j5988091N4503328J3310549p1682073
15219c8352598N0695528l1303691J4065341p444250N453686J1044663j9755175
15212a5596496l42576j3558039K6743869k0924751L6074523l9524546K5049547
15205b078469j2110077P433996r783987J6923131J937478J2769998k7222518
15198a2130448j6186194M2986440k0452197P373144j3342411K6833723J690162
15191A6772219r799519l3936408k957451J8414612P42653J2236223j7344202
15184a5871873J651753j3039504K5756640k8960954K638236K4282752k214512
15177e757462L115774j2721575J7892789k0125653M6028580n0017043J9129943
15170b454647K771940k2979898P23221j3190455L7118131j5967949r098402
15163b3078059L4358286m026163n126588J0868751k9982620p012623N109783
15156a8889233J5735706j9806045o930893J2776825q085751J6811746m848122
15149a3235767L7318052m4081937L9033345k0206263m0118810N7150647n8507208
15142d2647941M6274979k2471148L780199K5391748M230754J6050453l0781495
15135a72451j6957796L3458517l9906632L5675478k0771723k9288454K0040943
15128a7922118P799284p186089R043016j5827218L0622000J449024k0982019
15121a3004120J340234o994836J1476191K2175235m2898544N021580j1629214
15114c4513474K7408648R337251m516795k890142K953044P077189m8734747
15107d3879026M0389338j3122480q249819m373670K1702564j545091J0773089
15100A694905P374370j2977243m766089P236122J0379931m339664o681152j8662580
15092b0741400K323732J3934859j4230060J1055842l8152736J3665878K0301281
15085a1842604J4043291k0613763r190434J4396785K4654422j0233275j0399524
15078i185102K6449224j7486034P511556j4838820J5153951m1699103L3478322
15071f16006o782907J839251k9373133M8208558m7518146J420949J0715163
15064b2106271K6721425J425537L082902j6817452j0459512J3578665J882472
15057b692234k4564851J3553687J9362985L229772k4876571K4447561k831380
15050E628969m0379570L7193279l174313O156072R43947j0994897k083735j3158279
15042a9868527j4756400L8978655p639044l2243015J9241969O144227j9208662
15035b9350797J1763010N272658k9114836L0222769J0144776o460731K9605904
15028B2082753k8210832j6722286K7693497j9437864J6666742J6508892k5701841
15021g120939J1684397k1046420K7265471m2535044K7754852k520610k4715700
15014c1233993r782284L9970545k4041810K0321861K2614959m6797593J4743855
15007a4204460r251320K5462773o234953Q185666k1603851M3144454m9774780
15000b4276471J4523521j368625J6349133q874714J8063969r156331k3542123
14993a8281641K22589K044889o76396M0672486k3974625k311042K0863489
14986A8559749j4912373K218347j3505060j192766j9231495K2247705J1033847
14979E217954l1431812J2408505L6263888M523723K275016n612200l7808664
14972a4163590l054421K9845176o316593l9543580K1859981K9564781m369816
14965A3821938k8941840O70237M936964N666759N038350m4084866K5441142
14958a7451316J9637096R477254p086834m0609829J9829486j6988942M4364359
14951A1171274j4022338K12916K954074m2998337M5068242P951817l9289777
14944b8952129J86435m765850M8383801k9736545N955953N066542K909442l988243
14936d940594J8626767k3596736J715635m503946Q841086j1685394P277932
14929h265250o385214M933243n143963J0229103J2349137l1101369N903740
14922a7480573J7933782o994761q481522J6063135r668478O542708J3402717
14915A1317008k1924409j6251387N1717680m9375065L5935339l5503485p08522
14908b4792841K5893542L231172K3917522O2106217J21129389j51564177
14902E9920824K837118n9880173j4004791M9738561n1234964L6553972l4342106
14895a0411559K0109664l7064924K2104229j6049876j1064271M8443835l9528858
14888b3461760J6176202l682809j2718446R083511L243817P701724r64526j2390935
14880a7013222r403613J3088408j0899083Q020291Q89518Q069459l628798j5572511
14872b6449551K1533740k6161110K3387166k288069j0525825K2921845k1844599
14865a9426403J6889170K2465450M328383o2282700K7148686O516865K2173927
14858A7813378n36214m0377665K3336714j8748658O774784m688022j3706600
14851c0132283J0259639K0116781m181759l1741687K6525836P336300k259339
14844d076512L973339L2638574n6709207K7006740K4281321m2627971O65383
14837a4848333J0588104j4975694K7947834j6026396j9161049N0588431l1186718
14830g073821k2846605K1212947j0408291n987013k004942J6394800M413564
14823f299361j8831085M4851809l2246606M042225m688961J1384625r006280
14816a0793634O776336j4195219J4606672L676675J3586649j6592344R72620
14809a962245L889440J0462248j4014759K197649l6241997N1119545j4282182
14802A167699r326301p572276k560919J3565954J518752m17787n172384j1953666
14794b0750928J0843361k929859q604145N127576r058774J7728196J9997106
14787A2352533L744895j7416716j2080190j388298O84064o355381k0501362
14780d0960455m352465N0248052j6931824J1156725J0512803k0146076j4740397
14773b5213637k185640L5379471r882496p670984J0681991L317873j0236975
14766e810397R368253J1260366j0667007j314405k0784502k362495k5504755
14759d5814942L5169808J3906806K7986915k8955894j408731l653140P044484
14752D275306n405669n666666J4366659M25640K450886j3228149K815594l198205
14744c164604p331257j6538673n850636L403047L2951134m6454889L6010245
14737f975633P416853j5873404Q355593l256425m956541P754658K92753O181748
14729a060398p958764q49123O872560n07926k895401J7501599j7132471J4239108
14721H209184p499806J1148557Q301617k9501667j7844759K9826432l1813098
14714b9173540K241215K4720220j3350291J8088440q519663o782904M545686
14707h230837O39330M003280j9307406K2408894n376630K36921q235180L8947097
14699B5085469m9186527M0199858j5274889j9178891J2946254j1535486k0866937
14692c7811149J3515615Q427589J4850408J0861045k3886977J1279273M977248
14685B213052J76882j0630142j4722825J0731346J193071L4299055j3858481
14678I401958j3634652j836745j4678871N0570965j5675033m5829283L1878615
14671A96954n441763L0976387k8083600L328354l5281707J5307710m643439
14664b3641104K6693045k5456460J7042378j0077976M354922J0184398J6787574
14657A5886777j9133586m013199J2236197n238673J4276841k0292473O284706
14650F590l8067677K300759J6067353J8692995j6769366P528307P089337j1967499
14642a5119201r589011K1578851K3055802j6999909l0372628K1303307j014724
14635g157513J5114617j6933885L0530185l1722262k802905p931885J182835
14628a9720813J8210875k2991630J9013538j6884573L498010K9822590k6664941
14621a5716944r489897K3638894m3259085J7172302L3864879k960811k3498193
14614b0248855Q796308k641142P977393J2838578m286810j2034681O028707
14607c570502k3061512J6770399j3936332O826347j9376500K5462638J9013879
14600H128417k0651196j8602498M4059708K415650n4050375N1755300r328129
14593C726877N896063l5884094j3964036J7203170K9035734k8595108k2869367
14586d5450761N3934279j7016870L3307464m0478618J5483934r313555P211732
14579b322395j5507028K4569408j5568062J0349395R10445j9973325K895279
14572a4646283J8418584k4910808L5061976n0573630K0354052O447740J1702987
14565A854618J2266659m3083469O815972L3469639l6080964P408899J4761129
14558b587517J5322767q764926m534428r617289L2772948n7533749m769776
14551c9711970K7500349P111629K613691m3948117K7711397j017853R166708
14544a0574166r934148J3711371J3556390o361294j2110001J2826753q004149
14537f889244J8440691l9401893J9536493k9706442K8642057l0841913L7621709
14530b598542J260861q964791o84382J6031945m1683921K1487824p894736M964577
14522a8081165J2871374J1269062J2570952j7018585j719825J8051912l7863025
14515a9919300J9454684j0306505k7006319L9631640J0253305k6927904m418526
14508a9238925m545451J0048283J2520322n608827j1231431j774921Q777685
14501a1053265q495401J621888P182101k0232762M7207938l3037476K08292p691466
14493b4290151J7488941Q584997M246652k3107591M3948837q1174634M9838371
14486d464578k150353J7904944k6136681N5763131n9449085M867965J2366313
14479a298344k1205590J6578069M414453l3216380L5619774o344355q183317
14472a3635690J0398974L04192k3940467L8686967m9005078L3034154j8803468
14465b2960416J9333261n73693j4494030K1747983j8782219q121860K2049128
14458a801846J0811036l3082343J2747022K8345330j8594949P048421k6746737
14451b1274066K1093766m1735043J2653062L9354164k8289644k8687829L5326434
14444a1559156j662957K1500528Q653424O765009j0052624P901736K7697582
14437D9243542l3318715N8256023J7865283l3357814n4394530k405074r298629
14430g409914L3477836l2854575P124465L0171545j4845937J1324280m1795063
14423a4807363K0765576k5402066K4920309j0671360O880425L3785856k4605532
14416A0865845j0933134p172054K9988590k9329417n41368K5609086l6407936
14409a7920388J5589138j224153M1328677m8057820J21540J7952006l168268
14402D620732j952766j2876712J3750923L840933k1531946j626822j4152052
14395b9927710q06900N3682517l5618209K650424J0057042q748674L0727720
14388B2016210m1627548K6688973k2546301L1810840l5675239L1827444o5129654
14381e2635275N1451452j6557331j1090741K3091886J9689264k8346039j9849248
14374c4246032K8859435j4549701J3860872j8344459M3131677l7127582K7928293
14367I512503r434886n899432M140892R275163n467453k8684833P367878J7722370
14359a467798k5363726M8072475k9056304j6258195M1378345k9528996J9272760
14352G048561j066489K1912502m5309189K3366018o908976j3117296Q909622
14345e165247J8283526l6001327L683336J3755945j0423492J2172144j7515416
14338b1210531L3583085m6575083J0035915K2281038l804152J4004957j4441845
14331f126616K4409352l800117o399876k3677515J382172r27528L586087j4068566
14323b5622607M2715923j6312497r720761j582312J2334818m923124m696759
14316g807319m894998J820463l073938j1384577K1224141k6773539M8568521
14309A7678754l3242790j9316431L5824320P045282k4216040M7272749m2368573
14302a1322729k175746r69562p351804K0902160j0851705L149676j5381723
14295b4001433J7050064j8245151J1979639P089122K826014k2813539K3897820
14288b217464q435772j134822l31989J5317178k256504n4452877K4267352
14281b9244898o958793K6965664K6744755j298763k4942381o497830J7458858
14274B226612j2633846J7558743k5658797r819713L1865842J1273624j7978798
14267c166333k1947703J3926674r218935L2246097M466732P905131m3132940
14260a8921277K5443194k3706595j1196596K0376746l4131107N4337599K897603
14253A5099567k0763969o646358J3580049n55125l6955368N816665M1417702
14246A0993163k683822O068456n745473j9942475o124117Q474826K465365o844758
14238a3338835k36899k489731m997269n156519n934835L1508517l2808238
14231c3453809J4475523k456639r407492L600084K3154391j6912830L2155741
14224A1154969K0072348k5188814R477741j5041083l453408k1347505J6358358
14217g967394j3918000L2746620J3245453l4432281j1446097K2431290p952844
14210g293253q078409J903026j4055613j4694251K4380930J4712319r411919
14203a2537170k622296j6030260L2905394M944625m908269j2928997o639671
14196a7816644L0764052Q787224n45358k2721755j4202760j484307M2974866
14189B5755318r019463l7567640J2695369j5345788J6026436K2862682L992694
14182A9399608l0445497p204199J6049990L808437J9646413m2106980o638224
14175b7490452J1765699K5147935o563497j2597858J3218459k1058051j0173192
14168b7750957J4552893K2624114l2671851O799992M2589580j9693045o247066
14161B03660K1589628l7783772j2032936J7670297k6942964K5625001m920535
14154a6591621j002769J5124622L504665k1746869L6190453k3459507r55416
14147h936442k2291331M3916755l3298822K4018233p439435k482810J8336487
14140A1822635k7549393k086261P363577J577663k3481879L8355899k2217012
14133a6214771K4509836m0008020J4999660J6741116j4397346M374085m630109
14126a4625549M077203J4329556k4775990L5061074k3680023m911651r732755
14119b4258135p63370K7421893m386018K91038k8122887J5839939K6166919
14112A2189379o592788j3585857m966498M9876741n7126295J1432829K6569863
14105A7797374m4591567K0290456j964181j2492509J4044221j7462021j132993
14098b5511220L909191J3593508K1864520m4019474K3805873j6613554J3345017
14091i626139J0988694k2468260J6758067J2801137j0256971k2911497L315794
14084b1399175n718975p894296M1315402k1305708q267738M1889241o835936
14077A1782815l2702495J6534188j4975471M2763884k8172941j9242955K4711914
14070F98939N221012o018877n911895K0200832L326650l159638l3845192K1630471
14062B142302j3160777q962744K6767915n183648J4473116m1228422J6668037
14055h484221J2999301k686742k2214620R564526k611751p692458M1266170
14048B0140205j6951832j2708977k0316797n326133K3236799k006153J5518875
14041A585987j3840981o791911n566472L3021715j947009j6472782r510222
14034a9521675q610612P052221M1282720m2072612j4144481M0357052l8678990
14027c4336377P628711O657783Q470020o941526K3853146n0417465N9172963
14020A4087255k6264980o271619M1749720k9297693l901954J8093147n968736
14013B225140L801261j8945775J0167208J7390040j9493704j9523844J8973516
14006e406158j6422505L8778139l8400655R127841R349248j6954712M8271604
13999B8342802m2688132O358521p022174K2555927j4801207j9184858J9733930
13992f705191J1124083j4846183L5301589k5540518J3207715k2736675j8899867
13985b9095047M4548397l7941261J1366215r425658L1950691k9011263L3588593
13978A5980667k2189609J4648770O205450l914111k4228492N554521j529119
13971i471923k3763077K7204129j9748740Q9137J8467095k7928110L3540280
13964a611209J6753948j5299060j1392615K222905l3329279O8112388k3111569
13957B345509j9445980l502780k4310388M6283688k5398617J2015553J7319970
13950E306955j0090965K5192939l5139251J2879191q366458J7398205l2418456
13943b5237840L1782712k1102350L1571968m8549576K3195658k0822968K8631716
13936e30680N692278J225405m216146J8923582l5728694J0496065K257337n654637
13928g535490J0461248P361994P274533l0999890J0905752q457715K1868749
13921A0879181j1467051r728374j0540683K993813Q553873P938366P735785
13914F364910l4717104O701548K4888836j0279213J563681m344450q404148
13907a8225940J3862436j9957999L0598683j6036302j3975728L779368J1277202
13900h678280O0754j123744L4911018l1728337o967361j5312562K7194569
13893a643943Q248837k8386563R406842l840478n991271J0903831j1226180
13886b2528925l730134P811650N701377R609782L907904j0566242J297109j2810267
13878b1307746j5195901O2528927n7469118M194703K0733616r56536j5643183
13871b3115238M2470408o6573174K0448840J4459209J3163434k6784398R173512
13864a6757407O646058j673575J8850463j4791957l0041613K2989028l141881
13857a7920884K7420644J0487433n2679013J8429556K2050162j1212670o290155
13850i714927p072015R850871J1988374l4819012J2436572k828391j227330
13843b1385858J8312372j1411330Q570342O009768k992455m305616j9407288
13836b6610065J8882666p036106L3163098l2522956J8953475j9312872L3731267
13829A9248507l5920997r452214n610850L3582046R713166j8213708K900101
13822c753949j7849780J3918360J0612292j8120786N458331o207465K3628450
13815G685453o251530j0868214q298205K8845489j7169981O802415m1671526
13808d0926099L2890887l850735P296788J7865299l2163996J3203542l084049
13801h768363p346956L184291K4680914n4191227L9375262m251969p037147
13794a4355195J457621j267364j1942342m428982K8029351p642900M7508K5763498
13786A5661195n594336R414889k3860089K4006599n1155755J9726517k592948
13779a4393928j3795364O3126718k9598561j2020030o356906p439225J4800531
13772e676765J0576045j5634262J2753869j8082210j1555855k0413615M8550921
13765E18128l1099343K3466962k8713637K3099744M2262532l4410281j1230486
13758a6106381K9991983m3098080J8313287j6789869J0504890J9375162k1202592
13751a9011600J0417511k3360153K6957410j2916866j4561396J9510862j2393803
13744b5358035J5215534J2166595j7584428J3804151J6489906k1869450J0173089
13737C037362j0898840J8639065l8284055K5241170l365477k3588341P220536
13730b1998580J5733515M145592o203048k0269105j2247389L9288798k167861
13723c718078K3946040j5951889l2733068M487720P608567N229227O807837
13716d323644J376103R015481k7988862K9188849l7458239N1002961l3093196
13709a2280547j2206740K9792124r812248M657007k628051k642916Q171007
13702C049636j196298k0999892L0016721k7954828j8997136J0945748L2892296
13695G756247m930488j3931471J9017892j5447321J810976R009604l2470844
13688b9185405R938080M1374981k4259947o538598j0873057K8213584J634448
13681A0304086k1215724Q542509k1957628J9786405l901038n667830k565211
13674a6674431Q082320K50123L923715j0523064J1386921P213924l244677j5825026
13666a5410195K5758345k2585087P933413q4018l3737762K8821602k5344584
13659c4648286K5494316k171385R216703j1367388j3693612M56838o358203
13652c3071017M0742528R461401k7314098k0810412L7333230l6593062N4421577
13645B4170147l1048655j0448570j4919505M7148599j4962833k45478J8103936
13638A7797641j693927m9744591M1095237o700738j692805j4425533J3802555
13631a562161J1419061k3842821K1075024Q749511k3109208M216156J3402409
13624A0347971r604623k2170765J1208705j2299235p452971J3954865J0248005
13617e768048m663839N451208j8118906N2168917n4465679Q327173J2143516
13610d925658M706604M650133K0921134j7383022j100526J54460l447756j0140249
13602f564880j0633640J7684971q818056Q937006k1172695J7200889j295297
13595d661702J3100432K2057581k8770607J078993k899821j5560740K3221452
13588G565588j4447317J4280539k0775532j2972882J8233024j4170274J1605152
13581a0681702J4249174q502283Q543308l3139558J9597399M055711q462338
13574a4340289J8473023Q166411j8021134j4222138j5685550J6809600J9178923
13567C58846N27752K9650665l1142640j6958154K6035133j6611280k270963
13560a0410641J6464316j2499809J338764n84065J2221803j6802023k100870
13553a2372525j7687446M5050335n6704531N9933224j6682607P482842L389604
13546A2408896j4297148k5314569j166296J5262795N756218L370730n643311
13539i622685o597425R981675k7797151J3498955j3995295J9365836j213951
13532a6380041N842518J2043357j1240284J2989588j3352332q510361K9493832
13525A0886277l0533949j2455481K5855492k6894468l386215J4053137o419623
13518b8894830K8480685n138217k9006210J3301766K8078325L77496l7783872
13511c0584857J1518891J4610063k6051732P98323N1506558j5744242l1854163
13504b5801159J7168107M437782l9793802M2022561n1683314N4668384k4592817
13497b3574258o515192M8612186l598266m8063115K5922415r771392L4387428
13490A7399806n8255182N5365369j8102097J852082p782027M2917990l1030781
13483B365160j0308906J5711661m6322410L3250099n392583N937644R343983
13476D584648N15160q961212k5910152J3906204K8145053k3150120K0711190
13469I840771j7802785k8346136n26051L9198604j6640091k0397697K2669001
13462a2004384M825558J4074968k9194823j721181M137882J0188120M323896
13455e369964k0023255k363097K495823l440802J3258114j2249878K7137435
13448e55624k1321436O96133L0763907J0949947j7253101m564048k4798665
13441b6082887K3480633m376727J9073889l8334651N2472394l635581k5988760
13434c391690m0841364K8239248L76846P872169n79299k8751630M5150400
13427H074680j3340180j1931067j4942267N99509K2011435K9768986k8897597
13420h656501N130583N410388k5958073K0887032l813559K28342n580703r700460
13412b2052951K8376295l831496j8576755J2848956K4411575l2310100J8239282
13405G104806Q777966r237432o437615k2582463J2896795R211371j0023150
13398a0289722P586477p20254l5670973M0785737J5215399j3071916k2881961
13391a9047213K8897843k3662831K2160025j6848037k4873550K4058000O741187
13384b574576l4899372L2808895L82191k0834136J0964471J8832664J7010837
13377B1690974n3213084K4823761m762706j3201578L8596102k6443178O812763
13370e696946O291717j733983P795509k5990240L5495187n5984683K3988471
13363a5834968L3194522m9336087J6563445P521258o707992J6796792k2124201
13356a9927231r689339O5576530q4877489N0133387l2274987J8239826L581761
13349i237542L110763k3113914r354284O6140494m8248330L415813K1213915
13342C926915k8356179J0214927J4485905k4305374K7366328n90088q291942
13335e549508j2198666N917609J7593314r555692j675624O158890P132313P490352
13327A5312988r653244q671628q679273R168612K2792282l9618096j137458
13320b0485817L1925251n2060788N1991392j2432373q306795J1334496k1816295
13313a9850929M3733479m801752k7397437q076276l887891J5417988q290186
13306a3153004j1987937k0991381L0383207L804474K2586461k1190876j2864654
13299b3413710J0993787J5898113m5481142L1304437m887433K8629967j3506093
13292d62074j9989604J4424067K659458l807974j2152889N349345L324923j2992856
13284b3647604M785253K4268863j360061k5680980J7479179L238411m72562O386018
13276D996517l6665k8891623p608353M7585911k4585191m400973j76610J666178
13268a1450809j2727135K7905688J18686k9880132n564391N017626J955172
13261b4625295R874484j0592387J789872L8550491l5533708J5359500J0001694
13254D824651q283350o499205K4273920l9027795K7899457P726959k9633908
13247a8719271J8945141J9557790n1122103K9010213k0636097j3591363K3024120
13240a3531570K3235054k3848366l840284L6514174o0484626N1518045j8628037
13233i065610P536671K894362k0962642J2067603O23081L37668n382034J1782048
13225a68853J2111428m438373j5528271j2829740Q70991K4955692o337059l6449566
13217c7813751L5529633j0619498k428182J1173170m1208874M5557221k2414624
13210b2224905J3663804j9226856J9367162K1133135j2927620l2810270K0565909
13203a2459641j1597164K1792826l1645886L6031607l0792198M1723424k2206815
13196i153847P080278L380138P629863k7086422R380526j1650049L042973j4597991
13188c1974531K7149437p773852r63810q528057M7426267n814915p7598902
13181e8078363N2163887N786715j1744571K9268651R942201m3537556j0422915
13174b6621951L4373609m2790147P730381O1039417m7854768L110355J264028
13167i749076o360024k031100K3722978l5225227N477932P760249K0971424
13160D567156k514812l284444J6089345m8954468K9142154j7148376M499103
13153a7604342j695903P147535k186840o979684J324920P02065l3566862O3191781
13145A0332670l5764428L1584193m2428350J916828N1260526l4375782l571120
13138b1045463J4581872J151670P609116p830454k1519395L1104911J2557580
13131A6609837m1047219J8365705J4623714j7261196m6952673M3558605p768784
13124a9872011r133953J4163455p579687Q420424J5249023k5317298J175300
13117b2894747J7923675j9929853J8579994k2392037K8979556j2633076J1712107
13110f54381j8434272K3989209l4293378J7561690Q634899K0097751l6227534
13103a9326016J6775232p246701O984116l891855k7925471K5353749n524180
13096a4801126J6205777m935502K998238r342457L042626Q255533l9858915
13089c8435826J6912398K067930L6620397j3260787j9023495J3057063k279662
13082d341982K4983299k3260029J5614636j4915526J807695J3348238k5696892
13075a2460561j7535306L1249395j8464988J7959522K489163j3581565j1822744
13068b2167084J2959824k6447J5940549l0476295j0432764j1481303Q368479
13061c7315041K7275901J3556862p517673j5476643o789868j1307616K2638754
13054a4935324J0290600j4651945K0693836k9728306M4547163k5319735J3399060
13047D295349q527328K2508538k0579729o44226P613359m794056j4554560
13040a4682653R778282j442052L123444M716769K007866m8940136N9554486
13033A4116006k659426k9620858L618522p682416M6278417m9549085L4331800
13026H832960n641429j445113J3682621k3439715j8013354K3903727k0194578
13019b2314881L521265O418652j2737786L2434688k8598400K3716760P652584
13012A0092882m080685k3040396N251995K386831Q876452K1536039k6562805
13005e539687j2304047J2894814j1405685K790786Q22747j1358138M036019
12998b0063191J8808375l3784934M1707250j2958712K66213Q965648j6840173
12991a3899524k7966104J1288645N0777684l7340622N086124q918094j997996
12984b2969887J6085714j1335065L1041718K994636j4537193k8392479n609618
12977c2722174M5043793o853697K292054m0164048K9905666k084763N779734
12970A196565k2432915K6985844q715156J5363135l3763010K3574938l6793343
12963c4583942L062344J2797616J84059J6988532J746849l3233221K736350
12956c0301413M6893772p105072k2189769J5078899j5134001M17818q238836
12949b0578602N48841j965931J3516478l370980J5376114k9681621K0715574
12942e440127j5929602J2665953J1435952j2705710q703354J221704r492309
12935b6947493M1037095j8616410o558559J4172913q369179J6718685m7633465
12928c6196413N435208O769402K0154537j2654540l439485O575326O31840j1929959
12920b4654084J7043553j9460222K5215774k4045260J051813l927803J0998368
12913a7777861r483722J7264188J3614874o2117313O7895589J0031927J389023
12906B0816705l0731181K2227679Q927478l7292742L0761214l3751012J9418777
12899C76918j9392455j5898222K2731507K2150507k296953j4712218j3371507
12892b0412423M4797082m6998033l665376J9666237P095583J0289684M52976
12885A1225730j9984545j0250980J3638309n40685l4965550N7225331l682959
12878A2664651k3122560J76419k027146R272286o440703M025076j7227743
12871b2679720K8940077j6044107k562430K4716323k7594284J5433153k0709773
12864b0500761L2946430j013183k3578500J0121621j6042501K1596540k8712721
12857b5183075Q244025J1877687k7045757K134177K7358651J7444106l3861284
12850a9031470K829799J3612599K2117225l8100921N017612k466193J073377
12843a4947972L6976393p505464l5067160J7153566J658659l863676j868522
12836g464176j5677250k7449179L1674560J4605949p521320j1752095j6732719
12829d0316230J2507994M9240755k4258040j6043303j4327990J4360392L6599338
12822A7762916q237640k2270680L1320226m2500316N0040786k6014640L728462
12815C829114N561713j3465383k2149695j0901103K3290951K817485o806815
12808a7823733K773690J4642565r449726j3702771J5981648o408584L514242
12801a0472669L8266313m2412155j303416J0163343r744358j8999024J9994983
12794a4506983J6448l6892928P0037491m9021375O5335864j6573693l0213953
12787a1819129J0551695J203096n419349j7079544L778329K1717662P211627
12780A0144387k5353935K071244k782101K6685217o6496880N3505512j4411000
12773a6637556J825478R714993j5126957J0948928K0259953m5277921K3201274
12766a1091808n088629j3388528K8669328Q983614M558929m349561m971993
12759C321352k6029680K1744838k6317628J7100521J270103M876676j2845780
12752a6879598J2062148n474870J5907641l5862591K2022513k2537111P596882
12745b3164986J7464878j4269218J2486835K9303757l6335759L4318466n4996866
12738c5192893M1157041k0207713J3850166m912501K1300760j5089250j2072530
12731a1166920k9680874J9218178J1051231j877737J1427387o015158l000103
12724a0043996L4207587k3123634o17675o4726j9975984J9624230r735302J3085182
12716C355682j7382400J05681q838489J4851098m2848992L2102054L0392729
12709A1737363j4958587k4236250L0132086q855674N112684K207830j2175035
12702a1035583m961333N636747j0396953R102350J4506542k0974248P570501
12695a0551977n611348K6370349J449636l2179437J6273740J3998599j6874664
12688g125102o621742o390396Q293992J741511J4266929N831366l7804873
12681b7808315K8235356j4251423j8710791k544228K0739857K2145208m6628119
12674c8822455J4211283L0244627j1190827j836646K0174795k7164556K4733325
12667A0349546k6566442J7274139M245798P263635k3572429Q545441k0735379
12660b3195691K9781266j3939885P61431M418206N480112k6710431K7166958
12653C761966k7595843j194802O229918J8524668p17023l1354249J1730770
12646b0614595K3852458k3786959J7983008j2763907L027375K03002J1727780
12639c71838p594283K395681l6802229K7609911Q858029j0074969N326745K1799398
12631A1146445k2516981M205568J1576931k7661843J3339948q28494K411456
12624h326970k9278199J9147888q170947K4831816p236242j3321737j5827305
12617c8181696K9710186K4910764n9747873L8527968j3195765R028862p279602
12610a6227156j5154948J5058134J0526777J6879203k745340j0819647j3543899
12603a6026876K73234J7734517j6882964L7772711n2148348J5052679j1981372
12596b6206419J1965460k4942856J4445465j940969K5221321O207083j4990128
12589a0241043L3205136m1753605J2607789J6528600k3365922r560546N534553
12582a7045038O329180O617076K6573691k2347318j5299298J021530P753694
12575f396483N692260m68035j8571086L3532897J4241359o0001671M3850731
12568A1879972j1395502J181715j643809j6442246P8112J1071414L0433450
12561B5163106j4316432k1842007L9858554n1723598K0852263O945070j835797
12554C101159j4698576O992986M144260R134906k761513l9939306M7743564
12547A3717480n1982275K9589307J4835713k52877p561681j4775466K4701325
12540H271526k2593834r213843J1267854J5085674q604785K995568j8098116
12533b0889956p523186K7844709M744065j3021467M354712o86023j6124190
12526b1301336j23014J0159136o111130k780264M0761918m6083331l058548
12519b8536569O956081L1522016p995419j4000451J3501471r674876j8547155
12512b6774902j0810451L1850183k712689N81752M3191896m7323402K567260
12505i430353O227674l0025687K3383784j9389193J604437L562463K1123778
12498b943097O069636J1505187j5782771O930121m1828589M5582815k0054376
12491a0521074M952287O233959j2918362l5505976L3686807K9260160m45724
12484A4742077m866516j0539541p850854r389602J6397471j5554151J2750434
12477d310682k452638P789931k2067542k3913324K5134286J9890145J1793223
12470A1863399o1974411M1583867p800830J3975685k6199592N1381310l3980065
12463a1150637n766195M5155654l7781502n493298J2634167L0181074l1583752
12456c804489J1137754k6225408J2052540j2976418p233615r202507N6674043
12449B0421900r199537O093368j1654076k7590558o391455J8375417P225565
12442b719376k1092909J2737603M060059k7751361M1104863l1987822K4498529
12435a150414J238829K1135978k7347756J7723284P383751L2428775q1854256
12428c0441809L2269478o923753J2459513k1164043l9776543K9208308N738489
12421a8630360J2574908K6554626n5703790M220782M1624535k9963420R59924
12414a8362795M955558K731271K3859517k9700631J2438383N416574K638225
12407C976102l1527026J9817430j6093927J4175298j5351098J1068335L0469694
12400A6534808N352682l5742998J409535j1187896P885547k044213J9628760
12393A836225j5376562k2225981J7143673L7006732m6465962L7090205n0082444
12386d1074114K0659692J0000024J2693787j6607586j0596981o05967K4817376
12379g13769k1805300K9294949j1768620o328339j6004349L7400671k2016709
12372a1941466J6290550l263600j578613k2747703N429934N9632485n3537348
12365a1715761J3430865l4798990K8091662N394699l1963640P016845K2340446
12358b203874j7219536J5050558k5905873L3490967l336309o701839j6167358
12351b2993264K3236845K7299141k5162258j0897021o176548P253409J3320274
12344E880578l5636648K2239042j942232J8149400p376326K1857207m4782985
12337b1611964K9377500j7405929l8780678M718024N8358134n366591K4660942
12330C3949438k4901812k8674256Q900060k7323347O3296576j5710770m0186570
12323c0650681L8654618M433928j7163616k6904660K4455201Q285902j7142557
12316a6031865K3648796l025294J8809602n2589192Q677065k629248L5398296
12309A2258160R02272k6150927j8970448n31340k075174L6106131m722881L931715
12301G47508l5316408K2915850J0705398n819049k9367305K3552858o857576
12294a9438724J3427023J3926206K481703r128375j4194412P174692m759571
12287a0511458q609055j3903910J7030600j1049382J1172060K9063850m3075539
12280b9882834L4332112r838062k701071j9720243J4222979J3000831j5384956
12273a5971244K4239639k5360106O623705k2667437L027576M279038P061023
12266a8767806J9630685k0848909j9455164L8340444J2140875j4466644R684025
12259F257506m645985K1710129j2529709m5523879M4797449j0335572r426395
12252i696456K6838536k2513331M499247k7634702r178008L4717871L1535972
12245B8569129k8902525J594230L110310m0683991m044640K4529048L392805
12238a2435634J1457731J1998633k5630827k173265J8688482P894021l243821
12231F555320l0369584K1206146j6154433J6919294L601582M172209P257860
12224A3188394k5845925l26447J8055379j4517964q647557k274411K3442751
12217C074220k042198n248329m870683Q249013j4232163j882508o703593J714247
12209b1941994L256264J7757638k0919600K2539432p489688K847585P576551
12202C626188l865704j7694159K9027463k4325324K472267q263126k8716788
12195d7739183L935009J1497535J5766823k18617m813048K867211J3090095
12188e614175L442266l06044J3577468J5443274l1624566J9050138l0915625
12181a6947264K2932776n673533l8126528K9245807k7125425L2663984l8482154
12174d1512337L5984419j9534463L5980452l3898210K0808667P705007j9395768
12167a3862233J8948223l8557667J9517173K5005565l9537824K6482618J2705746
12160A0701601k937937k2659534j742731L1330239m7535775L8122306R406172
12153A4684341m5180026J3038285K120190J3070067k3576074j6046488L6250977
12146e638728N240271K1178341o6745240L9305964j0271073L1083467j7079951
12139b926949m1662214M6459553l447506J2189257L935074j739132m2443193
12132b9635110n53840K7724377J3728084k3295394J2878598k028787n617182
12125f799254Q410044L1758421k2748026k597125K3439102m8121656J3949204
12118b709290M0547n245010l9319964N1442399J3820876l9844384O805232L6149141
12110B1139547m8624194K9530292n347040J3413110k5552586R515681k193542
12103h118732O903666J489474R294658j7421576J2552012J6801167k5226321
12096c725652j0864667m842587L0949426l7545721J744595K5864942j4082255
12089a2501919m128763M0571689n2110399K9280199N748424j1328947K316337
12082b153379m17615k6815681L7908061o007893j3655350j7632612J987069
12075b6787400J7485384P020392K2974151l3083564L1302976m0960911J3891190
12068h157782J2241759o230751L079082j6687346k0373436m612595K7425404
12061a3315665L7880174n4433939L2328266l5408156K8682051j603295k2709708
12054b8580272n713103K8022900j2736882Q298127J5599886j7234459p672441
12047b0016244N268605j1191736N9527918j4665333m0172920M6632512l0606740
12040e223938l053221M313643J9347974j7436168n416623K2733468l700415
12033A1564720n0021969J1894703M3404586l4834538p120652L6798433k2305862
12026a0620579j132058J7392544q172642K1230677k9303036J9099867p334125
12019A160648j9650820J6382990J779724L265793L457163m080932j4245747
12012a1931181l96846j5473207K4652956k8004026L5774134k5972950J0142354
12005a1208766L1727777n9629420M2160592o295630l390260m5161908O1713068
11998I915453j2841285k6625653J5542835J9198800j2762457j6560427K1678862
11991b453872o265495n442977O717929k3605235O897303j3203886m959161O2279270
11983A9963876p746542l6020625J6646268p621545Q93350K4037975j2857629
11976b704872p900853j719822r648393l058911q09094J5215564j193369j2895453
11968b4715203K4399601k553682j4270664L383994L4811296r277000p865879
11961C912463j6191333j5273768J7878579O895150l3723312K9857541K1517008
11954A4872328j9593200l0175544J4022149L1033749Q423722l3033332k3003341
11947c7453469M5785212j2089126P653377j9465772K1285192k399977k1998082
11940a8682645J8423554j4879755j7767965L3588209k1875897K9824199J2068632
11933B0698332j9593555K7480155m3765853J3991036j7872216J997430o129943
11926b3194614K424449K0725248m180194M977233l1711089R698758J1339337
11919i920872L052700J6675071j1692270K9408664l3263741l3728617K4349330
11912a5119735J2052576o061010j7900888K2027542j1952260J8182463l7068034
11905c5839346K7003023o256190M2614717j8483706m4269342q35248J5841187
11898b0224905r84094L0462300p198183j5053519K0150297k1587556N276714
11891i158946J1231949j2159114J8975037k1876924Q761330l0941843J7593491
11884a7575020K099751j6987080J9729118J8299625r34452q073441r499001
11877a2940500n961739L0483855o14690j8182153L5042406m6437868J2615781
11870e994908O920608k3830240q33998K7015786k1060700M419737J7056139
11863C692424J566384j8480095k4169034N7987514m1429096L5199513k2991820
11856h624210K1410365k6525091k069823J1466463o592664M0467936n2726466
11849b3193490K6982979L139254j6473793k6022923j22255P837758K0494021
11842g358449J2318745o627365l3170098R565958L0604470j4337260M5775025
11835C6771026m0939142l0799493j7205469M6371640p527509K0074119l5622369
11828b8877197J4691665q761474K6445967n2907797N7776961l2208869K7307809
11821C467065j9099693K0890603l0028854L4784495j7136835l0541068K0915429
11814a6748858j0657093N8024392o5812610J5017309J1001103P604898j6807579
11807a8378438N930572Q395092j4787681J4045622n32935j2947260K7128401
11800H853373j0126407l2885424J0205031K1421618K1347155l6904714K2563427
11793D474059L682928J5857966O458768j7097831k4300300Q847734J7084072
11786A5007396k7050226o217346o618088K3334902j2315496Q262316j4003581
11779a9600123Q607385M454255j9614824J717244L778571K6134626o641003
11772a163869L664703n0709832M4539383J2375753j3286242K4327133k6595310
11765f848281k4916895M537221K2915048j8548294J7012020m381908k0991202
11758c1222291Q219897j0525621N0767326k6642196Q972424j7730439K4766331
11751F605431j8698629J9634145q686074J9393368k9850378o007840l082465
11744b0692442K3215854k7821771J8957467N6570p586976L584943j6554245
11737b6840600Q326387j4806663J3930677q847402K3309748J1250310k8398095
11730b2075638J8692237j2350073K7524134j6697104j0284802L6497413j4312193
11723F993974o953444R593622n786428K4454841m6762663J0794287K2970033
11716A5304222k5872205j5495031L5924810l5724304J8782013J5969464j8299568
11709i410599J5652243k4958104J7187784K1410169j6239488M69161m9967081
11702d5855915K7385935M082307n009813K5520245l7692207K3954777j0361234
11695a7975905J1099640K826655J7534689l5781530j1010620L5062493J3306385
11688A5061807k8684781N696981K5144641j3306290j2508581J7418590m2703236
11681c3880869N3693934n3298295Q661512O572935J6621323l409820J5131730
11674A0092450l5804113J8659750j1776875K0183498p631476j9217030M919167
11667b0574629J3925912Q385446j625778k0816738J7551204k4384799O070070
11660b1469312Q436609Q582780l168624j017906J3972130l9751413K0358253
11653a4057483R413458j8596705J2208865j815844K6695697Q885516m2508843
11646a9775339P961558n956483J6222502k5529226P148719K808339N849999
11639a1269931k0153339J6022675j1501783K8268924o501793j2205757K4854270
11632G513266o495511k4123560J7978051j3565842J329240k1105101L5088728
11625c380729k82965n474614K1926920l5382258K0011269J3292254k5034115
11618a4324238P908775o409604J647980k207670Q438100n701104q581620k1516260
11610d0745641R003574K8898996J372255Q304175m8665847L1859902r679435
11603a9652021J2066968P359866l166118p231618L268122j30333K3990331
11596A6505197k5768231K0181908r432881O258686l633204j1219598l9924209
11589d7032332M2545329o546606N4519146m6282347J172354j141044l3217028
11582c5982528K0620593P79592Q856353k0752480K1629208L085609P182378
11575E418725n807289p827121J1702800Q161304r729888j703843j7004876
11568a6790188J3810407o423547k220034p73099J4090266j7004368K9954720
11561A4644157n3124810M5562783Q576283j595855J2854822l1016323p594004
11554a1692947J0441828l8994964K1144931k1478687K4826626o990494M948500
11547a7795207J6219845J4361121j6525861k3988906J362199M3516034j9280847
11540b131622K3854703j6433145j8064010n942462K3769662l928367j9570612
11533a8445853K7521599j1852736k0922228L7009711l272529k1234383J5620839
11526D424420k4096626K0625168j6695895M342900j3535364p97419L5716832
11519I984016j2596567J502231j2096810k5176825L7258388m813437M062507
11512a876497l736667l0292164K7570716r34294r887411K9861709j3569312
11505b863920K1930009j0815972r850319j1011854j9577555M7794673j5367504
11498B37558l5128884K0113560j4426795L7331682R522752j4545719j2281740
11491i177586j5743491M7791784m4720792K1848513j1742462j3812198M175264
11484b1380968J4515629J0874812l0780688K2757406q491518J2139969j6958639
11477a7323997K9670883p847018n053037P175524L904828J107153k9373228
11470a7738892N562686j4481546K731415K3348695r453848k829639J2144695
11463g16434r033654j7983599K3117929j6556255P305715P833940N327118j1251383
11455a1956623J253481k895171k0108915j50500M0725546o830856j6694590
11448a6657628m361241J6352102J1693136j0598493l584237j2153229Q749961
11441a0559629Q553911l264112q623145k5778989R376148J2835476K2175356
11434D715016m1570682L2111089J1837538k7596229K445661J0522986J6401328
11427H866707k4805556J8231979l0298266N576085m80711J6049667R960571
11420C100476l8935952J4300232M504338K9402595m3852448J6682598L4841589
11413B0043428m4340329l673038M306646N1372812n6126799K6045379J1447409
11406I075508m0629333J5348656n676810J1685690N678920J5288411o1493876
11399e0722834L9769795J3524823k7328676j2995459J7705100l0725310K3067290
11392b7705271J9296909m480021J6229432k553759j2822890k7106057N5495777
11385A6354120m1498946K988355q183277L3463034n558803q187249m326676
11378a4949442L2517612k3280729J6690371j5499241M600140Q393334k6557098
11371a8085053K8864193m3345364M041473J2763989J1435821j8582142J26333
11364b2780750j054970m822633K3092540j1968519N425131j70497J3135851
11357H56153k1091984k0971890L349657N9544444k9336011j4360272P668797
11350a4341106R688655l430688j8471669j9284340L4479081J9126970l7880777
11343c0113874L6477512k5002985j7090830R962397q466653K3352674K8561862
11336A7680103l6806323K2179653j9640904q471991j663642P486289n124628
11329b4361443L2324190k7666292N609266k5131595K8395644j7536004L8871253
11322A0505019j5127179J3300382Q060622k6832766j9135117J2374388K3274840
11315F420189m3504988L8216463j8370732n647608L2148588l732861J1632350
11308A7161401m1864949q297827L2564573j4962651j6367230J4364822J9280147
11301A878286o952587j1381328j763687J1023383m842246M167143j4271927
11294b2142963K8452274j0634344j1988327r642403J0396436J8171953k0232810
11287a7620184N982056j3338174k920561J8613341j787183l9343996K9617577
11280b0797124J510755L5619180m706061r570572k0875288M2097323j8013688
11273E264525j1032536o395632L3180666m6266413L5048013J3877439o928900
11266A6747162l6491314M8143402n374572O4272683j5818248m624414J10944961
11259A77799660J26574300J15386772j27955463j40998904q5807336M721992
11253F9721021n6709963L5279433K046099o0134563j5941840O681522L3616055
11246A4557764r749874J9277230l0645884k5829759L5824882K1754871k9187161
11239c997931p022820J8483916j7976236K8423190k5830220k6422773J3249610
11232b1093264N0866699m5691354J9536337p121130J137883J7804143k751504
11225A2687810j1461730p918690K4140170J5286503m6620134K6774325m649220
11218H239034j2957134K3615681M421337j8927629P0425936n6971499J7963781
11211C5809507L5075065L4082627k270830J14611764J56966904J5633925j58243266
11204B31665696j10720920k4429494l7545782l6718955P366095m2398389L6519679
11197B3737930J1234977P027613m7806546j2419021L8390092L578523j6028482
11190G715086J0202350j0906225K7795571m4673504L4284268j5503837J6045410
11183B4959119j0694381l0240132K8563114J4706977q001046j8557598m566826
11176c830773L6237351m6238667N4515367n5008506M6326850k5703420Q842661
11169A5140863L358542J4809425J5768056l0191007q582672K9448109m604354
11162C5146962r201469L4164095l4054503M9532052R253586R5058160R9975653
11155B79874536J62992808j07898764j64007626q6898059m823825m3448401
11149C5790669K139192j2991046l3984112M5744516k2295011K4070634L97132
11142C8871974l8052496J9804038j8746894J3216951j2606439J1398465P857975
11135B1743574m6787145J7015874N0034668j3268720m349192l7173642J0692612
11128b091971J5034110q468101K2299174L759076l6293865q680940K575028
11121a1867489K4216102p9222J874223n124006J374342q454072k38759M873307
11113F574426l741485j6906313L4609988j999673k8259291L3640057q206691
11106A5711018J1656239Q78175n1662698J1272975K7026364m2883924M019797
11099b3982054K8839998o290944j5850144L2840416k0700436P009029j1806707
11092i940842m076826J1259619j726284N604241R089661k7129290J3777643
11085c142078N357176l574305p068009J0837971q738762L291733j2765953
11078a5802227J1976936m101336J5158716j4546326l744597l520790J0366943
11071d212681K983927n239432J3788647J280349k2319154k4293976M5104089
11064G091769k5161456j598064L9933683n300437j8624647M769849j0884918
11057i774221N086662J9503184J717247n652n3019557L0497943o770489L6795194
11049B4030311k9460562L138853o886229j0585543K4494472j2568787j0036984
11042a7874469N554676k5398973M7709149l5595167n94042q345557L2996997
11035a547386j6784252M385363M347448J6296121o453524q831352j4722856
11028b3310438O661059K5857256j2931367J876893k9533977K8151797p640075
11021a0868852M666669R830260j6807912J0928640j1071329p866111K0146032
11014a042603K6656900k0389885j0265566p010742m170057K8961423j7650927
11007d911457K154937O153439j2431338M707325K4130625K162762j5436368
11000F529925j5221196j0837611K1949069j2298696O763516j136320K024910
10993b226403j6044675j0466232J224143L2512292J5471956k2498857m6513101
10986d8540877M2807610n1272331O7971224k9714385L9671978l2144459K2779287
10979A1558047n417448j2457142k084062l665998K5560168k7332834K5373010
10972A1533741m2649746K6259741j3914770k6963634M6368564J5535148r473515
10965F695529k979249k1081824m763561m349471K5333827k2911289k532138
10958b6588176J7448295J9841283o633521Q580640l8390269J4874839K4304210
10951A3437301m2130038J9664916j541528J8351913K0426333m5309310k859899
10944a9960312J2323320O683519N361084j1759112J4580271j8746751J7569983
10937F052002J6473260r291922j3279691j6293903l141920n990936K4040251
10930a432859k1128648K4246038K967158k0601707L1074886k9160130j6896660
10923c0931922j6031584N6056878j4826575j3278937K3123122j5737744J1890918
10916B64156M234825j2763497j9243825J6394875P187853K2014968K26411k0293089
10908a977323J3293806K543583o9906772L7047282K0119057K808303k250753
10901A677183m067778j0530962K7085791m0170565J0617122K7399821l8624199
10894b6613587j1343209L4664116k9786362p906435K0888539L4015503l2487021
10887a8568456J4062483n10044j8625340J8214600K2670726j9419719K786629
10880F10879J0865979j5009537o501754R476320J4874288k7179263P72634l461483
10872a5551937K092632J5096981N205549J8164252l9816527K0447443j5086836
10865i448443K680471Q066006j7949135J4250335l210335K4895886j7074880
10858B209905K9501819l0891622j3994021o667394j445120M2552995m1142950
10851a9876388n096602J2420801N728686n393678j1596791J6332196J548506
10844e933270J1826578j2586129R185297J1593347k77739j3496132j559116
10837a247164k0960086K3202615j8341606j424007M392841n951907K4326608
10830C997294L430491l5934938J4205951L2285076l6685092k0549388K0435182
10823a8815424J3902639p319021J1225755j2961705p451803J6107857K0574219
10816A5262517j5364874j9195149J6038121p387424l427230q62309q473664
10809b3410012J0060856l168025K9077028k6834839K662400J3050222O772877
10802H210507k6863032R247136j517783L161662J3863441k4124421M3292371
10795B5269881k5189194k3981640M5004134l4013073K8698914l7027615K5584244
10788D345651m5388278K6599326J4104457P842072J3700226j8772892j1272304
10781h841742K4281503k9145498k7784477O0132116l5732535J7083124l917642
10774c925151j2243947j2134507Q508604O437007j295005K2700626N514361
10767A3561988k5095605K0803046j4058400L4140444l2706903k2924681L5714846
10760I434735j2066367K2392016n2872235Q662950l9970941L3746534O0657466
10753B9984158p1246166J3955438M327844J9507779Q782731o795633k6283564
10746b7767413J6422680J4911037k184187R315578k9331428P452114l790965
10739a4972584K89071K5535554k3198768K140355K0795988q475229m8391932
10732d6277545O85666N4985936j1719987j6565777n453402J6148586M233138
10725c963385j5410607K959831J1628951J210650L891115l3940897L9387048
10718E762706k0854770k156349l9232346N0336042L2951302m5911602J8832628
10711b72389j2919117n651937q83829J012126J0808919m399630L1468069k1175185
10703b012973j0646327K971557k3434117J5540586M0150995j7054754n357735
10696A57232J1273571k4473360P672979j2680048O4417462m1684462j4546064
10689i862690j1627294J9439473k522999j6055558L8599278k9913001n966229
10682a7909020M253043n012620Q367373O256737j2332421j8415634K2360838
10675a2431704J4015680J2998645n084461l9208884K3599748J6504786m6310630
10668c5916820R610722J9699718n0888070N2099010Q157111J7511826m7374162
10661b7100665M3077529l6249929L4384718k0206023J2839137K129467j7684061
10654h809827O702203j8866281J6111761J6976389m5750364K5397536L693024
10647d545559j4917983K8424061k4605204K287334J2293266k2625928K7134699
10640C444686j6469793j4278028N6103956m7014365j96593J0306152J1276351
10633C172366j7323555P160162n365295J6379370m839521j2383754J0511231
10626b688996J4819023n151801j0561108p305603K2541986k4463168P292195
10619e517472j2458585K2800284j3354630J9721092k5498866N76593K9760434
10612A6028850l7037036L4387803m018970K870244k2544397j9648684M867153
10605b5095037J6404099P78241Q011972m0549840J6189466K762072J9043340
10598b455687j3378908K438652J1590014M230124l2951494J9738502O306123
10591d482674q922926J4037368n900271l120982j6658384m455005K4948124
10584d554750j0062523K663590J0975246J47163J9551670j9032889K0533043
10577B0220550m8645254J3215688K981300J1540308J8548745l2826336M71031
10570a4493968j0732562J3459924K1520281j1114340p126619j3796764J2284271
10563i999777k8888006M1972204j1464423K7925308j1994027l274342j6819108
10556a2542171k5529187P172841L1540317J8806729l5262805L2876356n1142499
10549c4080419M5017352N555584k3635289j387358J6131309j0579547m2612802
10542d5591170N7243300k3688162p330188J5830376m462474K133693j1105972
10535a6970597k915504J7976916p565657j424520J4948998n712780j0926719
10528a2589863Q171529Q474643K4627740m0413990j9341370J2681695J2124569
10521f265047K712031r944051p612018R506635K6740867k5677897N871830p584002
10513a2251652N200119J293787k0253895K2539068N730623j4939209J4314337
10506A633178L805479Q94020j0022076j3376341k1415367K5500705k0608733
10499c3589135J6380041J5139534K1882948l789896k1125136P835403J867366
10492D601125j2248293q854261J2659005o038444K2618563j9731843j1778810
10485a8772958k695739J2621588L5915447o13221l8065698K2926981l7506821
10478b6190421j264211L3311103J605159o213688k0143093j0211243L6179839
10471G073445j0243954l6115075M6129077K491496j4658109L625913m7377159
10464d9074366N0814824R209555l0395148j154822J2172953J0544475r411384
10457g293913n256039j2064265L362337J4743702j6916092P805542L1611234
10450A5992506k2040945j4946132M845434K2980647L3472834l5172390K079448
10443G211402j5784041j4546466n053732K8781568k3742994K3896851J4568340
10436A5330928l156985m5177950N264323M2379603j1934655P298991P454929
10429A7459184l7431481L172641q613437Q765120j5110896P370843P07833j876690
10421b5556883J9127214p731735K0730884q963398j1491629J2893147j5034833
10414a6027233K6826621k4526287J5682540p278790R046678n496028j1191953
10407a2964452q246543o312697K2822965j9674782M2258139j5830144j0280686
10400h228200J202230k902806J1377364m299118n33795J2764907k3522608
10393a4142026j0554886M4007105m9374215L1304572r02047j1581357L637264
10386g605590o251364J7450228L0491841k3416356j1801195m3840937L8846993
10379f126380k2355994L5464637j6466359J653905k860806J175166R688111
10372A72280j2157115j657586Q754126j365551L006922Q81822l3991555L9117443
10364B760786m0600143L8108154j8169310o391080J1941716j735634r181509
10357b3267020J1647510J8704823R509470j7473180j4810161j934009M0262933
10350B2640366j9403761k6914181M590454r75942K8453040j5544222N048218
10343b106028k5253382L7784926k9849273R321424j9641913J9387855J5884123
10336E527732m464422J1363229j8420683J9371058l0960125j2903028K5553651
10329d932588o304468K1628227l7168021L0376619m984590r146434j6742506
10322b7273761J9793637Q927251j1390156J712507j3252940K29006L5370797
10315A4116341k48123j2203998K2484947m9510019J0218815M1767569r681921
10308A6943611j4308930j5896414P649404k35016j4271692J6015266m828697
10301h932468L2196163l6617264l1442631L1721396k608843L361856k8872681
10294d1194472K959142J2926132K1783791J3601583j3723293j7104963J5036373
10287e715707p434846J8153484r875213N43070k7774263L1804425r541280p88411
10279a0628741l0603976L6344743P25161j2996181J0353370p655008J0894937
10272c565695k8665063M0887556o576227o344775j3651431j769499j1018496
10265c0703630L6213339K829692k9886643N389790R586021J2058753K2306746
10258B7794068l6718533j303931K847684K2922104k0444372l2265067K2894112
10251a4273935K7324395j8250006k955549M187877m0838959K2221244R200419
10244a3384514O401928m952326J0459659j023963q92105L375526l664782l3227168
10236c6907745K4351719k0375143J7316722p012800L8979703l4092486j149208
10229a8889238K620836p781262j321953K1541847p846529J961125j7261193
10222b6976367j425027L202355L7186175K4986280l0310616k0733005P180585
10215f889620J5248807m296496l7147859J2581447K4685643J2222684j2849119
10208C555487m6809749L138102J4898107K6363367J5721074j3427033j5039361
10201a1600006K6042318n0316492L724043J8419998M0077989l2465877J3461672
10194G343645m083603O373878k9195676M3426326l3464774J9306735q085998
10187A620533o856660L592278j9077572K822911J626500K2175402j0000686
10180d097294j1809018k1595144M7539087j2435373J8897440l6728243n581944
10173b5810489J2999623j9063722L4409712l3581416L4616106j8779056p387344
10166b2596586K5181495l5378646J2638895Q441146K0619125j5299237l427942
10159i821750k33150J6693276J4029048k0783842K6299656j4932618m2154455
10152c0903835K3378013j0470714K4404915o447191k1012895M279308k547700
10145a9320099J2460682k0478056K2612153J874133O199004l1264720L3892557
10138E975654o925873J6227521l025056l4486620M5557129p187536k2549135
10131f413916Q854000m49711p968637j1901907q035141K2428976J0375784
10124F889448J2704971l2171128K3521043j6511643p818444m061333J2911089
10117d535997l5848295K0155264R944939m825190Q216886P453210k1546038
10110b0985221K9297475k9802116p086780K9141853J1780413k8246980J1500344
10103d401012k6681798J7518663Q149756j9229939K65651l779968J8551234
10096i607413K4007297J7293255k8893554J3046059k8526893K8160804k3063628
10089g584073o542960K7339498m2119478J6943429J3996026p250155o836495
10082a2054208k1223925L3133629j5396727K7486966j3987234l817122O067068
10075B08447r210050L67200j4410958j2321549N5982975l9527907J7355894
10068a555948j1269770l683195K8520837l3068410L0533413j4983880j7460931
10061b2967884J0100170R121053l1776436J7059219J6376154l8115838K0856942
10054a9346620R083075K2010544j4489079k1163656M1395916j1931321M905403
10047A0464262j3345515m44734J102425j5509267O494840j0346267J5250444
10040f333812k940590k347695J5861345m662127q2639j2865754j6065008J4146080
10032a5290200r964935K4592082p957760j868714P848388j3628566L2738269
10025A6468564n7938321K9877405j406672j8300167l9572778M9822395j4169831
10018c5219405J2889526K8687332O86520m902399k5922306L8719828n0146290
10011c5207194J6529394L300944o691733K1904533j7169979m172969J2909139
10004h597865p304013K0675017K4905914n9083972L316434L8186760j9604482
9997g506207N67885J3553315k2675409J4542051k3449413J5771850l71246k2665965
9989c2233139N0018285n856528j5444442j6411013K1552798j1556617k5222923
9982c5153579K6347353j6962671J5410899J0056533j1445055J2098637L188280
9975C540397M884692p756282r997208o548412K384434J2093171L23521j0796214
9967a1871901m2648180L0189026L9456016j8624482j8942163O652032j228862
9960a7018514J4648042r485668J7215411m02599J6629296m1110423K4198514
9953D674059J662559j7942906J5513247j6379446o312050J2451882O392677
9946F0022K3955721l5303428K863403J2881954J1423539r341725j6908367
9939a0368881K9825496j7085751p468983o146879k2395074J8354364J4018826
9932a266882m532896l0843373K6436936R523509j3200723O632053J614893K152060
9924c484423j2261640J7458894p866468j2365457j0135805J0416223J3917113
9917d321563l6257097N3359474l8731016J5076519p050179J6613980j8675400
9910a9985282R494414o533151K2167162j1711172j0388293j0389094J8378616
9903h966800k5275237K2522518K1667318n892666N168849l3953424R711861
9896a5017581m744245J3876943j1225587L7239444k2398559K755593j6063334
9889a5577326j1260319M8292028l1069669J6787459l9718892J1676179p905043
9882b8775583K9293084n2058070L9322659K7221030k2418430J0805135J290110
9875D679935l2502692M1304769j3298361j0260092J7776091j6842639O180592
9868b962397K0867689l3423743L9910161k9472732j5092797l811668K8142390
9861D156903j0814805k671518M2494566k0244419q560984l6847072M1218827
9854H731498j249928l1565016J1177830J4555096J5271703j1045972J6537373
9847B2412584l0295582Q757029P173758k0440964J7654363k6532345k0724320
9840d1995477N3194650l0067703L3415717k0780285L94420M455865J9781302
9833A8398489k103421N679773l5276176J664135l734727P513697Q50952k6087669
9825c3094947o444308M4144340m824465L1932706l2551137m542778m050619
9818i431208K7232253m232020k4588840K5511014k5392606J6923365l4364898
9811b8342940L1675932l9811170K3109846o311375l746313K8383050L520951
9804H477981q077234j4069918J6350834q325511L1102031l8898655N800125
9797g640347L898312k044987L1902076k0495979o3968269N0354706O27061j341617
9789h709044L3424506o2120388J0507858Q282810N230845p352606K0824353
9782H8334j7885849J7893652l0158655J9385226L305304n479817N006541l8036277
9774d5881541K6494528J1353245q87947k6853093J8886264J422420J3208316
9767b257808K8529685n8047036Q101947P705942j3861006L6432173j2581992
9760e978095j0889170n850843J6311161K3909611l4548357K3293051l168729
9753C078629l5187174O033714L0809140j1972522K220066j8758053L6271936
9746A2495736k0536341M788049j8940845J71746J6817333q930568o299710O0861314
9738D0426714n0758069p542318J5579626k0789361J5490343L5608165l1141614
9731c126514Q267337k0429028R620491k0500869J8116702l611231M981230L931774
9723b750108J6643643m4110848J9613454k2586679J0278158q647630J3454368
9716a8105642R284376O597062L771788j170901l9968333K8761003O507278n012380
9708i335749j709811J9810219O216871k9259323j0644767k788596J2702905
9701a5008251O894694Q2867m6773612K2083592J2034841m165796j893854J3334459
9693a3411060j666677J3488042J4030258j4900979j9215032M505119J6844564
9686c25765J910117J2272007k0185920L1119145k3051994j6170250L3574200
9679A9141540l22019j8121052l1982650K3394258N675138r980974j0927384
9672b3123143j7525030J4782507K8616436l5573557M922740M6728864k0763868
9665a935051l8825791K6741531K3052219k680607n1729049L6608595k752040
9658a1520193J6400641q660090j2573102K2697856j6920013r691753K8658784
9651H392130l3989438L9740484k8816221q571557K9626486l7047575J9014551
9644a1651140k7792830j3712342M3724927j0430082J7578767L1080216k9279080
9637d81564k0061493J1502345Q502208k9368757O986104Q802332L2954702
9630A8835877m0439552N253591J9598464J815659p685837n972403k5237079
9623c3831280M1975276j3805397L410442l2186053J0146254L297044R163466
9616a1830248J0045854J5024569j9360858K365867r137609j3681758j5273680
9609d1847863K0014030J2487061R837369k5439223P135739L014842J2571159
9602b226886j1144304P04837K8972234j6705227j718100R984043j7972247
9595a0105650K4341509m3020383K9519750L478284J039850k0521171l355107
9588a8622918m842100L9247750k4151845J3355180K249855l0075684K5818960
9581B979198l3818598J5025197j6912718K0914140J5434485p886442K843019
9574a421719r907377K2111094l9934791K8709732p645091K0017879j5290242
9567c360515k7008491O258173Q600713o565572M458269k6331707L7954880
9560e994250K952602j433614k8261790L9030235k4946173J1084371j3976019
9553b1544638L7270454m6588306l547403L1702409L97239l1252844L9093577
9546E530488j3671334j0151306J4289415j852661o252376K987518j7976780
9539b7097036K6062429m234470Q083123q512750J0268097L158767j4407700
9532f679540M598414k189702j560822k2212459O2469961l6691042P02290k6563767
9524b8126667j1354882J9585536K3940050L07855j9102768j4834315J7158958
9517a2426233l0050858L8067781j5018049L2946322L875148n13583m1643424
9510b4762896L1259931j6304046n768296L2318322k6552114q68579j3043086
9503b3720764R755850K417839O486040k0883540K2726583o57724O85891N881221
9495B691396K4465245l9328273j4609322L0752323o599594J0511597J323279
9488I206651j8556855O68395Q332852k0373505K4680699j1568435O560613n151359
9480f200944K9912453l9779332N435182K5051827j2397929k8650710K949732
9473b3679721K7670892p762980k7248926N7396l484491N7474751n7002731
9466c3975810L8517087o972440l2411401L0347076r528410j4092470J9899657
9459h216711j3347256K7796817j5150914K1797050k671101N529466j5941165
9452b03814n843298j3910649J5610832j1446157K1679135j7527878K6799798
9445A5157969k3973915j6878455K1561202J3196882R505826m1765267L7047622
9438A3851864J302134j8540776j0694727J692726R656599M435005J2565627
9431A4268452j4929143K1342334o9796737N9262211k9558125m618267J5359840
9424h669435r346895j0713750O792461L679340L5743742l6785093j9783129
9417c9082759K1394232j0712650L8830698m32669m3298097K5994127J7617925
9410A0310807k8747892K5789620j7341602L47146P573531k0955204N4285471
9403C1261877m3396942j2912977O655292J2353092p874486J2151793o172133
9396g934484L054351o975921J3098003J2993839k3285794O717637k0736310
9389b3068679r502222K8220116k7772694J6675677Q071716M941179r555315
9382a1990222R356643J188383k571314o62366j555281j2748618P841520n143309
9374a6284564q411321K3932929l03208j0346546l348735l077933L7998876
9367B0159498k6741289j8907996J4223641J2731793p604521N680854j5724081
9360a6182101J6502582J7263687k5174971j6479539l723117Q456798J5983722
9353c352939k4258431R615106J7037957k483899k3154738J7451845n431278
9346a4576377j396099J0654271K2283189l4289319O141122o04968l4783654
9339d6571835M2735346j3680620j6728958K8620653j0335869P915920M15896
9332g629467Q563868j6785748O531759k0227266K0450584J441396j7579077
9325b5233951M3964912j8692796J2370815l3277635J8515120l8294197M1864332
9318A216600n311474j049176k8878743L4195036k6502756J0600762k598698
9311a8328449R808341j7627377K7767139l196978q562689K8421733l6240719
9304a7958999K799088J0567118q20117k63513m013719j8021060L2382433j0614762
9296e943531j9893421K683971O39878j479122k9861M1204393O737498l844991
9288B0074814j6832933J4259750l4802806p787487j5336471O193683K7940786
9281f290664n827327j6871824L7262386j3479606P564896j5612962Q81119j0719550
9273b3093532L2660794k8612626O32580j716190K8714240k9800772j51373M2497849
9265B1130970n5789721L818499M8799906k4649199J818583r634670k117320
9258a6622952J1114652J3617023j4224688k0979222K3553956J8173109k7728138
9251a3096260O644759l920683M795911O937132j7709331Q637188o81921L0467702
9243B2074497j5762932R865704n6483943K2468532J8055709j3589525j3431137
9236b6803095P251194J9189166l049376O29649n5098275M0821757P584104J1985316
9228B510440n062640k8523386K2455573J4658230m4781087M6288640j8544958
9221a0999188J4567326k7700605L6303912l5231278Q213495J5235857k3821045
9214b3431526n305617K9966637l4437158L181679O3084630l6548801J5898376
9207A2408220k1149108J870909j0906176J8939674j2647283O082245k897469
9200h298988j1912021K3693772J0540190l3287576K3552371k1483392j0076714
9193b7272358K0928284k4488380j1543518K5558468J2222929k1088418k122424
9186b7805417K0667363O101525k0649915M603766J433578J061944r679120J1234328
9178a3031948J656643M029694N990903K8185529l5665179K8110066m2320399
9171b3044691K4701733q146542j605593J272313J6704522l6300397K1827841
9164d590814l231975l2712678J3740990J8628157K0259336k6464698M843569
9157i528113l594039j413854o459227j843722M127073L2130137k0197737k9522833
9149c6302315L5572388Q157698l1715031J0718043K667728J3526164J474183
9142D098858k3373107r523404J0171084m333594K364789L3012011o0607978
9135d8191341M9613565j6111726k2175929L1423793J2925838j2392165J745664
9128c162301o044707j2768726J337596K4495910j571642k1412630K3817473
9121D690973n303035r354764J3114566k2171194R530415j9969054j7520K6902782
9113b576831K973271K4752481n4696499O854383J5727036L9445160m7583758
9106a5104757J5684507M822086N285089k8048960n52377J6974354j6753844
9099a7693902J268082K3922428k9470059M502811m625176J1671717M402810
9092f021289Q318231J5858159o5737008J6432254L8472736L291454r384202
9085A230335r14687m200753K581715j0473207Q366960J8494023k8436613n971735
9077a9323962J4193477J3076580l1156022K8505495l0203520J791801O427484
9070a6688667K4824753l729671J2829176l5429600K1457306L526171k7213855
9063b0424387O835250j151441K2180054J8912976m1139721j5378413N474770
9056b4690912J5626937k710689k8539577L4390500k0876925J5017113J6823586
9049E040033o623251k8101799K7761734p043726J250477J6445079k109706n5170600
9041d8551759N6258793K524319l1646965J9380207J563062J1338040m9805259
9034c8939562L1439802M687882k4573657j280455K4367312j8906811J2365733
9027a0839756L0042890p280164l8478324L3627801L149974m4695630L3777578
9020f95631j6910698j977225J280229Q149399l406151P671329J0544465n96221
9012D059496j7547517Q290171J9580753l7841284j656668M885257L9558387
9005A9328595l8789965k2814358M4868661j5604498Q828950m53534J770776
8998b865373j2688222R083440n803196J0386536L3888824o0373309K9931738
8991A560438j758661r912918K9958960j1590751J6789572l3621497L7131030
8984B8556173m1926333k653840J3660066j9984658J8198606j5943156K2778141
8977B684999k9177252K5271949m326745K189870j860443n026761J0732492
8970D88109k2621887j0576675K5306607P116540n963617q4467k8314046J3260054
8962b1389382L610804O208471l0620931K9325640l291981J8076295j4676195
8955a2757279J5425428l3542345Q875595Q692841R786778O582466k6187321
8948b3123837L5240506k8622022J6261290p97483Q540644k40879j2914698
8941e656479o581724j1615881J636577K3728874j6147766J7154260k7993538
8934b5475677J7249172Q167286k386526q699764P877501j1425628J0417974
8927d275662J568884m278869j5152022K2132328k6754858M0428885k5561337
8920a1892651r387957J4529L2461025K0314110m7522819N8722787o2023038
8913a9314014j7018174M0371435k6579891K4699904n696638j5631302L4402682
8906A5234002q970999l9846876J3045997K6322870j3259723J976809j6107785
8899b1605705J2199701Q504828k8186376K8173184J029250j3956888J49777J1228768
8891b463461n428831L944482o221153J6693845q194525J8915129r976366j0877299
8883c608179l974521Q900221L403554k5193440M093677L2942208j9572820
8876c009300m37153j2518061K4082877l1674011K2864792o064723R250198k912139
8868d17520J8859753m231458k1575135R853304k9668724K5448970K964761q516521
8860g282570L42969K0157577M039076o177726m0933728K9966652m826335l274406
8852g988491k8208056K1776244K3836626m3992139L4540896L526316k0859630
8845a7368234K4463K5076169j4700229R548685l2276593K1450977l168638J4240170
8837B826770j7438338K1293747k9734151M6561228j4227786J7129l7909202
8830b8610603J8755726j5408035J5827409K1677642q458832k5198224j7408817
8823c8823734K3284219K7481195M889463l0729081J6626055j1152365J2428207
8816D003959K790641j1304246n386267K272418J2457913k0526684J11445J6931713
8808A350892j4120974o877644J4542430m793334N476546P665670r491956j4803712
8800b1052082J7133219K3613719j6647851j7575290K9661833l3906169m506136
8793b3278757K1777676l4575128K8358922j4419292j676097J1235875J7448251
8786D871450j9794642j71146j1635745P202520Q473578M11339J4115325j6744606
8778a3271927o668153n773982K0789666j7052787K7492052o596429k2380908
8771b3462468L683943J1337281l328302N352033J8201477J1533559j9073419
8764D244104J354305l385363L230827j5040897L5231095j956738l2057899
8757h380566n03106J1340797j1427766L098214j9779489N700431M547808J8505451
8749C101774q439388j3827890j5018498K2827965J9925748m723646k4524612
8742b0678547J4579943L014738J1193511k4373074J0733161N232226R434054
8735I136012p740226k0841664J0269321K4850365j6937446m398417J0012531
8728D350476l6440828K4740727N858905J929404j3446986J8613263k5285464
8721a9680503K6975895k1823233j5394398L8459380q176280l2932158M1531356
8714H960059k1899139R452242m551476m461220J1205340M172337j2276682
8707i398539k783177l417092n97079k531914r171366n263326L1695024j4867205
8699a6334674K1042598j7137038r630560K0097866j0923528M016046l6853838
8692d5723128N4420006j251395q077973q350504O330751J6340244q418656k492649
8684B776696L044727l1497790J8739642n245243K334124k516029n455987K0193968
8676B374108r630817J4305665k2596425Q502737j4815442K7172348k5723412
8669b0411238K3414550k4965109K4757336j6262315J1331059j640981J927114
8662a849584L679957j8683767R250168j1064100j6053059L2722627k8827670
8655c0825428L1465902j9029667N482656J9437349k7199575J7702296j8292201
8648b1258668K802246R257437J5527682k1167764j1508617k2965402L2345196
8641a6967890j792663J1759442N963523k3156270K3177958j5482402o395618
8634b2893920J3501849q954467j8344859K4619567J1889062l4420620J6093089
8627a8510299J2787489R274649L5941117m9911570J6456080l2106414J881535
8620b4187413K6214420r179279M207421k4495713L878240K9534880k0827345
8613a4854789O882044K0166831n56740O126088j9665355k0098611J5782716
8606f217816K017748l2278035K0162013k948189J4366465J1439433m240922
8599B300697m205153k5635589K3206483K2140553j4562252l279739m0983888
8592d1018888P261527Q025088K3273906J8330537M687555k5612920n023427
8585a0076622Q075433m7847807K7014941j0545104M0177898m100521l0377079
8578b7678861K4990380l954277J1356994k4839549m268073J0185578K58002j3564844
8570b7514650J8433577M653877O616756r141674j8111516L1388720j6918112
8563a0593022M842392k1020205K7332385O705133J914840n1072151N0898003
8556I007375l5219268K4797523j061558r90785p247036J4535182Q122669N953364
8548A7897466l1438569N066301K3705540m5965816K5714878j5652979L549056
8541a7124123M9706889k3382221j5879916k4387613K1259688P747102P241486
8534E181292k0110437l507193k466651K2337087k3597472K4835948k7027860
8527b4355286K1842336j7857339L2976811j2422251k0564933J9118853r754106
8520a1015915J9734449k9755311L9173270k3852696j5876174L742820q27914
8513a8677471L188481N376837p47068J0718710k4581226R233523j3223148
8506b8711362K4176425j6096026M085909K864681O678059J935876J86188k682725
8498g562975K865681j1777943N725107M305239m510256j4195976K0549698
8491d601425K024429l1088046J4380860J5351266J0662273K0191580m6439622
8484a9518685J0581319J7422513j3314122L04672K503404R38727K6686k7033746
8476b8089232J6430555K290638j4112312J9604873p941198p799855Q941574
8469a0674957R395783o476571o498660K100518J519439O14375j7994595J8648402
8461i366266J499125N586613J5770579k2879700J6905226p745854j8507480
8454a8737757n466848M0134033o0158676J7375688L6246593k0245494K0573645
8447I721184l9888197M4758450p289697m2511443L3290095q35186R725075R58012
8439G928293j8512349K6168164k5904876l0078760k975779M4590669k8244826
8432b7029464J1725206K6078673l0330825Q506312k4592130K6197985m195979
8425a3640222J5520653p747482j6263098L7208633k1383023j3052939j9517251
8418c8874729M8626452j9625165M0110493m8113390p071491K8855942j5156711
8411a1248599M96768R81529J8781375j2852410K0820568k7609394K115185j1162647
8403a9677625J2350861P294395L6811178l7580986j0131248q712627l4249371
8396e3895423N6756426k5384960M873469K1765520M422316k4892955J7698117
8389A342510j4057621K975085k3338610J5013886m598974J0645068J1950066
8382f8590l283659p748597J8970372m943803k2531769n426029j7692396M1191336
8374a533135l7153893J1817777L8833665k2893668K8477869m4480839L4621412
8367G689188k6179882J441681J0952623J6454345p722758m1244598K2224666
8360a6384735J9169574n202998q549199K5360409k7674396j0149152L9351059
8353A5920562l4462688J6778433Q999200O384082k6742786K88115M8724999
8346C5889917l5707532M301017j5331988J1008348q732561k4091616J4451340
8339a8213075k0719655L3469171r32999k7865288j1277133M2913418J6191280
8332A3565719j6901786J0917980j5353982L5988304j9769553j9426726J4867355
8325C887311l6928398J193196k6442451N5014992j090409j9174027K288396
8318b1251390J7219797Q726099k789901j7195982J838246L2758045k6786181
8311g481267j611251M072804l3319329N0188791k9637675K9828735J5082787
8304B7123595o9544058O2614031k4106794J2653211l5383216J7558476O612222
8297b472533j1402150J08330P995511O914381J2908308l1994490L8571103
8290B0628460l3656953l7435411R604293K8798437q941370n85312O727427m488940
8282a9349369K0904153j3400506J301337J4640789J5511397J0619396l5094403
8275d867206l0659353m381179J2182440n276925k775495L7373485j7458565
8268a5862798K0333295j9395862K739833L5180791l9385641M824907Q760687
8261b804788l6525996L4195172j7889191K9950912l2669693Q421132L996645
8254a3325807J8550769J0772033j2569868l4959819L4386408O18393j0208529
8247f736420J2180942k5712321m011883K7607099j3485267L033318p961700
8240a5086232j2063057K9503678j3682998M487685j431061J6980064R682790
8233A8390869k9891380k5232092L0522426Q328826j0597227k4364856M6520316
8226A3676882n8204273K8716380O627874j4215640L379690J5306908R915940
8219E203761k4471944Q29362J3626431l928731J9533462m962311M385849j6418375
8211f202496j04172j2853204K11636J8152142l4590725O387719K0838928l655256
8203a1815428j069992K1295621k0725915L4180131o946599m1045499J1317295
8196a4810386K7556340j5832684k2809575J6580129O184052j7196384L3170575
8189A2842067P082442j0592951m5681447J1077196K5773376q136247L5186239
8182B7550675m8679674k7842746N1718795J0914786l2122790K3669327L221489
8175H429862j5073516J8739087r328084m848651j929790J215562j8983005
8168b1778535J1423671L9813643m5602106K2083524l2781520J7319859P978631
8161a542833J929121j0992414o559727R938867J8112122n110512j4480927
8154h706303R755708P386838k5832253K5222039k4551814J956373R186044k9119877
8146c4703245K1673960R894973Q423859j2444088k5920971N738476L1993156
8139D656120j3105697q958604R09609k7511547P1332229m6710428j871245K4248175
8131B988612l7089987J2722984J3107543M7444490k9068353l6116501K5483862
8124e27350j4569525j112699O176141J9720883l3464970J4826514k3289360
8117c2240366L4131239j9735536K7084411j8768795O78931m294378q892840
8110b2037334K4995205k0939605J821312k00440J4024074N666446P972915j9958322
8102h655749p007081K4972118L826931j3979694K404154k0791753L5873763
8095A6642689n5738852O6147424l3644099J124376k665433m90011o857487J6097173
8087F15780J7909922k0389213N09278K7381648m0355648j1210924K6855706
8080A316549O516644j8797622J7462018Q312525m4995808L1128940P297167
8073H240413k4495870K2695749J811855j7272906o858872J0267597p723944
8066a3335978O996134j3778628J5037456n17720p721237J4070843q385789j1652030
8058a9286949K9984983l1486008k5926923L9239483j9309987K9597869q365258
8051e552790K4521711l0081697q599939M377632K5102389m6078955N4307262
8044A7995613k3954131j9717243J3344801J1080017M259663k7938536J5779329
8037i150487J0433651k1102973M0823142l2806474O719410J670554k4080490
8030b7493667K0780309j3768707J3767111q784992l204743J7063070n293603
8023f935222J7584211k1879146k0509237K3679055K5401259k9601350k796744
8016a5057174q390216J2294505M893029K322651j1012066Q303590j1044874
8009a7690555j4066347J2045280K4706842L0873791m0420250r606077N200788
8002h956528k206693M7599070m2374192k9268888K05486K2195752o208191J561992
7994a7452192N285963j986228J2486258p315108q103044J9989061j753452n542652
7986d391394o442823N296041M2904O63234j7404001P79990K2707156j8487707
7978a7236600J5914436J3244799k7882123K4383783m2410374L1243772J1287934
7971H545627p772149k8771801N7918864k4527088k4093578R69777L9021939
7964B1291591k8012812m662760k603972n172631o69537M7030790m1280953
7957a4080284O401151L1274020l7173402k3766012M4513292k0750022l353524
7950a6934781L0696460K1632399l3563906k1785723J4489880J3867433j1423831
7943c022069J0017107m3074447K5797626k9402998J5943839K1554864r24282
7936c110360L2548717l6904734R827117m476555p975953j2662011K7979167
7929E225388k0921710J9698559j4498343N948491k6247291N3957421k1923279
7922A239236k0861703K7142663j466078N024211J5686042m2011163M707266
7915a0539526R463948J0267647K733180j8996232j503241j4791516L942932
7908a9422808K322867L482413O137992J0124324N95013l7173185K788481L4029739
7900B884836k9219391l177986P778443J1510427j864929Q984700j0139542
7893a3243442r264724M8765375k5811700m247402j5657166j0790381M1170912
7886A0921472j8422084j6592095K6253705j6031012r876238k1978141K2495047
7879b3229346L0535782k5469126m0602510P7232861j4886038r439610L7618192
7872C1760205m5478669L1120838k8954810R237911P17715m0029536J5432855
7865b6193491K9409899O548842j7216171O805410q139991p707775L412408O698203
7857f382666J0366339j6037654o01212M982788K223501P580558M173686o961790
7849f56450L0595309p112931K3822845m3457889P5192378O7694314R8522656
7842B44600232k23218058R544289m9383972J2837067K013387p766836K2686973
7835A1313082j852663l0067n0617913K3857535l554759M3773741m3535066
7828b0646110j5517102K1535887K1263086k1813173q978626M419663P257681
7821a2478694n983234N396183j7383026r877604L01266M4834241j5124614
7814a0315482J3417798N49536j3548436L025659L2334555k1831414p507181
7807c874965R407217O689777n6566979M1223740L3761896l5652310j5877205
7800b0888829M2270204l4256980j0833934L292995J0441252j0592686m162495
7793b4730473k368263J5325334l901453j285157J9404049j0152497k3678653
7786c1387113M7545417l9690753p682290K4270594J2530319q59358l6013128
7779c1286312K8961258k1944976J9440963j3706954J8343910Q189958j9859089
7772a1861242l640512N516375j4797067K1714984n8457036N4413582J1966386
7765D855470m786990n926264j1457603J8679833l8217075K3446648P834747
7758e571234k92749J578171k6850177L9166114p605880l3871442K1104087
7751a2343110j212269J1530892J470642l2836329R510026J9072183j0014472
7744a4822437J2500494k3949233K5840932n437408k705655M007866J240096
7737c325345r510625J373166j871726k919947J3878287J6402298m854684k5229502
7729a6058078N6053356o6366687L0238655m1318289O1676874l8909667J7367385
7722B683549k0330367L51495J1588545k0520617L1178799J4038112m0696372
7715b1706856m35274L8083243p457555j7487484M1966349l9485965k6231486
7708c2755028N936784M414237K9283112o982573k0164733k61314K1294564
7701G65049J5367026l9108808L1039199m7873958L5997991p60004j0185418
7694a4758923J4615848j049123K7142397k3722538o211229j4970760K0266432
7687A312104J4838083j8175847j7278160J8116692j5747740J901297l457944
7680a8491515J5616512r139031K0037899m1242808N298680K3683180Q362641
7673D125558j7476678J3875290k130862Q111898l203040k1042324j9573161
7666c7313319L3887598j6856740J9579414m195949j9947555k842207N980900
7659b1707858J4525992j2770342L3906808J1295216k1049217R951829l8049618
7652b3897190L8926806j7702305M798076j5135090K4859068j9073989n803052
7645a3027676M1238378l5302865l734277j343253O908978k6336443M9956580
7638A8359422j6613898J8994301m7970741P395058M357458N2695553l3327946
7631C889207n575671L4023780o5871220J839442j225301K917983P154893k2276430
7623d5123317M0762625k264770K3593271o1370273N3158327j7356616L350956
7616e249797J370490m0543344M3418663o865844J1543772j1407545L239465
7609d494140k4553568K1113010r447930Q577708J8705482l722066j346054J895873
7601F728315k757390J3567259j4336399M098117k2396555R862936R499467J1571610
7593A5837360m3846036L2283677n95500j7153659K1529895J4803964l7687853
7586a4828152K9009216q310967K0693830m1209750p903908l69030L8655429
7579A5736668j7521652J1658162m914496m4825734K4245758k707494L0330040
7572A2001252j7702284l2701107O3122234m6764083p411067m820397K0395098
7565a3880354k8024468M6689702Q668477Q329579n1838216L5149168k770386
7558B323502r48828j9141678N499554J0256524k5020924J5704388J2712628
7551A385166j7996253J3459372r809192j7501129Q742317J0434379k521897
7544a3807237K1026377M524559L754409J5686614m4227760R884136O874073
7537C715171j2237337O837647m0562229M3316205l1951905J3452514J6847204
7530e82730j7598922R685510j6466919K7009480n656706j3320011P913845j5505749
7522b4522202l522178R803188j9594509J8315923K9362577k7417351m905580
7515b2480132K0731500l3575228K5379815J4180420m2548008J5877522J6085830
7508f348281O798578m0988796N1558461m905763n359976J1760873l9621017
7501b7105921K8277882k1689322R238723j5651968J2319112m486356J0873599
7494h224251l3107460J1403016K6858994N467424k1281246p239556K8590063
7487B466984l1559890J386181J0870746p599031L2827079J5343670m689951
7480A9045788l7720917L1951834k3242245L3044983k0501631l8843596K7097611
7473i168173O459217j6040756L153132M7961627k8611150j2592417k1282482
7466c0121002K9055261L0410882k1000420k4164771K3338698j8643664J4549364
7459C424348o412204l3336551j1270858K7046203L415110J6906932P124755
7452F897735j8153416J3720562l6892947L8155731q305418k630270P818141
7445F10118j3255523K8449343m9029064M7379968j9684379N166578l6825392
7438c7188351L3614608l0405607K3988601J1868121p976774j4460770J161657
7431a9398515J9864676j1059969r507718q988554L2286401l4617303M1247410
7424I826428j4275007o405285j1401102N246657M0827668n2118257R12349K3060396
7416d326153k0260127r08228J1306833J6392824p674460J0282634k5162215
7409b0348892J3712091j3642779K4722950k2159841J982911J0611279j3708460
7402a8830741J2576540o865878N46225J7885831m607809p029199J5584329
7395I259298k2895140o326188j484433Q708997n596601j797900K9179565k5981769
7387a6934171K0475197O933132k8568717L6272037m6469750J9393194M6299262
7380C7400184m3421432q272859J7522709m3381438L8483453o390749o665344
7373a4725476L1314337k5543208L349611p564386l416201J3351418k2833713
7366b6067618N121151K3071476k3040480J1786396K8184422P851538o6134081
7359c9227196k484678L4104053L5792989k7191981l2167514P561496K8926093
7352E313262R284756J003637j8361439j9410151N639319l765029n056609k0276767
7344d5629021N5943200k5408827l832371K2267768n328720J1077570l8883454
7337b9793855L9321946J5125308l6427903K387900j8531460r044640J8644588
7330a8318116L5947507r161268k0712277k5814896r82912K4026751o245466
7323b1260677J3761739r481625J9622381P410911l8686860J8726923K389734
7316g517474j6111651K861972o068328M3361117j1900799K004716k8701406
7309b2071853p157878M1983874J647530m8064239N484933L5047981j022873
7302E847475k437457K5600500l5363355l1104060N5324792n7699518M0076715
7295B45092l6236590L3596800R63447N756047p622274q409613N507162m505076
7287a0705005K9749339j9522825k7253631L2512358k0483762q851432L0310243
7280E755285j2932048J6097531j3785653J1874682l6577627L5927589n1861160
7273d5501401O1342605m4874690J0111291L0783751J582418k7763292Q639N943263
7265h367416n634406J7318434J951231o546268n71919K4602397l2244929J3101814
7257C608938l9516339K6375031J7770169j0707341J018373p966682j6603957
7250b6021808K2918348l2638089J5351428K2571088j6591310k1687019K0500017
7243a5597345R904917L9684617l3624661k316801k3631314N183245K162877
7236a8234465L6457497j834350m1773416K6190657o81710o556030j7989889
7229b4421706J4883958n165263R558350p85553m656107K776566K0055732n657357
7221F588620j5508149K1241792j7522708Q910848k1032963q021043R27574J1694543
7213a2721486n4784j9106281K9933705J488847N4107955n4236112P216603k6684268
7205b0055821R220761K8261723m9400102M3244795j4612538k9377725J089816
7198c1629091P302997J5726465j2814893J2533293m5690227M9882448J0799385
7191F110377k6794529L9909677l7302010N672611J467801K2736885k2008932
7184a0208120J0982235m780799P472744K019504k8299067L4964082k9845881
7177a7695302M9198781k8917709n746998J9952178l8002532L4655348j8201577
7170d757811K8727350m8729682M962957R018504n537240j412062L189368M938209
7162i600407k3588660J7614562J6808040q003560J479909j8562478K2169807
7155a682787k4221358J9616950M1894j5954527q437565L2806669J3864730
7148A6034006k8442836J0067807J5626036k2393644r812769o84562L1119152
7141A1513190k3536014P068020k2078440M2136792n0870044L1293463J0440910
7134E967877m3121385L803468l533608K0567160J2591995j5591365J3492431
7127e823427m558653K1369131l8087252J3645664j6430299J6267828j7244736
7120c0861744K2779057j5391498J0456274J7739913o048452j9571692k1582305
7113d2480447J0811239L0662907M389276O87439k6862379L1338703k0603241
7106a2056503J1705018N173784j9572931R419214M654428n471991M509223k720838
7098d360596j0847013m012372K9277066m852946k8844152o64927J0139533
7091a4165407K437545j3968615K8552905J3138085l8263066J55633J7576636
7084d536284R58611J1496941k3542368J1851388J257208j5659861M4964092
7077B6789727j0789704J1036230l0675858J9881966l3164598k679873K3803228
7070D201118j5827539J6129565k3525704K2786707j8274419k1492990k38112
7063c6241374K3777441q752615L9202727j3134407j9359706K3672847P625826
7056A6790739k2380565J5652587j1175178r432090J3737611J844440k7288326
7049b2250782L5931639j0041339j4496044L561249J6746825J903738k0944742
7042i589456J3934229M612412m0261740L1081571M628614o567514N230840j1399543
7034h330587j7949284K8896263j9637083K372044K971921J5569793l6619135
7027c2726068M2937941k9364065J2948941k3761094K419394J6560873K666461
7020h317617J528485K7155247k9886860K3041433k4207087l0785607M9550950
7013H078944l3348999K9828382j3801050j0291255J6798225l635202M691675
7006a679280l0975333M0328030j9438221J4559411j4160143m706346k317505
6999a8389387j6086912O290442j9116742L9639211j9673661J1328582J3357053
6992b651414j760615M485715j3836744J1966472P622766j4826407k4328905
6985c3329132n087998J3190019j6904898K6046870J5499526K1323522j9325164
6978A412745k0103750L2891233j610387n3049652J4330319J3548375k356521
6971a4937638P467292r521439p079991j0895069L7670818J3421155k5120285
6964h995157J4919061M979105j2279233K9688183m2287945K821965K4374233
6957A3220212K095462j9297100n603056K4221950l5899588K0717457l6594333
6950c7138996K6506598k9138895K0230699q190734K3931435k6897552R875094
6943b0822351r00232K3778545j6937363j1924476J8571588k022786j7662800
6936b7919875M0991383L455036n0595720j624627L3965391J3697578j369431
6929A0599735k5667854J6016722L961475l0398962m268639K3567089J010628
6922e179806j4448848L49110p159820j827678L5519290N204864j3974947r480207
6914a0998042j5617215M0037718n021226l3977457K3877139K5164467l3258714
6907i793330o728275J1504531k6090392J7983725l826451q944720K5263000
6900f31912J8122147l0964189R16672l780102m323345K6206972m251893l2128638
6892c0834288J7368813J9275488o818395o79452J697372L7543489n1929748
6885a4376721N733152j5014638J9105493K8416163m135291m4913038K2537001
6878b647879l2030871p191928K8400021M2108572j8920889m2226212K8494643
6871d014543J1945284n823125o763594q017034m466025R453605L0517396j9397072
6863C434892l1511097J791089K8684668L418243k0415206m556051L1737742
6856A2584280l1798776Q579742Q3813j733473Q706428k485483O531081k3154044
6848b2686432J3965756J5529570j780372l6985550K6928447j7234221p71791
6841b3034593J3183818J3693711n494859j4458297K7219217m2545203R187012
6834b2249194J4034870k150323j6179928L6136331l5378064J3785047M291051
6827g710210J1541926R481001m3845724K8098908k4937468M8015523m163025
6820A6480931m4537895L7007212p343096m225208l341197J2870646j2988554
6813f077161J270796o674570j4373555J8374140J2879863J501932j9877412
6806a2975967K9651604k1863581l981602r535044O0733608k7696102j5559964
6799a227048j5405412M733867P141071o720749J8801677k601360k2042665
6792a7320619J4616589r003058K1240969k3294354k243720j4890354R768729
6785b1125818J3661634j2870673J841381Q917960p623715M821817K8998756
6778A6621342l5766908j7624806L9934191j4479630L3927522m2662898j1119399
6771c1170586R549044K1753515o148970J2599553j37848j4863936q759596K942401
6763a4236423K0361202J9059543j4025622l7376767J8525929O606674n472054
6756f557518j7352417K7091775k0157905K2861265o152509L404484n505020
6749b367845l97232J0359555k8747940J3178452q008023K1830432j9208058
6742a3360659M015779p176273L4275984m0873420N133880N998483l2029740
6735d4015966L8452046j5015082j0344399K6671493l67437j4323116J7119604
6728a822857j1560112J8233641l356182k2033454J6150788n665389N870201
6721d183364m114814J1110915m111019j6967097J9057703L518859j8966427
6714a4655244j9978417L4999330J2183187j2604993j2187494l699767K5421908
6707I478510k8498978K8098834m9528545K2522099L703876J522794L8838598
6700B6137188o4406971K1131182J1943792L0067308l8439569K6576119q582141
6693D426908M440494m137859k8170423L1221940l4414255k405002M6502765
6686A7464568n8041352J3802056Q427013O846889M29417K6762552n4036238
6679c8345095K8883688J3254907j3450298J714485k0483391K679344J2004246
6672a3742114r59255N220555n53125J3559469k5425082J0558654n080689K5728543
6664I306956j9152976L7762960n3615280K0470101M206845k7751588L2780404
6657D007422p114590m764923K3656783k5606902Q619944o198964J8742872
6650A1341642l7915132K2783566j0574060n819336M9985889l4577156L5041490
6643C0266903l8352060l0179964L5850497J7025501k5541980K7673850p353215
6636I389532k4880583J0089112J483160q039001R511537l3256646J0635122
6629b5067767L541813L1610074n1420084L8077163M377564m238057j469731
6622d589025j7326439J5225338k9318j6847439K9767648P045624k1208773
6615g962384j2841428K2124136j2347198M326889O426199n029332K5967021
6608B0663903O2179k2037661m565668k3465094L4579397K1930793j9014442
6601H153407l351849l4109194P947809j0667222K8801421l5918417L2610962
6594f533083o273918k914657k8216685L8862168J465514Q119644l1951047
6587b7442064J7378354N467581k9677380k094724L2925646k6145907J6941770
6580a2646724O699111M091602m6494490L2306415K9060556o0201831N7039015
6573I853654j6743017K3986173m2040759L8546086k9423073L9543587k9142456
6566e419805K0863326j0990987j1207271k0650749K3722072j4268615P810220
6559a0141809K4045018j9031088j0414527J6685464Q502071m893957n441306
6552f90134J4268911r320552l630342K5849264l3214410J4042959k5645295
6545a8339599N79889j4251439J5194512K2183707N982402j6706100r483539
6538a4840167j4225036J2601336M423469m21430J3725039p161395J251061j5517934
6530b0165057J6403626j2914974L9984592j5563990O403856j5396731p102580
6523h351258k0644914M6184100k0606998m890640Q257685l8421010L0071118
6516h401917j0034813M3480131m7492246Q711548L8108414n4099237j5951760
6509d5679880L6862770K8397854m9528358N5288753j7181617J2110146k7751059
6502g481391k1311912R695013p144817J9064988r07042Q290122j7546847M7273274
6494B9931388o7984583M0948797k5024992L6655080m7563357L5726685k4351876
6487b1662858M860392K7934825o0063112N8466833r296117l39409r022826J8980871
6479I858599k4052784J3790633o535562k1076976J7220167J8931225j8515198
6472a0379896P721493j3867948N768250j1017497M8721146l1179859K8761097
6465B4526786l3755776j2906303K9831745j6823432J3941485k4793890K1523914
6458A544529o967725j254977O451137k9081332O3367388l4368395K2153878
6451B1844503l6617853Q122684L945508j1607987K315803R744032o629148j7638796
6443b6521254q220541N2010220j6770833K226661k1999565m439874N784203
6436a7930983J5085114j7860113J3360548J8304745r64710k3216175k1076284
6429c4297858M2873807l1543925K1069866l4465231K5377405K7074360j6870048
6422g81624l6057705N0331641l1836990Q399543R977553j3893218k660829J5438049
6414a083580q660072L7705414q6227351R4565830n1452392Q824887J3353474
6407G026210j9303685J2188884j9227699J4457440K2321700k0797984m3640956
6400d6976090N8021956k7421512K7639115m3309674K4483862O924487j1905538
6393a2543394K3677811k2670472J1073025j3763674o933838L3517718j7183258
6386d826082q584982j0459605J9299366J2735123j1349060K659753l1572793
6379c2098280J1266530o520736m17391O9060373o5620829L0045600k223050
6372C492217R555914k2481152P738084j4584489M813683R423887J1785842
6365I743986j8102280K3709495l0494965j1264660J3350177M850097J323811
6358f884339K529917L8431322m8376811O840905J2770549j3056246J673330
6351f071373J3052563l1567665p14480Q428823L7549693k0643422j3947775
6344a3913636Q214722k3555114J3623490O661706J9784165j9874809J0609614
6337A550138j7664497L3294K9720098l2772583J8063588q867514J8505985
6330H568509J9843650j3624476L974573L2337203L7359361R7320847j05932192
6323G9847475q3397542L3001309m7236837L4798791j3817494k1134781J5390874
6316b548205m78928J5464032j1928549K1094848L7491792J15902124r696526
6309A65300588j65689992J5738189j0394939k1160693L0162753m6697585J2004292
6302b0737387J4497130n251496j1111591P561524l16925K348371j8231705
6295c1242079K2898590j183716Q585674M869498j3278228N922745J7866208
6288A4438692M490307j0886331k2927760N2869117j0424065N8122814J29367815
6281B15050589j56788513m6988701j863967m0774193J5528864K706322L5808274
6274B2678675l8823073j0588967N705890L072611k7165519N6973827k2706139
6267a0852695J205430L183234Q31773O048723p033922j6341324L8902770j7859141
6259a915152M784493Q715405k2870197k109846k4522086N8056111o078264m6205345
6251c2144881M9280874j7452220k3700949J4919330k2459129M0044770M815725
6244A3303520n1504557L0979997l4538375L4769982J5497902j2481692j1938956
6237a5912179j3952668K5899402K672500j5124886Q016097J732916j6554159
6230b3222977m545354M0943221l5641668M8673595m3712833m141596J3212570
6223h435042j6851330M6071727m3030268K8836612Q51530k6950656l136022
6216b2643449k014596p407966L4141896l6563616K9915417J0593862j4380995
6209h359447J6966255p481747j4582715j5625922L3765924k481486N463901
6202G664763o649300k2484285K603894j8261080L7975763j4913925J9408993
6195E344823l0618850J8057345J8805337j6603093J963257k0608445N758887
6188a7900739L5495907l4779145J01914L3327472j4946737M07223J730499l6648216
6180c3211822M6857490m224454n513493J1959816m5908097L1689063j7388265
6173a5739762o931781O430602k1301120N0113121m7014890K8539025l3757546
6166c9662351O4204643l3748908N429690P095188J0355228j3344300k675591
6159b346401l8422997M4476764k2703179K439152K3199041m751505J9250617
6152B1141492m6344882J5830016O315366o771856l8505365M2972566k696094
6145h058757l0603667J7728710K9787074k8003533N8611348n1450193L581041
6138h407977J3453216l4260676K8985996J1568799J9900823m6162222l2833140
6131d7755181K6189208K4337358o523399n146080q371213K5577036l0068484
6124b1760755K4885312j7850429l0783206J5948209L7016417j5631135K917680
6117e257907j092427n888349j8600492K7334370R494707k4447148k2949075
6110d1406321K3039197j8385927L4409281P60437j3884982J4405426k7970773
6103b9033662L884142M0202065l4360995r765906K3824632L458930k0970697
6096b2761491K5725327k510080J034606K2601269m283949l6736210K81667j4485588
6088c1134449K5942401J953507M1506848m9652305K8371789K485173l2394081
6081a2921117l792843J398789k500523j81400n648263J9841814K633264q994934
6073a0165213j0556160N248533K3307014q080703r114943j2939280K5750036
6066C449284j4074085K3934642m4940783M857983J487792J8181719R883722
6059B780274R540531j5171966O97336k1359431L632456L049380n884286P139578
6051a5576128n103039J2854161R297971K598531m8645536M3629574n733938
6044f678404m235478K428160q110851R335195J2090728k8621342J0227995
6037a3563997P66048o353807Q454246P053486N862482P068371l4910523K2683127
6029b940567l214893k5729235K0535359j0772243J8125316k0313989J2829235
6022a1481017J7128005r931003J6781039l2531934l858538K7453766m970234
6015a409916P239479j6933159J3069995j923688J9485387l0102425L695979
6008f878348m811018J5753654J121085m5290688L8186133J6380925k6858751
6001a2397008p274274L1651634k4463642l269540K2826158j7686591R770227
5994h43036M314134j4483644k3469398K6016427k795179o797096n988478K8457232
5986D410962M547200k5616598L612275P66635J1747386l288823j0670999K3490826
5978H998864P263199m4080652K2086931n297096j038880L3172281k8974258
5971g869611K2247546k8851355j842766M995973j442374q70654j2109029L3829010
5963H086740M14562k3347504O047009K1222649j7103022k3589410R922694L39883
5955a8006399M982422N993072K32457Q735486k8617089m261708J5221838J4814752
5947i05169k1462392K1245256L4430224m1164501n869668J4516012k5831383
5940b5041621k1498957L2964863O414249p241737k095921N319826k6351082
5933c7530380L9157324m901477K0113037k3263478J7200228l851254p871819
5926i47819j5046596M627321O78417k366206R052007l1901220O675921N4065574
5918B4837399k8948216M661808J0070123j9387773N50993j371375K5456338
5911A5869297j0695871k6872397O3974179p1841542L509057L1434254k1013243
5904a5636266O560802p00059r237478J7232708j0187365J9889136k1620100
5897a3698622K1160989j9692880J1991582q309509J0825930m4522620J0403535
5890c1841595K8702714J3909675j7789420O150239O378163K344299k1709353
5883a3855278K0664015k7019328L706066k026655j448581L9217430m2530614
5876b3292945M626074l862231K2586425q620526K674660j2660028K4456694
5869E908123M786752k0125631k0163557L0576127K490628j7950740R906332
5862d571966j3893424J0105194q523641P520626J1746324J6691344k1508278
5855b433821k4136610q510517L4848406p145282j6657772K8173679l1818165
5848b7680082R375442K8469414q635524m4176423K1252903L4301098k1198880
5841h292052k5559289K5478264R640812j5229870M238388n89736n592054n270090
5833b1175627J961295K816659L4188475m0364473J4918611J9020861n688264
5826E677537n360354k949376l219505O750182J2275364k7254589K1432273
5819G351532p416140k7435892L0417771J4721262q065396O088912J3270646
5812B8932695l6384791R437552J4729063j1149698j5051078J458071j0169807
5805a8197993J2152322j1720348P416148k5626008P863939L4952398j7719754
5798a0879296k5525947L5177789J3489960l6372127K5220378k1683740O905322
5791a3667661J9627544q252284k8391709K3786230J770036M564516k3647223
5784b4210551P924757K4106892l6654356p247958M6413556k5932563L0828277
5777A5228054R746948l9822070P218549J1540672p014289q422530n83943K4060237
5769A1951628N370148r961609N333022l1494614j270854J3814155l9422959
5762d5681083P4593736n6324661K9070646j4625976P581792n607277j382738
5755a2375561n883323R776401L869357j7800321K4418073m0615122L0281603
5748h328893k7182445J1698144K2338077J3419945k5109717P08524J6298192
5741C841827j9014662K3760303j6873775j8518249L0256141m602204j9946797
5734b1097416K1457489k4063716K0477025j3398315L9282408k9669663L273799
5727c738389p028874o707716J947905L7698000k4402537l007599k476934j4058554
5719b1774698J6732869j3140958L3770740m913826k3038119J7938645J0169655
5712A5744308n0945928J3939400Q524630K2918736m3967297K3798565K0095908
5705A0108322j5009019k0419870M1972069n015782K1986725l9225005Q785452
5698C182892j2390172q177962K4566279j8863753k319331J6193090j8115586
5691a5924543J297552Q827147j5781024L6788178n8705439L7086236J876573
5684d535320M929726n530692q914907p432370J6966454k786480j0650287J3458550
5676d495326K2459527k2060136J7978514j2775995n452689j5686841K1408303
5669A375357Q410807k2046222K1354456l2853121L276747J7442617n519916
5662h559275r757896K8486058j8696213R806812k3586957K9520006J0262365
5655A7474900j4994135L248737j7476864k217751J137553J4329229j2034147
5648a0532478p747795L628618K5616863j9173833J2376328J7036274k3731485
5641b527508K1199807k5450164l0721097M6496492m3499224K2589632L589540
5634h322522j7563019J8497210Q922097Q771758q529494N635936l1675282
5627b4263316L2431733l3824420J1730811K9981390l1494419K1297572m3102150
5620c7242799M5745339N068279j8874185Q837166k0223807J1932520P607744
5613B850257k1807637J4327001J6836198l1886978k3901059K8656517j4681689
5606b9607390j8675495M0979808R980336l3683516L1771195J4413127k8200585
5599a3022520K0757955P182726j8364282l4722474K8286952m6193191K4625203
5592c1449631R283699J3968916K756471j1395332J7508757q250367j0260056
5585a7837543k0580345p086198M2199726m16333k7800435L0201718j138299
5578b457709j1064285m08288J7772781j9350667q630169Q810620N4138126
5571C8810409m0152595N232322L906838k8722587Q980347J3811609p66626R57305
5563B057022k4427127N722496N804971K3248069k4409202j517689Q066142o34145
5555f089463n845961K5895205j8106079o596044n530333q749323J4465413
5548a0556585K3773886q395323l646922l2919885L8632960K277209l5430135
5541b6264795J2226663J026923J2675392O289450R024698J66295k6885331
5534a1740705R812799k4786113L3670458o0089028L6626923K89394n078438
5527b1294710J7693650p907635N890951j1940220o053320J4947108N993284
5520b670892n604363J5991024j2532949L873749J7432611j8789779j9297215
5513b1597814Q403105k0331896J1585158L8472497k7036502J1003949J3718548
5506A4217045j6650007L468255k5410102L9703671k4395667j5719267K5946362
5499A160290j0838961j3458703K4077668k1539478J725085L0197352j3241474
5492a918221J0580898m2704091K5286785l41565K2211453k0581565k8364331
5485c5830637J4213253N7003137m3090730J6964350j4174089J2314064k5201136
5478a7801788J5077751j3081233j52896o428684J8662821N1482787m6430031
5471A328727r348274j3729564J2357836Q797370j2365071Q90374J8217741
5464F149139j1405564Q881154o486419q591518k0507725n997535K3857496
5457a4100972L228661J8171038n263303L6177598m9159880j3694581L0496276
5450E854837r901640K299994J5088887L851639k9944964L6399755j0837093
5443A2811415k8210956R681379j0428866J3716312Q340642j6185929K5111335
5436A4835332P063284l8209344P783526l745464J4035362K1259886m7100747
5429b4078165J8203733O850990K8389142k6148166k1360640R549342l042264
5422a1636028K8418782j7535585N203509k0449303L811981J8593976N19169k5241272
5414a8314771J4830615j741280n703138j6809735M543510K7063099r809625
5407e941325k539929R601728J7730650m4027702K9594559k0324401J5085435
5400h20985k7472541O376918j3544675J5943519k907102P445779J8040277
5393C061190r950589n191007K1874687j8165102J3571954j9534766j4291474
5386b8625107J3685444J6078631j5393477J7291331l6160097L6135452k8632240
5379b5620063n237389L743188L5816397Q589864m1933495J7587887k255726
5372i309337K5198045l9456551R33883M7482425k1391550N61543j1782290
5365g763832O292734k49684K9554897k8052675j0959961M5180100j0025322
5358B3976257N2820549N5246954L4018740j27732826j8562716k0787629j4362378
5351a5383049J5105435R142871j3892356p093939k0376075J1007323K2659231
5344A169441j8812065k635724J6598893j5047020K5153361l3416569J2674442
5337a4315241O417653N716081m880578J0750289K6587513l2876049r932845
5330a2533177K1499198n160312j3648993j3332911J2574368J9234219l4387803
5323b5755411K1790633k277375Q114417m977441j8353580n730121N900391J1405185
5315i883302K6689013l4787265Q944958l231447j752928L118035L1321177
5308B0418241p145531r064939k8634911r300232J4141387J1430380L2564339
5301B4408734m9515933L320559J0812137J5643814J3840373l2970428K1935424
5294G474680J1016366k9200399M737356k4420478L9594458n5151184M4746636
5287a202565K8932164m139401n976433q4104638N4708462J5522230l7364338
5280c3624519L7106322r7166R818711J3350410n5366988p923041O159894L8790152
5272H213775n213128k5428782J5060834k1187348J8812177K5652627j9960280
5265d050125N705458j3012066r596795M96435M210572P46085Q027900J2537479
5257E064943J444195k3658l7296344o284607J3697962R337376k5791686N4164194
5249A4312375m4398672K8642238k0685226K1906506P145784q968088q265687
5242a0310770J6369272k573560q810547L5442632j9608395j3601431j393926
5235d486725o392349L4823740l8633762J573902J7262951k3259764O496007
5228a2616000J7002057o108231k903643p837135J6522740l6414209K5638209
5221f716212J0875395m4693483K6781206J370438L995560k0643021L5601146
5214F571029r87606N524708K074843m4204870M1339597k0851315O215098j2583978
5206a6902494J928435N623361J0919689K346876J878663k4750446K2583735
5199C627819j6315142m969587K1337904k977525j119088p707916l230598J0637400
5191g16733j1833667j906787Q394362k75536M850546P829236j7275662J719834
5183i214407J321146J7857717l8576151L4532666q734005m423489m111136j8854647
5175c0202306L8468253j0920505K941109Q326478k1107632L443368j2701847
5168b1753082J2816935J4890926p065761j1071512p282357J9886113r663516
5161i242254n883717K3608038m5555151J8604549p571197q10341O099423k653188
5153b3403838J6316428m2121194L7167295J2488777Q091665l7052998j1885196
5146d0399061L4225947q412876J5092156k5132037k979437J8939050q302325
5139a6968583O761860Q805699m845795j2915072p994699J5213148K8092470
5132A6149028k316557k4304148J004239m34625j6347793K4772016k1209918
5125b2687758K9218654P767281j745727k8413108O869889j0132302L1235741
5118A2112670l3177835J5905126n148538q999997J1291873J614026j6265541
5111b2668216J2205641L0644224k0069643Q5110O963215j274545j7842406
5104a1956620K993761N835308n575459J8379832o739187m3721781L9254641
5097a529505j147064k92933k891203j3470745J2027584K153732J813835J532853
5089a803446J1215511k9741560K5009241q032326N848204J016386n1312003
5082d7799993M5303770l617071j4651483m600404K0770687q657168K7713110
5075A4461448m0389514j912541R384575L8395208l8078891K5327187p002116
5068A85356J2390067j7502821N68189j8846521J8805657q420004P938547J8504536
5060A3623006m9017196L3977527p912411M994052p890630L2680468l6394128
5053a5939312K2163818j546118o429740K575742o752356l6179020Q102048M1938116
5045G933178M29737l2400135R881311P691349j5428652J7122543j449121j4862952
5037b1082742K4738724m2591066N9236199k0041962j162072l410893L9491641
5030C5177829m1496692j7648731P903806J1393046l260799Q367604J1839432
5023A2275495k230874l9832308J7366718K580681Q16883j5244200J8450358
5016e817247J2416216j5767317j3357571J9638096n769724Q557944J016645
5009I17042k0158458J4446580o575576j390802M572153J6851555m41840n836082
5001B384572k2776707k671738M585204J2684623l456598J7532621k4507781
4994a6225804j5299418K1810513m657677l6160986J5039199K2237241j5241571
4987b8498503M7610343k5630813m937311j257432K1479634j5665940K0920746
4980A4020724j6697832j8021644L0880162j7048504J1164837l584454j2985588
4973a2272299p733274K8411329j7584934J2034806k2849119K5929320l9803317
4966c3867488L1342711k962142K2355455l6581326p04692j0071214k263806
4959c2752502R590579L4327965k6768899q908261L7939255j5522474l683301
4952e777638j1154741J0997689j1942821Q500247K1561464j4780295K5581589
4945B2985494k1974191j5654565l216254Q415355L751293K953872p691887J1866620
4937A435737Q094682k6205130l892898O577526L0792890k4050035m073536r530076
4929b0850840j7370347K9538224M0488095o3062618J7762419J3794563J2229591
4922A2529087j1687086J1068315n445630m4438713K8127754j16107N989245
4915c973135Q871775K2247837l4286960K4999045J5576938m7455103j0327517
4908b4347120L7234784m0780927L2538685J6689439j9715001l5354467J6058796
4901a7675811L683816J3212745r12126j0245682J1053488j1551783J3744750
4894A309397k9332455P824560J0090128K0707623k7144252J8571192k1978849
4887a9952656L4526351k6293061j3478981K2744291J1720732k7875751L3244513
4880A4635438l9447170R940704p615416K5934150k2362089L946595J6131597
4873A163809k6752320K0152835j0628941K4347651l8196409K8898503j0584576
4866a1599448k0022159K5694501k478383j1789372Q557933K2483411j8757198
4859g910715L278638j6597564K0699207q195009k1179256N5548302j5061862
4852A0581741J0003933j0102320j5487740p105691k878932L2638336k5640265
4845g990938J2625255n039502k136179l127682m472580K5623176l8584099
4838b3102549K6627995k1872647L9271894l4604059m098932l531650J024997
4831b0284951k0738470J7176203J2930695K5305812l3369132O570050J0805500
4824a604293j5879260N140021j2852L5394695l5442534r855982M3712939k4552948
4816c100214j1838851Q663778j3657209k0963720J2372675O279277Q936271
4809a3307993P461162L552479q71592j169866p851206P731276J2084596k3184137
4801a5555281p702139J171591J8875706r793549J2772447q97684j9322077
4794b0450986M5430695l9085688K0054936M205895j4010078J312242M0041732
4787C7498748l6536491O344378k5400433N042450n040759J7034383j4159174
4780a5216898Q780606J0852722j1250057k9510352K1464322q859493J7085441
4773f653709j6707171J7695341j4832948J2066690p082493q965323P583806
4766a6895807K2750464k6122338K2028534k809356j5251266M1080760l8987937
4759a4206946K1822907q060067Q308083N326417k9775217L1154664k5481836
4752a0911995o472226Q922029k7329316N0352373j7136280o643638P649099
4745a569954K673449m8622168K6930039L2326865k4993823j8803125L1250386
4738h08331p142535J2019735l53998Q488319l6492222M0517528l4559940p764960
4730b6096404M0489982m0009631L959967o836286K1590804Q058901k7063754
4723b5906421K2384939N583061N793933l8647060J8815945K6959840o401374
4716H582863m6368416N2681547m7106067M6352155k1950731J6955440k3333416
4709a4186625K0267598j8425308R711743J0898789j0060846p067342K282581
4702f579410K9803991L639844m1457408J7876176l0023793K9638232l0156209
4695b7258577J9017970k584223J1169204o579203K4830876j3878085k2235765
4688a7517803J9657940k0714111j3181737L2679325k209311p4660738O6349551
4681i596884K5287785l9512350Q672708q506043o036549p927629L8972681
4674A353719j0646835K9899852q965095j0609761k5152472K0541234l5263171
4667c8842529K3611656J7615301p718694j1737647L4113112j5995968j0540103
4660i494872j2175843N84354L5455123l326871l8592699K8977879j1253572
4653i826501J6062251k2459596j6427983L2767406l6488373K4920527K3256991
4646A1804722l3496978P0695J0890363K6307906n0974251L5853979o772256
4639f315820j0894900J9805305M671153l5344460N155050j4020460M6439171
4632I495039m4208073L5162703J3486476j1548125K003573O514921k8625093
4625a7718579j4457837K3507270K3554176k9050964L3482485j4647883n929947
4618a261279N273392k615415m651680N988992j5364706L4586881k2045392
4611h9207n228733j5279168L768878Q250447J0626808k2907347J0862909o177137
4603a6172550J860849j7555696L2323558k977172j3667055m914403o659199
4596b7761668L2812807o111454j207908j0010480o853590J6703730j2632400
4589a5060963j0248986Q905356K0839263k2521895J3327335k8214197M5455042
4582A2480955k8465031L1668105l315392m5503518K7185799O997938K6726262
4575B7775118m4150210K3904378R975660l697632j1607288j0759808K0293981
4568A1734199l5524796L528529k6538182K6299247k7177536M7200832j0486782
4561a0964489R940541N750691J8668354k6304584J6471267p623224j851860
4554D086696q233617p067629J9674066j612736l2139331J468448R568469J1326960
4546b928674n959560j5729816L4646730r938493k3465132L7504629m5378519
4539c1248835L0024966j7319405j0576289J3122823n930755q115678K5467265
4532d575908o301655m528994p561551J3955749j0223788k1358238K5016789
4525a5577596J6678678k4006149J1102478K1239386r854913M646640J2700899
4518A6929423l0679527K2491404m8033692L1544582n111087k293532J349271
4511a3803158K0510936j2879647q146544L666674j866484K358297j2374178
4504b2534104K0496509Q969717p838162l626742J6545866k8867306o821598
4497b3675820M642991L530850J0992972K4541729k7131064Q169360J2306012
4490A3377030j4726194l9433954L5998725n377090j1319815K5239082m121554
4483c63770k4563964L5460249k5635273K268174N5082641o5544034J2809917
4476a0486060K1176568n940488q254702J3014443j5131429N57716l345343p174078
4468a5583373O519310K8081477j2465484j5787395k2602480L3711756l4033518
4461c2159707N4810406m8995853M3497481l5608704J9315399j9765419k0843411
4454c9749808M0433308K071668o286390j7973313J9950108k6261789M3657573
4447A5841357p918616m0445220J6809066K7612084k7463892R462861L398327
4440b704033o183961K859994N3806586l6156767k9938224Q51310Q295663M273861
4432d895571p673444J1375207N997746L852584k9152049N957139q002038p88953
4424b3329379R866512J2589274j6500423K7798161p505052k9391080J8809381
4417g662606k2556179J1369570J8378300O354240k8814615N315622K0246665
4410B630997R555699k0425049O452376k584615j8951803K9441136j4560475
4403h441734O746812J7461391k1240773m929258J2473943o056953R869794q005828
4395b122606R657712Q669421k4147057K1311095k9041517R490655R552879O834570
4387A0205152j0929366P260425n837256l8127005K917038K7217271j6797042
4380b4090783K1710807j5269742L8399466k111992m4366138K7884738k1551788
4373a9395432L8733511l1034106R053967n565934j6633712J0568110l325792
4366a7599388K6786764q618213j4070517L774670j1372140q119753K3159992
4359f058585k7157904L8869512k9870160J9535949j839140K4764779r674708
4352H569743k2623295J4762737r332240n353259J2932977n4941258N3943571
4345b041024J177676K7163641k1478671J8062428j1975663k375450j2076111
4338c543174r225562J490693J5422769j006265M779438N960402l5591566K4267124
4330B553859n215845j9866582Q4394J127221K0374506r105512k0337791O1580060
4322C1194310o7467284N926086K0694234q154131J8981163j052301J3118157
4315A3240234j8372198J8299701k2964941j1186318q139760L1875637l3108050
4308c0355695N646440k503562L843238L1192064k7591568K3709608k2214874
4301a8274349K9803247k7866842K72449m776375k0359937K8872306J7739151
4294E409650j8396385R466920q074644J5796205j9935417j461371L0548890
4287A3353848l2173173j0675199K7794950M682808k2058048J8619709m5530069
4280d5985174N8855008L804999k8648890K278409q11557j2382819K2021817
4273h68207M562537k1121164K5154842J362900k843273k2506552J0774269
4266e484648j3496009P90287J2221138j2753388J6100075O899523j890852J6728250
4258A9114376k2050228p713158K7021235k0796077m9883469M1732510L0573644
4251A7998833j9066282k594891M516623l904747J7909833m6526227L7518565
4244E851707j3911074J9693742n5965894M8199762j5745228M6644719o2264847
4237b7497113K8846504M027560J2468597j6739654l7984621K9808011K3291377
4230A6220661k5670393r800536L1300793k4060893k944534k844926j5589397
4223c3389225K3973678l8504771P07747O8525267l2945741J6626757k6248234
4216b1254522K0406018n5743516L6666222J823552n752097P471141J3152753
4209c230449j425000j5579403l37736p323205O162132J9163093k2573655J2993766
4201a2150457J8150041o080575j0659875j646552N957036m146386j4649102
4194b5225870K1295183j5120223K1856766m537480j3399483n40857n346563
4187b1018527L9743653l3030727J2039447p486407J2062492q056079j2640226
4180a8386374K9345202l1567143K371315M5606290k6008172k8147076r073785
4173c5859743M4593527j174664m0159199J879788J8383541Q949196J4175199
4166A0787645k0449495K0442550l8891700L8065430k6057902K817136j0457458
4159b3743794L7069941k6908698p330525M4051205n839831q988546k3201770
4152a4892018Q941895J3257708k3840994M779215J303724j2255832J3136763
4145i569539J86394L1798493k3733617k5974296J9875332K5396013m5159002
4138b7180222N616040L575830Q207960K4247774k8078487J8701046j9309097
4131a4219156J2176557n730040o881411q864389L4607471K952677j4669382
4124f27673P67004K002299q042693l993947K5815145m7819663L3879959j074276
4116I06155j5383856K2801064r053186j2469515J8431238k0617920O907194
4109h478826J4885912k7581862m02988k3195866L5640441J9786469l3177567
4102b2524287N739753K4373422j2218993J5679770j5040894K4434193m4161649
4095b3718685K0211248p960114J2741321j5734937j0603489L6021007j3223785
4088b267434k2750245K229764J8934987j3970367M001224K4165718j3435386
4081c091739r99805r969309j3145363L4597834l9197155J2198077J8415224
4074a192236j5592979J1261731l920414J0413991m266722n049616j2255345
4067b0601590l1122523N6713587k5797008L5467834r207607k4068614k849180
4060b1465101K4657332j7319936P16438J265805P055056o149143n842963N7267342
4052D0184830m5716465n644073N26018K1229714k8662437p128052J1181693
4045a4028772K0588105P734105l218708r092287k3792706J1346666K9856894
4038A9393297k9211571Q97382P02404k5619330K7070190K4275501k0903841
4031c395968k7404044K3040269O84858O662008j0722548M2944599j6880896
4024A4928278K560203k4240088j2549893Q122231j6716859J1242664Q26805k495633
4016a8322292J7035372J545463n899493o070533J1249601J4169152O72019k4317630
4008i938341J3301024j4562457k4553123M7461754P164959p7364051N9103757
4001F13522j9991342N2869275m4711524n160861p183434K0230057J1712675
3994H378368k2757766R124954o614595p809437K2261761n4309911M3041805
3987h684821K479716k7343701K6358673J2897923M098277n999395j5032851
3980a1226179K4053296m3162714r321477K0546202K1437857m474463j5496290
3973a7643768J6544405j8125945J2887204o992794M955517n744829m915333
3966a9035543J1103982l763626J630315L720681R307880p654382k1829110
3959b6519803L8233642k9514980J1532199K7704650j7129889k1383730q551601
3952b5629512L0639632k3323600k22727M298608K9993068O953990l1546754
3945h837295J1867818j0623282j7901799J8450725M796697o38320j457655j1174222
3937a5517333R026843J6457091j3025072J4322971J6509540k4042938j8447908
3930a4716806J1782593p938859M6015101m8996284O707430k657912j3312457
3923b3117194L5888286k6173995J2458038q905630k8121585M3190821J7966035
3916B3184776k9851530j7628592K510097K9902928n185815j4238192N586239
3909e720089M262105Q760218j3701350k4498935L1499592k1294796J9624468
3902a068787j0314408K1086939p750104j2983865j0276242k5451896O1666826
3895A4908463j0337382k0987588j3308776M950621J4238996o227701K4851505
3888H088138j8716578K1052789k2800961J1846065P842000j6754646O795130
3881b648063j0229516j0017721K4276720j5731772j9040431K8409393J6878134
3874A1896744l005136k6490734l25096J3625234j3597456L7823725l8986455
3867a9059174J850109K5237660M044241l8792179J0554216K5710293l9327480
3860b9782314L4807068k1972401K4696851q904758r587701J6894375j1286428
3853e135308l788312j2554896J8522172l958509R035416j8579437r062743L0849977
3845E328360Q781630k3960585o822575J6314460O51416j6192123L1861170
3838A5961753k186851n4583191K3961209L6461937l5754359P51942k204907
3831a7592467J1455307q228308n384253N4917109n2794585J5918508k214094
3824c922783k620372l6871915L0800317O782696l934726p766833K734934k56429
3816a5055111M0528J0781174j8608350J7128352Q113507j2185862J1835714
3809B049952k6367917M1412742l8193334k552780R122119j174154n905497P053924
3801a4554945j7294256M0710487L163054l9706270L8370110l0980608J7278506
3794c013922p050754K588637q201832M203945L300183J3383245l0344625J5420653
3786i714470p148619J0288513l3083022R892844K1154300r678254n951826r951759
3778c4192293L2886219n271169k802871j125100N0144960n9120986l362617
3771b2843857n474944L3116344N841964m9306975M4869105m2746079J6466018
3764b0078424J8584541j9208404J0968547J1703761l4162369K8638095j4487383
3757a8041636o303170q202608L6787959J3565067o920661k7556569K1088789
3750D417171j2677714N26489K8273850k6566648J264306J7364438k8527148
3743a5925256j6850649P326914k61457K3199967J315281k6435238K6181081
3736a449357j4008581M787196J9078830j3141739O80437j532153k3488967
3729b9074334O847405L3564829k0040016J0711591j6877678J4125814n633089
3722f375478j3948177L829046K6002046k6548852K0832279j1002597l309290
3715a0521023L845138J2589996Q599447k1050930J2596842l5681538K9868744
3708B46676n916282J0276976K0046322j7747088m572211p912297J1801472
3701F223568l1646947M006499J1161046r51007j364471Q416924J814520k0741790
3693b3081658J4850782J8593125K4680174k9323369n0496507N661054M8698049
3686I581650j3786081J9406089m494129l0182106Q488102j8171625K8887824
3679b70276j1165990L819584J3652645j7536576l683492k2228460O1965395
3672B4552830j9001037l7196485r391372L0886749j2133425K4830681j6307525
3665a3759584j4416176J8938970N230352K635910m3574898K6653721K3717155
3658E425450k6626055P511844R005499J8188623k3314639p949051L925886J085918
3650a2746525J2710619l3836632R539427M0669550l1188283r441546K2618832
3643a674558j924761J273223k2485432O76136K6144055r028591l497441j4869511
3635b5386880K9292869n689127l02958Q699756R965170k9779066p212910L2388509
3627A1975363j6233489k9376488O0563984l9522367J7800287m439209j3927986
3620a3159905q013385O059682J4723339K5721898l7336928M3086167k5002415
3613F078453O026375j1930108J8525117m9302861K3983929J4292664k5826416
3606a8152847O228574M5245900l1773031M447382K1915713k4270386r743704
3599f102399N737650l701699P303723j5226802R657045o16057J20071l017363
3591e845831k4830089J629804K3161088k2491467J5385874J9431588p009038
3584e68071l2466845L5566838Q47407m0978056J6420927j9388587N0340457
3577I774070j6051769j7025180M1528794m5558129J0601371q052597M2639013
3570A7855573j068977m492261l5818447N2676172k4274439k0428252L949732
3563a1600899m075322J8362755n6346300L8477252O959736P862840K4883648
3556B4523710j1637302j8088219m046249r667026J0898869P005582J9466196
3549A8455561k6242649k5316082N4329388k7664843p931202k0557305M5629916
3542A0702784m4940886K8552244k4865354K4183646k6786171K0743207q760071
3535b1170601J1981226J3445189j2864051l416555P932063j1669522J7825171
3528B062920k696864J3159411j3969763j6202195j5695961K8923818j3625191
3521a8043825J8233097j5952740Q381440m6580438N7110408j1346585K7566144
3514A9367501m5957584L1384504m330523j0050570J6237676k689048k4054664
3507b0092708K728159K2747275p97590j6633604J3501239j8894089L5630531
3500A8189213k8927004k285890m0334232N4664347r692636J3460616Q771586
3493A3846000k9027594L2999895j9317703k1048622J113989K1033558J664038
3486A263561J066243J6748738j5904973k3600784J4809531R137477R05356j0985341
3478f560192j0689718j0999521K5710509N289058k4914537L155831J1582318
3471g426252J9750998j6055857r654986J6239327j3463878K5701364j8006628
3464b915912L503933R052776r616143O011007k7459414L3546427k9784942
3457a7662268K3464304k7797911K3402157l2681069J0995585K7527761N508203
3450A2756762l3281356m816232j6575349M4398511p625784j3289818J8789501
3443C56235K3583247n2269174R676580o934093J0947898K8959K1701965k3615430
3435a6523813Q967789J1319436j3168215q621631R218539j1988161J3822491
3428f973565r509963k1016577K3848634K1542500k9813791q14018K4779605
3421B042825k8935324Q469666Q080923M877128k687433O340683N788571l5499811
3413c1522772O8064737n8105324K615948k3478974J5163671J6083452P383364
3406c795898j4073461o184191j76184M4071462m7749966N774794L493691R162498
3398i477255J0217680l3692035L3730197j6532881J305455J828930o828308
3391a9448217m11762J4463631K2470k0695697K9363238m386818k5743701p980167
3383c4817023P662680N0917743l6315632L2570191m2059370P156495J9711919
3376D827003j275076l3809977M4800805m7726068L3580424K0078096j3116364
3369G358843m398290k1721064J0756532j3771185K5865318o067103L1129849
3362B9152900n8754576J9677715J3095050k5307895K2658433j3576020q951308
3355b2005701L1737480k825313l027957j0156071J5367585j0877413l1132708
3348c2920098N5349786m4343548Q049136J5064861k4140575J0111552J9383625
3341F554739k8739433j532896l043789k122811P402573K6861207k5805422
3334b0425832J0397386r317624R024805m572008J5775492l611216k3654081
3327b6383078L83360N3462495K193024n2853153N2786955m5701411M1503478
3320B5391670k6486226j8950735J8518557j4893258J0940390J2297569o291209
3313E26758K410772k6702153J6894799k9448404N5343037l7051509N3348617
3306C5321917m2584043k9842932M5172248k0697440J4010044J9905320M99032
3299B1784146k0459027K4771160l9318402J4710069j5472330J0444164n66147
3292d106367k8042789r917606O4115302k7464299L7974105l7651020j6666360
3285b1759034m1794014M7565399R349821r077602K0538056j9821206j6888208
3278c1886788K4060812m212571K2153383k8147169K3007978k1552066J1310943
3271e265478j5441169M0050882m5216948K4776978r592555j3950992N4884308
3264C0245026l372015m4793342J836556m314166K9951074l2325910m007331
3257b6780108M3601606m650931l6333105p405678K7647430J2048909l3756687
3250b5628564K7234163m0862743L2115890j7717517K8679477k1162242J1053185
3243f288351j6232945J2846883J3747695l2897778Q762881k636775M1922895
3236A9224505n2506554K0749650m510443J3451692Q498657k2773370q901513
3229b6767376J3571611K7314180l7891055L473203R938904J1873040j9148736
3222a7636229L9675527j7354830K633819j6457073M1643535o1602236J1723029
3215a7374458N591521K1923521m9098087N498584L0661520j0528808L8849308
3208B5523101n073412m1694900M687467M4357544k9560128J042577m336465
3201e054216J1226750l3873828K6424606J6793538j9135666M420077j5984181
3194a5182920J2540119j4606731j8471577L6411186k0043104k879449L9243416
3187A7010940k4876301L3804645j1594991j2397029Q114151P996439k4330146
3180f272292j6956471J4498828J0158050k6665501J776387O622787L303213
3173a3534999L739776K848794J3044516k2821979r795397K8250642Q265061
3166I996414J0484539m9622666K1261440J2923451j6927883j2253931J2227424
3159a1911212K8886075l0127158J6903820l7219067L4098210o699967k8399709
3152c4469008P873379R010588N870669j3503151N6842672k5091189j9105102
3145a2571142R85582J0404029j6120543J7434802k4728742J01680J6898966
3138g595368N704312m10969J3263131j5674694l2967008K7707453k916301J9061875
3130F172431j9684523K1941595k1485942L1125010k9178003j596666J2542065
3123a64033J0188894j6111325o730333K7436741m1158740K9762638k5605257
3116b2381415J4249240r112749K7815901m4163270L6534943j3570773k0434796
3109c1062919L3102001J7181509k0194698k3500256j4447208N5342511k3575604
3102g154664k2749821K0899651J1476719N350914O893642J730603l4681484
3095a8234440l019501J8099356j1526516M6365932m0394288m755461L5052697
3088B1587779j7450904J2841294k4024903q450147l9549808N1045970j0211827
3081a4212546N197355M501256j7072776K9279326k6951542J4298505j3452353
3074a8412775J5000257J6473306o5448986L6492693J9984074J910676j7357366
3067a1358121P222136K478109N591333Q02058J9672124j6704627J426765k8796812
3059a9667035L4383005l1719853j4286854L7940841o918492k2628623j2007273
3052c4904284K5425652j9398487J472443J9359075k776168J3615737l1969443
3045b9175475M8584448l3131773J3764491n894825K1248950q459220l9204888
3038c2268292L4457310J241614L5258470l9427209m3652915K4303176J012761
3031a9075085L40117L0119920N478249J1746679k2974313J3352574l3262212
3024a4274071j9372856K7867608L2282293l8731912K1142139k7616453j9401235
3017c8104487N5111818n3507629M4676631l3331692J097698J3731743J2732882
3010B406964K3535176j0644001r911089n0634452L0673857J0957476P975119
3003D359050R645992k5628858j6147887J1606779L501826j4174417Q268106
2996a8569409J5483732J1558418k0150737o760844k4351116J9044014K2957609
2989g88333J1243589o793465j6030840k561113J0138490k6813536j307573L8693254
2981E780473k7656982N1403990j8750491L305131p11482l3760230K2425387
2974B035796p133943O303800l1299224N677279K4604295J9265598l7103769
2967a7650168K3071490k8965216K2840419Q110978l7963678J1790849J1236850
2960g528476L096942k2254700L9028884j6971555j0522720M02149j7267065
2953c2016541J3164470R041277J243706q620447L6538915l3567079o049684
2946b0265383M2588391k1871174K3136883j1855178m1993979K8380334j1362077
2939a3242183q693418J4474841j117289K1384154l454511l6930497J5969571
2932a1609332O113983J579980j7388292j7209046L9702676j3845368j5766829
2925b8422228M200438n604540K0650993N083474P517943n99471k5524498J5826151
2917f871738k4194589M2234807l4845578K724092J0074163J7990031j2685980
2910e574792K5879282l5090000j4718348L396051K4355347j1010660o717764
2903a9480884j4021146K6544673N80191J9789268K089543l0419464J3192980
2896a724839p517190j5741341j1586908K9969328O67810j283291J8176804
2889A0960373k4179138n23225p397192K3162686j0871216p099470j7398278
2882c3345460J1878674K6495574k9163501K9048521n776775K691989l125688
2875a296666j0516657l580641K1337864l5093358K1812657j3364089j0360252
2868c1061142N103801L7409932j5853053r718692M508782j1012709J7083371
2861c539710J6049008k8575478q444516J8195079L997625J1710662n5677754
2854d6285084N3846315k2722483N810577J6275387m5521976L0650050L908249
2847d038965m892334k708272j7183924M2183022k9815312J0695108q27346N518097
2839a069926m096301N84332k052584J5104349j7824019L34424k8132970N6416863
2831A9264168k3836974j434549j6219091K1141056M77737l089806p109091J3044299
2823B237749j0800759K612389K9670491p317548j0216328L218816j4132885
2816d728075j2051780K870471J7998839M888231n0106328N5727869M579867
2809A9179094j6095777l0875987P001992K6774239r468315p815532K0548656
2802I248370r493326k8266604M5647154l5413692k391108K7428624j1307279
2795d547861o791361N499144r309488L0854735k5673458K1426650l9590682
2788b8132321J3279879j7884909L9064768K208296k1500839J3000693n871433
2781e835866P209090l3820278K1389827k1126773j2450004N9356425j7492080
2774b769659L70661j4661431o571492M1051582n6862697L4544903j5697549
2767b0595682K4821064j2577365J6759987l5954411L4663599l9730553K3673879
2760h939482K690744K025664J3795527k2742896M1215817p1549520J8454231
2753b5049915M0880018j4242940q709958n777189R466367K9917196l5766142
2746i282563J4645054r069411k428137k4021666P166076J9026586o275075r818945
2738b0058081K8289557r490480j4451497J8563127l904442J7202480K666012
2731A8816676l5019280L2427469j6285966k7840917M446426N146223J6359159
2724a950210r856293l333011L7911685m5593587M6921562l331291l3072112
2717a2303257o593458J5365182m051816j6476043R600389m865396J9081215
2710b43184p0216235M6177701J3799966j5510455P735619J7801433k2438090
2703b2893245j9284041O0906072j2031778p016936k5934476J6660584L3470152
2696B3876332n6609869M4200915o441455j030990j5340473l368620j0093271
2689b4807431L1316985j6794711K6927799l0068631k0280951L3218266j9898161
2682b0386835L9087836l331257j7552930J4626445k4189675j8447143K5208034
2675d985525P822112K36555J4967752l4383713M7277130k8624887j5306199
2668a2996775n398714l617419l2689781L8502035j6789834N6871671k4683009
2661h01826k6374138K574940L3356596J6365610l7999414k985894r668471K9241365
2653C708768P815310m0872030L1024098j0502961K1638651l9444706r41718L4308130
2645F733542J6240617j0849559j6327053k8713156K4376073J0084997l6359885
2638c4814424m270767M8852288k3928708J1334587k1387907L519916N535918
2631a5159097K3923757m6417144J0730367j9015845O3452578j9456974k5198430
2624b7140788J4750841J7063795k1924558J1278954j5151476O168193Q164242
2617f790797k801412J5326941n802112q740823L0987669n7353345L4910680
2610b63199k121401k1163048N5732587k9744786l3784364R634446N4997945
2603C3288180m2108404l1013619K4622567P792737K9503909r892558j7810599
2596e617787J1115049k3845084M480884O43103K4324418j0343100J8874927
2589A9632410k1856026K1707258l1351104J0671463L944641J0580702R759290
2582B3088634m9369000L9638950j0691700l8097175M2120845k4099808L954306
2575a3454948O674547Q507323j9082227O214026l0900188M4066558k40854m2569570
2567d0785333J7426912K4082070r261780R581130L10925K1183446l4360715
2560a1823345K540014R577717j8373803J32339J3302603o6049p749591k570414
2552a5030529J2340914j106701L038946l828149j9354762L6471606p544075
2545D987250k5442791J8420423K0217437m7754155J4929018m63047Q172711
2538f933154j2270380k525881j5707746J7134648J175718J785895Q011968L4124701
2530B4795769k3603636p104660l211195j0856756J0962537j2272199L9698148
2523A8408008m902814n1852383L6311868j1995229K4431644j2715378r861158
2516a2175442Q121213r088539J311597K1491497n0052831J2058319K3552338
2509d781848k0074577J3438921K8817216k3978536k2290221J6907645K6469518
2502A4508118k2200194j8405233J7356340J2058504j9009453M9851807l0517865
2495C642024o676688j665294N336798K1126000j1949700j0349795j4459692
2488a4996347L1042055l8342373K148917L5042869n30272k2367882r905534
2481a7908567J4516555k5898863J8563235O747469J7578483k1144083O945770
2474f00001q663321K108576k321989J6888291k3031036K170940Q577441j2940850
2466a7811949j559331K0699150L3882398l4905685K0265367j2048284k8845735
2459b0324069j558390J0281423Q364133j3144629K2264519K622228j1492534
2452b987319L395839L231374J3626565m8143650K3091163k5064284K2630764
2445a0219548K4854171j8880258J9483004j9935505k615676L2812693m0884521
2438a5385640j6938553P427411L6834577r511754q717081K843335J785698m502947
2430f164954r107161J1999128j5359356K2307296O828565j1478742k0306442
2423b1281666L0943211n7503905L9477639j7669159J0259002R546965L2826860
2416B6598947m0765488Q112167k0136997j2773888N0772244n8041109O4267633
2409A8033509l0553452j2335103L7468634m2359044K8985568j2909674j5879771
2402b9549333J5053007L129084K9457311l1091741J0205503j341815O70427J093290
2394b374267K2570749m0655771L8080323l9846689l0919033L5602202M920324
2387a2622162j0912087L7295961l4075442r058558M3962526l0471152L641745
2380a2239169J4543828k6222624K5773591l610314K6674846l7290477J7593251
2373E222932k2345400K5228924k5434858p621919j6229698J8170517J6137334
2366f872168P530216j774613j6008501J4326765k4532620J9265547K4193576
2359A6128202q100333j5612232R299588j149136p887619J9662292l2444537
2352b0103775K2353343j6089550R815884j962595r59864K120603J266743r135355
2344a2694566k4381732J5175380j3298814L394483K53488M4621814j1853828
2337A216225j4565022m367864N727908l42839J3753216M075879l065725j3502113
2329a1070335j1248782j41919J7273079j7803700J5437263j7087112J227434
2322b3414072j4783305L3692251J455161j8691746q673586q650208J0585791
2315b8479714M1947708j4072000j5462079K0740092j4761002J950341K439529
2308e697125j7285364K936850K907865K7043080j7071705k8416426K16557N2019570
2300A6653302m5578123R133228J6374965R137623j3734711J2216499m295815
2293i3032j3524162k9451961K4629859J8263222p809486j958808l343053J2845799
2285d41622k8661730L1443634r668076m8705124M8062661Q49594K2884164
2278A5763501k7074851k3890113K9884196J4063854l4517199M2993068M50221
2271A7672677k0861982J0357870m165640J8757951k8112923j8086109j994091
2264b6432247K2710908m454618J6347930q335283r294520j6749260J0841828
2257a5365262m624535K9583587J3797223l9419558p374234M657092L8103755
2250A9358068k4592067K0669148j918037m8782621P571982J2581655K0292426
2243E180554P562815j9477976k6713204J2323167J673129J5239099j8011989
2236b2224405M3782285n7797502J9814541K6477035j3759666J23593k1294650
2229b4878769K1951059L942740q269011k0146045L6514049q462539p057294
2222f405810M36813L612788J5526215j7235433p55450P342270j773990P163584
2214G910987O080995k585557m0794950L7065134l709225j7457311J4335447
2207H45520k7583819L5332457O712882q938422j7055871L8119456k7942074
2200e09871k1003112J591023Q711483L4595978n6235394L7331557j9145694
2193a4664030P590193j8779815K5100532N363413R616396j739516j2209089
2186B78084J7222754m3410050N163494K5770610k7720519r705351J5266249
2179a7134729K3376093j6052573K440717K6769757k0241912j5806288N204011
2172a1444924n40444J033478J1218370p632097M894788J3633509L627717M736123
2164A9526520m1536971J4524736J6254814l1733125N0378946l6709483m042175
2157a3336738j0262483k0828586K1607676M082061K6285686J3937848m7683633
2150b6198169K9054801j2626056l0413555K8334564O448517j2256619L3618301
2143A5961784J2800380o5043369J8734309J1362373K3037115j846003k880874
2136A2125715J1810826l0470719k9274545K8649315O982131j51408l761995
2129d090680k8603056J8025423J589773k182533j2437313j1419833N0609444
2122A1491225j0664862j805587O885935q598294M712726r331198K1483285
2115A4173230m9728814L2932743j6288206K75373J823411K78541M1687650
2108B5153928l6793935J7701003k4284304j1540558J8629798O363238l470558
2101h241388K8103487k5291886J0051867j836862m4602600L9049203l7189973
2094c9958152O516628L1803351J6873918J9064033l3021718L06350K1544349
2087B3128759m0391210m344425J4564618j1184644K4019570J6848607m5346879
2080b2705604k0644584M4300808O557635j4438304P003177Q837814j9665136
2073a0754194M392787K385105K2158102j9374104k2754454L0260569j1597362
2066e283551J3293263j2001962q211403R260116k781134J1494462l777489J5009187
2058A7001489k1861629J9412915o4554222L376197O6590208l3483970l051206
2051a6570218J324770o213928K165757j525074J685138K7702138P045125j7678834
2043b065126r419607J3598939M91841l1374730q110741K6179892K1048024
2036A0348492r028081j6528454J0866988J1355850o4578933N0810173M447160
2029b306805j8838914J9822623l911966J4868947l0797458J4481044q700111
2022a5382640K0866745k260844j3150919j4371599J9135466Q515212k8785404
2015b5433983J3473450L1497977k5757147L522519m558718k2160903K4421561
2008d995244J3597415n838467L5755855o8478655K199393M2590629l7352250
2001b2521324M261895L4029456k7984509Q51476L4727237k3710576M097683
1994C751338Q049704m6075634L8555710M345370m2999987M0161371N434406
1987A1222278l4176618p220972K2573339J9510881n7413200K921818K3517723
1980a9064751J9183607j4024117n740136J5368126j0676635R818793k4254586
1973b9389699M0988632l2895232K3435351o154264K994667l3946071M2467199
1966G500583k0630970L1733598l5799006k6784386L3429917P812303K0091241
1959A7353280k9809582n494881j242794k4314849R214755J6192956L7876215
1952A9775100k2439262J3902310l0963082J9722717k7038997J8905669n156100
1945a3291645n089471l506824j7166050n944440K0199029J6429802r67506m867194
1937a4204299J3543385o44121j8691296N03964L9530136j3660390j4451762
1930h074383K8785253m6595334J7561452K89817j2199479K3151723L7061999
1923C9981048o4491834K0097288K5698349m3773110O574123j2943335L5462947
1916F605476k9658874L2422417Q515424k6687078L7571858k6239442K071913
1909D601694k4728560l271777K9604059k4348769K6424713j8070508K6510514
1902A6721366k8258121K7433041j7536113k5414107o515962N4789224J8576197
1895C9795525o3603325j0884234K2491039j9677221l048201K5204734Q48708
1888h872975J116620K025764l340285J3560819k0985506J7001524L352543r549035
1880e690531j1825456K2370225m255682l019391r222422L4810493j8012718
1873E154518N215310m1342386K0880309J2224994Q874326M002612j5406759
1866c97076L7420997j2149197N368985p3651462K3900421K2480806P651058
1859A0624532l3087620K0418916K3802584n3760521L2369175j5133005J9405605
1852D639666n182723j9414377j2763525O3113036n7437869J9715815j6728292
1845b4058269J8443814j5448532J3110238M446337K0668185m2137251K7784399
1838B808921k111143J1535658j5271133k5161776K6427904k5631066M5850607
1831A8447972k1958315k0815011l283510J2453597J0387370k9270322L3754744
1824b83475J0595748p333275p839792k5282507J8470229K41723L593686j7938442
1816b5776105K4510727j0469851M735794k6117114J2325445o124611J4322256
1809a2593459K9681720k1480398j7692924L995157J3317033O380520K9762175
1802C1369824j4761029J4470783n5470486L5467727l5076724q287066L0561445
1795a725526p950596j788654m652651j6930379J6261793K8022398m4263255
1788c3026870K2073899J7219834j4777712R297290J8504158k2276696N992289
1781C006192p811817k5071823K5717561j6163918K1072269j8052949K3965497
1774F661012j9361529p385990J8292304j529304M061953n721457K090987o990601
1766i882625j0298376r900946L0992146o066770p101620J2663726K629730j1603422
1758h568157P76783J908071j1820614K664541R731406j6765510j0595057L8206754
1750E538217m3617988K3273158l563545K4076291m624925N04896k3437368
1743b1851264K3735262L8851111p7400706K8622253j1196719R486701q537366
1736a8290728l671324L1571477j3225784P259246k354311p991045j6128512
1729b2830981M63009J8976622p020655K988775K0870067l4423393J8224306
1722b752250J8465124N718249k2459297m371157K0469307l7678755L7556356
1715A4947577k2604523L1571404l7600892j7448170L5384326k1156921j0431369
1708b7338568J5627309r165128J8453856m57597L76148L728916r065960J7561040
1700I720016q914384j9605988L5531408j2477601j8235349J4951358j2453025
1693a1483565K0728874j6573695j5902005J6737135K1963661k5769043r625638
1686a9924276K5216162O218652j4060531N530949k5673815O741470N586578
1679a0364811J1943895M781268l9524379K399275M8767637m3686445K1788993
1672c894567M161423M930607k9186829J3824855K8720167l4570428K3413862
1665G399090j3073475p608073P452254j0387674K1750381k4903446L2531155
1658A3160212k9461280L0256951k1168212p557752K3199551j6578649j2622174
1651b0771353P433100K0309467k8199221K6206418K144598l6317345K3287342
1644e906994K1184874k5903373K6905849k2293245j5724075M4667690o0251788
1637c7321062M2739485k9516569M4827009k1971663r43992j5682576K4209119
1630F339751k0407070J344143K2877149k1123980l5553638P7612515o2764483
1623c1675613n084946O6680216m1384346j792827K9623415j1501487r800865
1616d936453j0914068k94956L732508m405511K0194149l6578311J5449677
1609a7752965K0634287L333489j3322535k1956868M0629657j1288912k4253934
1602b3977781J7209822N930769q532093N835212j8585367q834334j1803576
1595d2757348K3947391l655257L0937568k2331450K5093674K4754201m9097920
1588a3109141K107802j2057618Q361406J9923080n631366j354172K74159r359218
1580a0845068q022163o175361L306509m219933j2155126K7258772k714154j4031450
1572b7597974J243466R366529k1821658K6777250J2142219k3060877N568157
1565a7382888r805000R089435j8910825n565279L4941621j9734566K5999422
1558a368080M404691k7944527J3920603j0783101M0990955m6172978R192043
1551a7760394K59798J0491961q204779J1456773m6321600N3614186m73448j9942540
1543a6880043N203872j8670691K1960865j6607969L1869511l0370081k506644
1536b6001180L8320919J1578851m1561285L2486708k4724514J1571667J3789521
1529A5460687k2644295k358580J2456546j4253679j949363Q014369R579910
1522D305595p592789J8761603j6930506k3795168M6186777k5287167J6556235
1515A2204580J9825808l9942719o202851J0391800j704427Q637985K108723
1508E318899j5843972J7937044J7158177k7828821l977120k3289522K4283856
1501f241459k6243053J4213523Q796490J3838693j7524224J15570k0971660
1494c4016120K3237596k5873648K7204668j451165K794856Q909796j6931499
1487a6125516L2479171R712648m0806396p763601J8995023N429491j0411238
1480h490418J8506184l4086201L3264876l7684289L1595784k1094339r988313
1473b7976716k2565950N2369197l2497028J5066170K6719474l122002N821579
1466A3814724q127157J9354257k9471269k160862q795932j2470253L4740492
1459F884000n0262276M0544867l762220K543977j6190356J5941870J0710857
1452F410719O312146J779152k0193464j3849498j1408228K1304977p529832
1445a7174028K4733944J3853774o403086r806937l7387020L6547527k9883017
1438b5518843M114327J4147440p674932L7739776k2154053K0102532m1348594
1431b0592347L3504172k9555249M3626324k2892331o992593k3697630K9387365
1424B787711k7745052o45380K5861715j0940470r543006K8326929l8793125
1417c0690678K9159761k1297550J3280829j6095235K7758245K288649k0150187
1410a5746166J7103535j166405q326842k8718329P082076K5639490o564134
1403a0696775n76598J8386248k1390247J2843371L786955o039530J3094901
1396I408325j3815741M152769j5605319L213128K160464j3019930J5924187
1389g582117L0582633l4479928n186054K0040934l1145220L79887j65717L992800
1381b3562782r354094N4928430l0979849K1504954m3066269J7940713N143439
1374g445458k875213P632857j2099306r225071J4893915k0496650P690580j382782
1366b3307128q162802k49867K8285685K732427J043420j6353854l089567Q210649
1358a0891037Q581699J0708086J155541k3550341R604227J68783J1730210
1351G507168j2729745k4898080J3470389L5621115j2320520k5635758J0441089
1344h544342j0771777J8531395n129136N447859K292553k5592726R537953N558733
1336h669488j6432116L8190194k4062419n704065J9410022m3554263L9929949
1329h92186k08842j7356327j3824365K5006909j2345041K7825687k877281k1504736
1321a6176182J7193549J6315017Q527283n9606185J2886313J341937J9096459
1314d21809p332122n744979J0194073m628568p182756M352551K8536699m6136823
1306b8363734J0149197k0923729K3944533Q52418N461092K2736109k632747
1299A1223139k6670982L6621841m3350269N1468522l4749662n562193m922603
1292a5942207K6253661j3479867k3683516K2843089k3540305J8584549k4859837
1285c3824433j6247578L3186794K7643185l3135926k178753K3485398j9534200
1278b0605513K0766780j5404969J9157767M663599J0627236m4776745K6983363
1271A411518J472219m205189j0036329K8367798n2209769M5057788q045587
1264A812449k2042294r885185J7962273J5963657J6608016m0113620n079970
1257b4774674L0328604M327697l2180848L8393003l7828219Q003003l045940
1250a6777374J6089462K2717806k8742932l148922K1420217j0544177k5249966
1243b4235886O178177O051657j3336642M5707828j7739716k9251027J1951049
1236a4674560j1294657L4106411m0417935M438021n207634J9423701l127567
1229a6754220j089037O045564k139191L6738213m1780745l3415215M5378262
1222g016369K5268536l1732571J002797J4302649k4126877K317343M0017840
1215B0033348l445188l9636843J9427727Q30056r994467Q082165J8353730
1208A3650528l1100131J366247J5153379j2565730n685403L5221224j0416153
1201E623961N140324k3998462p739023J5022599J262508j9234473K609323r062001
1193c0375244K8363723q159147k6302650L8501848j8469612J9012679O396445
1186H968042k4858618K5249230n226073k1192835O218112L999133k4006907
1179c0849916L8653052k711592m3855820M0853815K545274j3277466N953034
1172b689619k7361116J3015376L2189356k907657k7781933J2456087J1602638
1165H523132j3976039m234628j2475772K1304498Q793812j5942944j9154680
1158b7162621M5284723k2681256n323645K961703R791374l2967811L1844388
1151A746855j6745835q128104K9973978k4844033J4864012J1064903j0783760
1144b851984j1256098J1312734J4258426k2728669J225843L461467J062366
1137e515915J0012801o052727M0332505m6972274K9592006l7565256L9070913
1130B2902053k3670154J940895J609762J2558235j7297731j5726118L8506149
1123B0823091O523809o2008042K8498430K745315p325711J1182415k3398861
1116b2959554J9858811p601205L954765J281393m764810J7110193k8098183
1109b1218590J5747387j7630222J3914517P160932k3521061N3108007o0268828
1102c2707858k4058489N2161235j5731029L1083987k8194565o31956N506646
1095a2572029j6597877K5836075k2992400r145356N3102843l8538723L3377154
1088A2469687j6498495J1160227k6443834M382890m840846o548796K4137476
1081b181691j824270o137627m591666J795373p435258J6094771J2004360k1101121
1073a3377129J0031649k5483826L544686K9380015j9897086k2763797K3502851
1066a5062637J2406496L755526k5771851K8755902J6514144l0903117q024191
1059a8329728K7155464o083796p123271k1911217J8556393m486541j1490765
1052b3713461N711729L2579475k1704426j131888l0165772Q805367K6176171
1045c442805k2244168L6652552k9844240L1521007j7746869j0106201M112186
1038a1098538L849424J8684032m7048237M5931635j5816955N886130k3617586
1031b3230095J2718024J3759278m196017l2264020L4991407L040592l4342809
1024b9523640K0218235j8691506J5037814m085755q813696K3044679P414063
1017D600194l6453014J4179071K5970697l121532j968406k6251485l141179
1010b6185654Q225607K2772131m0154341K344368R694552j935002K3349761
1003a888578l4906499J2119412R433867K0951119N508404P34708m7695675
996c5743242K5437810J0928381J6497278k8059441l0833984M3089866k834163
989a517495J8476820n3746214K7227567J8790170j7790302p861501m872410
982b1293365L7017794k3532364J6847924j3076816m3182277L3939094j7711383
975c0991393O925295J2751193j7917612K0726645K963410J2013015O167792
968A2638345k595857j9993210j1843312J5624772N983457K3461455l2684605
961i408955M1810155m8703864J1458092j6272078J7307489j2804792J7511975
954H98022l2642608K3342018J3002242q281127n693127m073605M96747O55770
946a2295668n394243M0165238k8318449j2930351J4976993k848427l031470
939i676377L00251P852699j7084016n767797K3866420K2290933k5166260J5006765
931A1622618l7756874K1272977Q075520j8291508j289424L5103665l3250038
924a4513064p585977K8606622j2449438j2651578M550443K1538310R564844
917A7060162j8721008r34797k9769271L2824368k28794j3835112j1467169
910b5071621J7409416J9535474k7565479j0603321J5515217L529297J9040955
903A1789938l1186266R068574J2084550m5485196L3550587J2680900j90649k8267431
895b5954993M53732L5217032m8277506K5287887K4640075k1211567j4953765
888b4799105J2584445K595242j3737190K2262760j8574326J1315237P542303
881h10634j2504004J2114921k2403908J0778838k1480699M9593879J293867
874A6582260j6312115J4796486l3645476j0036043P983487J304880K2605226
867C278705k9794669R919259Q797987q507836J8209565k7528336N0556693
860B4931368k2507368k7832203J7143119k818684R876834J8928792m7835990
853c0114132P349935J590413P1078K7154289J2893214k2164055p774863J6868563
845E874442l8085827L9653083l4553430L3691639K2993976p215451m6742150
838b4383718K9443499J2893347l3884711J1364637J9573766k4209672J4414573
831E211721K991257J1302370j5910031P32344k1647208m042681O0165719j01625918
823f2822427N8378869o716768O495865K0312110j5656333j905283L353752l697394
815b257609J2856570j2277379j2178134L8330769l2974609P226349j1830648
808a3104691M961541q229311p75759J2644797j97400J903024k978203J2514843
800F738841k4380759k623761J6982771J5288691l0467686L2696419j5255478
793a020962K2174541m7887306K5005335j206506j4669701J8432218p965120
786g137501J190074N89664J3999917j2330979m980230o806975j0380061M6445008
778B0588917l2738483l3356708M0875592k0460938L2712164j9323594L6314723
771B4611673m8645194K0101890R516477j5057957J8186869K5228743l8214052
764d271551k7900200j2179765K6420356j0698600J6114835J9401263l3830972
757b6944634k545050L7442120j7196135J2189804M864801k7982246O591876
750a3579464p321390j490415K6267005j5135694J3718891K0164891j9994047
743B629777k0165786J858794K1769281j4856287o969620j4682653K1018846
736i397648P039550J3132694r629917m875731j020168J9817676J8073082n0743316
728a7603778o502046o209497J3932424L1919350j3237880j9742463L485960
721a3957930J2068982j8954362J580201J2118197j1173422M910564R43537j0733228
713b3197461K3822506m3611747K8107614N137540J7654046j7514839K812980
706f789361J8713451j0768122j5149094M2439998l9881782j0937889K369380
699b0003419J0020322J0425090O303719j2680529J1015767l4584236L5711261
692F207975q470838N924137j5249328k0731097m654418L724338L5699136L851157
684F301062J0160759k8527599L1563268n6899480J5447857o012768K4751196
677c215705J794815k1201353J9030960q220703J282060j8970329K5677706
670c822549m206420k1690744K7866995m172846k1956183L9173601j6222305
663e030451J3628682l6343110P795370k0659856Q096603Q407219J5204338
656h901205L426784q594607J823885J6018508J0189246l2904375P279085K8296598
648A6633919n791820j6600028j8915345J2340805K1699265k5526789K8055828
641A1895835k8573884m797456K6440635R317812k4693046J5811796O464861
634A1866553q030423q843323L365566j2587845q415382j2882603K3806225
627a1721232K0972799j0651189J3569562J0748454j0811237k6380701K1143500
620F869956j6224319j5081671M2289321l3698649K8723869j6065023l36241q848803
612a2371560K7198892m7917921J9781918K7432790q628162N677625j6376563
605e202981n268974j3751893K8256172l8533437M1460568j8743789J5798095
598D013761K400342j7117820K2947350j2741875k8768500J283668j7828763
591d5811837N3980352o38614j129624l7410025M0010774r240021k973649r026044
583a2238688O408136l860504N996833j6665350l184762L1202682r238876l294389
575d874918J420879J9431657j6901564q38696j8354008J0844167l569506l897527
567a6739516J447255R894443K3329714k1816597j8130937J2531530J2070800
560B586692j625786n800885l4780774L3580507J0614087L464936k3607373
553a5568596K7793157k0424625L5619768m970394l2272269m1207439N2781847
546A751449j7915173N428200J3949063m180902J7220248o8984188N905777M0173937
538f651589K5753476k3075472R529267k7085714J0459641J1835180k425624
531a660835j4335410q382794L463357J6527250j726155J0286726j7488572
524a3316433J4471698j0121644O533725l0325364J2368628j4587100K2959581
517a2016909k9301750O0889542k3491585K0123058m62371l2354985J9402432
510B787432n707405j6647109K4874299l384665j6219687Q91763K6825710l1026247
502a7605909j085951R332208O283833J1682899k1872602P687406j2226282
495a7804398K3573820k3609028J9191479r821990k077530R740695Q670727K3579638
487C1443413k0798484J7241671p9169445J7913817L8192331r043565j4051375
480a8271637n613489l2126284L2409313J4260590m801520k216642L1072373
473A4712704j7999533r759217j6990795L3360456m0065432M1006420k5273664
466b1009061J9835297K4619892n8368508J5158138P539462Q039711K7660602
459B3475533k8351245N353453k287194j6151015L6989220k2241402J3784864
452A0572214r219630k2604473K1523757J141152k4783025J3582232j7355422
445b7143195J4874798J6156205k300366k854289N227718k409425j6463662
438a4912216P693181q268407K9367106j8931290J9031647m788147j5183511
431e991637J1162832M13922K118525k8475245L6669217j0018755r930472L481569
423e70044n594131o265138J836164J2138885j7670880K2196986p184146l0271462
415c1383766J9913693J5676310J0864417J7827127m6740532J4715997k4150127
408b3276881Q999950J7983339L543023j4566018j052090J4146573p735375j4408896
400a6366375K1449558j7726214n592807J4574335p6524R150338k0488429K3015113
392G938995k4304270J3149476j8996056R856668J6657651j6173614N569779
385f301371J790264J2586776l4843084K6207521j2730032j8554521R847470
378b1996977L2199449l2430561J2822887K968959P460366p675500j5402415
371b2053792K6137640r524091m599108l091448k342206N406653K7590764j1604039
363E920373r988537K187487k918415L7888769k9472919q683089j791O116973
355A048851o447585q526233J9192341r327543j956807J5670607m0631025M0130921
347I153527k7939301j82399K8996907k5957617k3886011M0895374N613685O773419
339A3467584j3106836j4026855j2753542K3077737L61689k9420334J4879218
332a7521339q419073J3444195K848921l5348546L5444767J4027232l672184
325H03973j4769889L4174259j5081944k8730701k198172K9937015q220532J2220611
317H134620j5172590m193423K4396549k5497695J4761610O592199J9297785
310B8319055n9109027K6076163j7042439Q199021J0447642j7214326J9710523
303f13388j646858m781469J3795593n872469l4294904K0058268J1810603r682376
295a1227000q018664K2646579n396186m145819M129273p748659J2605880k0875914
287a8030510M553077J2202483o003297J665955j5549834K6166587j4444345
280i439884J5383078J2063928l1591803J2488910m3289828J4050595l008575
273c3343579K9827480j0701656j1677248L5816005m0089590K5442328k1045469
266b5771729K6602127q726116k8162707r27443L9893950m134583j140243J5504151
258A3137407j7301502q227430j567812J0695470R257019M842718j5177476
251d341606j4765586N597644R515778J3038509j5733111k842673m690843n101947
243a9323835P520000j3795202j7520848L3537034j90346k195884l778250J9762242
235D014911j7283081K5440883j902657j8952891j4096549J1530438L151510
228h097436N271804p440557p326400J0543464J827139K04427p257177J0260362
220b014374n751011j0281517J4424910j9761028R154943j758067K9793906
213A3807762l1031344J6542183j2034775N600785N981471j7989902J4669860
206d453960J4852334j5272161j75235p623626J4989146J0795531j29130j8790858
198e807959j0209258J2362301M170552M796580L476653j7866080M261937m4918391
190d9733665L3536049K2082938q573026r563091R105973j3142028K5029773
183H742923J2001605j9975903q988533k1471422L9410748l1342549J5586357
176f036774J9795877k5594369J4705921j6964499K4308977k3818667n198988
169a8802522O405502j575682o576751K3719947o107313n517212m964260J3408944
161i347j3580652J313809M060699J5577342j0137107n646270p774811J4056134
153b140203o620608l600720M896211j9991053K5651283n346463j4304764O770936
145a4685381J924972p280853K4915633K335141j2690231P475233j5907772
138a3913258k521585J3651349j4210995J5459634J71431K508218O295813n1823
130G388784Q23700o824341Q365637k0113119P116366Q619273k5438199L001229
122a7060670L516733J0069324K328721K5255175k2368756l147938M260759j0603683
114g750335k0477756J155426m963834K1527598L180595N811492r924797k657292
106a4098903Q731971J164649n342493J0798762j5461788J9130906j1959333
99g036229k6053127J7789414L1810384k1763116j1819599Q263174J9089297
92A0280198j6258021j7822857J0407860L630081k5687498N9196620p856398
85A5889985j4738994q482707N834514m53797l0676776K1773368j4784158j4028968
77c9667533K8863336L921246r716790J8221906j6091906q120912K7841414
70E250761k1814537J4842440P046560k5326634K8272998k5315025K5413898
63H370461j6721444O847317k2578802R487714R043879j263778R370280M887228
55G442855k8643768J4096291J447523j4327410J5377528j3726605J0151689
48h181897p501705K7067713j1068279k1363529L0110533k722323L987236k9455240
40a9127491r425816J5688364Q031792M228171j5128380J3872321K014052j2854079
32a2701066o540508N323429L1565225j5269262k2740002J7091356r750096l0300663
24d3321587O0389434r391129l247542k9080456K6660355k3432584Q474931n194863
16a8143441K4233893j2506905Q497782k2190217K2671181j1636420r714877
9a8789004J7372095p401485L056568L045182j2459399l024062K1739958J1693152
1A5233005k0688869
0e455864          $$ checkpoint
##END=
