# Supplementary material for: Polyamide-Scorpion Cyclam Lexitropsins Selectively Bind AT-Rich DNA Independently of the Nature of the Coordinated Metal
Source: PLoS One. 2011 May 9;6(5):e17446. doi: 10.1371/journal.pone.0017446 (PMC3090394; doi:10.1371/journal.pone.0017446)
Supplement: NMR Data S1 — Raw NMR data files (.dx) for compounds 2–4 (1H and 13C) and 6 (1H). (ZIP) [file pone.0017446.s029.zip › 2b proton.dx]

##TITLE= atsl42-1-B2-98
##JCAMPDX= 5.0         $$ Bruker NMR JCAMP-DX V1.0
##DATA TYPE= NMR Spectrum
##DATA CLASS= XYDATA
##ORIGIN= Bruker BioSpin GmbH
##OWNER= todd
$$ TOPSPIN		Version 2.1
$$ 2010-06-18 18:57:07.900 +1000  NMR2\todd@NMRSTN13
##.OBSERVE FREQUENCY= 300.132250975
##.OBSERVE NUCLEUS= ^1H
##.ACQUISITION MODE= SIMULTANEOUS (DQD)
##.AVERAGES= 64
##.DIGITISER RES= 18
##SPECTROMETER/DATA SYSTEM= spect
$$ Bruker specific parameters
$$ --------------------------
##$DU= <X:/todd/nmr300>
##$EXPNO= 1
##$NAME= <atsl42-1-B2-98>
##$PROCNO= 1
##$TYPE= <nmr>
##$USER= <anthony>
##$ACQT0= -3.69238616675252
##$AMP= (0..31)
100 100 100 100 100 100 100 100 100 100 100 100 100 100 100 100 100 100
100 100 100 100 100 100 100 100 100 100 100 100 100 100
##$ANAVPT= -1
##$AQSEQ= 0
##$AQ_mod= 3
##$AUNM= <au_zg>
##$AUTOPOS= <>
##$BF1= 300.13
##$BF2= 300.13
##$BF3= 300.13
##$BF4= 300.13
##$BF5= 300.13
##$BF6= 300.13
##$BF7= 300.13
##$BF8= 300.13
##$BYTORDA= 1
##$CFDGTYP= 0
##$CFRGTYP= 5
##$CHEMSTR= <none>
##$CNST= (0..63)
1 1 145 1 1 1 1 1 1 1 1 1 1 1 1 1 1 1 1 1 1 1 1 1 1 1 1 1 1 1 1 1 1 1 1
1 1 1 1 1 1 1 1 1 1 1 1 1 1 1 1 1 1 1 1 1 1 1 1 1 1 1 1 1
##$CPDPRG= <>
##$CPDPRG1= <>
##$CPDPRG2= <>
##$CPDPRG3= <>
##$CPDPRG4= <mlev>
##$CPDPRG5= <mlev>
##$CPDPRG6= <mlev>
##$CPDPRG7= <mlev>
##$CPDPRG8= <mlev>
##$CPDPRGB= <>
##$CPDPRGT= <>
##$D= (0..63)
0 5 0 0 0 0 0 0 0 0.06 0 0 0 0 0 0 0.00015 0 0 0 0 0 0 0 0 0 0 0 0 0 0
0 0 0 0 0 0 0 0 0 0 0 0 0 0 0 0 0 0 0 0 0 0 0 0 0 0 0 0 0 0 0 0 0
##$DATE= 1252993736
##$DBL= (0..7)
120 120 120 120 120 120 120 120
##$DBP= (0..7)
150 150 150 150 150 150 150 150
##$DBP07= 0
##$DBPNAM0= <>
##$DBPNAM1= <>
##$DBPNAM2= <>
##$DBPNAM3= <>
##$DBPNAM4= <>
##$DBPNAM5= <>
##$DBPNAM6= <>
##$DBPNAM7= <>
##$DBPOAL= (0..7)
0.5 0.5 0.5 0.5 0.5 0.5 0.5 0.5
##$DBPOFFS= (0..7)
0 0 0 0 0 0 0 0
##$DE= 6
##$DECBNUC= <off>
##$DECIM= 24
##$DECNUC= <off>
##$DECSTAT= 4
##$DIGMOD= 1
##$DIGTYP= 7
##$DL= (0..7)
0 120 120 120 120 120 120 120
##$DP= (0..7)
150 150 150 150 150 150 150 150
##$DP07= 0
##$DPNAME0= <>
##$DPNAME1= <>
##$DPNAME2= <>
##$DPNAME3= <>
##$DPNAME4= <>
##$DPNAME5= <>
##$DPNAME6= <>
##$DPNAME7= <>
##$DPOAL= (0..7)
0.5 0.5 0.5 0.5 0.5 0.5 0.5 0.5
##$DPOFFS= (0..7)
0 0 0 0 0 0 0 0
##$DQDMODE= 0
##$DR= 18
##$DS= 0
##$DSLIST= <SSSSSSSSSSSSSSS>
##$DSPFIRM= 0
##$DSPFVS= 12
##$DTYPA= 0
##$EXP= <C:/Bruker/TOPSPIN/exp/stan/nmr/>
##$F1LIST= <111111111111111>
##$F2LIST= <222222222222222>
##$F3LIST= <333333333333333>
##$FCUCHAN= (0..9)
0 2 0 0 0 0 0 0 0 0
##$FL1= 90
##$FL2= 90
##$FL3= 90
##$FL4= 90
##$FOV= 20
##$FQ1LIST= <freqlist>
##$FQ2LIST= <freqlist>
##$FQ3LIST= <freqlist>
##$FQ4LIST= <freqlist>
##$FQ5LIST= <freqlist>
##$FQ6LIST= <freqlist>
##$FQ7LIST= <freqlist>
##$FQ8LIST= <freqlist>
##$FRQLO3= 1883992.8057554
##$FRQLO3N= 0
##$FS= (0..7)
83 83 83 83 83 83 83 83
##$FTLPGN= 0
##$FW= 90000
##$FnMODE= 0
##$FnTYPE= 0
##$GP031= 0
##$GPNAM0= <sine.100>
##$GPNAM1= <sine.100>
##$GPNAM10= <sine.100>
##$GPNAM11= <sine.100>
##$GPNAM12= <sine.100>
##$GPNAM13= <sine.100>
##$GPNAM14= <sine.100>
##$GPNAM15= <sine.100>
##$GPNAM16= <sine.100>
##$GPNAM17= <sine.100>
##$GPNAM18= <sine.100>
##$GPNAM19= <sine.100>
##$GPNAM2= <sine.100>
##$GPNAM20= <sine.100>
##$GPNAM21= <sine.100>
##$GPNAM22= <sine.100>
##$GPNAM23= <sine.100>
##$GPNAM24= <sine.100>
##$GPNAM25= <sine.100>
##$GPNAM26= <sine.100>
##$GPNAM27= <sine.100>
##$GPNAM28= <sine.100>
##$GPNAM29= <sine.100>
##$GPNAM3= <sine.100>
##$GPNAM30= <sine.100>
##$GPNAM31= <sine.100>
##$GPNAM4= <sine.100>
##$GPNAM5= <sine.100>
##$GPNAM6= <sine.100>
##$GPNAM7= <sine.100>
##$GPNAM8= <sine.100>
##$GPNAM9= <sine.100>
##$GPX= (0..31)
0 0 0 0 0 0 0 0 0 0 0 0 0 0 0 0 0 0 0 0 0 0 0 0 0 0 0 0 0 0 0 0
##$GPY= (0..31)
0 0 0 0 0 0 0 0 0 0 0 0 0 0 0 0 0 0 0 0 0 0 0 0 0 0 0 0 0 0 0 0
##$GPZ= (0..31)
0 0 0 0 0 0 0 0 0 0 0 0 0 0 0 0 0 0 0 0 0 0 0 0 0 0 0 0 0 0 0 0
##$GRDPROG= <>
##$GRPDLY= -1
##$HDDUTY= 20
##$HDRATE= 20
##$HGAIN= (0..3)
0 0 0 0
##$HL1= 1
##$HL2= 35
##$HL3= 16
##$HL4= 17
##$HOLDER= 0
##$HPMOD= (0..7)
0 0 0 0 0 0 0 0
##$HPPRGN= 0
##$IN= (0..63)
0.001 0.001 0.001 0.001 0.001 0.001 0.001 0.001 0.001 0.001 0.001 0.001
0.001 0.001 0.001 0.001 0.001 0.001 0.001 0.001 0.001 0.001 0.001 0.001
0.001 0.001 0.001 0.001 0.001 0.001 0.001 0.001 0.001 0.001 0.001 0.001
0.001 0.001 0.001 0.001 0.001 0.001 0.001 0.001 0.001 0.001 0.001 0.001
0.001 0.001 0.001 0.001 0.001 0.001 0.001 0.001 0.001 0.001 0.001 0.001
0.001 0.001 0.001 0.001
##$INF= (0..7)
0 0 0 0 0 0 0 0
##$INP= (0..63)
0 0 0 0 0 0 0 0 0 0 0 0 0 0 0 0 0 0 0 0 0 0 0 0 0 0 0 0 0 0 0 0 0 0 0 0
0 0 0 0 0 0 0 0 0 0 0 0 0 0 0 0 0 0 0 0 0 0 0 0 0 0 0 0
##$INSTRUM= <spect>
##$L= (0..31)
1 1 1 1 1 1 1 1 1 1 1 1 1 1 1 1 1 1 1 1 1 1 1 1 1 1 1 1 1 1 1 1
##$LFILTER= 100
##$LGAIN= -15
##$LINPSTP= 10
##$LOCKED= yes
##$LOCKFLD= 4877
##$LOCKGN= 129.100006103516
##$LOCKPOW= -25
##$LOCKPPM= 7.23999977111816
##$LOCNUC= <2H>
##$LOCPHAS= 27.7
##$LOCSHFT= yes
##$LOCSW= 0
##$LTIME= 0.200000002980232
##$MASR= 4200
##$MASRLST= <masrlst>
##$NBL= 1
##$NC= -2
##$NLOGCH= 1
##$NS= 64
##$NUC1= <1H>
##$NUC2= <off>
##$NUC3= <off>
##$NUC4= <off>
##$NUC5= <off>
##$NUC6= <off>
##$NUC7= <off>
##$NUC8= <off>
##$NUCLEI= 0
##$NUCLEUS= <off>
##$O1= 2250.975
##$O2= 0
##$O3= 1853.42560803292
##$O4= 1853.42560803292
##$O5= 200000000
##$O6= 200000000
##$O7= 200000000
##$O8= 200000000
##$OBSCHAN= (0..9)
0 0 0 0 0 0 0 0 0 0
##$OVERFLW= 0
##$P= (0..63)
5.8 5.8 11.6 5.8 11.6 21.78 33 66 0 0 0 0 0 0 0 200000 1500 0 0 0 26 0
0 0 0 220 0 5.8 0.5 0 0 0 0 0 0 0 0 0 0 0 0 0 0 0 0 0 0 0 0 0 0 0 0 0 0
0 0 0 0 0 0 0 0 0
##$PACOIL= (0..15)
0 0 0 0 0 0 0 0 0 0 0 0 0 0 0 0
##$PAPS= 2
##$PARMODE= 0
##$PCPD= (0..9)
100 100 100 100 100 100 100 100 100 100
##$PHCOR= (0..31)
0 0 0 0 0 0 0 0 0 0 0 0 0 0 0 0 0 0 0 0 0 0 0 0 0 0 0 0 0 0 0 0
##$PHLIST= <>
##$PHP= 1
##$PH_ref= 0
##$PL= (0..63)
120 -3 -3 120 120 120 120 120 120 55.71 12.1 22.56 18 15 120 120 120 120
-3 18 120 47.46 120 120 55 120 120 22.56 120 120 120 120 120 120 120 120
120 120 120 120 120 120 120 120 120 120 120 120 120 120 120 120 120 120
120 120 120 120 120 120 120 120 120 120
##$PLSTEP= 0.1
##$PLSTRT= -6
##$POWMOD= 0
##$PQPHASE= 0
##$PQSCALE= 0
##$PR= 1
##$PRECHAN= (0..15)
5 5 2 5 5 5 5 5 5 5 5 5 5 5 5 5
##$PRGAIN= 0
##$PROBHD= <5 mm PHQNP Switch-1H Z-GRD Z8352/0119
>
##$PROSOL= no
##$PULPROG= <zg>
##$PW= 0
##$PYNM= <acqu.py>
##$QNP= 1
##$RD= 0
##$RECCHAN= (0..15)
-1 -1 -1 -1 -1 -1 -1 -1 -1 -1 -1 -1 -1 -1 -1 -1
##$RECPH= 0
##$RECPRE= (0..15)
-1 -1 -1 -1 -1 -1 -1 -1 -1 -1 -1 -1 -1 -1 -1 -1
##$RECPRFX= (0..15)
-1 -1 -1 -1 -1 -1 -1 -1 -1 -1 -1 -1 -1 -1 -1 -1
##$RECSEL= (0..15)
0 0 0 0 0 0 0 0 0 0 0 0 0 0 0 0
##$RG= 362
##$RO= 0
##$ROUTWD1= (0..23)
0 0 0 0 0 0 0 0 0 0 0 0 0 0 0 0 0 0 0 0 1 1 0 0
##$ROUTWD2= (0..23)
0 0 0 0 0 1 0 0 0 0 0 0 0 0 0 0 0 0 1 0 1 1 0 0
##$RSEL= (0..9)
0 0 2 0 0 0 0 0 0 0
##$S= (0..7)
83 4 83 83 83 83 83 83
##$SEOUT= 0
##$SFO1= 300.132250975
##$SFO2= 300.13
##$SFO3= 300.131853425608
##$SFO4= 300.131853425608
##$SFO5= 500.13
##$SFO6= 500.13
##$SFO7= 500.13
##$SFO8= 500.13
##$SOLVENT= <CDCl3>
##$SP= (0..31)
1 120 120 120 0 0 120 120 0 0 0 0 0 0 0 0 150 150 150 150 150 150 150 150
150 150 150 150 150 150 150 150
##$SP07= 0
##$SPECTR= 0
##$SPNAM0= <gauss>
##$SPNAM1= <Gaus1.1000>
##$SPNAM10= <gauss>
##$SPNAM11= <gauss>
##$SPNAM12= <gauss>
##$SPNAM13= <gauss>
##$SPNAM14= <gauss>
##$SPNAM15= <gauss>
##$SPNAM16= <gauss>
##$SPNAM17= <gauss>
##$SPNAM18= <gauss>
##$SPNAM19= <gauss>
##$SPNAM2= <Gaus1.1000>
##$SPNAM20= <gauss>
##$SPNAM21= <gauss>
##$SPNAM22= <gauss>
##$SPNAM23= <gauss>
##$SPNAM24= <gauss>
##$SPNAM25= <gauss>
##$SPNAM26= <gauss>
##$SPNAM27= <gauss>
##$SPNAM28= <gauss>
##$SPNAM29= <gauss>
##$SPNAM3= <Gaus1.1000>
##$SPNAM30= <gauss>
##$SPNAM31= <gauss>
##$SPNAM4= <gauss>
##$SPNAM5= <gauss>
##$SPNAM6= <Gaus1.1000>
##$SPNAM7= <Gaus1.1000>
##$SPNAM8= <gauss>
##$SPNAM9= <gauss>
##$SPOAL= (0..31)
0.5 0.5 0.5 0.5 0.5 0.5 0.5 0.5 0.5 0.5 0.5 0.5 0.5 0.5 0.5 0.5 0.5 0.5
0.5 0.5 0.5 0.5 0.5 0.5 0.5 0.5 0.5 0.5 0.5 0.5 0.5 0.5
##$SPOFFS= (0..31)
0 0 0 0 0 0 0 0 0 0 0 0 0 0 0 0 0 0 0 0 0 0 0 0 0 0 0 0 0 0 0 0
##$SUBNAM0= <"">
##$SUBNAM1= <"">
##$SUBNAM2= <"">
##$SUBNAM3= <"">
##$SUBNAM4= <"">
##$SUBNAM5= <"">
##$SUBNAM6= <"">
##$SUBNAM7= <"">
##$SUBNAM8= <"">
##$SUBNAM9= <"">
##$SW= 19.9752069877683
##$SWIBOX= (0..15)
0 0 2 0 0 0 0 0 0 0 0 0 0 0 0 0
##$SW_h= 5995.20383693045
##$SWfinal= 0
##$TD= 32768
##$TD0= 1
##$TE= 300
##$TE2= 300
##$TE3= 300
##$TEG= 300
##$TL= (0..7)
0 120 120 120 120 120 120 120
##$TP= (0..7)
150 150 150 150 150 150 150 150
##$TP07= 0
##$TPNAME0= <>
##$TPNAME1= <>
##$TPNAME2= <>
##$TPNAME3= <>
##$TPNAME4= <>
##$TPNAME5= <>
##$TPNAME6= <>
##$TPNAME7= <>
##$TPOAL= (0..7)
0.5 0.5 0.5 0.5 0.5 0.5 0.5 0.5
##$TPOFFS= (0..7)
0 0 0 0 0 0 0 0
##$TUNHIN= 0
##$TUNHOUT= 0
##$TUNXOUT= 0
##$USERA1= <user>
##$USERA2= <user>
##$USERA3= <user>
##$USERA4= <user>
##$USERA5= <user>
##$V9= 5
##$VALIST= <valist>
##$VCLIST= <CCCCCCCCCCCCCCC>
##$VD= 0
##$VDLIST= <DDDDDDDDDDDDDDD>
##$VPLIST= <PPPPPPPPPPPPPPP>
##$VTLIST= <TTTTTTTTTTTTTTT>
##$WBST= 1024
##$WBSW= 4
##$XGAIN= (0..3)
0 0 0 0
##$XL= 0
##$YL= 0
##$YMAX_a= 5763240
##$YMIN_a= -3406952
##$ZGOPTNS= <>
##$ZL1= 120
##$ZL2= 120
##$ZL3= 120
##$ZL4= 120
##$ABSF1= 17.46624
##$ABSF2= -2.509117
##$ABSG= 5
##$ABSL= 3
##$ALPHA= 0
##$AQORDER= 0
##$ASSFAC= 0
##$ASSFACI= 0
##$ASSFACX= 0
##$ASSWID= 0
##$AUNMP= <proc_1d>
##$AXLEFT= 0
##$AXNAME= <>
##$AXNUC= <1H>
##$AXRIGHT= 0
##$AXTYPE= 0
##$AXUNIT= <>
##$AZFE= 0.1
##$AZFW= 0.1
##$BCFW= 0
##$BC_mod= 0
##$BYTORDP= 0
##$COROFFS= 0
##$CY= 11.9774589538574
##$DATMOD= 1
##$DC= 0
##$DFILT= <>
##$DTYPP= 0
##$F1P= 17.4643096923828
##$F2P= -2.51104664264777
##$FCOR= 0.5
##$FTSIZE= 16384
##$FT_mod= 6
##$GAMMA= 0
##$GB= 0
##$INTBC= 1
##$INTSCL= 8.538347e-010
##$ISEN= 128
##$LB= 0.1
##$LEV0= 0
##$LPBIN= 0
##$MAXI= 10000
##$MC2= 0
##$MEAN= 0
##$ME_mod= 0
##$MI= 0.4
##$NCOEF= 0
##$NC_proc= -1
##$NLEV= 6
##$NOISF1= 0
##$NOISF2= 0
##$NSP= 0
##$NTH_PI= 0
##$NZP= 0
##$OFFSET= 17.46431
##$PC= 1
##$PHC0= 95.15106
##$PHC1= -4.338315
##$PH_mod= 1
##$PKNL= yes
##$PPARMOD= 0
##$PPDIAG= 0
##$PPIPTYP= 0
##$PPMPNUM= 2147483647
##$PPRESOL= 1
##$PSCAL= 0
##$PSIGN= 0
##$PYNMP= <proc.py>
##$REVERSE= no
##$SF= 300.130007013528
##$SI= 16384
##$SIGF1= 0
##$SIGF2= 0
##$SINO= 400
##$SIOLD= 16384
##$SPECTYP= <>
##$SREGLST= <1H.CDCl3>
##$SSB= 0
##$STSI= 16384
##$STSR= 0
##$SW_p= 5995.20383693045
##$SYMM= 0
##$S_DEV= 0
##$TDeff= 32768
##$TDoff= 0
##$TI= <>
##$TILT= no
##$TM1= 0
##$TM2= 0
##$TOPLEV= 0
##$USERP1= <user>
##$USERP2= <user>
##$USERP3= <user>
##$USERP4= <user>
##$USERP5= <user>
##$WDW= 1
##$XDIM= 8192
##$YMAX_p= 339023817
##$YMIN_p= -69572
$$ End of Bruker specific parameters
$$ ---------------------------------
##XUNITS= HZ       
##YUNITS= ARBITRARY UNITS
##XFACTOR= 0.365940538175575
##YFACTOR= 1
##FIRSTX= 5995.20383693045
##LASTX= 0
##DELTAX= -0.365940538175575
##MAXY= 361612372
##MINY= -687493
##NPOINTS= 16384
##FIRSTY= -663129
##XYDATA=(X++(Y..Y))
16383f63129o942j7422L5289r99P978k4947L7909k5879J0811L5485j0467K6514
16371e95799q105k034q212m916J3604k913J5956r785L7323k7897J9606J8208r666
16358e64630p856k317j2386O535L5586K995k2945J1169k1627M5543j0055J9325
16346e20663j8633J182O051K930K4783j0565j3651K6381O27R301l1341J3185K5555
16333d84858j2112M2857j6696J1672n900K60r956P718l134J5604K3407r140m10K6979
16319d13709j8314O505j6127o364M2320J2269q403j579L7301l1957k0136K7625
16307c90569P216j3761P94K5782k919K5231j6773j2134K3255q706Q888J6236j7467
16294c54927j0254K1114L5375m7959L1849o15m2429L1320J5391j334R007p282J0277
16281c10467l5952N3376k9096K3924j2824J1544j4655J3783K9876j8962j8205
16270c07658K6351K165k2181J8037k0734M4941l1815J2938j62L2324j0552l0760
16258b87106K1987J0559n840j4195N4480k0913K2386j3585m4j1209J1439j3082
16246b45123K1413J8681J5486m2632K2723j9363P773J4344q732P595j0124p366
16234b25325L8626j8282J9230L0577o1651K001N1033j3439k1676J7450o59l1432
16222b13547M7786j5790l437K0440M650L097j9717J5887M733J0624j9394q6k7435
16209a92189L9681l386O402n779J041J24Q062j8868K1069J2815Q472l922p372K4116
16195a09734j1970M08J2858k2982J5240j3649j605J661K2100l815j3149j6700
16183a41337K4070j1129K1107L447K3892j3054j2593J6165j736l9294l898J5102
16171a19258k909j3154N2695q266J3337l4784P709M0287m1577L7367l4534K7278
16159g5809l9378N3820N060n3849k969Q344j7481Q62L7179K0851k1080L7386m2966
16146i0030j4730J8515O262j3268k8091K8775K1702k299o058J0536j1799K0907
16134e9578j8044m4882O4446n0007L0819N235j2640k192m3098J3749N4736K7588
16122c3868k9435J1406k2448l6825K2976K786j5068K2927k8102K1613M5988j7683
16110e5733k9578J3276m5290O0095j5498J1669k9090M1024j4209k6003R511k0742
16098a00568L4682k076o010J1486l5171K4691j6316K1756k5448M047L8252j4587
16086f5262K3272l9657M3327k3872J9778k7329k4911L1535j4755K8066N374m917
16074d9351R898j5090j3383J4709r052l4295N0498K5013p8089L4312o656m9407
16062a20893O0768l0854J1330M6655j2980R090l2356p93P282J8867j4523J6495
16050d1912M384l8909J1477K6810j0038K5654o5133J9100J7181m6627L5625J738
16038f0650J5018k0442J4197o322j7169L5851j3967k2259N1050m246m500k0412
16026e3851M853j2734j2489P427j0931L1422j1402j3122j0392J5309m28l829K581
16013f7586k8399P689K6943k0017L0332o712j5838L0028k6316j8169M8368K835
16001c6842k5814Q13P819j4823P178k9996m249L3202J3113J58m7567N5042m762
15988d6728N474k6748R61J0333k2067M5279n0143K1891K1669o103j9131j0561
15976g5874M5196l6702j0910J992J2762R590M485j4339R046N6553o1056k8778
15964h8035L1869r71l109k3918L5697N112m490K5601j8215p411Q79p903k4427
15951g9321L7131j4672l6399N2765l3700M4798l433j5504P367l3401L0389K4250
15939a9730p4348M2161j2682N890L0744J6827m3667m884L2401m2107J9430k8450
15927g8415n001M4376Q384n4422N170L782M1924j5712K7035l8396r894L033K6430
15914d1706J049j9038J6826m126k1886j9640j4576J7075K563K1744J5235l5966
15902h2446N051L6769l2878M9709J2614l3152q042k6099J9005J9820J7469m0851
15890f3031L0818l2522J448m246J2203j8302J282l9460K8855J5980L0180o0600
15878i7395k4666Q0210m278k9877J8718P374K2420k4685J733o007K4662j3406
15866d5197q23j0221K1203j9641L7131k4183j0178j9511K6191q987k4117K1966
15854e6367L1077r517l5681J7429k0730K6567N54k4511j370Q699k2896N7626l3636
15841f2756N719j3431M6263k3982q768K0250k1373J2343k8606K7889l1773J4716
15829f3509J0053k4071J2175k956l312L2728l6067K9867K3334k2055R155P890j7644
15816d4412l1388L0479j9681J0717P58J545J462l2906J2319O552M22K9170l9585
15803g4548J800p526L665Q436O356k3527K7086P943Q99q776k5890L4020O484k6910
15789g0488K3805k8223K0843n408J8600L925J8450l7483R567j1979K8531j7791
15777d7651k0809J3958n2828P4930m2548M824K8320k1135q174K749K1323l9234
15765h6275Q4141p3904J0447n0704M1473J5443Q35M828M7393l3460k1767K5244
15753c6306o158k7761L489q197P827m199r222M0739m6880N8890l021l7523l222
15740g1544J8626k6072L8891K0797k5466k8310J6919m712k906K0344l6509R87K5074
15727e3881N012j3177L0899L734k3880j3955R287j5933L3737m4231M5820m8662
15715h5230M0805k2517L1403n004l0573K7264k2622k5314M2437o254L4397l5018
15703e6226J2518k9559J2582J5809k757K110k9460J2953k6629M0487j9858N746
15691f2284P672O059k7350O886N568J784K7913l1543j4160J5289J0557j2824J2339
15678e4094k1175K7434P393k5202M7791n1267J7461l0365L3762K0055m6300L3846
15666d0661l492l5748L3992m1187K6182o544j44l132K9949J0809l0367k3398O004
15653g7737K7784l900L5799j6307r137j70n717j4044K3320j8072O33m6045L6387
15640f7206j8860K3044j2414K5131l8278o148K3269N0634m2631K7049k252q094
15628d6756q948k8839L2992j6830j3793K7817l5272L0984O030N022j403m6988
15616i5984J1551l881L6166P112k4266l7105L5186L4809m9098O4621n5376j3463
15604h9728K7506K742o187K2469j2522M9970m5602j2177Q405k2568p46M4247j0399
15591d4590k3499K9199p310l0612J5286M6805m8528J6330j5354J9709j9479Q103
15579e3940j926k3077J3930k0011M4271j8382j8386J9644o420J3174J6663k4950
15567e9410k2788J7027q15j3578q977L5422K98l3469L9827j5488k1671L9204j5025
15554e9443J8579l2320M6381l1541Q909j4599J7596K275k7453J1596k492J396N3337
15541g779n6991K5093J7633k7988m0500O0009k7522K1487l2380J3246p099k7615
15529i0406M4579K2728l9581l5142J1492M9392J2673k413k3780k441K1548j8149
15517d9500J1246K5429k4403k5912L8361j2391j3569K3407k8352k3624Q501L5794
15505c5013j2555l8054M1840k2126K1053m2065L4111J0216j171L4119k0005R326
15493b0324j8959j5076k9234m022K0296k2306M094L8202j7598K1410k3570m3430
15481a10517N9801k8488M3584k6497K6827k8195L0710k4680J1450k5179J0715
15470f0469J3509k0337J3909l4284L2136J7996k7804j7689j0138O2681n4556N2178
15458c2868k4002N430j7864L2545k5793L4460k8469J5414j2561k2258K7352Q418
15446d0196J966j1175m7881J4087J5431J2714M7780k5327p0065K1278K7085k068
15434e6371j2664L5l799K7016j7549K0265l5401J629L5522q433O469j4314k4203
15421h1798M0351J5567n2072L5043j3560l4331L4168k7476O3615k2846N512k8984
15409f6811K265n848K4990l1083K1735k859J507o607K3864J0752n6757O3602m7528
15396f8778k9498M0303k3836j2858L4838K6001J468k2000k6321J8924K0248K52k7249
15383f8506m4749P3827k9220N684%K3766l1763J212N01J8631j8271J4468J8437
15370c5983K9490j8213p0103J6958m166P1099k5200j2007l668j8039R737k4742
15358h4837K6252Q230k3114K8896l1270L7202P429l9203j707K6891j7143j6789
15346g9163O441K474J0841p439K9599l8618M8482L901k3506j7698P9J8210J7789
15333b8608J4154n5086k920K2732J8994l4650J9790K4495j0654n767j4778j4980
15321f7278J7706j2000K0703K6242o4938M255o009k31L6238j0148m540K4101m7211
15308h3110J7644j275K7209J491k0133j5933K3902J067j9188M078J4714l0637
15296h0171K9268P409j7763J9519K0277n5567K1337j0284J1403o962P435o737J1144
15283d9692J721j4030k547o366J1802j3498J4522J0806p775J7696n6336P3402
15271b0295l3168Q994j8765K1668M989m389K366n350k4016L6062j717k0260O873
15258d7008l9622M6842j5484K5353l1873l0175L0122L4151l3115L3151m3867K2147
15246d9378P772K5302p332k9377r092l8940L3665j2676K8045o283L0282k0548
15234d8560L0090p3261q050K6766j0734L7505k8041K9529R84J6384k0691J2621
15222c5458k2038K5225j6203j3094j5515N5169o7903L7114k9385P650j740N1213
15210b4965k9609j7430P482K5456n1298J391N843M2489m9346L7781j0170r665K2866
15197d9175m885j6619m182j3543L2426J2179J7221j7995J0325n8593L1517l5979
15185i7303M6951j735k4445J9847J7854m7581l7474N3380J8951j4640K3040j7380
15173f0535p024J3696R685J7187j8902Q040L690k5599K0195q329K1043k7037J3781
15160d0109k9632j5256K7703K6863r077O393L4159p5914L3419k8359J850n44K2748
15147d5756l3383L8426l2145L3160n1529J6264M1391k1714J316m834j4490l47O985
15134f6656M4483m6259J7501l3067J9960M0087l3712M16P456j2768M913K260k5981
15121h1367P995J0598J9303q520k0759K7401k6096K5338j2680o844j3247M781J7049
15108e7048j081r298P390n874N2976l3406J5728m7647J9600K3938o636O44j7157
15095e7871Q72L0731j1436k4890N441l437J8562n3528N9766k4338L2801j8026
15083d5353J1792m5587J1046J5339j2232J8333j1417M433j5429J8401M5067n6333
15071f1940j4995K549l939K4530j8751K4048m4349J9746Q143N3196l4553K7510
15059a8805l5776r425J020L1364m8560l779J4394k517M567k810J9980J7034k2016
15046e5329Q652j4394k525M860k739J1427o109q49J277J2890l5885K9878l101l8546
15032i0493M5803P361l4922K8269O459m128j2485J7197J440k9384K3619o219m14
15019d7897j159L242j1827j104k1123M7949j4332L0206k1062l0122K3929K5949
15007a7351k5950N24m7366N0603k4019J6614N144N350j4299N204O48q158N324J978
14993d5754R288m3091M4072n6922P827K6255P828k2009J4668k4509J1275K7181
14981d3891p27L990l5724K7526k8238J7601M9m0442R236K0347J5301K4647l5578
14968f5903k0169j3594K8918J5999L6531m3759J6323p885k1024M4772k1127l222
14956e4140m4781N9972l2632R515j841K6207l361l4848L6237k5344K0395k3112
14944f7733K5500r26O173j2724n968j7774M9486k2338l5423J5418K1944l7578
14932h1943j3007N3364J8383m7123L6489P899l6448J0553L380K0634m4383K7018
14920d5184m2946N2264j1654j4782K555J9457j6781J6345L1101m6736K2438k6581
14908f0504M979J8689l4698J3271j7710L4195o034j6284M2772k8937M4223m2050
14896d8088k3280L2510j1218J3894j7888J4082Q414m2489o380M0926k6137M2699
14884b2955o8080J8532L5197J227r129m5001O7401k1032o584j4770J9862m9162
14872i4494J4391K9770l1541J5845Q436q412j390N969L4015n0543K2095j394M3968
14859a3285m7042M014K1292m6583L6999M881p430m185M851j3142M550N402N5159
14846E481m2681R600k0855k4151J6662M333k884m3319P4719n1294j6129M5903
14834d4615l1540O936M64L1383l2823N0690n2474O532L6956l2963l1243L9738
14822e2959J913m7806M6589j7123M227N423Q145l814K4490n5758M5332k9825j7566
14809h8732N3494p535K9306k6720l3437j3595J0508M4914l6015l2356J7791J9689
14797f2688K6589J1750j284m2206J1939n514j5829M9495J584o650l5028r776L2930
14784d4688m3692K7774N2603j9169J821n5377L3568m6463J9991K1396j1704J4680
14772d9260K3747l3463l553J0253m1762L0552M2951o1571L8262j6690j218n309
14760f7061N3027m9600o929M8108m7990j4939M1705k3757m447K8300P154j0585
14748d7014M8542n9791K7872j9031M866k9475K7339P078j147K9396p1434O3124
14736a9675n7371K8916n766o878k5179M5045K0243r757r231K3154m4313M553k0446
14723g6705L9157j6829L4910o0474J8219j2191K3183j3516J7340Q009L523m260
14711c9634n5912N0445K536L4836o3245J6156N389l7585L8932k9717L4503M211
14699c9085m2000K9785L0637m37l3474L1933q164j0071k6734K4440j309J8079
14687b6400n7029M4935l4506K1844j7191K7854k1505r582J9093j133q579Q166K4417
14674b9616L245m2872M0866j9660j8510J4236j496L0155k2628k2696K2084j8073
14662f4965R732K6459j4931j0293m0950O6295k0992L3671k6672j1837j1537m40l529
14649f9989K2555k5718M6220p077k605l3536K0334l8315M9712J2489n5042j0814
14637i1786L4819L2588k3706O500k2824M996j407j2479l480J2521K3706R439q307
14624c9420K383j1689J4394R468l003m2538J2160j7618N7902k0469j3492J0711
14612d1211P198k0355J0950j3400J6923j6151K3340o019J0463l0369k0462K1127
14600e7966K5125j985l3243k9270K7961K6725j4211K89r27j1882J6125j0937K4141
14587d0055k1930J2400j1117K4538q968n42P585J070K1114m8449J4683j729K9269
14574b2131j4099k6806L6643k1646j340n3038R8847l7307j5101L3090n2175k662
14562g7725K7395q901J0826R555J1413n669k3539J4727K413j1162P720l311j5871
14549f2129K566M214l6825N7526k2984L0343j5252l0486K8303l31K2390k5582
14537d8247l0417N7321l7708K395p572k4092M1201l2476K8471j052k2177M6607
14525b7746k3322M905j9430J9805o846J3340o747n720j180l6303J9752K396n8495
14512a25591R4099n6753n726J7006Q819K0325K5740P376n0972R059k7420P6073
14500g965m4667Q559M87k775J8563l8510L098K248n706L28P851K677j7758N9203
14486a4367j5652j2238k650m7062L0940J8452p440k5611L7160j7367j5336M2647
14474b8524j4369l2414O9649p9407M2065k0042j9664O1639J953p2828O3055n758
14462c4645J1086j6475k9093n436L0027K0507l0374j82j9838L8973J5716r930J4041
14449a5623j3225J747p174m6373L5946K0223n0533L7019m4920J8607K9032j8042
14437e3316o727k054J0475J597l34J472j6873l626K2506j6659N0872m8477J0161
14424e0983k1307K5195P011m0640J213K885J01K336r65K1860k6176K8566K0451
14411c0453J75J0384n8069J0731L5325l8276P0348o5273O448M4581p1993K6302
14399e9770K9775k7023K6890k5791j4552K5343K72L8460k7888p6929L3037N0824
14387b7352j1269k7006J1557q320K7341l0130N5031m6664P257j2726k0067J8266
14375f4082J1734k5198o7L0646j4763N038j3503K0782K9304k3033q487q741K5570
14362c4800k6173k4082P5510m9298K2133k0800J6005k5623K0084N668n574N273
14350d1677N017l0106K8155j7654O356p936l1261M4699M711J4438j8376j8617
14338f2251k816o388L8605k2634l210k7373N4300k4517K6693k7821l0664K8569
14326e9507j4271J0997k7454K9083K7813l9032O3574j2458p902n676m4264K6598
14314e2499j9821j4081J8131R2223q8453j1232N3132m2429K3268k2589L2328r871
14302d1893q731q729O3250n2186o106L906m854J4781o3000N7788K1855K4401n9122
14289e8640J9025k1759J105r007J2677P021P139k7042N6419j8285j4290j0893
14277e6530j4138J7566P740r813J6009q524j292L3650m6225j8391R883M1850k1557
14264d9772j1451K2803l2553J8388l215M807k699q506K9024j5796L6292k6423
14252c9101k8121R619K2923m9904K9233J2292P200k631l2377J4209j708k043L7007
14239b3402n4286L3936N462j7308L6166l6704j8563L4806K9734k2330o545j7121
14227e6155l371j9648k506J7764j6520O1428k8907R042L653k1556J8871l0315
14215f8220n857L3022P364k1198q178Q509l3326L7679j4905K3263P746L070l5994
14202f7025l834j0219K3544j5870N543K2216m808L446K1667l4779r578M0398m8960
14189g8259K8131K0110K3207k5609k850L2234n0711j1216L3128M949j2521m2248
14177h1655N964J374L9549k6873j3220J0469J9725k2361K242J0621Q511o951M391
14164d8214k5214M3449k8561l045j5043K9115p974j808J4753l4375N5290m1928
14152f3555J7114l372j584j6705J9303K7927n7015N1009m2190L9677l5591J0423
14140e4559J9625j3685N451o389J4871j437l4925M2555j6564k3653K0816p187r311
14127f4392o620J6479J8805j4514K139K2659l833k9075L2526l9465K9623m1869
14115g7537L9296j2770k1585K4059j3680J3288J9836m379j8954j6079J3702J975
14103e2828l326Q919J2263l1987M0408j6447j0161n942J9467Q401r335l137k6552
14090g0257L2505k7996J8020j5256Q176l978j3629K3686j0362j3861L22L4274
14078c8356q720j0986j2222k27N2441j5144j5941Q932K8320n4694j5632L0089
14066e2140J8222l5123q973J7283L4004k8635M415L422j2042j7361M1390j5927
14054e1465M5237o9135K4058J8391k8538j4717L3602k5333N8306l0119J9353o8290
14042h8650J4107K1124K0951J9119l9893O023l725M740k7836K8462P87q111J0920
14029d1982k4184K1116J3850L01l5982N5691p895k9195j3063J4656L78K3453n4647
14016g7503K3373k1836N919M6301n6183L7767l2425M8885P087n7642M0976K1329
14004a3952m0488j4274L6785o122O493Q12r28j1423L6103l2705l5284O805k0292
13991h8470M2153k1021R293L6053k0686j7450J8881k7793K934J0460L7040L810
13979a4796m0203q652J6669J0415J6117m4444J0389p594J7460L3776p2860K6077
13967e7646O038m00K9897l6340n234M8958o2915J8283Q648j7979K328J3416j4554
13954f7500K9476j6512M1734k4289r273J6703k4039N8960l4551k0775J6094l0815
13942f4787N4533m0367p649L0159J804k8995j1649p11K8890m0797K2087M672l4167
13929h6977P406J8805O529L27K3382l7808Q767Q361l0359R051K8515j5948n555
13916f5504j3803K8425n954L3909k911j5435k128J8558j4679j3956K2771r350q307
13903d8364n571k5512k064L9515O020N92k809k8320M071K086L7375l945m9092
13890g6018L5058J1695l8304L1217M163j2337m010Q433P549r254l0292K4435K4497
13877b3168J663n8983M2146k6730J59k047J2118q931L754m1991L6205K768J1109
13864e1928M7427m8390L0820j8758m939m0229L8015j044o59K0569m0511M6743
13852b2884j958m4885K8141k9395N3569m0749R004j5474K9050k7214L1297N904
13840b5594m604K7202l7249l3160J4805k4238L9641j9395K3883k0019J0521l1411
13828g9618J5262j358N984q927K0545o072J0940K2511m6673J2231k1302m983M3697
13815c7763k3233M5283l4302K5432l2056j3587K1976J3173L221j3105p885Q261
13803d4585R160k9871j4354J4783K5957k1250K9002k7412L0685q906l6333K027
13791g1097K1127L2291m6987k0952O5322k9110J5317r153k2276J2906J396r608
13779f0824O47L69L9378l4023O437J5890l2115J0410K5048j4820k4159L7469k1465
13766e1758k4364L1219j7076n972Q052r105N0582m8520N4580o0513M266R218K2244
13753c7147l4618m176M3892p216m378j0322P230K290O428n3530L8083J4406L2294
13740f764p892m5816p352J2589j2954N690L3403j7991K8543j7747J2866o291J6833
13727a2883j5564j6605j3039N271K721L9563l9039K9704m1144j3465J2229Q091
13715e4160K6239k969m5723M7132J692J6897k0734j6109j6583j1036M0777l0035
13703f4612K0999l2307R134L7715k0881K825j6137K1805k6376J9191j3422K8405
13691c3661k7560R625N845j4780j5267J7526J0210J8705k0340L2768o4102O3166
13679a7865n5194L4765O251m3711M1287l5195J847J0409J4112l4929K7513r839
13667f0549L4257j0581K2726o0286R445M066M3749l6504J8499l950q0015L9392
13655g9751n5J2371L6855m8208M5927k8620k319M941K1447L2751q148M144r2479
13642a01144M9895L1735p1950N8225J268l3240L1902K0896k5301L333j2701J3911
13630c3171m6131K0166L0568R679l3567n876Q127j7783K0630Q148k8940L3163
13618c4987J6534m6191J4856R509j0854j969l405K9269k4709J536K109l2717N4703
13605b6316l8743M138J9524k3561K7545j311p021K043j3586Q044l1512O2431l8685
13592e7010j3883M0519J1872r167m6337O0296m2392l8917L2166P54K3233l5825
13580g4691O0068k8871j6312j3741N296L9641k5878J6652j0337J5196n820j9483
13568e8280L4603k992j8998K9822j6026l7677K8176Q603j7600k823j1726j3243
13556g8161N499M5025k5132K830q879K1j5515J2107J5414k7681N3833l2904k305
13543e5848J9792K2011j8821l4995M8273k1311l7788L8047j8823K6600n1376L1140
13531e3099R107L368o357K3370K0939j7469j4446n3276J02723l5534k9470J2787
13519c7357k2269L0714k171J3701m4879L5001l2067j9343K1144R502k4379K3891
13507d8512J6546k0254K7355K121k6020o2191P0730O010m585m834j2043P798j6902
13494f4781J1163k5874O7033m2218j0399L5958l5799L6147k6441J207K1092j7279
13482e0191L819K4627k6393J877m331K5235J5448p1068N1990j803j0537l8238
13470g9565L9015j2974J357M3234k6825k8763R619J88k6160M2224k3219J9477
13458d2392J6195k5144j9512L2782k7590J4562j956j9387L9358k5509J6626j1232
13446e3199O782j4203M664M5355k7013k1694j1083L7580m6729K0312R680O07l1435
13433h0376M1527k7162j3576L2768P739j0410j0641L9352j9418j2564j7169M9511
13421b0419K833l0343L996O097l1010K3685l9480R416J4684o057Q595M3109k0820
13408c5714j3022l6930O0545m2052K3453j4131L314r353M862L175J2507k0656
13396f4002K1452j2746l060K1096j0270M023j0824p188K5258k0679K9072m4527
13384g2395J7359j3307N32L0943l441L2740k879l1458Q879R84j0340j6627k8985
13371h7995M6707L140m318m5618P5276n0974N9012o9259M3509k9873N1765l4399
13359d3027J784L3370n5979M3161j6953n925l0454J519K1359K5584k7721J3851
13347c9431j788J4553k0145K610m614P1098o3428N077k4485L2879j106N52j5883
13334d4111J7328m8414L3187n1184L0214P412K2552R900j1246k903k7316J5963
13322d8618j2167K298K8743r854j979l9199P0127l1212k2121L2397l4377L1632
13310c4330n3272N0565k1162k944K8431M393r295J1646J0360m7209J6452O363P93
13297c9209J24o4158N7555n593k8723M8081k839J4358j7834k06J9480r311k5915
13284e4190O713J7939M999l423n818K4876j9933m7779J9782M2628l4249N398J8993
13271b4064M0000o9299k8778P5165m8934O214O208j5411n467K0704m4099J6939
13259g0822J6769K049J0464K822l5792R68K7259o186J6882K8105l4135L2170n3935
13246f3382L1820j0231l550j4800n18L325K787k3051N6075l8569L3294n6184Q773
13233g4211J9759o793L4575j2050J6970m3923j6045K4968J1288J507K8837k4548
13221c9666K0009n0412J9855L757j7134q471L0074j4195k275Q168N743J0735J3408
13208b0404o3609L3716k8153K1724R634K1057j2423J3911j2213j7299M561K106
13196d7392M217q296J8356l5293J7248N04J6091q055M0554m8020J9131l5664P967
13183e8652p765M3094m6571m905O7478m2775J9013k2283l7977Q4307k9926k9472
13171f6434J1910M2017j8436L887k3865j6210K0596j2140N6110l6467L259j0203
13159d5976k0368L2146j5052j221k3909L3276O411l6264k2N2255l8214L9753m2742
13146e9927n937J5884p993K6098k641l7075O1665m1146j5319L6716j0930K527j5286
13133e3364M670q378l822M1505n1577K388L7428m5860N1187m7263O175M1589k1517
13120d6839j4859M6600K124l0171J4751j9640k1835M2058k2603L995j7819J297
13108f2941J0521j600R032N124j6530m610Q093N866L9192l7523k2908N2973k4463
13095c9774m392k7730N9299O780l3890r860J5644j4134j3660K2824q018l870l7458
13082h8239L9343k6674Q424J2014j3975M5549l2992o947N4086k5014J9389k5598
13070d0634k8991J3449P138L8313j6591l4252K8718l2561J4608K1784l2715R139
13058e2595M855j3066M4021q663l0791L1473k4598j0814J8731N373L4394n2515
13046e4195N9096l2069k3434k3782K7229J1614m7934L0660J838K1852l8342P538
13034e9929J1427L4124m6561K7836k1569R701j8414N1172m1879N9634q6154P9529
13022a083m2505k5241L590K2976q247K5709o4762L7467N2958j7532n5918L6463
13010c6125n109p102j1353L4970j9873m117k0614k5188P0977N916m0060o399R037
12997e5040k787J0993j5034j9913P1111m6167k954J9706j1361j3796J9790K1159
12985b4293k0732k1737K8270p430j8349L9973K3332l1584n463L026K5310m4058
12973e3735J6629k5253J3964n1475N7768J0829j6473O177k0459M741k6006K8919
12961e4374p213j6365r782N5619l5369O0303o7555L8062k0245J981J8552o8206
12949a04592K9741K1810O7031n0861J1798m4331N1099l3057L1800j1648L01p052
12937c7961l4643L1955K1918l7864L9311q0339O2353j4816j9020L2173j5677K8837
12925b3773k837L888j281l1972r773K0257P36O068l3029J5535k8456M0691K300
12912d1646k460k1242K6986j4520L2793j0952q730M518J4843k3741j9020J8053
12900d5118l4938K0567J2110l158K907j5282J1701J4621j4963J0516j8425L4899
12888b4563l6937M7454p0646N9710j6934l6140L0714q86J7385m0448K3525J7008
12876c0758l9150K8734l398l7546M6166j8856M119K0780R714J6997n3216K2609
12864c3805J3531k7343q047k0215K8090q036j011j465m526q196L0886j1137K8842
12851b2432p869n343l1437M242K2507J8486j1005l1986J6784P09p60j6666K6133
12838c8637j5203N8406m1909k2455j1418K3501J166N145L2436m110l6410N380k1976
12825f6084K5355K3808m5120N126J2093M3820n7316K9879k1658Q977k1191J3418
12813d8893q148j2821L2380K3087p617k3290L6444l3968k3438L693J2318J8922
12801c1331M583j7144l247J3682J0459j3864K8748m8900K0191k880k8137N3239
12789a4601r910m892k3433J1920j5662N034j891j4173j790M3454k4074J7001O164
12776b6853K4055k4501n4690L4387J1488m1994N1760m309J2167l721j1226j4784
12764d8221N806J8424k9842j234J9016j3891L801P865Q826l0358J7551j848l201
12751d7306j395R114L278l0188J199M7169l3844L9969l7510N1198n7778l4721
12739i0815N3399M560Q507m3209O5161l8466k7553M1759J674j0989l7933K930L7806
12726c3169l1054M2869k0296R26M759J2085J1104k2097k23J8823j7085m915j90l2878
12712g1341K1657L2865m2071r518l138K2048j3611L1983k2644R329J7550K0806
12700f085o7738Q0274p7968K3472L9750j6622l6144J9167P8J5052J1051o263k3301
12687d5277K888j9541M2178k7225J3465K1737k1443k0927Q595L6742m5175K8688
12675b5295l4105J4179j8664j2533K2623m984N3010j7114j9776j9106J0514j0224
12663f1475J6757k9198K9759J1624J2489n5996K3648J6472L913j2971K6175k4447
12651d3250K6902j3753J561k009l785j7012M4460m28k2936l9974M4744j4622J5336
12638b4766q567l6860J1161P17K8381L2136j3801k3895l938l8420M3435n5392
12626h9809M6357J749J2434o055k473j7210M5422k9452j5266K0780Q765j9696
12614d4454k2724J304K9554j2019L4003n317k4602j4504m690M4078k1911m558j6746
12601f2586k1376O2820j3008O2762o5428j3382K0550j3678k7658L9083J1497l4010
12589e4414n255J219L6937l2141N3894n8471M891K0417k6989K4742j0527p914N444
12576d8167j9243O5055p9194K9543K6125j5786j6376m570N9377j9016R4m0719
12564f2877L0011j7217p227R294P719r14r770K648J4921m2422M3036l307J6796
12551a9309l4754R269J443J7529j2134r797L7105n8689J5444m348M6537J318j1362
12538b1748l0579p142j5704K4962j2136j341M0837M884P87l771l6193J8469J2885
12525b5790J8294l5709P929P5m1751K9304j5012K9642l3882K8227l66j3046k068
12512e4153M894K4500j5588J3162q212O608O684l2715J2556l3424L7251l8047
12500g6484J8647J1576J6138j2128j1725J3953lJ7663j7666q535J5690j1481n024
12487d9379Q677K1261l6691J479J2093J1918l5822M0890j9968J3052q179L533Q645
12474b8491k8983K5974j5184j7930N2984m0804M107J4382k5111K2059j3435M57N3052
12461C077m4786J1018j0829J3115l7488J7242r900k956L4611l1257P72L1654k8562
12448e4289n194P805R958j3750K5962k5424q59O860K1700k4879j5028L2353j0224
12435d5009l6180M0505k1908J4511q582L2290m6301L1391k6352M5632n9681O3006
12423a6678k3631k3229K7188O613K3696k4569q676l753o005O122k746o241L2473
12410a9436m2711K8425m7430M7442k0234M0472l1410L475n036k140P866n575k0012
12397f6304P290J5708L0102K717m8371L2340l8067J6392K811M535j2106K5073
12385b7880k5017L658o589j7932L4227j857l5959O8334l3290J6691K2961r504j8373
12372c0530k9829M392L1648j4910J8194n1571O1650k2075L6421n3522K185r768
12360e7715J589O0452p7124L3809l036j7076J8118j8609K1081j5978k400M1889
12348a5000m1271K0786k0601J2398j1084M3641j7356r962M7563q2945r961L8756
12336d5036K0129q988j6411K1544J7825o9315N5878m9999L8466m8443L5857j0565
12324e9058K65N8580q1869L9283J2762n8952J8115j1816L3475J4750k7118k3422
12312h5005N4021j6668K67Q689m9073P5522K7116m2676j5459j1329J4272R085j7134
12299d8372q328J3327J7050N4499p5657J4907k968L0074l5976M5479p515j9629
12287b3109j2041j5121p312J4829K7965j5202J3800k941k8940K313L3448l3620
12275d5931q10M8793m9218K7268J3908r174l3369J9981J577j7672m1480L9996
12263d6131J121K5601j8622K7048m0808m656q560j933k174J9045j633L8246n0562
12250f4018Q4511n3753O643n1607Q090O0037m8039K6642j96j7847L62J7755N874
12237b5546l5994O0343m2578l1487K7766K5512l8552r99K9282j1297N074j4765
12225e3241j6493O0533J008k8523m38k8372O1506k0017l9627k0395K3291L2567
12213b8201r042j3043J8712j1356J6210l6884P575K9409l3154N9988k5073l4956
12201e9815K6210J526L2877l9642m3934L0972L950L4867o2290K0125o147K1592
12189c9709J2668r632J4612l1242k5496J6372j211N3203k5605j7967K5864j263
12177b9406l1761M683N8064m4170L7394n7447L5049k592J9981k2565j7787J8096
12165c2461L972L1792l5706l9853J8985p056K3476j1216r74M0119l8742m9514
12153i7178M3694k9411N1977k0398L732o512O6804n3737P36k5067L8845p848O733
12140b7630j3143K3537l2092M8037l1564k7194K1393j8600J2425j4021J656L8076
12128a9120M7320o1781j1289J5387K436m2531K0910K0253q71j0419j6470L4642
12116b1533k4926K7891k590q572J916p849j1680l501l732j7123q255J0343J3160
12103e6451M747L758N677J611m604m4051K6317J7340K8430j7493K246R810K6134
12090C471l9033R687l6190J2596n008M1620l7203l8234M9758R994J880J7756m2561
12077e1467J9847j1627J8899l0435K5947l3747J8110R148l080Q886J3156P631m6181
12064e4913J1975o163P695L4142k0778k9276K7411R663m4045L1358q66o803k3574
12051f4174J3833J6760p21m505k5758N5105l6685j2541j6471K4378k9297P0968
12039i108k2954k4528N2580j1410o1631K1759K6650k4927J0149O571J4161j449
12027b4137j6936K3799l2794L8607k6667k630o987J4926J2221j1557K720K628j5340
12014d2147k7497K7690r742J6256j5418Q243m1145L3990K7104j8668J9202n1669
12002g3801l886M9154j0149L2240l2391k2194K4860j2459J6018j9096K4802l877
11990c0779q965Q28j000J7157r274L6696n7469J5374q903L1460k6963N503M0371
11977D036k7191p987j7661N435Q52L4142l5192J3871n0702M1163k5523L0848l2918
11964f6827P589L50J5872j5466J5725J57K0015j812j0779r918J8762J8106l7223
11951d5449J6521J0844j1045K1059m8619Q204L4760k2995K9773k1028J739j5092
11939d1328L6047l112k0981k1634O2793m0905j597M559P34j9972L2183j5499j6868
11926d5580j8607M6247m2435J1765J0572k2350L6212j2766p15m9083O9710m5727
11914f2757M4490m5644L5224k0257J3469k3807J3316m973K3095Q821k5738K6974
11902a7787J8153n5621K6819l3928J54J6508K8304k9283J4052J3380K7088n9267
11890e1428Q296p30K8352O841l7596J28m2581K7921M0119o6957N2861k6533M4604
11877a6703j7461q291j8426L7827k0322J1638j5100K1874m616k6833Q829J775J3276
11864c2533m4502J7027M4925k8398j3234J9605M1063j3635p4971M0791l254m564
11852e1680R296L9555m4425R408q376j1657P39J8936M0421m8041j5672k3628L765
11839h1359O4670j2027n0266J8608K91K6199k5703J5464Q080k6850O5678m6224
11827d3439J2674L8039n0886o337j6596o182N4560j4193Q059r663J0104m3725
11815f7585L2440m816Q252j2288K0745j8243J5724M555M163k0704K3900k0841
11803c4698j0846L489j9126J9468J5281p177J8299k528l4536l3629K4825L9609
11791b1569J7538m1674J6366o325O891r128K9840r923J2897m1575K8332k2929
11779d1259K1877k233j3492j2874q026N9142n9641M5935k957j8475r12M0347k7302
11766a9870m072j3721j1070j863K4341j7463J304l05J644K1191l6960N676O9437
11753A8269q2189K4411j906k095L6836m2280O524J5475j4725k2677L4553l3815
11741f3619J7854m201Q103K4490j6032l5858L8823k3938M1002n162k20R536o582
11728a5804l2379R535r469J2475l605k5083l418K1195m821K6068p584j6274J1838
11715c7326j3238J3893j3065n883J5118k0599K0250P072J9081j0651n640k5501
11703e6489K2461J7923j4257K056N269J1276J6336k7382j4272r568j2810K6014
11691c3443m2661J6953J5872K6197k3605m1505J7737N7172K133k8342N279K267
11679b5946l6996K2033J4085k6782K0327J2486n654J6503p1444L7522J6503l8828
11667f6191r14J3495L7473q551O418k9183K7470m5645N1445k9960K7339o307j3972
11654c7083j1548k625J8283k2977K9340k7814P743K3480k9781N0225j6773l2686
11642e2216K1267n0669N0253K4058K8866m9286l033M66j847l275j8083K6944P3k9135
11628e5617R790M210L9166k8764k1897K7951m9413J2964N9709m7016L4707m0114
11616e4324J4746l98j1696J8878L1546l2934K967L2570p0608M9837K46j9423k090
11603d0683K8409j8924r418J7553O867j3519O803k4401K9149k611m1513L7038
11591b5250k0742J6187k4813K7274N283q939m1601M2057j0746R111l5198L2337
11579c5040L4415j0096j4549k4617J7630n7379P0059m190j0689o13j0524J5486
11567c0107q443J3526j3408J0054k1873K9307k6606J2837j7006O194k3095N9831
11555h789m5439L1937m902r047q469n1044K6725K5541J6540r170k13L5830m2266
11542d2766j233L2404n6050J3612K3816K0800o287k9933m0886M9174K5930j8428
11530b9847j0988J558L7627l5495J44L1797l2734q821J7836K8507o4117M1896
11518b2637k8192L6960k9729K672J2406n8575L4801J5227Q107N214K7388j0643
11506g001n2865L881L7495o142j592O949o2054L9015j9706J967J2683P296M5274
11493E200o9948P925M2699k6796p40j1820J5908j3093K2104k9814K1576k6884
11481f3683K4100K918l345J788j009Q456n1983L1480L6664q794r245o749j6559
11468e5961P8315m6382K2397l2581j4124O687L7081m7375L0603j1610J1618q194
11456b9526K929j3274J1434L4602o4779K6599O7488p3654J0683j6350l1658N4283
11444b1223j4207n643J5129m2999J9052J8974N6612n7972J6083k0533l6680K2066
11432e1341p906J5657J4715j0199K3016m5552M3877J5694j5583k6930J3618J7115
11420a3819l0757j231N84O1217r4758M8550j0917j0300K2492J057L6293l5223
11408b6812k9029K0338J390o986N568q392j9644M7151j0278Q961j557n677K0005
11395d962l8685Q178K6340n8250K1948k671K3751k6249l0450M9106Q079m673k0134
11382d8672k6294N2132m9447N1607j7647J891L0185o6188M9398p5361N3864k881
11370d7413K7135p343m595J5445k8290R748K7699k4527N807M113l0725j87Q655
11357d4478k6357L0735o702J913L3805j5921l5368O531L1552o159N857l1740J1431
11344d4901M9924l1319r484M803m2792L2166K8124l4539N6049m2639R944p969J9747
11331a2886l018m740k8888R505L0601n5107L0557L3802n9697O5787r08o5313L9357
11318b0948J718k6003J1262M4761m4627J0360j7538K0884l0057M4717n2668J2602
11306d5537K384k8877M7659k0396O9363m5222l8633K971K8034k6599M0909k2848
11294c6792R557q830k2817K8500j417K0874j3092l9374K3389K3247L644m0571
11282e3682L0844k7662M8254j7345P765k483n3703O6981k915l0029j7317J4541
11270c6751N869j0800J7694j2813M3439r8037N8052l1346O8060n1485L7467k0600
11258c1251j0860k7583L142K5400j1717N8079j2776r378k0777R407r886M0550
11246B350l9893l816Q483M0696l4354j0762R895k1167J6081O614p253J4626p408
11233b5908q251K3696j3627k6386l001K8470J0133p1401k098N2448m5088M9435
11221c1578K7436Q844l7092o287J4982K629l8102K0719J7982l2825K7689l577J88
11208b8992k4810M6453k6045n171k621O332Q0j3091L3361n0176J7655j8077J3693
11195e1409L4876k4192K8189k9356M8985m2363K65J9099l0769K6366k3381J8952
11183b4738N645q082K6681l7006j8582q668J1580L0269M551K0380l9673K6094
11171a1549l9462K8327L458K7013o9303J6079L0306k578j6848k0766j5599M1505
11159b9417J4090l4915p998L8722j9229L2697m3171L8677j6844l5010K0151j4444
11147e6691n315O3243m8404M6398m6389K5484K682P9j2394l3553K9109K9578J8594
11134A2421m5217j9896J399J8322k7363K6933j9782M7523k2041k6894M3872l6642
11122d7365p27K8935l0118K7729l4019M4833j3800j306J1495m8417L0344j8572
11110e0988K8435L9538p3970M1225j8344n999M2569N106m7983L0515r795j2599
11098c2290L8161l3788m036q35Q122k8476j5823O1360j0879p07l8604L0106O506
11085b1183O368Q595j9939J3745k2526O151K9168l8099O789J8931k3972k2546
11073e8518J0228J1803l644l8282O1510J3272k0267l753J1733j3364r369j0329
11061d8980N600J9547k542J1878k0465K6637N317l200n1387O0912o6027L1736
11049c0974J7341m5343K7609J2806k0891k198K624m651r417M9664l809l5039R547
11036c2731L755J2041N632k7007J5084k5171M136Q907l586K1314l9002j5866J5478
11023e7016l815K4033q274K0211o035q84l0098P5636p4278L3759r338m298J8768
11010b1629p924j9895P804O441k2337K7920O85m712j8328M9882q693n684l9517
10997e5987K0553M0784m7606q321J5250o229Q814j6389M0544j5029k4843J2220
10985c6239J6836J8193n8095J1913J0530M2404m9908L1145p229k097m1035L0655
10973c2927K6708j9358L94l0219J7772m738L4677J5991o6684M4778L787j7342
10961b7161J147k8728J899j0978M3154k7464R702k893m5138P0594l9277R151J6988
10948b9004o957J0493K1453j2857k5417k2O195K2535k3914j7832K9959j7831L7008
10935f191k2571K0792J7080o9650P952L1123Q729L435j3815l4590K8224J8622
10923a0860j7736j3838L999q295J6935O106j4608L653J3558m4600J8526N1536
10911D376j6976q465L454j889j607R532J166l5402J4819K9370n0430K1048N211
10898b5793J0302j8242L273O442Q389o1001P5310P196m4262R274j2630R83q831
10885d9590j2338P3611n7451M8822m864O190m8178J7758n029L2078o4581K6152
10873c7420L0242k3794l6562N3402k6079M9393m7804J1788k8376L5477k7461O762
10861d0432j1813N3098j4119j5695J163K377k1717j083j0515M258J7743q948j4071
10848e9754J2655M8305o3254K2286J0926k6476L2067k6330J515j7049M3883l4689
10836e5915M5531k4232j3344M3268l7473N049n304o784K2565j3955L2484k1041
10824b9151J3032k916j2585J8211j7874m4492Q3781m3295J3779J6694J9403n0424
10812c5837r274K2833N636j5805N1508r0676N7955R276m2553N6266l0213j9172
10800d0056L2795k2026N231o5554P3893k6555K1242k9564m470o573O0601j7956
10788a8992k0352p767K0546o389j6800K9828R364j2198L672p604K0204n2651L1096
10775b8043j3009J5383K8383k8789j5175r49M6736k0591l6311M0274l4906J8595
10763b8402Q799M170j6094J5410l2886M455J1385j9026j327J9303M9636l1928
10751a6505k2945K6839m3450J0231L9380l2683N6514l1905m9323O1412l9060O560
10739c4935k543k814J9332l777n637L2895O669m8890k644J0817j870K3947k8034
10726c7484K4062r280M402m4025k1638M0772l698J0704K0039n078l2471N1201
10714b494k0051M102q904k0144K0841J1296j5359k6226l08K1076M7808l8553k2166
10701d9082K0903p445n223J4538m3830J0745J3353M8432l8013K796j1854O053J7623
10688b1004l7831L7858K2506k2831m83L660k0867L7906j7400n2993K8877q916N5323
10675C805k8130J9895Q080k7738L191m729Q048R45l1009M3707r337j0992P736L0109
10661A3581m1309l2K036k342K1951k9546l308Q354K1965j0565j5096k6805N4120
10648f996n3495L7799j5899J0870j0596L152J7529p88K1030K681n0299J6345N173
10635b3494J284L577j1689Q013k2342L0019j8257j3374k854K7395k6595R166R076
10622c0075j1856m832n89l847p29j3772M6200p211k101l7710M6655j620l969O85
10608b4771j53k1148J8188l021j3812O8245r9169O0566p933l9361K5529j7539
10596e4379O0057j2260j5471k2056K0174L2362l1589j3275J7626k3978k8436J2406
10584e8819L7751l5110K5040N865j7483K8005j1358r40j2870j1982K1171J334P52
10571b8644K513j0220L4881n1355R273N3278l0359m1134M3688l4864L3736J6957
10559b250j4187K69m606l6877Q692j8303M4901J7482j3921J5060j0249p9226P3875
10546a9340k2229J9294m188p100J8468K9245m6969J2442q451k4028M3002k0822
10534c0676J1413p693L882j796J4627k0318K7259l3557j724K715j3493K0513j705
10521c0553M1463n8297Q778L6820r266k2948K4345o189P335j5946O398k226J4698
10508e588k2455J4192j5194n684O744l754N670J5376j0697M510J853J3992l8963
10495c9998k8848L8827k1209L7078J0380k2024J9437l164j1083k1572K7173J824
10483a3179j7944j454L8548j2534j5367k8890K3199K5214j5065r594j9770J4031
10471c2805K0901m728J6867m6425N1445k9386K6352n3965O1904R728o1116m5085
10459h6313Q5670m1318N5025m0965k3656M2945m2978N1198l6593q013n82L4522
10447a1058k4652L748L9268j1166m1922J1986N117K3722o3804P4472n8483O6881
10435A4109o1659J7382L3105j3181Q72J3384M383n8177j7903L8273j6075K0102
10423b5385j7225K0315p150l083l928k295M612K2251m5894N8540l5629p621J0705
10410c1787J4736k5545j837N714M3235j8570l641k4666L4276j4944J6324j5782
10398b2487k0486J2114r485N4855p8466J0208L7438n255j4178j5593L4958l7821
10386e4198K2222K0642j1404K4096k6565L3843l2468M374m4645M5439R571k4673
10374c3766J8667J7469k8785Q143r690j3440M900N608L3859n1174N2489l6843
10362c2563m3j5627K4552K8217q172j1777k529k9852L6537J7865m7204L6271k7040
10349c1365k0614M1826k2167J1468J2180M954J8162n5850J5171J8384k7999J5274
10337b0576q630L0641j8300K482j479n306P776J431k2902J4893n806j3567K6740
10324a2603j2830n3294M1377J9870l5240L3595J4641k4034K2649p77j3519p499
10312b7664L494J1099R504k9251L6749N680m3066J5470j1815J2470k3626K1967
10300a8989K799m8186O5148m540J896J547j6049k4340L7875j3944m2420J2421
10288d6782j839P6295n6839K865J1160m2659N5765j3450j7554K6877j4315J0918
10276i558l1847j4918K2185K646m644K4743P014k3583L6268l4787K689k0517l782
10263d8091j8892J6736J3160N2266n2988k977L826L8240r264m7824K4391L6644
10251E227j4940q162j8107j123J6602l666K0334L217k8857j8354L768M7666P950
10238A1555K300n3614j0482K5423M4827J0613n9495n416L3095Q464m5093j0108
10226d7931L6061P085l1470J3191k2448K9273J3512J4722m4457L7173J3907k2495
10214c877k5007m845k1440L0090j2036P225J2143q816p347J1103J9116j9713j1568
10201c4972J3261J2776J7539j5553l1861L5210j8898m440J356J9276k8440J7550
10189a7196O153o402j7920M5139n2364J7180M1236j105m3108M3629k1664j694j188
10176i304o8644O7454K501k6493J247K1533q959n131J0669k1530Q308J9672l7311
10163d5988L9481J9507m7330J508K8392l4857Q293M988j2868L451Q543o032m1877
10150g4789O2927L830N519k427n1394M3933m871k888K8911l8159r564L248J0879
10137b4845k7319K8256l487N464r617J6057k5353J044J7125K7008k0752J234m0554
10124e5739N1010m544k2849L6964m9913L1040M4051n9419J8513k1273L0457q2175
10112h3877K4356K8696Q1521o5878L3715j5648j4132j2192L0021J9317m3101p887
10100b5089M8662o8959K0317J9461J5361k4654l287p161p345K8658j0984j5613
10088c0633k1762M1103l694J7652j8362M6825p6126j8425M6552L4235j8956m3255
10076d4846o36L2201j2237J4417M1637k6856k8881L328J5204l8056j2879N9289
10064A685p9342K4057K9333K550R252J2130j367n865L104K2708n1127J9369P281
10051f232k309r851j2326q733K6326J0561j5858k1989J9144k6260K0987o3n351
10038c1954Q5884o3893n0548K7658J4292k2069n0399O4592r703P449M33J2560
10026a5698k1887L249Q051J2103n683O385Q188l7943J4945K5443k7050K5217o946
10013a1626J1234k0942J8680J7869k1045j9644R078J789j2115l414K1186o119l223
10000a8292j0613K727o220L843K8920o1622N0731j9520q09J6194k9735K6936m1535
9987e8995M3833J6364k9035j8466L6378q715L44M3774o3927k06J8410l892n988
9974c0121L2585n3186J1775L0634Q222J1988l5450L794R303K34n247J8589m827
9961a707J5220o1019j551J7176J6939o516j4376K5725K6493n8762K5998l511L1338
9948A1447j3219K0417m8568J0295j136J7419k8339J6375k8582K919q021L9108
9936i885l582m1354P3314k5292l734J2912j0729O163k4528j2429O0215k4833k0129
9923b3891p60m543r738K2706M4734o6480K8344K6436r154m17j2744P563j4008
9910a1952q724J9352l8463R3955o4693r962J5602k2611R437m7556P2101k0337
9898a3851j3184J0540O141K7341k0032q187j9978K8083l3607j0691J3282N0717
9886A6574m6570L3672J3468o5456J5156k4334K2937j6158m487L9695J8464m7715
9874d4754L949J6862p781K4615j1396N1341k4017k7836J0039k8023K5581j1571
9862b2991j983J4139n333L2972l3187k6203%J6736K4739k0199l0720J7424L4301
9849c05J7373m2581L0376l5047R305K5177l2214l0577N0784j7850K2490n784k5574
9836c4427J4350m7986N4484L113M254o620L7782q6933P1050m9603L5201k1182
9824b6517L348P211J0305k8708M0860j3175l9053K6464L9768l6516k9568N1792
9812F211m5309L7335k2128K5345j3238L7035m7981J824j7525L4751k3304q600J8178
9799a7406M948m268j5256J9903L245L013O99Q217J8653j4244m7295L8496o2491
9786f3786L6379J5278K8431k1199l9203K9263j7436L2515k1814k482R029k7922
9774d2947L2365j7672L9067j4677J7049n6766M700K122k37k4196J5347K5222o004
9761b6627M7456j4507k1715j2429k765M3829k6593j0748K4884k2967K4688M5068
9749D7574n5976P367j185m8325M9385M647j7145j450K8653l0951M2156m9977Q316
9736a6911J4357J4093K6254n6805j2562K9323m889p886J4468j4575r011R456J2421
9723b267l0475O619M652k9374N5586q175k6432K8530l600N607q941q605m207n560
9709b6642r186K7102k2925L8809k5137J9112j509k0722J7337j2848j0667K2282
9697d994j8454Q03J8214k4801j8783N856M736O69L2236R259m2196J7190L4486
9684A4221l0609k7056L9604J2273j3046M1664p2072L2479l101R72K8888P446l6146
9671d483P783k5937O8987p1128K9257K6966l6490l372j5331k2200O52L5939J6903
9658G546j4642j2845L4870m3063M3037k7240q315K3600K1767n5645L7238j7203
9646a0895J0343j1696k8687r582N1919K7115n9242M9371l9601N2750k8982n4549
9634e1736M3295J614o697j9705P923R673K0988L841q378o0651N8351k2968J0063
9621a4387k3740L157P1440o1045N640O746j1041j6188K0948R278m287j8631j5427
9608d7537N0774k4071J5985k1776j0777N5916l3492M7686k8555p5496K3753M6795
9596g95q857k6050k665M0602J418m6775N2951j3305j9689J572L405L223K6955
9583A1990K527n024l3582J1602j9275K3179l716r836K029j9039M0978k5934J348
9570b2753K3198k2263K4566j9309j3947L9378n8754K9499K5981k5331j414J1039
9558a0110M0458o3444K6524l3114K3238n960k750L5519k8391M0472K844n3880
9546b8594M0423m0012M838J5153K5623m3298J3867j0399K8359m7326K5868l2950
9534d8448O4153K6316m5433r274j4070L6725m0365M7389m6569J7218L7277k9522
9522d603J9715j8242K9736l9587J3652j8696l2217K1198J3485j3462K2739J9495
9510A3213k5966m1038M5419K4887m1836L2519J0181l6596J6372j4768J1109M7741
9498D1237q8788M5380J4992k6540K1854m0033L0146n7584N5675M8213o4484M3795
9486B3863m4823K0337m8748J0783M478R270J2063k4013O0041k4972n52j3029k6217
9473d1519M9693j4502L8573m9487R682J3715J6927j7601K8402l6804K5525n1503
9461b8899L6494K998l3637J6300n2857K8461M5758l1716J9092j3257Q290N121N91
9448B739m5513j4554J8107K1401K6615k7243k8790O0255k7367j4441L7772J0547
9436A9528l1278j1702K4019l7765L4111k0253L8818m0615N7225n8628L7814K7028
9424C8302p1996K2018L4173k8227K9302K2216o5053N3164j7113K2137q7766J2918
9412c5925N1588J908k9310K9425l4019M3126l5083k7149O841j5603M7820o936k5001
9399b8318M781J0535J859Q435K8284k5682j4776J4885k5702J903J1250J1077o18
9386b087j9804Q14K0790q845J9613j0073j2825j0950K3674Q040j7157k3269K3134
9373h945k795r708j2321K1051L8712l9641O740r56L0544l8564J1810j1818J092
9360a4799j6937L3332K6535n3108L8205k0035J4129k3855K4463m4305K6250K711
9348g414J38R011l3561O6839J0872p7225O1132q768l1540J4149j385j8689O4008
9335D7567k6025n7615L3546L0568k6038q301K9101j8148L1027p5900K0208k2362
9323d2372P2802o7937M1014K01M8053j5861l0839k9014K816K4649L1198l3638
9311A072L0057l4596k6910K1117Q957K7777l6082K4963l4753L7600l2893o103J4703
9298e091k2088j9562Q5560n4826K5033k6446N9385o4866m779L5878Q876M308j4741
9285F641Q603j0417l5340P5001l5211k5471L7505l4058K199J4034J3288P77l737
9272A3814j2140J7512j384j8897j4753J380k1584L3062J2752L993J1373k8306
9260c178L3275n8090J3001k4888K9377M2144j0222l2471N065o052O100J3161J512
9247H734k2346Q812o637k161L990L1123n8052K0488K635K227Q40L8363k5698r119
9233f801L3599j1620k9037L0146l4114L1374J8823j9344M528k3414L8607k2902
9221I845L5636k3361k2176j0327K9633k5472J9880J0792p2745Q5633l0892O692
9209A3138j2878M3262l1632J5050k178j9435j8856k7439K9149K7577j2039l7413
9197c3694O9752n7290L4476n27M900k7028P988k9937N3151L6862n4856k9884K2302
9184c785L8628m4511N7292l7874k6447J8143K3439l4333K1118J4354l7043q085
9172a9104J3924K7577j6891Q567k8141K5426r62m9664N1485k9158J6741R515j2801
9159c486l8700O5266L913J8922l9040K9901l178m9668M9524j6994l6088m3M735
9146a4936M1619n1533o843N1400n269j4324k1594L8443j4130L614M4238p370k4025
9133A9290o827n3847L5156M4N2135j8578k0081M1538k4885o322j9301P023M2202
9120D7547l4390j8879L5269Q13m9478N0686R71k5819j215K0822m6153K4405l078
9107A501M5014k8726l0940L5020l2669j0437L4880R973m935O5014n7932l5672
9095i909K2683j3617J666J8712k8749M3663k4279j5588j2121N4010N55J1962l7762
9082A1226L1968m9428J4158L7203j8813J2696k7242m058K740N5727l9882j3176
9070A3119k5343K9650j0987m6485J08923k8240l4588J9531l44R688k5261m369o909
9057a615J6781n682p015J7645P44l664j9599N2269j1695l9758K9125j16j1359
9044A6061J1072j4741K335J4382k1857K5515k3261L2197k5407K4008j1886k1741
9032F677n5687N5107M4678r525k1366K1728m3666M3399n4709K4478K5375k4779
9020A1710K5973M546j4162j0753J8899l041r465K9245R106k5446j8880l0288L2027
9007A9471L1676j5993K187j0114J6454o714j4707m8423O3774j5402L3516k2042
8995C3683m9695K8360M9380k8054m8181M7737l1237L4066J5972j7961k3068K9566
8983D0568m208J4662k2891K5894j9063J0680l969j0817r866Q827J4262k6692J8886
8970C6273J3596j4137j3175J1483k0343M9376l5958M9317k6229j9599j8426K4233
8958C6411j8996J5794L3558n2390K7112L5518l8768l286k5692K5414L292k3559
8946A4408L2336O108M0339l0139j8436K5138j8085j4461j5803Q821J5768k2299
8934B3695N6741k4431j7793l4097O6472p7165N5862j2466j4723K7584k917J8843
8922F5605m4030J2357M4470J832m6975M1514n1426L0335k5660L5202k513p041n196
8909D8474n446K4972k6255P936j3290O4207r1471N0537k0520K5425o500q32k937
8896E4300J4243L4500l7500l5533N3361m6969M4762J72j265k8588L4534j3420
8884G2597r470J3704l0129K4090q007K7507l5350M6959o4043O401J8899j8547
8872D4611k6025N5810o685k5358j090J9665m113L6432k824J813j8742j0006p55n115
8858E7618j9023J6165J7505P46K578J9789j9428j5614J3444k3590J2642j8021
8846D4811M9876r964O318K4590m3036K7565J6155m0624j0444L4179j3730j8780
8834F6916K0858k2118J2084K0489o0805P7069k6944K1764j3918K3126l0852j2675
8822G4994K5741J2105j4912R284M812m123r947L6731j9522k0538J3122j8233K9419
8809A18933q485n1083L2047j3136K1382j2520Q192R270J0869j0307K499K2390
8797A30051l0269N4509k6519r624L6037n6828L6395l778j1942j3329K6881J1494
8785A43078m5078J6208J8579p922M592K8497m6814N7119k5075k7831Q139J4871
8773A38363J2506Q857k2310O3460o0112M16J0087j4612Q465j8457O537j8850M0333
8760A54683j290J1803J1813k329j2178j191J8676j0123K1424l5362J5262k404J3253
8747A82037L692J3188l435k161l6150L9806J0841m2143P773N5660K1401m3791
8735B06718l0673M7854R78l4355K1295J6369j1421j5086L4318l6198J3508L4114
8723B47421j4631J2254K9248p0719J3840L6115J1466k4526P042K3898m143P102
8711B74367q74M236l8482L2017j8182L0847Q52M6144l0096J1517k3806K3709k4151
8698B88098P902K5264n665k8519L8858J6523n397L2171j7315P18R554jK8501k7742
8684C62950M1482k8765m402Q915N357J7630J4693K2709J3366k6234J7456J8066
8672D63223J5003J3929l0245O3109l5123L4282K9660k675k1181N2760J3199l174
8660E92767J11467k6947O3195P7717p538N9120Q7199Q6286J88772O3901n5272
8649A240667L13360m72739p8261m41l21200m8997J4782J7490j95M6144j0498R301
8637G09413K1791Q2607J7959J5724R6896K5731O8286Q3984J76391J56472o1588
8626A393666L15433m63799j64866k6082k63268j33219J1833l2889j8847K2270
8616F40232Q012J6320L6311m568j7133K8820k4870L4229k3046J6267L5334q871
8604G37037K2587k6647M7336p480n7102O5368K1528j7612J0563j4348L5812L5155
8592H52197p3420N0949O874m264P289J5735M1401j868j8430N9081m3949L3522
8580I25117L4563m4827N4565j3349r632N6191K5062J2983J4331k4064M3636J6170
8568A090746K583l772N4715j6191L8308j8542P5112M748p759M019Q271N2286j198
8555A283326N1190j5798j2305L2068M9221M9827M751R298N6640R779%O0653l38K0459
8541A598771J3180N8785J8070O0084M11L8454M4551K1376O5255P418M1568N4780
8529B022703K6527L8175L7571N7797N7711N3061R0472j6296R7817N0807K7937
8518B544282J31057N4943K3043M7235O4744K0822N1995j5018K8951P1933k1774
8507C002213J2926N3438J6924J2950K6322K2103L9033O321J1778N5822M5381J5583
8495C320794J9345J5480M1845M4706J7350L7039M0362P8530m402M1719Q661R2027
8483C753456J1722M4937M5020J05123N3452O6436K7615R6565M9597J38487N3744
8472D446154O7635J53317J35192Q4208J21334J31069J47190J15939J75720J77611
8462E755369M4360J85146J80043J29206J79338J66432J77089J54048J67293J83327
8452G321651J42245J62787J77186J01500J41444J04504Q9075J46460N8455J16172
8442H561479N4119R2387k193n678L1569n0434n6248m10r2160M111p1777r373j52
8429H455240o634O4379Q7068J32019J31055K50693K10700K23390L70838M33645
8419A0352393M00026M02058M98094N92312N09156N36878N20447M63213L87012
8410A4661589K96513J83632J36385P3650k0826k0393p5381p7300k10604k23317
8400A4723948k31372m14793m52349m65212m91651n18458n25138m55514m30930
8391A0738531m45361m52803l81758n29447m66145n00999m97225n77074n04664
8382F383055n69224n16508m59963m06668l93562l38742l04002k76271k39596
8373B878519k08372k02450j42777j30170q6981j16251k3664k7353j79624K1424
8363A782301j37090k41229m0813j92235j70225j5713r7093r31m5693j4340j7523
8352H09416j9998N6198m6889Q8546j4674P5240r409J45204J28960P2007j09313
8341A175288K26907j59877l49872M2671k80998j78096o0221q325j6420o1882N6625
8330C85800l0379n039k8297k2491L2933j4284J4071R761j7467p127p541m951J017
8317C06006k855K7566J500k5887j557K7508n6057K1743J9208j7288J347J4313
8305C15547k1077L3290o3502M8092N0026J5773n6333O2959o639Q5638j22189
8294C41585J1894l506L5609J1445N106M75N3972J9117O0284J0322K3261P7389
8282F46953K45998j88682k7035J24993l18339r7006L0044J7177n8352M0601n3200
8271C63152P2178J370N5719O811O4628L2380J17549J09894L34206k92042j5675
8260H50170P1748j94096k44536l265J3356j72479k1643J3548l8497l7134N0416
8249B87588J6609m610J8739K230L4588l4077N7280P2196J06660J93334k77823
8238D72714L9175m1967k04056o6481K3922l4275K528j3340K7953K2318l5240O694
8226A99945L19L554J481q664P905K9967p499l559n010J7981L6692l0578m3030
8213A99504M0685o952j2083L7745j9375N588j3878K6136j3855L3934j3862j9598
8201B43989K2693J3671j4975N0198k9014L1930n0234M7324K5421m0866L5100l385
8189C31852k2092J4062k2088J1291J2529J5297K4756J1182N6737n0727K3609J2411
8177D18819K2274j8987N9637J0939K2126O6373K9605Q0696K7490J54154R2153
8166I65279k42147L7431J21218l43602k4363n3505J9745J6396l8828P8550p425
8155E28749R5554L2157n6301J53596J8181O9631J83347m12n4841J16945J67543
8144A254149n2323k87511P8012J23134k52009r3607p5714m0861k7312M1203R063
8133F76224p7154o9164J2742R904m9917O2565N4822J10326n475j52150M8017j6476
8121F04264j50552l4594o9791J6238N544L4547j4238J1793k7358K6278M357K591
8109D09079m691j6829L2704J3193N954j9048M2536k822j1847J9445k9856Q015q560
8096D37273L4522K1038J6586m6756L8497m595R806K0216K6265m2899M1246K9386
8084E80585j4368Q9442n5056M8836m1667J5932M3983R681N5239k2552n997J6866
8072G20924N6879K739K3683l973L3477n40L510J311m396L4119J0531K2798K996
8059I04058J5340K3324n663M3095l6509M9803p521K2723K4868K7327K3036j2613
8047A071268M4750N5754r044j2164N7131J4729O2581j3725Q9448M1296L3551J7018
8035A452593P2489R0842N5312J73901Q195O8019O6523J54851J91124K38415K42562
8024B814826K8726N6611K00777M05584N02901Q38282Q33705O21059N04922J168723
8014G976116J726998M858223J0033181j8519446l718103p47448l04158j11813
8006A193550r5866o6901q238J9321l8469q735L3016m1809O5729k9126J7961J2218
7994A052651N0404k0154L4960q898l780M3330p0160R4652R15L4566k543J5790
7982A221733K4703J3999Q5666l3681L4371N3726N2300N4858J4831K1407N0243
7971A594156L4328K0688L4415J7006P6065O1234M4428M8326J00200J09641R9851
7960B240338J05823J82620J43214J92665R7502r3824l3421k4371J70001l767j71604
7949B805176j27977q1783K9721Q2962J0140J16871R2262O3865P3800J23850J38525
7938C327412Q9467Q7194J19736O3116M0830J23463M2846J1344O7860N8910M0103
7927D072281L4757Q4978P0294O0918O6888O0993Q6126J28863M6849J17983R2491
7916D923421R1149Q6961J36523R8479J24798J90135J69308J69391J99557K52292
7906F442014L04360K51365L84821M06363M84187N20859N92617O34606P13910
7897A0735102Q67179R67308J173038J260635J258722J469884J975454K841154
7889B2548476L412928L203068K837102L607492N623108R141177J3601607Q533991
7881G2508949r073492j5118423m994117N626155N994155r856711k0283516
7874B4803000j3119816n347778k208972j133530n88461l93143k93987l29745
7866A387568k87754j88025j82656p4115l8302j6710m0319n3645M8428j7213n6701
7855D80556N6781J6516K5789J665L0223J4494j6353J7287k9509N1894n2337J5658
7843F12664n4918j3365q080k287l6941k7806l5649m7031r206R274K1824j7892
7831C90587m0688M3655k6423N781P361L0889k5015l472k496L5398L7513n991n32
7818D46567k0396K9205j7850K9678m2952K5069l1129L0193O806L4378o85O990l6169
7805D59705O4314k8538p121Q253L4339j3630J6396J2638l1914N188K9629j7359
7793E31900L8673J8542r625j2363K7944k776n671P3951j8544K1575j1595J7044
7781F69055J5931M9116m9992M1365k1687K0981O0424J2388N5310L4566m7627K9953
7769H69783L9469N16r720j3956p6530N4863Q0772K7286j6259J670M643L1721l2379
7756I61879o7580m33q164J4634j6966N24k2562P7066J244J3067j2505L1570j0188
7743I61586l131J8110L8839N114K7308l156q768Q055M4316O914M443L3369K7684
7730A160683K6228q254Q383L9744L7024K6049J42916j86295N1861o536p082L6983
7718A321704M0275J3410J0707K218O66M6410K619J0413L7533M5411M2990m8624
7706A525732Q3356m541M6339M1869j3739O101M2434N0703J0845L6139K4138p977
7694A841399R1290L608P0177m1862N5779N1366O3661M725N5346N9644L581L1960
7682B290674O9132R960J14220N0254L5328J25869K8508M3542R7380J03198J47478
7671C115543J37166J29326M3119o5352R3117Q7804J05374L0887n978M3987Q0389
7660C795382R9851N3419J35966J25223P0137J38475J16632O9359J11251R3532
7650D809227J13023Q9576P1266O9250J01014Q4176Q1186J10983N0837J18794
7640E699332P7156J03211Q6953J31501J10077R8112J58491J29035J51507J37499
7630F882874K04718K00526J99760K35797K64894K79461L05403L92992M28715
7621I395140M26075M36972M86998M55794O55792Q18353P56245R24233Q90196
7612A5245798J129149J252932J738174K091037K217836K110310K402881L375775
7604C1563892M878473P314292P659295M03359n607628n02922O587221M565129
7596E6861111r46040m853101p094740r482935l318149L320440R1674p714064
7588B6864196j1185885n515592j842048q78728n19805k54818j73086j44728k6443
7579F323063q7974J2344o3252K334J27957J81459K34541K93126J62533J46666
7569G332797K24589K49421L08422K26021K51970M17146M03220M95925M34945
7560A0344456L23457M86585O61361P72777P39501O05069N21554N94316Q27978
7551A5877054J013657R28780J030729J625756K880983M830347P396827Q213852
7543D3797985m68696p706099k864054L262694L552449n886685p804721k579571
7535B3303302K394706O342461P215492k030516q934355l322734K624782K155622
7527B9748760p617398r615681n269810k178665r30361m87954l65153k30043k16019
7518B837676j89291j08355k5060o0008o8956Q421j9513K4167L2990J22941N0761
7507B605773L9700N8723J14771P4735N6241Q0906Q3747N1291Q5932J7815J9526
7496C289160J19350J67750N8954R0887M6969J24343O8779M7272P7618M9458O5235
7485D205775K6702M3901L7684R5561j7255K9992M4994N3606J07909P1645N4713
7474D755227J05703J27526R0347P8405J37136J60937J53189J29872J38358J99123
7464F075823K66540K39364K93651K61001L86355M30930N42003N97686O98663
7455I792016O89895O66035Q66664J043985J189549J470566J503939J532456
7447A8755105K163813L161257L442514L010216K569933L507830N457052Q546468
7439E0614188J4908471J7418956j8052671k0947080m603734O631210J5090998
7432F1060338j1688232k7618032j2114878m261665j726203p82796n86967m89307
7424A792258l51962j97034r2876k28345k35629r7545o0970o5603l3573r5777k872
7413C30072m211L7768j00507K4843O445L053k0373j8360K4809j4217r720L1501
7401B91103l5692N966K5805k9829J5096O27M5549m4728M5788k0984j9912k7245
7389B51544L528j5219O548P3158m5751k1943K1015j1585j063k7576K5182m577j9402
7376B33859R057K3584O27J1286K388P417J6208k7677R477j2802R386K7855N0470
7363C61135l4629J0153M486K6135k9373L7616l2894K0600P668N0430m3772R2923
7351D70478Q774J3784O8407j1911L8757J8355J286L3071p783N2931n0393o5621
7339E70135k6925k1792O3906m9772k9032o9065o7388K4469l2938Q670M0147k7700
7327C82715K1381j7467L0717m686M227K9729L8851m2407Q0243R894K9217P217p461
7314E62170M7215O2179P9743J6079M6462l5089l5391J4950k384k5318K021O6858
7302G99495o7k0650L1961k7736p5880k4895k1397o1021P457m5109L3430n9740
7290E35848j2558o6222j6382L7839l5254L0314K9842L0332o5416K2288J534K3400
7278E15565N8938q0041K9697l026J1463J2424J3465j76M5562m19j749m492q389
7265E88822J02023k8975m3854N7972j6636J8577K4512k7694J0133K7855o8J3959
7253G26626N611q160L4621o118R681K7207j0912N6022l5845L5440O698K6514K80
7240H67665J3283m746Q962L4288M0998j043j6614Q3346o4318N6938r006K7927
7228A037680J3836j286K3595K1587M6687J3031L873J0580O3457K6520q576L5763
7216A286747L2541P051K8520R08Q4593M472J2767Q1512N1493K6147L3577O9764
7204A720092J00239P0922o1265n4692k7128N6422O6721k6350j10731k1137J946
7193A715039P791M6533J4063J358O9361l3908J8268K3514M3063O392L4596M1722
7181A987792K5730M2861k754P4285J1520N3675O059P2656P2334P7952M5240O6091
7169B533441M8814M3213R9519O3588M6690J19868O0139J72830J10231Q1840J95461
7158C575634M17557K38229K32717J97076K46181K83456O97262K004327K300162
7149A0192601n196186j263584j70097p7126L8576J14432M2161O3577R4519R8780
7139C937653J09159J11799J27872Q1633J23977J53303J40548J26004J25730J18723
7129E156401J64277J02015J54813J69863J82597J29645J11928J72953J62514
7120F507006Q9297J63355J00313J76497J35613J29050J82906J07677J42777J22668
7110G857159J86271J19633K08663J46617J71992K14054J32374K62746K33465
7101I532974K38502K70057K92599L04990K93058M08781M59196M56811N59727
7092A2816695O38566N39214O17928P37696Q46400J032571J365403J189151J364818
7083B1148442K036236K287979K080058J910314K577141K531976M077216Q296771
7075D6946133K0602855j5250864j2518006p51740K293161L834146P481879J8116496
7067G0754060j3874817j1007224L936853J5502269j9471370j1658621k544558
7060C1636592j53062J971385O100806J6166031k0227004j1653344k349868l21521
7052B1170015K69685J80818r0230n45255p53731j117660j364492j316852j241621
7043A5190677j164679q80759p28061n06635l50085k48161o4905j30506j02242
7034A1014644k48562l90014n73792o88519q08381q33041q02691p87439o98852
7025E183353o05894m97024m53339m48747k90906k47053k36742k24585j94635
7016A984428j46044j49889r6557j37495r0178p5631r6820k7575j01372p2906p0168
7005I19793k9305m1148l4747l5397o2868j3751l3748j2158m7076j7276o6568K2753
6993E48504J8439p1556j4320l1650j7178P349j0131m0028k925k3967L8964O445
6981D07946n0255k9557n340k4576O232L0173m6034j351l56k8570J2148j3371j7439
6968B39650j1658K6189j8617J5449j4080n5827J2485l7296K5143M5605p747k6484
6956A92812R622m9253K7811M184n256K068m7059N4312l4492K1821j3160j2303
6944A51107P920J9162k6487M2822l8738j8073K6011k7727M5580m2236K3201N49k8390
6931A34701P156m035P395K6801j3293l1879N3034k9448k9492J1970k4775M810J5999
6918A28944K6141q7220J6561j939R560J885P307j1967k26L1498n3417j552L216
6905F8791O5229k6826k4529q412J6508R92j5469j0255j6304M36K0024j3999K682
6892E8868J2073k5957J0965m895J9581n773L637J2908m18k0792K0885k5840J0196
6879F5438m8726Q6706q1567O8091l2010K5438q869k9617J1043m5414N4189K3117
6867H7819L6497o9418O5J3192l7021P87M8013l0550k6817p961L3192J9486J664
6854F8948N922Q507k2800K4081j1877P138K5480l985l4582N7764j2622M8450n0709
6841A09715K1188K9266K673P387Q3046j8028j4293n3371n580N0664l3357J15117
6829B94427l0578p7831K489O0972m8948j02518K0216j4878p709N9211J0864j1643
6817A54074o0760l7562q302k7438j8304O746J6296K6817q4356K7392J9672J648
6805A5923J2518K6257o3996N1560j5486k4522K0481j5578K1139q549k0624M0963
6793D0086k1616K2025J6285m6335q025J4750k957k0660J9271K114O786M848K6305
6780E2877m8731k2995O1272l0178J4064n796J5680k3705p000L4230k0457l9741
6768b0480N6714J848j9439j6995j9985J1581K4073J7452j613N123k1947j9056
6756b724O7454k9366l668m7564K905K1851L7313k6904k2059K9445j7846L4684
6744D3521l2889L5988m1138j0305K6427j9484P07j8539K9142k7610J1482j0871
6732a3569R443J3804L2713n0899J271N7567j268j7858l5264K8065K519k2183k6785
6719b2444K0131J1301p675k6630K8549j6562J6297j145K3824k3465o076O005K4356
6706B6466l6742N4303n3675L7463k9945k4134L8062n0751K6445m379J2570K3727
6694A9410p147l7430J3172K4520j4903J7738l5043k911N3416k3652m6894K6788
6682a2936L1725J4285k3784J5124l647k1151j2621R45j7050K6070p910J3355k732
6669c27N194M9088o4671q643J352K0251J3881l6918j5599K3734J7200K0056o040
6656A8558j6781k9658n352K4294K0884j1221j4720q162K1486j4909J2155M0148
6644C6722p1707M2977j5790L7965k6121J701J7336l4705k4601K6616J2552k0100
6632a7155J369J1859J0171K412k3738N1023l5438j7803N1708j892o848m1206J3808
6619a730P40j4495N0458j6151m2141P109P0694q581o7568J2447j9741L784O1529
6606C6354k0554m1470M1161J884n4436L1216K193K8911L675j0017j8348R626j925
6593H270R461l1021L3307l7525P58L4932M505p563k4597O598J0710j5540K3228
6580A5523k7530Q688k4951L5285J3110j1305j0396l0204J7616o672P688O522O920
6567B94k2229K399K376K5547k020k2918J6888M7570o7561m905N7672k4626k0547
6554a2060Q040L367k9054j7251O2471q040L698j8781K9548J245o50l1187M6936
6541C8282m3590k9733K6451M2132j9810n387Q464K7001m5314L314j1595K582n17
6528g720m906K3229R783j1103m271J2365k0300M4171j7759k4910O760l105L031
6515E265J7258l0621o756J7637J6918l9137J3476J5807j5455K6956k1154k1603
6503b1409k81K8024M0095o2933L037K0441Q826L6848m8966K0266J5044p4535N7984
6490B2441o2415O6305l6267k3712M6228l8656L0938r400n964K8551L637l389k8239
6477i942j4048K7657j6674J0212J938J116J2032l966q920m2117P7899m1415K3306
6464A7078Q841L8894j3697l7369k9424K6659J0999k018O915m3173L5292m871K9067
6451D3193l7545j1597P926J4553J8472p891K019k4069j6321o235K9462K1563o2255
6438b8725J5095q297J78L3348k3367J6591L5362k690j2297j4117Q908p008J9573
6425C2554k0964J0397m1731M3697n1237P987L8313r431J754j3523K7600r612q411
6412G393K3980j2569j686l672J9547p474l7450L9116m1544J6646j2400L8930l9951
6399a1134j0219N6629k2384n961k6706K310K3071J4396k5323j6233N5375k5589
6387H232K288m012M9952m4017l0557J6677J3349j6529L3035j9499P243N782J9416
6374D1360l5294m2117M0861j3850l751K2049k0961K0077R616j9908J3327k2376
6362a0967N1181m1762k8444M9464J287q372n9373M1199L2590l3655r662K0881
6350D367p740k6581M1385j7521r665l824O2273k9139l8495L9551j1080M531m2545
6337c4483M3861O022J5496k386j6108l1999L6432j3557K4983m1269n455j2199
6325c0662M2400M685L17o718o1397R3091m691m568j7143K459l1273K0415m104k161
6311F50m0600L1876j0818J2039l754K6958Q708o4962N455K5845K0757j8482J32L7519
6297C1323l1403N148Q612r496M2958o0620L8901k080J0225l9826M49M4079l7921
6284C49j263J5793J1833o195L9708l5045l7546P0445n6945j0211M1039n745k2779
6271C438K5103M589o0747K6772j3820L8365l2364L8974j2850q691L9467J0940
6259E9176n4854J2669J0275j1114n090n321q740L235L1274o7590L8285J1645O948
6246B0798j3630j6975J3168K5871K57m0123L3976k9159L4254r378J0051k9145
6234c5K4528J3991k3324l2572O0L3708j4892O2555p0274K6744K5648q098k4496
6221A3543L1151n4507M3747m2864J3923J2780K216K817K685l361j7777M235L245
6208A1833J8265M739L152J7100o5528N7907l6421M173K6619j3667l186J4091l0598
6195H479J3452m3716L3214o091L7041l8735O903M1436l4288P080p377M640J0241
6182C2279k863J9180j0144j0452l8248L2850K168L341j1628m329K1738l8859J5016
6169A0049J1757j0434L0524k4791k7986K3073l851J4131o629M5557m1539K8336
6157D8197m1418K1732k6013L1799j6487j3692L171J1296J2104o590Q296k5646
6145F749k4847N8900j817j3166k1272J8767j2595M167j8410n092M4238k7609m4510
6132c6497L7923J6004q355l0795L8966J0196k1298M4010k251q060K1386j9192
6120D2037m3438M576K3896o40K324k8070O197K7573l9549O370K8848k0049j2656
6107b581L886n161J1162L2960o780P092J1831k8989j060P004J8836j1298j2046
6094B4856j9933J970K9857l1809k179K2694J8102Q834l1882q534j8144K5177Q082
6081B7091R791j188K7458m7972K1929L5762m1932j3394J6305k1872j7283N2123
6069D6818M79k4405J6434j8295M4762l2201l7380N3034l5656j0850L7693J9293
6057E9726p222J4329n0136k4420K4640L0401o3290L2163L7167j9560L4559k6195
6045D2162n693N625R431J2856j3536K8121r2113L4906M7898m5465M0644m8801
6033A6035J9657n852J0342j0160l220J4965L057l019o410J542Q449k6790j3075
6020E521N7372l9672L5099J5007k3630k4602J7942m390L5828p2697K8843j863L6225
6007F4983k6344k3750r638j3844J9837M3686n5583M5075l113L917R791M302N396
5994F4715l0745K3486P988j0421l6369J2758K2342k2996L5045l6749N996L9021
5982G4071m3545J7417l851K250j4048L636K1793R036j2972k4691L2350k6762M8849
5969H3533k1328j1503J0879l3396M9514K372m3383M3000l6897J3322j5212k0290
5957B0611N4603k6628J0490K431j8373k310j4300L205K8057L873m196K4902k1272
5944F1093j8259n112M516q89J5892k181J5859k7997o083K0316l6629M0974r773
5931E1727J5344j9438J8303k6557L7704J3076l2677J4577k2205k6989K7932L5014
5919H5811k6741j9687O167J1755l652k4032l745N8838l6504k5683L2234K3064
5907G7825l1744N695J4934N679m065j3858j8581Q868J5282O384J6669k2865j1676
5894D8547J8602J2182K574k4518q68k5136O409N6747l2195k2115K47N444M7594
5881I3514j3791K0366o6748N1475l0339K1886l2817K3966L5859k4007L11J842j368
5868H0149r16J5526k6482Q005R443N351m9398J9734j8518L3645L023k7771O882
5855E8673j8617L3880j1093P388M2457L4299m3720J2125j5456p436L1374m9969
5843G3905K6162m3955K4744K8844O675o263m6928N6115o6178L5171l3152M2431
5831I7571k61j7702M442L0736j3036l2585K7697m970j0080K972L1624m2678L2897
5818A06627k4055R749L0161j2147j666r72R107J2493n476j9849J9881k1746K4708
5805A26815k0360N516m800L867L368j2636o11M605K316M835Q697l181O263L5379
5791A60073n1171L2787O866m8537K4193l5q874J4442R304J8124k4255K7786j2826
5778A47877L161N708k3364K3898l7327J5694l443K4426j216j5446k060N771O915
5765A50594J3815k9090K0980K846k4665J5067K032l6614O9388m0156J4196P875
5753A66268K2295k1040k8126l2600L0475L5452q188J3955k3917p421M1355l8222
5741A50286N319J8849k011j8478M1075l0113J6749Q216l1834K2650Q397k0423
5729A68682l4189M3983l0482R605L2575M1954k3594k4623J5097k695l3451J0370
5717A73232K0434M8501l5517R80j8316M8887p1484M3131m270r952K3582j9792
5705A99416K3879L4411k9842R074m4969j314O7840p0461K5205n678p348O336K3776
5692B30325J5205j0372l4337J6723K8108K2181k7868M0265l268l8850M302o695
5680B35719K5523k179K6080J2608q5107J6560j110O2512l9421n822L2129j7548
5668B59944L7624K063n2529L1608J6692L416l5645N4286m2858J9278k5704M4109
5656C12284j6906J6688l900k5804J0212K2544K5680n9154L255L3004K8230k0767
5644C25366J9701J4069j5246m2713K5659L1406P322n531k549J7561k4215M089M1390
5631C96309k3771J1774k5731L097K3349k3834L1056o785K1802j1971N580j829N9450
5618D58496o8293O1182k8677K4339n589l4846K7556J956k3170O1689K558o5086
5606D12115O1015p48n255j4771L6409j48l3728M4795j2881n2541Q6785r061p99p625
5592E03562m832j6598N7833n470J5791j1671J0832J3016l9112N2475j7236L886
5580E62476m714K0729J3457Q610k4671M3919l2371K012J9905K8339J2234o0966
5568E88959O8990m9013M8189M3460r63Q846n2664N256K1326l295M4583k2153J4919
5555G16440j2443K6227L8065k4997K4650Q953J5606J3232l7837N9636p627j7912
5543H01993P0039l3009M971K2058l1988O2273j5463j6466L0198j2916L9814K6760
5531I48264o991K2650j1484J1986K1906L7924L923k6321J2380K0355k762Q1059
5519A112889k577j4409M1704J4093M157J9448K6130L5945M8237J5050r589N4085
5507A345163M9648L5970P407N6073P6589M6186R8353J00961J42673M3287O7365
5496B069675J37512K89100N69917O8709p50448o68929j21889m8933k4402K235l0966
5485A491581J1288M447N1207l014q991N1974K4796j2976L6253O2874l2766M0217
5473A716890K6960N923O8939n949K5844J4908N5449K0966K5718O8863j0650J6792
5461B030653j172M6280M9023K4272K5275o0854J11156N835N4196L8365N5883j2556
5449B366356L5170M503K1580N0256L0437N950L3216L7012P0294L1576L8401L1417
5437B756168O8756N3953N2177M5278J0829P7149K9437J02815R9451N9279J34094
5426C489386Q1375R6874L3667J66528R5524J47789J40654M38151M23875k45504
5416D868319o83980l37382l3898m8873L18L7831M4824N7229P2045P7076Q973P9914
5404D142396Q0932N6963O7312J19617J7472N2275R5187J27770M4228R2928R6045
5393D993125Q0087J13921Q2226J37959J14435J53055R1484J30010J54167J65857
5383F216326J03694J12230J97970K34460J88161J49536J49122K09737L03834
5374G865070K88224K05302J99766K79452K83669K60993J96003K63485K95549
5365A0137513K89546L50110L65975M66550M99260M36370L31932K39411K05448
5356A3322115J27175J54393J59002J40132J86832Q5759J72624K39496K32804
5347A4820332K70734K80755L20522K41789J84503L97413K86852K69423L70453
5338A7442776M13518L30114M08938M69544N23510N24664N94435O44681P97497
5329B2149677R25484R69834J087549J214730J424038J838293K175560K511430
5321C4296595K746580K585400K534404L033931L649321M560356O279934N904348
5313F5590869N382575J0462155J6947118J7388262J2786189J1253054J4332842
5306A54143064K2662995M5071585J19549601K0185127j54360402j29530257
5300G7721713l5453880j3483437q101529m604183k868951j539172q54313n36295
5292A0279953j94254j23618n0720j115J30593P4568J42613J63392K12265K95509
5282A0929186L96969L93540K09537K27587J73198K15575J54011J64561O8710J45480
5272A3078354J50087K29631J23256J78828J94873K47936L58834K17801K85135
5263A5064735L12726L24909K49858L66602M10383M51705N21198N06666O31478
5254A8840260O60785Q54163R26773J001168J178973J474303J803073K164595
5246B8904093K386274K588168K919136L491016L550714L867432N273867Q123214
5238F1103914J2939514J4781322R243227N830172Q400476J3859381J5788396
5231A41946402J6027252K0231661M8286390R7811448k498405j51983264r8335492
5224G1485992l5806256j4224436o843206m210172k928312j741808j109040o67540
5216C955222m54089l96665l14901k52960j73461k13730k86701k68703j39861
5207A454151r3630j34355j72975r0458l2627j11384l5737P2234L9950q7373o9139
5196G38657K801k3400m507R387l2850k350L4197m6245J874l2189k7231m3949K2641
5183E96836j236N387l4240J6220o1328J2714l8337J525Q135L292k2993j713q369
5170D75893j4611N8525K9002j5573K9198m4597m5092O0602n235N504N378L0516
5158E69510k9189m6155M2180k4998J1491J15494l1445l564q2091l4614K0282M90
5146E07391J7225O138L0006m573J3855P410M1529j5579K83L4295k5765m9873N2101
5133F14443p931K0588j5089K7120O0918K273P16L2466J1298J0291O7594j4243
5121H10444L6561L7668M7024Q7509Q8617R7905N7103Q4395P4220J42618L90008
5110A954072N06467j22460r10818m24925j60629n8858o5953M589J9669k7961K7616
5099G40809p333m815j6149J2732N3234k3272L9107k7091K5382r401J2429J7507
5087H13139J5561M748N0420j2816K9928j4825P766M9813K0641P728n1058M5150
5075I66195K3940K6842K9340K2293k914P463r711M2368k9611M1791O0614j2811
5063A165799K0453J6389P7125Q815K3301M0079O8188M3235k5977M803m3038j4608
5051A384564M016P2824K7506N1434K4282L6864R9105R2004J53575P4081J26942
5040B147197N5963J23712J27877J15375m4135K15669L90042l9694p04544m53314
5030A934148j90332j6639l0490K3934J8389L9769J0816N1212O1010R0616Q0020
5019B072453l3193j29929q8580p3611L4292k4389K7569j6590L7888K8195M5202
5008A879307J1457j4574P8066Q729Q9667N0019P7095l7579K3664n7700n7515O7023
4996B117659k1440K9961M5447j4817O1361M2520M0929k6349O4904J3316L6006
4985B389497M9012M2329L1090K0442L5383J4043L5694M4754L9752N5164J6061
4974B773221M6770M0332N8900N1943L484O3903P3280o459J09666J9351N2938L9412
4962C326741R5066N7782J0127P3193P0966O6321P1728R8521O0633N2519J11722
4951D095319O7989J7167J11680J02609O2915J06425J13689R6300J06005R2593
4941D972691J69339P8499J68611J08377J48572J15695J42005J80302J10330J37877
4931F332298J51976J32871J58266J92369K00096J61648J80145K30676J60370
4922G900715K57922K12814K16925K23846K10592K44196K09119K22358K53137
4913I951624K36804K72628L27357L15707L13370L83830M03240M18864M86297
4904A3109721M97359N08062N77943N88646O84085P57595R52459J101351J225776
4895B0002997J121899J156327J168133J416688J646879J872345K259992L049417
4887C3694677L459741J083281k696620l257975j863049k69229P59608J509302
4879C2419736K071477K391284K456783K423239K709315L216355L850878M713084
4871E6252151N745560N678321L804044n18280q331244j1246363p461288l427186
4863D0495715p27252Q66872J650026K026779K336223K909828L795212M618585
4855E7971988N365791O121968P651041P354292Q52758n931084p389706n622865
4847F6374183j09562M504669j975484j2764003j0599559n090119j613031M81036
4839C9208130K182372L638167M290487M126826M326651M916648L320979K20137
4831F6230397k43484L095920J0250712J5415843j675677k7394964k4423922
4824D1254825j2224285n214806k549077j494908j15425O34806P09454P03085
4816B1703669R82310J657464K014089K298748L237254N800200P546983j233727
4808D4006990j3975634j2532161o744249l350751j885768j226086p91384n74010
4800B926947l70258l11859k25724k14439j60590j20028j47674k3726p3572j30834
4790A148243o397j3064q0901k9252n974p5668j6313j0929m993j0335k7445m4600
4778H22372k8206m1472p499m9520L4694l0077J3624L5487l8849K2201o7885O0229
4766G25099l2634J0116o847K1067j0142k7588o232N652j261o04j4288L7991n5091
4753F45238M2861J4767P854k6437M338m2899M1129P284k9288J3300k2180M3738
4741F99705p101O987j3680K7739J8623J8415k0241K6567R503L08k5208q802L8426
4728G71241K6196J344k4876j0570L5177K3322J495q190j5542M2633k862J6057
4716H55425N068R217K7241o011L1160J9925m4753K7676P738N6460m649j8429J8720
4703I84788M6276K4032l3918O3149k8583M2299l3O6509L1740l5081j8841j2434
4691A129903J06866n5781L540O656K7287Q083Q0481k0227K0943K7243N0784L8340
4679A424118P3307m1635p115o224k0384q536k2529J5424J2705j282L8535r692N9768
4666A506460j0308K1577Q3945j6131M1630L7392M363J5065l3131k9885j0948m244
4654A605785L9022k3235O0741M9959M1019J4162m5142r184n3055J8700k0844M4574
4642A722502J6323M3358L518J8238J35L1199P9772o725J9602J06671R4011k7850
4630B100754j33489r1745n5894O00M3911m8070K2024P327L4157M2486k3748M2610
4618A940923o755N0325K8836P3093k770J803l4227l7005m2154k4940L5610l2041
4606A950698K5342O1858j3711k0845N3018J8935q07J3675l921L7587J8064k2342
4594B117551M0878K8980K1014m8428L5353k1529K4195p311J3379L8781n847N1438
4582B288454J1946K0416l8665J2201K4703J1763k6985K3088k238j5917L0107k0781
4570B318092M4503j5954Q534L502m2221M8804l6912j0222j5662O18O2776r6042
4558B269816L9959j0948K3769k6417k7014L0414k2279Q345J5654k5813j2293q534
4546B254659J2846j7722k0871q076Q7484k0555m7716j6542k0984k1513M4438m9654
4534B175794r731L6196l4180L0202j9498j119J3849K5507p292O13J0857J8441
4522B239639j0464p20J2234J9849J9079j0269j1493K1852n632M0097K1037K0957
4510B356166J6372O211K0784J84L4238J6469K1457P253L1920J1958k121K9368
4498B550259l672M7249N0625L285K0501j8716L8344l1183Q1327k5298J8844L2914
4486B764479L547K7639j4085J5010R018p227L1414Q366M2197j1258p784j7588
4474B843728p168K2637j3348j0297J8913j9938k4948l4646L0811o678l6414o729
4462B755923j420R026o6805M6103j3834l4285P453j7508l2846O547J2724p4725
4450B596353k5400J0548k0793o46l7250k0038k3874k3630j4639j217l8880k0411
4438B380123J8088m6273L754j8817n2022j7835J2257o1689k7629J8106p1122L9336
4426B176277q4030j2412N533n0529k8970j395k1916J3553m5454J4754l6494l6221
4414A892696l572l5422q912k1855K035n7784J2461j813n9946n484j097K0418m2536
4401A689189j4655k1220q675j5344l5271M6698o5187P988k3064j9934k6016j1732
4389A502777J4164n3502L8264p3793M1205j8175l6606L6196l5638n3987N7226
4378A418131l6495J5213l1183k9379Q95J1154m8569k2168L6935p0995J2823o806
4366A249556J4014k3846J0761p692n7360K5349l5660L575k9032L0451l3286j5306
4354A131524J3355N776m7460m4292O0821j07003j3776P396J8157n6158J2891K465
4342I83696k4644p7586L0560p5404L5638P845k9104k2216j4253n0419K2086m7576
4330G38623q841L0387o2033O086k7290j2221o3869j3096l2101r555K2179k9129
4318E39140j4817o616q984n230l3772o0800M2048l6172P595q1608J8169q322K4148
4305C74779k4235J8p66l8163L3142l0692k2265N488j648n0889j1322K3458j7779
4292B39126J6081m2473J2067L377p847J9144n7098Q489N269j6058K0807m9477
4280A51407K8333M0677l2093k7118L6244r044j805m0841J4890j4277m716Q649J9928
4267A70234m3640R191j3489J5982m946K665K4798n6964Q547j1541m653R607J4378
4254A20169k7415M8637j1721j5105m7959P5145l3758l8453K0467J8084J2997j5839
4242A05249k9908N283j5578M4108m3393K5547j9811L0998n9455K0087M4641n1412
4230E6356J0651L5266k2983J4432l8133K9946J9262l8586j9562K0119l058O969
4218G0679n382J0918k392k4221L0855k3460r527P022l5228O4235n0775M5385k5883
4205E2226p798J5579j1297K070J9587j0725j3551J7212j5770n7704N4840k9211
4193A5458J6963J767j1176K6244k136j8158L6320l3583L4063j4326O573N955l7700
4180B6264K2462k4000P726j8354N76M0752q127N499m68l6772M8968l2214K4159
4167E6471J2105k5038j0478n354R2999r4152K9974j9303J5515J3172j7249p3211
4155b4549N2781J4469j44p015m434j2068L421N893j7836M0998m468k2548m379q634
4141A1487L1036k5479R31K3918p813q379L3609m166k8990j0476l426K8089k1477
4128A8864k2690O972M8497p764k1851J3821j855k1382Q171M971R618J274j9543
4115A7103R676K0017j7961J5112l3970J3620M96O206p697L2573o954l8204L9280
4102D9297R281l7949K0135r328j6799l5296L9216J5272j550N5866q5775J7224
4090A9594n329J7287J4841M953o698J5452k9530m1390P4760l1595P737l8414L8534
4077D0202n620j1537l102O0368n6351L0305j3667K3466n0464j1193K2368l0300
4065e525O9520K059j8141l5317K3659K1558m0472K7086r012N1184p5416J9704
4053C0887l0803M4943K8302k6731J3191k4208O959j6175J3852L0959n6971k861
4041A1344L8223n7616P1194n3625Q553L0689k1441K768L9540l6856L0321l2739
4029C0355j4486l422p713N6582o8295N6227j4759p522m455K5287J2735l3765l6892
4016a0123N9317m3191M5497l6145P230p585J2620N6683m2961L8263o084m5301
4004B8220O2055m5833J9422j6630o606n124M8000k9189l8063N7540l4309L906k7075
3991A6314M3626J2215j8377k5870N6975o813q920l33l245M292L319l6733L1644
3978F8094p453q230r186J1120Q231J0243j5820m2175J0685K9358j3834K1396k9934
3965C2495Q967N2393n3174K0518M479J4401m0598n808N7640l9965L5562j8641
3953F8269L6249p2924n957L9376j3688J8693r83j1195K2459k4165J2092r002R069
3940F8293J9703j4228K6567J160l7963R633Q792K561l3030K8970K5783o9916P3795
3927A10120j3793m764K1241m0268L0064J5155k4866J8441k3613q779J3195k2407
3915F9726K7693J9126k4573L8752l5126K4746k0181K6708J226N565O496k6907
3903A13251J1366J2146n2240L0031j7226j179J3275L0567J1242n9107L6327J898
3891A30351j2349J8925K377K500J6819k0099j6403J9254L1278m9933N340K2640
3879A50700K914L9264m6766P284j2180j4323L4379J5073L0742m7192j2174P4936
3867B22657k0681J3375k9264K3685k5052J0170j0653j1215M2074R170K6592j315
3855B49543j0987J261O079m7575M754K7229M9534n3454M8461k6255K4375K729K7589
3842C03283K2030N861J037K1167L8359M9057J6340l9821L429M1430L4053L57948
3830H54173l97491j68322n6731J4350J5382l0005L5174N0625m0162k0080j843O170
3818B61240K0731j0108Q139M7631j1455l7194J1945p133K0502r235j2245K1890
3806C04708O561j7392J0386k0372N9234o3717M9574j9080K7743o0837M7133j9518
3794C04423L3227J1823j6331l0103R279L8004q247K8430m327Q098J1076l07J0932
3781C95977m165K8656l5450M8402k2799M0771p037k2751L5378j1594M6966n539
3769D86815N2257o6069N7350O3979n0580k964L4227j543j9468O4412m8887N7101
3757F26630M7011J9330J2208J3859L8969K8047N4454p4371j914Q9428R311l3552
3745H29410o1564K5682p8067k5935N1540M0742l7806J4307M5969L576N9426n797
3733H61483K8844O3196O631P4521M3269l5535q4312o4055l6240J8062l6625P1541
3721I10780k3194K4495O6307m1844O0666m6750Q1438M2161J4319R943k8835Q1923
3709A151409p2399n6513k9544K3323J9482o994N9588j7400k6108L6480K3518K8697
3697A133539K6035R882K6490J6893K4969Q566K003l859K932M5400K5512j4073
3685A304289N0978J9793j9526L5056l148L1298N108L5737R482p785P0371L5072
3673A566725L0340L3017k4599O3960Q471O2777j1642R4334q582N1559l0420J12267
3661A948207p375M9453Q493R7750K3920M6859L1487O7289L7466N2900N7124P3848
3649B487421O8585N7029J2136O1353Q2527R3654Q6384N1598J13059J03786J1064
3638C228596J15053P2755P5666O9445O8101J36122J32070R5614J50267O3173J42850
3627D349712J41843J42897J04367J60393J38132J24934Q1025J48331J12232J73133
3617E676999J16633J57623J71369K06390K18530K40142K21683K41227L24692
3608G575288K67514L28521K80249L75986L28954M20549N52762O57379P29029
3599A1516231O32795O00595P73500R28538Q95911J191900J687345K725377K224962
3590B3177154j941869l260972j632221l64194L12895P78624J300193K012132
3582B0381742K221373J632946J589202K128979K676901K690486K922358M577749
3574D0821736R055747R877585q084708j6222809r006895l552076j210187l8578
3566B1639815J027528K137221K798016K029243J836834K487012L640698L496812
3558D1093179L450151N470643J1600139J5283350q538466k5564874j5661786
3551B7132336o665588k734154j448668l93891N93102J217337J102095Q89214
3543A9691783J327568J931189K152329K116624L126944O374726R314059k871719
3535D3163503j5989687j1653541n391244k354428j300620p90893l90807p9281
3527E213002R3473O5439J95941L25377L89078M91938O43874J275066J905709
3518A0598897J14842l536081l174123j521292p93287l77345l56095j98289j11082
3509F46145j12788l4537p8173m6623K7448q5161P311k8873j4176k074L5653k0263
3497B93889j4305q14k392m6124J816L4586l8679J332k6574n99M060q181j000l3883
3483A63132Q3000n8067N0123j2184J0925P769j2301p2842Q5924k313j3217L645
3471B33594j2849L4073o2298O2858K365K4532j9728K3290J9865L3298l0162k0222
3459B88616K6564j0521K9134K0297n0050J3342K2263l0461o637J4416K3036J923
3447C41922J6222k1238p03J1337p059J3520j4050j3280k6263N3710n084j4530
3435C34504k9105J0744o5864J7479J3464k0226j6799L1344Q411J5296n2636k645
3423B43967J090K850j015l6456k7620K7307o486J7393j1045L0461l2118O396l8875
3410A75849O232K3924j3541j7402j8957L8697J6320K971J0j3424J6203L1270K8429
3397B76581J0928N5920m1878l2639n7274j0526o8906J3847K8249k1636N3231J850
3385B07747p582K4336K8110K9413K3468j0850R0857K2631j9440j18260l3541q3617
3373A53272R715o5369J9813k2502M1883j6741K3561J0060M976q810O0395j2494
3361A97759M4841o378M5831p7782p5388m6556k115L156m0335L2740j3088k4295
3349C8390k5209K3570r925j0516L6671K0551k373l338n668q505l6648q019o175
3336B806J1387J9723m5008Q335j4077L0857m5829M3411m742k1489J0017R609l123
3323A877j2910K8808m1945J5371n271Q26J5980K10Q380K1096p6247L568N1294
3310A1037l3351M061j1694K9880J0912l2289O971R66l983K661j4978N0157m0090
3297a9740M2335o5479o984O8278l9794J9677l931K758P434n2089K5880K5246l0835
3284b7244L4829k0075j4506P0256p5826K5960O7353n8045J0841j8610L6550o6286
3272c4803O2122J07k7397J7123j4398K7434n5752L5825j7805m698K5599Q41L2556
3259D6754l8731J6971j0146l8863K4321J8490J0096P424l2831Q547L4520j2347
3247C4205L6121o0332j52o305Q981J1215l2153R324L2064m1045J2421M035j7132
3234h753R178L2978l5800J8584P410l1683J8414O396j3649K9863l2349J0996k0949
3221i364O909K0564q101K748N330J0369j7964l1880L9995j5573Q620L4656j0494
3208C5815k6704M858j4780J4145l0456L7711k0615J1067N235k1449L2347P29k4501
3195C402N355r202K4762k1163M621O182P27P485N830n0450K7653j022K4956K1984
3181E1120k9259R994j5480p696K0590j8955L1756k2235J5657K630k9222L2164
3169D1064k5748K1739Q381p805M2211o2067k540K3023N097K1812r062J1206Q116
3156G5427k7705Q632J1278P072N227j7611k973k3334O7974K815m1704K1720K562
3143H9380M610j4869J4149m771m265L7334k4332J9716L2648j6064J1729J6399
3131A61664l8727M745l8083M2682L6178N367j3685K3801o1939L2406l7528J1862
3119A28743J5793K5369l3110r609L2601L3120l6796j093K170J0541P951k2269
3107A53411j988M8465k5727N5261n5438M852n054m3155o969J4761P977l595l1673
3094A11128K5940J6226J1735l3226Q714L5634m3062K3194L2024K1258j3847l0498
3082A65220J9061m7238k9719k6913p485l2746J9958n9076K6053k5058r643N3105
3070D5519l5286J6723j4141j723j755j5256M905L0393K376l665k175j9479M36Q54
3056G726K4002o2948J7324L8071j2563j2742j649j4825J5337Q298l75J2498k2076
3043c922J8046M3742n1326j5168m621J2732N947L9529k969m1520j9566L9361n2793
3030c2528M0366M538k2877K6657o847l173j4588K0168k2931j9297K2687j2118
3018a9943J5922J274l6576N8986m0030M6557j7302j6864m754k6501K2479P713j1041
3005b0080r38K4434k8294n299L8807j072j7235o465K9104m359m3593K0589R531
2992d870j6805Q047M732l0952N9395j1904m4597M8949o5252L7961k2131J7035
2980b0392j2470M048k2728M3506K2200k6881K825m594j4317M0200j7567K5095
2968A8925J972l7382L1536k5450k139J5651l8368M8950l5729j1067k1595J5088
2956c9608M2384j6033j0397o1763O5296L2763k9708n4446K8021K5326J3648L549
2944i68k8905L1105N717m6497J4507j0160N192p12P829J4058J6578n9954M1488
2931a0722Q103j2447j2517M232L88m4199L0713j702j1498M2481J6451l6593q368
2918c5678r101J3066q880M5358l9609m474q432L513M3001m2451J9586L8848n9780
2905d5033k2812O2029j0812k6174o375M3023k2622j190J5702k8287L0247j4266
2893b6570K474j3893M5550k4329p865L302l2767M4817m918j659l9704K8762J2547
2880a4253J2133j0847J1240j3056k6901M3492n452J521K5793n4417J0553K5462
2868E268m5533M7077k7906k5204M7140R191l3502J6260k870j7424L1431m9482
2856d5554K9320j9461L3079j8695k5652N2303l5008j5505n062J6070l0673J8303
2844d6535L1252J3857n592j8967L0569l6387L7371n8879M9874K5325l7580K0479
2832D787l7395K2709Q152l118l7483L6021l855l926M9527k2787k3659J4441j4922
2819a1508K2157J0437k7435L3169o3697M2477o857K2305j3386N467j2194O533J6870
2806B4338j1920K8411J3227q251p976L7621J901J5619j809m0959J3088l37J9654
2793H2607j9639k9238Q897K6119R654r115q472k1479O7742l4297K5904N2808K9853
2780A81344o050r6856j8925Q464m0269j150K0862n2830O6794l1370M3302m4142
2768B9174J1321l2636r152M3985J5128K175k989l4741n534k2059P2626o7393J1325
2755A1230j6483j3105L2232l8936N3929j8572j7664k0315Q455K9828n611K4133
2743B9121n6108qK0984m2453N4105M596P725j5185m0011K1492k6570J2088m329
2730c4553q08o414L4145n4205m279L4950j6786K2992N947j7745N837k6215r604
2717f6738O8233j8185n2636J2409O0656p6132K8242o837L0605k4308P818n174k5037
2704f7084K4518K5540k3710j2421K6799J2276o309J3160m7485K9172l5421L9811
2692b1154k3555K3989p975k5478J7382k7168q575J3920J2079o908L0372N267k1416
2679c9220j490K327N428N509k0986J9287Q957n0744J6387N7852n4419j9239J0954
2666e9397K6466l0691L3860m8137N3580l3269k0657K4907R234K9508J9023l8795
2654c4368R50j217J758m6712M6202p632k177K2512O503l2902J9006j2290l328L6685
2640g010p3026K1094J3216j4748K9201l4934J4940l1064L546J9413q758M570M3303
2627b0257J2526k9478P748L7888l5584k9482q945M2097n4916P6503O8k4937l1238
2614e8007L0656k3019J5666k0939O505J0559P436j7912K7954l3514J4118k8384
2602f8881K7459q759r816L4736n2806P577J8770q333Q178K5793m2013q990N8236
2589a8849j3288l3676j353N407M8042p2814O1611j5687k8051l5226N4184L6631
2577a3069k4106O992O82Q11J4972k9364K8168n1642R344J4844j1668k399j1340
2564f7775K8882L2460m8346k361J2490l3338J9201K5334l4081L015j7518J3620
2552f8417M6943l5987M7506l3964J4733k5691M1237l7687L9568m8703l6264N9837
2540c6889j1263K5788l7508m028J1622L5942k3382k1156J4019j2994J7280m5965
2528h8534P593N1903l4062K9674k7499N5947m0919k6157K8996K3805j43J5103
2516d293j7464o4278P4313l0774k0022J6405L8681l5751l6801L7349M665l2719
2504g0689J409M0225r996k7248N35J9399J368p696m3749O3684k2908j3000K3061
2491d5605J2819P204J8196k983m0946K4716l3754K3849n547J9035k4731O553J5626
2478b5568l2866l022N4381j6463P376k8116k0987L9581j4181M961j8132L0073
2466b2963k8314J9232J2411k9236q478M5274k3428Q191q562K8500m4436K7151
2454b4658n0595J6970L4609j8835j9144K5311j460N5166n3543J8701m0079J4580
2442d2977l8582J1531M2019j5548M222k1307L9056j0210J0252j6025K1893J4791
2430h85l9059j481k2315k949N5627r371o10n746k0990l050l108l595K0284L6149
2416a099r9080O1305r304m88L3588l0538J5363k5678M1219o1991K9003l346N1531
2403D85p2451L374J4935K0524J5139m2917M0289n384k9807K6627j5157M7840k9074
2390b5577k3353M586J9480n0997M1420j5112P0708n5937j399m1068L7124k0295
2378f0420L0677k9841K6613j7870K3348j3024L821j6639J6054k6731K2638K5372
2366a6002m442l2411m2875O5719P245M315n8568M0987K801m2356L9296J1514j2007
2353c6784p866L6315l3061j938k440L3407n7289L1637l5240M6688K0780j0402
2341a6193l3285L7527m1107J2041J84k363m864m174m362L2531p432j0545K2326
2328a9716m7073L2012j239l8581N2760m1808n143J0734N6450j8508o1479N2950
2316b8641q986L5785j638m6018k099M8554j9214K1568m7870J8364k1951L9397
2304a2749J1166l5649p203J110J2176j2276k995K4053j9073J5775Q439q233m330
2291b9789K6791l6117l4078N7687K085K1692m2405K2311k4915r401M2462m0450
2279d4127J9876l9460K9964K7521J9782n3149R788K798j0002j2540K4700l808J9843
2266h814M33p333J1325J384P276l1580J8870m2476J137K9845O560k5343k2528
2253f1244L6891J7748j8747O858j749N1049j9195m569k9378J1669j0863K9529
2241G999j4848l8850J6132K7817k7748N0537q441J9239l3900K28J4961j6583j9856
2228b3313O7542m2814J9045j6368M999L242K932L5916l4001L1087j8508L1742
2216F1501j6987J196P3896J0346L022l8816n8988j7382R17k8418J5932L504K6833
2203C6556j1698K3022n964J8899N296o4657L7845k9356l502M3352n0739J3870
2191A2924q841L5799K8331k8245J9173n574m1811K5232M1400m6482P829J395J6895
2178E8025k791R683P676l4723Q493k3748Q741L8645k7482M4588k0700l278k4210
2165C8919M21L214M782K9253L0346l4850L22J0658k8700M1797l5975J7734J1143
2152H9064j6471j760K3471j0797J5324J1238j5656J7868l3518J6706M3800k2230
2140A17039K5569l1388R79P7013l1082k3906J918L7603k9015N7319l538k197n298
2127A91016L385L0690O4626m724j9839M2241L5239j6944N897m0439K2982R813j8741
2114C05202J4058L0291Q1814p1482L3813o79J9937Q732nk194L4470l5918J1510
2101D29549N2444m3882O499M2161J2245J6253o510K6385j053K0721L5638p301J7307
2088F00456O610k213L5638L3750J3222j2806O0580N398M1498J0983N5071N6969
2076I05156N6076K5722J11433Q0715R1013K04271L9173J22049J24406K14490
2066A974504K18100L03830K45240J06275K89221P82684J55629J318549P58401
2057F152433N65910N04264J364110J690656L814204J9043715k4550321o317881
2049B267090r24583n98767k94068p0495j9222K2591M34960n84940j69323m5096
2039A8147J8584j0539k4506k1486m1436K3010l754j9358J1856K1j0281L5297n7738
2026h2183M5614m836m0382Q4892o0163J2243l2151M3926l0723R297k2365L0285
2014d6546m6115L8977j5455J0493K4755J7511k7558j1704M264N497l549K6850
2002b2580l3097J4087j5106k5330J1096K1217J4583m2083L0024k7207o62K3511
1990e1547m565l052j223O371j7920K8321k0053k1894O0646k9482r624J2304J5770
1977c5948k3240K3129J6493k9089L3682n0148L4281k1219M51j3657j952J2667
1965e4550j1982M2408J0516n556N426m7742K2378k6150K4325J4232k3877l983J1974
1952d2581j3684m819m264K7969p895J1491j3046M772l3302Q939M2909l2119P466
1939d8164l7041N3783J3452k3227k0012L1541k8553J3460J6721n1548J4840J4243
1927e0505k810j3368N9677l7211K662K2172K1372j52q8828O3529j4004k5838M7875
1914a5429o4279P9174l5334K8799m8234k7426O7704k1608k029r681K6396J0437
1902a1510m8016J3582m194M7326j0309J446P673j4429r408n254L2261K4151L0376
1889E3695R127k8959p0947K1256k1268k9344j0009M1089J3952k8672J3004k2222
1877e9298j3975K4024q979r546J9795L2091j5221r419k6273J7506n588p495J347
1864f1031L2832P401k0946m4492L3656K2347r3778Q3799r362J4768k7334j1670
1852g3810M4386j1850j4151K8276p401j4341J7783j1716l0410Q1517m8769j2060
1840e2546N479k5218Q6568r2151L37M2516k0919K1727j853l5241K9058j5757N384
1827e2616P276j8545K1317p65J1724j6031J2593l6505K3863L4424o5545L2978
1815d5832j5256j2806K1465j2189N258n662L6366j3595k8221K3251K1888m7191
1803g2524J3772j8332j9275K5559Q809J4453j8140J7480K474o427k6357L5290
1791d3218o705J5964l1563J6385R894J066m980k1769j8964J8103l394N50N0485
1778a8146n6333L5130J6363m1842N161m163k3445M0191j8887l9872M1964N215L59
1765e8305j7249J3409j4114J5903M7264j1584j1605J6219j5786k685k8212j2417
1753g9162M6110k6487k157L0484m5623K5266J7999k1732l9760J1222L9396J6160
1741b8284P249r82l299j5633k0744J0401L2160l5404j8947j159J6430l4666O4083
1728b8795m701k434n958P6j8948J6007J461K395k003k83M105m8680o84M0170k1378
1713f9650J0337M7612k6636l0094L3067J1102m4626K9084K0092J633k4194k5881
1701f8154O8482o5958K5212p642k9047L4427m2702J6825K9703j3249K2808j6644
1689d5939J1093m0594M2964k3820l4638J9215J0295J8149J739k0307j4267K3099
1677e3011K1338n1798N1344R320l1565L4502m9083K4894J0552m7213K0587r557
1665f9690L9844j4665l8412M8238k7076J8968j3700N2240n2689r451K7804P941
1653c0648l8210K0773p088M192J2317k0275r577K6765r397r901L6374j2437k9547
1640f6659L6832R748l7056M76K6649k7205L1886m6040M3111j4778K2072l8529
1628e9493k508L1052n710M840j0867J0741l8121K0052J4845k570p315J4599r343
1615c9798j4426j6151J4121k3773K1381L3775l0354J8342K784n0792L6893K2320
1603b5678r685j9070j3289J6491Q894k8579J443M5839k3722K9009l2597o848K7811
1590b9981j8543K4342l5850j2772O961K913K4070m1821J2024M5606k7680Q492o243
1577d8482j5518K721K0195j3643k221q275K4291l8842J7153M1369M832k9675R879
1564c6216l2610M4537j2583k4667l494P220J4902J295j9492J5516k938L5967n3002
1551f5565O3936m5690M281K5479o1597J9842j7749J2527N1365m6659o01j8682
1539g9113M8528j3648r982J1814l0180K1010K9204k1227r409r499K7329j9417
1527e4590L1181N448l3356k8381M6268j7630p29k2720J3518k6700O240L6459k3457
1514f8449P995K1791J3735l1014L4389n6629J1306L0370n6300J8391L7430j4639
1502e1624l3019L378M8328J2664k2773P787j6697J8428j0089m1644M2261l2480
1490g5480M1343j9859J4244k0180p410J9395R836l1560J0095L0231k3141L3521
1478a8965m4207J1045Q442k6089L6095N146j9782K1328m3578J7471l419L065j3108
1465f6556J4943n0545L4339J4379J7630k7719m3600M3590K3138K1846l8617J9307
1453c7865K7553o4993M1995O673k8543l821L5407K4o3960L1823q521n658k1537
1440i1423J7553J6609K3583q162j2523K1270j0979Q018q175O265K9676l5438j1319
1427e5045j4442N607K5767p215j6728J5755K6683o1247K658L6101l923K8315m6209
1414f3923J665l181J0540Q366m937m031R687L775p593l4229M3635N0821k5082
1401a4487m7728P551l3684O7113m0828P028q939j764R654L283J1595K1356k8769
1388d8619O387p069k1449O1284k4495m8253J5730n340K1926k7005K5944m789n733
1375f1481L4517m3586J6002j2467J8320j0496Q755L4600P676n1095R364J1173
1363c8718m7151M0783n7557P6457j3566J214j5680P906O772j6489J6669k4778
1351f4138N4467k1851n3656O2457m6089j3310K3700m2089N5428j6865p74J9481
1339d3239o631j0456m7769K6767K9374m4878L2632J9160J3031n870N917n5743
1327h7705K6486p527O1918n3698l512J4016K5523m7711j5278O5999m3914R603m116
1314e9916j001N695m843p512J4126R615R310n7775N8150J2712j6362k2611M7066
1301a3346j5864k1513J3049j6075L977N2399l7475m0962R412J0485K1371l2937
1289f7479J0313J6028k6963L2276m1816K7788K3896q391m0116M9044k6047J3701
1277c7766j1008k924J8369P641k6004J8744m2184O2853j4572j7191k3037J7772
1265d9307l7628M8078k2214j5921P5949o8092K3348k7636j3500M446J1105K8987
1253d2385L85K760l3428L644j9601m257L5988L5965m9814J9076k0498L4711J8320
1240a9134o1757M826K0041l5673M0579L1367k9560j9788J3660k553M205M1516
1228a2271k1737J9612m1257m1327K1912M8445j7211j7655J7990j6362J5869m7808
1216i1800L8518k9989O7676k2563k6n248j8381L4878j7838J0166q945k312N0247
1203D383n8774J4984l1321K2862M082l61L228l1707L1998N931m918O666M711j4060
1189d2296k465k9922L6567L935l2261L3637M882k3693l8869O1610J9730o7413
1177g6558P374P2328m1240k3361j6207K2544M4777l0513j1322L1215m9106K4689
1165d5380l680k6101j1407K1506K7006j2646l934k2417j535L3678J6230m1306
1153f9986L2715Q281j676M041m9839M5351l0674J9827J218N012n0625L347L5236
1140d7772n1463P0076j1387m7043L3764j9792J0478L7786m1295N7942l8997l0021
1128g7724M3037k9039j1739J9300J0243k8669K1784k4964J3518k5452L4856L6663
1116a8186o9332J1052J7211j6996M5269J016k948j9410R513j7729K602K0827j2879
1103d9990l8937O605L500J5313K6291o395J1524m0358j255K8046J8428n1069J9771
1090e8526J1983K5696k3513k0578M1258m5036L0728M474K0058j8911J8140n459
1078a9686j9533m2461O833J4264k5405J2340M6892n9410O8179m8520J6421J3758
1066c6328l5910L5860K855k5158j0770J0116r870J9183J9112j1319j8228P018l9958
1053i3397M4160j7278J7214q874l8117L4034J5144K456j60q038M39J4494r807j4508
1039f2238L1963k1266K5255j3912k3574k715K7027l2221J1505k654K5171n4848
1027i2507L053K384J1345Q983L0666l4824K7545k7646L9425k1533J6666k4772
1015f1215L9689m622l6824p756R272j3306k4228M0134O229K005K1105m3569O0513
1002a2573l8610j5748M2283l4489J2449J9872j6428n505n378o303K4113j7866
990e4183R378l2134Q147L1090L652M850r307j4177l0164N0941n3897k5126M3297
977f7633k1000N7855k2197K8746l9254K0992J9576J5765m5127J0704J8728k8035
965e0880j1696r419j0412J3177L1324q408J2868k2916k3543J3377L2800j5954
953d9682k1791J7926K7200n2197L4652K6404n0349j172j0102N8675p6853L3799
941f3490M6059j6743l3158N0185k5808k3147P948L3184j3413Q672j9322l2688
929h1721K8818m3297K5030N9233p3575K7928n1743N5074K805M980m977j7058J7619
916e0884l1669l976K3913J7026j4232m8560L3980j2734O7857o0740o177N9984
904b6212n7352L5768k3527K677L2379l722l083k3919n1850N9680J8618j8266j8979
891g7788J0644J1788J0196q704L5655l4755J5388l4040M8951l4093J7393j0601
879d9966m8069N6635l61l9102J1354M363L5372l8286L2119J3309k1326L623k8690
866f9025K7955n1934M5832j9840J183J1724j8645K3194L7385m6503R02R070l2803
853h1505L3141R343l621j2341k6331K3610J9330j7267q274K9023l7899M3711l8354
840f7434K4272O355j2183o6195O0953o909P251j5207J2200k9114K2400j6227N2030
827b7808Q07k1818K0802n6222K4216l536K4701k7079o125K9275l7972L6879j1984
814e5864L2686j9577j9569q347n389N0367n3624L8375k6962n296L7894J0339p0511
801i5478P1470l2852O721l2752K2003J6678q972N404J2812m5110K5474J515N0604
788b483l8186Q951m486j4984j0134r126J4691k4575K2677J8305R451K849m9136
775g6186N615L486M9697m2123L8531o1193N5980l1945L824R831j0269k1208K0405
762e5555k2758N562J8556j0976K0107n509k1511j2625L5299j7116N3351l4065
750d7240j313l1454M8859l7489J5621J1140o816K0488k2916j0266L3096r320k6607
737f4217P901k589k5767J0546L2003k5733k0578L9163P558l2569M319L1518m7035
724h5480J8049q58J4818p579l8557M6712J9519j9269L0889m2083O0961l1058q518
711d2454k6571L9986j1412L508r602k9629l799K275M9132m7489M4645l5967K0339
698d7038N447K814k5252P271J3906l1369J4198l0574J5536M5457k7557o50m196
685f2007N679l544J9745m0862O2014k0148m2880Q147K2211K8115l5776r520K2106
672d6720J2138J1464m0847J5230j9149K5649l4801L1038M797k8713J7240K0818
660c1856m9530M1944j2623J69m0072L5228O569N53J0011O573j7253k0288kJ8854
646e1723q182J3436K1758Q074l2661J4273j880j4607j5262O705j1910j4572J3680
633g2871K1547j5157N0634j5735m3912M2746m5283L6737l0148j6747N5782L34m0515
620g2588K8291l3793M7104J1442l3353k2712K1547M8891n3180j5381L4863j8j9442
607e8329j9230K309R080K9898p580K013p599O469Q378J5046l4370K3631J2597
594a7687p3139M3428k8205j0375N5424J140j758j2203j401j5430l5522J6613J9700
581e9415K4184o611k1520P091R741m8507P6473k5768R472r1876P7218J5982k5515
568e9051K3754L268J3163k7458J444j3556J5982K4187l5023J8903j327k1569J0675
555d6608N935j5363k130l434L6946J1927k1516n7219L6532j0595r834M041l664
542g4982L0465j1772Q998J2577o201m2737J6758j1598M2544r421k3994K3592k9816
529g5587L3068Q241j0326J3802l6848j909N915j0633M104k4702M8112j8329k602
516f7694P642J9888m0878J3143K6836l3148K2806k0576K5618j8096L9964j1891
504c6386j4875J3328l9796N3102j8909k4384M3790k5804J6578j0634l137K0039
492b7088m4106Q728k5176J2258J1666J6340j6329J5226m2975M4593j1015j421K5351
479c3948p22j8572m0347J6188M3086l0211K7632M01l2848L0224q499j4641J7497
466d4760j5276n143J4849Q490l5169J3474K2020l7639O9338o6164J0762K1144
454d4074M054O463k7915K9046M725n668l5109O797L7542k9462L468l6977N5580
441c1530n4344O35q52L7330j1k9121Q633J7954j089j2297J4683J9919k229m4027
427g6346M985M0989q62p477o593J577n987N843l6765L7661q884J8047m4092M0441
413c7463l2738k537M0569L866o3926O2199l5696l1079Q5537j9505J1450j5563
401c4886k9509J2186J0847k0448P529Q398m5626K6046M255K192J9293r729k9108
388g8560K3716R052n7954K8959J0447O8377m1597L886k4166K35p484L6648j9453
375d7894m147M521k0544q832M2315l7333K1605j7188J2722l8257m552L5840M045
362e7699q287r221M2127n3774L484L0282O613J2093r71K352n999n777j0236r259
348f4272L6471m1611K8176J0921j0407j4418O423R440L6281q3347P794L6539j42
335d2152k5626J8250o713K426k1913N7931n8315J2948J3068N947k7609j8755M4028
322d6485n419k1849N977J0123J1321q717L8905m2455M066Q851l4998K0438L2052
309b8190P415p1127K3991P648j8199K418K1129m6025K8186j0079J0086R957J2704
296e0086O313n8840M1728K6873m224m6157k1069L4457J9228p363j5092K2701K9975
283b1556m5569k956K4105n0227K2708l0826N5994O516K712k6039K2349K4134n1262
270f9917j820M857j4326J890L9108j0154O002j0598n576J4514m9529O0137k1100
257e6512L1409p630J1449k2930J4597l0209n1249O1361r622R409j6044J6858n0625
244i9738M408K6213J0255K2179j8189l3268Q509r85l0551K5743r9J1908Q882J9751
230d4982R9l7450j9846p462J9747M054O8739q3550L2419L6156o2794P5247l5239
217e4862p7583M6289K9276j3400j0370n292q339m299R042Q55n888K4656J6629
204e3286p4548N9174k7339k686P300l579J3292j0512l582Q319l7953J4556J7483
191i3361P12L291k2931o738J9170J3004j9938j2644P752N0330n5122K3951l7050
178a29574J6905j2905K318j320k899j1613M7229j4764l8885J8170K567J9465J0265
165i5041R10j7352K284j747K2906l5130P032J5479k3743O666M975k8096L3247
152a07610k4066o403q568k1670L6126j1186J6904m2076K2238M038L4016j8041
140a26298j4921q860J6070O68m3615J5925n452R670k372o540j2864K3256J904o157
126a59586k7368L2957o542Q473l8154L6549L744k4065N820J0254K0901m7101J9672
113a64446l0283J9884j6013K9486k9070J958K7604m8513L1764k340m873q947L1517
100a62272l3784j7203J859J6718k5642L2807m438K420k501K000j7307j5971L1436
87a91878j417l3672k1013N1844k0088K8466k2720m1720M4554J243j9639m566j5327
74b45933K0840j6130J1062q298J046j2708Q969l7681L3157M517o168m566r947j0069
60b71909j1558P253K2544P699l3890K7025k6833r028P964k5777L8385k8106J1750
47b84481m6088M1700N785L378k963k9061l384O369J6176Q807k8277m961J277L5773
33b79950m7330K9794r475k8230K5015p210N205m2747M1591n640J2088k5276j3998
20c46163M9670m1094j637j3779J5726m047j7094J7599l6003p746M6365k6665p679
7c72547m949K2844k9036K834K038j6675J9973
0c75518          $$ checkpoint
##END=
