# Supplementary material for: Polyamide-Scorpion Cyclam Lexitropsins Selectively Bind AT-Rich DNA Independently of the Nature of the Coordinated Metal
Source: PLoS One. 2011 May 9;6(5):e17446. doi: 10.1371/journal.pone.0017446 (PMC3090394; doi:10.1371/journal.pone.0017446)
Supplement: NMR Data S1 — Raw NMR data files (.dx) for compounds 2–4 (1H and 13C) and 6 (1H). (ZIP) [file pone.0017446.s029.zip › 2c carbon.dx]

##TITLE= atsl51-1-B3-4
##JCAMPDX= 5.0         $$ Bruker NMR JCAMP-DX V1.0
##DATA TYPE= NMR Spectrum
##DATA CLASS= XYDATA
##ORIGIN= Bruker BioSpin GmbH
##OWNER= todd
$$ TOPSPIN		Version 2.1
$$ 2010-06-18 19:03:55.582 +1000  NMR2\todd@NMRSTN13
##.OBSERVE FREQUENCY= 75.47677512628
##.OBSERVE NUCLEUS= ^13C
##.ACQUISITION MODE= SIMULTANEOUS
##.AVERAGES= 256
##.DIGITISER RES= 17
##SPECTROMETER/DATA SYSTEM= spect
$$ Bruker specific parameters
$$ --------------------------
##$DU= <X:/todd/nmr300>
##$EXPNO= 2
##$NAME= <atsl51-1-B3-4>
##$PROCNO= 1
##$TYPE= <nmr>
##$USER= <anthony>
##$ACQT0= -3.81970970206264
##$AMP= (0..31)
100 100 100 100 100 100 100 100 100 100 100 100 100 100 100 100 100 100
100 100 100 100 100 100 100 100 100 100 100 100 100 100
##$ANAVPT= -1
##$AQSEQ= 0
##$AQ_mod= 1
##$AUNM= <au_zg>
##$AUTOPOS= <>
##$BF1= 75.467719
##$BF2= 300.13
##$BF3= 300.13
##$BF4= 300.13
##$BF5= 300.13
##$BF6= 300.13
##$BF7= 300.13
##$BF8= 300.13
##$BYTORDA= 1
##$CFDGTYP= 0
##$CFRGTYP= 5
##$CHEMSTR= <none>
##$CNST= (0..63)
1 1 145 1 1 1 1 1 1 1 1 1 1 1 1 1 1 1 1 1 1 1 1 1 1 1 1 1 1 1 1 1 1 1 1
1 1 1 1 1 1 1 1 1 1 1 1 1 1 1 1 1 1 1 1 1 1 1 1 1 1 1 1 1
##$CPDPRG= <waltz16>
##$CPDPRG1= <>
##$CPDPRG2= <waltz16>
##$CPDPRG3= <>
##$CPDPRG4= <mlev>
##$CPDPRG5= <mlev>
##$CPDPRG6= <mlev>
##$CPDPRG7= <mlev>
##$CPDPRG8= <mlev>
##$CPDPRGB= <>
##$CPDPRGT= <>
##$D= (0..63)
0 2 0.00345 0 0 0 0 0 0 0.06 0 0.03 2e-005 3e-006 0 0 0.00015 0 0 0 0 0
0 0 0 0 0 0 0 0 0 0 0 0 0 0 0 0 0 0 0 0 0 0 0 0 0 0 0 0 0 0 0 0 0 0 0 0
0 0 0 0 0 0
##$DATE= 1255004113
##$DBL= (0..7)
120 120 120 120 120 120 120 120
##$DBP= (0..7)
150 150 150 150 150 150 150 150
##$DBP07= 0
##$DBPNAM0= <>
##$DBPNAM1= <>
##$DBPNAM2= <>
##$DBPNAM3= <>
##$DBPNAM4= <>
##$DBPNAM5= <>
##$DBPNAM6= <>
##$DBPNAM7= <>
##$DBPOAL= (0..7)
0.5 0.5 0.5 0.5 0.5 0.5 0.5 0.5
##$DBPOFFS= (0..7)
0 0 0 0 0 0 0 0
##$DE= 6
##$DECBNUC= <off>
##$DECIM= 6
##$DECNUC= <off>
##$DECSTAT= 4
##$DIGMOD= 1
##$DIGTYP= 7
##$DL= (0..7)
0 120 120 120 120 120 120 120
##$DP= (0..7)
150 150 150 150 150 150 150 150
##$DP07= 0
##$DPNAME0= <>
##$DPNAME1= <>
##$DPNAME2= <>
##$DPNAME3= <>
##$DPNAME4= <>
##$DPNAME5= <>
##$DPNAME6= <>
##$DPNAME7= <>
##$DPOAL= (0..7)
0.5 0.5 0.5 0.5 0.5 0.5 0.5 0.5
##$DPOFFS= (0..7)
0 0 0 0 0 0 0 0
##$DQDMODE= 0
##$DR= 17
##$DS= 4
##$DSLIST= <SSSSSSSSSSSSSSS>
##$DSPFIRM= 0
##$DSPFVS= 10
##$DTYPA= 0
##$EXP= <nmrcarbon>
##$F1LIST= <111111111111111>
##$F2LIST= <222222222222222>
##$F3LIST= <333333333333333>
##$FCUCHAN= (0..9)
0 1 2 0 0 0 0 0 0 0
##$FL1= 83
##$FL2= 83
##$FL3= 83
##$FL4= 83
##$FOV= 20
##$FQ1LIST= <freqlist>
##$FQ2LIST= <freqlist>
##$FQ3LIST= <freqlist>
##$FQ4LIST= <freqlist>
##$FQ5LIST= <freqlist>
##$FQ6LIST= <freqlist>
##$FQ7LIST= <freqlist>
##$FQ8LIST= <freqlist>
##$FRQLO3= 1875000
##$FRQLO3N= 0
##$FS= (0..7)
83 83 83 83 83 83 83 83
##$FTLPGN= 0
##$FW= 90000
##$FnMODE= 0
##$FnTYPE= 0
##$GP031= 0
##$GPNAM0= <SINE.100>
##$GPNAM1= <SINE.100>
##$GPNAM10= <SINE.100>
##$GPNAM11= <SINE.100>
##$GPNAM12= <SINE.100>
##$GPNAM13= <SINE.100>
##$GPNAM14= <SINE.100>
##$GPNAM15= <SINE.100>
##$GPNAM16= <SINE.100>
##$GPNAM17= <SINE.100>
##$GPNAM18= <SINE.100>
##$GPNAM19= <SINE.100>
##$GPNAM2= <SINE.100>
##$GPNAM20= <SINE.100>
##$GPNAM21= <SINE.100>
##$GPNAM22= <SINE.100>
##$GPNAM23= <SINE.100>
##$GPNAM24= <SINE.100>
##$GPNAM25= <SINE.100>
##$GPNAM26= <SINE.100>
##$GPNAM27= <SINE.100>
##$GPNAM28= <SINE.100>
##$GPNAM29= <SINE.100>
##$GPNAM3= <SINE.100>
##$GPNAM30= <SINE.100>
##$GPNAM31= <SINE.100>
##$GPNAM4= <SINE.100>
##$GPNAM5= <SINE.100>
##$GPNAM6= <SINE.100>
##$GPNAM7= <SINE.100>
##$GPNAM8= <SINE.100>
##$GPNAM9= <SINE.100>
##$GPX= (0..31)
0 0 0 0 0 0 0 0 0 0 0 0 0 0 0 0 0 0 0 0 0 0 0 0 0 0 0 0 0 0 0 0
##$GPY= (0..31)
0 0 0 0 0 0 0 0 0 0 0 0 0 0 0 0 0 0 0 0 0 0 0 0 0 0 0 0 0 0 0 0
##$GPZ= (0..31)
0 0 0 0 0 0 0 0 0 0 0 0 0 0 0 0 0 0 0 0 0 0 0 0 0 0 0 0 0 0 0 0
##$GRDPROG= <>
##$GRPDLY= -1
##$HDDUTY= 20
##$HDRATE= 20
##$HGAIN= (0..3)
0 0 0 0
##$HL1= 3
##$HL2= 83
##$HL3= 83
##$HL4= 83
##$HOLDER= 0
##$HPMOD= (0..7)
0 0 0 0 0 0 0 0
##$HPPRGN= 0
##$IN= (0..63)
0.001 0.001 0.001 0.001 0.001 0.001 0.001 0.001 0.001 0.001 0.001 0.001
0.001 0.001 0.001 0.001 0.001 0.001 0.001 0.001 0.001 0.001 0.001 0.001
0.001 0.001 0.001 0.001 0.001 0.001 0.001 0.001 0.001 0.001 0.001 0.001
0.001 0.001 0.001 0.001 0.001 0.001 0.001 0.001 0.001 0.001 0.001 0.001
0.001 0.001 0.001 0.001 0.001 0.001 0.001 0.001 0.001 0.001 0.001 0.001
0.001 0.001 0.001 0.001
##$INF= (0..7)
0 0 0 0 0 0 0 0
##$INP= (0..63)
0 0 0 0 0 0 0 0 0 0 0 0 0 0 0 0 0 0 0 0 0 0 0 0 0 0 0 0 0 0 0 0 0 0 0 0
0 0 0 0 0 0 0 0 0 0 0 0 0 0 0 0 0 0 0 0 0 0 0 0 0 0 0 0
##$INSTRUM= <spect>
##$L= (0..31)
1 1 1 1 1 1 1 1 1 1 1 1 1 1 1 1 1 1 1 1 1 1 1 1 1 1 1 1 1 1 1 1
##$LFILTER= 100
##$LGAIN= -15
##$LINPSTP= 10
##$LOCKED= yes
##$LOCKFLD= 4881
##$LOCKGN= 133.199996948242
##$LOCKPOW= -25
##$LOCKPPM= 7.23999977111816
##$LOCNUC= <2H>
##$LOCPHAS= 34.4
##$LOCSHFT= yes
##$LOCSW= 0
##$LTIME= 0.200000002980232
##$MASR= 4200
##$MASRLST= <masrlst>
##$NBL= 1
##$NC= -1
##$NLOGCH= 1
##$NS= 256
##$NUC1= <13C>
##$NUC2= <1H>
##$NUC3= <off>
##$NUC4= <off>
##$NUC5= <off>
##$NUC6= <off>
##$NUC7= <off>
##$NUC8= <off>
##$NUCLEI= 0
##$NUCLEUS= <off>
##$O1= 9056.12628
##$O2= 1200.5199999976
##$O3= 0
##$O4= 0
##$O5= 200000000
##$O6= 200000000
##$O7= 200000000
##$O8= 200000000
##$OBSCHAN= (0..9)
0 0 0 0 0 0 0 0 0 0
##$OVERFLW= 0
##$P= (0..63)
6 6 12 5.8 11.6 0 0 0 0 0 0 0 0 0 0 200000 1500 0 0 0 0 0 0 0 0 0 0 6 0.5
0 0 0 0 0 0 0 0 0 0 0 0 0 0 0 0 0 0 0 0 0 0 0 0 0 0 0 0 0 0 0 0 0 0 0
##$PACOIL= (0..15)
0 0 0 0 0 0 0 0 0 0 0 0 0 0 0 0
##$PAPS= 2
##$PARMODE= 0
##$PCPD= (0..9)
100 100 100 100 100 100 100 100 100 100
##$PHCOR= (0..31)
0 0 0 0 0 0 0 0 0 0 0 0 0 0 0 0 0 0 0 0 0 0 0 0 0 0 0 0 0 0 0 0
##$PHLIST= <>
##$PHP= 2
##$PH_ref= 0
##$PL= (0..63)
120 -3 -3 120 120 120 120 120 120 55.42 120 120 18 15 120 120 120 120 -3
120 120 47.46 120 120 55 120 120 120 120 120 18 120 120 120 120 120 120
120 120 120 120 120 120 120 120 120 120 120 120 120 120 120 120 120 120
120 120 120 120 120 120 120 120 120
##$PLSTEP= 0.1
##$PLSTRT= -6
##$POWMOD= 0
##$PQPHASE= 0
##$PQSCALE= 0
##$PR= 4
##$PRECHAN= (0..15)
5 3 2 5 5 5 5 5 5 5 5 5 5 5 5 5
##$PRGAIN= 0
##$PROBHD= <5 mm PHQNP Switch-1H Z-GRD Z8352/0119
>
##$PROSOL= no
##$PULPROG= <zgpg>
##$PW= 0
##$PYNM= <acqu.py>
##$QNP= 1
##$RD= 0
##$RECCHAN= (0..15)
-1 -1 -1 -1 -1 -1 -1 -1 -1 -1 -1 -1 -1 -1 -1 -1
##$RECPH= 0
##$RECPRE= (0..15)
-1 -1 -1 -1 -1 -1 -1 -1 -1 -1 -1 -1 -1 -1 -1 -1
##$RECPRFX= (0..15)
-1 -1 -1 -1 -1 -1 -1 -1 -1 -1 -1 -1 -1 -1 -1 -1
##$RECSEL= (0..15)
0 0 0 0 0 0 0 0 0 0 0 0 0 0 0 0
##$RG= 13004
##$RO= 0
##$ROUTWD1= (0..23)
1 0 0 0 0 1 0 0 0 0 0 1 0 0 0 1 0 0 0 0 0 0 0 0
##$ROUTWD2= (0..23)
1 0 0 0 0 1 0 0 0 0 0 0 0 0 0 0 0 0 0 0 0 0 0 0
##$RSEL= (0..9)
0 1 2 0 0 0 0 0 0 0
##$S= (0..7)
83 25 26 83 26 83 83 83
##$SEOUT= 0
##$SFO1= 75.47677512628
##$SFO2= 300.13120052
##$SFO3= 300.13
##$SFO4= 300.13
##$SFO5= 500.13
##$SFO6= 500.13
##$SFO7= 500.13
##$SFO8= 500.13
##$SOLVENT= <CDCl3>
##$SP= (0..31)
1 120 120 120 120 120 120 120 120 0 0 120 0 0 120 0 150 150 120 120.87
118.96 122.27 114.95 150 150 150 150 150 150 120 150 120
##$SP07= 0
##$SPECTR= 0
##$SPNAM0= <gauss>
##$SPNAM1= <Gaus1.1000>
##$SPNAM10= <Gaus1.1000>
##$SPNAM11= <Gaus1.1000>
##$SPNAM12= <gauss>
##$SPNAM13= <gauss>
##$SPNAM14= <Gaus1.1000>
##$SPNAM15= <Gaus1.1000>
##$SPNAM16= <gauss>
##$SPNAM17= <gauss>
##$SPNAM18= <Gaus1.1000>
##$SPNAM19= <Gaus1.1000>
##$SPNAM2= <Gaus1.1000>
##$SPNAM20= <Gaus1.1000>
##$SPNAM21= <Gaus1.1000>
##$SPNAM22= <Gaus1.1000>
##$SPNAM23= <gauss>
##$SPNAM24= <gauss>
##$SPNAM25= <gauss>
##$SPNAM26= <gauss>
##$SPNAM27= <gauss>
##$SPNAM28= <gauss>
##$SPNAM29= <Gaus1.1000>
##$SPNAM3= <Gaus1.1000>
##$SPNAM30= <gauss>
##$SPNAM31= <Gaus1.1000>
##$SPNAM4= <Gaus1.1000>
##$SPNAM5= <gauss>
##$SPNAM6= <Gaus1.1000>
##$SPNAM7= <Gaus1.1000>
##$SPNAM8= <Gaus1.1000>
##$SPNAM9= <gauss>
##$SPOAL= (0..31)
0.5 0.5 0.5 0.5 0.5 0.5 0.5 0.5 0.5 0.5 0.5 0.5 0.5 0.5 0.5 0.5 0.5 0.5
0.5 0.5 0.5 0.5 0.5 0.5 0.5 0.5 0.5 0.5 0.5 0.5 0.5 0.5
##$SPOFFS= (0..31)
0 0 0 0 0 0 0 0 0 0 0 0 0 0 0 0 0 0 0 0 0 0 0 0 0 0 0 0 0 0 0 0
##$SUBNAM0= <"">
##$SUBNAM1= <"">
##$SUBNAM2= <"">
##$SUBNAM3= <"">
##$SUBNAM4= <"">
##$SUBNAM5= <"">
##$SUBNAM6= <"">
##$SUBNAM7= <"">
##$SUBNAM8= <"">
##$SUBNAM9= <"">
##$SW= 269.290827781479
##$SWIBOX= (0..15)
0 1 2 0 0 0 0 0 0 0 0 0 0 0 0 0
##$SW_h= 20325.2032520325
##$SWfinal= 0
##$TD= 65536
##$TD0= 6
##$TE= 300
##$TE2= 300
##$TE3= 300
##$TEG= 300
##$TL= (0..7)
0 120 120 120 120 120 120 120
##$TP= (0..7)
150 150 150 150 150 150 150 150
##$TP07= 0
##$TPNAME0= <>
##$TPNAME1= <>
##$TPNAME2= <>
##$TPNAME3= <>
##$TPNAME4= <>
##$TPNAME5= <>
##$TPNAME6= <>
##$TPNAME7= <>
##$TPOAL= (0..7)
0.5 0.5 0.5 0.5 0.5 0.5 0.5 0.5
##$TPOFFS= (0..7)
0 0 0 0 0 0 0 0
##$TUNHIN= 0
##$TUNHOUT= 0
##$TUNXOUT= 0
##$USERA1= <user>
##$USERA2= <user>
##$USERA3= <user>
##$USERA4= <user>
##$USERA5= <user>
##$V9= 5
##$VALIST= <valist>
##$VCLIST= <CCCCCCCCCCCCCCC>
##$VD= 0
##$VDLIST= <DDDDDDDDDDDDDDD>
##$VPLIST= <PPPPPPPPPPPPPPP>
##$VTLIST= <TTTTTTTTTTTTTTT>
##$WBST= 1024
##$WBSW= 4
##$XGAIN= (0..3)
0 0 0 0
##$XL= 0
##$YL= 0
##$YMAX_a= 631690
##$YMIN_a= -647918
##$ZGOPTNS= <>
##$ZL1= 120
##$ZL2= 120
##$ZL3= 120
##$ZL4= 120
##$ABSF1= 254.6616
##$ABSF2= -14.66154
##$ABSG= 5
##$ABSL= 3
##$ALPHA= 0
##$AQORDER= 0
##$ASSFAC= 0
##$ASSFACI= 0
##$ASSFACX= 0
##$ASSWID= 0
##$AUNMP= <proc_1d>
##$AXLEFT= 0
##$AXNAME= <>
##$AXNUC= <13C>
##$AXRIGHT= 0
##$AXTYPE= 0
##$AXUNIT= <>
##$AZFE= 0.1
##$AZFW= 0.5
##$BCFW= 0
##$BC_mod= 2
##$BYTORDP= 0
##$COROFFS= 0
##$CY= -3
##$DATMOD= 1
##$DC= 0
##$DFILT= <>
##$DTYPP= 0
##$F1P= 254.138793945313
##$F2P= -15.1842079876211
##$FCOR= 0.5
##$FTSIZE= 32768
##$FT_mod= 6
##$GAMMA= 0
##$GB= 0
##$INTBC= 1
##$INTSCL= 1
##$ISEN= 30
##$LB= 2
##$LEV0= 0
##$LPBIN= 0
##$MAXI= 10000
##$MC2= 0
##$MEAN= 0
##$ME_mod= 0
##$MI= 0
##$NCOEF= 0
##$NC_proc= -3
##$NLEV= 6
##$NOISF1= 0
##$NOISF2= 0
##$NSP= 0
##$NTH_PI= 0
##$NZP= 0
##$OFFSET= 254.1388
##$PC= 1.4
##$PHC0= 15.95587
##$PHC1= -12.71366
##$PH_mod= 1
##$PKNL= yes
##$PPARMOD= 0
##$PPDIAG= 0
##$PPIPTYP= 0
##$PPMPNUM= 2147483647
##$PPRESOL= 1
##$PSCAL= 0
##$PSIGN= 0
##$PYNMP= <proc.py>
##$REVERSE= no
##$SF= 75.4677584393399
##$SI= 32768
##$SIGF1= 0
##$SIGF2= 0
##$SINO= 80
##$SIOLD= 32768
##$SPECTYP= <>
##$SREGLST= <13C.Acetone>
##$SSB= 0
##$STSI= 32768
##$STSR= 0
##$SW_p= 20325.2032520325
##$SYMM= 0
##$S_DEV= 0
##$TDeff= 65536
##$TDoff= 0
##$TI= <>
##$TILT= no
##$TM1= 0
##$TM2= 0
##$TOPLEV= 0
##$USERP1= <user>
##$USERP2= <user>
##$USERP3= <user>
##$USERP4= <user>
##$USERP5= <user>
##$WDW= 1
##$XDIM= 64
##$YMAX_p= 394095091
##$YMIN_p= -14219212
$$ End of Bruker specific parameters
$$ ---------------------------------
##XUNITS= HZ       
##YUNITS= ARBITRARY UNITS
##XFACTOR= 0.620294908048723
##YFACTOR= 1
##FIRSTX= 20325.2032520325
##LASTX= 0
##DELTAX= -0.620294908048723
##MAXY= 488042587
##MINY= -44194254
##NPOINTS= 32768
##FIRSTY= -5617966
##XYDATA=(X++(Y..Y))
32767e617966j549824k605619K157590J2049624j2322830Q470024J1772436
32760A2353435r463926q222941k644882J4248706j6991114J9900754j3582892
32753d402860Q743749L806192j2618865l537628J3681988p565032r38841j1560563
32745a4391860P683625N011493J103696l979614o84934l965471J838449k784445
32737a0169061J1729088j5289794R775952O363572j3500584k248835M492780
32730h846882P972883K263540j9020904J5007306L336242J244180J918754j0558459
32722f683340J0007812J686655m016640j1794019K458547m719335R914724J2973156
32714I827560j0106657n758803M106029N554107p528123N98770j122959K255156
32706b174920k339197p419024M048802K2563980j9151060J2630828j164442
32699F994967q231930j451688j0509311L029410P743343O270706m320240j630018
32691b104761k209900J8416744j2055340k309446N983257q32605j0142090
32684e254141o535295J0702527K580659n621171Q604288q209331r15572r2978
32676d741014m728969Q533021n995884M769790q64180N607299j2066169L597611
32668e888495j262569R875782j4753309J6657243k767331j1170603J0091865
32661G82583Q136413m122219q424235K0478507k1369012N381396R195700j0800073
32653g40940j4346129J0224316l909839L263283K012965K523839K88628M18235
32645b65642N079861o465484j821020m439682J9492659k5901372J4362874
32638D2194j1865822l35535Q532936O890431l216836p288797N276501k110400
32630d075328P429670j1154941k142444J3365620q490636K017207P142765q339242
32622d247329q65565J2563617j6385497m254868K836011P48003J8870636k3490237
32614a4225229J0678638l914162L320723K796825j91312r181873J6480971
32607E764581j1836014J232508j593151J611698J3550336j3923234O733057
32600A539781k33239J450280o189048J8386962k7209863Q257513K5056486
32593B1058872l1241413J2992484M400968l898884m757774N100457o282038
32586b627328p373070J4128039R453374r256647n611711j1118361J6512555
32579D106851O959735j4944004j044335l307544J1947673k851665o727896J0007006
32571D145821M473561j0428650P404889m826275K212558M086518k3241826
32564a6173404J0060555K2091429j5198608N528196p622301j391990l092450
32557e798573P569044P965609j7894113O639804l322924l205667K484650j604709
32549g166879J1085204j0538010O91455N960517M948048j0246496n940223K2702316
32541A1495932p236934J1696146j0450704n677135M382357J883671j2358106
32534f264773o18303J2158109j2129324P568772k565633L275185N942076k0902390
32526a3536281R960372m75676l715380K1271419k2965571J0720551k761008
32519a501574P305279K193069q570359O598303j747499O444002q196207j0575377
32511h050363O73668J2592198N652661k2621562P421451O353607J825608L404989
32503G252257k4130569K1675086j7661788K8499479k6757197L0216871k3675861
32496d581722J3748767j4660586J4423159j1716242j312857J3087122j0805129
32489a817488k013762M677117M85405p196671O667281p331071J4805956j755095
32481F521672k3701997J7835701o192504q39320j09202K396793R480155j0448264
32473e056966q341584J6101021r237265P993434l575493r87380M576898K121610
32465C594275N061630p509194J345120p236829k126944J2012087r542753R480431
32457E077823j4733350J3054251o438464p94675j2668236K1353608j4014614
32450i163657j984858j1044155K5175911l368127M435491r300572N685369Q816275
32442I251677j4674657n463880R073813P936169j563707j1726963J921635O252924
32434A007011Q051564j8754481J1412206j3355361N317264K0370815k0672408
32427f623390L527324l651517J3513481M343735o294387n059712J16148n01988
32419f30306Q89920O430077O47626j5797941j495115j077091J3791366j085849
32411A672687K244005L496079k0372590K3640594j2115017j0918836j0792649
32404b3145727P123872J0925393j33887Q099654n5197j1847041q65974K059470
32396g839437p084717K3680548j1242093N727227p47257o365794J2630586
32389H759063j9608478J7123851n350466k74251n458027m154291J1460172
32382B497573o833719J877723q21527m589009J973339P388184N861869j3234041
32374e879608M73986R210640j1557521R220592q740853j529728J9168632k913333
32366G452807o601769l92910j8096004J9480263q991411J03584P624082l021193
32358b442551O979627k824794J6548044k1740099N731079M411013q672587J5587719
32350A3577451r98256j5038670Q8019j6231713J3979354J4106617k0017345
32343a0534543J1521100R606519j3304634o51600p544474L357456L835491o372304
32335a0086989O343110O412209j4124853J7060592j3167974j1149258K2976423
32328D263260k525872J0908691k0470683j385614J3231936Q743337N030485
32321A7795540k3632514P805664K016125n332018l743953Q636888m223792L815253
32313C137193P832490k1505466k346913Q913402J3581934N702579k6936147
32306a1620928q735300J2985256M831408J2151384j0153361J1037319j7570733
32299g074955j692027N407699L705019j602621m853601K669752o341637O496J1255892
32290A480017o318906K1931763j8201664J4781863j4654059L41177J4532847
32283A3893038j3338846j4955778Q322334R787028R404752j7648578o991021
32276a1527071R392776j3980776J0410593Q749662n24614K0064752k8354723
32269e769401J036527J5012918p928675j2355384k729353P515123R509287j2926809
32261h635767J0604160q488032J381361K42890K3081001k0706116P060295J172544
32253E712336q458647n354502M853467J034671m773401L004164J5365567K150044
32245A3533699l0663901M445836L916927J1768898k202442j0396392J3236988
32238C639613L058991m541747j0291308J3234752j1806695k126261Q392481
32231d40174k200432j653874j7681271L0460221j0602413O976569J027027j1245663
32223e360010j2799671J3099819O600928K45059O530751j2387078L3726359
32216B9656157m3375313J8650807j0765093k552889R804551q743208K4567985
32209A7242997k0225143J0974335k2278614J9342167q320223n011720k586930
32202a0863131K0032979l4441941K4339568j280772K729882n065039P566664
32195C018210J2980943j1760380j1441476r935358J3618450K0842794k2368236
32188e045053J8979419k456053j7516788r154112J3563486j6586278J5978423
32181b236956o613526N614712N399179Q013642j0470088m243785K871587J8834280
32173A7169045j5606422L215306L430831j6958957Q904425P8342m152776J1864319
32165G944113J3221395k5064620P364453p499719J1959482k1138661J9338908
32158F125351j2895175O441224J833559P556031j8470297J6405856m945624
32151B050925K124288j7497278K5551701Q7698j7784045n306411N522530Q661640
32143C411048k603828n342549K347364J0609481p684910j5045933O130819J0743641
32135B565133J2875338k5968839J0105435M713792R18288l601418k2988844
32128b1381115J7619991Q050203O369885r867354R858985k685099j2387293
32121d421797O630353p993281j0453610J1863759j7121912J1772962L529819
32114f193707J6681354o898982q004153L122805n555241P572465P28558j6002522
32106a4549423J1373887k153117R393500o621705n415438R338641K143786m73002
32098C037129J1796855K685316o025869p596474j12646p919045J1405314j1965404
32090d694824q66665P903463k640775n395655n2789P853962n266823K983638
32082a76468q636097K4986553k2392885M806027J087630J3076673j1752810
32075I98623k1552905J6832435l509993J5988523j4758598K5378955j3593424
32068E783616k7560887J3875105J88750o417947J9656722j9373683R56372J7430593
32060D538641p993208l107236O163417J370319l851219J33457k106911M078126
32052g74614j1881517L0622396k1991994j1078532J5426575j34193J4488837
32045A4676958j0086994Q314499j6946554J7567406j4587111n868664J151975
32038e778485M642031J020060J5496865k5524233O340041k5755522L2727503
32031C168260J1529360j8703684k910453O419573L846772m807085R31499j1209537
32023a1735295J4634796n159965J4467475l299890j3982241J723401J887311
32016a464408q106575K0658108j4791390L060289k571750j167718N235623m478843
32008c626664p90592M620387j740462N569150n680331L894641j1215612K761413
32000f208070J443319P916039o35023r310081J6702944j264304m776089p778046
31992c909311l964072Q278167N323840j5859876K463989M280747M328482k781911
31984a839945j8511899K6947900N58886k6873118J1015479p931622J2189735
31977d444584J3838687n276082j3687489K891429j3220577K1960102n065063
31970c003577P876628J0738117k0321498j5733991J0271419J1045376o724098
31963e851624j9832193J8010723k862418R099734k1221372K6235244j9512789
31956a5934695J7293688o138591P930825O848249m686228P215267k0831472
31949h302957k868239N902615K679714J7527582q499772j7417392J8796954
31942G818505o569436J666416r430320J3785433j735814j5232124Q627349P031194
31934E961203j3440240R498556n153481p34042j1920397P490580K4482921
31927A6185100k5845015M57862p009842J0296871O528062j7364353J4329661
31920b421654j268444n971691R252787o175443n68416M725116o682005J0280499
31912A170749J2939992j1517676n589963J7165623k6312432J0371149j1212027
31905a2984585P503892R320833Q020407k1444459n362305J4573747m903516
31898e275986P55498m823348K051214P404036j6430527P557844q553752J1557710
31890e757311K0829405k1891424p308014O4066N835527J264311R030871j0211939
31882h144508O217746K494381l857509r980482J4169455L32727J089538p138086
31874d816738N217718J078347K318735l672899j1394321k319806R771417K217773
31866a599774J1295593p133431K57128M257347p13915O477600k5430020L3012194
31858B0422722L606385l0874901r663396K0281336M022362O502407o029994
31851H266921j0106950L61866J728176p673796K65893k775062M708903M924454
31843b99595k801297k192937J1377505p132327R724317k1011594K1857136
31836I521208n350276o830741M596148j0032699R212855J0027993k0074726
31829h930238N996334k995749Q212822m912585j5142742R704701J6316560
31822H249103r660088O707541j5169859K1123937l037405n530950j0049878
31815g367599K0595294j0941445k809247O95315j0995494J435790M262524Q832445
31807C707583O620666j5691722J1837756l492951J2560080k265292l302866
31800I973254o52943p013711l861203P747914r415730r641940J4984372j644256
31792D75757M828824L004503r819664Q642489J115895l47358o533188K771913
31784D139171J2863366j6289886j4135434J3385775j0723080Q248530Q574649
31777F063091O896160R481880m2348405J0691343J2239089n634244Q107246
31770E496160j2982862J158423Q827420Q55927J312140j640228J756113K003803
31762F786896m265183j0013841J5618936j5377477J1424499j0709727n458303
31755a1994200r189932K7255587r438327J1412470j1051933o73666j987229
31748e667230j159527K439500J5628411k7848404J2855008J4050899j3282821
31741b984164q454316J0345957m172615O691489O37522P490179j8578205q73442
31733i897595R558516l020102Q626694p780601J3572890j9490868J3913891
31726E482825o966248n004527J4369003j8958832K242684R339708j389907n811961
31718f697255q127735J6343315J1885298k8839785J5372908Q58420K884536
31711C679702k0660076J4080531q689255J8562066n9693j7973772Q541042Q05337
31703a714118J2206576j361135p594967j7727285J8238363l644321o77189M44614
31695a829462l518581N805915j2680025Q56460q7296J276034J9985359j0726123
31687i17719j6581k0466931K2165512P131593j5129507J3571238j3001434
31680f663829K487919M610126j2826268Q683237R10785L416314k0405471K2697436
31672B910249l914802k146308J7262180J667136k4950225J6417108j3547882
31665f302544J0392625j1316034Q13395J8251805p123280j3738797O30078m05336
31657h798088P181625m878869O912072q300593Q910118j259281J572228l388794
31649b049582r92388J0976175j4496910K147215k220174L213023o190161Q238521
31641a374281J7881678o065327j0611767J0885724j0549523k316209l467447
31634e617152R70498k4832224K5283270p89020R739613l3787010K0900101
31627h131924P311039J3916777k972727j7263989K1143017j1439513o989528
31620d426848K331808N505470j5073876K2505543n960630o782836p972255P243327
31612b630297j7287266J9694597n085144j022460M703445K709250j497912j8865399
31604a9281186J7582461M923978M709142m202194q947240J4245278j41585k5186286
31596a6297632L1090668q767389p654114j387377k598067l57390K521457k82486
31588c732330Q76540j89885j3964165n174698K9740543k309745j9648614K5924738
31580A1522384j8726637M865738j6378837K5352443k0823559O668157l03134
31573g823445J814426K632602J1867797j2276400L832390p097037K2657271
31566A5607604j3246689N988098j0492263R77014j0452165J3386747o866921
31559e098575J141629J6644751q628688j3663430J2221440k311110Q830578
31552I136595j2374046J6928278j4167220j0200610Q147223J3377063m735450
31545F111833j6557529J0911381O023765m342907l693639K274780q092920J6099681
31537H734445n625589l848133R167081j206680j5860907J1353793j517544k1555820
31529b0359354J4179753M820358j8597146L4518220L435161k9216503J0940530
31522b78981j262428m466233O682124k0785951N874442K6602266k6514034
31515a4148795P938193J004918o025236J0203324o637447q140035K3604022
31508G798944r443428L664104N241440k0157585K1690870l87931k8614308
31501b0207894J7348994L814253j097881L314819j5522236J9246218r328671
31494b432398q760511K49427J2015547q701315N406940o841745J6440569l356328
31486D020186j2008675K4952501j5708536o303277J6295652k817723l689557
31479D740571k02297j4989266J0766324p285139J0546562J618272q225061j619876
31471d649910j2335414K0698453p793124n498599k314760P169082J1881986
31464G157714j7963115O731919N291025r632515J2662076j181338L826985p061059
31456a68308J0421460j6402275J524575Q231448j2684237J2911555m483593
31449f49375j232052j9856507Q474663J4810108J808707j1236727J021001P490787
31441F30605o234926N105244o832383N724057M654824L272820n957374N172603
31433E535470m131045K030457o468633k777053j4198316K3239617o929368k03639
31425c902510j3504032P691856J7005993j0927696q356545J0807826k163003
31418c348111j3131557o61989P029906O378273k4533116K6701032J1028806
31411I463244m254694n713658J4425491j4741178j0013051J1564451n706127
31404d975522M00155N054922J5264977j8823266k226717J2627142j0565686
31397c243995m762104P209418l979440L350641J2323980j4296044r316884K1115575
31389H401147J253291k3165977J6202112j0872835P145239P18810j5986605
31382a6304818J2209063m648607K0547921n608079m833455J288836K670920
31375E321781o180058n651051R674954r288975N371777r955965r920934J2855971
31367g772500O397084j1802635J1730820R540582M685034j6488308R186901
31360E476978j7857553N128366K1018849J009353n684381o081223k1771664
31353a8761275K6939125j3162183k1213968M0168965j8514673N932689J4861261
31346A6249941n765512J2531769j7072556O083098j7491413J0092625j7322981
31339a2695029J2136260o08651R784496j6341795m112255j6181638L5255226
31332G236614L127770k2110599J3303067q124233o281424Q090046o214644J7896079
31324F922676o365460N820566K367062k8975194J6306413K0017052r736384
31317F356731n626125o250425J5447327k0064488O758500J752302n018876P078989
31309D33935J3220843K376902j6738998j176740j715764L607403K166933p786503
31301e611989M045211P379501o435321o696220R694245p96749j9146141J5888831
31293a678632o268403J5154228j5691426J2394210j5349947l133685K0524075
31286E950420j7280990L163651J0557172R424009N936652j5545209J853851
31279D059556L696848M806290j5100206L260180j4324402R091640l922086L388966
31271e043214j0374527J9524353j4169363J4988838o171849q17468J830717
31264b32513n588451j9065079L6425467j3312044n019000J0321864K501732
31257F031976n654203J3880467j5601679o825001N67046Q768277r256128K7475073
31249A9385828l3342312O966300J415777R675648l78188k907320j252837M596403
31241D159299n25292j4595306J7209742k0431539R842365j8622914K9415532
31234F451887n04937p235593p76830R155029N549870j3668176P452257r910842
31226c487335J5108871j2415983j0008169K952754Q588941J592297J903996
31219D235372N35028J159198j0941834l360674J1876805k534277K153553p774056
31211d650885J97929l932762R135136p089467R592412O468599R62075k1227485
31203a0544448L1542111l8740046J3072937J0512446o923745J0965624p152435
31196B732444k946479K648824q104219k592191O620980m679599m144020J3446450
31188B982190J0431030k0110901P966309L863461l490203Q572238k7346918
31181a7132794R251738N620591M074557M626409j032544j4860543J0723927
31174A271341J158497J2310653k4794148R790747J071709J265680p096484R271025
31166D249020q705335K544766K854322j291861r308476J753319R156382k587403
31158a335266j2268981J3651882M449158j2575345n485530J2264239n258658
31151f558501J425253j3419042L5430031j2767457j7947652J3015394J510342
31144F88368j3528934K6935240l6647699K3845666R544222J198944j1041408
31137I94399n366430k1516871L6397235j7103998N534930j1604442L867753
31130h797424J6425127q245642J0027366q455309O678538j0258862l717671
31123f343877J2701506j4328057L900507M14967O72961l371751Q15477J044833
31115d493434O954315m702343n207064P850265N058509r633649K2304311j8533238
31107d02328l284242l003128J0388619l085521n291476m28192J4626817j4808153
31099e287604l544934L745226q143395K4966243p170446j693449M390213m199819
31091C062035k1317864J8092404Q866071r605324J2803999j7971661J3031873
31084F961533j2357342P024034L651142l134997q530885M46136K862704J203182
31076a874493J8962782j7728964M56941N244651n164569k213880r978147M535268
31068g760411K1687087L50191q828373r134092J4395754j6290074o987115j0073376
31060b2640409J8667973p860989J3788287l216228L090709j1871782M559242
31053e483197j83461Q752377j0190957r692642J6813344J303326p510111j700846
31045g892167J164102n571574J3997600p460147J0423816j621759o616112k353356
31037e929597o285876L166735K213395K6030909k4984122j858714J0269958
31030B622688p255684K941072j1305282L482745L162299L040201J0419355
31023G107394k9721998K7235419o896137r181465J0012672J6557704j2676679
31016B436910R074220o987708j2341927J6462299M491430j0738637J554966
31009C951553J8251919k8557903J5377647k9148078L0674833J255887j8998779
31002g192921j1426415M759141P204785K1538779j9824787J5659766j1237807
30995e19459j2069620O826788K396842P201346j6389267K6198154o677189j426969
30987E540626M179102m156317o768936O017340j4705324l250652J8062250
30980D918089o600330P358592j7002394Q473822j0374879J3544957k2475249
30973b2157392L7738149j7524643J86488k792500j63666J0487424k6754191
30966b0980331K1140632j5270763J3866702K918703L91904q955240R394712
30959B506319m922777q586428J2834070j9590217K3124302j9616399K6903175
30952A2652045r308589j2162036P665377Q31431l676246j0424131J0046040
30945d376109J3785488j3005820O99495p809681O777762n36365Q152427j8599615
30937a4912418K3751311j4088009J74455o895516J0063385R14763o250476L732068
30929c510437J7699408j1347125L924549j2944585O173301o293105J4798749
30922H500755l1912369L0588706n871059q602644j118473O208647p550473P233924
30914b522986J9654303j9827528J2591011K701934j735054j2013373P06406N842946
30906E397659j7933057K484584N072172J4293565j6832920k420791J123957
30899h814831m983853K1476424o96800j5930901J8087843o912974j4248191
30892a2023283J8692660j4017401p46810Q842791Q373895j3908367o461390
30885a1247905P212631J1382250l119917n088806q117805o6939R988067L899869
30877D841445p466589J3095427k0207396J5191650J352983j4033692j165861
30870h392033Q954722O630757m85421j3482955R190624r905712J6983392r437739
30862E5635J259392o641671M267716K2658747l3037543L590719K3093860k0030578
30854d783723m590099l84010J1747444j4028182J5870302j2241514O290603
30847b119179j585361J2671965j303130j275595Q158334n773269m679740j6738705
30839a2644680O643561J4926273j273860L054264J678796k3147752K254588
30832h508810m532765J1316522J216601j2307552J8824466j4004808J8776405
30825A0780059p636730q04139J096165j0601429r979391M1512586j4111863
30818A0255258n611038k5919114J6135430J6152289j2646692K026876M089371
30811D482380K2499570m6556201J0599669Q536798M111602p626040K028118
30804a924104J0700285j5680170J6903637j5809093L636995J2282219j1553361
30797a443592Q036464j2051989l735360Q312946R213762r420748n637712K422638
30789d303591n132589J3000595J3597999l0404645J2261721o037967K464862
30782d553615J4096977p545914j87237J0312594j6515248m129685K55850L680979
30774d585299J5254867l360624q858289P432196j0943442K367456n400750M08780
30766g685105K626034k2395854L0891280M73568j539218l509332j4882979
30759a6021606J1939307L267327J2249752j5604195L504592q599761K3739213
30752A4474629j9716830J97931l079570J4189617j7569488O79531R749406J0295991
30744I221217m457605q499213m316873p574767J8555702J7240455k1695121
30737a526205O640462n599805J3248873k4617812K0667753k4071530K157225
30730a3101039o289530K7081601j0727771L823045j0657690N748663Q552042
30723D429321n396498k1276137J8232703J2772829K830647K596335l2769762
30716a8580562Q257443N148986K204508O050734k3516776J8049353R824083
30709G437769m997317p124575o069493J1610287r841343K1421241j3914813
30702a478244j223594L873922k147174j2536435J5420330j6684079J4094209
30695f81065J508486j0105004l496301J0636754j0701506J8946686J1855228
30688A7963278k5644592K846686k671703k8608J3826201j8945907J475359J8343498
30680G164212j5917170L437554J0442937j3095987k504918P398053J5760911
30673A2685592j4159219K744989j7064018P149397N428009J2829405j5582637
30666e968482Q168884p721946n48216R182407l067054P544081j0741771p35102
30658c887199Q799697r740158J7214094K070908j5695943J1618738j0559581
30651a79444j399280j863880L144171R486640j6407288Q359104O955909p888072
30643B07860Q112161o941582J125136j6481535L232065J8653373k4033728
30636a6126250K971016P376621R719178j9966096Q302104K1018461J970602
30629A5265636j3646836K773287r506016J3934859k7160728N025060J6679129
30622C364391j885014j8078716K9523955j5613627K2585426k1147745q292048
30615i543378k942260M922180K383547q734755J8164229J66856j3541481J3420032
30607D294970Q598192j1082689l63947o568616p157073J4473059j8263969
30600a6070073J3082476R032268j0388483J0104J899985J7089496j6763155
30593b107382J1184349m936207j3083626J8662867k8217946K2330851j5810249
30586a1977343J469732J0150065j2931767K0480844m550660p914910K544447
30579b729592l806391o559590J6784429j7009412J8823214r381587J2275488
30572H396559j6029162k491264J2596697J1521431k4751532K1356749r962270
30565F37208p336762L354135j621579n056231O713750J08958k587080J105202
30557d682399K0826646p320890j8863108O689659K490041o283143R087036j2145128
30549a0201286K9069547j0517641q992089n994625J1534822n889921M032516
30542C041323j34908j887313J0029076o904080o305228j1556211K0136732
30535F419391o886398p249718Q59905R50866P701204r085253K6682252k0402792
30527a010543j020392M495782J373440M858755k298047j9483006K0929589
30520G845578p129228j2580407J2359716m797915n566424J714716K730303J1986526
30512F562865M465002k4047693J1766431O551807j2367313J894364j653295
30505f827832J6167978k2285027K4021946j2396564q154948l148115K0384907
30498G762345k1086195J0913154j0326641O765300L703937k101200L023517
30491a345783P7287p071710L827689O449832L923012k2646758N521914n819426
30483a7083943K2134616j5528148R778935R812796p046374o005013p204102
30476a1141233J4054096J5289778j5446873j0578862O685667l070790J4071043
30469I862826o099598n066616j0062583J5530132L139679j0119880O127638
30462C311598j3690206J4487510n114334m68463M485006j1160389j0060073
30455a8209351J0531592N729009j1830452L269709q213978l405311J9636686
30448b492096M842484m527160p061069O787763R321966q043176j3218r197653
30440a0382159R510707K507361p572578K0230945j1427666J4394609k4855333
30433g594114J9400338p302930J740950q160741j186595O909721j0948304
30426g141675J1992683K651132j5313139M058876r50629j477843P786148o829587
30418e224034M808365j3585299R608687o425762K4085998q234762j4129943
30411i096750N440531Q791155o214206m409383J97757O291864j2261249R696934
30403a563347N20936J1119857M863375q161108j4259975m758938K3966717
30396A1727517j9718384J0933686p326671J908840m51787J4034615j8261614
30389g153798J2765443m535802N869525P804263k4896618J4848038K301397
30382G002448j8766734J5792434j2968009J5934575m210030K063266L420295
30375H268245j5535451j034257N746785j0397929L361380J0401296J97187o710115
30367e702859J2659284j9761736J9248485j1242062Q243717j7302986K5572174
30360A1714017o260916j1824849K6320225k6930131L017485J330137K81508o26632
30352b979156J3461511q626629p62859q269032J3656689j5919056l39572R504454
30344b73650J827667j9740157K1384034j2496699J3036697J2596j7437956
30337a3687468J5117460l230598o316367N505232j0552198R593467J6393125
30330A2822653r295009N8986m714376K81210O77768q642500R918225r683447
30322h576490P637201j7321624J6145405l338317L931848K894708j0119864
30315h747133j1234831K8571679j6849169O933821M137150j1270732l866198
30308a2325413P737817k3126993K9229571j5262139P342899N840173Q444006
30301G879921l779315p004955j8626M014846r526564J577202O228464R441346
30293H812319m094317p6998j0335816j546098j0812375J8661082M363113j4686171
30285i715261J1017832j690000P550385j2887805M397786J1226094j8598092
30278h699061J1503771j819541N697583L7578k352943L692943j4474294Q779901
30270B365937K518053j556672j6421750m421226K7010683j6612082J491809
30263e625248l354335J4205776m818083m519828J1256477r012363J7810027
30256A5942423j6304039N967873Q29257l373238R779219j0954768j7043327
30249a5156600K1531882j0842836j36172J6249658j0156536N993247R55836j8775602
30241a0337123J679972j263248o244450J4574249L387801L452101P06927k877619
30233C078610l557457L012670J140351J071860j0579013p455023Q589767M985790
30225B87555M792835q187843R828132K608112j1413954o253886M160043Q825393
30217D646387j1260848Q927443O652088j5783108j86863J24681J510368K085424
30209c284428J6802021j4101013j8841407Q611883K3616871n766499n601566
30202A435862L397230n586668j0726491J8453540k2935963K5226474j0812354
30195a548370k771522J2277505k155717j0369567l363683o62304M61296J1572757
30187C440395l451409L930160O11546j164568M331378l0834729K2756392K722176
30179B341341j7412801J1680237Q489759l612837Q98940q397548K258961J0650142
30171F896194p353224K645313J288047M228532Q936307j0335047j8872611
30164a2566489J3826837o66345m17178O809832j8751032R762201j0613649
30157a2615823R193661m144478J8777063j3230183j0078313K6502094j4317406
30150H6615j1366398J8320062r020504J0165990k7246135J9420429l009976
30143b649917J0841030J711241k003607N91006k0928594J1516227j776023j0047949
30135a2746586l143771J4970337O184825k0328084J3169869n531503K1953098
30128A4528185l5159058J2916396J1778455j1264845O700383j1117173K5478669
30121A3861012j8498597K3228312k4454184M125296l616842o257057J5786438
30114D174378m566736m037628J5489865j5474358j641336l344126l575371J3087072
30106A11760j1120610Q267126P05070k482450J2773105p399941Q145774n667256
30098C332578L030390n047683J4746933k0393230J455384j306738P614828j1620638
30090h188176j105922J2145069j3905585J6450913k8748622J6335430j811091
30083h827984Q13985O592855R366074p11357j1378490j3638341K5377362k348575
30075E245529n028427L561950k286933J223200M064816j2040473J0292936
30068E032598J193311j5998385R414071k042477J3177643j2302425J6449537
30061A4923873m0306402L3657354K037789l571572J2528504k3850554j0534377
30054a5115385J3180165r795677P077910N415589n244770O381511o272399J7148642
30046A2775586n442992l122199j4223482R761660j4541994K2269084j7486297
30039a0010634P343348j1052813J3025836L277450o28646l367329j698906n764037
30031h875731O428737J04682J2213698j8481346J0926971j2855646k501165
30024a3039800K3435858k8993356K1336680k147516J2771464j1468652j5836460
30017a3941782K4800275k1598566M155509K724806n0601K136427J2614077
30010A0840145o813950m736324j5181593N347994J9593525j6512886N762112
30003a700977l091974O548581o252618N950152O489059k4024671J6616006
29996E33558l606587P410307p622323l221358J330967K1061128j7284006L876216
29988B477902k761861K247620l527310N901810j9481197J3094018N014178r996364
29980g031204J4711398j5197122J4380320j7544623J0686947j1038176m986726
29973a6019186J5343838j791360J2600581k2088311P328978j2666747L1442464
29966A4150257k1101553o523559J0408160l351888J2154554j6020528N777711
29959d506846K8612481k2998531k744519K589905l691276q923502J419799J0876981
29951F34492q383479j183007m849695J4086034O754707j2952005K618063J9798516
29943A6523626k1465883J897658J3865424r318772m261274j4894623K8038164
29936A0384320l060145j9201133K0730931j7063436J1195164N254015j58156
29929H081560r381727J125402j8756837K5240198r618879r21793l931073Q68188
29921g294961R127733m925254l78909m885727O726318n141320K104111J3905090
29913I237081n767337n353344l32768k904644k64997j5704164K1361017K376442
29905B647286j7241L585759r989990J212983P303643l36191r371746K5546660
29897B0581163l3196047J5264862j2368569J1838488K1790302k7559112O884992
29890C236079R09991l102339j956154j348065L915631p055754O757313n184868
29882c828166K483836O265219q173726Q895829k418390K850297q250266J2051706
29874I876339j1864419N192675J119280p741655n113274j0674778K9350967
29867A0145135q635255j7740535J2077400m243043O298374p035999J3991902
29860D857979j5543561J68527K1567542p404544j6335750N083594J7178895
29853I572682o02232j4129624m923565J8498978O148722o325418k3499065
29846a5259522J9329004j1466163P813643L40302n191047R657327M046156k0002988
29838a0733288q58101n370580J8332608j3157336K3030454k3030957J7285813
29831E498613j0403503j1742000K536742N645489J7462037k2224382J0042949
29824c184055J504600k815599O874636r054138j424347J7266708k3492187
29817a4324382J7260319j1672033Q724440k086726l917844j830626J4462524
29810F615672r096833r203819L337466J4318333L730287l3066071K3154221
29803b10744J4425343o782559m477021j4936891J9539448J1421618j6245184
29796B734010M153609r80866N767591o878105j0522325Q93881J919377K136270
29788g76558J1602844j1661387l582369N461905m77678k878177J8434746r311726
29780F811600j3930550O691543o60297r265622M558727q153615J1935688M226770
29772B214244j3267535J2407489j8966489J2703259j7272093L3762139j0807835
29765G73179o16950l877051m059562J4017449j6373623J3142518p767027k464736
29757g225803P717572o603940K3889286k7617828K006538L140313K1692267
29750A6998405j6623621N640401j0399884J9970141n528373p339774p234258
29743d516963n941466K566640P394089J0836238k497879o076439m581981j107225
29735c924986Q6497r278883J3362016M550005n263983P07948p359259J6751898
29727I631253l624806J613799k656398j645295L890692j5276458J2225723
29720D158510M825131j6228138m907929J0475485K689462k335015J57965j9150760
29712b0315289L6993892j7011247r165797J0648907q483493J1722164r781080
29705e391943Q653085l712558r77638M819600j547890P749288n317731m232396
29697D1817n93813J4881148Q185458j6584431j4592361J1869833l743073l150927
29689c686349J3245041j5923188R105282k1464301L124144R434832p03081q519913
29681a5387533K4603184j8123036J5174851j5152546j0168250K1071849n580806
29674c562287n284899L081849J3094142R85955P074520k3929683j5495366
29667b4035769K0440756n35746o986920N658832j941539j331238p927467J5826839
29659h32252n529140J6677848N810565k0958730J7175955r515113K735591o680690
29651a115966M737579j0025901L450261m24315K927002l025962J2911793j584500
29643G849991j9874478L901152K290677K3105590k8363348O642662m227437
29636h675191J159900Q056058n564295M150206J2915243j9692199L2026054
29629B4375776l0299996m734628K3357206k8378745J935554K9355284j4645843
29622I64608l773909j2717872q95879K5416091j1534476N32826n124426Q764653
29614A631616J444741j5351906R108547j016024R113987j0405112R176174j9386443
29606a5684420J6815520j075385q503621L86232R816827j6390421J2243972
29599b391296p380902P317530k617114L986793J135161q184729J6022987J0867035
29591A8755465j9018571j6157897K1993655j0631464o613572q593987K5294620
29584E028249j8232052K8877247j6659531K431666P172888j2646612q124443
29577a2152588N102393o30827J1665439j1890375J022963L73802N159971k128371
29569c477593o765995Q461188j2028042Q524064q815664O676001n994700J0256943
29561c163798J293703q734706o418939J0702016J2245438k2343826J2766886
29554c653226Q417894k2201163J8023633n385989O393411m607256J2328201
29547I315505k1182080J372382J7540236j2628496J7345279k144081k69633o003493
29539C345619j1770117P452722N618613j3655665j06023N646095O515095j1538122
29531h491783j750842J0620619p379619o321858R269336K3232385k0743184
29524a564946p811644K3649972j1870764j1086041J0521993m411320P528371
29517D955621l548896L327876p156415J07185L813821J848693J147412j3885254
29509i389957J1138652Q494040m317042k1071116L303791J1578138m602948
29502d866442J6012774p909163p51522p752207M450672k942373J0945389J4367531
29494B1554659k8351804p624817J5079533N925112l794926j8089974J3688048
29487a614169o253851J0535000N355305O907601k1725720Q677271M273693j0488231
29479d333101Q235491p465226l536555m154504K5599045p198399j7519328
29472a0372577J122957M822911L645337n492144j6255143J7568489J24449j139685
29464e975406J2773023j2462455J0367936j3140025O289305J1438220j4764500
29457e473902k606210K4135658j3868686k171242j863911j760362N650880j6961835
29449a4919610J2415805o968393M498435p012415J0083002K683003J485307
29442B265134r064456j228824m13881K6367615k6073228j1639023P774462M492071
29434g520130J2820298j2493789j467277J4394810j1797731J1607560K163633
29427G707374j5799806M085298r387768J0025583J716098m266645J1651347
29420E731481q96270N8994j6905694M788857J2202956k616853P617556l2771914
29412b2790887J8222326j0995811J8686135j7330056L5427466j6468469J164427
29405E915131k8670428L1428005m866500J371567l788820J0404067m536137
29398G256885k8626706J7578589j2886459R004582j126243q277352o164868
29391b3241572K9927773M51714k126160J26366P03009j20099k1953559P970347
29383h262181m080288L0141105j5445241J8164311j2134738j2093058J440083
29376b270007J6422689k3068191K7466230n864068j4666280k0840926J8384472
29369d436081R878751O460912K030973j6140304q921778J033644R948107L051628
29361B905852q427367q897509J4013428N599555j1101615J947121K626449p13565
29353b047651k697863Q504536q126253q481382J8223010p327293J0389203
29346H436307n653848J7449075j5805212L926809j2722117Q584777j7944380
29339a3728589j978071J0986844J0170210M768532j0112331J1174542k8291592
29332a7010455K2877849n682545j916742J1784005j6651340J625967k218533
29325g191794J3585626Q375005j8305986j7697135K9453421j3265829M494693
29318e51999R798771o115287j6153822J1480183l078597J4741308j9106148
29311h985591K769735L405430j804648n772107J1848774j0707676L529525M460102
29303a256456R88159p674131M425943Q259198j7323280J798168J2108906L721860
29295E048367j9604935J5089136j8955568K8801789q286853P327972k223615
29288G196293J665139O44719j4853620P871618k821173R04178J1793595j3146438
29280g45689j1976214J6367444P345058k3596725K762045Q374300j2031453
29273a3501234P836528k66823j2368143P212321Q218776j7813800J6689274
29266c993101j5478895J3743721j021488l001396J1776668P156462q064859
29259A117112o002838R911591j6517069J5555149m704030J418885O390849M73340
29251G642989q486766j2671831J1241730P0419q634441K7512300r800532j1705787
29243d831919R180835j3442205K1587192j1529317R40253k484441j752846m628341
29235f960789K3083070j7863458j009646P446031r226388N851153q10231l579701
29227c069959O581396n122405m467247J5192537j2721794K047364j6615028
29220a8175136J5627392J210486j5406568K6115217J4374643j2429539j7488440
29213f171945L553929J3027095l7988671K3868611K922823N232191p066515
29206b622482q842035J6012332r595629P859518j0789986J4764085r608190
29199b822387n730171p787002J9913644P08625P180351q293444M708742j1164361
29191c286003O484645q25677J1616649k8817840K7188859j5322633j9576047
29184b2538047J4087617J0095998l696773M172965j0470151j958947R770976
29177e36362j1048973J7572514k1048061O448031m048222J0775615L749998
29170A864540r440166J1784098n377137r716013K8250520l5583452P614986
29163a0602624K0368059l981717j5157142J7677332q326762J482951m255331
29156b795234o687853O539460j4503280K7827167K595849r587375L149581R40981
29148G479296l832743j8280338L755775K1082894k840790k0813809J2819411
29141f30304n98072J1077507j7027879j1388908o908166L2085417K394106m974437
29133D029264j1839584P480225k2516242K4121913j3168778K922512N885265
29126c085425N014126R168341j4482170J325054l981766K619438N63437N560533
29118B701568j944575j405379p870206J553085J0246182l312500O80380L934156
29110D582711q18116L007124j2511089J7791414r921158m027524J4018594
29103A2121956p753692p87168m461184k629031o770256K5177796j0238857
29096D659564K737259p305133m342757n985516j1400483J2229047N13506J4539718
29088E645205j3281673o599349l125860J7150882j4968659J4198605n941857
29081f922706O352993J244714J1146651q509903r51594J753338O40217l781731
29073I71979o369294O699203j0429868J3898660l149639R591441j7493433
29066f280951l838808O267185J030577K5086259j8664544j5269507J6328619
29059D658830n792462M2121M175380M573673j8459613J903567n21115J1557581
29051B137962K87266j7084588K4558835R583157j9733864n862231J626438k179253
29043f666278M536896K519805j152583k111629o960175p666640K2046857l343693
29035A202560J6316798k4450696P635553l233857R460922m856917J720378n898806
29027b104065Q110820j6242207K045617j5215616K4743500n500408R045957
29020D883598N261516j9223363J6613125r654720l394291J8034257k289549
29013A0230573j0028811o471576P817902k936012j1874736P404391J9793770
29006A3935501j485082j9958522J070902q66260j140451J4335020o68051j1135393
28998e912336M73952j0078402J8387832J069437J952156o045206j1688207
28991a1840774J3570682L419834M724723o842081m359221J352044m917363N638224
28983G46068k861772M433935J5908494l6908699K6278969k1299081R140313
28976d561773O019472M207812j5734276J1520479K25937m671639J71315P14620
28968b108053J6708274P10852r890726j1794069J0191904m126225q683015R146405
28960A55347m91594J0057773j4389502j3012481J5888693q253139R685297K55775
28952a03831N907154j9433982Q240314K318372Q699878J989444k093270o998770
28944a474691j198418Q434191r686516q20842N421603R605003j3541171K2489557
28936A9228716j5086824J0356045k1900009n847883J6008576l553408o996399
28929g791186J6376879j5842851J045711L135976j0275225J7765171j0358188
28922e943713j2956721J1770371M224489j893419P594888j2215856J3946478
28915D526517K244152K446468k2889258J8317690o871966j18524o697618o640153
28907a5682692K3667505k2966743L984801J1933763O633790m546047r281490
28900f257113k67355J830731r572476n41924Q515193O432943r87389J381775
28892E34385K70403n296493J6690132k1248612J6743056N00488n615338j1820091
28884i242070o009292J4027798j781716j2755968P957567R27199J4734925
28877G858443j3747424Q283723p508543m541401L581482p879655K2770115
28870H816740p111397j0974456J5867466j9733755K2028178o808449r514352
28863g430025J7314878j8260129J4101434p58448m067759l221204L666948R920306
28855A1266001j8590404J7178089r043336m194540N652417j060669k652315
28848a444757m945616R222725j0805048R323353p588098J489569n530068J2433628
28840B155688Q68844j7576737L5536335k1486022K198465J328364n522173J5126559
28832A2629323j7029444m267308J9570717l458656R363651k8329017q09789L3137028
28824B0806505l3775880K3001551j4146109O520593j5066255P726996O372515
28817A439916j0407555O027106K88233n583116N17052L402471J908405K37644
28809b169844M658728j303598J151070P432172j4139854K0392489k5931976
28802i910813n94461J4661683O110133j1798051o892823j943459J3030387
28795B662596j7986294R452308J3207071m830473p874775J4605616o298132
28788B937917r529399K163114N494510J0459638o711044j7156272J6908908
28781D567372J7817807j5503188r641773J117787M390864J0676334k0822742
28774g397539P386830O7099N623089j2666779o476692J0716632l843726Q100196
28766A509110l385215J2993788r111426P873843k3398329L0428277j4785948
28759B124100K288159L144573J481419q028864n525040J150112R103607j1464377
28751e726311n129192K5361342j4289318L185428K357135O82564n636199k137362
28743a331913P413089J0529490k7546603J3936348j0391702K222238O980714
28736A811661j241301O05881L584833L722674k1595976K914240J9917871j1231465
28728a511582L248853p009175J0653838q049932J2072045k2421559m659462
28721a7676974J5591132l77537L280704l444659m499207N959225R935300r854285
28713a086301J59639j405201O685886m301637P526546o850343k0949569J3516566
28705f704414O366496j309841r713070M722180Q816630q506450J7223774j6033378
28697e138073K3716231k1572326q495456R320186q50661q188346J2143758
28690I35313K889355j1614492j6887251J7200706K578831R622460r948327J486965
28682c736440L741201N075460P540304p422420r895394N366442Q892471o113147
28674C448477p881350l896113R292111j772956P351365j5278958M027304m131770
28666h841890L0397143k2745786m55078L786699N925921o116446q981186K4512096
28658A7481473j3761444j3643670o329328J6983382J095496o466584q41984Q201810
28650B719151p062307j1256777K9063321k7400085L2805540j5182906n265564
28643a579627J067564p996995M127867M32812m011114Q561743j2948584J0174929
28635b171405J3860608p936022j3193971J3087331p859777k636426j4095329
28628b0944991K5927489p986618J6366452q5560j9510836N151017j59032l545065
28620d787144p452940O827190o40569J0249979r283577o831400N482683J3666617
28612G230839j5537850O772256k420327j553070P842192o838568j050729o444158
28604a1999415K9333322l143693m459132q139665O296130j61732j5609222
28597g883407K555652m189180P089858r065215J5193839l6390N084751P7638Q299001
28588A7126547j2967592m219956o318719M965670l069659J1489639j5925589
28581h919659n495092L2139088l0814018J0986209n745990P519238k930175
28574c260399J1054145j4975441j2013237K7049341k0605874J9845552o715718
28567C78369l735223j5610319K4173835J987413n94917l000864k2251415J1293800
28559g359321j0631836K1379261q302688r396843J8159926m923650k124942
28552c200093O762771j1038852K533442m736956O094801n992773J1315354
28545A737694k023896K77098l379234J2955579K434759q922110j0994897M917107
28537b997900O768712j6676459J1593603O133012j8657680K885805O11582j395267
28529a1734592J742646j069945K6381647k0589506l65521n468977R481940j2444455
28521a4066763J5754843o502662O418272j3460695p768086n35053J7535448
28514b624696j7918460K8211329n1427j1680314p38476l015673J3537693j9405514
28506a3685538M365705J127462L924350m818686N663833Q207253j0743285
28499e958906k835158K1156966n09883r331401O210982M20347l5229456K6268534
28491A92025m154408o506919O474050Q97767M402207l331506R135524j5043231
28483g934491l287006N110916K1552204k1164946q185929J5286994M383664
28476E761406M12288j0456195P753143n877400m249758K517621K1771913k4843273
28468g210255P599090K262414K757296j7432876R716726J1174380j6053892
28461g187117Q88875J6091760m468405j2347313N266541n384308J671650J8526456
28453A3058139j4505323m795722K2086927k8681863K2413044J029254k3065299
28446a2460843J7259965K224793j176341J0997524j6041016K577529o01817j0799277
28438h019483O960363j1329043Q100507j032461K4189893q061978r396575J134814
28430B546037P101639k595418K702050k7365670J2706540N441861j9721537
28423a9184498J6271452J7447544j3396117m70947n08543j5550952J2387298
28416c004763n722387R479079p599311m14265L569462o071529J3054015M866238
28408H156539q65123j134273j2397956P532984J519105j910280M248545L550688
28400H700229q519332r96365L995155q346061L974395p444407K893441K0844031
28392A5101086m060284k930846P439499l3317431J7578600J470303k1545004
28385b0264077J5546784L254826J95049M019503J9874168k9229260R445923
28378B842916J66986k350662J0943366j6209242k491824J4840589l863044j2219212
28370h340127R051143q179599R975536j3363924J7530300j4794992J0399209
28363B277546Q503451l1692435O523623K2516423j8347137J5795577j436492
28356D140556o658695j4015915K1292163j6192676J7538054K982995k257499
28349F828983J654621q818953r788206n162706O523283K3751068j6585783
28342a597693P935185r206202r898665J1060451P150934j1402578J87344j878545
28334g649769N525819n674170J3499543N412968j5058781N582784j0881872
28327i243478O178228K2042121k0381041r86628K768440M294066K918204R57748
28319H547660j1869324L54478p908199J7854229k0327982J740770L480483J7948423
28311I820538M30677M79627j1296440j306318P897839m208223j3989547L5536741
28303B3364894j4777584j2538589r794501L144270N445876j6696882M7823955
28296B5971439j9836851k9180796R578715K9213895n817660m272655j7366961
28289a1710874J7129227r432818J0923359q329043j973073n644187m124840
28282a3162249Q663373J2584373k0398151K0581577j0217425O567093q611150
28275c992559k150857l192111J6846975j8048418o778956J5794908J3563909
28268A2042891j3759973j6254480J7670341K8472l023606j1794054P579080
28261g511329K965677J1697744j9410731K9351347j8605889R258699j8741710
28254a0996192K4032790k4290974J3965811k8800981K9865418k0905509J6600900
28247e28737o279183m688526K201869J0536860n82549N663370q110140o230999
28239h018035J3866706k037054j0162644P721113m49660J2721989l0816323
28232a7173908J3446982j145129K917993R980648k567278l300885j1822206
28225i663783Q834034j0008885J6730220o521469J2201232r701501N790461
28218G660309r830362j8767395J9373131J0401925j4136384R879476j1865211
28211g284511J280479M614324j5041259J1439206J6837720l1366892j250579
28204b0771512K1113484n465696N961673j1981234R7473J9038504l0314948
28197b2322256J4525779J57572J3266913n540012J462058k600304o71996k563328
28189d285574p464878Q525699J8393290k0502013P217129q62329j1196743
28182a0175419J8478013j0200428j6261526J6074038P773831j3711695O763093
28175a260093l505849J3232765j462798p039287K0241733j1168468q332499
28168G05504o22806P999075J1519905l7117212K0138210p177356r2026J351043
28160c295663P386381r029069j4751132K2247174J2092468j3364250r897398
28153h611489J5843046r896847Q936326o350479N026239J667515r530573J5111994
28145A2195732q032211Q172390k4734956J7175009p63264L59689m412033j528419
28137a568063M968676J870000o082524O100449j1571045M472808n107234j449347
28129h366280K789363K389613P908539k083405L955994P224901j6080162J6002747
28121A3741310k0904240J754091p96185j9576408K2734439R367937k0345956
28114a4025012K0082738j4764986J8077231j8178341p659731J4778498j395275
28107c084878M179147j698302k3513129K2660585m98063j1496280J0740585
28100b710335O488948j0188754j2470139L1556431j9238805N435093Q251305
28093G123744j6658575N612260O940294k029414K932041l760245J0223213
28086A0383318k4515670Q430045j2322933J5063381k122510R874424J879609
28079F669664n663331K979478n436655Q668849M813624k052648k6322562J5949034
28071c94547p893372N069908P266404j8768798J0898349M52745Q535208j2457496
28063g291599J927825J0570513j0012489J7266668k3489069J2107649k628836
28056a549338o17289P11029J160973k1388962J8047164J1950130j6494219
28049h180512L368695m056080P293357l211873R854774q145478j1200841L0486870
28041A6208912p642287L12717p587818j1802851l367218J6753312N322682j1346911
28033c149462j136443m755257J1089824j497846l778295p00410Q176133n075052
28025h26808Q375615j0999313R71970n848159R176258j834932j1294589R796490
28017b483468N704106Q24764q893515Q581394J4918779k8196528P05894J7953352
28009I114778j9677294J0166518M089539p898080n43825J1565011L775496n180523
28001E411620k2742901k034192J8961224M208906J2375330k0642450n367407
27994i829870M953310R105649j0765174k237615P168089L888523m468537J760076
27986d25549P18311l689611o648122J4504234O520275j6057042J4092837k1667873
27978a2652540r89472k58416O283771K337479K637013k1562855K2189217J0108836
27970H093033j2999729L961223J1548360j4035775J0314156j2230493O22926
27963d726299N746k474776J5832821k3241302j469303K2378237Q153098j5072022
27955f13800J1544578k2243490R286699J1257021j5723316j212347J7052090
27948I347435l103865p987803q830069K4462112o714808m740910l64450j0984666
27940h917024j1131063J1504735J4511449k2477140j3718604J8243938J1483633
27933e00076q936570J0952848J549049k0113469K3567230j4122643J247608
27926f356023J6681001q149635j1431602J4108076L523924l256821j518927
27919C599993N613215k1117429p967116J3281779O001023O461743m431003P168359
27911H610564l1001019J2791340J0225138J8680211k1004060r260008M352512
27904f605322N307643m879170Q325759J5810289l1538089K7547748j9246953
27897e278095J4149312j8246083j0825266J5891651Q632373j0716696K0635421
27890A4242617j7312586K1429273j5569822J867902j2893309J5455115r226064
27883b006874Q904621j7953041J1234578j7698466J9606835N617276j3514233
27876e809304K16142R239409j524042P34454j3096611Q339944N684054n230101
27868a446055o761245P197515k970122J0587202K95838r82513o749069P557011
27860F728562j0842344o19686R799155k4228620M929756J5896151j2915263
27853a1252289J0668529O331130r237805n880985Q02088M880470K268992Q88739
27845e31131l369925K500070Q018291n364888k0825618K0607251l834810l43057
27837c143817J5794283k3396666K1488035j5251663K822164o415873n662511
27830a3766048R913219k859832J6445844j7999722J6053190j4899226K206534
27823d906041M199311J9915781l0005767J8451314Q50937k2492147J8956831
27816D970219m140423n792490m940977J0395318j0413104J4386810o911120
27809b445767N694573j4860041P632468Q977516n594830q419490J702695K3798464
27801A6485588q119727k0114686J7502063p051364Q814529P768273j4959647
27794C25029M901520k0993541L565121J3577381j482215m812053J2854519
27787G935761q204956j6543616J4225026L87249n356241J7278316o857903n350681
27779b487045l315770N190200K639786m366875R889318k839042j4559004J6844794
27771F996362j7558689Q626031r162898J5669773l278965n400738P668898o533414
27763b973640J1266389j372522j4204985J3632423Q947443j4233941j0452787
27756i391620P503240q127283l224814Q84204J9334746n555201O20592L389865
27748E433729k2808147M754395K0360438q383590j0856552K914120n490137
27741a4075744J5235180j7111561L5392667k0504953j3960050j349601o702523
27734b3076585K1026243O66178J4267122n496186j0292537j0640711J7573658
27727D027182j3450321M873333N446534M025393r189867N440095r000415r36275
27719h764341O617401j1039354J0853872j0513255J6024327J813778r49996r601259
27711e558827J1883138l609400o378531q851080J1261532k636024J2098769
27704H209577j1740819J603385j0530543R305053M19224J973476k121411j1833611
27696a4715669J093234O687533J0794985r848548l243415N144712j8873941
27689b2961109J8509735r88156M113420J0727840p85350j5687719J1237551
27682D166212j7710812K0130639j4565062J5852333m060565j968920N26182j082210
27674A287797R448604j6459760K557456J2122589k7905381K1389800J772302
27667D213407K522622j5650733k493046J1454035O577793k1280644J5655066
27660I98500j2240195J4225898k259637j8537151K6064066M973758j1638721
27653A586518J6172940j9972126j612852Q475146j1678461l94316o692313K9838150
27645A5722686j8668286O833788k1780455J3474194j556326p439638J2801451
27638f12586K13719n273090J538895m0489q84994N107724J7224001k3138613
27630e865433o156N977375p36755j2276606J7558770o527657J173854p98198
27622a500806j0262277m081612R131837P938393o564224n915056J9383228
27615H129483j7762675R581093r308249N500721j391408J448035j1421215
27608a5224215m231846J8477846J08838k984757k627821j3104557L2915395
27601A3328883k0103139m508186K1319911j8770859J5416825j1348484N551192
27594H86143m684949j066863J3354629l4209194K8610038j1924575l578710
27587a2613481K4290474j5372395K037065L729119m983586O323331r349373
27580e938846M135151L874870j135132k0405913K2136845k845604j6565456
27573a6744085O159252J7083683j8385234K1104071p367905M788343j738638
27566D899487m911490j5260498J7249788n170525J2328465j4027622R453925
27559D561530p635329Q941064n191874R022922k3370364K1756623o239039j5885040
27551a4039507K0981816r311003o786422J4496220j209461O078602o099715
27544D110530l355781J463298j206890n17436j8879823J3776074m75566r340304
27536a4425898J9203203M03895p679411m88857O754855m735571p044047J0395996
27528B384165j2741914r674167K7661423k5229900J0622928L625885J0243288
27521F891708j4020885Q258169M217430j1326722J0243566j3216226m593167
27514a3546127J8764737k254066o085397j45426P68603J2049472j1888540
27507b336744J1658873o682459k2338166J4403877M133168j0184503J7877414
27500F531460l726802O792881j0347931q292440L3229682k4218683n153995
27493e185828m561986j383884J0121057J0904583j2314281q987484p28725k81829
27485a2418377J3310970j4146678N508898Q182226R43358K0612704J82531j5076906
27477G098726r575985Q328490q810444N641463j5965505K537803O486719J3157154
27469H898421k423047p220745o196487J5345674k1690380J5352940K551145
27462D617521J4883142j4902090L68682R267087m928824l439723j1046900
27455e181105K0021188l0291237K6015719j2457338O153768K057950n560240
27448G58705N172045n451161j1686120m154995J3193822R115587j6387364
27441i439481K852477k325803K5573576k4677772m592798J4387218j2591657
27434a0814240K3612016O82937J669269k7501015J1769513j3620402j1645918
27427b5847840K3563223O770469J0671984j7144489P638178q794389J422512
27420a720352m953455O800693P720661r425038J000558j2806109J2587933
27413g95109M773085Q80793q960773O559173L14248k6576326L1874473p565453
27405E04111J459280j6322503J3882810j3476994J7150205K688935j3561904
27398g676060K1329023p070916j2117202N579240J683258r226196L322647k83280
27390d459486M703385j7562833K8611249k3984657Q083863J8734268K776645
27383A6902434k5122996p636890L628162R353700M312024l953701j1131693
27376a3648960P519325P957847j6916358J8028250j0215488n569677R849302
27369b995759j1089083L499761J3647191j61176r192650n636936K0258665
27362H330013j8241539N306274K673544j5766877L617058J2922299o654225
27355g813453J2579727n430404L838605J6614650m4720700K3275291N692770
27348D036486J3689631k6775304r75706J1190699j3997316J5318136k3015341
27341b0528715J1804726K5332930k2845939m420360J3346233N353770p592923
27334D49722j275756N303181p754953j1794884M748602J505839M044637L71953
27326d401659l740417Q781642m015434M761881j1987243O485002J6295272
27319A2179044Q00802k8889821K7204822k2133115O124638K836347r171070
27312a1048353J4485770K142271j2992557J3847285j7059802P329145l695112
27305f991353K6486385m002535k1486096P712288j2760550O773615M625738
27298C57492r616827J4104707o020251o54383N412339j1836323K0285662k0514188
27290h481772N426001o872701J4406913m766891k167684j85220L463755J2934269
27282A3756670j7494629O427430j533158Q67330j6617020P345427J1309240
27275D061290m595954J295933O02044l619331l494417L459108r748127J9291997
27267G252543n531841k3668203J6217757N476564q357768l261349J5230396
27260C358099J0388561k6450646J5692286j8960621P011069R252272q310159
27253h019139J7504108p852491M20170r186264P907746M858318M124909j7614589
27245g857232J9381191l215013p484529M54501J197106J762438q609354K680765
27237a690127k113793k213379M740902J517512M796585Q161179j8948412L993631
27229a755902j0246401J3170142M94060j0385955J7175147k4207559J4777812
27222i78656L236442J452963k7447719K1202271k489869M035697K000403o741464
27214e729932Q102276j786424L154941k968752j2145797K3949046k5321820
27207a2746462J0448506j048477j7010336J3772728J8145992l260325q715567
27200d13941K232050J168329o146866J5857549j9180359K6319718l1581989
27193a1745509k401662K1565367j1844435o728938Q795108N736397j5327125
27186a1950797o987O707039J0063588J789972j2767350o299483J9437130k913934
27178D059178r927756J523856n091079j2022135K8274600K449742j5831416
27171f565010K998833q764813L0931348l655994j1804896N296659j1976410
27164c540283M16131K481234o092306n788673J9496240j5311611L104867J0799864
27156E565463q912508J1270462o534877j3370437J1061948J326257o342733
27149e936425P343533N193910j2135096L965705l665186j0919093J1534142
27142d618510p879301M938450m611103O562767l562535J4149990o91786J360737
27134E648709j6114219N318644J0462608p168379m614082J5265774j2727443
27127c928388j1053621K2707127O357344p64705k9886914M131384K1165703
27120H727930k3886369m556901K0899569p561585Q271934l815308n596681K0167991
27112A2650580m17784o255135p523354Q203008j1896078n813036J7842922
27105F791123k5432633L471698J2832653J5326786k1991843K0247969q975319
27098B270434k0161292L2119137l4271975L3929909j8658779J5942116j6392549
27091e222999J3776338j6507672K6306435r484416M601410k5972962J5849493
27084C345627k118332p404157l112973O432449n607375J5098383K230743j3529455
27076d665090O3613J4397954k027510j7229965J153569N957705j2825883J2769941
27068b405666m113938J0229694j0616623K511993Q05955J029993L810316J3043280
27060A4295004j8854168M254056r361997n617645J5042019J451750j2418807
27053a1209788J6024084k2824794J4278875K0942560k2453256j203297J2768257
27046F322641j3434666J6529072r229294O801941o635948n759553L446072J3249563
27038A1289828r748245n619403p970953O952790p511502J6574046m159382j1821395
27030a2014216J0534568L632691j2219064o756445J7310514q898325Q298083
27023a12194l766674k1329125K1402034O455857k0051771K2165954J7970520
27016B2734601k6221685o664516J688326P209961N77644Q762090j9264838
27009a1178417n56261J2212569J0468744q579965n123429j0149458J1376414
27002a529803j4470276J5687683k010606j0967702K623488j141731Q862807
26995b946140j4790197K0816707k734553P017563L1808o573197n407454M303542
26987b81921K537999j5772559J9747484q750292j2782128Q140155R453469n767014
26979c474807J3321523j4575987j0341286J2557605J7564768j2298455L719595
26972F472956j8661399m495024L0518971j0315225j8546414J7366058j372136
26965I67787P582995j3690594J4673566j6641050J618236J933778J7373223
26958A3817941j4247399Q421527k839139k828219l1538848K4853693l448160
26951g808604P207822n017112k969246j443541J4241226j6721152J4926354
26944B415747q232984K148086J237129j1279913M90806J4477191M063154l309332
26936B009884j933264l008962m132559O818742m479959M45950K02948n961933
26928a0039153P875102K0072371k2359440J0357364o854659o501456J0934003
26921C484132q945473J868179o074733j648374N578363Q416103j8191350J9023814
26913C510661j182068P12066j1594801J1199168k41905k002623J3141822k2325718
26905h783398J3112427k4688313J9526733M127806k9013074L941759K6839094
26898E063034k0450776R042242O33184k378490N454895p25917P250620p610511
26890c721719R716932l034400j7909252k028065J4920749j363804K4660746
26883B1241187k6357412K4625997l2489748J8310321q919216O078140p717572
26876e228303N187460J0885183l825827j7975059K1952008j6771954J8201635
26869A2425143K451414k9896999K1784779p031423p27523N140380j8114796
26862a3969025J5978706M591744N652548j7898107N739340K404224n173566
26855b674136j0311656k258645K3228535p29682j5862197J1203034m663531
26848b068278j7641742J6864937p151385p561677J906856J0733708J0272445
26841E354864P28629j9105544K1900058j6195239j183201P348221J1484037
26834A0331825l163309k4828119J3307944J6713224k3726873R958090l58653
26827a765871J287806q9486l830118K2456683k7182058J4323125r211491m268L88138
26818c627540K73123J0633377n614975p866960k277044J7744556j4188210
26811d923673j227641O925385j3821112P784078l053007j1161361J5301794
26804d175537j0714253K3212556j5271851o188482J6772663o139107m93928j322938
26796d320877m959655M585853Q186175j1878117Q85108O950520j4325111Q506244
26788f369860J9968653j7158172J3475613r721033L406238o960021m851709
26781h210291J0978511j1501485J9314265p676386m489127o584543n751043
26774a3920099K464891J6879529j6300129O465636P373498K637678k751679
26767B849325r269608L699976j211660r601737J2790161q241242J8707355
26760I722570l114077l871006J1543825j7282346m24033J0718508P764564k3738907
26752h680902J0007546M353024o421638j6621204J5877441J0295630L578349
26745A2388246j8605123j1231687K2218504j9084095Q177728R688156j7928472
26738a4376743P512774R524568j6337208K1695571j9569728J1657571L404629
26731C511434j7134989J0555793O452145j6399973J4921813r114070M381956
26724b825891J8457705k0769945j0297006K814332n814012K6609244k0227828
26717a2053401L123724l763982J5526987J1279131j5185374R045780M832912
26710A2805777n855159j3686551J3088559j1611212O469440M663124r727201
26703c853223L092449r37661P677139j7687441Q819076j0244046R346512j0467677
26695a4254872M95748Q918451R95922j548722N426723J1274269m101842r556822
26687b351145Q489804j3048086J9377812j2068624j2074012O915642K187352
26680b571257O040081J0406648j3290905l045130O031826O710642P748409j0597012
26672G433302p095288O161306j0496986l125686K237715O544515P714424L591125
26664A2964427k6845200J3411100N916029K575543n528822J5300083k6155867
26657h362707P464797O721003j9452827J6934304l129822p447554J945296J0416814
26649E089304m638712j504977J7984928j5884272n865711N250512n31536O091043
26641E990579P655704k4947196R260795m404594K205513k167942N908871P981190
26633G482920l534648m013640J3307480j4673906n028389N912466J954998K044296
26625C451577j1791224p450176K5984077m251776j4460653J3051237k66067j4555142
26617a0288147L7343677l5857148P926189K913646k957071k371966q072050
26610a1362870j650277p06859J6342253l661932n247275M004328L12015l360124
26602e330741J1862222j9864060P329633l904021Q812078j220530k414091J3944645
26594I215135j6852171R882677j0867801N275097J0030519o621149O95564l871989
26586c114118k244437o299802J3548923J6255489j2220417q418285K352896
26579a39751J2363089j0582395M251362j0023563N448785n027758J7544401
26572A3834170j3998764J3167926r965773r519433N39854L465402N08596r703298
26564a1671320J904505J3882495p333449J2187872o477220l549236j16721p430956
26556h604030J4355154j8097685L40398K2463355J3431238k4781092L460453
26549B567791o664795L683523J655613j2015888P448009j214782q143669J1866681
26541h17517Q088145j5929846N077396M105041n042861J8314113l993251j7580323
26533g779103Q956804j6975060J1373870L114735j0458140J1138062O249485
26526E620653k444074M000326J7491265j9267950j1443141L825032p951901
26519a0169790J6968791j7079059J2267292j3336647J0706976j2747293J2598431
26512g91299k4324696K5385950m956740J8273285j4786301j8360913L9427519
26505A9866805k4476472M938720N475954j6878240N142574j2387088K9794417
26498A1476670j0380263j8363317o832348L0893271j6117247o782761J6778202
26491F72207l454817Q515320n275510j4006952R221794P410458j0734731Q923641
26483A271410o508213P906276r838393K481543J5331819p231000j6486262
26476a3072820J4699791L799848J556404j0704138L659886j7936449J9297505
26469A300027p39029n173830P449679l577549J070838n472006J3452021o978527
26461A331624j0517789J9812963j3376320q892760K3229839j1390692J0805480
26454A1002345o394840j1429174O957742j6424619K7540941R19891j5408204
26447c235918o045149R633484R773862l939161o65485r688517l744698J1019613
26439C108031R879459r483579l756144M720181l851561L174912q299565m948153
26431i456419M904832M424995m876502n559296N263481J747304J253439m035281
26423f333447J1920677o65739j7119515J0495641p102976O693611J0750832
26416H639084j9864702K2843051j2939984N728825P97275l629893R132548j7952493
26408g246289j983711p197168L799932O731238m430530K3153248j1295653
26401A531067j096469p586165N78753P430741o455303K0487624k1166877m001185
26393a0277814k230650R211013J6394612l2503975Q719156R037755j674493
26386c324396r93885L760111j135165m004980J0510049L312301j2942709J4632002
26378I813328l1937228K3573131N983083j4581823O092874R254314k6639958
26371a8442279R344342o127131K4518457j7209668K2025531j4349736j3368720
26364a3609204J8532962k4034791K0079776J571812p709801j044610J8440408
26357A2226552k4304000J9798448j4379302J300225j347367J1975427j5393143
26350a0123160L128994m583039K4549671j4538024K791802j8286567J8812895
26343A752572o827828J4094141r467318k821571l220515N270501K506954k158609
26335h71673r135491N350011J0806830N152960j0794080M301137l109206K401541
26327D102029k473195m747347k012139M939779o739837O366897j3976163N671308
26319h868668j644518Q523509J982881j1261713R314488M74089J4620052p393908
26311E746212M874517n860590M678761j3165538j1804324J2127458J4853470
26304A1449966j0300108Q447192K663477k5185519J2634707k516338O28347J5485667
26296A3307391j7200030j3921910L743698K4799542n965587k3941585J3213334
26289e965147J4105603j1896722o492090r1472n329263J2704534J5001616
26282A2037059j2631733M035440p054383O053046n81822k485957k199600l114916
26274e942866L587223n214062L05895n176848r896902K0675001m28423J0811158
26266H720176j3690390M02718K1798585l4507973J6324779m628510R764207
26259D183592j2685997J0454943l093706q01414o529480k802938K2052378
26252A0777378j6790219L859554q090263J0446062K672200M047620n914119
26245A008213l628418Q521236l898280J649668q918890O405076l584480q930354
26237a1376229Q271602q136732K1614001p536506J838613o562922N817688L098667
26229G028182j468028Q94430j1471879K98274p934131j0135974K0360454l844725
26221f273397r197062J7706029K24523o883290m161783J6963536L35971j1953327
26213c238800P804919J09429l282448j260190L907248l686593l967431J2836008
26205I222142j4432835J1498193j6497261K8253891k5461167j4473761P463871
26198a4426927Q320763K531128M23447k6106851K3723246J2184902j5519265
26191h869557N918554Q756191J2489345k6204441K1126068j8874169r220755
26184a4878764P742583l749180J34836J4607074o543158J3864977k81433q516154
26176B380781K862306o701562l53058r991369K809569L616028Q217521q455218
26168e615002r026024J9194166r587258J3280856n325842N807594O056964k6872229
26160a2086775J6863673p181093N598945N846351j8099041J5035316k0158136
26153a4180760M149910J981164J6615703j3546273O553271K547657j654845
26146B465827K73978q77867j6951782J2247544K0460833j4718716l35432l088709
26138e24324J1504260L294607j3908749l995114m130248l207994L4649642
26131B3682080k3512868l152130J03238k565337K396473k430809R763364k071487
26123B212524l957469m853293j085660p503193J7979169l4030668J5013512
26116a6225078J3352304M24557l920379k900672R812951n0254n58318o412199
26108f477088j1110898K5240771k3441188J6199109R710401j2190758J622640
26101d47011l937157Q506563j1853673k469684O292267J855814n730372j06714
26093g889967m26804P193758L413184k3219643L2748575j7223620J2855217
26086G450700P597249j9715815n383777k833578J5009923m428349n146050K3471040
26078A6021343l739439j2670240j900170k505823k425361J3358995m467703
26071A671602j3299102J0772877k0147674L5541085j8221455m881887N554637
26064c009917L16309j5235627L0483196k3283727J0769858J0563663r129525
26057A474230N042450k4877389K2693618q651233o843017K344829K3918781
26050A5102269k0591801q709467J0745789K747800L176328k4474238K3287249
26043A283929O92207P16963k0869166K935778J563465O629482Q539390l753085
26035b261037J49150J0429886q373510Q152621n617579j550541r8241N432701
26027F263450M516474j3005346J5309776r897923r233061J8181434q482825
26020C651979j6745237m44071J6080298o785773J50401J1338071j4599901
26013g354233N584524L152257k0699256K3089675k6604354J8877496P33731j2288636
26005a5508796Q632425K0502398j8151456K3125237l1319275L088922j5484618
25998b5115163K4695455n216757J38862K3328799j7575412R601317p645078
25991B212023l960369K328463K095525J0303193r839579q812420J657873n931920
25983i947211J2298634L0604l81357j7522525K0978702k0759702L711161L898587
25975g693107J782573P205639j7135295J6451209N796431j7479032J1507906
25968D36324P00333j4809j4563787J8634252j6127757K2154734J116363k8376323
25960a6040670M802110P767974k456839J1650814j0845709J1870502n62352K790972
25952H976802k6635848O726709j0672267J7515146k0830700J9192451O402433
25945F74726q025517L2708771k8021446o80347J2896705k2571411N401736J4207945
25937F591162Q049377j9579072J8193425k1346430O379473p994306J4244539
25930D538168L823094K929373j9109633J3070085k9193260L5980131j8666162
25923f628204O168886o415265o949550R396772L663721N06924j339091q121470
25915i717277n559372J0715886Q796391j302723j4987573m66003Q383987N467105
25907A330421K638491P315768q831866k5757830L8534668j4744257Q64421j0347765
25899h997949R458515k876091J075276J043909M188111m312628o46827N22051
25891e45633j578149q919721K6483695l6212020J6043896K839250K819747P209301
25883H140366P605320j7824503j5340410K6431212k4014138J6377320K988604
25876D363771R417016q388642j0143761J305647o511276P523901N94695J1943155
25868A0104506j3022716Q15225N098822r727170l823372J0798703j0549714
25861a0305716J4852373r501159k39197J269523j6543578K1674965P194322
25854H401533j2060328o610455K0763228J102721r766456j0128190J0145741
25847A847794K547738L830942j9793486J0653812l582616J1410199k675789
25840D238594O91660j627857R165809r604593N199849r591546Q123237p798408
25832a203255j5483236K4106279j6731727M005957N021776J7328781k9277962
25825a2233387J3295313Q599875j2079504q87942Q548926j0289795N826048
25818G79534N044912p062362j520330P946085o677759l456463l90296L671695
25810a664984K0628857k3669763L780993k724646k087499J2193264k4609561
25803a8153339L789924q117201K8338922k4138474K1655813K234971j9840787
25796a4230171J1738110j976812n777655R678694n250143k312509J7832016
25789I701530n566372j0793524M939508j288904j7264550P263452R281114M792993
25781A065247j1080208J364024O407304l705354O332159n74624j0251493M561406
25773e881539j7306938J8185756O55260O641911l975515m057178j0800378
25766a6538621L2511441l0000752K6961091k5043599J0242505j692463N189895
25759A629497P817044p742906m758934k062656Q251813N598379j40359k8443080
25751a9851202J4038660k64013R501822M635706m688371O100335M440829j7604509
25743c690743J3385925l0330601K7969630j8253194o163593P517528R234197
25736c30851J4309492n796753j1355344n352058K5347347k739612l1822446
25729a7740225P845198k783527K788550K1179538p292622j6863870m201767
25722a7068725R323813J2245525j5873191p54102L205214R779014j5782101
25715a4924553L88718J6025347o175934m953904m573487K9495732r964939j8734820
25707a3417840J1902672o868553R477640J2740322j4090762o846041J4903015
25700G800453j8618668N605900m120057Q354640P880796k2009352J3375560
25693a730728r755341J0823096K401198j1195764Q17380K5922929j0656430
25686F626340o123564O136131n508060j1016241J8415062j3498210l903149
25679h871691l804463J8455796j9262732Q81844K031858J2355764j160439r348415
25671h722478L116869q110634J7515001k1616972K848736K8370710j6977098
25664c575866P823819n48024J2083568k3435155J5535230q929126O558195q914446
25656c401805O789218j3018383J0334354j334330M388545j282381N145367l483602
25648D136983j406182j867678o636830r999200K4033055j3814274P66918O16370
25640d170838j1744804J4978737J1578033k412232j1987155J1744833n828843
25633B157731l712620N570636n679235p641800K6195171j8654178o037239J0022127
25625B220593o072005J1565370k8248141K3637886k446003O903632J842216
25618I403548l469314k3485717P106827J7110824n348870j6632345K3357622
25611H042575j4124242q261315J2524870k076950J2318047l892147j207350
25604C323488k495608k982124J7302624l36047j0365406N2855m815072J104538
25596G89248J704026n722738m992795o46264l479501Q951628K705617o241864
25588f932643l718016J7071489j2052676M642101l1039l69570M477689n377350
25580b290015j5827534Q788746J6103990l203837r058303N264180k209376m370668
25572f802817M436210r163442L256597K8451226j5626286j9209595Q798921
25565e859186P941735K66723o690904k70751J651408O32143J2455515r713357
25557D13326l173418j5230006J2653892J0226959j0460280P414522j2979363
25550a1134368R758020L572314O705597j5866620J0807970Q581224q726509
25543C697628j1252594K0574885j7419204J0482302q700143j0371785J8218902
25536E229991r100594J1269214j5552673M607711q54918l113887K4594079
25529A7078923q334354q442564J015094N512189q801219j4884335J9200177
25522B343911J7812347j0768506k6138671L55283K1032766j0734739P655177
25515A557568M196380j2695656o624015J1493764P383730p425015R05159J3360511
25507A2152426j1389350K280347m240774l114619M718793P827214q788588p919365
25499h473916L608411K653373O141793k007048n059679n20296J3565510R75823
25491A0883971J69262j7342162K4664921r785658j0786485j839609M549105
25484E13345J228315l268600R029475k6690558K0767450L076363M537316j3011384
25476c818278m00887m459515J0177504m890273L584606N135493P652275r863069
25468C117856J125089j7720539J2160156l698884j986130m157009J4923394
25461C763933r340285j449365K879960J6247355p250498j864512J0600607
25454A3587195k8016445M808581J2813656m456908j547456k945764Q580389
25447B823248R019558r921634L010357k5079939J6356460L728207j2433170
25440a2496913Q170966J475154j0219166M117046J3015863j2633695K1291220
25433A2720475l008787o01392q468304o043932L09737o659893J5328694r26529
25425B650069l686122l532668r943795J4128567o517738j5234443L4215381
25418A2079251j8770887J7456290j6537854L53813m10821r686232M436619J4960391
25410C880570j7592723K5574065o32201k708672j0385204p015606j0515448
25403a9395219N294935J6151175J2445610j1665619q138673n564530K1016399
25396A0144078r903999N319368l5300054L1497292j1124532L399033R006361
25389C037547k698461M226807J602588l473558J596761j1980161j0595449
25382a8283926M653484J1197251j803366J62935m652451Q888795J561577j5385708
25374a3661409J0613340k666887j3032064R684905N367860P346734r586861
25367e934382J3822007j3275301J162330r18134N015585J6817315m3094062
25360b6404642K0109332J0410336k131166p719892J5238460L226106k3534833
25353a0806299p617962J7865921j0972841p21948n099490J5390198O65022l800800
25345e098199k14730p703393J8607179P668425k0274494p030686j051220P010159
25337h086959J935004K606606J961681j1987821k33411k28884J8674111J0129020
25329A4769347k4340705K1194988n986675k6461303K1472260O173959j9745778
25322a2923907m790140K3336727j0559844J7889458j2939315P683971k930354
25315D766596r850060N991110j6619134J9671981j0063634M548097J1327033
25308I771989k0660950Q912050r384359N085413J454545q472915K8936394
25301A5642167k1830204k085331J4084281j9863068J7723449J0555455j4093205
25294A33544k39882n225390J0267523k6307865K9887615n046459k865510j6539918
25286a5936342J9609039k97237O574681k0258659Q875553j1076765K590258
25279i919472n62901N320174K8776205j2946156j0377717J0753178j6463430
25272e420119k542628J3329641j0330187o947977J181534O41108J1648023
25265A559395J8405470j3741484j4104524m477242R106182O689883K6986030
25258C0423710m5734216P678363J7217482j1586029J73194R971485q407305
25251b63316m642283J1041703L016122o877176j2490140M027696M565505J3899218
25243A2277329j197324J67849j9864485M748959n338145j1259361L7521964
25236A7056786k1767112R912393j7842553N354520o094305l518861K2072403
25229E173271j3082018M090915L55712O54862J0041090n012302K094049R99254
25221E314833Q085227m938803j6244768k245441J4341029m56805j47358l996978
25213b89064O761233q63914j6519236J0616927j355014M530263q997752M898387
25205a218170P988944j3219811J2038344k962772R228234n091007j3194760
25198f430998J284706n485381K8217794k0633601O2278j7995706J1546456
25191i434452n199304o310173J3558334P028552j7566154J3071218j1403196
25184a6255175J4436312p621535l451261O355952P327362K690349j1040246
25177g558242L312484Q994330k1292152L431236J9516269p341329K96367q117722
25169h758759P086566L059915J0586351j4607483J6804811k9262175J2843526
25162b247248j893672j65494j1878368J6231573j345191j5591339J2390273
25155d499466R056258p581556J1819188m090132k3257230J4385180n942855
25148a0110613Q282650j9628795J9042834j274395l976582P302074m070097
25141d432924m631152K4088001j9838044K6379362l4034465K163562M070797
25134f234863K4286482j6040289N703240j6177799K1220220j9248328J6838750
25127A0347413k1796106M489575J4655012j3610892J8383614j1764332l287066
25120b582782j5954142L6124369k8563104q234479L0570788n710662N684927
25113A1334915J179567o705465l67368n923475r383776Q891524o709525J0310814
25105B627211L986352j2280241j9036797L1899430r759528j2244827N512109
25098i296291N435007J8845231j6255710L812649j1725804P231908J8297726
25091A6344716j5187192Q78809p856699O248124Q859737k4986078K8145496
25084A2446913L759830j8864540M44727Q826527j7490642P385865k075085l012579
25076h578984R514318R47095r830797J3302421j4974841P96319M030991J5137262
25068A0343784j6767187L798391K857569k294397N742189p789432R090737p143631
25060b161977K060965n368027M457314p491886J0661890p80792J6381227k8620999
25052a0862285P578245O725656k330695J1640436p17538j9975681K7158546
25045A9216684k9224218P406442j557633N557542j174213O757003m133723j8590226
25037a5742342j0450680J2879951J2827266j8548380K4254679j2840343M414933
25030c204916p04404J066386M540312k138809q323573R901837p449837J0192167
25022C879163j7731632J3017493k010186j0450473J7851174K058320r971107
25015c357248j5851512R062050O76469L3458536l0365580j345050Q476655p869680
25007g115360J25758R473712o413719k691504j0014378J7751949j5218002
25000a4101544k217890J9120629j0204869Q892173q815015l903641J7478496
24993F248339k6609675J8244879K11045L878022o359005j540274Q819621o89350
24985B203602m430208J515586n374999K599283J872383n472913j057380j0635133
24977a8779779K3693796P979567q923751J368689r976524L642445n970118M961509
24969b004166j24365R708122j6656114O886309L461701J942203m740047m202062
24961e728419Q292183P252398n19533o137404m681828O37232J2290573j0601737
24953H03465n409425K933692K477363q531926m747066J2849219k280889J3042887
24945A1137320j6667552P491388k614826n694575P479715k40326n426227N471331
24937I36248k671378J2170386l240341R658822j3447116l485808M136628m380851
24929c23410q637603J7957857j341606k2878311K3043761j3621980J0600604
24922D799312j3833477J27042M82056k247964J0886117n007724R171108j6385013
24914a2008543j163381L3029106k2946032Q724210j1093116K5300157j7106498
24907B735903j4461649J4949304m326338R631329k799207l035368J557108R227306
24899A3478388k2024688J2908426q891831k605294J017342O053779L351758
24892C287880q919082N111312j40815j3180776M173426R818277J1610154j5860915
24884d100539j5393626J7514774J480480J0434592r652867n726656J415611
24877d028231M506948r309105Q287076R943832j8276205K60169j4282758L5013135
24869A2114861j9756143L705581l473082o454241K9243836k5134794N885126
24862c868856l932542J4354945q312887m750843P541994r49718J163935L39116
24854A585144q308551m603189M921928J264042J3235018n016711k586952O823919
24846G314648p901679k582156K962538k807798O17234n599628O87378L421339
24838c888124j2280297K0690673j0985831p206287P846566N063101q595321
24831i355520M950856J0011832p816188n69960j4239303J1654702K0622701
24824A5259120l3131067J7508559j2018038J3290388q630069J2711605N505013
24817A0495511k1974406O071235K600694o139194J1934349j4220993Q157693
24810c075111J4007197j3784824J1778891j2885763r569960K646391J0743967
24803a39212L119851p527278J989817L460137M240591m822936m592367l158799
24795g430196N716072q275913J5812344p040226j0266322K3571246j5143803
24788c056798j5139757J1869633J0187504p286001J0869046J1026579k7357550
24781h887344k287038J0215669L691908j9964306K1426761n38827K838598J81224
24773F676645r166626J3741117q587033l690123k580800N294157M239548j5311083
24765i384198P791328l652047m439281J1328053J830248p576252q781649L985154
24757h898644l958398J2029653r855293L610225K6833292l0933360J3273298
24750B100773P2289L646381J4642573k7641999J3742847k3509923L048555J0345646
24742c552858m574958J9363390j2190844o770370J1157656j3380694J5150095
24735E201417j1134441J714958J104516j346001J152842r593409M368014j688242
24727a0220346N134209m485447Q889199J443526r924659K0714862j001925q597943
24719A951476n045328M760975j7203879K0498291K746060j1829866J603443
24712b518828M873560k3625869J3139450J3838709j8184586J2891022J5026614
24705A5440072j7362042m673920N263022r008191J7599212j4502582Q786775
24698A542346p505011L080974K334871K341161l926968N509193j3875104K087001
24690h411537Q729145n957777N241312j823974L152742O3960m984413J194641
24682b795901K2684898j5010997P267176j3917292J0037308k3477181K8160240
24675A2948251j1409713j949514k8072392K4401407O722581n783653R328945
24668F185912k762275o297997N093722j8173302K771429l558427K1769636
24661E028698k1309446K9746936p676050q689519M971032J2912582m807316
24654A0176917j0155681j1233706O135421Q246841j4079929J0993305J1205464
24647A1288632j2450802L683368r334373J8372261j7207056J2966718j4398941
24640g080193j6262394K5854410R161737q798733p784226J4223477j7773149
24633h459071O126012N664771j4815834J3597226k92798k490507j5691031
24626a6361232K6337303L722268q555834l785299j2496348K4932670n304945
24619H488583J1857424k2823430J0206872q820545J791639k2610919J9769845
24612b140531J1569633j0288994K200635m332950P122399o679414j361901r611831
24604a3522954J8847837o764697m960891Q3858k178022j0983481J0806618
24597h671732o8541K1728052j3807793O888982o567882m117310k594973K2483030
24589A5271833j222872j45503j5648402Q708334l07919r902516k953206k661430
24581h861681o601020J8049503N155950j0115708M681509j3181763R650316
24574a222894m018681n643227J1971599N625356q609668L48054M102089M148781
24566F701409k3991468J8811388j1690603K556944n327604J3290828j4972793
24559a4621899O381126j15812J2232627m795543K184506J1674661n512439m278247
24551C148980q319162O020925j4040230K0324413K508694K816697j6642478
24544d182161J621460J2906369j3615453K1353584l2156228K7470128k4586232
24537a1188533Q688420n681841n313293O532429N856823J309971J2772815
24530A2976791q435472j0402028j7512089J0949827R242859O070481K046134
24523D936503j2953320l416873K913927Q791188J1955768j4118357j2751826
24516a4642990K4398913k4827201P115731J8443740o894372r450766O160685
24509C03740m663520j6554489K9015820j2659751R018091K303038j9220355
24502a2457426J8971133k0143749L231146N213776o458151J0365879l051156
24495d328548q21926J422534Q551167j4885872R374425n782263k888168J6741653
24487G383002j7039506P297397O726774q213125J6472724n539970j5265491
24480h178195O087218m621516J2138867j5173494J4747828O025725j1244215
24473b17782L56629n872077K2947605j9517431j2413618M648926Q409807j3302000
24465a4959941J8530508k0125736k963069O759363K3923786j4764288J4248895
24458A0649518l0381875K1875748m749623N360957Q418120j7411025o428853
24451a2667033Q796015K0808644j4714220m748441L081390P095775j2948672
24444e296542P972918O029372M170170l7626492L2178544j0460082l008734
24437f040846q36476J4601019n446283j3290208O781908j1397706K0090858
24430D462266m240269N119041q873465L000625J0227019q883240K900300j2457170
24422h744893K462617k985549J3574769r950312j1091637J2424926P04283N855528
24414B249732j0225543Q79336N009497o121775J1816729j446277K625681k540411
24406B246969m169638k161065J8620953k173291k6873984K548704J4604195
24399B642843o309287j2423818K685885J0657010J0690490k1999476N169509
24392h886844J0872065R212599M171421k1508910L00161j211181N78398O979238
24384E06947m82423J2949189j771411l669415J069262k8679180K6360456j1167652
24376d884227q852395O220284M921258L158393K955979k081876n502862n729661
24368i795107J2264070p051431J6351420j2862857k431194l472961K0477168
24361A3479108q771512k4883785R547638K905215r818788P352005J1621250
24354A431131K030719n779781l370381M691765l754285J7374621k6300829
24347a3677040K4560707j6539853j166575O222210k4128569K7848546n250880
24340b131454J04818M533488k101418j330o416030K4146773j7631120p583902
24332g080175K1771935k6122384L1227093k3865900j745772K414801L115748
24325b84654j6433743K2570424l190744k0001761K0109864j3898197N31355L160214
24317g437242J875505L316191J6283110j3689925P196182j8279243R702886
24310a032536N820293P104077k7004493L6859177j0177426j010700j7724268
24303g165876j4936539K6356822M430765k1694855J7421824l4552r284288j033720
24295e940419k40838R918110j0439383J5788357p297202j2610108K2753330
24288A1931847j5594254M750738j1192340J4045839m342784N834435k021865
24281C411616n749528p220730J9527010l648683j7872048J5168910k1548298
24274a7931751K2038829n869636L847233l213179L725444n726379q845527J9313022
24266G338056j3259111J710311j5100786J5800137K099894N567397r019445
24259d863547q426126K4359261j0807130o868317L729826j1824658J3996383
24252g04308r865516K1227525r124239P525405k741785q766117q63468R804277
24244F491774l3861056K4536867K774318N255643n182927k520497j7329170
24237a9835048J7546514j0553782N468014K2024161j3342317J421953n47147
24230B182348n809514n289364J8874377j7577507n381146K7285148k8130207
24223a3845865J2222546L22814J536076K434008j6262446K4694834l1319948
24216b0217981K7459174r597430l046157P96680l966379m585640Q454455o472220
24208a1175498J9539083j0413370j2056588K5136672o864872j4518411o786078
24201a7139062O236749o466138J8064849k025674J9226155k6558637Q912552
24194B50794j8964526L0687007r169237n203320k789922M558943q898685J3153614
24186C624668k785771l256937j9405868J6467628r48653o672730M850842q54354
24178h981175J4294939k0895126L778546K7373455p176073j3815576J0959655
24171E538645m642772j5362507R198469P297567j953421j9414120K6346420
24164G008281j5442509O963814M567156P230191k788971j4248827r287160O976744
24156i021281R564779n762985J3030473j0807525o919885Q486070N584091K890
24148D156627o405875R938678j1310320O452192M990327K415257j7412019
24141g175133L61213J0042407J7474351k7657947n411446q13697J3778520
24134E98268o715707Q967969j1381563r217988J7656591P97405m141362O733879
24126C297492O808430j9698026p032834J6514299m727507K4206454j8827327
24119E40981L67948j6919101O231970J7842967M435281k156055k1017580K1495611
24111A0822022j6712513j4144587l217350P746699Q126416J2890811q734152
24104c222654J8623922m323139j6222051j74351N038690k64075M402723k184303
24096A674762j6518925M373431J3714947k2946845L3220549J292838k6192460
24089a1381703K657400O01679J5008662l052661o254915O265054j0194142
24082f350626J8095456j6772976K311511o023258N874064r444358m04647R377405
24074c337429j767081J7779346j1352325J446022l606736k71182n286272R230080
24066B834423R515082j3240899k083951M091364n814428R311380q786414n612334
24058i785777J800972J2186454j126093n329510m593847j595409K881115J0830962
24050E268867l17454n583187r393960J1716598J811879j3866619J3953822
24043C589946K40623n735888l996761K2858408j5377297L241280n169802m741744
24035e091235J7375215k1240067J9959564o092014j8640355K1637415j861104
24028F047419r529037M310283n137497n862546J2069966K20791k984240J623252
24020G58391K374392j9469614K4727972k0442375L8076019j8159745j9394433
24013a1529393n086638K7331949j3087739R117976r177420j0013411J0848105
24006a596571L958395K429439o728187j5008622J912430K8400149j3707445
23999c40412j4154204Q352016J2403299K744105m106207K330772q628527K1308400
23991A9909242j3266714j4719758n241674K6679265l440947p697580n468916
23984c247082J168483N201059p812808j736562K6892394k5116043J291372n38147
23976c897334n02406j130486J4151514j3830293j8612851L5111604k7925906
23969a6636158J9253770m572866k027435j4956129K3384389l001178q695496
23962g251103j548404J0286621l152307M637262q272736l543770n062908K2910204
23954I002859J5616026k9492164J014793o76297K177038j574846P43045J400078
23946a789468N657310j1148541N345062o128537L687811j9666186K3364699
23939f77850r245282R727314J6433038j0352812q557926n828201R315832N517106
23931F331219l0482463K1946000O519695q996740J4889693j6724609K3812573
23924A7295368j5107332j658216l443048p179314K0609075o813471k886787
23917H16275j2902360P358322o81805k077395J3414079j9469633K7861945
23910A4319428j9422683M615457j967250q181258j0502038K7799391r182557
23903b521510J2149380L131318j0692890O32579o129290M673702l553356m746309
23895g056376J7426301n753818r965567m377746O14325O727136J0214267j0644253
23887b815731m429080n756926J9947474j990333q513118K0602952j9725528
23880b680290j1408010J1334380l489839J2564448j1699358j0444866J5540314
23873b83221j757962Q922208p912943p166036J0427471k7703324K4239704
23866a234103K196771q60085k57283L100570j1421631P11979K1182082J2487782
23858B5906082l1740578k393520J1554686j5823458M874977J0910731J793589
23851E082509M947652r597954j2948572J6566524l159167M738438M26543n846450
23843B09523M177431J266036q634159p963539O583548m753700p15377L367023
23835f463214n837323J6443891l0500540R974062J7132748K412467k0611057
23828a7448966J4861665J6415114j5312674Q478450j059367k087589J2372429
23821A6219062j1564035o429549J0248293n058992p537281j175926K120070
23814c178358P48195M049432k064206j2545817J7313064K534381j0485451
23807c628760q318734P465485r297939K0324936l178025k5614738J4678961
23800g568814J56957O082347P043406j7910313J1737877N504480k0900298
23793a5854358K9977151k4327220m337733K3854229q016676N029147j113428
23786E211112l272831r83595j280457O104942j4985372j637782N863083K011773
23778b969127N672587r120776n632510J3808355J1893857k6571612j245065
23771a4164291O617166R10422q05187m13502M017008R423060j2548610l100164
23763a0064098K3065668j4647189R619268j3000949o694729N510620j7062460
23756b3273869K9167907j2083638o140047J846728l412606J6160214l000159
23749g35470J5595865k2972739O099649Q204793M880587L469634k6592407
23742a2050088k939296J7888821r761744R662737j1669235J2396926m942981
23735a414860N658268j2282644J3141150J358312J012062j1552789J4525816
23728A0445315q095535J486081j5433576j868528R217849N329185j2054269
23721a0973478J148937K7385455k3076497O973408J429163J656167l406475
23714A136680r995948N808885M565417L675682j1093170Q595138j7831669
23707a5138985K1387371j0012017J2677144k1666749P663837P498229m523090
23700b114260j894684j0761871R606823r997784K6467424l670969j8295131
23693a0660452O245824J5137800j3388328L153008M826659j2443823J1521782
23686D392470l413288j6261927J265334J66415J3622673p633990K3231218
23679A5368905k1154464r00656k126059l403182N834870J79992J787877L140745
23671a271972k1243772K8187140M333436j0338996N967563K977268p3204j6071942
23663g534479n301489P463791Q138926k326954K594578J3590010m342846r868147
23655B413390K4899123l9791252J7365499O830873p481414L397290j2442507
23648d808998J342694M40204n509870o398600K4798894j4432698K048816r385026
23640a1904584K0486515k6742268J5494241M21030P354408k382739j1582869
23633h856266L4690J9533851j5765232M193306n0874o924003O57309j474990
23625h652209K1869887m087774m812567k1406147Q192981O640913m109993j7357
23617f382266j1074556J6871368p045404J0060212p387174P847297L82298j0120913
23609f849138R954682k1600337J6805000N563752n617333J049230O681227L768724
23601I755807m278189j3910276P157749q183953J4772114j904203j5824883
23594a2415834Q300564O414744r470155O560534L366468r553551l460557Q998197
23586a259590m29128N398409j2969198Q390709k653821K470222p987544M054039
23578d985902P624564n878733q873201R11105K063693M117788m443574N242602
23570d221658J1468168q953946o884718L374748j4430896K176121q42679K8654582
23562A0339722r475086J4498127j4602264O472656L924340j357086n732561
23555D067848p902152J7339710q650960M222958j4482679r276884K1153133
23548F470974J131213q532706J1205055j1593414r023725L1051017j517591
23541A9190823r405011k2524454R684195P489541p225217L468436k694023N483725
23533C468015M333630j2422006n169115O872245p393246Q109923J7422698
23526A5222144l7814232J3430246M939901J0775352k504338R448150l534282
23519I962941r011184L203695J371424j0646743l38355J7390056j5335513
23512c403679n995364R628741k083193k55348j4056254J3258934J0825878
23505G919715j6470770q743085M288570J508674l241245K516024J8075884
23498E853767m084976R922613l156188o071045j8734199R856872K0622378
23491A4209222j9905959n515269J8231896j6620225J3636004o731373Q800784
23484F105080k0808623J5986768J1504702K735676q910099l355147j0778210
23477g519853k729486Q552797R755632j8252248J6554268p871184J3913835
23470A2403761o780548l430844r375668L767657N888103j3270699J0824638
23463B6400J3111510k4799804K1473460j7689338J8766489l3982599Q557327
23456a4536555M117284O581204Q666491q525457j959294K084852J9016649
23449A5445174n974613k0169343K4199018j3145914j511321l65321K134906
23442F12586K779354J0204417k3526275J8252220n146309O520870k4976366
23435a5279503J6427664J297407j2198228J0750509o757446J4017635J851796
23428A0109834l787861l430138j983723j2846381K623640J5016523k5051842
23421a9349948K5900688j2223280K0584218j6003902K109131k632849O019750
23414D403808k1265436M485759l07841J9634061j4262137P762024k943189J597035
23406h95916N876339m984229l066434N610252j573952l240337n239984J917605
23398e596656J204321m81981J4254461j2016774K352197k611740m090260M513722
23390b472710N146890N844422N783492j4989098k043351m044700K351877L909389
23382e13789Q835593M341824m574893l130455p078950R469941j9625687O292981
23374e983435j925697N16585j760177J0209547n950573k119993J1878550p799429
23366b934622m542054J1305648p003714J237747q566201M137290n430963l57783
23358a2154652J9657006N625977N122489k2086278m46869J2878404N329381
23351A3925458j8961572J2707380j68209j8329523j7013963J2515543J6031910
23344G07024n158347J8678735l0611144J7529359m29120O980853o409910J8061663
23336A9349113j7064464k389272k708774j6544889J7765200j664668M840292
23329A582538J0070757l5341428K9898327l951318p039145r448992Q442447
23322e786814K2946435k5410678L187756K2189817j4610688j3683161N571979
23315e595354l433305j225854N312928j1840505J5252991j876153m363799k643634
23307a0412685R0356J9528736j4729192r954499Q659644J74429J1775580q832172
23299c699803r57450k776808j196624J4331454j1023334K1078573j5815305
23292e9297j1097742J1622676j3904788M919348N420489Q195495k1103883
23285a6007702J2504050K343522k550122L872081o707965j2692465J5702394
23278c536207J8602400j990194k9243284J9212196r397893P785510O338393
23271G770921j1095652J5387888k0511866R851346j6806357K1859722L20293
23264F776295j8227243J4202951O640260j2171127L529207q973677J3918955
23257E695621j8023959J6470060l216136P473464k815325k1741168J9102927
23250B945484p703708q603119J8129865m289757k970701R322900j0299759
23243c468795P82961P62929M561099L206864m871380k0896148J9361210l510502
23235d071762K734661P126826N289304M104861k6295765k52825P763498o256049
23227i857251P32074J8162935j0950209R0941J0994507k643265J084789o486113
23219A128408N124385k8552215J9468120l134947K612016L511003n238964n918842
23211a1001036K2567593j1050405l449062O587307j2009816k507598J4946810
23204D083793r796811L442136p914375J8970124p450964k941123K0411194
23197A8803974j707404j7789351Q985215j3716144L788192N593033j4077212
23190a0119697P26909J7313182J2193760l2893188J7452829Q26290p130161
23183a630076J786489p338099l660638J9348224j0616230P41630l437327R028866
23175D222839l542020n630418m306532J5239922p106058J3258549n421095j1660165
23167d944978J5044105l366512O615009j0268123j2565649p54953O220294R955415
23159E934608j1979539Q256992o778764J9013279j7868023l323996J2082114
23152E336671m210085J5504086J0435749m0039550J9637809j3247220L558882
23145c023658j4124207K2654448j6934861K2637819k499543k3072845J2997933
23138a364914J2592437l883672j2624058O816292O424113j3635601r16768K142452
23130d449719k1833212R965390K2834311j4981215Q178532M520451J606939
23123E841477j0334247O133795j487605J5932930k3129064m322284L520093
23116g844905Q603448o644149j0100277J7377079l433058J5637969l3078933
23109a9482826J8061585p812069J1383038m336082j2616156K1014482O934737
23102A3146709k3980950K523942K4255672j3407754k9340408J8740052P952347
23095a10390k314016R227258K701115k3040632O761537p957583K441390J7271792
23087D980471k8476021L5359248o798066m905070j628716Q983631L390741j5395414
23079d489196O264257q371872J9140455j3978094J195468K421653m922825R602254
23071F862100j1454831k320625n402100J1325784j614341m977264l447325k894653
23063a3923255J4889343J691736Q295q042284J26053M78125K641533J3033666
23055A0903212j5271400m201293J3425661k418850N718865k434494Q586458
23048A4308159m691923k9472779K2844701m655011n177769m190507J8183813
23041G148684J5174872n790162j8843007q77874L853998O343101k3852744
23034a6843132J1385122m477788J421159J0464654l85942k1682496K9721060
23027I602637j7129787R085864O162725q528353J930099j808727J6460892
23020A5775350j0416029j054551o385607j4707741L3126596k4444456P273630
23013h32808M440450K956871n903547j0654799K8607878l607714k1204668
23006f198337j3050M998665o585963J0340172r877246J6334532n902586j7540826
22998a4444639Q517630q342138M7069J8296826j0261379K0340766k9144085
22991a4989950M215861P950263r726351J2222584J226305J992326m766787J4457598
22983A2581849j4362924n974156l135656J2780507m105798O575454k4925242
22976b0565966O918784J3498895j1486475J7992674j0851757j0006552K1878675
22969G378278k1175701J4077844k192118Q362331j4866110P153601O1815o60735
22961a860795j0358617R086208J2228764j8462685K3995069j3633050k4626914
22954b3632020L1007849p222974N632275k013091m798112j027505j4553190
22947a6606768J5101403j7654318J6084364p078332m130763K1972637n701557
22940A986666n647912J2425180Q7510k441408k949327J4261320k3504032p958501
22932a3740504J0157138o391386J6795965j3938759j0172034J0696040J2370097
22925E776557K497400k2206113L914738L860635n038565P340244n028543L019923
22917e863724O629611K758922j4902886M352089M084553N881582R81928j6814018
22909a2891943l741770J2798305O694803j5523314J7265526O382442k014613
22902H969436k9905190R264886L092952J9293751j8564260K1877681j7071442
22895c042186j7885214K8433555o855443M257731M37556j0172931O876454j6011397
22887a3961875K072629J4942875k982351j5166428Q484622P330103J2224482
22880A2944057j2870774K812237M586928l913n67197L028903m833611K007869
22872G104499l081523j0096062K0577426R64692p85222l2391602P809550L285404
22864f612838L436266O729519K790448K334746j8496143J5768667j4009626
22857h058961L949497r475331J3302353K942502k01826J414009j8910282J2136865
22849b901174J985051q904341P581358j2348616K3402495n987500m554360Q315688
22841F588601j724951j7429694j353818P465628J3709640n796206J3336922
22834A4796122j0931693j489221k1857920N006605J5433398L25171J293723
22827B576185j5241171K8128129j0252274j1188464J2127625n516794r698000
22820i064764K0513652O118479k8814140J5922740p428647J6484889j4367010
22813f34801Q247851p315724J3776786j3838938J0220414j4027991j0317938
22806a3890341J7596005K893737k4967148J0957305J0041435K14239M515066
22799G360298n397513n565723J3740133k0264628j0206871K2220829M730051
22792F616576m395021K119195R977807k7983673K3852182j0087233n194534
22785e094701R761288m651975J9822036j6957549m557417j7006588R918366
22778h766540J8652366j5239730j498710L629935K82127L816302j1137589
22771a0261839P362488P444579q709945N003942J384053p146414j358398K79564
22763f001970O032107k0364497K7364615n675795r546971J2140307L692652
22756G640448r436943k849723j0085864J4958669L882949P567195k2274656
22749a0597925J9988176j0073150m276739J323399J304960J3537779j8612312
22742g405812J5250169Q549310p536067j9476525K481889O309588k776505J293985
22734c309968J808949j3055550J8690740p494032k8645O719907P588323k4034482
22726a3114758O146665J812646K6257550k0199745j5692965J1568443P670422
22719D448258p62374k78024O132531k5860878J1767732j1549737J2322098
22712c780394J5045102O541307k8610746Q462743l403255O766907j3706411
22705a2684747j6367918M3191292k4374995J4914412k014644R401048j4203326
22698b138878m383302J0841736m214124J904487q321534J7839862k1464455
22691i936208R386633j346874N535458j0408868J4572633m265760k3202321
22684a9665307Q238190R69809R32156n84798J1717939R394592r602566J19779
22676A519794j4679282P124317p608853P776439J9121656j0366489j0972270
22669h084688N625183R440098J772396o588352L073903l928785m687650K332231
22661a045664k505895N592144m983597o872375Q383251L505347j6164411N451534
22653h639666L766579J532681j46082L756071k784190J9042822j4136999j210579
22645A180637J7435792j8678002Q340111o795899p095108L611274j4463599
22638a6464794K2904893l2628813J6360067J1135935j5826738L27372J9914167
22631E722089j7584033L286432K691320L446394O308017q073892J6358250
22624A2154577k3706190K189355J781512L779831J8649502o161704J832006
22617A0518889j2303799r271900O272631o871965k251565P383106k325435M856524
22609c993514Q098355j1496716J1761302n448095j911262L78514k900106P997510
22601B485988p067277N693656J973847o03850k4138277L2695084p143811m829838
22593i34478q551839J3295994j3778995K9132311k3942537N039059Q371606
22586H631121k6776002L4459701k0323861M393083n759460J4133968O800501
22579A5559051J651512k4181404K7661111k4616758R916981p631187m114307
22572e755001P648912L580511r873390K326008l482753K634138n565524P585936
22564i01163Q982422j0687202J1133813j6125430n822569O424212L988905J0134477
22556G127465j5507281j342474J6322925j0200074K1108240o351116l0050869
22549a8893184n605101K5340636Q71640J2949670j116354k6924993j364267
22542a4741953K0097063J999878R291943j7303466K260151J039593j2665723
22535a0022514j0364209K6797871n944612K4132370k6338947l774659K371679
22528c143021J897820J5227242j4335813K953751j8445571R877704O154909
22521A87021Q490077j2434995J7639673j7008259k778289J1043792n376175
22514b37155q7993r299314P015425p011408J5707265j2600641Q922927j3118244
22506a0709138J5787884Q178658j2168795j3018856R867128Q761725j0469851
22499c771245P080603k151530q623559P041188q219997Q757339j2462967k543992
22491a4894160J3109425L703817j1736408J6027007j8908199Q603264n18839
22484d614093j103779j6091148K3266768J135579k0672949L1942290k8612656
22477a4749988K3573132r115954n195774J1183687k73478r615017J355998j1718027
22469a4555421J3929056L209082j6749267J1459963p790753K9110938j8042450
22462E71148N899544J5586601l5575958K6680364j688502l9167795L6956115
22455I261517j3444570r49715J3777857q714203J689633O188164j2166059
22448d357376m01687J6790070j1193664L415371j1542945Q697838l281589l182465
22440e056447o118566O949888j6621913K3387862q814075q576349J2372014
22433b477586k6878900J5969938Q574741L644217o552827o275772J3453201
22426e42988j0405536N227090j547340l373179O916033L009250J6247502j1651390
22418C879442L178499k0251669J1637174L190594O192916j7588940O020469
22411c741515Q529056j5016521m992611J1300322l321733L369320J9761432
22404A5887750k3532617k937753J7941915j6079193J3830760P448487j2855000
22397b95651N253955j0951086J0976390j8051790J968072L7339189k5599625
22390F39454L662118j8851786L947146k712320K5028301j0407649k3985119
22383b2679855J8727303q09226J0386812q246875Q34956j993858j2832604
22376a6613347L4802732r120293j5169271J1874742q357232n332797L979315
22369c936151J1137541j0002665m986972K473651R586250Q757430o202596L514127
22361A0340615q968856o801116K2155243j8545026j777733J0819683j2473821
22354e251011N77358M231330L956499o75477K756715N240548j3650919P459267
22346D644310j231188j7366843J9742379j6838520j364674J0199416J0875304
22339H660184j7856922J0663323L837184m434338L917510o719421M397906l552465
22331a087039J1161145p423080o332000j304707M184708k42491j2254164Q193352
22323e104276N111348M67703j0912084K0379568j3575631J3827367j1973624
22316a779629J4624415k0475635O056871m466185k268418R623733j4588706
22309a3273554J1950626j8112342K9917015j4121047J4682153q328435o870012
22302d155596R599459l733562l189481o026013k171481J9115344n736580j8699153
22294a4997063O406983J236773l14224J5692372j7986949n014985N515331j3165488
22286b2627250K8298322j4392276J9796489j8477972K640433J7922658r306823
22279C853581k529004j3943806K6160343j3241623o817612N647289R430359
22272H559527j0493372p255252j0793783K5530080l394650j907087l346421
22265c100958J253769k4578516L6404279k875636l4815r430709Q331535r943970
22257c975021j1403019J345642K2095676n821446Q131368p840137L531915q529185
22249b464207r488462L2685089l2698536J6514383j5912563N915365M574628
22242h74303q470900M276371O296014R489025o436300m229959r259934J459431
22234g750555N504218N880068k648965P95862j0578145k314195L2389570k9833157
22226h555299J4004403j2418765q10250n179495K532448O161421j1415551
22219a5681088K2281021k2035744J3146666L106577k23020M841704j2737221
22212g301105J4273285n745823j5634671l070693J1235906J9651m727552M266716
22204f684286j3914429J1452204M8222P705241q438817J0490087O24342p516242
22196f233678J1375557r637945L345879n083457J739588L255956L604926k0410508
22188a8043682M924781J0271969J7418051k0533356N746863j4164046N431778
22181h947642N87141J7065304l301831K91899j1794124O913882j0981178m216210
22173a4382759K3033541j7340271l179375J1532804K709492P578829j4941958
22166d989697N808725j7349019K7962507j3536231M438360r603480j248902
22159h517737K531784o160378J598315O565098J5150067j2152902k243449R003924
22151E774722j7571743J4559250r291114J6041558k8863743j687343K8202374
22144G163961n751769j8369459J7084476q710427R329590J39463L715578j393149
22136C208264j9978862L1499860j5493702m860794j544347K1910785k2792641
22129h051437K193506J845919J9437930m927777k1783297L4511828l6687546
22122a3460874M882649J0115600K383986k03075J0543610k0244896m71570J8673899
22114A2219329o603707q924112M415329m64197j0212665M891086j236097q607520
22106a4522554K3534932k0504631J2726407J7193866l0887246J1649096j2661082
22099a3471212K0638141j2273065J4856070k760532l737946o310947K933370
22092a26121L737680P43355J6958760j8848195j499379o751631L819699o553568
22084h519400l349225J1519700J151246k3358j3184801p68080J8804804l041264
22076B589622J7764108j7644356K474592p693055P416412n826323O59530j7303966
22068a7563436Q994983k483454k301117J4499235o405464j1985763K5813135
22061H568119n796566m432299n681043L349152P148731J1883419l1577983
22054a6538470O506256J1707889n251275J0171676j2380697n27302o286485
22047a2598408O330017O21873O599293j6366262P386799N564103l750698O183850
22039b9433L936534k935184p91400p641701J7392074j3102657O088289q497644
22031e581122K495968M201288J766666J1375858j9454727O278867K862795q180593
22023d235000J0397436K615428k4307643K2732771q019940j4537223J4344165
22016a010006p546874n99792J3184594k6139931M2688056l3971497J3585574
22009A90124n9913j1252499J698419J0647221J6482792J97848k1379805k73095
22001c748908J3599806k5414004L390540Q195378n043185K1831415j1644092
21994A166950j9012717J7715786j1794832J7885786M334876l322977o085773
21987H87099K839137q567955o799436Q113383Q187240J062965q354871N513072
21979B880634j1982212j0654499M2163702l7503336J1136816K60530M301151
21972F02786j2103769J8424222n405681p260440m110279J7602926j1023419
21965c273654L321601J752533K480423j0624849N172090j6977718J2412878
21958e736696q785374L859678L091137k555729J1847894m151892l157826J78098
21950e410710R716187N922311r911062l211049j5554465R369348R384060n749179
21942e444559K090046l460102M723459n154757L955352N365642k158530L622909
21934C539460J0311037j1151132o374260R60575j435836K891346J6408605
21927A5149795k4397031P014001j366515j0263843J5670475M573221N21627j3307758
21919f406028n582538O023943P269010J5928291j2380161m341528J3855665
21912A4366654k0604112p847697L2088995k7407452j198512O448431J6495646
21905A2341953p936645j0019232N680658j6515107J5367540J3949416j6333354
21898c464771J2703373j114677j5073269n264131N881641J9821822l0461444
21891a6971456J529717K6397811j0283099N689898r889107P422712m220688
21884c24212J0338563k8650511K0609374P537076j2019328O606081L125482
21877G222525j6374348N638970j1911551m845926K3162706J838197j0681869
21870e951296o72953k3156923L5827808j4455079N214495N530703J3901803
21863A6238558k6102281M634423R946132j5975570K1486813p185296l158507
21856a15728M808497M04079q502877Q418739m747169q649623O332384R159154
21848G107456j188141j5036449K3262276j5702657O110699j4957134N320835
21841e083115n177385J2651910R148935j4908017p260272P592554O090518j2986624
21833i931496R32813M660920J2125860l1410293K8082415j6734936O990829
21826e283888P146626m705107m626452L167854R40487J8805766k4626707J1225820
21818B044399r43989N679318m745879J4194092k6232353M701036J3913942
21811H610566j147039k1695763J0737773J4971918k1131613L364437J0289202
21804C999481K4067105m3098353J3136306j1074657R207894P969087J071204
21797E278067J410001O519736j1836685q308839P265272j1824026K0191657
21790H695183p487239M011859k606644j7526286K3624045k1426475P884523
21783d831034j484442o444402J2652555j350157P125428j1454473M880324k927875
21775c834076N156856J004994J222694k3323825K0929788j5550612j24833J7740006
21767C220992m536135J8109374j8803506R013805j1512332L569755J7328387
21760A6390340k6858580J1931471k0159271K6115598j8064867M593163l895145
21753i947291n53812K3560623j5758323P574051k0377123K4030527j1063886
21746b535234l344818J2802589m853283m315931J179328J0278215o922038j775650
21738E13178j2705249K6347639j6611684o931486l167953J1405608l057311
21731d207258P337461m151873J5821242q955205O79718J053990j2787686P700844
21723B491233j3586664J5866889j6206656M946976P009514l549544Q88970q3225
21715b222507q924507m445318L730067J0014612k193975l469068j019164q659814
21707a7189674K2440721j6173662k219046K0580817K706817l4124700J3805664
21700a0173063K4080316n146841N41088j8475486J5193644l362948j4041866
21693a1385156P034410P14196J2506957l626387R51871P233462q440233j475013
21685C514107j2221740M930764O264256J514199j1814045Q744271J264942n517453
21677c320699P31554o909783J3330203o290913J6423485k2662197N686891L345717
21669C34258o648275j2908495J3861380J0066434L039878O96737j6409686
21662g967769j352584O351921K215004n413399L792738j3258068K967757J8816497
21654F152097j4366479J5939425q513246J3734740j5041512n382606O603956
21647h73625K879628K854023M144647r827669Q6623j492349J4789705j8524880
21639e963897J1113754p659112l784407k312179K7207824j2125417r60949R75120
21631F490737R412451O098511K3366141k2349527o249918p010962r763399R752548
21623I746582j7118860J9076604j6906428K1343587j9334730j4567811J9423352
21616A662296o475117M969950j1238669J7599953r792171j1173497L959593
21609a0487662O1496J7233195j4704964P416147n873745J2729356j1311689
21602d937866J7548637j5408330j8199587L5008516j5415639j742010j3388543
21595a6534822J7910231k1109109K3510822j71038k9084656K4447804j907170
21588b937938l822958J7813879k6174354J72564K1231387k689224M07000l7528
21580C962828k0423320R294233J6737966m966268j184614n752188O989538j3913732
21572i255557L466770M912531n52153Q342629q943544n546117K5573970j5802688
21564B195841L386032q413743K807851J1317475q726017J2437773J261493k201111
21556A4065594p380502n04839q251984J6776828k7218820Q738614P216541J6950893
21548B0392325J6619039J5786568N6225303J55058893k27995946k4728889
21542A1357293l860254n803259l947918j0940705J0806885j229942J2346220
21535H728320M219521j2300098m144002m150855K5451071j7728404n369364
21528e293811J2663627O339153j5053331q911976R186274J272585R44781o337461
21520e190159M364757J1839400j9799536K952454K6841585k284804j6141465
21513B582232l304489l019586n075930L360322L545911J2541220j2667738
21506b038058P56602j0187429J35938J6965080j2840707O384510J340799R697862
21498A0214597k2266786L2182162k8613763J4961118J150011n836881k0045687
21491a8255229J4084664R729696J5957443k6263121K679444j0897473J3402427
21484D37851J598475j22809l973602l769197J1058208k2576521K0494239r365065
21476f218421n395773J2332700p773008J9735864p734110j4836726K1287395
21469A1397921j9496452J5289140j0317259k895299J4011594q780181L687485
21462B896949N115748n043254J7443898j9224832r362845J8214393j8404798
21455h364741Q462820M054926j3075235J5829031l672685o759859Q085907m91482
21447D068682l239437q219449J9472148l2306376L2316424m689549j8844168
21440a1441725J9227790r841119J4173616k7868660J6266646l836574K322435
21433i97591J1165749N012272k1856168L359261O683859r365314o35890L044234
21425c589588L053819J5431477j2394969j0872536N756855Q54508L124192k074151
21417g10393j3174539N234360o566074N394257P920829J3723612k253263j5213626
21409e644837j1967726J5609700n688871L363189k149463J2031204j376966
21402D176230j4172612J3543614k8134536J5535975K03719J6473546j3783718
21395f157782M998449J519774k056528j6043497L1336920j4699363j1531215
21388a2633242R399274J3398053l647345j1165432j7578228K2593628N106788
21381E473496j1210805M173252J0849102k2156293P448159O883136n618652
21374d158605m88859k091142M416514P994537k5241707L3910108k1610954
21367g270108O307844J2550058q229031n645285o540540J4358187j122646p076023
21359b667544n182287n14196q0854J3231023K350725j0198002J9425246k4958728
21351h594617M133246R367522r757472r054671J1652347k0032426K6003220
21344C717149l274356p48077k391819p694092J8203137o744375q193552L576025
21336c549960p440985j698158J0810383q403527L098283J4133852l746067J3149598
21328A6353419Q65858l1456254J4722281r56871J3657201j1489915j9646637
21321a7950918J1666742l784008J8068291m729874m200584n296334K3617258
21314A7390573j7107639J0447738j283166m154045n69975q327030m439809K1181853
21306A3138500r504523J4802978j1303535j1979518P748658j0394933m239868
21299a1732241J7371245j4265885J0484084p775301R498235j810305p659659
21292e889827J6692241j9577480K3163622n616596j4451578m663126L057414
21285g285330J5682239J541649O837675j9509155J3152181P802048r519496
21278H701811P270410j0818374N183395m978241K4978624K1805982J5768513
21271F7912120J57644967j75051490l3479862q860857J3020798k0573985K196664
21264B808355K998107k604399O154121k6921257K4299299M903128L052525j7327054
21256b637175K0258710j4649700p973602J1616611j3186189R006962K775777
21249E211394j2433633J6127302J3721019k5330224N448252L638851O094169
21242A2477130j2210720O23440j0924844J355641N604030o540296M969551M265881
21234c80187k778216o217320J2112472j796359J883415O689775k2826501J9745431
21226F432510r438792J3335669N284176j2735607j2185537K0155339j7979981
21219g132223J3767497r138795N063478J1471856j0255425r398797J3675727
21212H053318o061672M76527n385525L460290K090807R433933j4644918J6641759
21204A4064519m15272j2493732J9133576O042392J0562948l976454K5330378
21197E8248355N5965195J02100612j75173498m1407805J0235842j2728432
21191b759731n681985J7562960n246144j016496j0387036J869916J7491054
21184A1832538j6414126o165223J0768976j5117072J7559274P323610j6611547
21177f823570J993515J6675485j9873168P531824R092258j0571493J2672166
21170A0697017j6979514j2887581P672394J2238291n056979L220946M677263
21163C581837J00643p733911n77508N778928J0610230r827607k479205M358539
21155C811946n797152j4893792O097534J7970721m647242L833348j2623153
21148f247790j3627833J2142106R308128j7081654R831430m95720P693753m831720
21140c309300M817998n552711J134625K9871005j4222700j0496141n682590
21133c439814j749154J0091606l02937q274076R408387j0620688N2339l764827
21125h599164o149126K917067L628405R676085o367691j153388J4295629j3131418
21117d883601Q715780l74686J4522027j6087976r496379J9226403k2776625
21110a1155057J7183973J2324775l2784357J1622674q358255J0786732o812288
21103g191803L284638J3397268j5266647o559447j3552523K2351082p270162
21096a0807594K3269094k1181427J1003735l805453J2903860j5056213K781652
21089h92346L042495P788527j8377774N336090j746804Q108496R864118k4469228
21081a1346426J4030828J0794682j3389028p464459J8985157l923643j453112
21074F233999L265280j6801451P98219O39767k162855O46527J3693045j42491
21066F170040l163423m988584J4565957j089974k4951197Q684462J852677m188853
21058g108895J4949801k7195014J3878363K6342083j6737848j1453388L436931
21051c887967L201387p957869J8238046r536550j8320599J9010678P668750
21044H415876l010891k124429O281151m787923k372234r70982r525226J0046847
21036A952189l004704l049619p923146K41485J2704820J2575187j5600242
21029b104030P91124k807101J1393967j709460n125034j169818j3708945J621995
21021a2817302K6381033j9310881Q35835M373380L78178l165456p528717N690327
21013e163603N004976Q246854j1870469P011565J659025m609514j7703511
21006a7424677R501099J3717378k1234247J4711267L166627m713875L433403
20999A156975j3592361J5378229j4602614r852896K3023004j8200380K1497982
20992D807939j2581397K931071L824451j0986553Q333989P894501n092804N372909
20984D504106j662526j158997m993737L0205056l1636346p446876J3615647
20977A426327r857837M162006J0653258j2692138P569787o892126q36096J3263860
20969F797041j0004320J0276450r911707j3276143Q336503J3278663j8741414
20962a3244927l137544J1319389K784590K440479j6701582J0831830K2766892
20955A7059127j9511352P154293j4806356J4717202p656579P230698j7370961
20948a3183928N022447J1385533m504892K810502j2706526K1416527k835070
20941G404593M219979k297698j2273581J1303853j4529750K3550606k0482940
20934c104938M282726j1672733L953736k001925p614836R232491J5164633
20927H239154j6289832P198905L590778M576141L596013N92482J114734j5653515
20919c035140J5156699k3726023K0282811q31189k6328182K8254830j0246338
20912d72532r983742N743737J0238473j0620668j369727m199771R95759J9387062
20904I718591o016322p215947j418459P149845p397094k908578K1398850j0096418
20896C214468q930630J3494344l949127J02863r081983M833330l533614K0238498
20888A6388149k1265253P657896P99694j5761716J0885901J046510j0837866
20881a1086685K5568804j2237080J4962961p472501k2111023J7889548P96195
20874F310219j300169m228452O586702j4460587O399920K566120L573486j8524356
20866a3077117K3588368q290085n464319m488085j619327M776793O452172q981380
20858g102980L889089P28948J862017j224034q691358J762469j4116267J4285225
20850h606891Q017868j65029j461235p628726J2952823O399260k1506761J1168154
20842h30537k3449112L7988304k6075746L2662358l3453575J1278579m675312
20835f555041K002112o16230J3763235r480624J2147385j1802918R737867Q0943
20827I276729j3641697K806669K6320862j9251517l418121J5559381k9783813
20820a2131507R588329j398582J030343n692982k491804Q502636j0825865
20813a3419432J0852124l176340K774192P27757K191690Q346309p677498j6922832
20805a6304030J2373840J2799250n567510j0895189K0267986j5881874J8208422
20798A5000895j2350978l981846j186293j815370P222681J966672K0844227
20791B5699988m3516246J8207362P237086K8016j5725161K596311j5934720
20784b1407364P072088o26951j942242J4535429l942890K878151L588585O342151
20776F496957r044774K218517q733499j0805436J0044886J0698707k534694
20769a659336J5753913m429581l761209N929635j1267402r341741N021567N69045
20761c185109K958664j529471N467352N569070j9115731J0294917r739112Q403297
20753h76123J3377863k4468159J7122355J5108962o424473j2584920O995008
20746H250513k4918126J2748376m844472k828277R376753j2300396K7086896
20739A2571267j8627414L070398j4551598K6693070o814128j4608884J2294971
20732B7682O81640j437687r27428M720117M659981n636666j5987422M351536
20724i548247J1885427K80936L365994k1739734K7318907K473309j6841081
20717b804489p942505J9132397m048264j7624952J0920548K229334l443991
20710c581922O572153r513461j876726J7353075P92679p771546R800282O367370
20702A8141904j2573460J0140932k2426183j2183071J5211362j0708841K0418496
20695F021139j4565524J5043175m177509j6105957k748456J5089167J1355257
20688I911292p529034n830698Q271218j0286088p032089J7774435j8577074
20681a3298038M868900J0660729J83117o487734m962757j996086J2850247
20674A818378M715165J2744276k1632603L178041k8434620K2865026K753113
20667a993224P041081j3185258o102286K0065171q924338J397784k1564674
20660b3265744J0344839o209526K5253301j5112382J1831172q796031J011115
20653d943256J935408O121620q792574K622232J5316248j1569515k649728k876765
20645d836330o568406J7769820l927562k0250847J8713993n572895J2205916
20638G533689N381357k7719710J5999981P691154p444783j0937746k58688J6898912
20630G144166q814879j85829P76724l316688j8109614J4785952J1055412j1088922
20622g753678M132443m57303J487377J0623554q232949j567243k4607371L4071095
20614G695925j8331821J8148685m713837k746610R334528j4063578O749375
20607B072667q825479O529793q6619o795314j784902l975820Q627635J9527599
20599A5289560j6066307L66366P082277q149990l493986l404877N866998m403182
20591f913141N775232O884454k3403187K5349726p15729o939242R767343m461203
20583E344253p088766J1890399j5951571N585247j5193919J5299926r633579
20576i748010L151995N656426j2968464R63393N796814m728677J7423109k0847312
20568a5300726J2523777J1500242l3009111L8603471j2357897K96297m629254
20561b373201J8737701j6883972j2063058O723167J4638902L284394j1914287
20554A49646R855048j3983670J3465411j5253784N632379n494975j613193Q841850
20546A598712p251056O263739J1208897k8209765K8683001k682649j8336081
20539h725202K0261568j8063317o544503J0724006l642873N421288j2310520
20532a2879553O373352n89780N531097r35879o26348L418319q640804L450057
20524d899539l575570M973494p913877J0501378o866008Q390376j618963L06065
20516g02644J4481245k6887687K2179066k2949854J2972692P730663k5805298
20509a8981817K5177188j2960941P066296J1189470j1704241J4406613j2707459
20502A485109j824166n20680P251336k731055p272017J998170J1683546p932852
20494B137391q492050k850185J0527227J4140096k3852370J3672736L498923
20487H781768j1965453j1315060J7212688O984849M805509j7287376n571622
20480h354697q451338K6254179j3678553J1380782m111718p869199J5979906
20473A1149362o137657q263638J229043J185449k2840134J0872157J5701034
20466B895616k760942l229633L479406L4366l519976n756377Q769003j804506
20458a893043N473485r844801K7061150k0927893K396583k3155592R920931
20451a0969180M461599J9256600j957224m403158j1232987K233097J2001179
20444I389926p126298j56296J4836405l4190783J7078441O317837j3541270
20437g392038o002209J5509175q715933J2286040j7855490j7638382K9310543
20430d98294J3582890j5980369Q119074o48858O11196l939892n11698P042608
20422G776657k5036193K5576257p642620l995108K539187j2328664M677273
20415h433211Q180644m611030L040095p99437N539365j991651n602446P835233
20407C157562l763533N035399j0916640J2573606l926861J2241749j2872676
20400A528606K897495K140700j6748420J3029341j4759401J3568533R280248
20393A0937102l056760j3080920J9181303p971780j3686341K578485J2421261
20386G322350j6644306J1414007j2971052J2745582l843554O091977k0229522
20379a6114518K64016K2139838j050889m568036j7080509J0820152K008521
20372c581425o913809P609818m886845N659436L314449o410493L269290J6173599
20364A4234020k3796581K1107247k8949865K8535886k450991k0426887J3990727
20357B243556j0840111n621780J5396213j282244m007881P646284l398819l770515
20349c635297J3380042j2627910k226148j0387470J7445581n996844Q199381
20342D151335q645290j3562598K2717874m722458P633944p227074L455147j2941514
20334i140634M305090K083620Q187573k813522k0395107N71558o2703J9646509
20326B382384R560396j3042425J1549310k5662179j915032K0732951Q439027
20319A2044432K375435j2991284K560065j55031J173680R333138k5562916
20312a1222481J8566208o601388J1753075k971544q682778Q719635j4075645
20305d514918m008226o598741Q647343N197254Q883402j5421752L634103J385371
20297b796164J5120803j0054849M509081n215202o560980m882785k219420K649468
20289i450048Q412792Q85489j5976392K0658659l355989L276965J949018r466990
20281c066496j0738275J8492663j0901408R863232j9587556K0827528j7030482
20274a2140794J8652260k0489303J2773271n876925K049872j053497l827276
20267i912392J0017977m470961P651233K301076p040541J482962o440396j1838705
20259a8249747k568092K6219826j3149875J7183347m591995p176448k1048313
20252b3381297K4044567k751303R709410p937104k995966j1846671M428818
20245a0729546L405789M747713N731842P95100j4192312J756423K6707811
20238A8222820k2320701r616841J2082375j6174942J8269109j0444030J3470883
20231C488673J07092M131043k2051768R794776Q211192q859604o600944M003913
20223g775627j260222L716225r29718J0873860m585534J646172R11695j81677
20215B415174M36933j275238n425509J1898403p960631K099829M032849q102265
20207a880455o064790J831871M626642j7703205J2712561n704086m27822J5995986
20199C386702j7351191O111589L0723430k1010722m841653J8388655q580747
20192F826063m943195j6915696J5023644J3329930k5853450J9952620l396496
20185D023420j8155051R470870k799064K3316113k0440586r28981J6415730
20178A0902451k1932746K387002J763249M100454N713989p70826j2554249
20171a0390676N753110j3125054K5668427j7829032J2963965K721687J6381617
20164B2144044k7740957m104871l490257J8535804q658197J1406265j1399988
20157c308157K321733R083785j3464775o979253J3613658K963880n083229j5654827
20149a6507185J8637358Q693121j0757796l703417J2092832j8861811P685899
20142b720999L423883j0008104K2012077j8894912R731268M681138o933216
20135A291135l166896P11635j1508456K2680508q104924j0924570R524167m767815
20127d265216r808902J9398802L686088j3355037R758139j4738504M813102
20120d511528R852286n978588j0736471R361721j5235752J4545780o683992
20113i386544j7311872K3423340K549237K137069j3808674J1753509p701682
20106h345617K2104940j7755984j614565k476468Q070575m914280P149390K538172
20098D756163n541760l101102J0068951m281703o570527J7568843j1270375
20091A628490j1777251K5833412L828397j1783513n830133j8250194O149869
20084a0200923R860363O117937j1811556J390591p20512n752915M879855K801056
20076c436104l380903p811634O330036J4094593Q600967k0797496j3625255
20069b0025796K9239909J061620j6688076J005184J0703951j0230551Q146967
20062C213208P366924j2895706n002034q74877r403972K2093369p914604O261217
20054B843525O511435j6461430J995609R05517M484686L463230j2580156P040210
20046a797374p514926K2067577k0361420J4883136m035864k850384k3475342
20039b3084597K3856299R438916O782730l2013743Q478379J5911638j3759284
20032d389662j691374J441206L975050L394597o931530j470245M731929K179887
20024A239858j4848549K8593624n317284j2269382M889985r375474K433648
20017d653574K477843j9498509K3905535J6302317l1008495K7114083j4239876
20010C99324n930256J2051716j1594227K816077p310349m089999J2091371
20003a566343M29438J1033389k744582j807685j2452881J0177091l567860k956029
19995c455462k340133Q069093J5779276j6178348K163053N855721j5619681
19988e726481K0006723q459012m507293m782805m558376J6410286j7775808
19981i392766J7919317r185024J8502356j2951649k215864j465818k428661
19974a218109Q337674j6137214K7700862l5554215K4886259j0868386N473840
19967B620711j6361072J1795739k493451R624851N512376j3499213K106166
19960f93893J1147951k1932373O901047J1965165O060173r642830j3551744
19953i746504R827160J3857301k5638618R530186j7538174L9248419j4479670
19946E060100m339428k311669n693315J3388366J0037524k3373072J2912332
19939E680838j8056913K0350037k4967959Q292859n587413K2325635j3265455
19932e228371N484133j2844481K0675023j445531R8954q188800n313788M743377
19924b019484k8246264L8868558j0875944K284666L043668M891482m907353
19917C039329J2804910j9811769L426632J93857R957027j0500153n66682Q006265
19909F549416o494236p205645J4838308j0203560M933511k2921993P318079
19902a3186120J0820567R611047k1622914K648252J9270933k3714142J2216586
19895c955791K051091J850505J0003643j0336065k650605o70910Q102004k713696
19887A680176l106396j987263p62426q138620J1896223r930439J7655600j6587992
19879i281137J118606n006272K7412065l079316j5456481L23317K125054Q89738
19871i54426K0421959k1358645k437481j898787J6382708p443718r236118K582232
19863c942276L973493n540774K758156j1234151R811533N286752j3770709
19856a2657976o451783K5190975K522967j5258314j7028704L2352703k8293178
19849a9623310L5770437j3875711K262813j5679834K2882250L322543l0815735
19842a5756547J9859789k0832499J1987043k543264Q027386j496133L200777
19835B446552p817759Q2182K0940311l1524672J7655495q042761j1865515
19828a8126167J9270263L606494j1961709J1300463m338895n119185o62095R964868
19820C934037N82812l529145j2858012J1281282j077637j605870R512283j5211354
19812h971604P936847l260015L606216N278216p708976O382578q541416O19397
19804d658757m542928J1362768k816549J5397018N613119k8328565Q317495
19797C43601l959636L96542J1402324j1305523q199867M412516j0589063L7338108
19789A9839002l2190833Q004974K202734N326180p176313j0328553J7146877
19782B824068j8077442J5659958k4912526J2128810L930882K1997010l824622
19775I726138j044893k1042411N428990M602628K95300m062675K8297802l3122208
19767a0921329l798005J8663639l342922J117490j3448107P885594j457356
19760e300996R090158J163315q540585j2247249K384273J7523945m254427l847704
19752d029270q451068J6567625O643086p27613j2751123N154537O27457J143184
19744D176815o531j4375247q22121K1094109r326355K387739r909333r491434
19736a6272358M0322500k2497039l419171n965282O331823j0167284k124333
19729a3791144m005076j586345J6731332j1567378J793038K1764925K38072q227086
19721A350338L773921j510695j1946690N652681n528610n884460J5803017
19714A709502J0911153k8189145K1244606j1622109j3144382J2703014J5162101
19707H774740j4680060J0950359J717518r216539j814628j435637M462864j739689
19699b981072R905400j4396921O728348O65189O473557j3765778P337161l222880
19691c256996N021605j6696039J7868009m517253r626004J3941539L68854j7032854
19683a3929139J0133049o926232J0734678R286871o048442k1379760o1345N714191
19675a2476129K1477465j2054957Q729711k5523400K3390907j0124594K492934
19668d088063j15423K549104p346586K405633K318933J3921024j9654680J6598079
19660F588021J845857q12865m995528R74508j0710400k176677J2675439k171035
19652A217320j2619225K1800795j2664123O785525J3207092j6911942J9641561
19645B0457003j2926953k3081701N68502J6715980m130641P018066q193426
19638c573170J050864O06188o042765r701980Q80005J1493467K288340O548745
19630C549694M359329k541039r321410K2557030j1888519j7187691J5533304
19623E060698J531408m792223Q888900k319100m612523K34090M79423j0806501
19615f335828P628821N598210j9744136J2040700o60714j1626486J638672L071799
19607h388962Q258940O17711m904402O957347l66216j9921042K6724929j4609315
19599e631010n158094m383730J2750462O539410q165931r951446R400795k587122
19591g186666K6503228j5865074p598552J2203756j6918657M243081L9198K1563958
19583A6984272q652732j7502247J2736103o885877q543758J0099490N714971
19576C950222o564343r037519N410309O887488p503771n173150N520870k619217
19568i129111K3412505k3035793J3549727O53828j6972550q91625J5467892
19561C054873P046079j338139p457382q965245O081005K459625Q792102j3390541
19553c717623j7752001J8035818k977878M787397O270917o784026n724233j1558490
19545a9420119J9892586Q036957o163336o851298J323753r473684J4179250
19538A524109j0867186K718061o458407L1081919k3543552J3060868M874370
19531A2390182j3462618Q531842j1120661l564437J0141421j2011522r02600
19524i998393J2706656K280449o744897J2703475j3150661n258735k340539
19517i802645k456704J4072455P517062m822195N827850k5474243Q395754K673263
19509d069403m797561O819708p165818m872831K5003679j3794621P092585j6118839
19501a1903101Q768651J6474912k5194191K0478381K611206r222215l613032
19494a599389n534609N714239M325462J1406691k0100576J1593176j618169
19487D186825R797480k1331717M567562k204899J4684092j6721873L640713
19480c381817J5255442m1246629L3321981l926251k288504j158766J7673278
19473A4248734l4078520J4663474p045744J4120958j7302034K1997490p239541
19466f35183M351209K937384k5150389J9002992l735087K1773705j1253211
19459G291420o364768j2373468M232612L672442N217762R887445n068252p820979
19451a325786K754635q339611k028060J0611444n633869M497217j492054L214665
19443B258581o273639o955908k547628M218794L596684Q898129k7540296L2254332
19435G909049j7923719J7819217j4538129J1299180N58973o009642m72374j2854023
19427a4211468J4306817K946659r377446l02604o1583o939188N581747k778378
19419a0835444J5099525L174058j3651432J2494408n979490L115194j1950124
19412h533305l579919J3721933k348663l610365K0484815k4653968m911286
19405a3430758j881992J5681350j3519256J1364639o370178K02960J826678
19398f126557Q925955O39776L604890j9404516P76984M901877n932632p107628
19390a9721851L1426351j4172513J0675511j1938851K188536r824274J0381212
19383i85879k0814523R720008O918999r34705J011401O320233l868492j840712
19375d473670L330704l59223o104098o70317J6666633j5344682P891371j0755497
19367i818779Q681263q982000l094266K0690847p049855j059076n122613n700075
19359a1454554J2452375j3584408J5660474p881965J364010N861165R675105
19352A2092202j3353660m910599Q284571j94374j4237538k08675J2743385
19345B15312N292522j8372458K905386k287972l474464L3831267j9364307
19338a254714m481266q226629J9934054j0091697j5014335L7759099k1753914
19331c129402Q88416K759602r013891J982341K2703407j3315653l149944p655999
19323g931123k630481R690481J3267852r586577p279517m165523q501771J1399056
19315e737603L857043J3067277l327521j1994579J627749j2737895J8844730
19308C599201j2385569J8384919q980790J648519o971627J5281974k1472824
19301a0896197J2433057j1653304J2118316j1044573J6834807n760053k833736
19294h01683O885357R266093k7914946P949744P091811n954379m734629n168352
19286a3380984p41231J3329616j591205R543079m866547j7366537J3409051
19279a664758Q064335o720341l097435k081709j1358418J1310091M021351o169701
19271g696585j4849738K0456368o41483K684749n300915j805354J1074011
19264C921053J934810m210549q272093O729436J537590M70247K516734j8974148
19256a4346920K0519956M017289L89198l0401817J2503401K1887098j8617979
19249d049774J2075266r797020J560513L852413r827732O236456k406898J6921375
19241A4564599j0572464L402848j4388620L081713M243386N225622j7792477
19234a2235393J4198912J4188065n138233j9753551j2731055K5312785r370882
19227e529352J7206821j1827618J0012489k2319513L979157O747785L939793
19220B209562M830058j2759369J3933936n529026j3935170J1931001J7624431
19213A8305423k7152726J1400230j1426561R157053J348026l981169n778493
19206h128217l026427J8786146o232928l866872j3087346K6414830k1371971
19199a0512785J4019477r473897j3373483J6273075M577647n985880M869957
19192C94111m445229q777983Q804617R18832q765550J8357991j4944294M685668
19184c771837J839501k374323q222954Q714499R106357j5155677L007403J0132824
19176C275793k0804968N161122p586893L0263408j2333477q0421k866824q77027
19168e849287O858724p954487L628795P357197j3125299J8764334j1513820
19161a833843j0820229K4725599j3850065K7292038k4784788j0948947O063522
19154d156713P708652p416278J1629469m254973p337925n223950K0990292
19147A1938574k0954972J8937605P9064L127052j5973696q371724J779880J1808267
19139B370050j2587621K5937218j5080343r625260r846737J1435381j796546
19132i193858J3669098k556593k9618284K8613659q538566L816915O672417
19125B864788k304107r011570J1999247J2583051p239209o976972j6291401
19118a4376173J2648131k22193O08781J9378288k7660755J0317717m821817
19111d128021P530929M119675l0521605K2435159q515406L953946J5544679
19104A0419356q052200m812227k029692L854994r336690J6869370j5501813
19097h588902J0563023j864805J008142l753310N328492j410395j576608m176571
19089d470934O925212j6797540J1301801j3529280K4115836r107282K48705L536506
19081B223024K749142l780267j3296099J1372524J600072M619683j7504718
19074a2016639J3438633j4869095O409438N651458k4075683K6395899r822198
19067h888187J1047496o285725k946624M149257m952135J3395408j868260q283815
19059d632585O935522o091812N642527j018113q371906m004363J4019197N035336
19051G513803k2019301O190960j0826371L1131590j6852661L555041J1416290
19044A0109351j0543858N03945L747363o089767L362083l685146J0329042
19037G733013j7374733R139249r658790O349509J4592820r156820j4168199
19030a2543951J3403280k540386p838311m580560O770900o625432P959194Q64441
19022e130825J6810825j2020057N690857r312816O364599j047639k0715376
19015a9360432K0909494l153615J417386j1409936l929433K4193279n114988
19008C551755m890434o526395O888727l464811K309850j5526569J2184738
19001e473139N719736l064515K2101046k7030461J1514485M184101n585331
18994B365922k0926272K4572869q627624j7026J3516390k9984385J9811813
18987G11687q482202J1477332j0827476m174814K2943052j6622509N379027
18980D04097j0184459r766534P354077J1834231N346912j5111263M291852J2449305
18972F618218k0170491K4196028j814258j6183317M64446O753877J2651231
18965A2515734j3716170r25173l89751J5029810j4407115P647146j9768843
18958a4014362K2910941j4364095P077298M813624j0627744l867190J4426797
18951F355269j4461972j55698M680839J0869009n377300q796375J058355k647268
18943h475141R302696j4246948J2846579o484453k413118J333699R117094K201279
18935C181687p309487Q09095J1242319l980923n028582J126910R677621p740356
18927A978284j0607666R822025j298295p989958L659552J9726664l7481477
18920b2190871J3727880L837536o825405J1558415j3108417K3026325k3601036
18913a3575573K187286J0358281j2549013j303384K2083994n588138K169393
18906C782846k0612139J7838673l951675n161918J593917P445932q963793J6814447
18898H786290k3448460K4081656j9082571P545451J5596104j2554419m475942
18891c551891J4210625n042561j458659j450919o297259J966571k937787J57527
18883d404353Q388696j4772110l812183R512535O825646L219428j1503169
18876f545510k130740R686358L195299j0364026K410515O186875q497181K0738120
18868A4679710j1112235k563470j3394933r151740J3904950J4693900j4244577
18861g188395L916833j388957j6571115K7261864j7002592P48742R669882K182989
18853A629251j3439930J2034764j4763450n178173J3998893J0201772j2453236
18846g970109J632315k53404J3752093q783290j828585j0516527R104532K2786330
18838A7923355k7284195J417849R197540j0312948K3679400j5563157j2361103
18831a3303259J7244747j4503334J1292386N975628o107718l270144O520602
18824C848908j835802J2061991k2198092J4146748k1015911P802647K2466318
18817A5276807j7273128Q035657m287488p473215l395745J3594980k224548
18810B253320r709219J6578345j0645475n44623N296966P236671l934643o763689
18802b32347q05897K975044O813314l901916m983920K786469j2620728O631996
18794c337985K7760588m1882402J8321265L931978j9110577P88101J7639255
18787D110223j4938076K7888600k1494253n715808O101456p463200J8985029
18780G473971m045844j5229774J7476012r580538J1850129l883905j8409025
18773a4348974J0519482Q731790L047319o676588J577112j3992301R720308
18766a421852q709236J7645908K022512j1746463J087804p447580J098585m6839
18758g517161R485434q785522m587358K3503937o648902Q549739k2913003
18751h912836P426601M76149R657343j6733093j1245105J2515925M771164j4898225
18743a6942077L4738965k3202263J1191368l977692Q315043o192026m473059
18736e41741j0003779N362498l292808o76379K716896N547234J1345830l78995
18728A0078756n033053k097939o745860r102905K491457l298866J2197614
18721a510796q60734j152263l348072J0319084R716330p332845q405161j7128122
18713a9702579J8561289K666252n67090j9659717J6708973J0195996M63838p333086
18705A333876r02932j0139100J7463669n349427K254283p618558j400746q096227
18697a2455162j069470J7505831p372925m962058P778524J425702K689978R911585
18689A3452005k3659309N197099K640846M535347l312997J4553334j6611495
18682c205170J40257J1516043j9278851P188363O328556k669322m097734J327159
18674b750699L729206M731460M00099m654861J1596444j4819765M819076J4257413
18666A7308373j1340458P061461o072295p063934L639068O172358q654471j8270107
18658a7220005L797354K0523197q284964L941846q022843J0995473k218107
18651C511951L813225q948067P50095j202987k48373k93395J3609397M052465
18643A5044311j6475635o942902J6235128k2381686K4546214k4781723o311734
18636b1068027K2744491r76894O986460j6311753J4313641J970411o357716
18629A300613J0254483j5015602q137986K381953N72818k497117K0479018
18622I338180j8443493P308351O814843M95749j8005391K031189O608193j0161985
18614a4014364Q044866r68242j4550315J0351217J1507378K5400670l3407064
18607g635854J6266440j1834644M446686j7200462J7231075J3490227j1818077
18600B945391j5239413L189885L233700J0854764O481739l2073152J9741189
18593h65897j2038562M059821M635622Q43042J4683387r033152m011862J4080096
18585A2352495k448138j2170550j3364084K3123690n715578j0778893j4176376
18578b3177434K6621017r308672J0487383r00188n092711r336209O573739J5418940
18570A1285865k4036263r03330m654073J8903807j4294033J9094717j1745074
18563f348384j922254J3455479j3981172J6981514j3745667q082889K5194221
18556A1550848q287315j5557218J7723109j9596253J2703350l313448O4104J2091854
18548G379031m458772n612426p165338J745898J3955961j0851135P469586k69861
18540B192944J0656724o069209j2003488R200922j593929n279419m625434J5094230
18532G573341q097897n939215q339710l255660R040587J2191686r548203N964399
18524d10672L398973q087663o028376J8564076m731881j4079561j0833097
18517b2208201K5701807O79703p995176J117719L220487l610149j718896j481382
18509f294088n061264o05573K5736494j9149370k290469K9856J061910J1607679
18501E035175K994625l017236p298465J4227273j0883102j1239316J2198829
18494B017783P208059o638677j917754J2689278j9467072P410975l838257J0332896
18486G797231m859812L95296P865206k648084m471831k1892520J7300779l20476
18478h34211j0752415K1795537j9782295M168522O351135n73166J089603m718998
18470c256288K0518524k4048024m797764Q278434J01187Q615256J015356j6389009
18462i962328O775599M492581N816951j2548703p068274J2648586j7245624
18455a7091212J1931947M141378Q789191o079760n0964j0979330K0628358
18448A1289608J004973r064626r842477J109348m81573N963642K4486432k0116226
18440D349101l881136k045330m632786K1475389l0430397m543985K5478470
18433E769326n281250J254631j7886882J7355212l276984K789407M517881j801647
18425C439694N418914j0276311J235879j0021035K2530266k4392965k32074J3513068
18417A215436m251232m7642r3592j1959372J2509743k783606j0845566K4803423
18409H547592q206650N801663r370932l196763j244127M075340Q423491l478803
18401A350811j4546121R223045L142989N119535n85263m815899p552216j3919322
18393b2582441J6420361j6077299L9965790m045828q108844k1306890R789200
18386e945951L893423j7594159J6906862J513638N334375j7885405J6216259
18379B439042k2461065J5074267J3743473j1375349M962893Q439857l646898
18372G176220j5372155J4623120j1069647J0073373K032232k3607130L1918575
18365A5774588n370311p093754j9000422M478652J1368287K5762888j5323658
18358A0596270n925711J1975998l0110355L7931676l4401861K638198K562106
18351d733679k489692p69494r037579J6365191m630155j6292542J6221562
18344e366388M756068N913864j870807q920143J680673j3777639K4187079
18337F602707p19081j730591K442378O841877j7428386j309984L196391r227868
18329a1332557J275869R168962J1046M329290l157530l460756l000016m757366
18321a0923058K1769244j0397999N16311p531501J5066467q257710j419517
18314a177763l919077K838869j3791779K3921166j5007048J7519031q461594
18307A921805l980254k2034376K2838317J642497j2370571J4870973k4064651
18300b1176260K8316471j1771533j892303j2063426J1619929l468849K352137
18293h083834r684146J1779277J842546r764193J5648560L2231436l0560170
18286C409476j6428450K4156378K505590j7756764J283846p95564N053864J7323055
18278A8751431l3691166J8221380j532650J3716379k7998474L0911705p180691
18271A1197914j1977966M924900q284200J6567675k3971311J545831L193542
18264f803615K2338793k0500708J6640843k6571128K1646613p290209P505950
18257F966539k379041M221920N422895r232269j9791048J6799576j5792783
18250a3784211J1925801p548604J5740192r594651p68609r863219O889277j2781777
18242a9785801K988773R216222J1974605p985849P470509k9589317J7448017
18235h262841J1577129j2282127J7701886j4788082N900145O458864o669476
18228c64502N617911J27297Q78447j9953821N653487J9286104j9319538J0732563
18220B657948N254236j8747430K168982J2414458J5778543l3505655J1490463
18213b488455N126175j5171862J0323669J0983715j3957436k673355Q006888
18206A49339O372874q190660o998887p261994K711693O705816J708011o817476
18198a1621284J7898246n151715j24239P775310k0404607K4830107j6344149
18191c142331N154493o594571O668780r537560q697088N639725J1943852j660l025929
18182a592289l360703J248026r555828O513410R84286R232512j7250022Q219083
18174e561525K0082524p622847J728585n205387j3513893J5383741p211515
18167a920317o55068q222434J3648088r527526O010129j4944245J5065360
18160e46013M343364p831116R280170m534450N407745p812798q706735J0721770
18152C21937p107317J3876631l544156j6200726k958304K1702847m31520o374215
18144g14823P293704k267570L454617j2250081J2322403k7966192K3744488
18137C616546j3912408J552186J5432612k1447702J4965010J2337418r137467
18130C406195k62963k436929j4729894J2999240Q622170q141466j6137415
18123a6681062J3235544O229963J5601697k0615783l806823j974550R167493
18116A156479j5616466R492485J4786495k0443573J7328590k6513525J9716889
18109i2626L575981O038829J171227j5497356J1350845j0496604N828233m559290
18101b680761k507900j118381Q548394j6904896J7410447k122204m177408L5643021
18093C2090312k2358383j3545753p603436J6319896j2453570P887194k3352808
18086b3016548J4536846J8867877j7113641j1653499J9152232j61448q834492
18079h222673N710645k249035k643495O077437J3156517j2927292j3471571
18072a4569467K3637486r773165j1974555K0712671q685102J0719242k2679347
18065a2612237J3936327m63936p662468J2444148q713190k0618003K0663526
18058c025833J0991256q293135j7855846J6339277j0216976O351409J874687
18051c835161J3449038n873082o254591j860576k145631l018977J9432470
18044I893490j1538779k133918J2350991J427468j4658180J7322679j6450563
18037c786812m630346k473230J6419747j4752383J5511007O331084k2300411
18030i681344M929730M421157p743081P525455R497577p587737q247048l827774
18022a0713065J1167406M204505J0988128j2700521m957771l75122j5124047
18015a7510487J0220037L2440163m5796214J4207993N946300m11629q274713
18008i178550K038285j0288272L2776575k0201138Q111097K343952j5989841
18001a0387892M674170J112104J0661167r278961j214610j545254n526181N900360
17993e605097J7537700L055205o786473j1552523M37038J3789998j1237434
17986c61586L725561r784180k623126L571383J1318939k3175318J8023487
17979F95160r297542J122007J0478446L66158J4211011j5885865l113788P456277
17971F031864R227174k0859016j4288740J9548870o351578r66637J0441408
17964B783345n029242p467775Q920052J6822877j5832632n222696j849831n186834
17956a2062736R433654o891009P560546m98140L218654j0164952p48738J9477224
17948I324503k6378424K1063831M893772j7078770J460282O468498k0194902
17941b0441210P144056J9971344K280258j0256071j6341511K0433698L519018
17934F309582j9697076J2258573J3259868n687400n767635j4742567K0803842
17927F737187l560274o361895J2842126j3994205l034133k61391J8470371
17920A0837786k2508061L869369j2932051K3106544k673149J760388j2777921
17913a1317095Q33258R925958J2626726k9820837K6462799m666904j1744186
17906g700281k32060j804278K1700014k4076712J4103465j2366612O751404
17899c625060J3376601l733408k2769625J0452374J858649o096168O893801
17892c642836J3273330j0000164j557234o970532K0851491k6760277J6763752
17885A957530N888144p429762j6250047J1482059l210778J6113526k1730757
17878a3180085n947952o7258R514349L268072j155133Q797970r989027j80376
17870h939440J7200495j6234670Q877282j681079K799668q782450K6150772
17863A9390578l6134931J9165767N476774p075533j7995237J6912616q786694
17856i046660J5862455p29644j2875581K4237660k6549120L84810N091793j810373
17848e434660J1700205j2081437J2130611r408108p528955J2584102J2133298
17841A4095056j8834716P354174j8105388J1469329N857235k0376211L3155017
17834A4614496j4455049o389999J7041747j9029929P022282J172932p762537
17827g786057J6104179k2542825J0470533N417450j3694604O05509J223153
17820a0202662j225435m096491K1487059M827194m443758j3162491j106772
17813g923356L0795773k1196323p926240N416993j0334646J5736416K536696
17806G105313j6320299l261257J0847145m168705J111875O37547J777501j1220135
17798a3491015N322665J2377271j3989603m57845J5171011k478445R805894
17791A2259933m315815p323586r873869J7915102l677432j926336q086539l305750
17783h334292Q332820n354722K556195J5098187k4778778J6810190j844773
17776B484827M915704K530123M396297k3637114J6964478j8596299Q241120
17769b700864j0784348J8413838j0027412Q736107j0268762K0195441o382473
17762G181527j0464240q35966J5376334j6504520L446497O004752j205397P999368
17754A0998355j7640180J025526p748477K462484P674715j1737670Q474996
17747f490251J9996209j2741971o888520q501314J5195396m869025J1081198
17740F781722p482285m720488R107712l000600m281012R340557j9341819J3039371
17732e56842r794075N027207J0087235j3680665M932187r673916Q779646k139018
17724g018241L252028j2513677J5857781J0421342k7938867K9073471k0936614
17717i802777L6586J1840171p70742o070116R368346j7312847j286519K4557085
17709A0559187j3145936j713017O012894K105506r337793l031480P525959o07047
17701a631727o514194l74961J8792871j7497444R332630r491464P268974O756526
17693F641211j6141677J779457q608353J6819611O37271l11801o938991J9590442
17685A3467170j8625753j0456031L2466674j8721420Q100886r36252P388649
17678A2683923j5636113J1653354l5014585L6700022k438873j2741393J0173141
17671E379476k105429j3663132K2917932k2271397L313311J1706570L763394
17664I040725J695755j6061635P663922O710516k2408971j880489K0233709
17657D993532m328284m122398J6435837j7354470J0326134l063083j8432870
17650a5545602Q628170n342567J5393662k249338p66059N365372j7126829
17643a1643191K0175057r845941k180511j0066032L867995J0359392k3069737
17636b2402968L0213222L776899j7610398O170456M548808K66003K664915k0771148
17628a3144211J6100394J315899o017353K642601R82823k1144597K0369257
17621A104813J4172823j8061110Q955445N25396N076891j2587153J936378r861993
17613h738510K205065L085308J291779P716513O815485j5186065j534671P496224
17605C151128j1954027O409059j0965007K5756040K193883k3298934Q835561
17598A27703j588538r104853n05816J1826806r300242M391287o762947R199230
17590a717370o607146J4046051j5574849J987933Q565994n218263m559714J4097557
17582E020193j9624713N727937j978511n575766J9069439k4871990K7157857
17575D924446q011790m676321n79671k184553L323739m450059J1453091N11018
17567C09900R16555j0294550R578745J687740p587229p955707P157761l166890
17559i353675N557634P477495q330965J7485914k880926k3331514L103787L96339
17551i875911J367366P572296K271593O773026p022367M918523j0848717n410809
17543a0255000Q321324K350757m792588l436873o143065M149779O544344j2623271
17535a5884593J9880321j1713807r69740R842278j8356163J8729620j2091291
17528a0563375K5446566l1249761J510483J8135231j4992426m989329K3425115
17521F722504L209872j5420320m102970Q824585l630555l92903l427422J1687498
17513C470289J5113872j6055949q479310R605512p526490Q747450p74827O783245
17505A0883792j1475520j330827M1653q089234J5779611j7667955R679099K881779
17497G02398j8102538J5253815q048077R391388L430283L691561L572705J1257229
17489B1148764k7456807J2275313J5583411k5516481J047564l007406L5746089
17482B9820447q784179j7833261K7633763q987596N566331Q633777l638095
17475C2411187J6655346j024491J8381745M1760653M1705868O1575129l6541388
17468A74924049p0668403n4191738j9500980q233641j4178665L2366857n8284513
17461a7767034J0770049L044405K5983365j6356461n585396n865366J5010733
17454I234295q913238j0018528K60931p746490J7877806K143499K919479o267246
17446e09492L385375j1939590K474557J6206226k0540507O397343k251925N08J8824104
17437A2046599m217071J305154j112789m256391n682392L329797O12678k520853
17429d95268L808608n533267R486758j103069l608441l863491o962062P460173
17421h10059L620936l363224K834597L883167j9195885P994296J3560223J471190
17413I995241p400715k6515365K7403855R991425k7951144K5789817j2572591
17406a259477Q415687j909728n264240J2897082k9962762O034246Q069718n764204
17398h743678J5938744q289272M325720j1052847K0473068n627862K055997
17391I079870j8846327p44626M271048n369257J3054342p776524P578402O058900
17383G305828j9599311N216592j8660777L3425306k265876r760489j1748261
17376a6086988J6916408j949449J1505432k4224850P719481Q089322J404832
17369C374188j3284527J2315468k1298666K569160Q321341L920989O636376
17362B554329o138357J2122655J086006q931216N743554j1636110K311952M758975
17354A871788R151161p062082N144893j3220416j0135052J2858068M261546
17347B869906N070894j0594683q114470n247496K0146300J532239l296215j0893342
17339h526867k841053J5130117K495710j4535165J1945675p900577q155540
17332a2387700J5143235L448256n31801j2799740R192229p693041K134813M418588
17324I24839k4948733J4913779K0312307l767400k518966m993534r861030r61182
17316a0899920K0764370n137299j3386011L442849o819892J4196664r282358
17309g121597K979186N448166j8007497K8804355J849475j7593362M481944
17302H40670k559528m434762P29512Q943533j4656698R901561o284460N659202
17294a860970r412060J3731397k496356L328007l728705j2554487J2083829
17287i09345L129135l447265P80022M001276j8298788J4949400J1643439l607950
17279H239924j7112789P841887K66844j1105018J7413302K125928p866014j2351579
17271a2547515J6377135k950975K65280j5549973J7416236R732270j9254528
17264f512070n045735N077843l317330J5707763K374740o926403j3600080
17257a2241272K5694048n838770j5037154j194466K1191581j7013481N620681
17250A181167k0294588J8713704n143335L978005j1006919K71185K0471553
17243H170772q170262L273931l355122m417324n950785n658607Q665389J1368600
17235C926592L745259r166539L492926l542164o315669J1759910j0227031
17228f326716J2748942j6739838j909567p32849J1419987R14491k659587K0494638
17220A7209501l4949377J3057945j1146134J231394K0264805j7272060J7928689
17213F324763k0234541K4212936j6163147J768598m786010J0366123k071941
17206e83219K1393739j9890879m422010M555042j5582111J2626080n851442
17199g754800j706471J1656968j5294313q31877K175227K543600k171592J2048840
17191F65582m031686j3377783P399002k353995K3323651k2282075J0077296
17184e80008R565865r342751J0609281j7666003R812331j0910980O959574r983537
17176a1536228J3501472R960475j3962747Q83634l582893J8534676j1157926
17169B640463j3106486J7394197o136676j1469876p857308K9983470j2904842
17162a457058J2382973j7112706L634351r18983j2143238K9218884J639196
17155A5243419j7181849m069242k924659K153005J259532L417622n448902J691609
17147e859465K3984170j0496365r427456J4203030L986142j2713208m464451
17140g87603q528273R25033N747823p783692R537793J9992j7144781J3022128
17132d991580P271974o922839K4893211k0581467k1417803J8342371n2309J0156736
17124F698294j8850799J4436481j3115033J4942502p147925J8309977r818598
17117E454899L032931j2418030q01743R110056J1109336k1805937r859614K1178043
17109D999941o960749j6763288J9889146N958933J4562049j7790120Q491173
17102A2387085R843888j6994362n240648K4281003j5979778L2800773k1295186
17095A9802775R6805198M3745873j36747120l201651r827183j928907j1942885
17088c293900N433113n705514J8678306m6326131L0299186R555567j5147322
17081f506695K5771874n512475m371870k4700797N705866Q371391m784722K1314455
17073A5287027j687943q682579j7954938J8459255p070257L840788m667385
17066b476032P901531j3907095R735274k927490O129355l499797n23938j9486004
17058a9054196J8170068q810301N561959P781210j507899J6542750j7795740
17051H87851J0530399k6887717K9206385j3282824p61760K621392j4189784
17044a1876058L223088R636899Q194541j0804057R897303q394923j1594764
17037a1717971J3322836j2978296J1912028j9937079J2577227p992174N098710
17030i714719J0757374j1583600K7923584j7869721K199460p740068l292670
17023i320360j0567288J5569015J2467212q364420k1456899R591793P12842J5765912
17015D397807K288996j8820162R961318P063294j5449887J1749293k041333
17008h50674N715089J190282l525930q881618O536552k61184j4303988K0962916
17000F581445N812917k8175140J6570159P46379J3426972j0185347k506304
16993B271081O820265j9330419K0672190P105122l8469532K5424927r29122l935764
16985c71252l993140J942148Q426305k292807j6233400k57454J2499742j575429
16977a855287K019000J5584975j8282703L814081l849813m678697J6479163
16970I230719l378022q646185q657174l416762J0010608K384172K380289o067997
16962f160352K799484J360450n001903K337743n585336J54282R898355J548286
16954A351009j9240667L4221989j2286406j2170474J2167500L242374j4864323
16947g578998O909315p004577K3322221j1455298j1406211J1722637j1468895
16940f959806l191581K7560064k9418959J2565169j5094881J7663729O864480
16933I988215p973615J290664j1808249N390678j4005458L4018735k5326325
16926h425355J8925457o779258J837652J8053353m5361892k194281J7788238
16919f156086M704079o94289j0231004J3216325l924624N263923o335135o003160
16911a0159971N007809J6007887j4173121j1742431K1025198j8503567J9537255
16904F999059j2056950J1153714P280111l3645578K9725919o344910K456306
16897E567671j0502115o297240K1934316k0807999J6340444k188881p421474
16890c375278K2107240k8435190J3037174j4627100M017087J4004275j0810282
16883d082074r386391Q76065Q830761j964126J1188622j1833116l244355K2239857
16875A2625243l089620j0672958p984633R793550j890634q241515J5647870
16868F187303p11415j1924028J9291618j0102515J816201j2159507J3040381
16861E438038k39348j0665112l884289J5703086j6449998J8542889j9267186
16854a0821920J2507899M246352j4865982l720687K0925449m903577k0663286
16847a7295752L0408269M130082r899797O116967J0122948j0554667o244061
16840F783989O234805J2091023j3282829J184779P406217J8732997J4209319
16833E3360300Q0289199L7078036j44498292j8755177J4833239J282464j8918453
16826D671316m940624k173842J5003333j2227900J5354769q590022j0576708
16819c479678J5051641j1285175r363772J3145544K0364042j6043291l240359
16812E148952k281863J7720474m553198j2446945J9377293j2691476K6596838
16805C6870075L09194M1451323J69939153k23273310q167596r865124Q476726
16798A5740441j8330481J9187539j5910192N607781j2780691M68926p396328
16791a3413005J5371871o476090O712939M008807P830530j1916750q804663
16784f686361l937294J2965766J5649937j6173180l854144L283715o865849
16777e617410O420165M527508o265120j1991128N830120m392847J1849607
16770C60895j3372861J6175722n875497j229324Q116261l484642J46413P184788
16762H021755j0400916P925714k3913559J857515P969514J2805311j3866906
16755i601572L073867J9590756j2365065J2702944j8071592P28367n591716
16748i534011n090579J4237103m926062k5762977M4706792k3699781J8115780
16741H046265j6416324K279716J3880553j8838467Q542582l49976L68336L849630
16733A362315m928099K335394L031335J5054718k3102869M189941o420388l569934
16725a2047587k352226R215552q247808J6705507j5418142J1898071N253019
16718E006386l335041M025534r373041J2444464j0984139O08546k397944J7970486
16710A3965251j7127043R946950l320254p371019J270947K69725k6930174
16703b9295617L0300922M97718j3521632K38301J4616356J115465J0892619
16696A4844132j2111125j6455886P548015q13048k644285j25798m195151J4146952
16688A93806j4438686J0607920J3629995p526586j4581587K5101975j3042591
16681e5754R764008j1797853M674093J4381980p796084r830153N222791j0581537
16673f018509R652172o303932N906438j4180882N362720J681122n611453l375449
16665a2887773M041212j4951802K7444570j0974873N242239p88170q302132
16658a1176729Q200071q922115k159339P364483M367474J2489185k1743817
16651a1580787K1802927J253058k882857N75291k3807949K9418460k0044989
16644e266846P1846M132097L343822J1933075q025735M820966k984971n189280
16636B834974J1268976o184772J130795J8136889L861083J9973187k872942
16629D8148190Q3054482J67789111k51004019k9936402j1897953m183137J4390210
16622A6360482N832390k715628j4065977k355212N290416L315765J9604619
16615C1266855j9007475M23519J0077164j3342180R896432K036284O579221
16608B7929820j3243228K4073722r141880J6962116J9862083O5570347K27924812
16601C59937792l41880506q02568j3425441r179833N512433j4413781K6888955
16594A2637051o293774l331509q972594l787013Q097033L713265K0854765
16587B2917224k4531967p52969J1668711k3239532J4764565j554696J7514924
16580A6786260j7956662J6597186k149900j6930542o098656P379538L738250
16573A365474J2294648j4620703j790019j373721N192433o85983Q131144j3055449
16565d542176q852147J5335387k300168n738779R686610k604919R574332n832225
16557D725915n289638J749426R410297j5380941R014748q498169J8133391
16550A3865029j7156873j676418l628442J6380821l169365j1141674K0467209
16543A3940287j0065047n349341Q795083R031518k9445699J0050263P972383
16536D929447p034851p236788j810683J5842508j2156677K229926J1328692
16529F091574j2454411p010527J7448883j4317423L670470j0122457K5005526
16522H311635j8521854O134483k337433N021058J1931914k6962294K1843464
16515E420973j2835871Q650124j291447R949903j8519707P701030r83581L629803
16507A721227l438322J6048639o498356R985538k7439071K3200637j4155962
16500e75670Q378676n209684j612281k0855065J5600308n81545J4767712k1553637
16492a1641186k180988j676536K4344159j5115779Q277487L43301j5645136
16485a3294678J3634941R654363k5927234J5914858n06421L357129J157530
16478C990488j4212324J7281968j7646740o088103R129245K2531550j7554527
16471b568443l473082Q438008J59654j484856j7369606K6343531j0357134
16464c11928o814301K6144330m0407474J8896862R456281j2742695N008080
16457g70845k263998K222871Q897271k0145273J5018604j6295997K445593J661797
16449i229977J740646j579994O644340N250964q162998O206293O37403Q207961
16441I714638j4263312P211417p682408K30089N443636l864760N847312q106592
16433e469980p526559K9329424k6275099O96786K2613244R54411k3913310
16426i591083m238688R749869K5762074l3396916l511119J5305423K5456702
16419B5536262l0010534l80590R206609j4403641n880227J0539935R11938k184569
16411f664817k365641O538564P853506o520293L998066N545979O398335n433321
16403I350378n296026j239119q925605R133695J0647025L999154j3433971
16396D235531J2231719r73607M789798j511020N480660M67373P147403J2243203
16388D4111060R905438K212282J7259500M6021562j467586P5991278n9725288
16381A34308246o4033364l0542734k7293336J4063701j7180827J4118063k1490116
16374A949633J105953J6994441j746845j718522j4364489K5437837k8788452
16367a130444o452858O734779o058790J4538922J9962396l5228381O545253
16360a089123M628306j3813083J2227357L187962q186182N513475J1027604
16353A3496316j9575942l786900O901818J595620Q549270j421588K415903N787044
16345A3961541O43514m342815J0678557n964391k43709j5885563P081040O539330
16337A2467504P367876J4761036l45520J601622N785687K6174020N285110L7698902
16329A10796237M9240582N0981960p1346405o2249714k2543037k8134431q930968
16322A7814224K186002j0776533K865571j1572841O718643j748792N918679
16315A1404953n753607J1056721k4929700J1688089J7958759j0635484p541569
16308C248162K0498975k2659367J534383J255747l328012J0053695j2195224
16301a591641J1755263k1309665J3795407O031629q359502Q834076k573892
16294F581675j9041590J2115537Q717299j0366913N43253o703460J7431553
16287I277354q692900r199812n129645J3424130j390578O11292j110648J1657303
16279I446496k7744129J1427716J5076600j1716253O696472o276565O268854
16272C179191r03770K5057762j9644230j0354111Q01458J4224914o121304k615810
16264C624100R45923k630324J94658L822016o498327k315345L766018k635768
16256a727049Q220628j218672j9957405J03248J4698630M040975p149579n241620
16248h230844K239841J2962697o923419j2178420K04776j3450602K0887331
16241d488640j3675875J7917141J343083Q402501j2007341k947679K5731767
16234B0274957j7302232p238065k578231J6460177j1769045o44727k3855518
16227b6652684K1215556J3370105k2314278N331459L794863P943663m964381
16220b275697N238207l991120j1094373K0521024J8603k9051826K1889490
16213A254308r787899M87762O573738O550656j0079083K4642522j0241254
16206I400750o640922r425656J1115649k193389J639450j0069439J0928249
16199D754692o228141n277320Q716835L710581r421735O62291O170612j6433754
16191a3345939J1947175M448223R35062l716037j0934278Q404448J2277147
16184A0015801l914049J041261n203265k973304J128639m012190P572041j0867142
16176g212208p305155K2603291j4619255k000560J0407673O219151K443942
16169A0536879j6422824J0358375J442228j7765703L74550k232703J4397662
16162F88464q167119J2171304k0120740J5197794q438597J2425356j7140005
16155a3383543P323969q651172J1756731j3664354J22774J2476833J8677953
16148A4659191k9043614J5760037J4036624m238210p055658k425227j595196
16141I7947r524992J8432420j5971509P04146J4104642O479379k2286067J6945516
16133H981482k8670959J3482630k497900k320592J9627293k1364768K4901039
16126A2138225M051693j0352214j8318566J4543960j9744744K8109019r688994
16119G38379o196265J6468425q05345j3546856J516944R821633o252708l648262
16111a904055O580471q408483J2269837j5921023P652625m7766L865059p044425
16103b957760j508827J0327302l982853j3222257L029214Q104971J2439127
16096A2228917k315063j2663827J0748115j4122728Q472704N173535j475137
16089F046516j63102n299722n432977r333279Q249298K961949J4526873k9998574
16081a8443018K1539231j4780841J6235722m718483k457392O324450q609327
16074d909658J4609257r493102M622542j1670811N336458l109477J0375606
16067E760815o333736O021920j4408451l344467R835935R238474j5889365
16060i118875q98578j03803J1841739O10850k157158R920271j3948753Q256712
16052D402405r328941r71863p710620K2639963O299550p282737N474813j85283
16044A3337287j3306360Q47343L35286p167049j1296183K2206283M997077j3100717
16036c147033P639955j4106844K0627982j0927686p208234J0516796K1750814
16029B5145750k3881906j1948420J5085278R22208j7404273o450453J0097274
16022h434542L946825L396439j2550255J66154P957740J311112j0902663J3529471
16014a579719N266444j089409N974465N552328j4911606N569872J1543972
16007A6326347m618850j0217721O538187j4607922r832646J2771107k055723
16000e697221j168794j746782J0430422j0379525J182135L097505j0466649
15993a4748909J1840632J301703k114377k018300R239620p333006P105477n129729
15985a856889O163264M902978l015148n391835j0279513J4430654Q20359o062426
15977b88556p230889K9616755j7573912j837651l94741k1328090k961719K0271663
15969a727140l655402o287057R633834q38306J0324972l817582p15755o552545
15961c634981n742627J4781314j3264967J1970581j285403n912243K536915
15954e51411r144727J6491499q761606O990907j5720904J0542780L463117O223433
15946I533088k0248762K885516J2827248K767595k1265031J9747743j5494056
15939i246659L0688562k3138077m398089J713081o219132k346679J7630442
15932D683449j8481260P540325J8582796k2982173O017736p244023R265326
15925b617824k752333J0371101l937684j7165478J4517176M498214J601275
15918D514447p082334L499028R195143m915790o362189n404418m322956J2209327
15910A330258k1068740L0841600k9763324O124821K3284803k707509j6545507
15903h503598n58798P534931L131867l135276P111082K764469q026440j93275
15895A24962j9397500K9479538k96930k1461387J0217583n30834J1892203
15888A0027635n992399j2385127L792582o790008J2491448j2717802P184644
15881d389027L983570J5122712q891505r856536J4626789q984274o905097K832807
15873b460561R271305j7184238J6831719O682639o920425j8380758L538082
15866h622237O370293J245492j704609N076762j7124082J1031397N104341n280257
15858c902900J4751676j8052075J825866R578424K963111J2460412l0980558
15851a1356044p052758P712130J6322809j683255j3062330j410388J0952003
15844D22167O70522m264175k205045J2961273n643063M029363j4484359K2617560
15836A4104243j7340989j537591O406291m279168j3783270j847122J6711841
15829a565765r846723K847162J2056508j0979935j395300P509249J3833905
15822A2459101k9441967K9111604j8867141q237265m016032J1684094r388213
15815a6695819K5819311j5134464K884790J4868726o130289K482826k1661335
15808a3566254J1678095r633745J2713980j0740644K725786q980091K864265
15801a2938608R438008k384611M264887n771315J7461576n811784k066420J1253944
15793A3445677k0240106O396617j4717966M146683J1993577K4275J6504353
15786A7553110k5541591J1676774J6198084p369267j5143999N241833J8214464
15779B0829408m4744255J8846176J1157884j3386550K128522l279224J9434775
15772A0986736q763971o477326Q379185N576578j5455538J2030476k4017242
15765a7741102K3496053o611409j40144n667409Q014337n027113J7060003
15758A3383216j3339505J583462j05339j1452714J9155953n59433K232681j2709023
15750a810702j2135064N054674R900575M207343j2290567J429712m271975Q492859
15742a423145J2765112j4857654J1687888j4828621n573873K714706J3448878
15735C933291k3643250K2017322o060449R327588j9992241J4139463K642624
15728B364348m836600L040259L487395k381488k676119o370204Q264290R156960
15720A0048841p436967j0348282j522262J1822433j1325481o517291R262046
15713f016963J2703344J421371j5648022K0535720j2043836j5064814k389911
15706a6503111J0018305p595783J6568357j112244n597554M503882j4789955
15699a4508103J4512373K007496K999772j3970892J9521419k1304936J665273
15692i077598p74551o680852K2744406j3005576M584944J2258730m363776n1281
15684E634446O599926j1415825j1975311J2993113M017045K816590j675060
15677F994924Q928215p503972l077267j6584432q36277J3640234k295143j870249
15669b603967P674625l986623j1808484K0797801j0808877l618949j1952281
15662a6306755J9091094m493642k2574199K6569875j1006305P990997K59966
15655d68969J346852l760471q092281n505740J5215548O070446J0393038p790960
15647G407463k129318K959012R951802k0829363K522526K312681K744230j468741
15639C470292Q00355n512212N459091q365484M551844P518977n692220o054807
15631c824164o183983J040122j1925231J9636040J7819794j5941105j7749491
15624a7128018J7178227L33296j0813105n256762R803401j062171P666410j4267336
15616a3546058L853707J6137024n572029p411047Q887288N934952j5157550
15609f873713N162092N934649m687371N926714j3775389J8897782k5908282
15602a5323518P349364m223211K136456M224144J2580374j8288487J1991076
15595D46198M337502o362567r37313J5405952j1108380p181020j187726R342220
15587B754866m700974n530791P298580N792475j3261066k699576J2719497
15580B373011j8232997K0323065p456163p148755O037214p099534N402792J1001440
15572E200073l80667j0847554K642021O225339o496312K890577J1121854j4560254
15564d204923P688896q743568j3794369L4959518j3640914J430491M305912
15557H001043j1852916N208280N141479O992554k1018928Q760490j2728306
15550a1496304J6102371j8802632J5894533O832042p643482J0733505Q594959
15543B0214992j6625567j7080637P693051O942977r389690N29670J334705J8747540
15535A2367041k3189427J6864108k3191286J8302228Q066071j9063836J3800451
15528C955350M429491J1382785p0341j667717m012124M520190K254690P124639
15520B7916963j2025452J2519683o820183J6540002R386156J205642J7032884
15513F5755695L6022708O7570447P0125208o2071503r0363569m7599549j1966117
15506B7473320n377997j3390894j4716166l476870J7217707J6519379l9707206
15499a5458727R340311J6866161r396930N895577p933700k2005759L4310619
15492A1617552k1538345J1841170j498477K535746Q84953M155099k349925j938603
15484C709170m316315j1163491J0129815M516784o808541J3180071j2445752
15477c198259R9827J8897143k3591295l257343K3351323k7001138K5140845
15470A0441103o948847m014421l248357l400924J8170245j1336926M279192
15463C941065j0419187Q300777M866866k1843738K6334981J1155486l4373165
15456a2036915L7615330k2508441j0933818J8244183j8171560J0402054K373937
15449D984770n751293J593949J6065963j8254210n394443P659078L230986j101096
15441C033704o338305n965270P937054J386819P53040j655174j0335330J2269592
15433A086130P422039n757537k673464j8112481J2926678J4388834l642089
15426E638110L190768j4110253Q718583q555265L645359l69524j7164407J4833187
15418d173442J0155472J228246k4372327J1980937L823497j068727q457904
15411a0884248J3007365M38544j39469p442930q153118L707366J5710131j7641470
15403a1397829J9699143q335084J4880416j2183012k412581m125534J507250
15396b367231l809602R447403j2799459J5719449q034069L532780q492814o985970
15388a3789513N814416J1033895l722909r622008J371433P343121R470236j5792104
15380g893433J1979757m509755o023008j046529K7413551k2470044J620150
15373i29311R926864o115775N373715j7352159K0552470j9161809N870138R935756
15365H099889j2626689J2347197j5617559K0368236k8464408J7619819r318591
15358g592106R2513J2128119n623200r118930K0274400j1846644O419015N706015
15350A0439182j1283243j0592460M497008N003079L885565q480618N475716
15343a055771j3080726k081188J4482145m973044P576105M894801L621989k666100
15335F718211k210172m231048j2574763L454434J5654187q063770m848603P080302
15327I78778j2005637J6452023l731888k705984N716604j1269034j1782858
15320a8347996J7276022o017413J2827269N282639K375416j1198430q12644J269256
15312B654119J0135244r42077k61994p156570R326165j3564751L739226M030330
15304G959692k2349462K6361853j2049235p421847j0763632K8558153o245092
15297D050430r066014m492651K0877536j944524j3118761q136706J6643728
15290D813038q620366O55112J100433J9191131k1565596n475208J90128J8048168
15282H336840n899991L029863M853875j9591752k231640J2967422J444652n977418
15274c068149M280850p668111K4146408k2741687K669457J160517r076493J9790709
15266I493501q571156p17946p123983K970235k677080J3674914j6139533m88092
15258i579140J4671138r816742J2908776j1632558J3517192K377382P289172
15251A9735220k6912655N635661j739464J766742L285720k028839o411511J0364226
15243C695100q838924M794966j1618777M805531K180239L636336M625390j826995
15235A452866l060874k0084810K6990347k2595446J9817297n147020K12650q817745
15227a1232735m54621r441247J3494952R66904J7151228J351716l9510385
15220b7674188K3778267L154174k191172J2146459k087215j0878996J2540480
15213H787809j5487955m565929P362286L042303k519529l502013L902694J3237480
15205A0257146R711088k6239123N043461L83388j4849700J5653888j406013
15198a445865J5840114j6952616K231571j4109636J6186003r39466j0536250
15191i726145J5012430L364403j8144810M371212K3497462j7007675N68008K286639
15183D221524p027360J3224791j5925312o072615P018371m940582K193317j147910
15175h455776J353202Q851617J5469905o633310j8753690l234921J2859632
15168A456659j5126893J7303102o830745l613915M406449P034209q343953K454590
15160a260497M951510O268782O955431k1480267K135766K2328854k0541098
15153f41519o08681m937436n24250M080922P090011q317608j27682Q90501o654621
15144i750363K334592j706684N198630k516134J7169178l650383j8335660
15137a1256824K2980882M158823k2518444J0593073M6134j0732435R915259
15130C186468j9109397M059921J1772932O315218j0516765r028430K2538155
15123I218102j1128645m639534J4478655K098510p111864j0126796J9521670
15116A2310098j8582992j915745J4610728j7925921J0010125j0144640P244860
15109d393487L347900N326803L973720p710368p631174J2474397j8198564
15102a2810773K0388275j6972226J097521m450423l377756J6432265j5261630
15095a4954747J2628058J4854200j0598306M91693N062925K763230r576201
15088F70852k601248K805970J0899909j089462j0614133L60588N649533p228048
15080a146039j7334524J3146877M243741o520467K163066j1887288K0772657
15073C438023q696567O559147j0227922J6603695j1281110K791420K720034
15066A906720K142744n45437j2647190J67392L441904P946144k039476Q407769
15058H780570l1159981J9805066K667757K051336O760223j3958854j5435585
15051b0489468K1663348n584931q523678j1946158L2670462N033402l158157
15044I664820j4065586k856052O092269M348355N153737k2058556R278517N473532
15036A031036j1201209J087779Q910364j796592j0874302O92876J0451473
15029a698575J203118K633217o377507M769823j503260j012497n86581j5405847
15021a7978109J9252992k149773L68392o524640j2143392J6108914J2925847
15014I860231j8360345K156269N465143J3547942j2661944m369934j0783789
15007a5146427K3432563k5535498J0807585r36665r01205j894167Q45658j0881804
14999b0209960J8056661l024053K6135226j3294043p931358K53038O722672
14992F708183k1640392K3144578j4797842j1191426K2322277j0030967R942629
14985D457040j191594j9736639J9013287J6142483k4335316j685545M377848
14978b958436Q2815p204959K2685623j2191846K4394931l4471996J4916900
14971E253032M461559n578137l845520n288535o984229R096854J0167708l576726
14963C706006M089596q268532K223916q596049o732123Q588006M230081N988259
14955E229160j0043060J3249715j7518554P57650R101103J035789j3102175
14948a1290372J9232807K116367k884308j1927254k346546J3588501j9829861
14941a3340666R885339Q02526L381637J4526183k4693803J4633520j677448
14934C517288J9341659k0523043L39248r739917M168048J5822583j9295471
14927f369605J7167055J3825600r562640j3840261P956774Q360113j7008049
14920E28987P500011J5910202l4810381K9805971k4822690K7426762m676885
14913A6861977k276778O064890J4844614o884179k0603196L4911579j4559031
14906B8359876j017194J5726265K6723811L9798323P3458692O7813171r3499877
14899A57363067r1723417l3581263J886779q907535j9874248K0956637l1300410
14892e180390M312770R038532j1519064P353739N161357k6910529L1713008
14885A3969423k0371382K7069129k6460103J3854602l911514r885877l204218
14878h939940N944008J1185450j5013835J7093196J630588j4183549O259397
14871C975315l508422j9307889K1550101K533193r18689n092354l2855k145975
14863b947575M891251O962762p744091o797258K3405266j9755018j5359894
14856a7344557j157073K0205018K850930J1683646j6197098o784296k300233
14849i043663J0710510j4690073J2638992j3928408J5938689N261338m081266
14842B806119k059966k100600L50565L543000n213857K630904j0650746J1461382
14834G66801k9765132K7765534l701495P976913n769062J1572928j0961503
14827b115016R953275N663916j5585892m185462R852777p490356k876849J5825907
14819I042300n647043L551763R696087j2457632p274226Q934522k2926353
14812a7080582K5012415j0032043j708356J7187656k5780620J4735069j0696268
14805h362729J1607100q634741l450766J0043373j181042J4413847M827263
14798A9262305k6008641n079674K4975690r013256o809097r850002Q726794
14791c795881O576206j3007187l675567L0342872l3094784J9867987N099589
14784H313235j9066018J3894033m467399Q499559J762309q182854O576216p991139
14776f62058L094517j672438j065780N047841j1065379R620440p318986n471570
14768i493413O360216n616500J4072332o289607O774325L192384l887809m743864
14760C68064o943051P066210O016625m55220j1985001K2342140k2272997M866793
14752i96437N574514k1669554J4185426j942999L805814J5263596j5106854
14745h86494Q205912L163524j7905001J3037214n715874k2793616L4010177
14738A1115842j749239J2140832k1099437Q029308l610966j9035663J2982995
14731a226328K298391L344645l446504J6487531q292988j6469988Q78408n588685
14723a2015518J8052371j4827837J308989J8312863j8188466R626355n467862
14716c199105p301446J6306183j6526957o523692J1695438o514863J533522
14709a0530920K896855o79713p733536K6847903j0640130J310463o753217o651889
14701a1934184J4154895o792407j9093218L2362835l358626j833815K0047773
14694B3553253l294914j4621429J720867n807656j2382932J4205259p610860
14687d238412N926902r777137J6775574k5071017R530172J2224363j9765738
14680a4395293Q997151n108243K1473259K120323j2741273j531245K692659
14673A507338n464210P819329J635301J445919p82217k2824871L3952452j5923619
14665A365422j2963660M835472J6842592q480625m371052P43579j0819365
14658a2847637J6436709L294866j2692417L272920K280089j625397J532255
14651c48612J540179L337680o500638P791343k1512715J2821354k261055j2934154
14643a8066618L0988317j8937244r462088J2564306R617410k0835731K3301638
14636I169990j2490906J2386240r504524J1517605r250498J248614J1820450
14629A4896971j5292602l660374P971382L039721j8788931J542873R901161
14622c89799j227992p412888m081868J4697998P496301m067722L715821j7521872
14614h792021J7860314k9742257J4912517Q085362j8976963K0402338j3986237
14607a0236947K9503781k4121547q122673P931805J1266105j6945618K392221
14600h332873j6230111K2116334J370689R923222j7867240J1325650J0251605
14593A2557276j244355j5676723m778747J038685N167584K687953K285298m673447
14585b636476j1197474L5709694k8061473J3089032m70287l427097j1934479
14578h928560L864598J5172063o187825k86986L895103j7480515R40968J4896321
14570E885167l80168j7922635K7266505k1008724J36640L206742Q696606j984861
14562C895272o648602K720444J0136748P763824k3877458l842372K3274027
14555A3421883j6875231m895567J7506847p448341l833912K0402933r374969
14548H903643j7964676n186656J6803618r531775n933591J7461835N371710
14541I924108k1178911P870447O220934O497977k7847569K8104958o855435
14534B736509p753853J6624094n52406J764131r817069N417442j78611L51329
14526H591566j4223857K043992J2135249k1731722J9622816n559634N429670
14519F308080O896027j7082064K7544529J2499028j0240587k458057l225909
14512B0241047O955559N358902J9761195K5121327K1397641J8071132P8995377
14505A95902180k8751656n9135003o4618847J6117985l9271714j3389207K2164836
14498B9018574k4770733M75123l598866j538326M254061Q569322R21370o637835
14490F692690o882470Q488378j5684861J1597114j4072890R811471J2197017
14483A2146449j8368387K6741813k2828073J2910891j1603414P149107o060897
14476H7489J768786p55610J582927j4808621J3688509N811751p287189N925013
14468F013055m963571K0098059j7091788P644228n369115M327056L583005k261501
14460A1979428R265510l221803K333364p492009J2744349n883800Q852345K3014101
14452E1591485l3398090L0912919J2564607K5098014L0840061O6988852L0550946
14445B15148794q8877329n7504047k9518713k6134225K434921J4295412j1178961
14438A8665852j4162525l820110j001476k090826J3994386J1458009k5060615
14431b017305J3556904L67296j3167361K6552871j5911145n603758R495682
14424A3273184J213620j4648350R879781k882373j0632635J9360193k0674945
14417e111525J2805586J1298764j4725388M483379O562139m144546M859134
14410A6027543n408224j306465p992183n803449n213184J9668552l303511l359503
14402C309576j0859587J2816103K670010j995197k5056820J2399688N785824
14395i30403L156061J0960840r722024j0191094K7630997l0175969J036886
14388h234706P163166J5961154j5561784J4894746j8055332J69552O249260
14381B586056J7273859r982659j1231700j100935j6834373J2733050l147077
14374i703779N967978J0590666M10777O230673j500533k0642405L671934J2377527
14366G402838l4023248K2656616p068492J7885948r843405M463185M606657
14359F080099q758430p009729J1176724J3375106j7045546n819049r451560
14352a7452385J4514698o818342j968342R290567J0265003O534556j1240165
14345C125590L271303q405167l685640j749348Q849427L349741j1302719j2320428
14337a8867241K8635852j3611782M784619J5593765j1301867n359116J7726933
14330A7601163l3000926K9019835n513600j0801227O784072k103601j2468397
14323a0482681L452103J059095j0156830J1188166J082615M024260q602007
14316h435279K8192086l2377549Q225780P031225O081814n127204k085565J489893
14308B995201P179925o866898O03655o616430j099816L754878q096056O858707
14300a286834j4961023J8872181J0581957j5720836J4571135n317760j6885618
14293a0146798J0878325q316380P03799J6923389j2426640r314721J2730301
14286A031275p893124P640961n203997o118054j0251444J1702799J6278469
14279G186885j530271k2226467R561043j3184401J8000064N039135n378608
14272b532620r262693Q974635l814202R011186q742358J5923968J1193721
14265B0751637k0974680j852001K478181q398200l781316J417324Q877927L980089
14257B498961j5685748J3133521r546372J9051180j5326140J0204984p007638
14250b677252j1218084J5687125p173971j857459q567481J9471149j4535147
14243a0871120P530570N347126R180755m40505J667331l1912075K3009896
14236C511978j0660504O601613r162157K3545334j9480944n323795N952006
14229e016469J2431780Q965711k5127364J8253580j5727704p942815N056961
14222i106320Q708179L484355M23501j897993j3854389Q999888k961564O320514
14214A16171Q580311r694401M996016J1547790j5967639J161897p367361n816722
14206a2443938J5050519j3505667J4846453j8606941J3808570p678200K253322
14199f275882K4222154m135109k0656432J977277J432419m347967J0310470
14192B526930k0033790K1121675O904936k4767126K1782471n991175Q457061
14185A0000982j8261508l203442K6293368k1829558J778109J1897289k4185095
14178a7509855P913129N984001R535849r671705N524358j4270982J0714866
14171a780339J932626m292445q553065J8906265p876452l940794p64642Q098006
14163A729160P04567r372256p3481m333660J9708437K386038j0295166R6478K937799
14154C487916L52778q339098Q928109l385849Q483669k0143453K0633060m887326
14146E129806j6216544Q714506m787956p459579J4460888P022900j6672997
14139i808976J9812676j5800827J6573385j1827589j6051498K1064848m36835
14132C525184q424105n081516K565130K0765132j1867000j274225O728920j2346802
14124e409282l175797R731490k539056j326819j0297412Q907627J6068480
14117A1959231p404078O73732p171281O438362k3822713L0510169J488718p897075
14109D775065q296541m593546J7562965j6655303R104120J1877701k9777824
14102a6003363K6897023j1294402K6017019k2227179j3060606l593413J0711179
14095b553742J68315m894066n172137r3549J3967502k0738796J0806155K2940295
14087A4429977o661168J1429349k1016597K855193N900428j4288637K0682806
14080A3331351j5938644p06950N773099j0521928j207034N045118K1757103
14073A7532115k7164165N236144J7536704j8147199J0592041j610187p193857
14066c218404o110615K4624139j4681296k05795L622263P386833j7122782
14059e705657K2216158j7135828j7003950J8056844k066558J0098135j1628800
14052c169656J4633496m78383k4761291J3174003j2276554J4827922j1199682
14045i250145j525428J2267887j2303457J2030096J0920063J904220j5592087
14038a548851M801031M319601l143948k1160461K2415016n027629m99940J0747384
14030A0902203j7386421M94307o416652Q896895N595025l373221j1554871
14023a2842735J5244229j7670328J4100849j5848887J8107231q027954j0871745
14016a7809340J1069816o749977J2314074j655041j2403421M822481Q460534
14009a950874K406375k886670O567710r734478N773359k6561468J9222272
14002g163774P625530J8555901k2974023M421786l403631p578130P410047J2293455
13994I187161j4578969P633842n541997o423523J9769450k9949823K6086391
13987F182532j4896178J8705046o423666k1018358P191413J6372605R846371
13980A5959765j7184975j4206001J6432154p304805P627581k980220k100775
13973c757276r121553L82503J4535966j4865188J4290854k266348J4431391
13966A3630349k3697590J2829502q970236j0440422J9948547q987402P617141
13959A929889J795670l86659M327526j0934104O537850K441658j2815295J5124761
13951H021296j4398907O300591J0098127k1340300J491209K440125K747383
13944d640476O452006n849744O87438j6648679K1075577J955915R10377j4119850
13936a0177436J6361251j3843012J2639840O635356k070651j5837992L322079
13929b970565j3458200Q282808Q712807l403002O744039j2327259J7816488
13922I397116j0543802K789947j2705375J7171952j4584358J3264315j0407055
13915e617260k573835O987618k598627K451562k0042842K2391833J0877790
13908A1876239j3630395R155963q565374j295104l281695P170631j7940288
13901a6510023L8002661j5868535j5147443J0928498n461324p264362r097169
13894b0417697L2238447j0540712j0345888J3671658j5620776K8288167l2076639
13887a4803440O077961J6616182j3627222o04879J1283756N018546J850654
13880A1811558j5434849K142953j2369041Q905210k824952K380331r813006
13873a5201796J5685389j1489754O881582L755585Q332312j9158003K490062
13866h704623j687406O842703m064903l722033J2961344p965186J2590121
13859F250017r524127m803873J338000o773154K0900154l901886J203317m921712
13851b33264k763566R01306P769529j0146756J5948221j1027546M25737N498622
13843F372283m159131j4072703J5931078k3478628K0534263K099536j0630808
13836g404110K3988907k3767467R947463l143909m541127N096050M91607Q40660
13828A508074j2516518K1299438m356904L573290L32375j1928678m952719j396600
13820h438242J1530900j2678471R127539j0235308J8202817Q624361R096643
13813B5230239k3300224N910239j1747449L037629Q263830p20086O773038l288877
13805A0158339J6241900m0338110m300571O532745J2112791J6124060l3000467
13798a6469313R245726m500316L5073095l2773335J4762123o304163N328879
13791D362696L913765m075493q860515J0888791M572353j4196433M136360m911030
13783d169506J1558674o630114J537676j8901287K0387265L260306N399711
13776A2442725j5234077K5961344k8166407J301789j7795405K6992073j3276325
13769g774283L275681j2114763K3842039k2935841K897880l583261K0293734
13762C901186m33639M288569j3453758J0802419j8600214N953821m164160K1234546
13754I528770k2824618J7102611r64984R67257j1323540Q397111J0608143
13747A1490750k4196492J0974245j0336051J5011113k3827691J1552100K5839053
13740A6507027j2363116J55042n773978J715571k5939800L0621219p263521
13733b341556j973407O757554P405690j1566529k493783J6767630k4444380
13726a1888781K2438700k6313101Q999731J6530996j7128082J1421749M429902
13719H491114Q1496j700491l662878m592796J2671742j4480525l365843o228597
13711a2786778J6348204J4402265k1161510L128584J102903N635340J5738367
13704B2407375k1663281J0864182j3505634J551542q505568J2450117J590315
13697E189048L752658j2845047l233420k66350Q420974N658877j1889727m200754
13689i413741j745322K350984J553358O433565m969983K468960j2102130J5840161
13681D15852j3493888O944817L02913J5035464l838926j6535471K2367776
13674A1198537j9636375n17770O085994N254885o921661J1043775p061120k851699
13666c405434P179818k0099739J1000709J9189600j9402671K524545J3311176
13659A0298004j7973416J2913315p200464n60942J4754374j9392182J6929677
13652I768366k688815j0274193o818812j78954p638354J5027830k617504R381382
13644C960946R25626p681246k336021O301154J1179026j3762771J804753J0186211
13636A0577678j9291981Q683002m026137J5445887k1227184R260350J2636488
13629A2058103k4893750K6578285j2514485J1110695k6666999K6923118j0881826
13622A713141j2785200J1252300J155359k342086O652252M075575l079479l939304
13614B702558q296677m439314J1899369k797840j666627O182367o970342K202589
13606a183917N328768P04176L821074j6295848Q209831K750640j3168028J1269179
13598A435875j0950784J7954550l459063J767106n837939R77427j2750163
13591a0862991Q915654P059179k940328o916450p051050K5583114r649576k4082740
13583a9945188R220027K0202537j7825536m397895m006117J9935885L086048
13576F269761j7890959J633939J7186852J092541k2888637J9565281M259500
13569I228278o049952k0296998K3106228j2014721J1670576p707948j3767524
13562a5832061K3043740k2405700K0518864o92898r808333J6115637p439053
13555C500196m423237N023486l182489K153889p301939O256126J676022m399070
13547f97016m26926P861724j4053280J1451483r864338J416887M512874o698320
13539f496912J8691190L439638k6613869O458384k258420K294628q76412q903988
13531a4265761P43824J4222307P691014J028549P60318j8304903P703990K797279
13523B376617R723712r532698q034797R329013j7416956J8903785m450994j7318137
13515a6420455M317973K0528470r877545n394558J8995877m261076j0033180
13508b144494k322832j4933912J5330501p552810Q714028o053629N422664r197885
13500a2738369Q516119Q052962o06847p098401J6469996j7206749M671936R81235
13492A041882n53902N610247m388044K307546M623520n207277j7830147P475467
13484f920708M949657O897692p860658O171093o516967N460881j88849O914718
13476H906859j5233017L836224J2165949j8591425l921802O52970J2352991
13469A68749o721107r742553J4497691P652430K450455J3891018j6519337
13462E677346K057916J122217j0802315K122568m226464j6052860J6804090
13455c297502M414320N771859J624073m046554j1007503K1229689r001444j3312737
13447g625799M931256N09324K0261354r730575m446017j0588603J9634803
13440A2945743l1755138L0452168q966922j6201152n216592N924123R601353
13433c216417J2973486j0366512J945181m58158j3615154K614054J2289796
13426B166276j2384984P63768J3403626l157579o463229R571316p439810M961657
13418A421041o803354O368260j7473397K1562891m457719K873986j0537789
13411g046081J81535J581080K032366J3051162j6789930K1565770j1164107
13404C411795j2886560J7757925j8616677k461550J0743486Q665472q94537n845552
13396a26198M318764M343439k3125999K9725264k4089758J229724P615772q872968
13388h981960K764239K016465j0005863K9496121o955856m22753q580178K230456
13380A560671j3837619K0582822k9349613J7890589J5800965q403195J289528
13373E534148j1457007k526868K788370o939942J4054247J3238389k0587438
13366e896101K378546o965381P307237l584988j5537642K0370677Q527858j5311660
13358h711454O814106m56918l811793n247786P744395n328199J3299671K823565
13350G125587j5970185L030196J2939063o071769o178098j5911320P018414
13343a4018112m685943Q346999N69997J1092624M941917J1776812j5305254
13336B719040l056177j7310059n144920K0713949K569190O96074p526460J0702376
13328D363013j1362905M266580J3444725j980335l057902p165804L476449J0721800
13320A2705621j9228921N353913j1920598J8031008J3151053k0953057K951978
13313I0997J0328552n778116j8627239J6098280j395364n067829l260329j1832909
13305a9443957J9395200R368264j9746534j1615006K8933919Q088312k4807666
13298i827468O824651M276660l830397q318342J8095120l554560k022938O550146
13290H192872j4893215K641678o434528N265558J6212226j4910407Q306243
13283D380427j3044242L386980J446824j0836369J9616949r230819K861597
13276a418653O999404j140808n911259J5061363j5056874o04099N764669k4784026
13268b1090283K2702156r363540L41787J1883704r193175J8685417k6368358
13261a2402292Q390977N515821j1358843P000631r793739L0796384k5374818
13254g225879P846310N710281o365970o601045R347358l363102j7066004J7982887
13246B64836k2149280J0692867J2012543J122049l678519o219986m619687M751440
13238g823737k737565n074733J9006904r997231N999277J6888641j4708383
13231A553173J791645p716342n721170J0210504M163400k08566r988519Q179630
13223B263755N859104J079568r400695O327859j2721447O014526j844770L629961
13215A207861j738949j8969818J8731953R364910j9643968J0161711j1325190
13208a2211490J7077607j5570553J6897395K625221m049722j9820316J4873692
13201a78166K414697N155548M612190j9067534J4737094J0867600m1820028
13194b3278599K9724642k5873088J8226949K361390j0299354J0305701k1854520
13187b0686879K3514201l802172K1760056j4883599k386857l736390M249785
13180D028145j0555696Q43983O295059J496602o823721l637355J431294J7664436
13172A0742747p917093P08269L135172P43823M646069k2735212o00897L2106905
13164B0829783k0584764k730896Q936363o145653l543901Q103776q112635J488970
13156a758957J4270843M359808j9506788r68646j2318180P293418P174386K2107041
13148B0652925j8022330N661054l2819845K4944623m421183O165424j2794474
13141a0633806k512242J6021075P75812j5984204J2767093j4409968K1868985
13134G892745j6853918J8213342j2203470k113561J089252m982341R222212
13127B64261P093373l817296l352538P640380l907611m372421j153244M748470
13119C143374J310147l046529j9898120K6712984j8905228l183318l373234
13112a7239924K6805269j5515581J9557916m231367m630918k3309633Q646180
13105i918058J1937088N581309j4560010K2045386k5592069J4052944L857058
13098G403648j0750861r802517O690196p313990K1988187j9576275Q346588
13091c015024m313385J7259291q308527j3531N853969j0255971n412499q23689
13083i029366Q001503N194712m42926M355599q965874P186908j1829754J1382234
13075E853036k2838983K9658246j4002062Q509677k6074197K2645192P238211
13068A0989120j8975291l922867J5036552k82841n22057n138599P877583p634494
13060b572894j897285m653518K2554182R203562k8996424o330400N989622K1316731
13052A4613576j9624404O615644P329289j1718802N291780N716189j0478767
13045b255495l166794J8634074q063013j5171060m8895J0141466N163177m355790
13037H77670j2597283J4901526j3600694o06875K1990132n359617R3673k7583032
13029b1884500K2322265N762039n325759j7576597J9285403j5362140K6359523
13022A3580234j0977730o60701K631339K519430q557163O720998j2104813
13015f848406J0544364j2445387K9580316k4823490m347798R846981L753381
13008E259961k7166472J8426015J9873375k5458700M216397p419754J0390309
13001a878869j0800897J5539707p789598k908376K954504j0600201J9802164
12994D318434j1407188L691388r928879L0985131j6874597j1805548M371924
12987f649335O777229j3365786K0009907j2303272l510669J5762218k2746455
12980a6026163J7793057m622675K0534132k1475732p86879O18202P10552O422476
12972C166970p339563K012420K879281o514342J041809J3986213j024558j1241686
12964c033456J146184J0113530j1412272k937612K14182J4725741k8990733
12957b0174436L1835349j5496575j0409284J8362871J954699q575974O854483
12950D351133p905508M323869j0040006J3997502j5028561K4665292P197142
12943B1560863j6744025j6044194P127398Q619960m772644l926717o993630
12936a1172989J0951739j394664n075444j4748220J7214998N651716P696862
12929I123998j1949304o045939J535683L343791J4676407j8728441J9292968
12922A1249163o221815K63795o780711j5007106J5897751J740063J99174J2788527
12914A4128841k5804266J3138846k603281P384761k3972447K5249294j5862734
12907h340986M514825O480824p701113J1776897j7514137R483130j493787j1862467
12899a4656814P174491l112298J8404518j6255410J9012442r914727p25408K061262
12891A988056J168611P383401K860498j9720222p12056K386511l171640k581394
12883a0398235J8803090o187583n143817m094115K208074J0306603K215802
12876G709819j0843042O36483r704258J5101456j5927161K4195536j6876786
12869e707953J3178962j4439311J2776759o518655l669975J1985621j3053059
12862e447611P457841j5807j734803l867910r389800J4451706k242069p537628
12854h326081n554533L2215898k5925770J7641282k1630875J3946910J1442816
12847A3809647j7744967J829169n711266J8378397j0212305j0901467J9062284
12840H509492p273005Q600010j7486903K0993997j6022929J6768831r801321
12833D288172r778888N486821K32693j916504r42189J8715624m1121674M1373361
12825A6337416j9622921P062076p702757k538284J7730726j0084570j4588045
12818a3406359J7199641P727385l151167K70757o582481J4107212j9039358
12811b874370j1679361K729579L2566858k3810493N974627n808775J3628954
12804A0727019P647536j0994536p995055n155735q524320k037134J9915467
12797C583242L715036K137839m844313j5444635J5114981j157723q577341N656413
12789A83499P071366q384921R65074M22586j130182R766294m015967j5428836
12781a0551087J6962220k553242O669876r900480r93286q737451R827053L301217
12773D024820m900458k347746P922772N348566k9605730M563448P490559O655182
12765h48587K733422l545141o403304N466022J8986994k3774737K856556n346922
12757i875697J4821403j5294993K0162268l428472j4644107J6642764M55470
12750H838636j2410074n246761p865816J8420897n205935M282431N434186M456611
12742A0704175k5183987J0573940k239957J0888473r609084J4254904k8877136
12735a9488672L1294776j2735234r791161J3960339o521347J7091649k0236034
12728f425684J2379519j0925673m926206R303399j320501L115418R373282j8758399
12720h184845n318519j436182J3925867j4317792J2750499l855140k743932
12713i180044R775306j2941433L674987R252741J3937854n156961j7698229
12706h335779J5952127j5829079K5920212k2626141R239450j3025784k71488
12699h976482n253464N316943j53428Q810602j27617N811206j3612955o823016
12691a5008211K1545469n484424j107108J1278796j4528455j6526416R017399
12684a0812950M473281O898763Q72653j3141628J7111648j8661494K990245
12677a0269482N450816M983123j5947570J0107682j8542869K6563193q513242
12670f168349K5147262r958565j3492418m923200j343479J0696082l477472
12663c520139J4754723j3988458L014492o624642K243833P666364J5552482
12656A9098655o358531j4239309r109151j44260L673196r312070J6274341
12649a17129j0496589J2573669J4357022l878592J291066j8104519L539224
12642h35848j33700n94862m327837p92814N555005j2580190K2623671l808397
12634E105028j0007044M545531O795685k2627405L0775590j3925685k688513
12627b026813o38217J240445j892631N025633L468293j5513282M90777J1135152
12619A289357N761278j2722282R396774j3214320J0821159q807434k348795
12612i824263n7774l299677J2646159M201345o753718l889728j2327372J4951138
12604d353890J3201600j5784129Q962026j4809270J5196438O82180K263412
12597E358367r531490q587041K5594034k975704o289235o127309J3157067
12590A0598689k2662008K9258038k7144146n532761J7826807M073492j0277086
12583c858975j414696k868394O579703j6180791J2879572M126287q988947O752765
12575b973476J089282j4191180J8303668n507320O785822r839161J0506876
12568D174511j2013360M607781j567340J5544039j1653106Q968896o435761
12561A625660L283457j6528542J6203971L570162L765102j2778230Q397472
12554G539052j0360625p251471m490003L6508704k8674154j1049734J8798265
12547A020034n6155N245022j6310850J9132491q727380o626590l775047Q042912
12539b055563k2050461J8050712j707940p238144J8095743q471111J1474355
12532F097591R05167K626544N511728j1275213o205334O463228L8324j328377
12524B833658K914527j6596360r95700p395403J7024263k113410M661589N45733
12516H78897m948013k077693K101303m321693J6978602j982715K797705j6644521
12508g218128N71293p623868N033178n386129M152282L783534J1292464j8818370
12500a4213744J5779646M202754j717780N303774k278200k005988n013797j799363
12492a742698q229035J1655819k224088R16220k533812l242550O097410j4042620
12484a3345354J8700039p926675P988107k5271267J5635443O93717j3147070
12477a6673060Q822677M813897K770671j4056521J8684314k996371J9012351
12470B0377958j4762422k2819468L2290194k9119929J0954532Q860846q017472
12463b235761N90450n611464K3601385j1085523J095842j4728163N331080j6530848
12455a9573002L5691222l180739l2812553L640735L1340818q513382m800318
12448A792781q979336M077888m194423O358130Q551260j4708710K6049709
12441A8947299k5263546J3676058o498459p950244l959885J13862J5423013
12434D488098k671560O084196Q17601r711864R176282J319312k8477878K6628359
12426G652546j3846060K0414481j4279654k550721P107921o537774Q778640
12419F739379J284318p949196n822138K049130K394627J0864911m065758j6209549
12411a0714276K3610377j6325306j956051J4680850j6036305J091864K2643514
12404A6994667k6456151K843127P190351O522741k0539907J9379879j3682569
12397g747862J1894624k1003027K0161169j3463958m29072K2747812l0883706
12390a8724020K1017197k469866k211036n304810L5840322l3056813m568358
12383i477384M145427k709679J1742830N097633j7220443K2244500j6793747
12376b970863Q150231k4798083J1623331J0082003M745102q161859j820976
12369c151114K1211040k3942354J4434514R964064j8279975j953776R01750J528669
12361G12818k2430147K1442180N420511P634817k2382018M863487J2863623
12354H125271r273256p022576q988166K1590943R81109q897205J3300786j1842475
12346b025569R153286k3245159J7105142L341545L29220L292327n932983k802315
12338g84506q136404J3105990k588970J4711377j9366304m231238k28114K543891
12330d974278m673684N402473R417786q013779O439622p871609q553824L1632123
12322A8804830k4855369n195113P940153J2136613j767342j2945033L971694
12315a909567J3629340j3725220m157374m575861p400351J3816672J965991
12308b356370k509209k570005R058103J677218q426231j4251033K5125806
12301E748279k013168j0542730o504056O558500n06231J1910766O755795j3900086
12293b492931k342035O467183o409137j3012301K029490J7237182j0878782
12286i401331R582308j0516825P859850P058373l651466j0547635L737018M585342
12278a294366k716769q543329K145317J4505944K736899l627244N785782m638175
12270D354059J042761R81201J0059888j3069621N603066k15460k571729m559904
12262A624261k322826l43414R942408k3121405J2550237L464394p738031R351504
12254C407128q608221j1605226R889736J503601j276002n667444L139888r865692
12246a9082232J5247550J150611j0913108J5031759L191938j2183275K966236
12239d590521j0161541J6400315L969470J0962504j4232894N32936L43979j3741796
12231a0517548J1310092p960394K133122J2270567m197213q875412j990030
12224g826816O809530O457814K567984o367762j3966300j489665K3286295
12217I471080k9932962J0437277J2545762l469416O282367n99823L342026j1663530
12209c587219O43245j7023457M806776K9845867m205108j4520110Q905926j6462105
12201a1596185k002903k145956M39503J2044038J433771j6551247J9759321
12194A380342Q366902j702308j5913443R671477j1312829R890992M74471m138933
12186c283329j1778833K8357915k1369057J186621J9418146j4193931P244843
12179E582375K499151j5882760J3567148q572293m8585q068348J108156J6267802
12171F452646k673310Q260465j0974918K6752734k9007314j1333896J607365
12164a0916228J3875664J3148449j9809310m712941K0767010o972775j6950691
12157a1570822P780911j2589214J9101943J0440107j5680350k114765j062323
12150e694513Q358861r960589P186997K535782o326703m761278K1670839n577154
12142G432242n825727K259892L057551P809394k823579j4071066J0827189
12135H665896K789149o505223o149751M665835q822475J5370160M075226j8178352
12127d089535o684882K2851204k0955437Q633941M952015j3743943K3991015
12120A4954378k3842811j620494R343134m927385M942487Q198216j8865960
12113a1818435J5147018q375339M942057P883554L705286j7201860K8396389
12106B2678670l1763235p038726K3995657j3559649J0633916l529557j0300083
12099h883007K6098123k4302011J9425734j4649954j3210067K9494528l201697
12092A0771649j4144712M330131J0710379j5889983J3095327m341431j6186111
12085a1654751P192501l664584J4297261p832935r824559J1630448Q087461
12078H230842k1344505J2104747J3235131j8218697J510958N886110L035708
12071D440294O011929k8858632L428748K1419207j1301749R037627l755262
12064D22162j0957342R497807O357090O181468j6083572R408793L72242j6063685
12056a0865037N925367j42178J3462638m101113p783456o22326j318970l209465
12048h654540Q171663j1949604J3191511o782965Q801159j377953r882876L611810
12040d871795n836481Q513976r210591J102700L0305841k7821306L855756Q407905
12032D446005o617874L451353m181354J1632812o343617n753523O773094J93838
12024C600734j5530012K0742476j95879j5706740K2558141p867410m782405
12017B818905J0715873j0555676Q622260o345043p578417Q174376j7074926
12010a1222648J6585503q465799j192043J4697417l0133404J8530117J712968
12003E12111o025890J0271467k3616297R415830N699838J844108R99847j1030359
11995a1929345J0629764q593668J7351427n3832j2034133R714149j5410873
11988a0326511K058279J7921932n182848j362789M367581k321806l841169j181118
11980A31551M962163j6550263J6048986j5291722Q780374j0422019J5701217
11973C360287N803289r756569o623823k204367J5814494j2119793J7879968
11966A2153486k043903j5402195j865890k198706K1075456j7303761j342969
11959f928482K4297195q901313j5729414k462685K0101514r764863o770020
11952f158068J2130481k4488969K5057836q187391O270780o526058k3254390
11945b5155779L1803510j7578656J2868636j819594q75059o183683Q574751
11938A634126O442463j7441400J637559M641515Q24362m172782J505316k5200751
11930c0129592L2463815j8447151Q387513R079933j416017J6278471j7516452
11923a299480J3525426j8563099J0713238J2395763j9205830j1314526J9646209
11916E897701j0811369J130932o620004J1113546j5394947K0146853o508850
11909a046138N294064n911920J1767602j3517046n761521K212732k18506J0840966
11901C660233k677188j6567309L4511863k7085403K0293111j0083642O817015
11894H868680N114254k0627396P866581j183466J0945353K602202j4627975
11887a041767j2968107R126184j720698O733835j856762L813703p459243O347568
11879I74713j7754296k748430K5054108p957266p358071J043500p984608K2360249
11871E629899J090483o761231M250418J3704387o158784N332023j9673641
11864b586446N174118O58659o461236k580208J7654804k0729666R373345l629131
11856c125761p681059Q468524L365513M258798j1209051Q808016k7674545
11849b4789565L9731990K084483j7801703m948332k970255n735940J892028
11842a2537294J7063896K035100J3271497k8210607L396157J676054J667842
11835a637355J0265466k1964259R957486O687531m213255n651443J4305831
11828G750002J524445k3866991R117377N766667j0946136J7960258j6981096
11821i675474q963728K2613276k569903j7972j18884l589501k2906285K5714538
11813D86067j2901741M593676k415574O730076l144498R98673J4851492o011470
11805C186701o942549J0982484N069248k5903787K3364657k3034773J1736723
11798a541296R351320j5694893l988881J7706062k1103833L455277R541229
11791b275015J842597Q196819l696205j2874788q423934J8234776M168278M03166
11783E575694j113338k430105Q43350n335840L730012M245545j6006051P447292
11775c043441J0235154p627884k0427589K0678216J467208K284809j8130559
11768a4564086J7852124q712763m0987P266621J2379482j5761880r000577p122433
11760a7704499O879503K0082021j249845j4889122J1963000J0853265k1273388
11753e339065N275372J640830j3955467N563718R645044P667707k1216697
11746a0718558m022281J6600434J0212055k1346684N673567L057593p273090
11739g816964N206093N842158q246401r45973N970934r252138J340058p342833
11731a5245066P896243l322718J4042916r854687K1926505k0392572q957912
11724a3907291J1192104j1904693J3378267R699735j249602q700667J2931543
11717A1439396k5498851J3744994j2612562K070176J1242684K733312m154874
11710a035725l301189O700744J3306449l4513853J1775092J0747232j5178245
11703a1499495K079700k18647M028702L018170J298434o755126J0159984l877715
11695a765993p28462p337035J2995715n83790l709898J827011l368299L555940
11687H85189j0069799N956226L221287R682047n65078j5597316P920253q177912
11679f745103J0266166K56399j4120964J1382977j6281692J2925656n127819
11672g444380n015709J9203430j1932395N667697Q71198j0749623O450979P548244
11664D599441q539007n306035J6917727o534101J4885893l8315946K1145730
11657a146298M341717q282392K5669086m325593k7427104q936476J5074521
11650e032539R42557M617496q693071K1434590j8242211K323352j4029532
11643a6679358J6022381j0322735m124844j619557K3548887j6184346k727846
11636a2087418Q766876j579719J6734573j5803952O332878j456395Q175986
11629I082829o211988J184258j0428129K5134467k5219120L468876K333886
11622f54921J340050N953036j7713889J2902488n207083O967631k025082j655368
11614i3138j5663297J8616005n966490J0478834J3984327r610201j9926162
11607h180122N260720J5112242l566407O026971j0707122j5244813J0278935
11600a019596M811051R090725j5763829q697771L109672N89402O537226o114602
11592g457722L953752O545531j1176833l990767K2887622j3794976M716140
11585A682747M478574j8106626J1055180J487014k761977p110987R833105j0927636
11577a0370606N527640j324996M155223N68424q24712L1861548l1886847p828680
11569a0123006J578969j89482R699121P399097k2325225R777085J8409461
11562A4226020j5859174J738635o000405M24547o455717J4803777K909801l160813
11554B626671n755513o564275p029443j0466824L0008644Q000343j0534173
11547B85430l430806j3236887Q100751J8094508m287265L488370j8720175
11540i706074q35371J2105013m74794j1158093J363398r992556J5653669O566662
11532C521854j0257466M211313k9885325M4280182j8607057J2059560o928804
11525a605743j6492356L5209576j6875697n707452J3298479Q37111k0504297
11518a1840379R623029K0321265k1917889M218146Q225643r272185r006786
11511i649156L289911l319780P889615j2201259K0936268k064840K701594j3436049
11503e853696n629340R782780P231152o950j5430212l641752J7493337k575085
11495A370234J935983J5777336k4876889L087466n684471J0096744R877575
11488A1583978j6637841K544952M792002j1595262M414871p024765K5548544
11481A3626479j0099437j4012684O424418J3917076q136405J6961472k9485272
11474a0804353j649807M153526L615138j3700293J3006716P82662R2782K688951
11466a814678N520867q305719P320365p03206K272924n033815K99531p895423
11458h339154l249247m910234J6571543N489110n030880q51217j023627J0716
11450a332990k474737R812787K270572j7422561R25472J2813619k6565990
11443b1973828L1953162j6752963j924554N366496J1073105J533456k3456457
11436a4181583O918546R220125j6535222J1876799n857124J2790624q081801
11429c849636k837588J1880256l967765k331916N254201p684919n735236p157205
11421a6429808P236453J9115914j532334o154294k760972j8466951J9399156
11414D07164J0126130j9990419J6323505j0484286l036747l926930N015171
11407e566412J8050308j3262123p398573R815268J045302j4044684K276286
11400i084628N214671l997859Q859540m371615O967372j1905133R004512n233950
11392d547090R191289k1192235J6430575o452223p89440R165683o815200P963992
11384B955351O764719p069969N003535n000520k462082J4042169j9621592
11377e388389l433788P140400R724918r115410J07612n180380O108757j0697071
11369a0733351Q547429j63151m649120j142480j1549006K0903328J325657j4306018
11361a1766712M538718P32156J2569183j0214880K148729O959172m756400j9131907
11353a8921941J7213547q571317J6490733p541661j1388484O196961J0917977
11346D395815J0412308J997153r197473q763167R363335j6224589Q060975M250964
11338D295321O326743o655144j3050280J4783571q794328p720796K2754476
11331A1939563k5721816J9401487M751491k0672372M739588J352707J4709036
11324A0499684q099351o761745K875786M44452J4691403l0057944Q328868J2283761
11316D204914j857083r866858J4818154r619280O609178O35461r901448J0751333
11308E774371O200054m255862j1046761J6947498r252166O23023j0527503
11301e537346K1582925j2092053J6364602j4041377n375628M278752m006660
11294A173215J5055138o377116J2584058o645507j4713000K3855870j6439366
11287H493292L493123Q745388n205365k1002389R378432Q419143p450977P248582
11279A2119229J7118939j1500965J2777802j3866084m65226Q36655O00451K6506274
11271D4127075j9946633L394456J940755N764161O557299K5422853M2802683
11264A10062649J7723399n1297002m2429145k356041j5694377r703356J1113877
11257A7420004K307352j5924131j59418J3666626j2776457L4904j0631510
11250f062630O089471K2962225p610771j1250775J4425683M128246j4611007
11243H070442m736253J6296539l467778j4933178J9101051O172802J735608
11236B8239233q718176M7440Q904582k6649915R983638K5711205k1538267
11229A5979740j3693942K8847620k6725438J7091252n339201O373063j3302723
11222I230371J4044971k041143n908213K6413131k009391L348038R39712J4943283
11214E8960759K1886386K4606549J2373214o4269986l6455749J9888521j9306705
11207A7682989j5879229J1020484n3575k995836K079752j6951828J6753866
11200A1656623j1730692Q362802P30122j1299103M267622K63808q15151N468652
11192F904683j279897P079731k0284826J6191567M603682j784325r953808M021017
11184E497824o022146K166606Q175059o577802J3455732N527575j135783j6464704
11176D622361J7485373o680374O658805j1120281J1834235j3274925J3128000
11169B2653194M461079n713876L568065K778896P242499M460178K1638143
11162F1088178K4120499L0583581j5836084o2352640j4555350j5091424O979079
11155A4935839N704348j9295305K78378K2858111j3760663j5502870K4982799
11148B0200637k1555200M156469m239060R19567j4164519J4072803q280680
11141h889983J5249322K027534J1702556j8407535j685989M382525j0877642
11134f499212J8354925k3109818m44143J0818704n266220J281277m73846M442049
11126h96284j505804j0656065L484807M487392K5116416k0136430n038600M084424
11118a060144p934443K0967279p634747j2802317J6525412k2831343j1296208
11111b6066511K1586135J6018683j1756070j4267251J2915214q069102l999761
11104a3638663R539396J0233410J587226N81694j8488613J5095245o320710
11097a411015J0218640l945725J1008484j742636j0939463O281248j4230343
11090d760810J8455825j1258113O362126r496682q325759J8117850j2997119
11083c902682K0271690q133688j6899540K0771816j2164644r391336J1837694
11076B389310n205983K5853568j4892417r471234j3166155J1394101R851485
11069F752675q780514J4923300l4335728J4025159M832539N854981j4496811
11062a1224399Q282386R152572j3979679n085812K6838067j6950136q91677J7116858
11054A3258180p249479j7782299j793273O901898m26877K417761P903924J2829780
11046A6059615j8156793J3606337j5514085K0247338j5157490l482757j0274094
11039a2671929P064973L268721M366956J5110892p184498P108412j2365671
11032D697856j1215069K0515808k747944j5001877o258917K807115J4320404
11025G117376k0866827J1235188j4624504P745818K4854814j8896831p081907
11018a0516873J9412323L532805k3771986K9385804j9517328j0355728K6563063
11011A4732080m847888j6049384P089682k987100K031417L169188j0372514
11004g234519o074520K4605795j9214957p325652l138653J0506363K44121N218001
10996b414021J943221O829295j6463450O779834O218890j303276j1120625
10989i530132J7233092r201043l332942J2477709K529965k4010161J1608653
10982b224859p826041j805866j880815J2988437L364914J260231L106547j3818250
10974f835702J3108360j151609o752936J818217o109535J5418598n148638L656966
10966H003721j4815629J7033067j2703639p284194J7061983j8613051Q730717
10959b587025l516395J798519j4188497J5038279l206060L242615N183078N531863
10951G296377k201985o005741j5266080J4899456M307310P304858q173262K547093
10943D708026n027316M720444m664740j0185200K4897697k0986046O866077
10936C28942Q454095k2886681l52049J3681018K219896k0404870K168584J2453881
10928d337184o3054J8505124j8633511j3374650K2515098p332611m959689R748717
10920B068240j1517513J1853880l581504O407036j19015j4642824J577678M593715
10912c360307J5773629j4858330q02753m402974J6748187q282214N228253j1365518
10904e322027J3289247j6662747n830878K459007O124766P062162Q863417l418804
10896F564143k008069m574061o314617J4012845j7662351J2563134r567564
10889f986540O960895K11667r898301J6394313p505061o805384K1629989j7901583
10881c900005M442114N031813j2916307R588074P02644j0404092J3098186
10874E642427j5164341J956261J2894040r093156J226799P750730m153881K28306
10866A287185m948882j688742j2581692J8389273k785784n665784O068907r753567
10858a1679086M2422764l1375358j679280J0834712j8372967K0520977k613959
10851H057803j5682003j0695876J9843509L524709j3921418l247707K4603729
10844A2482746j0974185o901949J3559172j8438195P108919N28588J3838131
10837A1203227j2163101K580250k3094520J4925269M242640K1895542j2425063
10830G164244j8435084K952059N402602O897616l130740Q615255j4924914
10823e458962j6454392K3743959p852510J8193707l0732793J9798830N722705
10816F960544j8269824J2694129k675875j405426k352978J8718259k1786751
10809h117922k976234P999544n438868O966269k791824O425653O31948O093696
10801H792262m539383J673509j8681790K0549908j1322309k5823277K8904445
10794d46635J315972l349809p290847J6401891j4407625M721499J5723221
10787A2667667r372269K990239O554694j7767925J3495636n679896j4252188
10780a1364042J7136348j5575611Q261866j1003195J5589314j6348971K9343992
10773A6039701o68811k4748857J4767329J245860K58962m157061m987429k396742
10765d647048P991437R569261j5690372j2599482J4448697O267218q34504j8568473
10757a4063266J4364854l444965j5711971J8324805L073771m149383j5647918
10750a7254073K6938908q774339K863044k7174225L4161081r938839o293399
10743e471842j513043M229893j2324197J2983455L88299m519984l995415P224170
10735b998664k164383M634753m465872L836283N676365L239022J096423L762721
10727A2616648p902359l099997L603780j21323m275632J77386q888996r095795
10719a6986288J5475856P639766n149763M942298j6362638K0828654j8869427
10712h481542j2205569L3075187j0668434p383467M424354l214322j005734
10705e459527O469380O774580r589533j2230675R591545n106204K8926552
10698A9376118M951871l5875901J8109830n287413q851959P472371l430508
10691c535591p929029K540072N929122l749250J2876455M1086j0195678J7246958
10683A3224145p514685j5992516P532627O119934J4453798k7106860R957025
10676F73468k6539839K4579731J608468j3878312L2857423k0248116K787575
10669A840398k602464j081591K27570k004288L91413J3805076j0635960N62943
10661E03097m071749P808827q137618n831697O675133O727307k0457243N23776
10653a6260167P573749Q30731O323337J1695110j3657232J295555R040712j720180
10645E121615k509381q323244l511063J4913034r518870k271783J2895122
10638F795430L124567K3451j5979602l733155k144124l731298R701500R420457
10630C477226o896371N674420p095862J5724009n174267j6498502J8851857
10623H062510J389842r141441K901555l3503973L2501484l899122j3400295
10616a5089440P568734J0339280j2158035j720445J0077965O293734r394565
10609d082772j2329903J3848599q140853K5327891j3488022O124352j5953619
10602h694327J2311155N039300n622840p387062K0118053k726855k2982422
10595i944998J7879985j6828785K608874K7153497k2283535n450875J3536949
10588F671112j5565880J2691676j1016960P117686M958076M42023j303180O669353
10580A0663906k773915m905767j0295020L956063R592432l823633L125662M057796
10572I597524j5156684Q896751O672395j6576848M051391n319900Q355050O94329
10564A214008N962024o333183j182162j316315P955518n548926j3335157P356369
10556e227824j395663j119965R106137n324802K0316343k5100918K1924400
10549A3177708j9720626J3052307k0181909J5484071j4394746R944123l131686
10542e770758J222974P677313p783174J0443823l3851046L1166527J0490269
10535A3595928l2192721J5515015J1061556o149978J2055384k5693312K3715554
10528A1907426k1694058J9878081J656718q932032o737802n986363O920094
10521b987936m274479Q436042m570605L86113j3157790J396878j0059836K8575499
10513C743886K79762j7401109l15503J4281695k82382j33775j9876687K2426996
10505B722883l118436J1450343N224911j9811467K1541680j2867160r796437
10498d653683L659166k68454m848126Q374599j4901156K1186095o98468j6273715
10490h423742N2675J9359614j3081862j499915J5195854j1656580r256166N301184
10482d008938J3055711q462343j6492971K0058768J0142266j8662590K121331
10475b248766N350871n670890j443654K1252J4971073k8531212K2744139j1218970
10467f026157J0379740q036698Q947981k1517920J9475061j6883492J8644060
10460D982575j8957797K4160221l0576885J8205477Q122869J0782403k5779250
10453i060387M797890K1540400J907781l0575303K723378O556024j481149j8311545
10445b1902911K1532517j597351K1888374q089546r296542j1055786J6030897
10438G509652o365341J7560604l3499367K8727023p464903q575837k229465
10431d337634J973533q013114P169505o903771K655732J7546060k8568709
10424a8478398J6079687J19977J7423344j6763703j827362j132676J7371655
10417A2792524p732636j6201378l114721J0650590j209606J745040k124890
10410e195077J4818408j1926925J2232816p373548m721879m381337K5018459
10403A8470917j1993670j1542938J1506396q703076R13337R478461K295886
10396A0425313j9319436J0882790q665271O517599l936544R051299l3853167
10389b8897417K6510088r230165J1073701N670129j6802243Q640088J5464561
10382A2428742j4789608J0669315m827472J8840177l1215920l571374N521495
10375f944645J2699258l639291r070398P128157J0461087j5049953J7566674
10368A3150889k7691530R650328L849451J4320620k5801250P633094J0062565
10361E174167j0494956K0270846k6775564J6231301p684042N199541j0042207
10354h120914J6650609k0335958K0087610k0032155n846055K9476647k2453509
10347a0573725K0734341o199284k8129691K3522261J0053793k3688528J9974245
10340E693412m1127l086402K123452k6335956K5388671O335293j4143501J0667341
10332F601183q449018j5462916K0168622r629706J3826115n307741r871183
10325h124644K2244511k4445480J2579850j2028237k585654J5700681l812953
10318d71926J035948j7230031J7725186J957178p469492j361530R655215J5898011
10310A9738559k8968113J2882493j1517292N224536J0791105j6544361L568196
10303d824877p461460j894091P285813M706973o685708J4724503P727741j4402575
10295h23681o027368J4639079J6390050l1601563p174590J7658403l724517
10288f64187J2339669j4377710M609319k926621j0811492K3975510l341167
10281H803321r71444j3010336k371527j686279R63668Q814626P947577k4723485
10273a6233879Q727957K7391804k8348713J6281446j2226841j1949587K1168720
10266D810907j074070P258369l5423999M0289882j6694432j744411r224157
10259a1801911J4034344p49800K283330j1640712q015448R582044J4268068
10252G959915J3921002j409146k6116203j3310714K2724788n032342j1550248
10245a2812948R083135J1302870l937249m737818l90915Q542397m629671K94313
10237B714114r986819J2692966N994015j3980865p344572K3726017k7757492
10230a3942636N621750J0741678l410620k395406J343512K256370j003004j144462
10222a932818j6176868J7531830o642340J1308237Q003334k1969353P059154
10215b818824r565078R683755J0255434j7719072N982731l045480K050247M291388
10207h84899o882062l26374N183831q427043O230514Q556900p011618J929676
10199a631075J0146114n570148j462965n308230o346477m07388J0052522n119278
10191e646925J2001893p049498n032484P805402j0100951J913014k1177394
10184b7286943J7941103J4803169m295085n766137J8311223k1599867O778660
10177a113877j4079834J9510255Q32797k5642436J2806170P460140N079999
10170D853214q759224J951859l180270J2761463j2643549k2591187M0448043
10163A2840349k5502853K5819268P005998k8034352l098507J8260266q589630
10156a299461l829032M114356Q059356n96732j4739067J2115140j5698336
10149a1873776O697268k042896K3064647k2792657P904844O174315l5446802
10142b8315057J7753748P176162J3001681o548087k2159366J9924802J0291087
10135A1124970k0606151J7275598M022055j1729378j2160402K3122401j6920131
10128e871038K258796J6711768j2426462N09898L761343M503922k586208J2763694
10120A9625713o947957n022927M448973L040659k2011909N469208j6397092
10113a7795332K3972669j7500157Q073953J5835498l347406j5153481N316125
10106e98131q619867J2077201J620016N577859l365454p236484P943351m33965
10098F964526j0805422J8268039j0493994l897644k077120r854325J8898678
10091G002738R10512J48423l18897q801754O181816j5184633J7381777J449658
10083H769640K956190p891064j9659709K3000792j1569507k5591j937290M255351
10075b101188L936577J2137331j5701179k482897N202339j6563137J0124750
10068e447404J0425018k401180r810110J1822208R00820J057127k3171357
10061a6624878K0221747k5697000J3447203M01476k281899R424958j0234025
10054a1342418R301920Q395598j9795615J3430740O634393P196013j4533733
10047g13102j3823512M678810K4142499j2744803K43147M409993o43891M997919
10039A0547060n276304j4362344J8960595j046011m923765k6244309K5221668
10032B876590J550689j20050k0508226J8126495P516187j8606790K9812501
10025B0647396k1461895r874471N279227O410910j7448071K0231250N61224j8200117
10017a3854547J3763534m550891J1103002q064666J1950257L032493j4928061
10010a548879m493123l23511K001901R049140j0387795K6799960j4444568
10003F653125q346520K412621J661959M033024j9744932J2839250j483443J020184
9995i54732N68610j4345077J7350422r195078q052355L760801K0694791k1849763
9987a2022381J0762718L771147j5422298O624417P391033j4367646R18061O454417
9979e890532J383959R424909P4785j5895070Q211457Q38503j792559q18396L91405
9970d071539J7457662j6142946J3273540j3858799M847565j0183456K582778
9963f095195j5612832K2210386K184588o883957R512373l132756j6498005
9956a4315398K731705J0584610j1787074j0572335K6563326J74131J4487811
9949A7866776j9440623j554645j6742316J1161188J2923044j4416514J8752406
9942H549316k2113594J486054K2755513j5496327j2480423K2468034p301262
9935b132689L286613K093609O021969o365786j7049691K0508764j5624250
9928i261461K5021002j1176389j2727028K4072412o405656p374870r106991
9921f958981K845643L0902L58582l30617P635870o907179Q105974k1879047
9913a7098853J1979618P002275l01472j693643m083644K1466865l4457226
9906a7186080K3250321j3801502L536148J2293070j8950489l552802R353556
9899e057778p308810N616918m58416K0503747q687576k1773753J4943260O569493
9891D347085p486828k913432J2356374j2967732R541676K4682471n2255599
9884b4695985L0797858j0932965J1828487j5890446K0230028r590223n35117
9877A211637p459219n21689O84191j063621Q317962j949183K680973o981826
9869e080775o836854J6187125L55157o287798J818737m591045R24157j179639
9861d690935Q150539M550392O56341j576758j3216184J2072453j9529356K5677892
9853A2094384o958935n388282j8224142J5779550K570993j0086125P621131
9846b591426J8021508p982018q279146Q509581q80331n022157r045043j1945282
9838a9214314K5484570j172032o278672k917239L822333r969714P83989K5853602
9830A6392523l1049251R484367K894480J652204J1482228k7123971K6626459
9823A0359039j4886452l346835Q786302J969415K929582k7009642J4196150
9816g002441j0562601K5075880k3500813M552182j25953J6918579o659333L024150
9808A719650O996146j6853091Q334054n731342L471564p410741N599269o041040
9800i915531p925072J5304547M376223l692723N226961j6485313J2804187
9793c06721m899068Q488302O666687j684195j1549241P836045P877525j8250686
9785e821352Q624280j3671905J1212118J8670069j0796124r953255N931412
9778D195243j4155343J4261178P344215k3308625O177319j0440764K1533916
9771E607139m605104k0981577J7645715J2759715j2809064j241383j0222341
9764a3846900J7989011J658397N219841m392896j33011j4544579q86831R267629
9756C30661k2669871K3675066l754101K579310j1614746J2766384l502017k102266
9748d291580j145300J1284943j4715972p047084K4471658J490357m017067j0461389
9740d431434P507927m870556J2194615m018623j0551258L643704n06487R68124
9732f3988k620730o835344J3461356j582212l026623j0655148J1698618j241980
9724h66051R228943j1583797K0852626k3895176Q786632j2253680J4519671
9717D789168k1911035K3781045o192930N617001R139414j6954465o798274L056010
9709e474066R965776j0517024K004036J7073358j1036974j220683M121422m586477
9701C29368q855589K785956J0341579N653350j9652787R698594J4219512r581480
9693D938503m394591L588787j9496186R536696m232612Q558307p32419j1705803
9685a3939318L018691P229255O055524l875624k712497L992986m178468k768222
9677g177673M7381K555024l550993P1531J902509N724117J142925j197074j3938887
9668a4421140K1403160j660106N033136j5298481k81808J487909Q330284K467826
9660G060780j1545895J4329365j4347705J6117456J871564r087647L59832o535617
9652a777867j686698N449674j2138675M823661J0356593j1781849J1067739
9645D312578n369487k519493M001544J77235J321977j301908J434915j3163363
9637a1106002J3718899q354513Q399909l540160J095533Q5691l334680P110935
9629D075612J0747210j041829j5467220O536571j7243570J0390157O499946
9622D496877J4468687l1761870J2269073O945358j6493362J1897360J4964265
9615A6786388r793264m100493n460813j628052n879689J6602148j675536J6662164
9607B1512853o967557j1968782K108261O287239K597058j7725866k901052j779297
9599h837143o402313J8000677K144839M275381j8067094J9410672k0846827
9592a0321808J5170574j0032900m309233K681363j3579415K2301931P311528
9585I222040k809689k4881743K2963821m396970j935242j341954O26672K609277
9577E6212n298652r591706J4812477J6637738l321037j2396454j1874103J1254110
9569B78585Q755724L263920j0099298o376073J6670924k1786270J2434443
9562C141955q874570L279678K293794J27475R086837k733546j2898113J0852075
9554D275585J0693560k0113730O499745n52063j2793094J9626272j0687340
9547c051065j6098427K6540798J262259j7968152O635126q01576J2994111
9540I513074R874952j3795859p062190Q673646L14293j0836583P131222J773055
9532E585610k825851r33874P39255k110859O944292j3368114L508003q538095
9524a0999633J164478M70262J107285N533327N64329j433248J194680R996101
9516G597581n192212p834153l595125J4880500j7454777L621317J4265637
9509F288768n913000J565364j2886020J9427792j716994k1254783K6557767
9502A2068894k2963441J1066847M945765j5023436O339694M565629K472524
9495C472476K03077p915796J1788553j9332110J7730521k674233j8869119
9488a5596631l355363K1570159M614969j2811198j6684160K1681944K096275
9481A515995j6177212j234208K6772804j3989505R066607k3668539K4728177
9474G014119p859437J664044r327596r793505K2337577j5649655K5154200
9467A3539747j3741589J085526J1356604j3588894N041982o570316K559491
9460c17449k256135n707619o97619J1123840j1406129J7338628r587456j3291334
9452a4801273M024136J4580473M949244j054292j5418467J0384609P45971N904991
9444I315392j2094051j723688O825307P345531j5360633N731454J5010746
9437A5050058m121869j3544699R423782J580431k32436M500643r333484p034216
9429c711790M458393N53029j2799656j0826874J8453311j978808o989454Q834549
9421d007300Q44082o723431J4250362j023535j5182251L0258883k1216607
9414b799797k92528O731597k5615277L4252318p524089j4517967j101627M368966
9406f498404P447904n118069P80857j6473108K1779359p08174M676439j9697499
9398a3810695P161622N845808J1808119j9463404J3105941r302743o609737
9391a1265089J7745485q809423N246495j19030j319968r103407j365514J339316
9383g651135N075614m779001r637651J8886355j1700k356724j0244575R774546
9375i44271J1014467j5418813M85608q487346L660240N163733M486940j2608425
9367a2647867q601757O043714J0315477P159445L65517o557408Q042597j2976100
9359h856382k0294596L6338276m928939J3013796j6552727l840963M459834
9352f61701o530862O727671J65039K223336j2649874J4092388p253514P542928
9344C655411j3059629J6121394j6395904K6686689j0401293r146271l578347
9337f117950j385501Q693854o774078M674307O697445j0946239l557074J9335571
9329A0620335J376283j6984854r852794K2486898M45350j732162j4706308
9322h347252M284231O982069J5395876k5595477j531912J6938281M086107k2904008
9314a0692085J6274179n88586l069619q354715O867746N030570j9251451M391019
9306i392942J1692596q152060p375884R56760R201766p205600R523278j846937
9298b599023j288189M269444O588804j6896083J2263233L161935k504310j1818056
9290h822245K0023527k4429687J5644815q467652J8624132l5004102J1726148
9283a0705064M549689r55224J4426236j7101142P311569n159466J968970J7157548
9275A1493116k1607898N340723R347767j4250485J3065398q099982N797613
9268A086252K641235j5216213J1394980R457079k4530685J5647296L51259j3307833
9260a2476630K4336032j7978684K0056027l626987j2005678Q718378O651189
9253A3673647j5383125J46876j6396641K5559064j1670657r063026O157090
9246f976772J7306870j0783112J2343061r757624P250717k6371604K2322526
9239E334062j5053700K791890J7117017j5267242n256007m157773J3553417
9232i38336j0280760k184076J1520114q657209M868208j602839J2136959M083741
9224H945802j5205041J270291J4184790n715976r23145j724891n702598j35655
9216e006423J2370876J325173j2350715K791178k345731O294431M65637N195824
9208H740250j2859758M34838K0830743q490570L941114j7095572J1192220
9201F693265k0951301K0072686m444637K131880k023426p716982R85246J6405519
9193A1152250k263523j2424236j1771928J6913830o522854N547845l371818
9186b740434K5908665j2733257j1148730J8675910K4560596k7748748j7794543
9179c020541K0854901k3701057q350387O949204J559467r197698j1198119
9172b6104230K7889335L520802j1050748J2693030j5311429J3159739r81544
9165C814955j6204620K3646731l338762Q866152k2233125P280690J910784j243657
9157B499148N699965M705461j7938865L327970l885530M703152k036720K666127
9149b59292O551576J273379j1029221J0177238L346777l7324968L3212831
9142E948320j0480205J9556035j9879990K600812M189510j9743340L4679995
9135A6871137l2108962K6853177p850412J1258579j3449932J860964j1316207
9128g881656J1787567j0099662J2352853J617407k2440598J0841154j1390738
9121a5213673J6689436j6176095N44865J4801169r457297J5268959j6683422
9114a0226058P582294O339812r621904m769460J83229J5005441o570442l021790
9106e098878N920201o934234j523983n530738K45324J8722938j3084290J5365097
9098H081437j5656589Q212583J3203147l753691j1772162R86293K656143J24441
9090B081602j0391922K3281865j5337234J86079j3982801J2711053N836382
9083D385024L61486M513134l648694j2426875J158107o511758J0284635k383302
9075d268243L577736J171596m568564L009678Q934707j1578076l471042L837949
9067c354259L509422J135477J4851988q162000k5061081J1815231j2833394
9060a8098616K6068146j1849361k1579595K8187432j1462276M819257J4151850
9053A0236837j2813289j4005963K4228963q933354j656464J3051690m80327j4078713
9045d450620N209624j4207167J4090108M454796j5239957M114606L597587O762333
9037D331310j1182567p060020J5468687O968828j5523092J7712289j0576356
9030A39079J221171n284393J0189313j7329158R839688j2521770j181708J0197253
9022d730525J6512625k9544731K2256338j9068810R242214R043680J2228138
9015A5938929l2408440P353619R757786p081056j813970J8139334J1112456
9008B0998658j0683485j1116129P319751j4637086R418387o907368K995471
9001b611801j5412527L0902869o994065K686353k008698j3893923K373045j0414188
8993a5372935K6388934j7702474m605689J2484796j1557203J551607n82742M983637
8985d412069P444277j9479660J6892070J1980776j0891423j814201j062027
8978a342257N806111J599306o024319J0061743j0377785K042415o576189N1049
8970d759926O999565q942501N945033k739094J2353420j2757599P66822J0004018
8962F869738k663658K81000k278441L085126J609643K915889j7318533P168666
8954c30570o329029J2025769j6228110P105853m79390J930183j3747305R706927
8946f345672p88635O537515L37100N720058k60083L553757p373639R069357
8938A0449758j2198146o202697p775907k510466J8848858j1333940J9322021
8931H599481M870359k2945748O498414R575030O806786k3546227J7858284
8924G716379j0072465p506801J8448681j7319265K3008005l0250452P141788
8917h834130R733543j8384358L1571668k1095843K87331M458897P118142p286741
8909b431491o592323J7923574n615293j1159205J8090295j704748j8529758
8902a0018949R870255J841246J103088n247486o831391K0595041j8928891
8895g617087N612706K390682j436676J4433258j5651521R402645j946995j0908964
8887e721952k234291L22083O787205l2213326M4596880j6164568k204228k592421
8879i424618K5148306o399712j885299j0503874Q321958j6212942J2889601
8872A933420J6320815n172145j6979248M253849K747942j7138323J4640669
8865F06979n435441J941503Q994187j3757652K3151304j6611003K762615J58123
8857A810615m401961K980052j2264443l017690K518733K913153r420478K2176156
8849C294137J4358m929216j4597487K5281922j6325074Q400167j6244072J3229034
8841a876231P07294R294052j5219759M230984j499771J2660011j7182688P1202
8833h814906J637135l367084J4377587M671031j1985893N019059J143995R846972
8825A2527896j5384218L606697j222601J3292471k6039191L707101R524860
8818A3015n89234j5297594J2178904L928594j189297J352858q235488Q671824
8810H33582P45231P84489j4494763R558921J1817115n306076p692647m83730
8802d237878o544387K60956J1939266J7135408k5138508P535336l537797O124854
8794C537250j1090758N87794J184266O601488R861918j0710625n301928L634404
8786a696191j9227026K1311443q362875J9898031j6646819k54658P464693j1116885
8778h630287n124127R235289P210844m926856m355508K894659k421421N685750
8770d31657r322237K3395755o259029j4618864O25727n509585J3901315j2611463
8762a0830038Q678292k79927P394977p516778J0687056j7679898M412022P304369
8754B170075M373076k2009935J6903323L929746m972763m493870R016625p421870
8746b505593n305644R547217j5023606J3311951M805097K358412r312465N89500
8738a535131j1686794O472735j0617180L0619876j6720407p268975o896895
8731a7632771Q827749k752933L081546K1064502p176966L285217J850731j7295158
8723f748083Q428075N897458j9796407J0406386j4143787J1672049K70023j5531024
8715a9545310J9755224R740325j3827821o285500M15705J2515320j3570137
8708a0802194O526608J1237035j2153650J4218308r786786N114582k2605125
8701a8251222R906972J7414064q849894J583324M422550J96900j4760217l433050
8693a1770573J665590J5963093J388733j4803236K1753188j2635527j2661098
8686a1099830J7204136n562556P961451j1455774J5864738j6236369r612651
8679a2936855R369375J025746O814598n504979J02510j0794586J3132896M463686
8671E672391r524750N493610M091206j6362842J465901O595467M279843k236822
8663e25996N672999j0166551o089059Q609568R779493j4863684N646024l344462
8655e281668j100197J6601456R762161m0441745K2854759j0145556K279193
8648e471597J5958341j9376398Q349665j563583P853701J7086120l9213274
8641a6377025K8088635r996731q673118J5457218l76050r509179q046441Q684931
8633g47760K82323Q387981j6832765N711816Q882208k205007O434639j5434416
8625e520981P128613j1210358l468429J5704463j012132J4419251k3293606
8618g253179Q132394J4883319k9927247N264418J0450371j1985554K6992297
8611A6556819k4229143R760019l332060k322198o61651j4114176K4668759
8604F326369j1957316N12212L679555r750260J8325558j0481461K858370j39520
8596f26493k822733j2443457J8392023l930919N210938j0587075Q639248k41322
8588A590210M736673p656161K533890J1253440j1170653L478332p751535J587282
8580a398522J8285606j6578766M360105K587730k0505122J3532705J2448130
8573A2731866k5727965K5058912j9734897o091667L453088L712377o225131
8566a2823417J0325286J6251071j0669689j0442462J9965666k4578883J4440547
8559B468119p81587J762943M800688j1961145N197581j4644771J5112609j4070310
8551a2115873J5453435j7105798J3708588j110839N789634j2426150l795466
8544a1602469j290549K2674680j6762069J6994267M09272j3285727J3310690
8537A0448095k8105819J4011955J749614q141167J9921860p327692j376094
8530A180752K6443079k1058705J1923093j4513211j5211930J9752295p841905
8523F73468J5065768k5852278K220397Q885955j6894780O002663K143737j205996
8515h961066Q039276o379522K7334832k6650101O914227K183222j447008O927620
8507G961480N750384k1466820K619126K2803050k5711614Q001512r12454r60443
8499a915779J448050K960804j4853748J951725L243227o786047J6582879N796978
8491H428089j5448019m783629N587799J4137148j5539312J5228696j0944896
8484c334124M697673o261552J5454194j5361733J2098732j8260383J7635450
8477F668257J0099533l4663630J6638868q366375P561168P334575j6731317
8470a1458921J5999775k606232j2088439J2398091O746183k1923516m060938
8463a6993997J3081091O458948m992866p627199J1560969j1663035M642587
8456e533502o23505p405418K4750313j2791151j301225m461168L637364J0815846
8448G087554m245522J5368998j9224093L096344J3549244j6686258j5169051
8441a6222784Q725838l969255Q334348k161159r904660J4984517J389035k436622
8433a260742o309595J4159511M99355j16450r349786l005571J4332820j1636284
8425b686742j3669341P330500j6813P930385k155175L139669j540746N964799
8417D296536n782729n38892K156718J516898j4786222L7691251k1120460K471589
8409E904689j1399019J786989Q993824o812296N503982J938719k0235439q511389
8401b2829940J1433143J0250415j193810m490290n704560O275196J6651276
8394A0391430j1229245k716710J0107299k705246j844388O421248N741614K676261
8386A6842263j9457814J0599863K175499o023563m073495j997954R121649l2266815
8378b5080367K0071919R476555P88154j4793431J4706749o315105j2110213
8371a3255739J6113877j4296704M820118Q294905j2418007J2448180k5346189
8364b3639559J6288714O561209J4416j3078664P579934k138788J1355069L670570
8356F612901m941772j7407526J6075228L240590j1135873K6936210k7680966
8349h301208N724070r166762P863964l20790j3270987Q263375J8455647j3625732
8341d378423P417924j2657271O104081J8434552m080061j3153849J177482K574146
8333A438581o303440K1270854j0336707k366094J1909997o373335j0882058
8326a642202r543550J1590863r145965Q856352j3246200J7958104m556283K043898
8318B315017j6146986L630557l551982J0750939p437780K2013720j9272343
8311g698858P206916J1432279k4066519J515880M288848n168261K0087226
8304G597511j5148068P707554p999082J5312578L17351l409985j9567835K0305141
8296E115165k646620m554574j1587150O734371K901861L623850J0108139k3801412
8288a4106370Q895997o992709M673578q829032J5070338o653570l458106o640367
8280a8040241K4141651M507123j2579639N869397q99205j795790n217081p69655
8272d783440m254339R134260J7397127k6392046K7101826q168237j3042061
8265c006910k464128J4860938j0237600r88152q102199O002163M585893q497853
8257g847848J7905047k2369547m333376J3392788n281634M010830p63523j9965390
8249b5252653J2167851k074048J3463351l907409J4603257j0582808O992300
8242E409841r49955j3717161J1264331P00026k775854M75410K533182m699118
8234a759298k630322K0780991K810142r113191k6478639K0128369K42982n482889
8226a501855j095785j6371198J0842916L192558L2713128l8868576m358765
8219a5447577J8436668j676574N962436k1566227R600816J6055318k9696656
8212a8331796k573567L2055343q313634j0148774Q925671j6925773L8022514
8205B2709984j4000889r089459j154918k546219R534410q98370M798556k1531551
8197a2178456M071772P845856O832506j3002263O992653J0176464j7952758
8190g214226K414459j3129J190256j740546Q76912k491203j0935587J3265375
8182d647689J7796469j8703736M515928o827102J1825261J6879515j4967965
8175E870681J568744n347132Q377103j8559209J0839633J336996j3055057
8168h968241J4967523j659153j5715649J4895533J399404o741951j270223j3056398
8160a6149155K0079805k282772L36069o167467O801288j0436718j8312465
8153b6131415K0096178N728703j3622747J3364402P708419K491465r699133
8146f4128k056865J3166559p362948j5474164K706413l966679m78302K4895161
8138A1365047n227338j1353554l8945J2615398j8171302l698213L654402P492994
8130c361511m471467k79663j4099117K4646465R589861r492903k170432K423148
8122B784381Q29665k371606N964832j25537k0435410J3647015J3349088P582899
8114B1225327j8811694Q586023j9648325P411068j3403126m377139K1784827
8107B766961O32318j0498379K892018R027269n544956q209175P882324P486874
8099F435254l406067j1422101j121039J9836739k3368189J1115862M609629
8092B680088K680656k402755J877679k4185699J9628350j1094580o32965J2364728
8084I15502N315634J0538627j8907514p488400m860439N129652L667879L572614
8076b116445m785537J928157J26956L501594k736739O213921j5538439J1451839
8068a954693m204907L317536Q335095j7996924L551288P633109n572369J4023859
8060G131994L779355k3073773J7041498q142820j3539233O287668j620192J7970145
8052E834642j1504440R569096j4278465J0620211R242367k0695427M755935
8045f456081P885930m787508J0046926r587272J2728730j5559487J2304300
8038F575538j2095791k51038J3919791P38611n966878j1746257p251141J6356614
8030B79449o415051Q844799R57372J217266j3015305P021860n04467R102669
8022G488592m165571n221096N769246o204204J10781l739894M378858j4068483
8014a5651771N483423M811096j631908J8650855j2246679r888069P540839l443907
8006f376121J3441651p77506j5950641J1768386n184629P530143p141432N412732
7998B722583r752042J1355664J8021652l0708224n22308R645524o42015j0723747
7990a0602913n053745J2463666m823138j1018621M1870436j9699508j0265795
7983g129618j66719J664105R266201l398736J827547J0369905q892960o110035
7975b570310J4751265L870677k6580991l655559K486100J6810430n537999j4085083
7967a4511470M027846O802512P810253L97407k174084r706373N192097J223453
7959i38359k377493r38675J2239397j0421707j1730575R552860k647115O603890
7951f57777j9864830J2300918m041885M144893R150869p918996J4565595m495985
7943C182802j3481441N871718J851649J4422278j3619565J685692j6018665
7936a6105532K6960263k5928282K2709593j9204025J3432736j2176123L697586
7929f613784j884583P234300J7486853l4690295J4171653R778900R242114j5667997
7921i42839j9232385J3851503J4188616j9396945K1055890p592557j209986
7914G21297J4414695l4472159J5204381p875210J2082057j4522127M100997
7907a0346069J033360Q342559j318803j716732N09886M147085p667176K751076
7899d264814J784367J0705729k077760J0356256n132342q258582k5161602
7892b2048748O100979R362778Q290846l021285Q88529l398012L297777p5612j206071
7883a808819j0091941q870946L5137695j8915619O367611j2274808K0934388
7876A0477561j1623610J5900418q11493r800812M864422m951425k1009040
7869a6953979O21164J6970420q017504J4913906j8239427J7308543m997512
7862A605611J067509Q030035k2607661K1885743j0731918j6615800K4415292
7855G048811Q44820J3568614j1876397j7933849J2895951J7555867j3942030
7848H161787J862984O962133p035832L2160960j9461167j855228J7575280
7841C8370917P873401M236998j6792113M6863050M6869820M7816055J84690402
7834C59928530J28114057l74301414o7021426R279551J562096K9892136o0857537
7827B6595993P028528j9074487J1691955k0913742l603519J5872423j6126777
7820A470374q153264J9742161p539780J413199j992595J9891650j4928139
7813I903606N511013j6012086K1441023j7044884j0068514J2801952j4355803
7806g823693Q34484N572709J2403732o161186P040661k1208388M977180J974351
7798b390150p025670J8627088q663196l310010N296783L625074J246182j5461161
7790h055060J691773K1128941k972829j0384646j0355188J0675768j4218034
7783a2489275J2807244J849336J1906605j4706542O43019R66595n221564J2824846
7775H580264n423185q149498Q224509n064651J1947602k6325568L47198J2060448
7767c802881J8411430j5894015j3089223K3871666p463017J5510453j0480891
7760G063522l490126j2583969J3464430o124883J0634807k1261741K6846999
7753A4549039k4611294J6501660n284327J066001m327231P71702Q629555r694696
7745b399591O089546m949578J0526840j8461955K2056222j1197798j6715391
7738a5051705N402486M195382M298257j9656573J2795251K5259488k8333827
7731a1091241K0163352j6075211P501370J2053546j4272940o630507J5613018
7724G261387L66992j4666536J0743204n692537O60197J4277402j8928001r756914
7716a5734806J432367R424026o611137J6678799j3544380J8293879j4552297
7709d613549J928715N903202o750758N816838j5411167K866807Q989010l560439
7701d831341J0787353m724777J894438J806328j3075238J8650255k082405k1618674
7693a3194061K419064K7772763j7823838n592764j133125J272236P633798m286376
7685b932303R014123k350249O241843k4246894J9692001k1122825M747663N299079
7677e657562M346202l278956J1826560j5116716J3087879J7421760k0802058
7670A827109N76580q923274P231965N111281j8559382P000298M215383n774208
7662g294248M478671k144441J305087P252186O818034j3388716P326632j1465133
7654g111928J6394358M664011j4844210j5614151K8191028j7991535M484974
7647a827453J4156381k0614963J6236707R578545k9917924K4920170k7487244
7640a4955781N977144J0372667R402933j2722588K1013574j2423657k1572547
7633a4908255L699024o065877K8308078k2317671P997282N223873J909567j8105737
7625a4259716K3358977r094358L237293j3386829J9587167j1257388q195867
7618a0010721j430846j086458k44864J7801907j0079742Q421416q931046P177842
7610A617488m623044q076035J8906585l321176j8493460k574904K7083731
7603A0519185o384378j1710464J8657345j4172297j2703438J6546565q956980
7596h204462P778916O498645J884596M841650j1929076m176891Q541881O292306
7588A1527565q16204j7796007J6002697K66635k6230852K3593708k9763266
7581b3215724K3679071j6418771J5095759Q597112J3034676k1616031j2020890
7574a2864798J2540133j5406248K8687350o260296j2273419o943058J2990969
7567D70633M260802Q17527M757773j7311721L123349n099731J7772372l260563
7559E530441j6312443J2190811j2986108j441830J1972257R085128R924922
7552A7963178k1541099J1267Q162284K389620k4279981J8974827q099001M189759
7544b229146p761694P581103j931746k494638n069517K0606487O162021j1140317
7536C722553J1277798n896838o27570j5439504J694136J7808448m329734K02826
7528H412115j0651411k78147M167914j6875435Q872745M736064o898873r230988
7520a7746016M019443J4767295Q88590N254446j5382046J4354425q833335k438584
7512e115782j4686970N696477K0170277l035133n76300m153912r849584L021742
7504h529185K6567234j6887478j0945366L958683n865805n858501J4844513
7497b715905R418821m522517Q775589r975976j129256m638152j0751559J6295488
7489G56533o899746J0937516j2006325P293164L637594k961262n828096l032483
7481h103105J4199954o965220n998978r254491n47183J3684844M123858P454444
7473H594123j0014795m997146R791737j8709090J9288395K911650j2437898
7466e573024j327086M171111j940936l689173K3731397j3946643K013286m275215
7458h36283r56178m356434R871136k458160o964040J6465507j6651383n543598
7450a1429433O337055J0673436m840750Q021741n437092P006955q131078J3947015
7442A6147849k6685978J7727899l589196j8202821K8430047k1988491K236622
7435e924069N676374J5875103k1486978o950958K9534286j9822249n766502
7428h864993L59112J2104082L13844l614436j5289110K4750812o677517p076908
7420c995114K934907j573873J0324054k7732742K5926846j2038814K599770
7413c554966P913180k677456j2139064J3754110r779361L39941K580874M028833
7405D66091r41954O939120n093431j2918869J5404945j0701293J8392097j8059694
7397f512988K4252507k730490j1914712n038444q791385J5900901r261992P253388
7389C156785j2131571J1415127q843123n294077Q849627o645338P510599J0143819
7381H161848k3814925J3637610j6990980J3500992N476875Q560220m72132j4407383
7373f347875L627454P394744o913924n410289O51391J0109307r115215J3251501
7365G247094j0555125J2343100j5216517J6673396k637383j7289492K4956747
7358A5521820p515592j3289612p67784j1572709J8266060k338398o477381J6186653
7350H013057j6249319J8504500j8614064O458036Q153330n404645R723949j9725729
7342i140885J7647584j4643875o400527L138216K4095562k0349415J831946
7335c821394K0515417j3199034r00592j1620649K0237362j3766677N280748
7328B725181K202109m388678K0475814k3087430j0040859M470616j711151q909789
7320a8264187J8546852Q250268k5124897J8180163M02285j2550225P882212
7313b677529K0793260j7344128l29201R765825p898172O78415k0636359J5958220
7305a689669L305374M915947P699906j6946751l102928K2786132l0617329
7298a3649318O433829J147264J3140983j5885500K0511828l843077r368131
7291a512122o440898K0915008k2449257J1498535k753291m264099n304301J9686393
7283I375968L483736j7157377m219836L25929p865397K1655993P480717k8015764
7275a4936031K7515964o659430R312938j4220046k686092K960171N20781n112706
7267c304451r859532K322721R161296N030797j1066975N827922m275293k95199
7259f458714r036806K4939963K74509o78878o770608Q607554q702074m500236
7251b325290M984025n839962q848170R909843J1823409r646419p568947J3768106
7243F256595l5302269L9769487o24877r586772j7074223K9094673j4636522
7236b103908J9300792j6893879j6122149J0663150o453577J2606747J571777
7229B568953Q550147k1080393L686940p914375J8803373k093982j5516392
7222a2995729J5662645O888435j2816020q534674j656628L740938q158770K6388242
7214H518439j6572129O138035n24250P154911j497330m78304k1109870M0288350
7206B1917852k6940363n898659J700468J39768L016079Q348708m198257r220788
7198a1135192J0150326M402943R75397p185327M170020J5243162k3151025
7191f529696O663318j0485827Q462017n020308m453516J7175689o883632O080522
7183E008567j1375709J618386N682727q880955Q552146P706015j339072j6631454
7175i659349J6745518N851519m600592j4186223J444066L736302L762791J3580839
7167A6674871p988858M055832j4256546J234089n166567J0439763r888430q251843
7159a3147689O134637K6024941l3904837K880447K8196021k2259736O255387
7152A79171M402648p514416k399488l247188J5811880n670530j0695059R119226
7144a3756P569120r806891q823900n891498j0894245L4918801j7732427L06039
7136a0368757J1853443q935017O682814P529428r235503j3114466K1066930
7129E478872M497799R87239j5604083k794314P284529r987204J0784885J6400967
7121A7048690k6181922J4889367J578080m906139p565751Q824718r17986r661180
7113f892123m133054J6417763j4154150J1474978R795181J991891j0668392
7106C832094r744929J4026215r827438J392094M894665m122656l238561K1155651
7098A8367135j2334955m689944j0044113P351080r27849k675477L383222N61819
7090a009082j618150J257576R749994k0554678M39091J8461119n836727l993039
7082c103896j5330612K6180924P027941k6689835J5898699O686231p062986
7075C606466k147061M39738l490269N200776k992834r359753J2538162J540339
7067E335564n881802N141479p884834o024196L259304O247116l574941j747946
7059e130256r19937P877654k893606j867092j4896980K0448788n2727j3382850
7051a0817006J8830938j7455954J491319J1097705m392956L570980j7169253
7044a4844227K4358154j9262572r170224K9364089j9187154j4630815J9158387
7037d214362j1491775N55033J1441169l528008J2449564j3563570O580495J2733539
7029A0962085n631961r186049P53228M021772m753376J1726351k1133372K814555
7021a0426767J2027394K685633N983338k3788445P503125J1541557l6137925
7014c0612090L5912417j3106208M498820J0872466J753511M797118j6752898
7007b636864J229618r824647O156402r4267J03758N56338J749780J214922k720577
6998d265537K760011J725223k81516r402656M784075R153162j0784200J0725677
6990D414239j1283432n337876L117739J3833060K874726J860980k2907267
6983a3427831J1670012q141098K6004011j4944302m106991M261374p300518
6976e985343J547772O517049l285156n290971N676776o19655K470842J1469086
6968A2500400m682983n402816o072853J1778105q049540j5475984K0997353
6961E591682k391921o85171j337621j2964726M705637J2778808k0584645J2145770
6953b742187R616643j292047r180652J6402269k6197518l521942J6223070
6946f92364M298053j649276j5819080K4933345j5486717l784841N941001m458167
6938f718046r501659K7698825o031940n913253K730739j8001495j314464J7659999
6930F08706k7756666K8027413j1834807J1351114n729632M819652J5351816
6923A4837596j5374327M607258q078343j5359339J0008687O304020M707547
6916A653099L20101j5119895R375367N733407j0368266Q915816J0345004p101580
6908C753053M922882l295224Q000785n458547j2339014k517570P878852K1991536
6900B2936753j8952224m728306j151321J608284j672589j558917L726386N124534
6892E332600p410181r210021J0452500J0994547j7565573N306200r370913J6265846
6884D795005O799809j3953369J3285129j150617o918026L700267j0229718
6877c671520l53809l317982J0896917O396581p580359j6620860R690105P876656
6869C315729l807548k175659L071872j9803112J4046556j693628o895836M250468
6861i691158J3537213p207433J5594937k5052205K0287587N773679j5051638
6854a809018n385859l851021R367534n044647q552253L3406739k2651738P526305
6846C006042j4160162J9226268k0483637J0022829N000641R67714M283935m691070
6838C172560k697859J516554O736180j2827013j901635Q593908j6328507K014925
6830a1720887J1595258k406470J253585K0015407l9282419K0251824J278628
6823I84926L894198r570518p81643K894069o33283j4153848K2331446r171994
6815d206647m375934j6521858K8073848j0893233K4573103j6169574j3587101
6808a3107396N94750R067598M629039o000232J3378323j6093349J6276373
6801H745106j9281549N659326J002968J959242n93145l655600j648950M141506
6793c671096R682849j5634331j0041680K0059938m641215M592467n848881J8354697
6785A2852748j4829540j7229234L1215263j4120590K3357180m5387205J3413158
6778a0728220O047820J743214Q207383r961877M190404M530461L559716n590327
6770A998574o984527J5131047j6697502J9917641k0221443P819268J0090713
6763A1053771k6778379L1930649l1709175J6679517K656584r689194O162375
6756C06148o286421O957768k438987k377151K1984702j6862281p934962j041347
6748g692531M675334l174468J523856M552286j2275780J8256444k5109451
6741a9244310J8289962j2385587R226071L983323L920681j0677582O413226
6734d74216k240633j0415725J8931067k878885p797314l718573R302607j897830
6726a189502j1329589J2807903J3706503j6903931m119285L616353R57174J0360781
6718G906407L723338j913107k0735888R859823Q873123p194299J1243837j3160808
6710a397574Q047023n161314l178973L679751l600987K389473r407652J4609475
6702E979222j3593728q740552J4467324P752454k057560J927896j3019828
6695g284772J7107672p751524Q628272m245242o944995L505197J0024337j4685172
6687a646227M495016k0699899J0585866O890618j0216125J4087965j780149
6680A717065j42908p758339J5907223r677521J2074021j4199177k939769n81099
6672e600504Q06255K4036183k4546722R353563j1800270J46387J2045986k0857670
6664a6416792J0571098J2704169j8554724L514352p560561J1401159L734612
6657f06687k813507J3447810j9675429J1967747p253062J7629605j2133603
6650E62874P39025n726160K061693q26966J1687106j3511642l588480l146875
6642a1749425P679530L872553J826276l626259l329370j621385q489364J5436112
6634a332Q350933M544388j7997832J9462762k0155207K932329j6645746K2966208
6626C456503n015287L738255j2304172J4990865j3578508P395087r848611j4423988
6618b5589856M1406770K293156j9089723q447963K6075012k636725k4274517
6611a0263846P651400J7497614j2864902J9651283k2869689k503079q027394
6604a1728613J5872231j193814N549855M432435j3634372J762741q170796M530450
6596b579883j0472679J5383592J183960j3177958O62356m4986M616195m093261
6588h522664K1503611k1255129l20204K170658j2096839J1565909n978299J0530224
6580b402733J1413293o194754j857395j535077j483686j005395n252179J0228582
6572A910656L932224j4434131Q180618J8355930l2240191J6406607l207501
6565a095788m13443o594634N288690N228315P49818j795249j3539587K6392261
6557A4220383k3458385k336033n724157K7268746j3126727J3287108M965180
6550A5096115j2900298J118007j1885133J3224069l0049508L1919748j0604880
6543d081880J4498069j3803300O809039L990883j8068426J04509J8395158
6536G844052J860083j6298981J744321p788316J8846669o847308q095959K434255
6528f301184M114025r162961P765172q638259p41350K4351693k1163211J1230553
6520A454478j4272564R864330M845303n735340J6534801q021146m979555M242566
6512C932873l308721L248616k593870j5236843J0958541J8342745j1334067
6505D009274j455596l237684j5416849J4521118j042467L570546J0930904
6498A1879246j8265072O179852q011405J4824857N139535j5717965M534000
6491E63048P297851k093213p631263J1094900k8720j9568561K0215929r237387
6483F12584r521164P525167J8101777j7207809j0647464O743800K451948j3113086
6475a5054247J0736477p871072N226406M852736J054189K2173167l0889639
6468i771983K633573J1379817k542862J2968572j2889475L079544l899611l366529
6460b408954l659760M567711m658576R489875n867608m842645J8978079M0695
6452A1638817j5673709K282099J116949L367746j0460732l40314K0367122
6445A2297978j7939786J2842394J2940967o394590j1860946J0474981k7670625
6438a5309627J0811281Q946220K866157o375769Q183710p905994q471736K9625936
6430B2370178k6617599r458864J4029277l707686q407556P933286J5680498
6423A1821534M519139k376299j9820360l91125Q990168j1563474K1492331
6416A2671914j3770066q124786J5020084j0164945m39602J1786396q189677
6409a210682j175117N167397r372145L196384p143523J4428049j7168429K3234003
6401I955937P985278k1069475Q443775r113539q756394l885474L0466938j0943806
6393C083240m527671n823099j193299l457567P324630O598081L333369j6676094
6385a1338410J6464715k9320144K9010440n399049J0211072Q99784l1749460
6378b1221052K573881K3663591k343987o625874O299278k498268P48820J775197
6370B371586P404738p18574r730143Q729017r711848J9149104j4925262j235325
6362A333293r518092K6597775q724851J0093415J9921224M7905127n5082060
6355C2525831l4496672k425165O469556Q035203k289830l160835k006769O421987
6347I073306M838515r212969J0480184k1833743J4237268j2368208J1179775
6340F394128Q814121j5622851J6076346J158502j4956025P500680J391417J5338913
6332B6095231M97005l990194J1003911o400007k76329J8878556n985239j0434927
6324B9388007M7878411J8866385M5769530N7913701N8843084n4047520r4468694
6317A10142904m4350011l343955k4848665K488686P036545R435649R515839
6310F6076992N7885457O5194213J40000615k11084595p3036445q640473k9252258
6303G143506J3151354r40436J4701946j1828344n561233J305306J1321536
6296B9293635j5165240R166797M074374j681695L460441q57167J4723279m87143
6288D2527281J0198513N251432N528296J7184541M8566841R2958532J34039271
6281C56254707k22464954p9308078j4718892L867050K2083670R113513M4499378
6274A19326394o0080967O94129O4558422J16661481J20640247k80207421
6268H1592285n3021100k1389082J4279890k9324931K9040813j3167087m222977
6261C787811q341965k719704P78981J9638017j6573349J0852237r883380N069624
6253B608272J409502j2890518K8014218j2624146l363204K635830K918698r289040
6245e80388M903451J1180337l4598203K6800364j2051164Q123015p461935l590333
6237g274856O550454K300072j0233983o227336J2532185n629488K0147322
6230A2164370N591199j9411299j3770885K3996949O666882j1578653j2162607
6223h504044M929246J2637413m323619q424885J145589J6643062j2915648
6216A187114n062201k981333p18209J2998791Q306966r592532J3234947q331041
6208I042502j5144747o071070q926076K5711097r255317k604008n643824J2888647
6200b796l670362r70078l62674n865944N141834p895613K7180631k3099219
6192i544221M728498j1398251K1661339P861845k6694031J3220151J8652076
6185A8487406j1094888N726992p021248j35991l551646r64479L069540J4662132
6177A9177818q729022r815853j16204J6115667j1073478j0584115q711451K0783983
6169G047345j0506773n140428R783133l188881N133539m802764o309639O824102
6161a160366J618573l897732L324650j6457296J6131191j0834061K633764m122986
6153a2764263j0318389M5251413l6915270J5481705O240611j5402833Q39463
6146g587563Q267348R727262r226496k381776P342697q549602L419035j940534
6138i29629n419303R542082J085569j1713983Q599922j464933j0694423J4037615
6130C042917J503361n196171j2177457q899281R173899K5080625j2299887
6123B28006j195794Q942476j5612305K2107190k3037721M553172O045848J0858450
6115A2889322j8823100j7100198N439348K2532483P644546j3714307M892650
6108C760744l560279l474905O070378N105595k6269663J3002025Q201038N417807
6100H252740j1007445O19867N380217j480056k676821L534431p768514J1486426
6092F340845j4220147k95708K5245484j3587551j553473J964126j2380504
6085h486928J3287273p52633m256850m776134O41603M842648p249227L923947
6077b826301M303418k2225791K5660615q546866O780799J773931L173711l4202463
6069b6108947L2826493l1885331L1920023j4278261N243398k103023l912754
6062h298402J1530787J3436386k6586891R229822J4697282M230510j9728391
6055a488897k1077845K1070723j2985475J7512085j2910586n172957J6325459
6048A272507J41518M386388j0523753O8410k117988K1439967o715023n491782
6040B460244j4534579R874780O045425J1113673q234143j2886937L631185j684128
6032d214480J3521415j2277409K27535J1607893l317132L112513j8451232
6025i790897Q686453l662901j0200860K2584943j1642806M625896L986129J994256
6017F580213L583408j2853801K849627j4882008L1091501j5559499o47735M761014
6009D922720J975719j7086572K1439298m418000r931272k549694o061390J4144066
6001B434875j4745817K0435817p372312j2761517K963422J8405885J272212
5994A0632565j5083241j8588910K2317953M865158P750403j8821181J7810320
5987A0883067j3272693P605456l539091P678044m278241j2500434L981712J1104198
5979G662018j2571933M985446P224967o990164J3337696k3419083K1794354
5972A2023301P546486k9792953J5261696p474657m043054J7968653q097500
5965C391972q786226j1232579R920705K7407723j7364475j9679418J3677826
5958b664472K0505876j3819537K760239k448639j5037127J0812906J0404198
5951A0513444j7164125K1240655l044650o110213L707059k923516R185423k9231399
5943a3827322J1999847N165374L806033Q403033J88287l946999k3998882R731033
5935b479596K2362404R128204k0074304j2725726Q193552p282701J1750262
5928H872095K410785k2515477l969186J2228440R456197n603260p477017K1411849
5920A4814426k5399101K4442502j4298165J0103394j3771517O743605n061258
5913b426114J6073025j5207385K168181M961550j2100801L350989j918633O713854
5905A614666j4735807J1858717O416523O433528j5238708P061935r70066m329540
5897a888752m786034L016340M110803L045232N348545j3936596L056778P561r586736
5888a1612859J6942619m47242J076126R54352j050809j1493075J7048310l690019
5880G727403n080291j1901415J4404031j239772j0211516m794301J4261656
5873C165795O436729o078050J8589748j6246577j7360667K1814554j9501240
5866i179708L3473338k9565267j3193092L5747120l1374376j583045K4032913
5859H357883O899020k8746334P379892Q208996r744101J4084296M533406j4421289
5851c448231J1032889r731305k2841273K1391846J9268044j0310712m605346
5844G55912Q888773j0332271k87700j5484118J6499975M544296r116359L057415
5836a474077O582361J307417r903920j9060578K0293031M549077j3417805
5829a1124494K2034600j3487010P950940p956436O087862j2741074k603425
5822a1839037m467302K6936483k7640822J2819149J9537174k6597142L86828
5815a0864669L1805264l4661368N3945K033910N896874o662691Q332321M986300
5807I19886p878504o61651K2599100l4529128K7578075j4924101j1539772
5800a8436095J6391365M782140j0190460J2232992N832461j5398232j831825
5793f617654o834591O533578P267539J983095k996087L920882p972534J9859943
5785A5144171o301140j2792445L820589N245593k4146060J3631439J7050701
5778A1652848k2086650Q350898J4626596k0180439q471334J0788653J6362770
5771A1043342j5126757N585573l685326j4634290J8881337m349127J2573143
5764A0287895k2880579N21160J490567Q315862Q260568k7418188K1014900
5757d07815Q413424l858359n032674j1029519K0044299j7313651K5780587
5750A6596292j3187415n072970J8355107k7221952R112437r125881J6616293
5743F071911O918529r236377l869309j3139465n699583P868482R469969q539036
5735a0154879K297470Q046730j4880572N365055p79324l7616O38209J6311498
5727F806571j9440278m302034J7593012m239215J4676380j4034011K533531
5720d06044o572809P33871j2175904J7902010p993510q782959J2573807m898351
5712i619889J400526K2749681j1979714p621354o645859J0495549Q302482j4778257
5704g696835K668225L381363J351577r898639l903769J1119058J1232628j1003839
5696b750231M744900j5889341J0522478M503174l469454l108705J1209480
5689E762301j0881853R65869j2804513O844322K158389J4567278n578958k337546
5681a304711l90560p271578J9682367j401153N88377o729361N634877J44756
5673H953014n132654q260235J147443L962798Q642055p651208k57679K282151
5665C685685K0140254j9582536L932373J8478515K2231194m1980891j6616945
5658i712351J0174162j146641K028809l914595m607770M607653O527382J2877929
5650A6834578k3907985M410690R922444j2573472k305440O366259J1392172
5643A0139246p071275M919014m767012l945152l831727N866974P057507P15992
5635I083567j8725255R359059k934967p422472L3796394j7493583r580932m732715
5627h650904Q163568J477489l78921L3713m22239N15988m391880L036016j2035493
5618a2652663p253750J7696313N518743j6576244N710113m603213J9158543
5611F997842k3617512K0203993m726694P138360k660354n813669O973820j6640549
5603a2144763R044115L740056r452069L787653J5695974k949879q214301j2605290
5595a3098504R731884P400057n63547j3563434J838857K4716273k686936j2441922
5587A332728k890186M333256R519541j1904244R486988j4351331O393186j440622
5579D79316L445538J37244k926135N219397m571153o263792J6041811l0545174
5571a8982948J7592971j883691J0885587n892139p914452J114232L2543097
5564B7462657j1167105q329956j1614442R364750P948588k4351352L1608K1998215
5556A1342963j8883916J2020470k078240j881636J4632469j3214623o070651
5549d133164Q836044o125106o558758J5008817j5093445L56026J3231160j316904
5541D204670L702858r916280J8437137j9665949J2122653k5617747K3465072
5534F732414p274599n759260P954976j4127665K2733061J1108847k0392206
5527I75568k356328P20159k0159920K4424122Q723578q447866L005161k2879313
5519a5994839O767682j0697726K5066520L908551n784486J859175q408346L241650
5511d1819Q173085j9071420J5896528j3409453J1385141k452430Q066103j264910
5503G280825j2708422J398331j7366215J8823583k0672984L1928586j3397854
5496d714150J4295517j4320837N010970n155775l090202K5209737l0470427
5489a3235167J1163053O04995j317329j524634N307672R743011k0828766J6977560
5481F890395j6101468L392910Q920943J0811140j2390338P048447m359787j4451435
5473a0239193l315385m302890K5092656l0829740K4186426j7326522J6531732
5466b02916K5657295j6287642j4210185K103356p888224N661803k4053967
5459b9220480L2600833q917482m165003J5278307m951962o977600J1184114
5452D830727j4260191O256971k2780761K5646968J0596691J298336j9516663
5445g927922J7059523o480016k980618Q080206l717133m833840m309289P905151
5437B796062J3418342m267008k7480432K6105731j0200048N238967m734309
5430H77305m419243j7333927K9199785j6634723K5879199j6051527l225921
5423a709052M006465j2636449P720902L685343N275343m231775m083914j3001680
5415a4974817J5059127J3477022j5726267l144138J411670m284964l037732
5408a1220099K0944390j4665003j8762116M8112461j9529073l865851o258968
5401e244259Q677857K548877K345285R999507j5376610M990374j4325558o15490
5393g000017R306259j8258945J7197840l823013L775978n24726o559479P853518
5385A967415M779618j0720032M190291K4455324k0766412m943096O827431l312273
5377B478266j660426p972702M320529Q275893n141127O168784J1821387O996562
5369B5287166m741029j9249992J5749074K60465M552442j1385637J4016723
5362B4489212K7181181k0027540Q661009P893810P215989J6773113M2235164
5355A14421938M6090757J35452323N7639386k46985453n2786714l2640580
5349B1191657J223939o962858j6870312J4165144k1162689J7481853O969057
5342A6035791j4476291J7979036m680816k4876931K1202567J0373192k4130130
5335b573582Q849542q083978K0895280Q203210M2110441p426268l2410860
5328B9563785j1215991k0215647j8712481O861828R088361J96540J3338542
5321H904937p171295L185112k862910M899221L045318J176736l163405p646138
5313C67576J4593486k1553224j2771562J3706540J8717533j8384619j037273
5306f361543J3883566J248202j3528723n871805K0963473k1990176K303202
5299i353804Q312883J0308897k7551936J9169612J0921652j0212448l403295
5292a808439P839647J454590j840732j3319295J7363544K64324l491173j3205734
5284f743268K0215120j9942295J6226168j4060552J3966051q12002k153435
5277F695787m071910j649659r767950J4003265m648241n179221J4536986j7596018
5269g676961N694371P4623l583344M667173o869388R693129p411888k60175J5509523
5260I837063j1955582J5214884q888659L203094j3740613K0778646k0834781
5253f385948L3538208l1350122M28207M875450j4317954J7599108j2367891
5246g980942J3922356l396486j553805m693816J044532j75874K163299L729319
5238C058583j3729101n654817J6570386m680095O045898l0943356K6788903
5231b543599n895813N569520p130523J3409961j2044177J0225391j4945984
5224a3355224K8537577l189334p859185J2217639j9034903L941846p13536j110552
5216e65672J3805707k122405j1524113j365591M667121j9414217J7792823
5209A273653J0243497j6301776R636587j0584708j0516743K6015903j7283508
5202g517095Q716323j3086820p580449L1818413l636141l529504J459286o474460
5194A69553o526646J3953716n411295j2766735J5591646p545459r649907K4731789
5186A2546662j7939551p596480L3874213n511235m017218q865446R295834l0043791
5178a8257012J3509115J1018851j1695579M481158K733530r863581K0589374
5171A2515856k0013298Q667071q124893m594959K2861604p862118p235455M166059
5163C79867N649448j5694319K199410J9246672n765642q090650m095922N159355
5155a011781R441439K359289j9786435J5960003j0763694J9827065k4073607
5148h047721J6417814j3942371J0668706j0240197R43205k04773J7868391
5141A3463054q160709K478980o41374k1038538J2156173J3992327q053347k227414
5133A969152q515864j1229616M925380J6043243J221640M403305L910061q452751
5125D274550j5880520J4635476n185748o81200j0062146J4640190M812829o896190
5117c42759K25124j1267449m067098j259177K5249175j4860483j717409p401689
5109a5441765K1546120j0884046J1280091j1713711J0765298j8317605K1467773
5102H702155j5392670J8265493j0011924J896452q556374j1709118J678486
5095a5127500J6330458Q146669j7065181K159508m209076p59286J1536472
5088A012064p370899J420988J3520815n889213o464426o15285j885328j0665228
5080a6936512J4970294J7447182k4184703J7564924k1522182J7044464n983813
5073a600346K479325r920584l734114K6525311j7027734o617115j0057398
5066a9952655J1067174R631780J3265056l0317009J8948553r227169J6524617
5059I940347j0848562r567166O36636J7273747j0466187o23747p234055J8461430
5051G572443K128397r179173N918907q16973j4448033j063419J6839627j0302173
5043c350397J6049832k5757663J649659J2647389R849770j444845k7767129
5036a8123384K2529122j4634825O991128k338769M030079r592984J3361061
5029B221428L535052m605201O864979j141540q212015l620593O771743r3072r773490
5020h052709Q907735K427424L989258l1611614J0226843J1580846m989688Q972360
5012A450455j7566780J8669694p562845P862741m064414k488774J0292957
5005F593034q736371j1429051Q772785O35689J4959003j7313709J1382409
4998D863789q188379J830388q06554m613368J0247758J503646j5690387J9450595
4990H597488j0595205n324360O158547n025429P791546M733470J0763799n793273
4982A1306583o014158k886548k5944318L2749196j3936722m209505J0885420
4975A949948q320713J5905824j2406728j2612024K0955331j6654365Q175119
4968c007608M195592K553542j0481465J7913338l892313p697776L822523o700887
4960c295054R50176j2572788J3343708j477553k511307K1337912k2992902
4953g217808Q078877N129235j1050298Q122397j656461J475277M722j982146
4945I03795N811735R700826m828411j3436050O471567j1004730J8299919j7818328
4937e899677J770435J608423j856553L846771j0029289L197846M569705O959927
4929D167588M583586j0631097J930279R083248l602496j6158661N052119p723081
4921a3298515J6230587J4966782k0314625o092116Q63335J5704318k794015
4914E265751j3264218J0735519J2063481j3175182L573186j6741313M667685
4907f875091J8835968k0382044L288038J01139k227679J8723743j7007807
4900e543733O157343q200159K2053550r372945k9142690L91348K3447908q228691
4892h438069l736357J3927929j8745671K4808869L634687j4882949K93697k689305
4884e827169J692317p837123K3201333j2275050l023468l638016Q909735j6441172
4876a5238613O027074J1433875j7564530N466489J8271705k702107j1643649
4869e949756J7437841j7569155K6526343j1742807n332987m062790k642017
4862c335328K76730j1799034K3777811j4998999L949578p011639m506166J5120393
4854A473346l999574K857846P186246j8858970j866179r17400J7691537j3626604
4846a0059752N254739j2380183K3842107k2256812K0257981J2201222k2990471
4839f131169J493279J6109334j2520870m380125q768016J4752318j2779492
4832a2224741L6252196N193267k0114631j0342820r979901K1521236m808517
4825E496089q341880K559094Q729152l797589n778228m665961J7878798j3329677
4817a250202m76341j662160R536996o985864j966001l896535J9012028N408291
4809A7720212k2559476J8988184j6127828N655345k844660O54140j4908646
4802a3422729J3011991q200013m791176K1620339k7108016M3098129l0827218
4795f618693J0300122M899262j9261385J9153941l5736338K0485130Q897113
4788B119152j1285137P515297M191859n574391l672980J5352095l105288l088408
4780B452199L821823j5993792J649001K0971146l2591065K7968259o865744
4773A411827k3004790J7658871M416649j516012l711974j0615522N039222N524736
4765d796993J3149161k337512R094949m403687j969255Q651000j8871788k633917
4757d118042J1671325j4332908k314961O005290p701915M906742j117429P926027
4749I24129P330707p134439k06970j0977521k582977L588688j0608396Q696339
4741a0970440J6309861r151618J4968353o416363j5889724O100425R717025
4734D667519R297420q382773j5718171J710321J4227764k0634036J2449558
4727b382398j2586166K1686747l770559p543612P812512p99714j0660556j3331801
4719b1575547K8181173q253131R89617k3287092J8111124Q325733m797597J3162752
4711A0857032r507281n583399J4320911o069076j0558937J4492076j1025261
4704c073935o828198J3890974k058646k2410884J6310093J0137366j8013535
4697a2046765l21066P786392J2026438k8927893K0637112L803467j5061778
4690a2104093J4317733j3433705J2198379L335401j726340K771068n248171
4683A10272J9121192p273226p789267k5780542J3105005J499420N999621j4947456
4675a5954981K8173297o120757n834767j697125n977548J6363609j0805977
4668a854249K732875l880087k413136L166658p984452J7202843j2431428r78696
4660f439672R432987n997266j2555317K1591104j219376J3415003K8929957
4653D7157420k0174120l4535129j2735242K7599386r48816n430143R316104
4646A0249460k0031867k387573J2887500k990953J4255645j1967896J3426155
4639A3440471j5255533r704404K4564408k144620j7652975n947352K4289632
4632A1589627k8558399K2281902o321129J4769780m724047l9964915M2946459
4625A2019278p743790j3887102j046191R122830o238951n290253J2675728
4618c88451k662762J8318953j8670538N149633n752398j1190244R563567L066451
4610b565789J4905915k541140j5352659L971578j28232J5552064l0376499
4603a6534762J2946650j9332756J8222152R510068l274308J330937P830912
4596A0698893j6580097J8375206k2838864j6112992K2112117J8887598j7642101
4589c100240K7408108k0986420N264160m715523l944676P64527J1012240k1882327
4581a0180151J5741706p537649j108065q39776J7582076j3812673j4604340
4574a4758872J0611907J8136531k2038428J7925282r725665k336275J912391
4567b73129j1087340M178105J5905858K018133j7181997M952238Q864172J81845
4559G557885j3901335r53973Q192464m100435J7012988k1066818N39255J629872
4551e090097j96467j117077O908154N946867l607728n095024K361199n574242
4543e464415j2525168J8044295m447325J6464472k0361317J9578832k224688
4536I064686m206677k876618k0765596K0891689o116106N711899j0338615
4529h635338N262416l209393M552369J028488P82036n026842R809064l055041
4521A507759j0946367J7793200j1489727O736046q147984Q593601J922272m623524
4513A345276n015378k192345J630163n953209K3046094j1949027M720177k6418721
4505b0786970J0624154R875184K727342K794500p986905l442785R062815J2554765
4497A5422100k9019602K5238947r040851k686515L906999J139521l970505q698226
4489g708132J5781716j5052619J619700P959151j1202018N516269P925880N027417
4481I867364k5949551L0634717k838526O476249k2242482O39055r677545K1228548
4473H137829j7369075R824528J0678134j3035054o265722K276463K3481713
4466A7728816j5192809o924207J9770898k5635402R608951O222073o527665
4459i49345R400422l508403L595512j4035399J650034M595036P288406l440274
4451D595989P435647J969855p898799j4781933j2242105K3715853N200888j6804904
4443h809509o668732K3651290j2228147p494307J0156807P58528j6733562
4436a7367632J9909407J0451686j6136184M603485j009184m144870J2430398
4429H737106r368881q139897m633600K6510271p965620j491655j6683544J9766752
4421F730932j1007838J6794106r263350Q109093k7651493J7320199p733881
4414f702232J3839916j377136p722735K423383J510790l833114O824637L021237
4406G984746k5986370K8876348k0721848P370734k0994979L6932801k1052012
4399g590580M511890n414479j944141J6411097q454457K533699m320946J7066660
4391A2798743k874314o540559K392924N050789k4207758J8558599l515850P109773
4383H772347r253393j6086075K1233165r762075J6966571p838845p556262K5132520
4375B1607953k0201820m152827O656848n608963J2997844j4698749M312005
4368I12291k060167o044589L62747k622131J7448795N847859j5978371k61023
4360b394589k2447049J6631596M530562j3550806J5606563N002133j1698845
4353h320435q49773K7132573k6078498J0524199j4304837J5599334K859551
4346F562114j4249705L070540o47115N342325l509640J0527199k3778062J3109485
4338c572859L320645M204415j7557567L110962N625373R634732k8486555K6123637
4330B402783r291874J2619127q870824M871925M937018j0030900m223369j6115624
4322b3701738L2221271j2889649P862960j1270979J025308K585147O215798
4315B048118j9936901J1595285J653250J0921825p644869K8595228j9509440
4308G722496k9508072J7391086Q018110P268034o983505j0800796K3708495
4301A6815848j2014603N066562k474833Q419463k2901741K593925K966531j1942361
4293a3471209K4735756q050782P300716j1181554l746005K1335715l2051963
4286a5129326Q494115J4680156j1941593l783768M481031K4045141l2226698
4279a1380942O002412K2319235k6625544k472480Q617894q963757L674391N998428
4271b830363R88118j0185741J5017453j1732845Q786615J1234352k0901743
4264i624154L4644870l0778627J7227068j0388490P920905j2110708K3955322
4257B0846186k5568491R88724o901014J5312881L664758n353186M633279l297763
4249D325374j0064865J1088348j1399151R5648j072450K3155343j6991892
4242h63645N828478L719684r354239j4195678k180139J0700966M221218r3891
4234b217246J0555762j2240098K792758J014544l633643m122309J2019191
4227D168959k5279388J2041192J255957J6725650m225626M71097j3789402
4220h631561J1953653j419828K091686p227104n690866P166781m24623j3476905
4212a5658767K6349195j4589437j789320l331701k68808J646998K0328252
4205A2686412q349130r005296J375745O839979q729971J5646266N335408m1805316
4197b6005903K2494350J0823406k4978467K1494733M894819j1969421L45977
4190b900506J4666922l3778811K2175951R268344q680212j0603089J4190604
4183D339203k876014J3982422k2750461k709167K383151K2942493j7179196
4176a867569j0793011Q436302j099773o389518J4566072r215374J221417J4204352
4168I062898R08340n316623j8591249J1786734P658949O388938m906677R393439
4160A6384749m734810M696107l1883118J2680497p051073J8045515M212266
4153A2350133k4143740P20238J0232801k397591N745663P0270N833141j6587722
4145h176807J0051348K376933o116599M656963o441382P905448k1428623J6193896
4137i78823n179486R131438o840129P506775j1481455P918274l692943Q865539
4129E249190j521427p302140q080282K7457983l078002r576938O431744M99081
4121A0079209j5862410R952869n113270q113715J3798796P638241j5752281
4114c372561m089932K4268934k1402773k832419O610880O603389p905408R695956
4106G576066j3609600J7360181o843541J396232p304072J536668J3683637
4099A3795571p234241l115087l18993k1758684L1057624j7639378J1031091
4092E817903j2254964M690055O376903j0366808k269383q592610J2478815
4085d120089n862923J4547719j5808611J1497842p444488J0696982M082646
4078G589078j6746085k033075R039515K2088463l2664169K6170152j0709299
4071B734580j0706135L893657r877030L0656809j6768907Q154857j7000866
4064h913035J381640M569961L604527k415041R180429J0299438k5458779k177767
4056i928627J4997487n266056j9332623J3251464l671549r11870R17693J3204734
4048C260653j925110J129377j4384744O211985J0029475o707391l13664N892760
4040C193341r057475Q443187K158125n73099J076899n896458O166508j5359814
4032i848786q09444J5206727o932399K202417M073595j0071511R355397q269783
4024e093787M566615r413859J8829305k0349625m48082P763620M125253J5723576
4016A5703016l5681469K4553001N066208j3528554K4889775l8809650J9669388
4009A861715M522556J698592o390375J0930186k7804613J6127452J3009436
4002A3954949r814126O359381j7413477J6216745l966736r241066j4323814
3995a8228144J2699032J3588951j8776668J7317214r600605j2540367O360631
3988i179956J8256274q235961P669693j5334355J2057714m550272J891654M048524
3980F623315O672069Q53988k0983790Q908489j4935079J5684933q777946n41941
3972f495962J189598M476669p343837K1110863k6184356J8681397j3480879
3965h046507J1625927j2972738K120045Q775729n051740j5509049J4662877
3958d395456P30316Q85199R883429j0133597j3899385n066347K1980655m881815
3950d897001J4167227j0285641p00161m104567j6721732J7573038Q858898P205579
3942A1095640M126465j6359735p249151K3564313k4374654K5543764j3146020
3935C200622o141726Q861638o641891J0210235p035339j721275N455313j8186840
3927a1999263M439819P857593J0228777j738364j1996423J683664j5098243
3920a6622440R091257j9712700K0814363j9442107L0815576l053269j4451186
3913a2560506J7400502n978201m93502j305887Q883022k3236094N714131J992002
3905i584533N469900J683425J257834j734535K922123j3969519N650276p309023
3897a5614052J3587453J653030R498384Q441909j1845593j0605255N551725
3890F67601p393816J2501597k2054851L1005138k2654088Q878827j0665344
3883i714936O131022J3447429j7424524P069092J4878643k687000k0482892
3876h783166J0386491L768424j0044484J842054j6871352J1916985K3078207
3869A5293159j3550048j3728942J1765461N240501k087258k2661833J0959983
3862h768977R530075R22161o425275Q999024m711120Q770434j0030942P287875
3854E573255r841811J7364528k9317097J2302492j0127259J0705373K352725
3847i87794K779796o12403J272596K763186j1809887k552829K7415484k2989924
3839d721775Q735537k208043j1451790Q530215j6854497O516268O60270J3560849
3831B767034J319105j5584795M784992O202823j6215095J7990632o473497p151157
3823a2359958M615911Q303286r440849P693153Q133888q373354o195702m936696
3815a2560321K4604830l731728j2363102k037174M314556J2069981k0365585
3808a0068543J1768127r711513K4692969k4645000J37388J0407579j3999393
3801a1418386J8993018j1895477J2409977j0241820j29458J4284011j8473103
3794f471238J0140057j0977577O983273J3823700l416794j9126377N819988
3787c224968Q242122n100856j3747258M641006J5526685J3529130j4684494
3780E181367m702382j7691495J7203026R675406k9282457J9722666p405036
3773g298905K1759278k4550116J4058849K536822j6734006J9902930j2401841
3766b726989l52904K0472797j9385834n260655L066642o946327K1274371j7133785
3758f992684J3641193o218971J1520119k3918659K0690202j7516306J373130
3751g421976l03419k657826J8987377j5207821J0238979j2551054J2187256
3744C271516J4381203j8176879o950202J2548271q180322K5406646l1072780
3737h772547J3884858J725321k157407k3801170J1912519J245960L929982n970153
3729h002637J9713397j5815508M639380K487627P335869L951392j9569353
3722e259833J1822101j5425832J1506498l899430K5504650k6197321k913781
3715d862948o18268R058175J5544028j3325915p828819R418836l309939n172064
3707a096914R982229j3152289j4012211J8566438O484034k484889j368453o937996
3699d020051P905466m315560R210065j849541L043495p551992j2812222M860947
3691e529393Q337790J5810429k0683992K170182m650078o069958K5361459
3684A4746439k2078310m170177M949089m15041J4791150k066023m95481p451450
3676b189804j4809160J4673701N623628O32651P203781j542271j0250690P695521
3668G037357M783393j5460382j1901820J3404649j9228337L5626625j4069633
3661A91852j2706595J4331909m328287J491432J1987323n534922L33431o161804
3653c95661o635583L685954L782029R741195l0148823J7719341p120248n735825
3645a5107621K5376361j9689624J4152541o949512q713361J1558287n759314
3638e132243R366213j9771562J3915587j6246305R018554J9273522k0687071
3631a0263305M993405N667296r510117J6477928j1689344P037065l662780l260171
3623d210023l965366J8968144k2344499k200077J9105999M202131q478570L327935
3615D405674J83345o108288o831918J5068493k003768r319238O937641J350539
3607C682480K852830O681861r678333o568642R044545j7832165J7337488j1441426
3599e921362R937035j1194647l507119J2030052l229109L560185j2162702
3592a0487667K387737J2725054O79480J0233023j4155861j9089449K897377
3585a4810306J8678700l778695P948170n395404j2785884l53571J8306324
3578G809334n759974R467046k743806m360366j0747976j8360423J6669048
3571h027117P768262L947862p940715J4702784j7252561K0586459k6760676
3564a2975702J9668606q658855m828609j400826O501471n22179J3340881J0098870
3556B1223657K5006013m1154672J0357159j2236816j0370009n297666J5839963
3549C367629K910084q962491J1792900j9763380J7244431j7537843K5178257
3542A4229587L955846k5506519J3615186q653681j11571L720987O839859r438185
3534a348491K956371P458697n278837r244271j5342873J5575470r786695K0212358
3526E201729P993555j1273154o709618n83752n287131J0839117J064087j6245353
3518a5000520J3702776Q206160j2231009J2120660j0849000M436912J308859
3511A694838R85905j6431466J0205937p056178K3083152k4970864L875312J6565933
3503G952569j1677488j255910Q895059l175733J7146512j9674083o445458K249420
3495e985112R077816P088917p993764r626701P641655J1161825p122266j2372632
3487h130262J3313596Q038262k3143440K0391858r095775P748562j9221760
3480a0098959K2405375r090633j1033712n697464J3980451J017587M092693
3473E575338n057681o593462o904442R394316j4583389K5367565k745595N854497
3465A0307147k1397882P706270n044928J0756529J6579575j0873715j5070122
3458g037126J4150975r043102J643825R155348j5150545J2053783j005287J579895
3450F347766j2271718M586637j5770960J5150179R677341k7872227O484003
3443a3668979J2255482o761791M240526J9834270j7930819M023346j7839623
3436a5847588P676321J874920q005794J4257949k600398K665629j5368691
3429a5347652O596717J4118847K299269j3302505J5584652k1387387k765851
3422a4203910K4181072j7073583l191187P544341n080786O279462P519780m439147
3414A536042p77020L30438j735806J1871422J281185j9772831N023391K62637
3406a980542J0428631j6115692J4733679j0941985L426365J4250573j3646867
3399A54162m565347r471384L840196L146072P996999N085991O430728j9054582
3391f437165n20975J3139835K442822k146231j3793340p257548J0060920m8832
3383d560514l447772l325332O865246J5357098n875085P562049k6294902q57793
3375a4577005L795123K2646140r259067k462999O999373l804144L409263r368831
3367b622147J9613045j3889132J363226k321959j4077698K6991463k9506094
3360a4449296J5464309m638507Q893741J127j3034536O798105K0509843j8018362
3352A526424k960953o604188J1333214j0408593j2242447J2584533K6806754
3345B0034744l7062941N063257k496307K636573J1752711P304304j4339108
3338g106767j020802N602827J467629j3184820J3055438k518739M667228R8734
3330A060728m402231K986337J7655826l3405661K0876492P819496j8709594
3323f118607j335159J2259313P319838j8046070p185396J7153103k876436j4115718
3315a2945132K1405400m165465k1162974K8434876r989010M312279j877726
3308D012248P13280j01287o308771j2359899J4594288P24738r564370K2951289
3300A4661516j3331697L369004O164868j3735171n647711O435491j252912R419826
3292F083214L476135j2412258N329927p466171M971940P455971j0648086J3918468
3284A0709140l520063l810933j8333284J278239K9339080k9893008J7604652
3277C373823K438769l853841j2388162P456979j5808574K6718564j1574553
3270c636995J9052862k5596240j863554J4187783r512834N175610P467468q425794
3262c151694q00332J218157R81816J1851741j381224j1752249L728773K355718
3254C050706k280912j3942600J2693160J049219l775270N161142p98224m421730
3246c264509R653919j1554225J444336r006861J850672k829656Q082894j0991685
3238a6615115J7519252k921734J1530501q027256j961523O712416r164125Q378549
3230E450965j0278513j1318866K3601552o139816O649546j0597541J1311950
3223H679277j1888875J961206o683293l895605N110333R301706K146129j1879622
3215g148744p033901N148913j1412961K1695119q143705J4985421j3761661
3208e671519J0890r91518l934006J6488132q159703P999709j0289018j2174550
3200a6721583J5333929J2590275J698212j6826750J9579182k1817428J7601107
3193A1436944L29584j6524570N54357L97703R275688r287834K397342M44735
3185i76051k210919J1771398j1286228K3622566k6468068m630235N900169J0937012
3177F659644p649514j7324200J7534404J5819757j5119316j5459153J9083881
3170C545503j4038010R977769O377430j4448788q811022J5598916K807969J0289218
3162A1298985j7791647j120410j3709633M3236334j7187418l388195o56039o070502
3154e388525k091200r83631R876661m079205J1395983k2424103J0714915R828964
3146F849859j9621726L683249J627288O783210L70185m816680j788653L703200
3138c210068J0397128o838286R48499N26488p593482J1376730j7982525p942570
3130b0318086K4140441J589035j2480725m48912m748373L836666M278226j854567
3122f006295N701598n018460J6373118j1487517o41829J4626852j1561247
3115A986220j477215p462524j881200J0412708O587582k846841K896671l438281
3107D777120J640044j7956653K5281664n226333j1981899m08269P028962l540782
3099c86146j8106357K3940978l719779j2731824J608209K0193354k1464258
3092a0665823Q161324l629630j4744329J1492291Q492848L055669j749277p011518
3084f598445n270387J5088793j6899557J8788489p538540J5412893r992044
3077B991202K146872m009456j108614r505161J3508602q044993k731429J8808762
3069A2055785r420880K2992514k7299717N094231j60795J5718110l1107852
3062a2128604L2544965k2392710q089673N936270K962265m515258Q681137L074690
3054F073082k0799823J3155292Q790963n937951k3780332J2007213J2710071
3047B218515M641370l224337q283133R555467N208006j6274046j0110607J9373541
3039C104776j1043578j369151O166142j3274765L2121714j5796421L762563
3032C671280J3837935j5140283j4948400Q619341L110181j6747851J6655109
3025i42688j0594058J0701132K642381j3345663K0872117p616978O355508k021433
3017F050318k5563150J4235589K981294N003797o398366m449601J6034835
3010G894716N492378m722168j4013965m834405q192136J3199545Q401288j7112354
3002a3887101K2489197l85945j679284j8813952J5840204n743730l557105J0879405
2994E141689n128902K062220M67545m760665o625500O208672J721832j5559743
2986a6472852P323392o57135L464235J2040773r268025R323886j9624238K2182894
2978H312930j8076067J0320810L45243j2527156J6083488R981199k3147423
2971h706976R653582P635510j1517564m273680J0354946k486963J087906Q01362
2963B548123J6243015j3128762n282656O80299j2134244O021617j477682M574462
2955a955828R797753J205962j2046587p104387J5354614O221304q844049j649567
2947I79215p621627K054203j021012J0721208k9186381K2690019J4746812
2940A3362437j1134684K045072k4920424L4120571j5347177O349784J0515292
2933A4990871k3026973j1620755J5665573L042917j169637j4498543J6471003
2926a45544j3196680P707747J2829536j0979087J7255823k8849664J2503559
2919b874310K224409K236740J3324832j5498491q559130J8260054j6378606
2912g264502Q834280M503730j5140447O921834k891351N027467k919834Q86548
2904b042275K533782p545998L375547l570549O27173l765979K806838J0007026
2896B425565j3990260j0120189J1707275K1790567j5289548Q170103L197713
2889G891226k6090265J8870273O921605j8287434J8154145k2451719K639957
2882a2352212Q627212R55353q906680J0714111M419678O026776N266495n528966
2874I221767j5815258J5097198j5498425q647715K5965285j9597002J9773297
2867A0499147j929130k468850j1884400J1165660K506139k019665j3305620
2860g436719N295540M422615j2937252Q275274J2062035j076833j1540416
2853b935756O377122j550128K346233L248184R76597k1052744P818396J5205938
2845A0433842j9934427p526928J2298163o305131Q473550Q938316j8381151
2838a2003766J5474175j8706326n553655K8073857j0097826P11614J1035725
2831H933798k2911375J8428385P755743j9058093J2450956r409819K228667
2824a581738P002116P353130r974631J1139847k7563563R52659J5542028p973344
2816e103496K887767j1517588Q214498J3026799j4301627p359647K2844105
2809H690811j4060710K32876J4831798j7399208r671020J2818259J125071N100320
2801A668197j1097460N287757k61474J7413655j7189121R628955o421181j284246
2793b254918j4120481P320928R963912j6474073K2854753j3174259p477047
2786a3361185P074805j13911J2666990j6129860M763306K1797760k2669975
2779e972070M234913J932231r798984L954179J0330471N349957k4325402J3335336
2771i59369J313132p994611j589435j460089L0132084l1595466J9334034L797841
2763A0978121j2430241j161267m019731j513163J1514314j102365q649477j578889
2755g962698M805399j770640N675027P517152R188960j4402624O22236r393196
2747e720384j141958q218524K7424169j6116276j1160534J3795280Q347180
2740G208953j5015742N268915Q554909J3671849l2592897J9746772j369638
2733E473121j4760437L157311M532248R58160J4505738j3613124q542726n385001
2725a3674710R582676j3854728K3856387L550833j0762311l44740O950306j2338342
2717g034629R42385N303917J296060l66318q523616N510869m624873J8903257
2709A1407052j6457398j3615222n443999K6230948j2105609p260458K8779432
2702A1534746p459736Q501163j4927205N17129J0282250j6485801M005283J0378545
2694F346374p654437k127092R742929j3466527R655989O726266j5242275J438589
2686d580184o831743M477376J3127451q091081J3376324p119453j7864990
2679a3506300K520971N343696p588126L746254l590603R810017R052560q720756
2671b932287j2622486J3070334M718552K672287L353181j1590068Q049163k2008452
2663a7289776J3600283Q408607j2870818L300927J3090984l442040j3235064
2656h436897O9840k388091N873600J4504206j6175694J0590312J7196952l0561299
2648i327071J2938899J6724686j8876106k2392921J0534689N234589Q55161k166432
2640f474506K578167j3879729K5555267r275002J4787673n087411j4908941
2633f704482l956174L652561M079550j549531j157160l224320m422280K2656941
2625I375105j1419537l554488K31840J8623261l0278089P668876p086038J1702880
2617d736190k093753J497490J6537815k791561j2637918K986268K236087N558930
2609F557168J1937842k5475075J7350305j9986515J568889p096761R05323J4707558
2601D68734o68195o821719J638214J2027707j1204628M681594q621358J9496371
2593A0996720j1282401R562018J2304112k0469523r232268J5652582m419754
2586C111486k780206l586827M173914n453755j4645998J1172966J2092222
2579D083802l644368R164624k602807k2774584K4726395j4029434J3984310
2572H907938j2488740k316665l771247n744663J0964294J1428296j8865420
2565a1886207M047796O100960j5126109K8604510j5448422P996429N185348
2558I474305K33695k1808062M830599J3998270j4621632m098595n27674K0513707
2550G994613j6517317l174752Q706421O79282Q501233m980409k0330316K2330226
2542C208981m193946m052132R252412o398216p845176N515664K539590J2759757
2534A0786934k3573521N570694J2750372r806664J4023522j8299715j560367
2527a0108745N561825J1064010j7302936J4731679l825756K362372k497114
2520a4665j1279806J2127527q84291J0048793j7617291N112249O518443k6234416
2512b2223457L3095645j9420506J3958949L73481j2604660M290479m455384
2505f985453n602177N459697j4321084K0192700K92743L871252k219010L346749
2497D035417m484635o892435J4315431j8221436J833398m256273R950056J3679876
2489I959399K550628m784753j5740064j110811J5273138n283968k27545n170724
2481d534700J3352754k2218208J0395831J1011139j6078011J5320985L179419
2474A0429209j1232118K01322l376903N440727L771022n422742p168408O444423
2466i13468J4682852j5583781j3754127K7986793r277827K642451n311196o644029
2458f172332J6022853p453055r573496J3070294k4018849J9943648m808388
2451b989325j677837J9241562k7342549O047610O386018n128331J0144131
2444D681279K600739k469457j1816688R634641k1214509K7889231P116544j6568765
2436a46985n245816P381237J0300105m591546j526954k982550J037298M878263
2428I103052k3719038O665135J5774971j0529753m075543m659268P075971o501027
2420a0865500J7952651m088524J2132466j1377468R069224k7790272J7795619
2413B828196o366611j1771688K180648K6783288j5420314p924612j538233J1222031
2405g295J056820q054617N132443J2156827j7536533N53145q400039p495610
2397b2594859J1217261J4908677k0095987J4168545m943758P52110k68408J3589233
2389F732814j3708697k991352M947257o611618Q780902K1712192k8637894
2382i776396J2030093j8642855J3237315J721783O870988J3474672j0757040
2375H158560l655477k9259103K3806427k553969R890619k4675110J7676776
2368f11277Q330836j8961537J3782860j8000339O251850J5579064n165464p977424
2360f771431J6695916j5080076J655304J168102N238267m434093R102756p683854
2352a09109l696130K0251430q946981k3851515K1506076q216253p882593Q164272
2344b780803l703786P970247J3841931l1415672M870668l17419J8936618j1811380
2336d409596L963272j5800735J8382457r239244J7939985j6646772j844253
2329g654886M656363K8407976k4665865k640109K989726P329364j2072888
2322c650319N078904j735508j2005091K6831540j6680578m767692M080106m453210
2314g301848l429852J0307476K230114j3308160J0191759K78663q239014J6801154
2306G530292M738501K268851j7940546l028336R494175o989298l467016Q040761
2298F47384p159425J309915m33861Q817080R716494j594415j1520195M606922
2290D389899q164510k519857J0484607q98684q359633O98779Q14887J9969148
2282A6414636k4063584K3543558j6991440q35799m216902L579404k82796J5403232
2274A2550309m847830M802012o935817j5177926J2447555r949984J251688J6077621
2266A0217628j6932366n746803J470548L383285Q619004k893982j1781974
2259a3664660K4137208j3217793o203933J8789192k892868j9079714L074976
2252i057592o156509R121082J0592423j5671677J6556819m66730j477627j3937611
2244a0497422M149905J181392l550414R315454M415195j2933950J2868781
2237D948941J46206j7422726K3612107k9525216J0908298J3649200Q86797m209084
2229B994523j0348951N312556j3072632J3112743M739368K255562P00330r083013
2221c389514l774565o422550J6311766j5366016J1557474L900375k713343n306045
2213e202418O911938j0066355k647867n256536L107735O482899J9450517r883436
2205B896477j3757342N989780L257545n68447j694249M96858K057306r355141
2197a0677213n091653J0659822J6014182j1130098k990439m760938J8410110
2190A0433773k1100727K5875457o458348r113727r240897J8135947n990614
2183B540864j5595553J5287408j2503511Q611817o997569J1262442q861538
2176f255640m901048K2320969j2443755J8776537j2184432m401127n947245
2169e035741k58040N432142K489435J436253n44280P53203j8690117L0303699
2161A5886554o146580k5924448L242903K2445160j6523027J9328293j833205
2154A0475650j4250661N180368P032310j5583702o280003K639703K2224042
2147A1437707J738608k2017246N343425J3480499j3236483M644758O885955
2140H277223Q044624j3201991k594559q196863M16136K881511m056340N686868
2132b743391p649160N181369P66109L104896p556425k58729Q589652n047823
2124e613502j1970011J2395947J168742K213763p722905J8525156j2036944
2117c039754j2677624J0977503J805522N900240j6640046J6145528r722467
2110g251098P576346O517295o952294P520176M785441l256270k1952251N771381
2102g241274K1525010k2872431K113141L857139k7258355K8138673l559640
2095e297737k1741066L4386288p469393n9944P598971j4264640P59125p748911
2087a3837307L6301350j6977897j0333255l357114J3336898K965182j0876189
2080b778332k1727688K4981628m362112M514592r296455N537830O352352K0899925
2072B4121740r194737q298694o365046M511820k0757236N547307R677960K3445853
2064B2688967k5492850P702669p780423M494871j0805253J1540993l145371
2057g96397o901883L946778M111575J3765238j791963j5995281O266166L128752
2049E732985J2307060r125515j0127714n057522j8393136j29535K3819370
2042i74007j2635604K2494420j329278j6827866J4605850j896032p891831K833591
2034a620757o771107J6188693Q690710k5750850L411822m533844J2321679
2027A936346J0599720r809259m727879n254340N633094l326056j7713742K2436333
2019b25783J136948o831528P831875k809692J617155J1815137m566544j3530627
2011e563059k394200m486999j192894J5996615J971069j741796j1196970J66482
2003h441752R173776N919788p764236J0280839j2308932j053526L563674N022530
1995D392161r441864k435061o637350J9444180n924119j2577571P61872J306088
1987a1111664J0624012j8346234K9316036j8320241K106630K8688892k6098348
1980c140917p496291J0711297j4453754K0919975Q10267q406805K965306J216577
1972C125655j158217q542151J6325509k1050091n05939Q306230M630353O21318
1964A752667j0718273o869453J5138093p831335M007515j907271L32541J5404911
1956I309395J514811j2092633J863335O337427j6404955J6218328j4555159
1949g809451M282385J398312P00955n59332n597741P774106O593171J3408242
1941B0190647k3547053M5647Q998046Q054802K928993k0027779q993343K5150285
1933A2800245o516549j0436021o329480p241503J2779262l958912J8910585
1926A0007627j5667736n084518J2473844J586061j6132146J1165823J0625093
1919H974048j2690894L681545M835556j4581451j4647504J9680479Q188268
1912C440047q642468q648565R924103J0068340j3008733J0278647j2589410
1905i178039R888345Q411217k543693j3784140J298375j775247J8108649p609206
1897B816261j1625794L485489J2925287r63923j1037622n111747L2590574
1890B3078525j6326345j9423229M50055J4528107j885335l600064J0775514
1883G597228P897543j1004570n029912J4196657k2021760Q27877m156587J6717285
1875E023761j7342254R219797m039809n769451K4346981j2982823Q74684j006550
1867a675664j2891089J5180409m213041k556104J2989032j1375055J0719351
1860F177839P108235p061115k369699P702515j6508830P412541k558608l667445
1852c764567J6102249k5893162J7066473L30636j6044167N144946M18814P435955
1844G97177l452911o875950j458836k693290j123385R857496J895993m261910
1836g315616o641615J7966910n604753j3710306J8019571j7022119J0150023
1829d157905K3176968j4686326K743077P498980k0418534n58317j280416N964913
1821a717560O046592r999241m858454M894656K3900387k6681760J702770Q972111
1813B259501k0445356J3586239m808237J6154777J509064j1619474J8254926
1806A4891440p894552p604889m389527K534572K758243N12830n296651N925723
1798A437189m942131o998179Q318965J3596702k2731173Q728976q807507J5102049
1790C704891L305444N452686j6530013m500923J0253274K568812K951381j6010532
1782h804980J0535595r252321L475584N001879r37861j2887584K6778976k4235628
1774a0326340P961681m159247J2782896k83676l778033j5269245J2360308
1767g11656n559699n607143J9173640K6317k9953822K2061982J2592208j6809476
1759d787649N449457k740087k051117L820046m305444J1530390q101914p901731
1751i088049j62004J4606508j0849546M926963Q292690j7470696l419834K4930445
1743A1766477o154281K763890q060746O728252o629701r842951N966474M146222
1735F83636J6152967k4044217J4874929k345135p209396q659001O185792L596214
1727g64211N308336J677874j0833915J6119788j1745914j7897495K0427642
1720B292105l1445252L4823501j335493m446560r46710R86486k725000k686458
1712e483381l10277Q367401J7688182l0108974R402438K924245M879582k645260
1704D713956k905659K924519m092656j0840237J1687918n078346R784411J429103
1696G623009j9018284K2524993r097827O934932j9891622K929443J3048130
1689E052774j4965719K389615O405612J492081m404848Q803578k31717J1768049
1681A6309425j9234855m333520p058107J2484473l775824Q253574r114757J429050
1673e040541k05734K786642o330646M893719N714669l686354j8286902K8524319
1665H369172j5222160O939639j3878631K5817701j3972394J1875863j3307302
1658c378112n069268J8459112n100490j9610911M630301J4442188j5090911
1651a0718091P640452L487612J1254571j6985405M940394P004174O347385j5003067
1643b031975n707925R812713j8996879O811889K124171J6310268L06926L844137
1635A2473325j2969329K435300j3265333N751338r160606Q997647O057357K721462
1627C041161k1895619K0707972j5514301O845954k268620N031823N199573J0136928
1619A1284871l967751m074864j379410p185595L813932m8137j3557543l199534
1611a8314031R570607J1276418j1610051Q103426j2418712M143209N138627
1604d110507Q502376o232820p487203M207894l001499m469417J7435598n95861
1596D248561M019684j907675k0525982N549832m70310N989324k9889637K7106260
1588e879943l256848N054990Q350395l554352J0058433m28146o887135r84928
1580B472466L55256m235527l671363p974211K7134015j0956176n927517J2550699
1572I747642k0469359J0951201M903795j3981744N548399J1956132j3134118
1565d478052o826949J5215998M214406n2319657K8386647J6569464J3195432
1558A3957289k1491829J137124P829831r591678M471089N225257J10737m672338
1550c024518J7203761j2101087p699905l65198J9084664k4908122N635806R232325
1542C057726k0921055J5396571J0732728n544362J4413376k5897503M704747
1535d057772K118072J1014719n966730L594796j2499403k64322R441773q165351
1527d784218l653706J2999391j2083658J0641626k878273r422950R539040o088666
1519e731414P04658O026199L575821j0617626K1432526k1655029J2452214
1512F187349m263944m385042m632735J3928974k481457M385965p134873k040692
1504d36455J1548262p662129L967882j5279214p5798K314072K1975261j4481715
1496A870166J2623257j8084035p545296j173136J8157576N485147r752795P968038
1488I548922k7104171O68457K3761140p133514m89234k3527888Q604697M976140
1480a0695451J3476851q829816J219813L835664K563282L119721j4935578
1473a0245514M950657P599300n496972Q83073J4179048k8574478M684828l495991
1465a5516049K5723680j6386267o28025J1607207k0858678P12174Q169625P928881
1457G52548Q951378q571900p811637P977505n394299Q255586j8614487K1782111
1449G326805o318490l84080p810160n336141Q922888l210428J1387375m721786
1441a44017J3409908l3242200K9950647q858443p748521N311077n974375J4537076
1433G241152q83995j5108619Q018662r649370K9703515l3129074J8712019
1426D904290L495497j7416419P885431j2865104M130026O284808O251490J6361827
1418A9031846r241431K115611o181912J276921m311621j2175427r022695J4278783
1410d229925p481703n734107J3077293O874333k604007n393800J354589J0130723
1402E993396j4053797J497985Q327948j8500705M448173R655619J3718296
1395A1086915R34326j858147j3933776m347205J0441294K081815R466412k7213294
1387a3341660J3913847M518126J2906396k7111330l48864O312616R456158j1131848
1379d826559J6233486l5420460N91682K8632866m424754j999777O412960n89220
1371D610224j724600j0941767K3554228k3182722n188880J899593J5599934
1364D626010K058004p443154N91349J0168J3398478j1656315j0670866o207150
1356a5293476J5539576k0790525N488539N042784q7255K828315n867691J1866104
1348a273629P488315j6203384L197898M072981K114788J4571906j5306082
1341a337207K423712m257005Q986090j6766074J3035308J0977139r092306P129248
1333A1098905k4698200J9726474k1908363P998607O849625N301458j4096966
1326i728460R293310j3869803K1044027j6259431Q211796O629761K825806j1612666
1318c465660J625519k76822q155553m648773J9350881k908797N362206p185443
1310c02442R240976O786572j4202242j227939L401848j7931567J7139542k2571964
1302a9667216M054963L304059J9543875j2634547J146701n436894J2328927
1295B639868j4215650N372882o747140Q253360K834865m917302j048179O00110
1287g227186m803986J4452103j405483m148683j7242939J0154521M459635K2631065
1279A6869047j6475432J2511837j0751042l075051r429205J9793046O801070
1272A6244270j1795380o24868k867618j3224149N184597L239957N778570o189709
1264d254330J9148563j4677183l905663m298873K8103603j2531885j0879220
1257c294988J0254055j2491848Q31120k754363P610210m884034J0637468k1175014
1249a5267394L358413J2008687k98721k720650j799996J5765084k1727750
1242a0682327M005307K748258r431065L831198L133796k0022634K5047549
1235a369918O356475M32596K617273j1856698m889669J231499N510690o360594
1227h328346R752682J0624470K320351j9336825M775093J3422482j2081896
1220A148011j784812j434262j0303448J2048018J7574635j0191972m667706
1213B388464J0812259j1976947j0315862M005726R281713j5566566J7049208
1206E677995r286989J0228763o740359o273363L895459Q117534j7161080J0985560
1198e56480J649435J7825652j7340676j2622062K1462592j5409762M455921
1191e35380M19933j3286750l564359J4927392J5055977j8622578r210976L275884
1183a1540857Q267809j1822955J1367304K815053m717730P035596p30827j1505251
1175a0831858J9304516n588816o043717J0523735j806514j3003034N507463
1168a938225p334558P560656m898879Q731420j3302984J2951008k97576n708477
1160d237615Q017118j2632701m094640J8518703m876447L144607J0453559
1153A4292584p544714K925935j5952975Q688857m37224p147976J1742148M348917
1145A0915552k3035001p276732J0649132J1676570J569912j5206150K0228407
1138I521690j941756k0451996J7983630r172904J0045592j1169583J588679
1131c596648J6612684n598423j72405j2902882K4366070j8790509p572783J6955851
1123I300955k5814318O071168J9259906j2607973q06174l618273J3910605
1116E695896j0672549j0076271M0937612k6978644N749040j5132136n625496
1109a6102548J2863372K078675p322614k272468K0784161p951206k221112j3133574
1101a3277314j819863O519795J0627482j8154483J8444776M358188R227746
1094A5926327j4968705q916966l478467Q846005P734052j0819165o201578K4496130
1086A2617633l140236j2931210n124252P534535N781364q942614K1845011
1079A7640231k3444331J1020519j9785793J2146852J249700q48027J7471787
1072A5450938l0844522J129163J1864125m903217O468387L388113L938082j7405682
1064a0914613k171385K7310068j4725629j2638232J4842305K013223l641487
1057G4250m316002p836208J5680477l053949J7398197n286908j6530079P753823
1049C883601j9987696J4848576j709051J009712J2810554l6066940K1162556
1042d048688O407263j4029994J6163585o972868K405354l849315j259445O992884
1034A808776J690266M283127N6280q865419J4786121j2836872j8448317N614080
1026a1911958K1614116j1065321k139016N298782j9449126L327673J4914564
1019E89714j746320L752611m587152j2297719J1373777K937108O095065j2674569
1011f557485J8874566M144300j3671383j5558117N812282K0578377j5087013
1004a464473J3356662J2026406k8409687l890148M773027J0687400k2043882
997a4964695M647674j661499Q066841r231923J0651057R921255j1279836k790392
989f641518o901890M92734J0776081m157856Q104618j0533534R878109n192030
981d175286m373875N341099l431740M422415n738444j698741R775198l925490
973c804864m686772J0180277r021594J214463Q614294j9648499J2917757R295129
965E060191j9408787K6158833o384604q812771m382385l380375l430857J1322212
957c258543J6019231j0815011m234544j0665635p851186K9882514j6245032
950g168206J38645J6859894j9263240P838852J7938903l0548024J1136690
943c066486O198008p654090J4377694j1227960o786247J7337202j6784424
936g606303q35332J4824931j5519090K0385125q252255J118748j363128j8971619
928a6218923L2761894k755331j5760211j1804274P906537L218991Q619452j0510137
920d542002P134793j1418579Q015389j2592462K1634853j5351375R034822J91637
912B107076m83247l492032Q16252J9038556j6554908k342528k280436M256003
904A064736O202682j6280222K2687477j6827787j6154847j1255100J0378334
897b0184727J6785701M766327j8058605K3635624Q366256j8936432m035480
890g661336J3772847M134188o242899M774687j5349034J4403754k4261941
883a6429734J7363469n624953J200704P915982r055090j6845634K2808852
876A333596O591503j6383212o880829P404162q806013O124270J0544862q020890
868h092551O70409R769620m197472j624434q410294J0920389P013149j2189095
860f140279j3808992K4230742j3785393J5707467j931991j7109172J0850064
853a987554l617965J1331231j0343562P240728k3458513J0575469J4040779
846C780613j5742294J9081244o368485j3738382J7847288j8145931J3717078
839D31131P506819j9777097Q662856R11150J976525J5986543j8529983p360104
831a0192160J3364140P970978l304310j584470k1077559J1699336K2157802
824A9033757k3499722n359899J7872102n034937n487443j1014250J7477305
817C986913j1416463P324998O575743q874255q371306j433442K2940887j8798888
809h065813m624151L694119K3289849k4648900N258329n168158J9446339j0504442
801a322828l204754J648550q177721Q66193Q257496n259983J0188782j8708031
793a5712296K9204766j1307352m429833J990132R422229l9255888J8341974
786a1746268J7710236m498526O674013j9733726J395101R542805r746731J5706973
778E303877R213682q213418m25170q860388P626828m027823j4292733K0230126
770F554981o463203O954453j3225182j4292196R454889L825255J2195009k245226
762B758780m070679J1615457k5290519J6601517o001699L739877l218528J6585917
754A2720123j4166895M000504k891948l398111J325361j7762377K7381079
747G207736n267733p493099q43579n32708N007518j964135J7516480k0039040
739f408560J1666942j6395114j0186938J3362938Q174382n948695R174877j5826984
731a2387152J4308814k8565578L2380182q304724J4578319j7673460j2065946
724a7729545P593705J9765634k2671856J1894918J9648104k1120505J3945709
717A1326164j5604918n074157R814583J986872k748124O41139O441759k2254565
709a5471247K6646505m786612k355628L254155k3352932O923879o261867R693408
701e710339J436525M351351J8340566r207164r583940M259175p928511R769684
693E727347j0503212O685798l888115n964514m564494N801529o342555K0205656
685G157440j7767902J4127733m119772K017427J6273364j4497541O692249o711569
677C171429J061659j0345517q429658K2632608j0048818J5399481k8401516
670a4960332K8278696p755253J580704r586915n336150Q138705r948440N660355
662c928630J6483948k7019906J8754102j0813577M561424l18905M172763M847319
654F738538p995193J2606466k7677461N957933R479977N592284p701557M355927
646A356914J1223779j4504693j125418m838324j4714856J9084205R294898j5951209
638a0174704J5930441K952414k0640981J6691045k256585R06778o017370M581522
630A972560J4779214k2168253L40172j360095R490985K149101m275293p440029
622f511638J0944472j0838372J3894702j112659l00429r816514j293949j459052
614f493439L039492j8965928K1040285j0016883J7893932j4637948J6190013
607H049524j4983064j752889P550877k91167L835508J1287899k0062744J868426
599d497630O853266k803518l680160J2603224p34944k8363381J6068009n597919
591a0153053J0641480o152994P488803l268399J876904K966512r996949l983930
583a0581626J8115894J858686j6835117R783811l862374M989970l715243j09429
575c55428J4948967k1828307R509724l290632K559936n269299P026679J865824
567E167464p247991Q675913j7294791J5184210j0764175J1109341J987062j6051771
559i234738N25538J2023307j5555465K6737293j4990388Q399516j2259400
552d354337J4493608j293963j4167762O627271p002716J179462j3025716K5355574
544G811421j1898861m909544L948080j458332Q623444j3681930J2189197r537763
536h914288K1661771j6624626l227527L528111L603181p650038N291248j6997070
528a9329238R901066J5217318j3544152R917362l247082R199765m758916j1028261
520g672138Q494715O31764k835026L948586j57816o002885k845443k155349
512h593592J7084560k343594j0932616O737414N651433k6533730J8171025
505g59100n246674J1069874n520208J1670490O480459j5740337j59406J1077581
497A2872679j4493416n228924O51201J017302r869676J0136224r94560P308699
489A399529n954183J8818086q585513j5363999L4238599k7668669K924388j4775335
481a4967097O440659l64464K2493752j6330660J8416399j3841253j393836k522146
473b068646k674149J1650242j5686157O693259J963482q30356n560144J6122221
465I609752k4632125O169930J3290204j4129627K2044320j8535883P184910
458A001481j2554772M280273O525844k7277p966010J6538829M319476o367110
450E750734M34051J270167j2014043M424291l658993J0758741j3351808m4763
442f431623K9027332j4731041j3707940j0236392K0174565j2377844n966093
435a4249036P767648o559763J0652243P287418k6435553L1959115j3248012
428b825940K592751m705791Q657586p185691L811818j3824908L200533j936075
420a2215717j230721J0012501l599028J3222033j3666050J6003871r215908
413f89019q488315q918174J6304321N593306k1519731K9050098o929905q411060
405d008479O56685R90225J650487J146298R581213p162491j1263266N135037
397c274291j5614642K2996484j9663783J4214663m33660K0191091r982925j5889269
389g456332J9254340k7794526Q419475P927823p142411p086926Q666330O93285
381d518942J172517O83111P774688q727750J1661396q149952R262928j487992
373G670004m993896L04816r233612l502513J0494904M160269j5241803N004739
365e337092j734468N533726k293464j031491o443113j658350P209578J9623462
357A3868788k2189381J1392788l216730m01105l873646J5831501k0993451
350i581236O976223R718979p374511m518252R038938j0116627o807211n646941
342a8310638J6294493p965300Q770928J0199354p799839J0114610N597248j005273
334A5895583j5618918o343161J7192694p023345j1520290L697345l056214N136142
326a640164M255515q703153M697493Q862802q230135m287075J3398905j3017631
318d663443j737372l174508K05253J356658P045647J0120236j1121940J804684
310a64785Q284567k0504221O120940J7029896j1456804k591109K734890n942102
302f488728J3040157j4724523J0411393N853851q344780n24967j082725J8228152
294A6367830j9034386J1345738p393058P239155j6888001J1537038P89749R094369
286A3058434k0983459J742313R798459o02808m171282j5376465J0959225p950390
278a3525973O983866J1120987J455871j6461866K2807738k4402890J6542698
271D520431j3885071L496689P824794p185322K422564Q133511O453542k9037501
263a7256363O292662j4145272K7428396M65625j4039653J8687062K77833n770764
255A939526r602645P529641O193672j0513160P874760j2548665N710130N712848
247B296107o89121k3996154J9555410O648444p599462K351171k581650O643059
239B627804p261970K763657q64799k193234J4873220o427114l13957j0105299
231f901692J3137652j2524680P021379L742361O798811j0751483j9200735
224a8678387J7700695k911393k207135j101084K369415J1838374k611239r460503
216e061257J1855277R88274m846546m549640j714605O381602N88969p248324
208c606250M147650j8030757J1513437m115021M976690P406886J3010473j3318337
200A984771P971797k4649465J1251070N7673n08574L130156O27310M07041m624535
191d352756j3331P172724p027935K706314J2877810j0473797j520032K242878
183A611875m880900p451744K0244991o295925m987210k713942R691287m49669
175D768763j5207669J6704932m469941o883073Q531061o002910O754753J2640344
167A6836260j2092800q006479O57110q552679N307781J204202R821771p876827
159b701661J0268695j5487656J2614755j7532054R619400k071743J305200P974594
151C989530j0874251P616384K159298j3601007J8927780n815030j2901056
144a0498352J1672726m614942J6820010p521332p164792Q031127r044637J2744802
136A0424610j3565019L212103L342540q958016J4481482j7625325J993502l44742
128g038865J0626603j2699234K868342J5556016j3519807J0233569J928267
121G954891j0047553n367789K3355964j0688995q900980l174728R886030k076138
113I40702J470702m547690j06086k519153J6767492j3919033J1235106j0868682
105a546642r000677J4779804j2971649J5768091j2419430L356838J69279j2327166
97a4191552L335361J8699523j8515752R920377r41149o607744L397292L083527
89a820117M49134j278836J0254953m643067p680957Q968044j7102438J7091016
81D237732m919122M982505n244094p920303l153022J1043023j711707N698020
73C013032j923362N245350j4561776N58849J6349247j5534367N693640J763586
65F04199r79031L470433o066265N464244l019374j774358O810241k550838j0510388
56h551137Q344782r015593R28126J173358j972271Q401481j7446681K3650634
48E512699p08119j5155980J0620026k654010R976502j9638378Q524238k036858
40e559880N332260l152995J975427L744923n241472O985998j5749810J0774466
32h91083j848739P497130l164576j19871n838745n89310O352435j2736200
24a1338959O279055R827386q644751J0817776k968332j0895415M227873N760016
16C064649M293879j0070920J388387K038570O51095L451866n147635Q49667l321020
7b801462Q255603q015912K86190J792326j0873945K32088J6647671
0E522559          $$ checkpoint
##END=
