# Supplementary material for: Polyamide-Scorpion Cyclam Lexitropsins Selectively Bind AT-Rich DNA Independently of the Nature of the Coordinated Metal
Source: PLoS One. 2011 May 9;6(5):e17446. doi: 10.1371/journal.pone.0017446 (PMC3090394; doi:10.1371/journal.pone.0017446)
Supplement: NMR Data S1 — Raw NMR data files (.dx) for compounds 2–4 (1H and 13C) and 6 (1H). (ZIP) [file pone.0017446.s029.zip › 2c proton.dx]

##TITLE= atsl51-1-B3-4
##JCAMPDX= 5.0         $$ Bruker NMR JCAMP-DX V1.0
##DATA TYPE= NMR Spectrum
##DATA CLASS= XYDATA
##ORIGIN= Bruker BioSpin GmbH
##OWNER= todd
$$ TOPSPIN		Version 2.1
$$ 2010-06-18 19:03:32.051 +1000  NMR2\todd@NMRSTN13
##.OBSERVE FREQUENCY= 300.132250975
##.OBSERVE NUCLEUS= ^1H
##.ACQUISITION MODE= SIMULTANEOUS (DQD)
##.AVERAGES= 32
##.DIGITISER RES= 18
##SPECTROMETER/DATA SYSTEM= spect
$$ Bruker specific parameters
$$ --------------------------
##$DU= <X:/todd/nmr300>
##$EXPNO= 1
##$NAME= <atsl51-1-B3-4>
##$PROCNO= 1
##$TYPE= <nmr>
##$USER= <anthony>
##$ACQT0= -3.69238616675252
##$AMP= (0..31)
100 100 100 100 100 100 100 100 100 100 100 100 100 100 100 100 100 100
100 100 100 100 100 100 100 100 100 100 100 100 100 100
##$ANAVPT= -1
##$AQSEQ= 0
##$AQ_mod= 3
##$AUNM= <au_zg>
##$AUTOPOS= <>
##$BF1= 300.13
##$BF2= 300.13
##$BF3= 300.13
##$BF4= 300.13
##$BF5= 300.13
##$BF6= 300.13
##$BF7= 300.13
##$BF8= 300.13
##$BYTORDA= 1
##$CFDGTYP= 0
##$CFRGTYP= 5
##$CHEMSTR= <none>
##$CNST= (0..63)
1 1 145 1 1 1 1 1 1 1 1 1 1 1 1 1 1 1 1 1 1 1 1 1 1 1 1 1 1 1 1 1 1 1 1
1 1 1 1 1 1 1 1 1 1 1 1 1 1 1 1 1 1 1 1 1 1 1 1 1 1 1 1 1
##$CPDPRG= <>
##$CPDPRG1= <>
##$CPDPRG2= <>
##$CPDPRG3= <>
##$CPDPRG4= <mlev>
##$CPDPRG5= <mlev>
##$CPDPRG6= <mlev>
##$CPDPRG7= <mlev>
##$CPDPRG8= <mlev>
##$CPDPRGB= <>
##$CPDPRGT= <>
##$D= (0..63)
0 5 0 0 0 0 0 0 0 0.06 0 0 0 0 0 0 0.00015 0 0 0 0 0 0 0 0 0 0 0 0 0 0
0 0 0 0 0 0 0 0 0 0 0 0 0 0 0 0 0 0 0 0 0 0 0 0 0 0 0 0 0 0 0 0 0
##$DATE= 1255002844
##$DBL= (0..7)
120 120 120 120 120 120 120 120
##$DBP= (0..7)
150 150 150 150 150 150 150 150
##$DBP07= 0
##$DBPNAM0= <>
##$DBPNAM1= <>
##$DBPNAM2= <>
##$DBPNAM3= <>
##$DBPNAM4= <>
##$DBPNAM5= <>
##$DBPNAM6= <>
##$DBPNAM7= <>
##$DBPOAL= (0..7)
0.5 0.5 0.5 0.5 0.5 0.5 0.5 0.5
##$DBPOFFS= (0..7)
0 0 0 0 0 0 0 0
##$DE= 6
##$DECBNUC= <off>
##$DECIM= 24
##$DECNUC= <off>
##$DECSTAT= 4
##$DIGMOD= 1
##$DIGTYP= 7
##$DL= (0..7)
0 120 120 120 120 120 120 120
##$DP= (0..7)
150 150 150 150 150 150 150 150
##$DP07= 0
##$DPNAME0= <>
##$DPNAME1= <>
##$DPNAME2= <>
##$DPNAME3= <>
##$DPNAME4= <>
##$DPNAME5= <>
##$DPNAME6= <>
##$DPNAME7= <>
##$DPOAL= (0..7)
0.5 0.5 0.5 0.5 0.5 0.5 0.5 0.5
##$DPOFFS= (0..7)
0 0 0 0 0 0 0 0
##$DQDMODE= 0
##$DR= 18
##$DS= 0
##$DSLIST= <SSSSSSSSSSSSSSS>
##$DSPFIRM= 0
##$DSPFVS= 12
##$DTYPA= 0
##$EXP= <C:/Bruker/TOPSPIN/exp/stan/nmr/>
##$F1LIST= <111111111111111>
##$F2LIST= <222222222222222>
##$F3LIST= <333333333333333>
##$FCUCHAN= (0..9)
0 2 0 0 0 0 0 0 0 0
##$FL1= 90
##$FL2= 90
##$FL3= 90
##$FL4= 90
##$FOV= 20
##$FQ1LIST= <freqlist>
##$FQ2LIST= <freqlist>
##$FQ3LIST= <freqlist>
##$FQ4LIST= <freqlist>
##$FQ5LIST= <freqlist>
##$FQ6LIST= <freqlist>
##$FQ7LIST= <freqlist>
##$FQ8LIST= <freqlist>
##$FRQLO3= 1883992.8057554
##$FRQLO3N= 0
##$FS= (0..7)
83 83 83 83 83 83 83 83
##$FTLPGN= 0
##$FW= 90000
##$FnMODE= 0
##$FnTYPE= 0
##$GP031= 0
##$GPNAM0= <sine.100>
##$GPNAM1= <sine.100>
##$GPNAM10= <sine.100>
##$GPNAM11= <sine.100>
##$GPNAM12= <sine.100>
##$GPNAM13= <sine.100>
##$GPNAM14= <sine.100>
##$GPNAM15= <sine.100>
##$GPNAM16= <sine.100>
##$GPNAM17= <sine.100>
##$GPNAM18= <sine.100>
##$GPNAM19= <sine.100>
##$GPNAM2= <sine.100>
##$GPNAM20= <sine.100>
##$GPNAM21= <sine.100>
##$GPNAM22= <sine.100>
##$GPNAM23= <sine.100>
##$GPNAM24= <sine.100>
##$GPNAM25= <sine.100>
##$GPNAM26= <sine.100>
##$GPNAM27= <sine.100>
##$GPNAM28= <sine.100>
##$GPNAM29= <sine.100>
##$GPNAM3= <sine.100>
##$GPNAM30= <sine.100>
##$GPNAM31= <sine.100>
##$GPNAM4= <sine.100>
##$GPNAM5= <sine.100>
##$GPNAM6= <sine.100>
##$GPNAM7= <sine.100>
##$GPNAM8= <sine.100>
##$GPNAM9= <sine.100>
##$GPX= (0..31)
0 0 0 0 0 0 0 0 0 0 0 0 0 0 0 0 0 0 0 0 0 0 0 0 0 0 0 0 0 0 0 0
##$GPY= (0..31)
0 0 0 0 0 0 0 0 0 0 0 0 0 0 0 0 0 0 0 0 0 0 0 0 0 0 0 0 0 0 0 0
##$GPZ= (0..31)
0 0 0 0 0 0 0 0 0 0 0 0 0 0 0 0 0 0 0 0 0 0 0 0 0 0 0 0 0 0 0 0
##$GRDPROG= <>
##$GRPDLY= -1
##$HDDUTY= 20
##$HDRATE= 20
##$HGAIN= (0..3)
0 0 0 0
##$HL1= 1
##$HL2= 35
##$HL3= 16
##$HL4= 17
##$HOLDER= 0
##$HPMOD= (0..7)
0 0 0 0 0 0 0 0
##$HPPRGN= 0
##$IN= (0..63)
0.001 0.001 0.001 0.001 0.001 0.001 0.001 0.001 0.001 0.001 0.001 0.001
0.001 0.001 0.001 0.001 0.001 0.001 0.001 0.001 0.001 0.001 0.001 0.001
0.001 0.001 0.001 0.001 0.001 0.001 0.001 0.001 0.001 0.001 0.001 0.001
0.001 0.001 0.001 0.001 0.001 0.001 0.001 0.001 0.001 0.001 0.001 0.001
0.001 0.001 0.001 0.001 0.001 0.001 0.001 0.001 0.001 0.001 0.001 0.001
0.001 0.001 0.001 0.001
##$INF= (0..7)
0 0 0 0 0 0 0 0
##$INP= (0..63)
0 0 0 0 0 0 0 0 0 0 0 0 0 0 0 0 0 0 0 0 0 0 0 0 0 0 0 0 0 0 0 0 0 0 0 0
0 0 0 0 0 0 0 0 0 0 0 0 0 0 0 0 0 0 0 0 0 0 0 0 0 0 0 0
##$INSTRUM= <spect>
##$L= (0..31)
1 1 1 1 1 1 1 1 1 1 1 1 1 1 1 1 1 1 1 1 1 1 1 1 1 1 1 1 1 1 1 1
##$LFILTER= 100
##$LGAIN= -15
##$LINPSTP= 10
##$LOCKED= yes
##$LOCKFLD= 4881
##$LOCKGN= 132.399993896484
##$LOCKPOW= -25
##$LOCKPPM= 7.23999977111816
##$LOCNUC= <2H>
##$LOCPHAS= 27.3
##$LOCSHFT= yes
##$LOCSW= 0
##$LTIME= 0.200000002980232
##$MASR= 4200
##$MASRLST= <masrlst>
##$NBL= 1
##$NC= -2
##$NLOGCH= 1
##$NS= 32
##$NUC1= <1H>
##$NUC2= <off>
##$NUC3= <off>
##$NUC4= <off>
##$NUC5= <off>
##$NUC6= <off>
##$NUC7= <off>
##$NUC8= <off>
##$NUCLEI= 0
##$NUCLEUS= <off>
##$O1= 2250.975
##$O2= 0
##$O3= 1853.42560803292
##$O4= 1853.42560803292
##$O5= 200000000
##$O6= 200000000
##$O7= 200000000
##$O8= 200000000
##$OBSCHAN= (0..9)
0 0 0 0 0 0 0 0 0 0
##$OVERFLW= 0
##$P= (0..63)
5.8 5.8 11.6 5.8 11.6 21.78 33 66 0 0 0 0 0 0 0 200000 1500 0 0 0 26 0
0 0 0 220 0 5.8 0.5 0 0 0 0 0 0 0 0 0 0 0 0 0 0 0 0 0 0 0 0 0 0 0 0 0 0
0 0 0 0 0 0 0 0 0
##$PACOIL= (0..15)
0 0 0 0 0 0 0 0 0 0 0 0 0 0 0 0
##$PAPS= 2
##$PARMODE= 0
##$PCPD= (0..9)
100 100 100 100 100 100 100 100 100 100
##$PHCOR= (0..31)
0 0 0 0 0 0 0 0 0 0 0 0 0 0 0 0 0 0 0 0 0 0 0 0 0 0 0 0 0 0 0 0
##$PHLIST= <>
##$PHP= 1
##$PH_ref= 0
##$PL= (0..63)
120 -3 -3 120 120 120 120 120 120 55.71 12.1 22.56 18 15 120 120 120 120
-3 18 120 47.46 120 120 55 120 120 22.56 120 120 120 120 120 120 120 120
120 120 120 120 120 120 120 120 120 120 120 120 120 120 120 120 120 120
120 120 120 120 120 120 120 120 120 120
##$PLSTEP= 0.1
##$PLSTRT= -6
##$POWMOD= 0
##$PQPHASE= 0
##$PQSCALE= 0
##$PR= 1
##$PRECHAN= (0..15)
5 5 2 5 5 5 5 5 5 5 5 5 5 5 5 5
##$PRGAIN= 0
##$PROBHD= <5 mm PHQNP Switch-1H Z-GRD Z8352/0119
>
##$PROSOL= no
##$PULPROG= <zg>
##$PW= 0
##$PYNM= <acqu.py>
##$QNP= 1
##$RD= 0
##$RECCHAN= (0..15)
-1 -1 -1 -1 -1 -1 -1 -1 -1 -1 -1 -1 -1 -1 -1 -1
##$RECPH= 0
##$RECPRE= (0..15)
-1 -1 -1 -1 -1 -1 -1 -1 -1 -1 -1 -1 -1 -1 -1 -1
##$RECPRFX= (0..15)
-1 -1 -1 -1 -1 -1 -1 -1 -1 -1 -1 -1 -1 -1 -1 -1
##$RECSEL= (0..15)
0 0 0 0 0 0 0 0 0 0 0 0 0 0 0 0
##$RG= 362
##$RO= 0
##$ROUTWD1= (0..23)
0 0 0 0 0 0 0 0 0 0 0 0 0 0 0 0 0 0 0 0 1 1 0 0
##$ROUTWD2= (0..23)
0 0 0 0 0 1 0 0 0 0 0 0 0 0 0 0 0 0 1 0 1 1 0 0
##$RSEL= (0..9)
0 0 2 0 0 0 0 0 0 0
##$S= (0..7)
83 4 83 83 83 83 83 83
##$SEOUT= 0
##$SFO1= 300.132250975
##$SFO2= 300.13
##$SFO3= 300.131853425608
##$SFO4= 300.131853425608
##$SFO5= 500.13
##$SFO6= 500.13
##$SFO7= 500.13
##$SFO8= 500.13
##$SOLVENT= <CDCl3>
##$SP= (0..31)
1 120 120 120 0 0 120 120 0 0 0 0 0 0 0 0 150 150 150 150 150 150 150 150
150 150 150 150 150 150 150 150
##$SP07= 0
##$SPECTR= 0
##$SPNAM0= <gauss>
##$SPNAM1= <Gaus1.1000>
##$SPNAM10= <gauss>
##$SPNAM11= <gauss>
##$SPNAM12= <gauss>
##$SPNAM13= <gauss>
##$SPNAM14= <gauss>
##$SPNAM15= <gauss>
##$SPNAM16= <gauss>
##$SPNAM17= <gauss>
##$SPNAM18= <gauss>
##$SPNAM19= <gauss>
##$SPNAM2= <Gaus1.1000>
##$SPNAM20= <gauss>
##$SPNAM21= <gauss>
##$SPNAM22= <gauss>
##$SPNAM23= <gauss>
##$SPNAM24= <gauss>
##$SPNAM25= <gauss>
##$SPNAM26= <gauss>
##$SPNAM27= <gauss>
##$SPNAM28= <gauss>
##$SPNAM29= <gauss>
##$SPNAM3= <Gaus1.1000>
##$SPNAM30= <gauss>
##$SPNAM31= <gauss>
##$SPNAM4= <gauss>
##$SPNAM5= <gauss>
##$SPNAM6= <Gaus1.1000>
##$SPNAM7= <Gaus1.1000>
##$SPNAM8= <gauss>
##$SPNAM9= <gauss>
##$SPOAL= (0..31)
0.5 0.5 0.5 0.5 0.5 0.5 0.5 0.5 0.5 0.5 0.5 0.5 0.5 0.5 0.5 0.5 0.5 0.5
0.5 0.5 0.5 0.5 0.5 0.5 0.5 0.5 0.5 0.5 0.5 0.5 0.5 0.5
##$SPOFFS= (0..31)
0 0 0 0 0 0 0 0 0 0 0 0 0 0 0 0 0 0 0 0 0 0 0 0 0 0 0 0 0 0 0 0
##$SUBNAM0= <"">
##$SUBNAM1= <"">
##$SUBNAM2= <"">
##$SUBNAM3= <"">
##$SUBNAM4= <"">
##$SUBNAM5= <"">
##$SUBNAM6= <"">
##$SUBNAM7= <"">
##$SUBNAM8= <"">
##$SUBNAM9= <"">
##$SW= 19.9752069877683
##$SWIBOX= (0..15)
0 0 2 0 0 0 0 0 0 0 0 0 0 0 0 0
##$SW_h= 5995.20383693045
##$SWfinal= 0
##$TD= 32768
##$TD0= 1
##$TE= 300
##$TE2= 300
##$TE3= 300
##$TEG= 300
##$TL= (0..7)
0 120 120 120 120 120 120 120
##$TP= (0..7)
150 150 150 150 150 150 150 150
##$TP07= 0
##$TPNAME0= <>
##$TPNAME1= <>
##$TPNAME2= <>
##$TPNAME3= <>
##$TPNAME4= <>
##$TPNAME5= <>
##$TPNAME6= <>
##$TPNAME7= <>
##$TPOAL= (0..7)
0.5 0.5 0.5 0.5 0.5 0.5 0.5 0.5
##$TPOFFS= (0..7)
0 0 0 0 0 0 0 0
##$TUNHIN= 0
##$TUNHOUT= 0
##$TUNXOUT= 0
##$USERA1= <user>
##$USERA2= <user>
##$USERA3= <user>
##$USERA4= <user>
##$USERA5= <user>
##$V9= 5
##$VALIST= <valist>
##$VCLIST= <CCCCCCCCCCCCCCC>
##$VD= 0
##$VDLIST= <DDDDDDDDDDDDDDD>
##$VPLIST= <PPPPPPPPPPPPPPP>
##$VTLIST= <TTTTTTTTTTTTTTT>
##$WBST= 1024
##$WBSW= 4
##$XGAIN= (0..3)
0 0 0 0
##$XL= 0
##$YL= 0
##$YMAX_a= 5060908
##$YMIN_a= -2901305
##$ZGOPTNS= <>
##$ZL1= 120
##$ZL2= 120
##$ZL3= 120
##$ZL4= 120
##$ABSF1= 17.46624
##$ABSF2= -2.509117
##$ABSG= 5
##$ABSL= 3
##$ALPHA= 0
##$AQORDER= 0
##$ASSFAC= 0
##$ASSFACI= 0
##$ASSFACX= 0
##$ASSWID= 0
##$AUNMP= <proc_1d>
##$AXLEFT= 0
##$AXNAME= <>
##$AXNUC= <1H>
##$AXRIGHT= 0
##$AXTYPE= 0
##$AXUNIT= <>
##$AZFE= 0.1
##$AZFW= 0.1
##$BCFW= 0
##$BC_mod= 0
##$BYTORDP= 0
##$COROFFS= 0
##$CY= 11.9774589538574
##$DATMOD= 1
##$DC= 0
##$DFILT= <>
##$DTYPP= 0
##$F1P= 2.50103352747881
##$F2P= 0.641712549813642
##$FCOR= 0.5
##$FTSIZE= 16384
##$FT_mod= 6
##$GAMMA= 0
##$GB= 0
##$INTBC= 1
##$INTSCL= 7.457495e-010
##$ISEN= 128
##$LB= 0.1
##$LEV0= 0
##$LPBIN= 0
##$MAXI= 10000
##$MC2= 0
##$MEAN= 0
##$ME_mod= 0
##$MI= 0.4
##$NCOEF= 0
##$NC_proc= -2
##$NLEV= 6
##$NOISF1= 0
##$NOISF2= 0
##$NSP= 0
##$NTH_PI= 0
##$NZP= 0
##$OFFSET= 17.64198
##$PC= 1
##$PHC0= 94.15761
##$PHC1= -7.542383
##$PH_mod= 1
##$PKNL= yes
##$PPARMOD= 0
##$PPDIAG= 0
##$PPIPTYP= 0
##$PPMPNUM= 2147483647
##$PPRESOL= 1
##$PSCAL= 0
##$PSIGN= 0
##$PYNMP= <proc.py>
##$REVERSE= no
##$SF= 300.129953691085
##$SI= 16384
##$SIGF1= 0
##$SIGF2= 0
##$SINO= 400
##$SIOLD= 16384
##$SPECTYP= <>
##$SREGLST= <1H.CDCl3>
##$SSB= 0
##$STSI= 16384
##$STSR= 0
##$SW_p= 5995.20383693045
##$SYMM= 0
##$S_DEV= 0
##$TDeff= 32768
##$TDoff= 0
##$TI= <>
##$TILT= no
##$TM1= 0
##$TM2= 0
##$TOPLEV= 0
##$USERP1= <user>
##$USERP2= <user>
##$USERP3= <user>
##$USERP4= <user>
##$USERP5= <user>
##$WDW= 1
##$XDIM= 8192
##$YMAX_p= 348785576
##$YMIN_p= -1346413
$$ End of Bruker specific parameters
$$ ---------------------------------
##XUNITS= HZ       
##YUNITS= ARBITRARY UNITS
##XFACTOR= 0.365940538175575
##YFACTOR= 1
##FIRSTX= 5995.20383693045
##LASTX= 0
##DELTAX= -0.365940538175575
##MAXY= 358540066
##MINY= -2826797
##NPOINTS= 16384
##FIRSTY= -1139559
##XYDATA=(X++(Y..Y))
16383a139559l153k3067J632O2390j3725l3849K6537J9911j6928O9398r353j9855
16371a079621K8570J499k1129M6974k0800K7487j1080M9652l1876l851K1441M096
16359i88638l0989M6909j2172P500j5448J00501m9530k3599n750N7695j624o025
16347i21170K0359m07p106N2076l2301k0801O5670k8016L5124n4344Q9881j4997
16335h16032M384k1723J9497k5737N3353n914J4720p455Q568j4388L0069n470L8250
16322g27878r827R648j3003K7008k4278K0629L7188Ol35j5610P224Q85J3743k17
16308f74817J8267k3081O2152n564J4009j6996k145p231N237j327L8744J094j3159
16295f04817k8935L6098P467j1721L2628R262m427R084L2372k6232L071k0802
16283e66952N747O7538l7037k5571P8153k2364N3932m2004l311K0178o328J5086
16271d62933J9395m5473r776M0941R098K5345l4704Q997J3798Q386m5331P0278
16259d01979k4509J0610J6926J3836j0895o835k632K3097n895K8659J5034k6080
16247c70663J738O753j10M1367n5971K4651m2071Q8690m5770K8365L8711l3707
16235c18017l0999K7103L1593k538j1800N844j8699J3120R952l1733O0859J8454
16223b46861n2503K3803K7020j7601L7284q3940L6699j7703K3587L1862J3534
16212b24819o2121Q1868q8303Q4372K0533o9066J4741R429o487m609Q7625q2579
16200b39416l7470N5746o144J0057k3007M2887m9555N4648r175J2429l9761l2411
16188b61172R2355l3448N7069p6471M9969m1520L0020L0925m4602M2274k0912
16177a75513J8677q135k4771M3412m7925j1256R165N3753j6059K241l3063N6305
16165a33169m6627K1353j5982j478M0267j1430k4122o057L3860O2623m0243M804
16153a16201q048j3416L1360k5002K7541q5014o413Q0084o1768K7141P029J4562
16141a28145P556j8686p173J9988L0285p4436o685M3915L6061n9996Q7006q8404
16129a58714O6572p621j048l275l2826L9064l5L3244o5818M188O395K8231k500
16116i4143j0697n3062M6040k542l1598P6576J8514q5633N1640o234j9571J8287
16104i2423q228k4100M1536k77m0255q304N4523m2197M4474q487j5877L2149l0238
16091i7704N1609n3612O2983q3717Q2428m1246J8098p367K184l6651M4222N314
16079e3459r3495J06614q9685n272M3898K7061j1212k5183M8583n2082p42L0676
16067g4298k0487p496K2088M6161k3601M0244r1546M8627L0183p3080N9796n5205
16055i8614M201K1346K5106R284K2054p1975K8381n7908N8540j7164j3427j4929
16043a05105j2203K3983m784K5683k7280l733M8573l9853p7643J37241p6795K5688
16031h6228K539o4211O8719J9467M867j8455k3435j9667O1764k1606m3444P0423
16019d9267m3107J050J336N6477p290j3935k8546J7117j1432j4685p099l3244
16007a32625M9569L4443o9681P0415m8352J5951k8890K0202l1186L7356k7799
15996a10597L8026Q108L1540j0816k3085j6319L3700j416l0757O851K7206o9543
15984a17102K3670K7429l3732J340K1231M766k2394N2615m1933k2187L7584k5464
15972i4177K2530L0026k8554l4450j827J8260K5711k4458j05q79N0200j11086
15960a48809J41869r6925k8908L9408j1553P765j4151J3043L0970q9946N2667
15949a04570R493j3324J8769J169M2153k5228L7534n6148l6663N7731r024M0452
15937c7656l1930n7501L7346N7124j2614r552k3744L0843m4462N3048Q786q613
15925c8925o7060K8938M266J9407K0644j5254l0992J4527l8381L695N4419o0054
15913a04770M1117J2634l7430M9976p2156K6034N575k3664P759L3943n9875L8487
15901h2370N5762k6980l5691J6245l189o5207N1393J1052j3321L6594m8706Q4188
15889b0230r4496M7511K2908m0586p729k1925N9920l5577L0128k3759L5133m8213
15877i6915K0750J1884m5970L4621R027o1740M5378k3693J2693K323o438J5880
15865h2200q267l517k9970M0613J4340R175J5607o8884N7472j2721l6247N186N1789
15852d7624l1906Q165K3006o2790O5292l4487N7128m1009K8136o2350N0228M876
15840d3335q3112N5071j0788K329P479j392J3318J072Q7177j01270L2193m4748
15828h6006J9050l7791k0484N5302o843O995P300J8426q3967L1758K0655l3985
15816a09590L7131M9389k730p7321J0643K9464j0413J6754m8291L8318l0800Q60
15804i6586K0616L4632q0319O0344r2473J05305K1580l7874m027m0937j0150L0057
15792h9832O767M4947p3378J3272K1948m147j962o0206Q1981n9760K1380k1243
15780a20233O1516o0988M707K274M7219J5434J0426l7303m755K0208m6250L3549
15768g4196j6477J1012J012l9047K6005Q5215o2362O379p025k130M651k0171J9012
15755f8122O3920r4325L2420J0436j2055j9459J3956l6867K9825k7192K2892J5704
15743f8867l7151M1830j7451j6266O466K9393k3989O2681n7496K11J8241j1403
15731g3801N7126q9957J10232j04410o736K2933P160K0622m4063J1343k8617Q0780
15719c7388j9711l6066l7466M5290J348k7363o7Q5426k5508J6926n8321R029j3306
15706i7177l7233M9247m4837O4178K0510m3429K8210L473r6811Q0122j013j833
15694g6593l6048M6804J4434k6472K6481l4956N6216p2778K4223k1848M6822j6302
15682g0017l4222J442L2679j9634M1945L5477j080q7271j9128L2743j6333N3984
15670d9415l0769l8822N8046j279k7794K6546j2420o1840N2436L1761n7539N8505
15658e2584N947n3114L5209P0119j15415O4251J1562K5866j03375j4563R2792
15647c3305l0941l65k5859L2683k5842m3728m324M9144k8546K8042Q2346j22670
15635a23365M1914j1509l3261J02071r814K2754q1852Q824Q067m7095O6006l074
15623f0334L517k2296P124L1883k5183k6040P384k8019l3422N6060K660P502j4303
15610i3467j284q11L397J2626M4276p181m7934q670K6670n088k0068M422j8382
15597a11494K7501N839k8161P5454l5553n73p527J8749l3830M8418o281j6153
15585f3611Q391m8037K7233K4070L4593p7376K0815r786K7292l5245j4985j5527
15573a22173L4006l1093K5678j6061J1400L3900M534m0513O8699o8563K2934M0281
15561c6971o991r1074M9893l2558N1423k5644m7306K2417J1909M6245j9717P0106
15549h268j00968M3475k3192J3365K7311k8564j4485q570K0843M806J5595p7868
15537a36520Q3867n137m7595P4640n1079k95J3089m3852M1223k2964k8648K4418
15525i8853p873k2144m88M6227N5844n0298k8188P51m817N3759k6858l0300M2263
15512g0975k074l3124O080Q4309m9117m9674J8239K9538k8077l2180L8249r055
15500i7861M2475l3124L4668j6497j5201L2472o0460K4259L022N7904n2651l541
15488h4535K233m8733M5937M4014l1564K1744n0510k1018N2362k4450R480k6543
15476a11583J4784O482K445M5694l9106l8903J7362R987r95L1868k5432K5049
15464f2348J8053J276o1945R428P9325m0997j3915n3268L2482J8779l7282K0643
15452h9769j8880l550P2254m5560k4740J2070J9472M461J4684n0594Q4542j00172
15440a25782p04j3618N9010j9825Q71K8280j1609q711P524j0649M2532J4130n2180
15427i0731J425j226J7424o6664M0569m1304L6775K5538J2745M2896p1804K469
15415i1888m6213M3785J3837J137j8719P317P248N0058o2710M5849l6699J0336
15403g6662p483J5319m874m7702J5175k0217N8591n899K3018l7817j3761J1483
15391i0829K0019k008j7028M9087l5281J6048m0763k965L4587J3453k0284L4114
15379d1850k072q8014Q3654o772p8112O2873L4289n6886R08K8754o443J7516K477
15366d9678q8523M7388j381M4844L973J6405m6443j2074N5244q8449K8940K1227
15354f8527m7283K8417M3792R541m0686K9155k4609l4037K9078o462L9750o5881
15342a07752R335M5400l3870l8641K6079r454j1672N0820P063n4283k0662Q6014
15330e1623j1572L4344n2809L213M617l3983N6413j3144l278J9486m2425J6514
15318g4247l4241l1706O6558m0m582l492K5240q4856J4157N7184M336p3445Q0466
15305e8668J4736K1262o7562N2399m3334o5165P0371r8347J87682j15829L8926
15294f3529l9647l2027J2719N4279j8321k4784K2586Q492K2708n5230L7655k2805
15282i7904o675k0158O1564l2383J6022K1286k1527n3115K1863l40J967J7850
15270i1550j7880J4541m973J5061r542N9277l4261q698n5356O9990j8435r6953
15258a78779J25781k8721N186n2714K3143j5859N9293j9692m7570O4371J2198
15247e3363k2400o701n433k2569M2562l944l1411J7479k4812J0171j253l4110
15235a35784m35N1163R213J8030l7286l5750k58J22925j48308P6811J2747n518
15223g2450k1738N207M8887j07672L4023k8145R0160L671k8143j9936j7712K6017
15211h7831j2340L0863p3147M6032M6436p7622M3619n508j5252J5691l4807O8172
15199e5694l3435J8977p9730P1983M3258l8526k9006Q776k1956Q6843n6407k297
15187h7214k1601K6746p48l8333l988K2425Q3766l1522k5323j962K2902L4836
15175b0016n8914L4401j3987k2164k1391P75J4325k0835M4561o3227K8181k0289
15163a18580O8575j05283J7051K7932K2281Q217q405K4662k961Q395m0172o1232
15151a59520K4532J7192J5224M4386j0657l2419L4400n9952K4277m382o8532P3216
15139a02235Q371K1364m9031O6436n1975j1152J3651M1143l7480k2956K1765J4452
15127h7647J3573N228J3386L320j4438j9137M7422o4838k705k4365J6866j9842
15115a33177Q0248n6471k9634q957R3689o5670o26K3142M2404k4087J6962k5551
15103h7728J6138n5010L7532q753J8956n1076M0407k9770R762J9351k121o7855
15091a60167M0829M5460k4675N3477n9680O621J2025L5616k9383k7659J108N4853
15079e1575m631j9226o2970M0291l8539K5369l9683R3683l6261K0183M616j6790
15067h5533n4891O7163m842J7399o4492O9646k1110L812J271l8986L4593j4059
15055i0029N8941r5194K8011J5977k9443K5488j6834m0918K4810K642J2098O7854
15043c6597J6392r8531q687O5916m6767M1090j5230m4568J3694M0106n7925K6675
15031a04432L0M1070m6363M754K24k3722P5825r8400L4469M4137J0123k0141k1748
15018a04174L6501q01o356r4684M3970L7489j2955O0712m0594o1966K0372J782
15006a20704L5845k1982L2561k0908m4991P2709n5502J0445N3693n4671L3535
14995g9970m4805O9476m0771j9714p17J2791P276r318j9804K8132m185J1509l0590
14982a20690L0456l6920L0785J6674k4297L1313K3237m6564L7084k5816r336k039
14970i6113k3936L1799j3208n2339N1653J7614m4432P5319m9875K4724m409l463
14958h6666l4816j6295O6338l2849r928L3881p4618N5294K4203p452j9619N4880
14946d7647r2516R1692p9853K8330R243p2455K2189K2621J8641n5151O5583l2368
14934a21691M637M7767j9559l2988l9249J1150R9423n5577k5162K9305k0365N6689
14922f5620k7012J4053N799j1937j2829N368r919J961M7769p9131J3329L930K5031
14909h9208J2323j8815l9777J18122j17463J17299p9749n990p585j4789M882K6377
14897i4373j77L0974M0642n7848l4375N829J3954k4718L9522N049j6246j6850
14885a08617j4932N3129k9878m9103P0597m5311R770J6304l1395L5721l6201o515
14873a36431O2914k7398m1284L6343j1603p149K3147n3901K1402j3271q279J2538
14861a42972J79N6108q6243N7234k6300K8331k9J2205l7032m78j2971L9495J4257
14848i8216l3464L7940n3450N9001l0580o840M8731m4082J5058j9386L6292j8937
14836a07933N330J7094n5851P510K5823M8611j9568o5340N1356L211J1298j07548
14824a86007P6238n476M3554n8157M3756m2316L3279j289J0968l684j1195O062
14812i4267J1o3214L1986K2968r147Q443l1839J5189P1101r1068N6650j7961j5300
14799a16448J028J6318n1123L5414o836o580l17j7142J6696J6487K3887l2005
14787a20621L7976n5857N2283j1975L5834j14583J02708m6638O2607J205q1358
14776a38419q794O8709j1263O189l1713L706R584j8446l1451L0740J4435K8067
14764g8656n9172J2693m0175K9783M0353N5662r5855M1837J9292k0995K3423l1193
14752a03003J3826m0155J565q600L9171l2059L3219l2868k0348O2701l1647m0229
14740a58427L6247J7122l4271M9802l3201Q976k5010L4050n005k1657N3618m7907
14728a25663L6647j0397k1716k5544M6110j083k2102l2957P2798j4686j5919K5030
14716h9482m7741M668l9909Q0790m2216Q997j1273R992k8918j8460J05793n3242
14704a21001m28M029k5615N4948o9939N7222l9397Q9315o9706k6849M9305r1518
14692a89634P5400L499p086J08K7226k6556L3616l3297n3110L9425l194M203M1000
14679h8400l5456m310J9598j9107J6821k7258o124r775O2380n6782L8529k6736
14667a36620m8268Q4645j3959j3423j873K6066K934M770l3405K6204M2259o6388
14655a27058j2764L6380k9050L6273l5578P432n6331M8025Q1979n5337j4904k0338
14643a41271K6248j1940j9947k7035O7732l766l1444K4906o213m4529L8089K7157
14631a02013k1450L5200l8710J0382k3769q645N3558K0002p0847Q980J6720K509
14619a18083J4207Q757o1224M2274K345l9248j9486J5710M0396l4971l3959R2529
14607i0753l0547p004j3678N737r484J9746J407J7497p5321M8292r515K6076R17
14594a16630k8701K0080P625q312j3194J7817K997K1291l1078Q200K1907l455O657
14581i4796o5706J7212m808M5989n054N0892o5842O0993q2246P115M3161p0275
14569a63365j7834P2581j4742L2581J319k697l4444j5026j5571k1099J06217
14558g2080j0044k8629m7954J0881M2363m1743J5656K7923r490P130j583q1522
14546a89092N1663o8882P8129l1299L6066O553j6246Q199j1070m6126N2137N5136
14534g4832r5316j1731P615O4333j5055K9748n3540J9290p210k7855O8715k9635
14522a25473P686p2192J5524O2915q0548J08835m4645J2983n8723L1759j6457
14511a58336M1107j5985Q972q35o3247L6348k1389N4185M2116p3505R700j648L5992
14498a06525J9245p1802L2323k8873M9664o2633L2460m46K5234J2103r893k5923
14486a35066o2993P6232k1347j9919R513J7108m2575M8175Q922J424p1909R0783
14474a01652l0667L8501K69p3602P6137j8585m8959K9852J5561m4748J1602k0419
14462a66710J4577K119j7475p811j6528O0305K3179m3660L4298m2925J2321J3401
14450a34909l8361o14L6880j3887k1530M2904k1858M7772m6564j571O846Q1483
14438f3409r8140Q78N3590j6067J0088j9590k1028M929J675L9864k1696K9763
14426i9143l9843M1292l6834l8385J7290J194k4726P3344j9095k4030l1654K5650
14414a54940q676K5199l8048J4745m070M1694J4503p9288N9401J676j3305m230
14402a45339R5823p7780j5394m522j3100N408k8467P4931o743Q153j0511j8172
14390a35713L228r537j5834J6834l986J72j7133K1255M6622r1769K0310L7120
14378a28431l6013M609N3708m1014K6237m3191K971R065j9031k2799M4657o3516
14366b12748M1083J07347j05170K9019R814L0954m7805n2836N5260m2514N7035
14355a30561m5518k0633K6907J8933k4808K5574O444k5290M2958j3925m6493n847
14343a92259K1579N8728m9817J6643K3324l6861r463J9457L260k9698M8210m4279
14331a71176J9777P340m158k1276O5750K0681q9856J4124K3988L2279r494j9561
14319a31582n2601Q2603m7819N2751n5732n0282M9830l1586J7242K434K8965l0823
14307a66600J5178L9766o2698J4608L6619l3481o132M71l5079Q0352n5268N8647
14295a13617l9123J7023n2561K5577L1247q276k4590M4935k354j3803k343k7087
14283a64972J8237k7493J3545J5966m4729m524P7664r1018N3922L1952n9367M324
14271a76493j7770L4650n4547O8484l0260J5043L512J0789k3608k3124K9926J5730
14259a47668k6708K7158q510J4772m8726M8267k0008j5745K9801n1435O5148J5741
14247a17913j2527m6491O2192o3148K4171K0290n107J62p3196K5688N6555o7596
14235a96920K3138l680O060j6752Q364R322J5650K6363n1358M982m9744M9023
14223a75552l5460Q514N3103j4842M524l1380K8170L6124L227m8331j0718m209
14211a86830L2565k7682J751K8724l5671J5403L3344m2386j8938O9899o9097P8901
14199a20017r5594L9360N2895m9671K8879n0824L2030q960k1762P6661r7658O6778
14187a47883k3060M2485n9049L5643l3311o841J7100M4035l5719j4710M1307k4995
14175a64998n9018J8765M6435m018k057M853j0259l889K8186l6073J2738n587Q7455
14162h7467n5695J481J0224j7424L4356l5518m8530L2012m4720L8691k2774P1603
14150a23761k3083p9028R4797j9945J6688o3293M0606j9984M1277k5800J0800
14139a50726j6524K8319k8254r183j6420K1606K2466l5871N621p222L5522J0357
14127a40309K827m7667J0587j179j1403m2116R6707j1531l1892N906j6267K1599
14115a64738r072M3524q8899O2133L18m4096J0603O0958P976p3479J7075l0838
14103b08535Q685K1149K8518k5332j6330N0450m0354J4791o7358M9767p422q193
14091b00164J0259K7454Q207l4869R852k8455K2895L6758k3319k0344j8819L6532
14079a74013M0150o7704P7259n2923j0230O0799p2993K5317j0453K3242j6323
14068a77872k4505m7448Q8486k1195O772Q828q1162L9556K9434m5326M5163J0278
14056a68991L20Q320m855l7733K524l1473J4658M3798m5539j2659N6709k7554
14044b02475Q0413r8602J7847L5541l4295K8478k0613M245k0859k9394K6523Q0328
14032a32863o884p7673N3347J3040m2945K964j5803M3395p0450P6659n129k6657
14020a88999L1930j0873m7913O4394m2205q335q709J2657J6136N7578k9078k4949
14008a78366j1493j2774j4779M0658n716l3216Q0402k1679n5164J3661k7361O0578
13996a65249m4355K7610K1542o8979N8444j4201M478m2661j1702J7224K1620J9703
13984a76526j8721L3036k8826m3037K5102L0374L0791m8261l1390K2074P593n838
13972b03629L2965L899l9448k4579K8155O9388k1672k9695J0035J0347m9027n038
13960b18299N7053j1598l7770K107m4399P2318J7125j0563p7715K6585J2179O3458
13948a49519k3666p0031L3053l4475P2775n2895k070L7695Q811k430l6598K169
13936b17181K1742M6716n1359K4462j9881o508L6408n9044j6261J9869L7838o164
13924a89363L957q1082P1536K3433k7796M2179m2897j5623L1021k9726j8824J5076
13912b18109M1480M285k5803O6560o1248M818M2372n4977l6182J17874j05899
13901b24829j4401N698K7755m238l9902N6765k9301j9754N8943J8477n4472m243
13889b23502L0674L9161o3033j735M7926m4584p63n4388P1827m4281N8737n1553
13877b35514L1495k6676M888J3671M7402o6766O6900l0318k7653K498L3624m2815
13865b29264M7232k8427q524M8816m7860M7177j8373k6879J9323K3876o8002J6615
13853b24290L1021l9274J32726j36396L6014k9620L8318P479J1518j7960k5568
13842b16032M95L704k5775q015M5907k3122L0407o8191L9929j9021P4724n6242
13830b21232M3743k3069K1411m9324L1219J0537o612k9807K7523n4570K8191N9133
13818a62857m5811K2128o6986K4292l6918M1791K8116m5017L9306m0386k01M9679
13806a92864k6808r995n195P348N4102j6980m0753J2624P59J1170r7513L9098
13794b65007Q0367k0008j9705K2919m2097J242K4414k3937r85N426K4405j0680
13782b23646M7205m8650M048j8384Q108R021J3018k4947J181M2658o3520L321q466
13769b59053M5644l2930L0896m0019L2903j3270o120L3920K8311l3502m8839M5150
13757b16909l7951L8270m3331N6060m6037L2079j2971M2528m2241J319P7173n1085
13745b03096j8827k8412j4200O8965k9744l0175J629M0610j0722R173J1084n2231
13733b55946J00927n0725l2061m4406L5227J3523K2846l8415k604J6366q858N3559
13721a90567l9346k5712K9400J6019K2814m3492O352o8994N4969J5104J276j0595
13709b32772j958l492J2954j8157Q0152r5170K4472J9344l0529q558K9758l0669
13697b54625l7158Q5511m8200r478K3816m1724L4209K3479m6430L3922J0765M504
13685b21409n011J5179l8267r952L679j6261R2412l320k6302r463n0734K3019
13673b46430M737l29J239N8264q4483L1437l3009L6469o628Q31J3360J4984M9336
13660a60222n7146n5480R290L9626n6109Q1678l8287L6242k9152M7256o1392k0143
13648b63839K6887m3148J9888J8456q2n157L0753J4848q1081R9629p4751k5341
13636b82938L0645l1308Q4532l0150j7953n1401M8303q860K1046k8212M1158m8960
13624b74098O3095m0742P512k2732O6940L3331p2838R03j0012m224L5711J6198
13612b00956n6787L8808o9873k5981L4075L1705k2993J1678K8812J5072l2044
13601b48484k6979K7866l7630K3509Q467k1724O024j9496K7574M0475L436l2189
13589b49151l1140K6233K0534n6294O1825n5623k5448Q4811l2227Q809l0207Q869
13577b69009M5224m7348L2359l9180P1550r0675J7633K9436p242l4949J0701l2393
13565c13893N2990J9843k8394n0929P2808k0236L2502n9934M6666l654J3843K1208
13553b17180n4649R658J823J99k3083P1014l9432l3290N22J2171O2866m9543J0769
13540b48155l2673O5675m2092j2955M5209n3061k7182L3034K0441M25m7451L3381
13528b65404K63k6208P3134l5057O277l3764J073J4496k4383N7353l1376K9590
13516b34006n5262K1014K4386k9388k7484K9199j4916N1958N850n3189J14967
13505a66871n2151j1917n734j14228Q7125n796L0249j1752k2135J4634m908l5121
13493b98605L9228M184J8289p8469R2549m6649J2409m5169J3608M1130J4200J2835
13481b20460q3628L8609k1471K5927m8205L7694R1843j25819N3874J6448j9371
13470b54559l7691M5833j8523L611L903j4047P1306n0978k751r758j2400M965r582
13457b80671Q236r067Q07K5248L3739l1173l7504K3751K5647j2492m6142N2148
13445b47473l2984j3956L1849k1916J5476k971q205p321J3431N0308j10161L1013
13433c02910j9481J04809m8358j031l1348M5613M894k9573J7762j059l2979L0836
13421b62825l8324n18M8389n2097L5645K6908l3038N5868m7897j7234k4511K9214
13409b80420L0503k3158N6355o2513j91l8742n018M6807M885j2733K6681l2322
13397b89866n072j8881O0700l3138L0648j4625k5525k7247j2829N6358K24J5767
13385b63486n4433M2634m3574r694N4452l9455J586k544k0729Q1658n8516N0741
13373b61360r032q894m512M4269k8368n3137K0324O5322m2036o911k7427o574O5215
13360b53121o2726M3446m8124M8613j2201L017K3670l6698K5711k5396l0046K5826
13348b98029j3709j1265J9622L5285J3549n3920J8463Q874o896l1239O0008j5684
13336b74941L262l9358N6273j8394r1058Q1121k9784L6253m1128K4597l2215Q4j8407
13323c43695O4379n7104M3213J7224n3799J2050l948Q239N4713n7860K511K4854
13311b89223l0296L5883l9407j1169Q746K4561L7925n1700k6471L1550K187j3935
13299c21349K5911k1578K8530k0311j1110N3601l1078N751N078k0403J4149J8153
13287b74656l6132j7212N5160n1768J752l2389O8464l9588R0897n1133K6163J8775
13275b41667o9430j0430R958N3789m7141K727q265L6435l6740j7498p309K7046
13263c08525K257M0840j287o8909N5591p5375Q6820K3057l9864j7052j9816l331
13251c25594k6947J6945r638L1155k3272K4893L4869K3410q0344K6833l498k9785
13239c40973M2212J3881o4459l220p66P4000l2118M0549l3246O0752j20147M7372
13227c16163m4613M8264K469j4765j0513L2548M7245o4748N1644n2482j3172O6601
13215b67685n3690J559o736L5266L7608l6708o429J4958p101m7842J1836K8108
13203b96856N600k8465L5754k9132k1432n297k1544Q124O0243R38j5211n8448
13191c65726J18577q9527N7965j02714N8206j0161k220j919l491m7550O280Q0820
13179c01460l9248M7412n0020K7553k6750P839J1893N38o5299M2137L4318q497
13167c19584k8267l6978J2944J15983m9339m6431M3818K0587r8906R8524l2536
13156c20185O287J1471P521m5170N7868k8662r319K1054o1298O5574n7418P5886
13144b76391j01484O7660o0522M9557K999k0653j3610K2040j2681J6363j3384
13133c40106K5258o3398j3503L7918J2253K5185j5379J3249k7138m0330K8776
13122c57215K4780k5489q575L7029K6291j01690P1834M7455m6426J2743Q741l0067
13110c40589j990M405N4780n5395K0058M735n8279M9178j7220p0661N5958L1973
13098c23047m6992N3030m9614M5988r690L9392l4769r010k3345K5754N669l5968
13086c62602L3887l4180K8043j2753P1988p4958K9181j8863K370n6617P5218q988
13074c28274l7060N0681l3832O344R066K3376L683k7056k637l4154K9962R809k5347
13061c55439j5820M9484k7295L325n389J2835k721j4036l3865P0778m1494L4867
13049c24770o7605L5576l4594J7916O1595m6491p766p826K4176l1175L274M0505
13037c37185J1265n3485k1694N9729J2814R190R055n8897N2610o692l7215L8865
13025c21640l2107l0629k6539J7244J3440J2242O835N667m0583M6429p306k9799
13013c86746L4186l3011o769M429J1100j5638M8450p374M898k4942p60M7662P979
13000c16536j237l7778k5386N0274m4323L7724n4679K9353j4371P41L5409o592
12988c47401j6722K2301p661k457j3858l3221o56L8908J2627j5130j460J7758
12976c46972o4628N3615J0210j5466j7885l0027J9630L4309m2716N7468j6283
12965c58745j3816L7269L0997n7930k0942j8574N6803j477j5690j3515M1057n0776
12953c85339L1595n9277K8263M1530J4299l0710l6500L7847j6862K5565Q451j3842
12941c54980J9387n7990O6283m4497O3339o915q54o2439L4585k6455j4179k5797
12929d10512M5311l5110L9543k5651j1460J9167K2466l2784K5434m4468N3737
12918c54327m7175m010L1396J66m7032M9343l1229L5238J3339k3900Q67K3362
12906c53962m2497L3396M0976q9035L9144j4622J227l2957j709J8152M7702n0544
12894d04729P2769l9163K0203l2062j3355K7067n3p905O7150j22798N5786q237
12882c85327j8041M8640m7235J4539j0656K2044j386n8541N1576l7476L8337k4439
12870d07965j139k1044N7401l4979P175j4952L6095k5783O710Q427j530q2246
12858d73830J47945n1579k6883L4199M694n649l6417O9667n5275N9026n8513K1787
12846c70828l7055L7543J638j5743k7797J4327P112q199K8388k3218k34j8554
12834d12620l6651N5790P5480r8063L3723O2550r4153n8690Q0496J662K5684o2427
12822d27219N5232K5957q9639K5205K3896j6499O0741o4968k8626L0895K3197
12811c81828j0070J3997m9394m667M4313J190q3908M5913m623j3155P6274j0738
12799c76696N040n2908o657P4234j7565j3672R271J6899k7897p972l932p65l4441
12786d37061K6745K1256j1691m1832N1003M090o227n3283N523n188O0239k9000
12774d15426l140J0956m703Q556m4200N636N7230j2815m5542O8268l6066J1760
12762c99486p0128M0459o380Q31j4075L6187r831j7400K4091K2196j2827M3121
12750c63242m3179l667l2662l0680P8388K176m1998J6326n2308O9261p617k777
12738d11979R535n797j4667J3288J5294j1971q5779O2496r091J6342J3582l3834
12726d42581P4433n9885m880j7805K4590M4999n7946j0139J9851N412r224J0089
12714d23086k068l245j7139Q819K2269j4768k9009L7359J9394l2656N792K5351
12702d02987p5918P6101k3527k546p909J2313R21k4738M6628l3225r266P192j0833
12689d47794p595L7831J3898m987r947M6561o5369J2679o913k5823P2906o5055
12677d49608J8827l3232O1774l9515k6816k9175J07814k9115J8363l673n163j6822
12665d26341j7804K6615j7013M211M3620n6948k2414Q232P791M9931m5579l4857
12653d80556L3620k0935N7191l5919Q271K9568l8876k0220L0602K3496o5587M177
12641d75168K4572O359l9440L3096K5430P434l2513O4002q2022p636J3135l428
12629d66179k2705M7937J5334q005R081l0567N1079Q040l8428j3517L4620J6318
12617c96992l5135P24q330J8892j6760k6253k6411Q5291m9920J5010j1935K1718
12605d30101K1917l8004j8038m6452J15962m2003n3746M9961o971o292j0774N2031
12593d12510l440k1404l4680K376L0261o416K5574j3421k20j8239J1479J8673
12581d21967j8877K3489p9468O2563L6385o5180N9585m2434j6248P448J9812k1044
12569d55936n1426N3108q812n1345N5392l4706M9425p4660Q9741l4104j4977k793
12557d81093J5661N640j4682K9346m6978K9025k5989P1376p791l1224L8998l5675
12545d53386M0151o1494p387L9429l7311N2040k4133J2617K9350r4876J9330j148
12533d86818L8151k3171l5490M9204J3663o6003J8331j9781Q8664p4280K3865
12522d73665l7519Q2443p8800J6118n720M3416k3771l1542J3579N2770l6770M472
12510d74989K8136l3375M196K8174n457j3626J7919j8021q732J9317j7876N905
12498d68429R778J2424l9360J9425j4101J6295q451M358l4889L6872q991p767L6572
12485d46264l3782n2940K2568N210K3415J0726J461k536k1682K3102j2329j4682
12473d97733Q843M7471p6538N0614K8152j3372j8769j137J3303m3951K9480q182
12461d81819l4197J0638L5868n5652K3504m7429M9487J1687J278M8343k0185L9363
12449d19114r4145L1534n1786R7940o4430j4151J0544L9032m6222k5303J7212
12438e18889O0808M1308o7183m5918M120K4717M965J1323q681p429M7651l4214
12426d87422m8111M1046o3897N8262L3240l6844K6798K35j6168l7409K4871q633
12414e14032j0997l4105N2378j1534M0212o5843P0492m0373M0558L3949n5850
12403d95145k5777j006N5620l873k5156l4868M6824k1193O215L8775l9584l2409
12391e31577M6448n9102P0146l0941K9289o0177K1881N946J8215l993j5536n2790
12379e62191R6866o5270K0495l3055l157o360n088O9470k227l5271L5155l9880
12367e30513N5203j966j349O357k1594p5644J36422j00977O168k2981O6627j3602
12355d97849n1962K883L0799J7672k0245L6075o2198M055M9468k3028n0459Q8429
12343d76360k0260J4437J8376k7642r441K0221m3046o029L6854n2726k7447O8285
12331e04778k2908M3496m2240P723N14j3072K3501J5385q986q1238P9811n1626
12319e54418J7599L9600Q82o818J7694j0623o1194K6068j5917K2832p076k3809
12307e55180j9044N1798K4386K2504r5777P4327K0660m6932k8094O05q570M4780
12295e14537m8163P4876p9650n17N0821O824l0001L820q562L0215j5467r474N1532
12282d88283p1210O6824m2142j0620K1500M4482p8297P1421m4136l0491L5457
12271e25495M6285k3422m6464K9838l9830m3707P2392K5809J5996o5739k0082
12260e74419Q4213n9762M7849l6901R599j6832K6468k0658k5538K4914m6020L5446
12248e51641p337j6004O5422k0066p4663Q6204k2236N003J673k6455J0458m0328
12236e89970P1350l5346o273n5747N1240k4594Q8532j1823l8448J7116j0350j9213
12224e63526M4195L855o7287P121O2114m4914O0841l5092k2474Q058l699L2860
12212e17948l2863Q563M491J7042j3590k9191K1538r554r54L4798j2931j7023
12200e47622K3396p03L612m0534K851K5689l6245l9470L9585l806J5466p108r255
12187e74144m5784N3251K1868o2129P8885j9281N812J3096l0177j6789j0753M1979
12175e44166l0833J5163j8421Q680k5620O314N3217l0236N491j7210L7111p76j4149
12162e55435j5032J9255j9085k6054L477L8440m2336N0830N225j8270j5537J2159
12150e62363m4200K619L3586m605j2393J1896L8229m9903k6734L0003J135J6260
12138e66470K4789l3363k5820K440J4675j439k8659J6242K6608k409K2553J675
12126e49178J7829n6028J6813l737J1471l9615L8495L937l3367j7817J12315
12115d98882m4680o7126L2142L415n059n589k937L0499k7168K3375k066o9308
12103f33384R7586l9804K0538o7789O2306k2633K3601p4700k7928N4891J4157
12092e93159R000L6423P231n9825P833P9169n0257j3779L2116j4626K9382o196
12080e36688o9389K4201k3176M7589o1231M1546l0081q816M9025k5715k1142J9729
12068e94148L5824j8378q243j3582J0225r779J9896l379q772p188O2677p5232
12056f10079K6871K2827m2749K8377p968J6766k9449N060K3044j2578n9011K3049
12044f15840K7980j9M6260m8146L1809p018L4747j12260L4785J9740J2092k1265
12032e97135l8597l563M7672k2586J4564m9490M3228J6916o8316O1747J5541l2220
12020f12239j7668J4159k1804M4246L3377o7698L3102k1633K44j5836K7596M5158
12008e58996n2268l3725K1677O2858p7204M6878J6763r5202J01263m3556M3884
11997e67628j8786m550j4082K5332j6861p825j6113J0934n951k9279M7450j8561
11985f15920J615K444J5149l5334J0269q034K6766j5211k7808O9718j3480O978
11973e82848q495M891j7230q6803J02943m3456M0637j3995k1327N662o477M8803
11961e77695m0791J4675l8674M0268q374o922K4482m0844N41r476J1597L0209
11949f01004K6317p6124M7385M484k6114l127K0596J5762o2769l1201J03076
11938e82719q3095R7565o3966J3884k0368J0861P0652o5024k9196o424O5713r760
11926f01877m0648K4808p228J9889m3935L00M1747o277K683k0969n6279N7288
11914f30498j0263j7359L3590J1155j1868J4980k8188k1492l5553O3672n413l628
11902f40865l7033M7243k8012L8192l3948Q692J7423n77k6401L9398q449O333m3998
11889f62002M2538P577O042l9828K056J9611j5813M3658n23L5398r9111N279M935
11876f50183K4574K953k2141m7355K4282L0687k9262J4589K6130l3998l0207L9296
11864f50635n0667P782N7964N245J377L9228m5513j3800L0895j4318k519k7947
11852f62908L7781L062l1384p8051Q6903M1094k2714j1953M026k3777n5394P6587
11840f36728j1640m927r570k7414J1668M2472q129M231J4808l3392L9132p3623
11828f93112N0825M4198k8555k7399l8951K6518P1937j24006P0201q605n2239
11817g09188L7942n993M2156l6433q964P686M8569j1290m8950L3468m7750L8908
11805f59839k4867M2668k1187j0844m1218O0843j291k1934M7763n3591R449L7974
11793f36074k0426n5117O6551o7095o700N7988j8135M9519j2205r54r2909J03885
11781f31672p2398J04442p0533M3780n1187j2965O5113n947n2717k587L3747p4794
11769g27718Q5335k2678R273k7852K7668j779j2974J8614l836L0415p5566l1050
11757g32148N121J22710j15236L7903k9410p122P6390J4459n4866J1135J6572
11746f54492o9832L8420P2503j4874l1881j2083j8012j3488P7921n9567L6996
11735f48389o8408M8406l1322N4649n2560O7734j02477L2596O931j9526j0402
11724g22768J4809N5609l8166k1277P3311o8290L7626l9422K6190j6377l7053
11713g35808N1441k2848R1528q5665K5765o900j5877k225J0160O576N0283p0680
11701g04250N180L9148n7424K1169J1314l1510J1780J363K4631J0658J8545o4734
11689g14130J2727M2151k7438k7569l3555K6247J7423m4574O0310J0485l1532
11678g09455O768N343q365J1585L549N868m5745k3886O2011k6675L3250J4572
11666f71180j754k4642k5421K9324j1988J3408M859k5374P059J1574n4519N8186
11654f90468q90l4657M1919N085m5750O4739k2579l6974r114n8542Q0778K6263
11642f80190j5675j8928K1626O460K0285m3318M1873p8690L8648J2700K6744n5670
11630g24135k448l2001O4568l0533k481k2221r152O4343o5826L7093M354j7247
11618g35686J8569K2721l1598k924k6059L4819J7034j8144k12L2689n3659L2952
11606g09498j5012j8514K9032j43j3884O273k8222N757J1845K6552l583j1390
11594g20787l2744K2330M6963m9847o3483J6415P743O2301k2080K5886m1840J9001
11582g30142k284r158k5679K7602q396J845K8998j83n3285M7602k9216L3483K5811
11569f93002k0382o1272J9091M7598K3712l0482K5732l2960j6139L336K5895R821
11557f99052m4824N9200m5390j7659L7851l4153O7432p3187L6256j170k5938j0694
11545g51328N5010p9990M5039l7270K9060l7751M6791K3957Q700j3289j4302k0280
11533g45653J3533l5703J1026J6727o0721L7324M4895k0804N064K646M8Q849J1901
11520g10868m395p007p119q089l8094L2664k1859R991M3124l5704n1616Q5738
11508g13234o5326K7913k6803N2043L97o247L6239p5617O1861q183j8091o3509
11496g98557M3895j6241K1642J8247m977K7494o9760L0713K096m8311P304R415
11484g77040O0903n4837N9646J905l3581r483l3335l14O5221o2011O1831J5832
11472g05263m4421Q03J3873K103J2352l9886K813j8222L1316k0401r147m3941
11460h18021O7539L6208n3818K0591j39J0192O895J1571m9008K8019j0878l6956
11448g87805O077L4236k7854J4065J1336n8979O4443m4888O4683j4659j501k907
11436g43753k470o3278L6380K7994J1722J87q8393J2683P9611k243k4068J1228
11424g44400j7050j8345K6587q910o233P4727j9254n7567M3177J0742j8390l821
11412g38737M0790j7109m1420J9351J8214L756M874R048J2922J6930m6044K16N760
11399g11449Q384l2591N6060j09267N5938l552j1027m942l6713M5912k7665r467
11387g80379L5125l2630P1P102K743m1156j0364J3183L2071O737m3573K3405K859
11374g84806L2521k4476L8343k3853p237K9979j2391l7681L4393l0741Q571l0615
11362h07993Q338O7356o3526K2236m3668O9660o1912K3534n884J0582l7250J2564
11350h05963L0268J0907p7423K5824L0534K4244n2458J0596P979m949L0068j9172
11338g89545n774L7967m0124l30k6097N9243j09400J51679r8810J3601k2313L258
11326h26645M7707P360K193k0491j3588R143p400L0427l9083L565j0958K6435
11314g91335j6443k7936J6190j5748m1669N5691L8478J4865j9559n4174N1267
11303g90373o1041P8958q0619q113P4866k7933o587K8144o774l1639p211P8478
11291g59844p9249M2687k6408K5782m0550Q320k6727M4159k2273l475M792M0398
11279g92388j9169J6525m0217K7123L5995p7628O1119m9038K2933n2644k148N5569
11267h13968l9934K2086l611K0260j4258P723J8318k1629P634M4162k9140q3J4008
11254g88432q922n1820N615N8143k4044m362k9827O584M1942j4496l3890k9332
11242h72841M6373j8820k904N3411j3607m6491M938M3883J5951j02663J08273
11231g84497l4295J4842K962l4289N980l9786O2678k7893k155J9642m3676L771
11219h56716K9348j6220L1300l0291K9151m5853K9153L9177n7582L6031k4741
11208h37243j0290J0921N1624j1699m1880K010P750j4123n217o635L9748m2409
11196h57443m04n4695K3093l702N3522r637M9342q3466L8050R815L0446N229k9514
11183h29364N2000k5710k8507M263o552K4082n0783j0984M1407p407m541J8227
11171h23869j9933L4950j8061L9634l0646l3014q649j8124m4513R8408m6976j0508
11159h81301K8891j2681L3499k88R258k9228j9631j2686K7019m1523j250P0848
11147h29073k1395n3003M6389K6988K4771m4009j3916p504K8303l2539M404N0213
11135h20371o623m4576J7542j5939j1371o162M6501l1173O8944p9822K2879N1018
11123h09153n5312K0771k7935O2818j11797M7429L979R150M12J6865m7313K8669
11111h61417l5468M2411k6884l173J178K3813j766l5079O186J767M5914k5964
11099h68482o837k4827N5853K0011j9362l2037J6788k0649N8389l9147P896J9823
11087h32581o3129j399N1545l0181M229k9830L307L2371L70j964M6912l3610n5584
11074i09544M1362L08J1732n4839M4579L257k9492M5011j07721Q1188J3079l2092
11062h93172M2860l1431j2058j4834N1062l2861K8747l8830K683m124L394J613
11050h96951M4854n4605P16K1018k6367P795J0927l0969L6141k7000O588M05p1675
11037i79123J26168J2209o1034N8897o1041k3646L9735r504m8038K9474K0752
11026h95151J6762J5732l6502r3O833L5707k7527l070J0120n4328J0067l6840
11014i58290N7820j6801J829N8184n1858N133L8618n5440k6062M7913K359K6785
11002h69810m7787K2381k696l5005Q0202j9786k209m9585O1197k853n4989M565
10990i16375K6990k0771O276j2293J2000l020K8517m231j6039k592J6668L5857
10978h49013l0682l5470P7833n1231j0119j2492k1647j519J3774p61k0480P5921
10966h65886k829k3071j6399O715k1319j5187L0279K706k4422P7302l6556j6139
10954i04806m3590l8984J03048l6989k8161K9466m3529N8038j270l812r666Q238
10942i12017l5782Q2495o8109M013l3418J2066M4657J8486k2437J2074j4165j6715
10930i28852N754j8968p92j1460j2021Q2556l1535k4632r642L9942J1054J6698
10918h81898o1418j182j7525K585K6795L6966m3809K4274O534K8943l5282n4205
10906i69222N2290j2407j1638j0391P290k519O8036o4712j6054K7650j2254L6927
10894i07004m4778l5449P5780l5411q767P3112k2216m1337p61M9627o0514j2737
10882i70455N4317r187j3928J6009J342o7119N8179J2886o430L048j7749k4888
10870i63975J9020M8886q4089P113L9941L557o7579M0267P9623p0411j4058K3519
10858i38186k5231N0336n0284K5849j9506J984K6378j2658k0854j942J118K879
10846i60117n8870N3065j364L1089l925p313J8042m0008j7036K4860O0525m4187
10834i45239k622n2677M9892j1064J7239n7516P9100n8340j0879L0028l4489P1470
10822i25097m8070K6341j6184n290m9630P2879r654n1095O0323o874p41j1404
10810i64496m9969O0219J2212l6168L1108j0609L9509n0609m5120Q1131m8270
10799i81062N0443l0335O854j3517m0811P6667K7424j9788k9284J1990j5948L1434
10787i25933j25471Q9517n2231K5944J843J1982K109k3829K0796j0471J05410
10776h80334j01188m3929L3102L5086j7583Q120k0168M7439k4691K3784p7716
10765a018078K1045j0904O21N0161m7536O4375m2375M120r676J1748j0203N59l024
10752i89167K8637o8568M8113M4356m0835N9267q2921M3563k5696L7522m2598
10741i88327Q058R381L8062o752m8441K1951J6604l2830M373l120k2623M4154
10729i59510K4356l4059K5467j457o3714O7557l6824J7789l0225L4123p645k6305
10717i90447L604j9308J62N8789k6418l3231L991k963O043K3309l1020k999J4322
10704i96166L1188r536m4821J7450N6507m2719j5113P799m1471J45K7462l2772
10692a042047L8038k5735k1087P3834m0596m220n18J6427M2234o8490L7554j3917
10680a008523j8194l5201Q3690k0951l1114o31O0222k5612k4610r090M6627n8580
10668a041967L2593k5798J6771L5285l3662K2777M417l3381J0195j4951J5750
10657a011971J669R703l4512J8692l076j540J9493K6525j701p8047L8973p20l0206
10644a046718K9818K165l5043O7480K502o5219L6586J6877P012o1796K6531k7070
10632a046875J9434j7409K9707k4939J3385N0570J4725o2226k510k4165M6331
10621a003972k2642L0208k5297K1233m917o4735L2661J2020q125j6999n404Q279
10609a047690O9825m7831Q650n9746O6800l3316O3834m5159J799k5070K3758K3334
10597a000812o1587O5668n2413j865M5396p3112M6100r968l112L2674L2110m0510
10585a021431L602j6601n6882P9565p485l7543l774L5396j2174p320N5709M451
10573i84487o3706l617L1955l5660K5363K009p867K2987K9964q462p5389K3671
10561a043239P3817n4544n8864N0266O277J6626n6446J6303L9600o124l0135q627
10549a055090M2310n8455O3105o4117N3707l0760n769j6708N544k8119N4003k3573
10537a063922q37j4730J8521l2496M7251m3917O3369L9800q3538r959O3115n9776
10525a077119J7273k5379O3624k2019J8070n4176J4949O2631q4609J2192J059k1369
10513a094873k1070Q1714m7122M8310l9074K5440k2839J0651j1696M1699k0551
10502a049411k2033N1194l4392r568L4086j6682n3382N8569q53q1585N3078j533
10490a072512j5794K4658j5462K2279k678J6961M2652n1277L1282n2230j8918
10479a091039r493M2349q119J5797p552k2469K0437j3696K5937K4571l5247m401
10467a062925n059J6824k0098K6699o0132L3180K3184k8528N9323m9247J5561
10456a051218J0975j3860l1545J4635L4409n2185L724o655k0764L0364L271p088
10444a085937K9969K478r953k2601J4206l1745L8269O467j7941L1141j5222r906
10432a070775J1297j3948p516K7067p4991M9433Q087k525j773M122k7889J5665
10420a083746K1399j2541K8810k6103k8855L2092n8303Q9321q5798O2266l356k8589
10408a093403N9564l8735L4229l4074j0023m9369J5846K3031K9893l5816k0474
10397a119331N4188M7955r4594j9553N343K039j53L3700k5290K4581K7737m7699
10385a111077M3047m9634N3051p2398N3633n489Q253o6827N0211K424k0871r303
10373a124980M1425M277K6082m9094M0157j9947M062o0178N3944r9987N2791M6067
10361a085381l6988l8181O5836j4023J5838J3288J5416j7618o6003L887P7804
10350a066125j4310l491o4230O3968J1160q636m3888K3172N865n667M572j5823
10338a113433l3979j9653L3640J6218q645n118n196M7372l1426K8827L7486m6453
10326a100360j4326m1834L5489n390k4488M5993l6256J9951L3050j5765l0381
10315a134317N295K7960K7507k2433q1343Q0545l7854K9601K6954j0384L1933
10304a056536j8853n7608M7616o706m8345j1252K7215k6590N7140l1579j1623
10293a137121N254J0947k9900L7021l9046K5238J2310Q071m4416L2679M1849k8663
10281a105777m3417N3002k2075J7043J95P941k1320R254J2627k0806J008n6813
10269a169138L1724J3647l6036L1687N5439j3079k1883m0448J3594j6545m156R7873
10257a057321n2197l4573N0457n4632N8428m704m2829j3614K1025M9155m9205
10246a130010j3778j6945L9694k5462K7903J591M3618r4732k35J0516J9203k9733
10234a168370L7648o114L8894j4688l5510K0010n7354k466L4762J8049j033m0264
10222a176436M2301p7156O4095k0505K2847J8986K0793q9214K6406O0138O792j9663
10210a120616l0867L654j265q145O7133j3837k4905l0014m05J1253M44n4744N2861
10197a149453M9418o579o9144l4172L8409j119J9310k5571J4139L5309K235j5354
10185a142572l9835J7716j8778P1671m1023O0085m8311j6753K4685l6212M3975
10174a125352j6958L3407l6832j0677J3213l7535L5828k576k631m7354N7143p606
10162a147930P471j4854j92N1532p8129J7886j9540P4493J386m4777N441q528K0201
10149a135540k8938K3093n4026M5745l7976K9728J577p711K4611o2583K7490j7415
10137a191945P0112J2146J2178n7717l9837N4407k4897K6966p1519k6894J04636
10126a132364K2259k7357M5391m8421J5791k4204j4803J8688j9328M296k1621
10115a181673L6209L0148p4049O3139l5664M2203m898p8640J4792K059K395K9445
10103a154534J1067o7557O1381J5872K355k5613j574j6785k1058O8201p24p3768
10091a202737J142J2270L5519j5473n650L055M4506q4990K8032q317J7527M3127
10079a131989O645q0529M7447K9169l2884J1363j6966j2396n1639P9640l5191
10068a187330J9037j6169L6654l8693L5237k1434j5513R6109p3725m8350M0191
10057a173986N5291o4547M1903n8799O7415l9997m8419K7726M773M9124J806O490
10045a131220j7987l2039m6825L9220O3958j0808l6911k5916k4317M7001J9161
10034a156683k0531J7217l5937L103L3728o2785J6612M7160j9390M8661k4337
10023a153182n0633Q536j1294J3466M4953K272p0966K8909J6735L1223o6112L54
10011a205739k0689N7521K8440l0387J1860M4813q4845O492n4904K5782k0774
10000a242430M3748R875K4852k6300o03j4934r803K8246k7812m474L5563o7466
9988a251538J9708K0248j9243P1299m6765k1625J8338j2231M192J7742m963k7310
9976a232148N4084j3703q226J8317L2911m8336K460k2818J4689K2117k7487N111
9964a203029n793N321l919O8541p2431L8535o7317M201M9646p704J7690m9414
9952a225673O0484k8313j5694k2434k2546Q1515m617j3079j1776j5128N5975j5303
9940a176589L5791r9423L4214J7355j6479r443M2602n0080k8549N9312p5257N8540
9928a208006k7908M4377j2045k6159j640L0891j6546j7245L7642o0437J617P8737
9916a176722q002J6298n6637p1695O4442L2372k4585k6288M2540m5616Q6893o6059
9904a233059l4817P9408J2318l6233j4087L0835L651o8132N8052j1953P6661q2679
9892a220035j1195r125N4516m5827J4114o62L402J7866k1573N116o743J8940k2571
9879a223777j7748j801M3762l0838l2466M4796L586l7436q899L3602P331n0198
9867a270086P867L548L1510J6864n5137K6491J4278J6931J0680L2036o0284K6909
9855a198393J3607p7006L605j8364M6699Q282n1823N3800j9957N454O224K5828
9843a202044j03027P7008M930o340k9914j2079P6662q3158M5667m189L141m8416
9831a281759M4056k3827Q642K1787q1848P6706P5873o6791M59l3235K5235J7805
9819a216897k0864M7787m0683K0183o2292M1763l4503J8616J83K2448o009j6469
9807a246737L7010n6605M3576J8895k3099Q049q713m5199M4451j9110M427k2272
9795a265327l603K4492l0962P9231o5635J6914J4415J0169m836j6935O724r100
9783a244453j4767J7117o554J3838J4287Q930r5796M4738L0062O3310j26362
9772a295650N903O3000k0409p810M4828j3770l1727K8578M975k2745k5401P3719
9760a196509o3787m59N9846l2463n5564J16598p1315l6554L2538J657K4829j6241
9748a237424n6781L8320L5537K0491o1712O053J580M7453l4239l3365M8429P125
9736a218533l2857L291k3501k4247M4884L7207r4m2985K8688L6475k5504l8711
9724a255887L9344j6827k5636N4336n5984N8260l5093k3096j1292M873k2488P0575
9712a218915k1512J8621m2982k8305j8418R1327q9829K6353J0452K8417k6417
9701a271208n466O0763n4161K5486o2427L9328j4571R8363p8368o069Q7141q5993
9689a267182m0985M6653n683k5882N7533r2521M9909R1115j09028L8418m6781
9678a304434P2365l6822K2860m8718M0443l2579Q603J1636P273P244l0346K8793
9666a253682K8922o2308N2714R259o5508K6222j4860K0486p1793R9613q540l4612
9654a274087o527N6426k9620l6361K4372J9074j1357N5103l8046n6934J837O112
9642a290008K0088k5484L817N3096j4360P635j6343j4994J8369K6253q2944r116
9630a323991N4157J7424l564n987K0205L6963r3270K6021N361K7877j5790L7118
9618a217476l7021n7575M3155K1458K7643l8435k0933k6688Q0301l8157L6253
9607a227475n4612K0580M3831o6764J5876K9947o2830K8106Q270K2608k1231L127
9595a260567K8782m5314N7987o3870K6908r548N2937r0761O6294l5744Q425Q188
9583a256283m208o875j8477K1964O690J9243l7511l1688M6365K3385j2525Q368
9571a241552O697K8990l0365j2449p9j7013l886L7977L0875o9239N7607l4919
9559a247356j0242J5673j7165j2896M1861R844k6318p408k383Q266m1290K2236
9547a267178O2811m6905J4115l986n5220L5036j855J7341J4302m4787O181N6545
9535a213600j7055j5096N3159k2903p5634N6718l1837K5843R019L299j5582J1811
9523a231858Q191j1806N733k3905M2839m189m8361N5080j9711m2770k0494N5189
9511a236062l0920M1515K1778j8892o5438k7789O1995J2072K9636l8146M4952
9500a205299n0627O199L7296J008p0589J02132l7174l9372M1237K731l3249K8o8692
9487a314371J08280m6467P1631q5903J4409l905K6509k2039p162M3113l6490N1360
9475a201035k2465n7235L6012M4327j3269k1677P559j9990k7541K4215O499L4387
9463a210213m5272J8854o867n0268Q0874k5257j9029L8962K9880l7840J9475j3687
9451a220388l4968N7891j1719k7632K0253M0783m1271N8793l6486k0538K4734
9440a190548L999q578K6409j7759L1966J282p1659J05335R005l7922M1671j8515
9428a125314n3999N6618K1160N820K0859J0596N7367q6808O2942J09927l8008
9417i58840j8232K8847j1189K4300q5608j2041m4583r2535L3577q9667P1891l9122
9405a193202j1792O784l6385M2437P989n2106M1677r2445L4041k6638L6446J5528
9393a227666j7244J8893j583J4897m437j5301k4849N8650J2242n5853J5266L9599
9381a187386p3875J6616j8816L7650J3366m342L919J6729L1731o4720M0383l2691
9369a221436L2527k3415K793l7775N925J5167L1772o815n915j8431o612j0415
9357a242630J0875K3761q241J1001n7927J9098O0632j0074l3380K5732k8520O109
9345a223564J2900m551L9792n1894k5171R9001r5177M8704l1660L1587l5302j4052
9333a249387L1997N5462m0947K8766l342n9236L2460J8742J1811l6462L4567J4366
9321a161203k1092K4437j104R087n3739P9204r4579J8606K3994J7068M8813j03514
9309a214022Q8781p0163k763K7426o9O3049l0902k4467l5657L2198J0012R691m0312
9296a187198J0014j7863Q351j1738o595O4573o1525J9907J0108J5799j1615k742
9284a170524k7980K7714J445M3198k1312j180j1945O758j1796n495r240L3931
9272a146426j1749J2532n68l528j0944J1272J6825J4570k4168K7256n6290M3769
9260a127449k4365J883l8491N2581m1132R3976l3139n7202M8790J5111j6874J0945
9248a115366j2328N424J7592n6404L6249K7650M0833J523j4806j8227L6543J1666
9236a039651l8187j474l8973Q6261m3938M7813q427l5906K9540J9856m822q338
9224a036246q428M6812o2784L572K3423M1396j0739O386L0281j8715O646o112M8199
9211i36309o1350j255Q3195L5830p9946K8968M4990q0506J20570J4625q1175M2288
9199h70075l6041N9863O1797m7387P666O8550l6161L2997M3837N177M8590J1872
9187f49315Q1220M8142M7360J5851N7432N2615r2475j7621o7715M4364L9596k7010
9175d67556L4631j1560j6360L7491j4811k5615j1014j52006j9192K2483q1550
9164g05059q2169J6417p6319k2990J8810o5920K2514P4037l5344m6507L181k1873
9152i21222m2442K9090M4932K631p4069Q8101J4131o5590J9635L5640N7053m9198
9140h61308L7192N169n7653M5511j365J3408K831L1287m9042L2346r973J7208
9128g94389m4723N5556j1230l5130K6064l164Q0511k8008l3185m067j5717L8305
9116g69177R50K6471p3575K3119Q048K6477m0776J4885j2084r2653J11835k7652
9104h04132L9148K1431q5777N9434n9096K7209l6314K7691M6811m5035J5451P6686
9092g16493n4064Q2629p1051j29m605O9801P020j9015Q51L6180k7533o999K2291
9079f81117k4101J7601J8615k7414O7426l3025J315J4443m875M3516k1849K5539
9067f03926Q091n3692P8792n8993O4123j2403P389o4657N0638L3424J3489K0621
9055e17104l2011M042J6378K1772Q816l3529K9707N1652k3037Q74M2335M0977
9043c89128j3163l6744M7987Q413j2801l9829O4910J8489j8968N455k5262M5898
9031c44743j0300L9634l7953N8235k7976K6812M8931o688k3949K8660J9499O4334
9019a65504n7507J479N4348R367J1302j1365L6189M1632q6863L7287L8268M7603
9007d3764k1061O0680j4617N9984n890Q75P5640j8413N7670O674L594j7346N1777
8994A95803k1234L7928K7077Q0875O977N4761k7054L2147O7963O4182k1981Q2174
8982E79618N2613L0952K1629N6362J34127l8958L830k2498P2956L5249N043Q1740
8970A012663N0819J27140J16045K1385Q7292N6550n4231l0968K0591J6211j4261
8959A409236O7200Q968P468L2816O0730l4758P1522L3988k0880O5302R6143m7000
8947A750735Q6289k3987j670p5797J06652k2876Q5937j6488K5779R4767j5103
8936A994238N0145P1532M2072K1440O5965P5482L1298J01909O2215L2960O206P6144
8924B631606Q8589q600Q8266M5204R6758Q5926J03951J2345R5021P9703N3561
8913C372330J01991Q1849J39162N2651J00626J11011J36541J56681J03222R8239
8903D454303J52460J98245J77374J59739J64476K03175K38481K73714K75260
8894F297227K24004L14375K66192L23356L20095K70544L09950L62448L17057
8885I005248M11991L62379M39197M65565N05030N97476N47720N65275N55466
8876A3455347N86684P13858N87857Q04605P78235Q42626Q81278J011923R70753
8867B0633166J277501J364922J672012J891230K307187K843530L585734M393358
8859C9968640N709214O602664P566652P032069M691321K18781n569667j0000353
8851E6219321j1446524j0484341q434164o368963m632336l451942k487510j942621
8843F970920j402286j182159r01009p01306n26176m45000l65439k92125k65386
8834H90034k39777j49937j44350j45633j59735o3179m3284j00813j12158n5053
8824c23885p2245k4656o6670L3361p8845k6484n0781k468K1744P742m7008m0325
8812f70520O154o1970l4732P5199J9798n9779q471L3412M2377j13206J5112k4194
8800g80820L7609L0310q7598K3498P4640q0877M9746q6566Q4393l2624O2365q8072
8788g93996M8330k9593q302L9832j9448J8113K4908p2354l9770O3238k8737K4968
8776g72811P5164p3579O4981l0443J0122j667M3389r502n388J2614O3850j2496
8764f35766K1365k3830P3959n267k8072n961L8619j730j8122O770k8471M4400
8752e62106N1896m6234p641J05587k8240o8796J43259l3526k2418N110N2095l5071
8740d46085R3261J5014K955M1359p4734O1648M6774l626O8289q68O1079K0732
8728a14202K9830n5896J4424j8190P4542M8620k0455N096N0300N1038K6227K8280
8716A19614P7073P3838R3426J03073J31810O2527L9336m4153p4300l9529J6422
8705E59137l6090j13779n8187j29441j2544j5329L5026p402N4423l441j3734K8999
8693B87638L753k8656J7576J8740N161o139j454O0459N3359o1452K6677J3290
8681C88952L5382L1675j5860R318Q5910n292R375N2112L3987M3389M0924j0919
8669F98953M3054M4207n4645Q8838M3854M4320l559J06508P354p176J04151J3090
8657A128949O6766m342J13123K0280O5501J21510O7162O6240L355N4905J06021
8646A809470Q3666M1113Q7291n947J10980Q0457J61827J29544J15256J10793
8636B724450N8364J21460q958J00731N154J58991M7462J09390J14046J39849
8626C570939J02331K21831K02467K06927K31499J68348M07365K21941K54190
8617E587838K28696L56945K59902L57429M53981L17112N03641N36010N43338
8608I144892Q25380J067536J405885J698576K081974K498023K673554K347674
8600B3743494J559328k44777k026188l682848m344600m098132l161541k094541
8592E650195j236999p16854m15917k84566m7002j04259p146k6125j6524J5826
8582B810629J1523Q3283O1766L0511J7520P8964L1774J09049L7785N4805O1182
8571C388791J37051Q8419O7637O3929J48534R8533J51207J11514J60040J41048
8561D556703J80848K06843J98833K07461K07956K37509K47132K87181K73329
8552F603795L41502K87755L17450L66616L64190L23157L30715M28642L69721
8543I733543L69534M49281L85949M35332N23906N91472N54893O41811O00667
8534A4286388O73184P41669P57870Q35902J000023R54995J052405J269068J418036
8525B2989540J668787J892668K294686K752460L427379M195505N387166O807334
8517E1415525P697598P680612N776140J382981m686198j0071770j2299379
8510D6895509j1403702r123150o777175m907447l513241k563780j928149j507240
8502E171625j075112q66257p13635n54348m41773l74441k96905k79240j93814
8493C76100j95457j10373j56789p6086j19477r4070j67853k2972q291p9381k534
8482f57183r7122o0227R039l7012m9597L5188K582o4831L3074j5543m0753N3998
8470h88387j9336l3243K8278Q6152l3017Q9516R4634j8223l1001p2529j65038
8459i62194m2789j5465q4905j3400J5937o3007n81k4980j12147J4642P869l5625
8447a316645P334J4552n2235J06903n2252k195l4426M4466l1802m10q0869N2862
8435a344717L0042P730o5665L0261O2097l7292J9158r429O03J7483J1878N798P331
8422a264722l9607o890M6934l7418M364j289j2733O1393o6950N643O2108n4255
8410a303422K9371J4219l321J8817k5446n2658N9286N987n874M4690L4668k143
8398a185826p3707O2870j9932L300M3823j5927P9798j0919R8524n2122J7248q3747
8386a136617j4359n9859M2990o557p954N0063m9317M0937M8109K5452R1209J2581
8374i63322P9377j4273l2860k881j3879r3382l1334r3733l151l8325m0420k7957
8362a276140K7915J1420k8303n517L2686j4662N5183q7936M3687j4002l8584O0962
8350a233291k1004J0601O1486q8994K6373K6640l1268J7228j3342L4163P585N1778
8338a152045m1440P4184k0454j4649L5610q4423O684l7932n5642k2885O7475m3129
8326a288646j0176K3120j1413K9739J3404J520J4164n3911N0097L0333j4906n4349
8314a271024J6182L9023n5353L1487K6922k1085M2385r30j9280P761p156L6624
8302a174444Q7022o198n1629O0905L5741O4901j1679j00872j12050K1105l624K3722
8290a167100k7849K0925q597J5279K4358m4741N2766L358k3238m1636N7434K1075
8278a117966k3439N1819j3n3418J6048L145L5726n3637j4726l686M4921k1233
8266a136459P0740j8758L486r318O889k576L4615j00579Q0644j0852O0105l4737
8254a056800l813N9968j9537L3977j9187J2816l6148M4349q7944R1017r241L0753
8242i59790M5961o6204L0444K6875l0028L3327l5200O0580K3074o5189O8057M689
8230h63404L9449o3656J6189J2598L0811k1582N8725m2183K4161J5179K348L5908
8218g55457p0479K5700K6020L9153j0381m7728K6851L5844J9842M047m0458K399
8206g44647M3926j794K994O9383k0988L5323K9723p680K5850n1499J978N4234
8194e63197R509Q0831P495k6314m9977R570m7554l1506k9088O5829N3637n8459
8182e79224K2528k7871k1918O1691K717p556J5201L4116J2193J6117k0616L5152
8170d57470l6987K6101j3656L5784j3904p425O1037k01J2619J9718k0760q918P5589
8157c28473n3835P2171K548M2932K7307p7471Q0715k0466O3595l3085M0250N5798
8145a28014j3527J00336j4505L5496P6039l5700L4559K6692k4706P0535N6350
8134A83555K6243J3961J15094m009M7665P7690J35877N6150L0120L3422N8887
8123G74655O4669N7023m7523L1672M6400l1330j28538l6102k98L2441o2353L3155
8111G33871j7098N1370M7133J2132J8638J8423l827N9356K8917J19592l2900J4434
8099A050041m0701O4266o881J4184j4227K0700K0284m6626k7933n2384J0457k0131
8087I71049o4688j33585o0571o9228L4316m8705L0048L5578R416L8612K4520o2581
8075G04181J50990l0914J4766L9404J5903N4357L3198L5886K8411O1138K59P3282
8063A180861j6176O5139L5511L8161j3344J02717K6899K8634J09246Q769N1887
8052A618304R2808P8879J09036M9796R3499O9549M0372J23424O0960P5807O6700
8041B479134N3916Q9360P8951J72656J69634K20139J09274J90046J05493J82977
8031C851580R1079J53485K97254L11052M30841M77274K82084L29121J74467K30596
8021F628833M42589P35789P29623J209285K165877K779636K556187M254960
8013B1502779M205818R403003k1210967q608041k644845p02684l84501j29985
8005A430577j02942q429M3164J3985O750O0312n01N1986o3890J03968P3728L9630
7993A648338P4953M6469J03961P777K6929N2909R7308M1139L7516N0515N6634
7982B244448O5554J06286M0074K8235N9094J26771P6698N2294J78987j4057R4768
7971C059152O6597M7984J10919R1450J77393J05392J03921J40637P6674J52721
7961D132840M7291J29357P0398N7150L8569J19770Q7852O2567N9600L3267M6178
7950D884839L6381O1587M7036Q4536M5271P2606Q5666J13521Q5921N4246J72886
7939E744496N8821J24072J60499O6109J91052M1259J10859J23354J25449Q2189
7929F828159J18031J81752J03485R4608J56173J25076J64505J66834K16445J53198
7919H308266J32184J74542K11233K08552K46619J96700K50793K44212L39620
7910A0312721K58525K17767L38231L85424M16384L39201M67584M09546N51551
7901A3696934N13123O14383N71200N87995O13796O12967N89140P14425O73689
7892A9187652P88676Q18739Q37780J021930J005682J152776J160481J315387
7884B7289103J302951J461080J681382J688058J964752J999028K299343K561090
7876D2246787K969773L425897M141243M993179O454877Q076522R948879J2479735
7868I4736892J5400225J7174123J3217012L526442R25960M236763j477251j3078364
7860A34661802k0935317j9802378j3727525j6807102k2290155j7395215r592596
7853A4111514m975425k723769j703800j192787r17078o35137m95417m03331l81452
7844F83318j56801k06005j15352m9009j4373j2824j03335N331p9216M4334q6482
7833i0414q2192M8261O8549k0517P8894J3694J6970k3503M2338N7783Q430l5079
7821H3214J8031N0431K2403j9489N2413K1672K7556o0616q2006O8903m7749j2456
7809A22307p1353O3746n2761K2367k8632L6487J3757O1114j0039k0546L7937K950
7797A77334R2594J08L5517N4744L2635P9742P5451M3175Q0368J14653Q4105o8099
7785H02327R1401j9521J4465Q0943k6456q6998j9676J5391M3653J8540Q5035N1499
7773A050603R7134Q544O8876J029P8872L8630j8599Q7821O2465M7961L8542Q6941
7761A648819J389Q7171P4765J08253O6002J24820o0095j14500j46192r6832o1049
7750A632551Q2167l2314N1239r8355n2014j6345M4752M2440J12854P2887N9700
7739A899562m3691N2002k8061P3520J13742l0384l8763m9213l4010M9254M1968
7728B005926O689k5478P4435M0886J42897j11365j67685J5849O6710J08316M2174
7717B199354o715N5928L9326O4196K30N914J3058K2274L6890J1731J28510J10281
7705B680977J833L6581Q9452Q1696N2692N2322J02752J05452O2703m632J39030
7694C400858M8380J22749R2465m92J42892N1068Q8636P3480R9077N2560J0340
7683D182013J39284J15164J06523P8661J36563N572O1235P3411J02658J08252
7673E109336J28354J14457J24795Q2870J37954J11568J10034J47508M2026J64441
7663F273343J50046M2368J37635J39709J44326P2670J12336J41110O2341J42335
7653G418219J39822J41275J12369K04609R8950J94774J92059J23996K12066J53560
7643H991699K28004K01331J52619K92081K58522K42662L15201L31394K29274
7634A1242787L07359L41183L21102L15820L17787K99645K94818L62389L76643
7625A4179533L57850M58599N13069M87522O28843O12439P02219P08186O71942
7616A9320202O76778Q40921Q59265R00191J057079J030373J246420J450334
7608B7381563J506031J667312J882089K253642K758716L454890M186715M849635
7600D9940593N771867O339783M737560j757015j946820J987900L577259j271256
7592F7379871r302142n507228k08075L233236N009504L378243k787093k236366
7584E8959950J567228K158376l610314j1593992q329719l121282j00177J449933
7576C7380003K597578L584118M788163O390318P733845P149585O01979m901954
7568F5323635k850031K576145L673370p28l401660q011301j1069747q288343
7560C7951340k884716k383016p017311q814062n592249k623642j204838o29155
7552F802351l62175j86417l3674n3191Q2404l123M0672R9778K51107J14010K07188
7541F958930K52018J97690K78364K94542L21985K92953L62976L40853K05037
7532I505348L49227L38224M79325M28895M66516M75421O18162O46875N95029
7523A3903022P32975O59732P64957Q38937R97563J051415J069866J124025J228367
7514B2370859J434425J827845K026810K413910K878697L669605M937772O259404
7506D7819327P630612Q859428R498442P469663j148465r617722o660039j373321
7498F2477925k74478o540152j5926734j4715213q819385m727858k599079j586740
7490G288286j066260p32945m95411k84453k83293k68365j38283k22727L904r2114
7480C708339L6340n7607R686j3254R5480J5315O3088O8071P3176M9143O1157J19879
7468D228813N3623J31202J76127J00253O7396L2771N8956J02191J89147J56683
7458E297162J9949J32798N2135K12249K03959R5913J39985J25252J21981J74416
7448F575799J97940J15992J27171K16742K65962K04605J98727K83266K63747
7439H449951K99895L18970L18784K22284K32463L87746M07746L54655M22567
7430A1415061L86782L31693L97000L96690N23456N39857N11828N76693P21796
7421A5800856O55715P53016P67061Q18427R92363J006447J220063J261118J275669
7412B4550735J279416J543466J873172K277116K620257L098350L994922N371949
7404D6609383O605172Q135195R566321J0627178Q492116k977639j1984084
7397G5073642o349225L9355J168662p268373j8614525j4924223p615312l662253
7389A7847748j638126p14435j89305K29232M71639Q16994R45058J183041J497966
7380B0449812J794582J928317J816396J335764L82844o30393j344712j620519
7372B4112091j303336q33142j80261K25355Q49796J188405J799941K429401
7364B8288250L095296L399872L310777K357125L12128k218350m574218n359282
7356B8611598m909575l756990k688919j724731r75998m12590k8618L73842P43553
7347A5231572J017708J239010Q42588J62441j025399k191521k930811k838800
7339I506788k478918j863810j342495j124021p70545n25044m65283l24693l34780
7330B77199l16486j89336r2827k02582q643p5427K466l9311p7169M2953N5641
7319f23522J4923L9616J03121J7456M4707N7162L1657j43828j07513k2455n3122
7308f41798n6378k37168j08734l3991o7261o3688M5355l0338o445Q4650M3265
7297a072531M9887m2361P7254m8818L4346j19232n7045j12580j8939j2809M1986
7286a280842n8506J729j041J7093M2636j9123O5561K5936M5046J8285j8074P9765
7274a081535q4838R8397M4772J9080N7483O1108l1124j7937k286j0828k8241j941
7262i77890L0276j7806k3158o4145k5929j4049o7357J00946j03846L5179L7746
7251a090033j9414k6344r8969j8049n0137n988M5225J4882N7786O7288K5340m9261
7239a147674j5399m7242O6329m561J1075J529L9148m0122K125j4322K3195M6083
7227a079836L9240J2057K5420j4366j1665O2216M1180N7244K2773O2663K2792
7216g60282R2199L9934J0356k4226l7360N407n801j28406J7660j29841j42729
7205a063089k1576N8188r4284N780p28J7883L5220o3219K0964L6059O225l0889
7193a093466J8262M8004m46L5337N5626j7081k4778M7895M1021K2382J5425O3101
7181g88718j6863J3371O2319J8613j2515M5885N2484J809N9425P1734j8395O8154
7169d42697N5325J04712J25775N0495O1462L9143J9469R0863J4179n1660o3775
7158C291p3766J1483k8447p3181n8055o077q660l9418N8626l0410O1527M0923
7146a42164K5403P5280J6307l2023P1867O4122m9477R1865Q0175l1676O6000P811
7134B43490P0639J09793J24357m568P0033J6082J3263P3342j013Q5465J235O4577
7122H66695M9239J3231L7203r271N2671J20875K0571k1969J50929l563K4428N7835
7110A358874k2536Q0765O4224L7739N6603M2434K8381J31778M2302M9608m6661
7099A823511J42981l7495J32115M6892J10969J7993Q1314N0827J78660m0912P0090
7088B576945J49190J09441j6045J24066J28243O8888K01570R0349J55566J34295
7078C722508N8132J89111J75917K41513J72397K35492K96421K19178K93607K21267
7068E825543J54154K77397L05778M39714L80011J97669J13172L45162L24183
7059H362783N30681L80544N41563J79234L13330N67827M71250L07836L20871
7050A1975919O63001O76884Q51073R53492P90626M75241P03919J124306J319205
7041A9533666J901608K597791K998517L376685M017590N208183O667759Q086755
7033E4388554J210671j4642389n008907J198999M493239O570195P687553J576317
7025E7474232j1038348k780906K742775n737208j3207181m848656l56800K385950
7017B4633858M293337M999946n238237j6869157p082114k651688j084910n48678
7009D52357l56615l15242j95770k0013Q157j08841j3116N9526j15275l656K0697
6998e87791K5617Q1923O4917N0687O2770J03365K0056J14197M7412R3406Q5920
6987A62479Q2114J64664R0528J13789Q0121M4914J19991O8709P1057R4702P339
6976A100407l756Q7716N6854M2883Q5093m6547N6737L2300K3708L1336M1603l5966
6964A472368o3533J9518n4836k3998j19926m2570j42481j08808p2804j15457
6954G47473j68466m5700j29213r0642j21833n6763q8213j38596n2649j30772
6944b75374q3827j28862p4857j25720j22182p4960r5434j07912j14223j01241
6934a304592j25317j1665j02011j0493q9482q8m6619r5198k2791q3363J0526k828
6922a883921r3469K7928n0525O6305o4717k0887m4596K6337o3381M2037k2824
6911b081713j5411m5589O2862j09084L4880l6704K4352q522j512J2456L1552p5062
6899b207495K9977q9108Q5444k5950k8153Q517J8768l7099J6053J6678n270k5664
6887b243302k6846O1619m813M584N4264n3869J2650J170n8814M2740j4664K0104
6875b205177k972j2406k1105L2620J3564L6700r559n1290L1353J3642r0410O1379
6863b203661m4140k4406M5268j3977Q3433j7901l5274k9204m0488O7663l9563
6852b252250L6898m9881q089J7325l9150N8143J8097o7581L8009j4746k0817J3911
6840b270131L1129m6722l1719P8645J3415n8073m2438M5616J3335L17m4624n571
6828b316821L8674l7500O3839l0450l42K3329l0696l177M5512k6698L1906n1871
6816b294295k8246J0854K3374N3499K8487l1542m790q425J71J9182L2107k9461
6804b229085M0068O867J8803k4154P0307L7758j2925M1634n8969M7100r672k865
6792b075133O948j6002j4213K8404k0351J7351j2474k2188m692j4426L4946r0209
6780b182039k5730L9580m0205R554k7455l5356m0460Q992L5614p4975L5430K1273
6768b275777l3543k1843N9908k0274l473J3953k6952o612K1814o7025L6871M0867
6756b282086j713J7980L058k8588j9542O909K0166J0110n3844L0342N532l5389
6744b327065N4090Q30j359m4267M6471k3785M9087n389l6303L135m241K9618o088
6731b265266k6702N783j7038P0530j3144j8841k8441K4263n2923J4276N3133l3488
6719b287858l653L6448j8386L4630o4238Q286L6357n2267l8427Q8363k3943L9271
6707b245417o3016l163P3764L072R474l1544m4968P9184l0916l9464L0573P787
6695b254634p054k671k2373L7216j9611J5555m6174J01209o3826K2500o2328M3905
6683b258286N7140q9103K3462n0932M0241n154k7561N3170m9998O4628L74k5193
6671b267212r47J0989l238K8536k5624o4928R7448p3319O4386k4575k9895L8933
6659b249446l770l3550O0680l6847l0655K2582k6647M5152r068p382R484P176N1943
6646b200348p1524J0932L3598N681k6771K5550m038m8298L4940K2985m6209k7745
6634b291247N7457J5261k7287O006K3557J3774j1703j8947m1888M972O8180n6457
6622b258322J4875L0590j8859J7642l2299j2179M804K3363L0358l0973q097L0481
6610b208616n9014M8769m3235j2670P1546l2645K1733j8725L1299m4153L8890
6599b206821J5127l3667k4421O6141m2477k0050p167k4958J3415N4202O3375p2647
6587b219948j1455K3194n3802M8001j8515K5845J5261n924l8784M709J9407j3570
6575b225581N1163l9565K8818p5237N6388m2671P997O773j9930j4241J2309K6017
6563b227760K472j9234N4986p92p2528m205N9209n333K4384L62l721l6683J5030
6550b213813Q181j0558k2118J6902L2180L705l4032O492j0277N6720k1905l2782
6538b221305K7878k6031J9757M1064r4166L8483L2090j6786j3570J4498l7695
6527b235783N3326r575n844m8348K5874L6638k4526L33J8881m455j1522j4665
6515b219666K5651p348j8792M108M4881l0101L1463J566j7141J3000j1905k5282
6503b209566L9069k924k16J6300k1441R701j7520P04L3930p9811R5340j7662k0835
6490b174931L5661l1377J228Q0059r6539J3683O664n078j757J519N986k841j7262
6477b184985k2742P6233M0469o9640L2125k5824M3792n6409K0057n2176M0229
6466b158871L9114o3952K7829p942K1514L8840k1784r3687P1639j4037R95J4968
6454b145374L7556n4781L6992M2512j11140M4585K1737Q486l4381K2983L5979
6443b094846l2673n8057P5448m065l6651M6101L554L5289M835m4526j2771P0540
6431b047822o2680J1575l246J1530o4361M0918L8781l2193J6227l986l1885k0198
6419b147340O6876o619l2961L2541K1431o6443M7119n99n7243K8204K7256L894
6407b083884o8124M6478l8098M1275k5773N2706m2289L7333n6286O7202p2854
6396b142314K1729n006Q72K9844l0812m7863N3151n799N3084m1473j9043M3263
6384b090367K0716j2636Q486m9517J8668K5651n3188M673j3694m0221P8718J5201
6372b087510J9034k4550J3179k1041j8894j7093P0293o2305J15196j14995K2416
6361b106270K0098r448J9302o1100N0881q863L0524k7771j7889L4031k9153K6127
6349b079531n7636R8696n8654N998N791N44K4358k3107M4817m6220l4698l7395
6337b157037J08497n2639p704N5704m7128O4106n7636M1136l608M6582p9637J1223
6325b078141L0922m8780m510j3877O844N3910j5469O2842k5055N438k7491l0333
6313b083700K9097l3905K1769K0697j8935k2776K5660Q942j7506k5802n74O1366
6301b035667l0320j61K6907m493j1591L2617K9029o2127j960L4100o4266M1318
6289b046614J78L023K8454l8230l218J9642j2596L4239j5133j0751J3309K566K3714
6276b001417K3632p2714K1354L9727j840k0207n9646K3625O9652l7626m3409M9436
6264b009433K0511l2852J5977J647k7304N64J3514L3299n068q515m9856P0841
6252a976675M0088n6086O771j9915O7316j7964m9020P319J8870o21r71J3764R383
6239a957741L596P862n6508O6070n3830J3186O3592N274l5626k1331P7567k6342
6227a914231l518l407l7901K8327j0591M1230j548n9783M8206n1181O991j5749
6215a973155N7049K6786j8487M9019j6627K2284j4110n883n90k6128m6738K7269
6203a919311j5J3758m6229p5342P0408k6016L4205k4824K5030J2666K3266K2769
6191a889635m7894J0108J5789p3905M0888l3887M3772n1771R951L1033k2166n5266
6179b022983J4027M1271K1505o7173N3023Q0058j42122R3709m8183l010K4326
6168a955552N248l183J067Q1852j05096J93N1410l4828N3529o5682l8960N8318
6156a951684q651j159o13P999K3268l2875O0456m4560M2559k1342j9514n7670
6144b003786J07616m1586j6616L4771m9458O7659r2046P1800j8033l6941K1812
6133a954808N7694r2745Q3985p186N4155m9651K9127J5819K603M402m1437k0571
6121a918613N6891j8740R434p5524Q7168o5933M1313K279L0343k1180l1198K00j0895
6108a914455j3773P5177l5238j073j4720J3397J9447Q690l0855L0544j1788n254
6096a879901K7002J4409p0066M7345p2889P4231j3681l050P077j0294P5141o8615
6084a873291k4304J71P3784k8415K0680L9567j06191J6692K4514n0049P8163m8878
6072a877557K2049J123l2210K2415K502l919P58M8572J8787m7738m7023L6154
6060a856087J0896j417J3606m2271n33L4398L313Q976J1721K020J2064k1424J5986
6047a808752k3144J5226m9770K9646J7486p0881J29735p4660n632O3271n3286
6036a830761L6039m4157M0863q099o729k813M7165n1014M8141n5100N5780k8066
6024a798751O2730o0174J9763k550j2637J7808j5842k3443N6395k2506J9976L1514
6012a727717l0541k4723K651P670o0824O8414L5079q655j8435L445k2472J4026
6000a762082l724k0705L4519J5391o74M561o78l3181M6442j7543j3002K4319j7837
5987a744194K5977j013K8427j3088K4811o9105L1685J4102j8573M50j2246j3252
5975a746019N4246N522J6188m5510J3175J4687k5583j6064Q408L9969K2535m4513
5963a702959P55P664O3608l2272k4285P030o076j6306N9875k1184J4416l6660
5951a686394M576k5868P4709j0993n167L3389l0354j3221L111N022J9666N258m8186
5938a674452N9791J1019n3600M4585m7732M8804K4824m1535J2200P0726o4373
5927a609743J4198L6255n4564o766k252j882L6912j7359J5090k4533L6337l9424
5915a617731R8203j14571Q8437m2699L9989q604R588k6855M964j1448k5982L525
5903a603184M4603k9715O8213k3404L3267j9623J149l9668J5772o17N0808M1818
5891a460581n6472O2366l2637n8532R404K6450P125K6162J4203n0245N5359l0272
5879a487670J6837L6887m0920K9076m1329J5684N1236L2992l0170L378m1922J7867
5867a438054n0M8748m5411L1979j2117o423K4900N3333n992k1360J0913M9264
5855a310270m8988L2930j7898O390M9608L6400m3356Q0698K0835K1022K3546k0796
5843a169879P8002K4336J1350o099l4820J6114m2456q111K9239l816j18651p2419
5831a297210j2463k813o2111N2135l2722K7050J4770l6328M489K056j6553M5966
5819a313734m0374L3263k8556K1135L0771m3204j2440O6439k7874N8440k7151
5808a283285P432K9209J6768p6699L7863J1585l1276j7848J7158L5802l2562O9455
5796a216398O598o0649Q200L6612p4637J20391l7559m0370M4159L4226n0586J1056
5784a218957K9538j7775q298M7029k505N5864n5836m141n986P2746o9156K7508
5772a149969K4434k7704n901N2610j9918m182L9043J2136j1737j9207K7624M4372
5760a038399n8714M8183j6417j582L521N2368J3193m2650O573P3755p2501P9587
5748i53083m462m8478L6089O294j3371J00978L4123j6977P9306j4045Q7470Q1167
5736f24989m8195M3483k9733k9546l661k618j2050K0592m852j60342l4025l3146
5724i19082L0423l1200L6720m2122M1413k2680J8477m462L246l9109O1990R240
5712h57146K5459J5614n7937K4487m6932J0578N9303k5283O0526R310m6800J6344
5700h12477m8378K8389M5289N449l1505J4409N4332n3558N8096K2472J4324%n2442
5687g55600M7329L3173j5947M2304l2776Q962l2214K2060L7436J7159r63j3699
5675f42776K3213L8355k4096K3157P3314j18897O1030k9686L9421M2607K6137
5664d88221r915j6158L6862k7879R542J9294O413N212N515P8995q2516O0685k7864
5651d30035L7604L799K2629n090K6142M310l338r901K9986M1885n9803j5067O4715
5638b92164L670M2207j8230K5871k907j2661K9816L5892l0112K6499N2726q871
5626a48264L6977l368J6306M2605J7238m7205l4268J3281M6138L283K8683J8451
5614a0143k7944L4653N6225l4878K1948n8276O5605K7924K4362O1832l1293M8481
5602A78496L4807n5509M2987j6586l718q766R867J0905M1145K9282M1812Q354N5307
5589C68383o1278K646O7988m0656J8709K2482N0456M2059j5500K1458K5599O1227
5577E63573o8083Q2100N658k9440m941R9927o4862O2246L73L3462J9384j4792
5565F84605J04695M5995k9662J02854O372k4681L8232J4867k1995o5920Q4698
5554I40060O83o5200J19815N8273p302L5783J549J269O9942k2551M4576Q2662
5542A259559J7642P934O2502j5348n146L7493J2578L8460N2291k5197N8708P0254
5530A571730o944m1205J07229L2075Q704K1475L0313J4173N9716K0209O8569P559
5518A893603L3797q690J06487o2753P9389M5586K1897Q4804O689M3388K6590L2815
5506B303602N5143R0029P146O3691J8721N3923K221L0153N8815N7050Q4281N6545
5494B881320K1974M0223M4591N7835L790M2525L4437J29823j4008P2441J41734
5483C456685J9445K9059L9495J22008J6088P5690M4346J29283P1484R7599O913
5472D108095J33513N6590J67678M3815J03657J43357K35559J76885K71572K05885
5462E646606K60794L68141K48056R1155l59804l79580j48651k4856j1789O4635
5452E754707J79264J45419L34035K12013M70824N13694O03640O45045Q87796
5443I746437J026654q19381k155651q50949k3929R3223J93417J76248J76997
5434G563066K15541K71059L36366N13359O00185Q82457J110700J421784J508769
5425A4423286K056260K818340J711823o522554n085902j357073k58892q9752J57506
5416G853042J21918J75638K13002L06164M23438O40431N74860J074775J292201
5407A2675469J432377J735606K361009L118092k114301p547283k909516q02071
5399G949382o9595r5194P9095K3450J78509K16064K20448K39570L47719M70342
5389I559790M74138N44192O68762Q05929J046796P95340k018516j764172m60996
5380I651263j4199Q0405J96069J95046K36635K79860K85207L64648M35463L79972
5370A2090369L99306L80122P0349l11821j47625q2666N805J30020Q8014K5381
5360A2647254Q5887J88452J00869K09288J28057K25542K73784J90915L03929
5351A4353977K94986L00346K85023M04155L44048K61451n47k25933n5773O7066
5341A6028799J49178R8128J93289J77358K69716K76354K41607K71028L23793
5332A8029250K57001K26728L66311L24970L62786M24335L97043M29359L24982
5323B1142765L33368M15235M64689N00243N18780N00169N53858N62703N78226
5314B5570036O43295P58522O76439P45571Q98214J021970J113415J196214J162486
5305C3786162J147178J093552J063914J360361J260247J277428J345834J608045
5297D3942721J875401K241775K659264K956779K664874J521464J271294J992115
5289F1125687K114206K232176K669606L625849L974707M296599N018309M492196
5281H9549335L651380M421997O681665R543195J3686377J8127159K3108980
5274A68770088K7793877L2092543L8326023M5629987M5235836m719412r9679077
5267B53449865j16196613n7860594k6880919j3623505p608098m622811k764564
5260B3892761j601351r27420n83096m72574k50191j18996j04431q1472J61613
5251A9914843K44311K81158L88678K56103J75369J92302L44816J42585q3153L2562
5241B1889574Q1501K59290K82255L18712L26643L72297N35209O29074O22484
5232B5317039N76303O92402P16479O55559M94995N60197O06289O70589P33724
5223C1023576P51867Q54721Q85374R42116J011785J015314J123742J056010
5215C8664505J119924J108483J132981J365385J533366J567568J611536J679912
5207D9783660J866575J806698J562458J655813K379238K845083L053585L329839
5199F8282949L544219L487801L321399K914172K948660L446037M151281N116084
5191I7212602N218855N192837O321157Q371448J0899897J4738378J8851137
5184A66806311K2965292K6219850L0321535L5768627L9996730L6461721j104826
5177C57435240q5154676r6130294n0636690k4536784j2745619o585209k704909
5170G8941059M40878K209394K706900L393873N122385P265110J0560642J4679744
5162A25319985J8779935K2200800K5346382K9513922L4295733L5744453K5493673
5155C16694883l5334283j01540259p8224882m0402995k1511039j2265111p502211
5148A9914103m815637l144585k254704j986954j692028j157155q05255o66157
5140C391628m92938p88657q85682m94488l85577k43500j59364j64660l03952
5131e27190j30473k6288p4910j53332m7183J1937J30107p5990q1460j39264r0657
5120a204703n8187l008K7356J3054j0123p8417K06952j3664J18286L5036q5777
5109a053195l8066r9190O34K6351n9252o4302Q5643K1192J5318J15212N864M2552
5097a001239o7754K3608q5756N6234O4704M3414P0263O8340J41157M3060P3074
5086e70895m9357M2380O4222J29989J82235J64785J64472K17239K27057L18847
5076H90974Q5275k73810o25596m54984j32877j27508m4998o9793k040k404j0686
5065g68447M0813j10075J8970k4270K8887L6492J38484M3434O6924K7196Q7283
5054d14309M6939R1352j8107j22165K858j03016K9092N3356m4019L8189K0008
5043d19822L4858Q9255R257N198P1676j3873J08292m2114J60614M636K0651m8706
5031b0078j7048J9895M3364P6708J1014J7917J5162L1550J01610L3512K6816J25872
5019D66294J2561J02017P0609J11873N0944Q866J03218l1160N280M1409J5314
5008I57225M6386j2115P6437M8490J5729N3778J35451L7422J34559j0780J04750
4997A587332Q9048J30875O2547J1663J35359P4291J28717J49892K13715K07313
4987B790752P4922K55437K4957M2431l00260l54834k00520n2237R910N498L0813
4976B326869J09277J2438J07037J07426R5968J32325J60623Q221M3920R0632K8697
4965C223433K14925J55296L09403R5876j04667l95271k93080j08449n5453K7026
4955C069039L1945N8086P2033J32589j1670j5837M4499N3754Q9048P3422P7734
4944C674642J57945R8298J4382J84679o7895Q5937J09683J25443M1290j2786J76176
4933D587794J31684J12760J35238R8884J15295J57251J07025N5477K06914J41635
4923E849957N2087J35384J69325P5019J78445N1908J87024J74001J30290J65781
4913G169221J74893J66908J50949R2732K23425P4656J54494J82518J88038Q9001
4903H666835K60255J98740J54356J62834J93290K41302K71795K70087K48501
4894A0667995K45209J83558K21373J78378J92315J91255J83671J94106K69139
4885A2526999K52427L22175L04038L71252L07832L34833M39959L29460M25445
4876A5614420M15754L46031L57935L47560L73682L74837L40633L78645M74962
4867A9024459M62460N78338N88199P40902O97812O49791P83377P80924O95445
4858B5001707Q14078Q69172P87464Q42033J029256J138242J295302J513591
4850C3290845J843787K171990K391047K621229K878620K877218K773831J797320
4842E2645887j93607k006910k148369j383415m81016M62636J107980J722078
4834D9725264K392255L159992L844868M609855N261756N715151N825592N426356
4826H5961089L888439Q70115l142426p416031q992428p250967m425226k008454
4818E7484111m07126Q56252K021999K869341L714972M575935N293244N936114
4810H2344842O278263N366811K586574k306882o350998p226756n845737l519887
4802G1326230r65115J520628L549156N426127O900216P181529K860360p852623
4794H9946508j1908237o609016j548316R28101J229762L69288k45957n6500K18130
4785G2323763l32637K719031N985743Q210048J0235139J2655088J3848250
4778A25644425P738380j7313278l4373673k1999192r066667k847178m05817N50142
4770D7927142Q60482J423802p44832n111924l261772O32806L096457M593841
4762D9416002N821350O395590L763491o420469j4544959j0439719m218120j248247
4754B8524919m88166p66690k348644l843083m005829n294604l982952j991453
4746E803498q10022k73525J84021O30955R29460J205558J543073J856663K095168
4737A3164849K096680k64281l050618l787060l434871k671147j269656n60032
4729B23864k26386m2509N4332J92869K69876M75949N10742N95102O00757N96888
4719C251484O72100J75510j408424k131358j328868n60872j76194r9248p9732
4710a685602r7699k8630J1722J8210l381O1215K9779J2751j01104m9734n7326
4699a889799k7827P9373m3876m5203M1919K4039J552j3530j24858n219N988N3251
4687a944190j128O8964J3103J4358N4036M0295K2956q9055J6134j07761L5225
4676a877063M348K1852K2389r113K0166K0687M7867P961Q7399m0644P7382Q6719
4664a530050J0875p0548j4989j44900k7166O9125l5621K0766J3673Q833L3441
4653a666561M1650o117N3168J1400R3774m5010P3133P1893j030k9392m3426O4675
4641a381843J5433P4224L5903O8327J03949O8296J08916P7067J81125Q2020j55634
4630g22217l47009j13541k5812j3770m3488P1286J2501Q505R1339N1936R68N6349
4618i72953K5104M6746M1366Q30J3131m4908j4147n7557P9364m3365O0270o534
4606h72653P6096O3802K8868J06469L9241O9025O8832n2479O3631n9770q499Q732
4594d68705j1456m529J04041k3415R1625L465J03201K9291J79561L5978J08440
4583A47497J43919J19327q0034o565J5944o6104m1122p250J10667N8852K25548
4572F20679J69212o1236k0264j23044m0897J0342J49179P9816P3445J34715Q241
4561A000188n205M8310j3655P8805J33747J67745K34394K70489J81824K37672
4551B334314J84086j40331m71698l68572j98549Q479l5288P2637K9009j89381
4541A224706k8439N0381M0152L7174Q622L2203L2004R7012j9378J82449P2565
4530A729451M9664J43821Q0332J06221K04220J07036Q5993j70746P2742K9830
4520B438564J04138R9971M3524J79028P5313J02214J14381J87963K05435J44782
4510C695313m2939J43281J50255J07565J18989J49926K25288j29577k19742p7030
4500D121329J31275J13743J37570J26402J97281N9217J93536J38453K91857K56664
4490E767327K93112K24324K65978L90401N24261M05202L78269N03793L22258
4481I074925M13037J40620L5995N6954J07283K24051O4665j24353j29789J35944
4471I999332L45490O31540O13986O32701N40212P45336M93787M60561N28391
4462A4991336R03888J228571J389958J366404J210416R21438J458433J685374
4454B5155818K748399L936182N814303P131454R152921J0568638J3895641
4447G8403356J9275369K6247664j6501749l9966537m4466566j3747371m119861
4440E124305j602407j003908o19448l35579k5927K2707R5924N2053M2950K6J39456
4429A890152J118J75471J80961K15536K17617J29912K84310J71272K61428J68365
4419C696142K03780K35267J72886K61533K12614K14964J79251K55587K36694
4410E668718M69154M06490O33758N71552N64738N67598N56543M66337M09728
4401A0314616N36576P80350J111540J328519J070179J188606Q58370J221305
4393A8410061J771596K769153L850395N691869P141605Q543333J0600909J3878688
4385G2657609J9015434J2092280k4554295k4863403l8406367j1575597l649235
4378G16426j668286r91753m94262j48770p9740J6500q4028m7896J02669m6029
4368b725169k7749p3879O5713L1065P6033k2785L8425J8931j1500L0489q7243
4357b687669N2391J1042r463K9720L5457J8737k7172M317L4682l5234Q8732q293
4345b492753R2152R659p2704O4774k290J4524L2397o522j8761J7057Q7732p3920
4333b348655J15294k7837k9908L5707l4381J5728k1845J11206l5241k1683M8317
4322b193298o2644N9296L3112M993n1924O9651o9500O3049K4922l169J2808p1813
4310b184517J02618n835K9450j4928O4309k4454M4331j5076l6044P6462j6185
4299a979869L720K9928k3658j4660M9761L6124J0808M1808m4010Q5802n2539J441
4287a855344M8830L588L646n7918J00536j8958L4191L1313K7131j8942k6487O2342
4275a666072j12j1403O9100N6724L352K2824m231J05381l3355m2335l553J0316
4263a493364K1364L540N2870P1723N4911J21084J35976J34903q8124k59265k08438
4252a452820K187j8966j7728N3226J2405Q308r805P616k186j3774R842n6930R968
4239a468657K1340k6419N78N1547m250L8014p370M4718k393n408K4444Q0737n6059
4226a309178N1297K4454m97m421M3377j9553j2607J6217k428L935O1288q23o416
4213a155355k3591K6101M9128K7165q468J8053L5034p437K9128M9612M1759N7405
4201h61466l5235M5924j9925J30900K0368J00343J48647O4555M1966j34996j84362
4190f83281j86680o2423K2190M0592l2897m3306K7040j3163J1722J0988K899m257
4178i10576O2755J559R778P201M018M2984k3321R9674p9559R1323o7359M7656
4166g13867k0649J4537K0136R952O6825o7103j1048M0763J0176K7823r908K5857
4154f06506j1110l8865O3959N5158m7979J03112k5246K84M2020l0458J5295J8072
4142d62264M776M4994q34m8371M9719n1285K3475j813J5739J0025M4033k5491
4130c97297P5018k2170M9620l185o8732L2108K1106q581P2919m1333L5682J3246
4118b41599J7103o238R776L6512o2624N0268j2039O690Q405J2761N7259m8008
4106a71734l602L011j6243O1734M606k1614M3269O032J7246K794o5259K718J3904
4093a23138N2660J3343j6644K0556Q31M4952L5617o1006K9322K791J5216O3109
4081G7609j2081k2779m0334O4862n4314L5475K449L2441l3930j2252K5485k2103
4069D0528P8554n2102Q3635L4359j9177J06033j2954p4089P7504j46370m997K824
4057A13748m7923q129K6448n116J3378K6280N925J8870N6108k99N8156l508j7080
4044B36858k9439r5990p239j6278n5032J0807K3783J1262J1029K8492l0585j6306
4032G1362N9957L671J6239M4153O9261m9282q1671m0450J3091m2192l3643P641
4020C8137l7209K1370R0932k8099p6493J06075k4986l2395L5849K5981J5610j4290
4008A20482m2062o1400n0072J9934l1265N9196m9449l3140M8375J1455J2816n3890
3996d9020L2248K4986J4460L129k0654J1756J5591J300l18M224K9366M5939J5955
3983A28962j1495n2921l4587p093n697n203O4512l3477O410J6665O2014j4269
3971A13821R204M4909O30M7216K1042J07102n3685j1335O0608n2024M3781l12J18753
3958D49710q700P7456J8501P2076J18190N5156K0997O0858M9486q7294l4559q6125
3946G05752p5195k7403m7053Q9085m5466J17124L6034J16425L6509J97005R6699
3935A199516J89458J06731Q6769Q255j08706j15632j93838j50916j17023j63806
3925G40808j30049j27701o8688j6642K0465o8870R1528N2366k2708J18723L9260
3914F28492P3373O5518P4034N9292L4031j7280m0039j12486j43283j30442j27250
3903C63960j00061l799j16121M150m3461L162J086L4460m416K3897R1338J55752
3891D09947O0611J15584j77618q3731q422M8076J3821j58034p3289Q2060P5513
3880C04518K3724J38961k3098J282j57348p3932n4003K7826k0434m3820J8230
3869A41906N1264N1680m363N3201O2686N3401k978J36558L9281Q8667P4464N1094
3857G96861K8481J27729L8224j39454k1488j95670n3522L9991L3377J19011O7356
3846H40896M328Q27M8977M1105N3379l2136P3384J85656K24667J53159K53526
3835A847768L72895m83057p08884k65576q3514Q658J23368O844J7895M7878P016
3824H91291l1288Q0548n774p957J4690L2807J47668J21640J11410J34395l3089
3813A456341k56632j51401k4407j58147p6488m3662P7456L8477l3929J4750Q3955
3802I26313P0099m0780O6168K1697O8J1061J3023O55J12860N9253k5096N1276
3790A266597K2197M2572P7633M2756M4419L9702M2361Q4610N9394K3300J6568
3779A762109j9061j737K0682m83P7255M5507J7711Q8696L1706R1701O1880O7044
3767B243010k9007Q5390J28104Q9564K4388J31918R2154N3402Q2511P3095J26298
3756C100827J15452J11706N6202J82806n620K07695J38885J89200K24514J84644
3746D506311K54082J78112J25444K89745K01500K42229J75840J89752K69256
3737F432271L19764L97035O06655O50310O17615N98064p42333n0401l2579K51495
3727I047896L75054N29634O41770P77887N41897K75353N77084O87207J043701
3718A4497483J493522J827715K981479M323720N321707N759398Q188190J0826417
3710E5219631J4649601k5129262k9580341q368744k408912p72786l76857j02117
3702C130213L4457K36985K93666k6496J22445K41517K48327K96865J38573n15244
3692D201308m09433j65720p47Q8748J3127O7763N4233J07960J53602J02028J86643
3681D399512J80863K60886K37696K08029K57791R2267J32760K15439K28205J76094
3671F389542J70424K03899K49374K03758L67652M71910N28666L94265N25653
3662I505143N11456M53167K93024L91566O37389P03720Q47683J104079P95911
3653A5243138P03910Q62847J189719J720474K611698L413075M608493N601371
3645C5954725O755803Q739888J1964901J4919852K055451l2306014k8412092
3638A9672514j0491686l543847j277215n51654j31537r5045m9951j00601j48739
3629C282239P4845R9837M5561J25936J08480J19581J38962K32017L9635n4186
3619D212907j53631L8287O5407N5553K9437J22516J44231J76681O1386J09809
3609D862583J75661J31868J60943J63436J83591J99315J00009R9212j5125J0732
3599F072225J80925J09502J83755J47134K24232J62278J63138K46320J63406
3590G652915K51996J86124L04468K03639K16420J97601K55910L00250K34304
3581I803627L72334L84235K97189L72948L51174M04215M43575M28101N17308
3572A3374706M69218N98551O04043N32732O65901P13290J039049J000741J394720
3563B0392951J511003J698473J834584J875563J830269J534991J08982j598919
3555B9187897j849105j032664k2633M14668P08113J102005J435374J910211
3547C1853866K704512L238469L988231M584209M872602N447875N791112N154514
3539F7635390N63059q190019j1329257p828534m032794j777955o49136K85970
3531C4676724Q68429J713212K733166L794089M700344N499506O126982O758195
3523F6870647P755654P599128L157068r973124j8447387j4114390p885090l963536
3515C0998970j903347q09034j095724q66951O53728J774186K267105K870312
3507C3889245L326306L992847M599491M738829L010577l489506j0282814r712935
3499C0072040n688320k266130j82831J015461j998261o060634k878626p69578
3491A1243121k36391J25760M64476P72509J138251J316901J270911N02962r60353
3482A5638147j302563m82223Q01672J961085K924808J39594q038720n784974
3474E856826k108993q45843o42034l65251k04946N4816K34876M55626O66302
3465C101379P47425P47319P12250J149008J528336J988146J237694m008867
3457G202690m615580j840206o59935l32920k41937j66149j47228J9979J10493
3448f70793J17479K56942J15664K11850L36795L35612L97977M41826n74256j324939
3438c55843n64907j97301r5384O8242m1429q1549l3203l2978N6601r871k7343
3427a314965p589Q1898M3768R3668R3767P0510j27207j16632r9050L3674N0627
3416a197531O8220p1971j5203J4175O5599O4186j6517M2374J7520N3105J21234
3405h54809J59046J91496J56212k431j74503l75254k46297m546l5261n943n523
3394a197813N5666L0277J3146R6466K4735R8309N8391P1198J02433J07195J38837
3383d01160J13657L3893j19793m28659k03476j33052n1875j5098M0023k541j576
3372a169657O8196l9460K8440N1855n116J46958O4589J41123j9043L2109k9045
3361g29051j05204l08531j31633r3588n2460J5722N9818j5950O5181N6308k9317
3350a268705j2566j12016O0159j5648K7535o175J28367n8018o2662n9782j28364
3339a507875n8241o630k5411J8384o460L3083j3755R6169p0041N1535K3633p473
3327a473082L4058J1465r604K4822n5307k8752j3123J739J7340o042j4366r840
3315a520692o5808O6666M2272K4578K4899o1052Q0596p430k3528J5409L0924j0675
3303a403841K5950k0238O7722q0495N0754k6495M7708L9666L266l9873j091R7795
3291a239172P755R838m2468o37n3158K6788m113k5311Q0394M9726j2238l9496
3279a242092M88O625O8746r081N3719M6851J6187K4553j6971m0912l8223n5567
3267a185677M3507j1327j6272l6265L7487o0244Q4397M7561K6848J2444J5763
3256a041778P0212m8504M662l4796J14079m8241O2521j16899J8130O016J16007
3245h98591q6805R387L6240k2213M2730M2086J2868J15849J23144r9414o9864
3234g94583Q96N5039m592L4172L9492K7953j240J12724o72l2140k4430O3568M0160
3221d83653k547N140J59224K2846Q1935L7354j190J38170O8647R712o713L4283
3209F3208J0345Q6836P9030P7456Q0193J09690J71187K00033K41950L14074K26623
3198A660625L05079M01850N64534L30701n16497j161826o39484k72196k0448R6594
3188G48932M6199l51063k65383n3154k9106n970J3681M6163K1420J30535J5003
3177C17257J27869J62381O9335J21122J42414j06349k29077j89321J05010l0752
3167D89889L4128o1236N7864J7209j0615P9929Q0077n00N0108N4409L8719L9778
3155H69759P2438M5092M8141J8660J62987N9662Q5278M4485N9616P7067N6583
3144A599768J10353Q7972K4012J63272M2527M3440J67639J71555O7203J70605
3134B648346N1772J07336R8454J68292J79674K29993J63470L33646J38833K07762
3124D327578K58009L94200L23393O91952P05928Q38723J012120J152951J319025
3115A1023879J543911J436792o45882l863995k983304j273694m99948j88494
3107D549265r0687j0199O8740M0696J33705J49760J53885K78368K70583L05623
3097E849739K55952K34428L24113L87517M84134O77668Q33718J368356J508505
3088A1924130J664938J991476K896967L371994J909682j1250534l224458n03071
3080H781124K73228P11451O41453N90026Q00214R82894R93408J349578J332918
3071A6456294J572815J698018J250147J225440L250206N194526R350607j7621100
3063B2376953j4044816m006921j160191n06637o0700j55120k60349M949L3384
3054B220552K98362K90914N50451Q47817J083397J335363J578399K396486K806890
3045A3408631K524301j1593607l891546j104446l77858j80995k6271n3281q3036
3036a378108m3501r8700K9493n9265K4808m7072n1570J3173j0706J0599j658K2270
3024a590237l7467k6712J6743j2018L9396J3202r9716j3066j04619j1599M6587
3013a779506j9106k0463M3364M908m756m5159M9080N045l5263k9543K514N144m3783
3000a867524P0080J2863p0699R4380K4329K7168r31O9474l6934M9541L8351M0691
2988a549211m5106j35958n7433J656M5788m3088O4745l7144O565O5390K9760r9567
2976a753603P7008j4295q450L6718K8851q1846L7795M5471P6996q7070j07796
2965a750221n1650Q8142p1978P7185m6383l2495L8772j4396p3502P6756p4972
2954a834742N4103N236j2677Q001L1388M584M4955K4009o2188n3920K9566M321
2942a757364j3983N6377o4698J13742j38489K5777K7306l6245r317O4133k2497
2931a755258J1287m8577l4822P3225k5454M9984L2692r1422O4632k4479L6028
2920a712164P761k9663N1912l0293L7899Q4774j7723O9088q7035j5334K5425N0925
2908a564428o7625j4596q152j3133K013M8102K7392M4648j05975l3684O6287P210
2896a611941J9230p614q757J06853K4987N8218p056o7988j5782j3434k9051K3050
2884a529285L2333J2842O1048J3700j39054M9776o971k2030L1193K5231L477R1048
2872a376692O245J9185R5480l8053r3737N1880K6825N7406Q3069L2450N4505J04079
2860i77358M2219J13170J02286J76990j42878j41998j88366p3825N3013R6171
2850i40576j1432N7356O6127O9930R0198N4940J26733J46040K12109J95279L34668
2839D01372L43741N44269N00266J47757r88385j070561l85950j08044l8824m6403
2829g00762P4350k5313O9415J10447R7350Q2882J50438K07163K64648L80973
2819G11591M48804N82070N63290N85464r50448j594190p12208k67620k43515
2810h76762j21219J5782K6473m1088Q1725K8808Q8424O68J02731J84809J12313
2799c97336J64454K13479K85398K38304o8698o35236m73898j11742r4788j9034
2789h99097N3327N8518L6802J3262N9188J02558M7464O5365J05349L8942J4785
2778c03537O636M3079j090M6333k3503n5737m3865O2958M8387M2019Q1245J02911
2766E836L5669N6064J34127J31320J40041N2371P9338k21299k00574j08616q0779
2755B3498j02400q8889k45180j11484j0247J6351Q814Q6286O1606M9193R0410
2744b22042K6391J06625L0710j2974J7938p6546j05729j47521p7629l00133j43978
2733i04888r4455j32738j22627o7303M4134K4412m1738M239L6695j8769K5157
2722a247881p2454M7393m0818J5988p4177r4568j63138n5918n1640q3854n7478
2711a878545k4174j5837l7297K7792j7752k8349q0779O4660M8525p6830M5654
2700a972932j14319K8204O316j1028l2624K5221l1853M009n8217N2975p6017M1441
2688b138824j713K2774p3282O1665o8421O1688r8966J4367L9572L4308p6243L530
2676b219545j928M3062o454m1815K0017O240r713J6148r3331J09511k5591o4014
2664b267413R1099M449k7321j2765K1504j7130j5609M377K9788q482r669L4911
2652b172261n458r3466L1620M3851n4286m495N0874q736L7719k2920m1910j1558
2640b251026N3327j4025j4924k2949l1354j8895J7280O3535p9447J3882L8255
2629b246341l1936K9726l5291Q4490p8446j4036R5757l6603j2650o3333J01035
2618b207628l8010n410m5671l4285P3246n296J9487p1925J07843o3872L7704k8606
2606b262423M300N4279j04656J02129n6665N576l7312N0683k1476J4820k1846
2595b272591K2701j4905l9123N3958P123L4146P96L32k7187l0589M411j5566j3647
2582b290141k6377P5444k2117j4066M6166r130L7081k4775l2508k9484L5169K1537
2570b233201L335K221M4272r427l4873P889j4774k7156K3748L0810l7654J2807
2558b232003j8678Q9065p1238n0187L2785k9137M6558j5259K8405K8846n6231
2547b247074K8188k7863l124l0934Q7853j2131k1258K1037m4295m114J1280m327
2535b246762K1883K8498n180k4011k452K8627L455Q48o3675R719J3409l783P430
2522b231994K0155o3198O5940j3357O50J5045m4392L3666J0732j6081M399L8302
2510b180133m6701o576N0909n1632L0470j0383j8849K4528j0208P827K7485j5664
2498b198927j6435O124J267M3057r829j693j7584N805q871m267j723K7630l8872
2485b214318o2264O6924J5960r949k3047L8141K319j4419K7825J7143o0091K9681
2473b186095j4727l0336N8035l2671j5695J2562L5831J6285n7931N5109l3490
2462b193123j5400K4133l7287J3219J0571N8699l9584l1326M0387L7181k298p9059
2450b213887N5941l6070P238m1178N3731n279M013l0059O08P3765k2657k150k1533
2437b177517P6l6495L912j6000M3245k2274M640K5210N6690M996l5233k6079M345
2424b170484J6085l2284K2611k1547N9484p704k5671J813l0328J6871J9131N4181
2412b097842q7985J2013K8020Q725k2854O6420j03804M4163m2273L6938L0655
2401b127824L0826P809n5483k2867N8372o2499L6805l5244N0644m6964O1018k793
2389b108200r040J7098j6212J6669R57p420m9021l9492Q3150l5990k0765P3651
2377b094615n1270l569N5593j6859n7274J1847J1702k3289K8859P5642m9269L9519
2365b072983j4370p862o3260P7517j15903J12004m7372N7510m2862K9832j2576
2354b100325K0636O243j0946r301j265k3418L1054l1134L2759M3848q2607R356
2342b115100L2454j3611l2974J7182J1907q801l621J3290r43N748K8029P829q199
2329b066810k0812M0422r5365J00167N068j0872J2170l1857J4395j3824o8732
2318b136050Q0401k8434J3411n3722O7447m7319n280J4094l980j870L6748k0530
2306b085084O0325p4987L1578K6800J4310J6478j8154o354R201o2910R559j1181
2294b090419Q4876o3635M2757n5802N486J1107J8692k8478P5264p6827P4224m1182
2282b043937O793k0779j81J5069J1533O2918o8575K3392K7180m2714L8480p3344
2270b064165K8570j0789k7071J6034L9616K6526k6243K4872k0335k0275J3081
2259b020179N9631r4008J4102k4393L1691K3309k75r005O6754m2845J8229N08l7808
2246b014289L1914J309K6907n4317j4672L4544k1749M2207j5938j3536J9589J6010
2234a962021K3885p8262K4722N970j6221P232q672J9408m5256P7151J1746m5935
2222a986253j4945M2673L2817m5136K0457m4334Q1519m1310M7760j3686n9139
2211a979577k682J2709K5115l6341N1196l2815K2825K2281j1296k2654M5689M2385
2199a863165k591l5371j0054J3917J0649J2933n2206J3274J063L787m7371N1146
2187a903989n074k4506J01511n0999N862j4802M3113k9301k605k121j6979K389
2175a897501J4244Q2578j02021m388P1972J6631j8382m415k204O6132k326p3168
2163a852848L9119N783o8265L3280L7647q2840P0523K239j48m8201N5833M3062
2151a764816k8062K3688k4042m350k9142P9436L2218p6771N0747N6621l6216N9683
2139a661006k679q865L342m442J6301M4469J6776J0077r752K1498Q080m1634P8313
2126a529522N279M6593p2801Q1824P2675l2339K1932l4464M0386N4505P2211M4203
2114a229518Q8281L2736K2431k0763Q2984O8943J68718K12544K01320K31385
2104a40939M50441L80603L18134q37857j198654m78184j12740r2400o438O7565
2094a650469p0139Q3398j1356k5287l6946L3136m506j7916J7020N0067J3268p913
2082a627643k9125O7244o7985M7519M0526r355j1686J01385l2008j309O5834j4629
2070a471232L0928q1780Q7805L0159o95N7350J0366N2557Q8392L0433k3366R9102
2058a089981k045J1598N3296P6556P8230J34596J15886K8242Q1533J45130M6987
2047c19972K49068P6892K39041M87530O79267P27872Q07646J209424J220813
2038E377581K462388o714053k044150n59685k24446j04082m7442L1698J764M8011
2028a772416j59609k2627l6638p479j1233k7750K5634J9583k5007k293N7794m3778
2016b005819N7376k9448l8698N1193K6833n118p9483M9485M787n0275K4601K6335
2004a968231J0601j4062k8016M640l334k5111Q1661n8952N0033l1023k0195L6551
1992a965438J7893j2084J7399l6472m770K9745j4365p705j4671l747L6182p642
1980a965675q591K3747j9387K1809R463n3868M4300M1537Q510j3153k0088p5488
1968b006884R2629j8467m5937K7824l22O329k1998m3454J9361M2613n999k747m5436
1955b002488R0515j2576l791j7983J1604q651j3174N4070k0608l4938J08461
1944a849559q0265M0724K0133r923J7995m1440r228P804q109p402p052j1803M489
1931a933636K0844K6774l3426m5557M5248K9926m7349L4970l1079K2622k1820
1920a932483L820J3406j7007L6930O357j5539K9704K3942q6826N8806k3039j676
1908a903605l489k9314O690j4642P8634K5533m4636l2661J2516K1509r258K3490
1896a869233p0771J6238K6897j277M7294l616p3562N9168L7559o5653J5433k9581
1884a911104N93L6802q402k6151R6928l606l7857M050m547K1839m6260k6972K9935
1871a874752K1106p5632O6138R440m1712K0341K1451J0698p751J9512p0279J3134
1859a888306J1911l4133O4277l0241K1555N4956n0140k2880K9382n226J3811l4448
1847a869482J2588k0610M6139p5821M6228O93j2064j5468O7323j4651m432m780
1835a844337N118M163p022m2679J5795k8870L7303m167l1648M5892q0195R0803
1823a839844J9296j7478q876N991L1315L31p9391N6659m1090L0329m1849K3275
1811a861332j5908M6976k3799m975M6559l3575R637j3533j0744k3282K9709j4312
1799a868579P1506o4545N9002m6230J6237l0897M2304J9562j9645m2344j0570
1788a874199N9920o3204J8263L2922p3186J02024K621M120m8458l8370M5710j1722
1776a843559K4882O982M716J3306l067o2110Q2733k4289o6813N367L5269J3125
1764a813458R2828j08587L7851j9486k32L343L3660p5683J7283J0410k3923J3189
1752a832805J856q733K3547o760N3929j0816j6157R14j0461K99P404L1565m6168
1739a812386K4004M757K3303p3393L9771k9145K3891K0921L022o576n123L0897
1727a756057K1786m1838l6311L9083K6144m8027j3370L7512j9172l272M0363q0080
1715a833239N8170j1479j0057k1089M1631l8691P0018k4000k8876l114J6169n6939
1703a841496P1911j8408k524l8159O1176n5027P9308j2175m2029L1173o140J4461
1691a757929l5319k8100Q859N7339J1091j5545K1840j8055K7119o7738L7052l7990
1679a797376P0618n5309r553J9919q905N7050m7946r701L1512m6780J6895M5514
1667a734062o0235L1918M2983o0782M3359J8801m1762K3806l9516j208O6053j5588
1655a726233m2785N7501r5583O5553l8005n052J9960J1422J2763j3832k3181K8818
1643a748654K4151m4440L6012m4089L1000R385K0943q6306P6964k9441P365l0250
1631a777360L5357n4215O5419r4798K2514O6869k9855J18224j06198o608k3260
1620a783911Q1710n0549M3500o6318P5329o3388M6527J1813j3131k9923k0864
1609a769205K8312M7445l4578k5237L6706k216L2488q0120l9270M8432k726L7598
1597a722371J6384l1019K2357P306L2699p4853K1875m9832K0730K0273q086K0216
1585a724321j4123K696J9294O818l2569j1927R9236p9796K6971n7565L9831K0294
1573a705161J4953o4807O216Q3095p6206K9746J5646q478p1584N5199K5263J9280
1561a676838l6231L7614l8369l1180K4607j0169J422J0293J8992K3460l752j1604
1549a691755N323j1842K326m2833K6330L209J603K0667p60n4347j5437L9671O2022
1536a655823j5509q3690J11121r9461M2024j0103P180J0120k3901Q354L7551j2097
1524a684234j9695M9505J0583o9192L9746N8511m3630n3145K3391o702q495J4657
1512a688700m468P694J2839l74K5850j2935k2500K0281j4757J3886j4042N0626
1500a626600J4123p2672p244M9535j6789m4431k4437M6089j3218M390K9424n4839
1488a716669Q4581q094n8722M4748j2196M1816n6140J3369K1799J0860m6475K3173
1476a657950J0120K3181l6334M8393n4861j3130j2623M589M4020J6122K7511j06832
1464a707794O9277J4579p2727K8184J6233J3099o0284N7038j5527l4665L4459
1453a658128k0990j7341Q2443N258k8566n218o873k723k0404O093Q898L6100l8910
1440a660361l2528L2127N6508r8838L9167K6130n1515K8768L291Q981M4152n786
1428a609904m0449K5714k0502J5011j6490j8218J5243j0881N3240o215m7877J6423
1416a644905j5620K9452l4885P4615n9119L0105l7480k098N2183J4737p2764M922
1404a660857l465M4708m1798j393q771n553O1164K4770o0088K7706k7954L0952
1392a620579M3046m8059O211l680K8898o2696J3525P6064p8925O1447q2697j1469
1380a678914P0004J7912m1524N2982q2067O9890k3740L01K7759n5127O439j6465
1368a652550O1895M304j4055K4328j6194l3265L9376M0039q7356K6545l2151L4048
1356a605036k408K6719j9081k3361M1893j07513R4267j2421p3713J01099m1885
1345a621440Q54K5698K0685l2454p330P2271j6555p3339l65n257o911M6052M1526
1332a556565k759k2096k0830J4610O400Q94o7880M3583J6309k3777M7748m6500
1320a610863J4873k2888O6218n1420P1263q0877J920R43R402L8863n4356N1486
1308a565436l320j2224n3130K0431N6669N756k9337P419k0992J4190l054J8585
1296a564443m2533P5946p3093n85K8406M2951n7825j5494M9443N4646m3875m889
1284a551345l5086L4989O145l0072n579m760J0655L3681k9168k7440o453K7242
1272a577191J0765j1560K9889k9209P83K5317n181l0246O8235n5057q66L0606
1260a543715j9495k1205J3929M355M3832p072m9794L6731k8592m077J4266k7774
1248a588611O5928J236j9741j3640m780K3373k1761L6971k4763l0228j6012N7703
1236a534325j4796m2398O8939o3346P8885k8710L6854l5309p536m9128P5600k4741
1224a540011J3058n1394k367J3187L5299l3060N6287k1120k8601L0871j5663L2632
1212a510882n2754L1375q2977L1751M4931J1829J1572k0097J8354Q334m0188K2462
1200a526290O844j3191o388M5692k9725j7343l133K7522k0464K298m151N943N3390
1187a478996r206m652l0141Q8355n4476n7610n0442L6237L2950L0221l0361l3703
1175a561824K9664J8392J1828K1942j23229J30450n042n1441K1859m0800J7968
1164a530233N6113k9608k3647Q917J7702k4376M4652K0088m0613j5534J6426p438
1152a507551p1919R3383k3988L6195l6044L4733p124k0303l875n073r464L7488
1140a483542M5100q3184j7418J3715P3161j06890M8201J1580L0194j337J2611
1129a457809p5030K2405j5499N2781m6508M6079l2463M9771J1336p874p1373l672
1117a527856O1267J1566m8816N1699r8331k7205J11868J367j8245l1168Q5329
1106a428525j02030M2782K2029l5098j3363j1995L2665n70l3036L3914L7124k0847
1094a476950J7542Q216M6867r7124N9199o5576J2406j0031J9691m2948N2030P013
1082a469665L0914m9479k5699Q1466n8209K0383M8016j08794O7271K5060l8744
1071a477480J8218j664R8767r8900k7897J8647Q473O1136n4154j9216p231P335
1059a473966k162P1370o4279M2159l1018P6917q7885M3050L7607l4704r3783J10360
1047a406334j18700J18584m9161n62M2800p2877K4043l034k0555N1053j8044J0575
1035a442212j28j1935o5691J02083n5847K7192o089L8920m1147J2648J8197k5978
1023a449987j244P158j1256p190l2182J02125r0138K3292J1766l4295K7011k2911
1011a477851L8437R981O7168r6511M1695j9307L0862j780j1044J7041n4295P2894
999a382710o6241P3324q1866J3298Q198L8485j35099J42801j7357k6748L9252
988a394663K6390p3520m2142K3835O2840p5392J3553M8313N030L626k4168q914
976a435212J9428K8067m1318K949J3891o0412Q7373p002k4887J6726K8517k2772
964a394652n2902L4119M6919q9089N3347J3118n9115m56O3821n5348J8593J6936
952a404709j1297o0409L2072K0446n1409M1289K3867l830K9485l8891M8186m2211
940a417411j9861K1907L8108m6484K1956n5611M3400N5755n9186j5062J1504n457
928a426442o579J04116o2267r760p55p151P8079p4882K1218k8826n7776R5407
916a375618p443J3637k9783j7783L2807J9102L5032j07166O6379K4484k8980K1849
904a353483l3105K8733k2109m1346M5758k1970k1231M3460Q69n3936P6821J1043
892a340496m9240o433O7007j06548O6779k8086K0870k285K6488P432m8206q134
880a400852N0470L3445p2945q56K1741l3941N3246N421l0880j9911L5245K4530
868a335287o1173P83J2533L550N2710n5469J7393l2084R6245q0394L062K3437
856a354694L3386j5078q8470K9248J1385J00l9352N2543P8733r3769K8599P1854
844a285515m9214l5466L5085m5619J7208n1954k290O7314K9279J0231j8145j2976
832a342062l4073L8303m7825p65K7293k357L8530m9767O7096K8425p7529M3348
820a311383N854n9289K1963r22m894j6904L0826k0692K4782m4861K0588K2141
808a332791K6789k9924K6640q5484L7073k4085P6183K4527o5390j52l7023M7949
796a335688k909q8274J01838K4242L4819o5523o339k2664J4094p270j0045L8661
784a325058N3700l2169k1227P087l06j6680j0138j0313M7422M968j9278J497N2448
771a268047q1016J166j538P3500o2379J0043j1300K1877R473l6214M3752j7979
759a318662K3673k2962q132m671j8601M7120N0192p6347k3141O7435p1287Q3076
747a272307k9446j1504K5049r215K101k9523N079J8495k2871j9098k6083P3195
735a296128k4430o324M6454q374l1928K734L8551o7134P7611J0649o8110P580q030
722a326879N0657j7084m1076L1243j5438K8640j1382j4614K561L5725j4585N25l8714
709a330421J4248L661r608m6018N9108o0676J02586m1069Q920L8031j6488j3499
697a291225n426j4354k980K0087O066J9784n4119J414N766O1436j1517J0018N484
684a249566k4869J8357q6150N1065l3601j0035J00140k4493j3723l9752k8295
673a340922Q0367l747k2320K1771j112j319R3554j27196J0190k861K6161J9802
661a247632l3107J2050P997l6352L3637o2328J10959j10723Q5264l4865J6446
650a258654j1943M3203m1684J3203k2220J3089k3238K4907j5470J538K1573l562
638a259258j5782N065q986m8775J20477r8087J4090N947L6017l4852K126j1423
626a293441J3398O03J0508k6808M3596O122k1821J4646j739N388L8979l4080n8014
613a302663M3894j080k4716J6986M9115j2746m5379N9066q1407K6914r504o520
601a288040N6495n9186j0056P1180N811m9501N0382J7961p5075j9565Q1168m9582
589a268008J5270j2495J6082o0366L3969P5331n6494l1620Q474P7841k0910l7403
577a260329L9624K9253k7085l6861O404k9273L6140O924K0724k1249J3186j5399
565a237941J1866j3098K2135k6507k5936O4837l6760L224L5480j1120J6253l0465
553a228032J9968j6486L7608p4667L6654M5624j747l5281J9511p5541K8451K7815
541a216123J7010j3517n6062Q941L3610L225k5276K152L9832j3743P717j4945
529a227179K8730j6306K8790n7344O7974l0511L2627k4740m093m5378O3889j7494
517a201035j9690J01O0818j9787l9850m7566O5442k7425J6451P569L7939n4218
505a221251O677K0416K3911o4347J6103J6781m2127l249O4037l4845k2665J8695
493a221864L212J1239L3537p227L5118n7848k2194R346k0006j0662M9183L71J4559
480a183236l8973J7679q781o419O492O2820n3630m4694L2265K3581k5915J9129
468a199682L3M7369l8275m2999N4779M2918K133l1374j2470l9159J7237K8494
456a170996k102n7083K7715J5396M1029o1305L239J5560J5302j0719O382j9208
444a196790o130k5462O0251l2154J8836L9709l6853k0912J3830J1379l5892N5396
432a154792l2241j3014O570K5093j0315K4843L011j0510k1805P344O133M6854
420a122829k0242n7459K3286r259n671O9366m4898K5214q8391J10646n7016m8O0030
407a117271k0637r8483N8234M12L1295o5263M933L8088l6863Q8984q4029N4090
395a146510L9222o3736N9454m2136l882M5974l2860m240l679O192n5207M097J6045
382a181266J5903J3660K6937l7326k0347M9687l2733J459L1481j9436J3838P50K6929
369a110464k0079K2429n2515K7186j8525L7657l9342L0649M8363j18058r126M5158
357a156667j7557k6051P3054J2274l3799J7383j3269j0079L4807l8979K4905j5216
345a149194J3289j7999M3986K2605m3879l7441M8837m6147L9695P375p0444O9214
333a120103j4630k538M0476l5080l1985N4953k7898J0328Q793K6960o7637J6742
321a141619k1136J6628m755J4580L7651l5690q740j1393K9873n6432L4113J9085
309a127835l989M9655p9994O2411m7638l7626O5765L7399j3270l6322r763M4878
297a096329l90l7745J3286O5869k4333l1970k7168N382M5946k0734L93J747n7528
284a163574N0105j4293k2438k1499R2538j3558k3765J730l4269k2228N4048K7650
272a089553p1312K2207M3328J0945j7240k7016O734K073J9492M7872l1032l74J1189
259a072687m8375K2448L8108l6261J7381j8964N1223j0544l3474P194l7759M1874
247a079836n2977N2709J9374m1099R915P696j7423O1561q6184K4576J2240Q213
235a081235l6315J2352j5265M1169l2238n682N5119k4181k2888J626r047K4016
223a092569k267K1393l0292M345L5591K597l9159L6251l0012l2687K3577L0088
211a073144J9356n2441M5959n9735N6352p160p7111R2952m1464J1552j9370K768
199a101486M0165k0644M8020p8440L9638K5345Q513l653k331O94k9568M310J7448
186a051989J2623m3922L433M636J7854k573J3904l2517J9030J934k3226J1988
174a068825L7182k9626P903j3919J4515p809n110R3405r1320j0162J4788k2693
162a081671N0222o6432N6806L0404l8125Q473l27l2368L2436l1788N393M1670
150a025307n4785K5366k6359L0516K4192J7583k0247N913m0973K3568j0337K1458
138a029412k2623M7130m4710p726j6347K1667J7444Q525l2474K0787Q196N0038
126i79505p2345j0229j4615M1613k2283R482k5664P995N052J4479k702j699j551
113a051972J7356J2174q393l9697Q8794k5010m9819o544K436M8170j2504J9304
101a005705k7119k7080N120M3306j5474J1312j9453L0050r05l2087j3282K7079
89a024238j3284J984Q497o337J5428l9968O9000j0729m7785K3781j9842N1009
77i92484n5315j9175L9667k2942O6257n246M637l1912p850J0455K8893r728k4495
64a019238k0926J6774M3191n1119M2796n0474J8710N9373n6368J8122o278J7497
52i87940k3312l744J6846j8083j9676K5843K7535n1114L1158J4115J4446l8456
40a012382l2780L9656J9409J0878r573l0791o462N0838l9565p79O694L2736k4789
27i96910m189K5236o1186R608J1298J811K5824L741l6260M1901K9080m5177R353
14i85870j3635k0169M9193l7821n7931N3596J9647k183J8218l2095J2490N186N230
1i86144O371
0i79773          $$ checkpoint
##END=
