# Supplementary material for: Polyamide-Scorpion Cyclam Lexitropsins Selectively Bind AT-Rich DNA Independently of the Nature of the Coordinated Metal
Source: PLoS One. 2011 May 9;6(5):e17446. doi: 10.1371/journal.pone.0017446 (PMC3090394; doi:10.1371/journal.pone.0017446)
Supplement: NMR Data S1 — Raw NMR data files (.dx) for compounds 2–4 (1H and 13C) and 6 (1H). (ZIP) [file pone.0017446.s029.zip › 3a carbon.dx]

##TITLE= atsl36-1-B2-80col61-120carbon
##JCAMPDX= 5.0         $$ Bruker NMR JCAMP-DX V1.0
##DATA TYPE= NMR Spectrum
##DATA CLASS= XYDATA
##ORIGIN= Bruker BioSpin GmbH
##OWNER= todd
$$ TOPSPIN		Version 2.1
$$ 2010-06-18 19:06:50.454 +1000  NMR2\todd@NMRSTN13
##.OBSERVE FREQUENCY= 50.32874772508
##.OBSERVE NUCLEUS= ^13C
##.ACQUISITION MODE= SIMULTANEOUS (DQD)
##.AVERAGES= 70
##.DIGITISER RES= 17
##SPECTROMETER/DATA SYSTEM= spect
$$ Bruker specific parameters
$$ --------------------------
##$DU= <X:/todd/nmr200>
##$EXPNO= 3
##$NAME= <atsl36-1-B2-80col61-120carbon>
##$PROCNO= 1
##$TYPE= <nmr>
##$USER= <anthony>
##$ACQT0= 0
##$AMP= (0..31)
100 100 100 100 100 100 100 100 100 100 100 100 100 100 100 100 100 100
100 100 100 100 100 100 100 100 100 100 100 100 100 100
##$ANAVPT= 1
##$AQSEQ= 0
##$AQ_mod= 3
##$AUNM= <au_zg>
##$AUTOPOS= <>
##$BF1= 50.322709
##$BF2= 200.13
##$BF3= 200.13
##$BF4= 200.13
##$BF5= 200.13
##$BF6= 200.13
##$BF7= 200.13
##$BF8= 200.13
##$BYTORDA= 1
##$CFDGTYP= 0
##$CFRGTYP= 5
##$CHEMSTR= <none>
##$CNST= (0..63)
1 1 145 1 1 1 1 1 1 1 1 1 1 1 1 1 1 1 1 1 1 1 1 1 1 1 1 1 1 1 1 1 1 1 1
1 1 1 1 1 1 1 1 1 1 1 1 1 1 1 1 1 1 1 1 1 1 1 1 1 1 1 1 1
##$CPDPRG= <>
##$CPDPRG1= <>
##$CPDPRG2= <waltz16>
##$CPDPRG3= <>
##$CPDPRG4= <mlev>
##$CPDPRG5= <mlev>
##$CPDPRG6= <mlev>
##$CPDPRG7= <mlev>
##$CPDPRG8= <mlev>
##$CPDPRGB= <>
##$CPDPRGT= <>
##$D= (0..63)
0 2 0 0 0 0 0 0 0 0 0 0.03 0 0 0 0 0.00015 0 0 0 0 0 0 0 0 0 0 0 0 0 0
0 0 0 0 0 0 0 0 0 0 0 0 0 0 0 0 0 0 0 0 0 0 0 0 0 0 0 0 0 0 0 0 0
##$DATE= 1250933481
##$DBL= (0..7)
120 120 120 120 120 120 120 120
##$DBP= (0..7)
150 150 150 150 150 150 150 150
##$DBP07= 0
##$DBPNAM0= <>
##$DBPNAM1= <>
##$DBPNAM2= <>
##$DBPNAM3= <>
##$DBPNAM4= <>
##$DBPNAM5= <>
##$DBPNAM6= <>
##$DBPNAM7= <>
##$DBPOAL= (0..7)
0.5 0.5 0.5 0.5 0.5 0.5 0.5 0.5
##$DBPOFFS= (0..7)
0 0 0 0 0 0 0 0
##$DE= 25
##$DECBNUC= <off>
##$DECIM= 8
##$DECNUC= <off>
##$DECSTAT= 4
##$DIGMOD= 1
##$DIGTYP= 7
##$DL= (0..7)
0 120 120 120 120 120 120 120
##$DP= (0..7)
150 150 150 150 150 150 150 150
##$DP07= 0
##$DPNAME0= <>
##$DPNAME1= <>
##$DPNAME2= <>
##$DPNAME3= <>
##$DPNAME4= <>
##$DPNAME5= <>
##$DPNAME6= <>
##$DPNAME7= <>
##$DPOAL= (0..7)
0.5 0.5 0.5 0.5 0.5 0.5 0.5 0.5
##$DPOFFS= (0..7)
0 0 0 0 0 0 0 0
##$DQDMODE= 0
##$DR= 17
##$DS= 4
##$DSLIST= <SSSSSSSSSSSSSSS>
##$DSPFIRM= 0
##$DSPFVS= 12
##$DTYPA= 0
##$EXP= <>
##$F1LIST= <111111111111111>
##$F2LIST= <222222222222222>
##$F3LIST= <333333333333333>
##$FCUCHAN= (0..9)
0 1 2 0 0 0 0 0 0 0
##$FL1= 90
##$FL2= 90
##$FL3= 90
##$FL4= 90
##$FOV= 20
##$FQ1LIST= <freqlist>
##$FQ2LIST= <freqlist>
##$FQ3LIST= <freqlist>
##$FQ4LIST= <freqlist>
##$FQ5LIST= <freqlist>
##$FQ6LIST= <freqlist>
##$FQ7LIST= <freqlist>
##$FQ8LIST= <freqlist>
##$FRQLO3= 0
##$FRQLO3N= 0
##$FS= (0..7)
83 83 83 83 83 83 83 83
##$FTLPGN= 0
##$FW= 90000
##$FnMODE= 0
##$FnTYPE= 0
##$GP031= 0
##$GPNAM0= <sine.100>
##$GPNAM1= <sine.100>
##$GPNAM10= <sine.100>
##$GPNAM11= <sine.100>
##$GPNAM12= <sine.100>
##$GPNAM13= <sine.100>
##$GPNAM14= <sine.100>
##$GPNAM15= <sine.100>
##$GPNAM16= <sine.100>
##$GPNAM17= <sine.100>
##$GPNAM18= <sine.100>
##$GPNAM19= <sine.100>
##$GPNAM2= <sine.100>
##$GPNAM20= <sine.100>
##$GPNAM21= <sine.100>
##$GPNAM22= <sine.100>
##$GPNAM23= <sine.100>
##$GPNAM24= <sine.100>
##$GPNAM25= <sine.100>
##$GPNAM26= <sine.100>
##$GPNAM27= <sine.100>
##$GPNAM28= <sine.100>
##$GPNAM29= <sine.100>
##$GPNAM3= <sine.100>
##$GPNAM30= <sine.100>
##$GPNAM31= <sine.100>
##$GPNAM4= <sine.100>
##$GPNAM5= <sine.100>
##$GPNAM6= <sine.100>
##$GPNAM7= <sine.100>
##$GPNAM8= <sine.100>
##$GPNAM9= <sine.100>
##$GPX= (0..31)
0 0 0 0 0 0 0 0 0 0 0 0 0 0 0 0 0 0 0 0 0 0 0 0 0 0 0 0 0 0 0 0
##$GPY= (0..31)
0 0 0 0 0 0 0 0 0 0 0 0 0 0 0 0 0 0 0 0 0 0 0 0 0 0 0 0 0 0 0 0
##$GPZ= (0..31)
0 0 0 0 0 0 0 0 0 0 0 0 0 0 0 0 0 0 0 0 0 0 0 0 0 0 0 0 0 0 0 0
##$GRDPROG= <>
##$GRPDLY= -1
##$HDDUTY= 20
##$HDRATE= 20
##$HGAIN= (0..3)
0 0 0 0
##$HL1= 1
##$HL2= 35
##$HL3= 16
##$HL4= 17
##$HOLDER= 0
##$HPMOD= (0..7)
0 0 0 0 0 0 0 0
##$HPPRGN= 0
##$IN= (0..63)
0.001 0.001 0.001 0.001 0.001 0.001 0.001 0.001 0.001 0.001 0.001 0.001
0.001 0.001 0.001 0.001 0.001 0.001 0.001 0.001 0.001 0.001 0.001 0.001
0.001 0.001 0.001 0.001 0.001 0.001 0.001 0.001 0.001 0.001 0.001 0.001
0.001 0.001 0.001 0.001 0.001 0.001 0.001 0.001 0.001 0.001 0.001 0.001
0.001 0.001 0.001 0.001 0.001 0.001 0.001 0.001 0.001 0.001 0.001 0.001
0.001 0.001 0.001 0.001
##$INF= (0..7)
0 0 0 0 0 0 0 0
##$INP= (0..63)
0 0 0 0 0 0 0 0 0 0 0 0 0 0 0 0 0 0 0 0 0 0 0 0 0 0 0 0 0 0 0 0 0 0 0 0
0 0 0 0 0 0 0 0 0 0 0 0 0 0 0 0 0 0 0 0 0 0 0 0 0 0 0 0
##$INSTRUM= <spect>
##$L= (0..31)
1 1 1 1 1 1 1 1 1 1 1 1 1 1 1 1 1 1 1 1 1 1 1 1 1 1 1 1 1 1 1 1
##$LFILTER= 100
##$LGAIN= -15
##$LINPSTP= 0
##$LOCKED= yes
##$LOCKFLD= 9696
##$LOCKGN= 139.300003051758
##$LOCKPOW= -25
##$LOCKPPM= 7.23999977111816
##$LOCNUC= <2H>
##$LOCPHAS= 145.8
##$LOCSHFT= yes
##$LOCSW= 0
##$LTIME= 0.200000002980232
##$MASR= 4200
##$MASRLST= <masrlst>
##$NBL= 1
##$NC= -1
##$NLOGCH= 1
##$NS= 70
##$NUC1= <13C>
##$NUC2= <1H>
##$NUC3= <off>
##$NUC4= <off>
##$NUC5= <off>
##$NUC6= <off>
##$NUC7= <off>
##$NUC8= <off>
##$NUCLEI= 0
##$NUCLEUS= <off>
##$O1= 6038.72508
##$O2= 800.52
##$O3= 0
##$O4= 0
##$O5= 0
##$O6= 0
##$O7= 0
##$O8= 0
##$OBSCHAN= (0..9)
0 0 0 0 0 0 0 0 0 0
##$OVERFLW= 0
##$P= (0..63)
8.5 8.5 17 6.4 12.8 0 0 0 0 35 70 0 0 0 0 0 1000 2500 0 1000 26 0 0 0 0
0 0 8.5 2000 0 0 0 0 0 0 0 0 0 0 0 0 0 0 0 0 0 0 0 0 0 0 0 0 0 0 0 0 0
0 0 0 0 0 0
##$PACOIL= (0..15)
0 0 0 0 0 0 0 0 0 0 0 0 0 0 0 0
##$PAPS= 2
##$PARMODE= 0
##$PCPD= (0..9)
100 60 80 100 100 100 100 100 100 100
##$PHCOR= (0..31)
0 0 0 0 0 0 0 0 0 0 0 0 0 0 0 0 0 0 0 0 0 0 0 0 0 0 0 0 0 0 0 0
##$PHLIST= <>
##$PHP= 1
##$PH_ref= 0
##$PL= (0..63)
120 6 1 120 120 120 120 120 120 120 120 120 25 25 72.84 17.8 120 120 6
24.5 120 58.86 120 120 58.86 120 120 120 120 120 120 120 120 120 120 120
120 120 120 120 120 120 120 120 120 120 120 120 120 120 120 120 120 120
120 120 120 120 120 120 120 120 120 120
##$PLSTEP= 0.1
##$PLSTRT= -6
##$POWMOD= 0
##$PQPHASE= 0
##$PQSCALE= 0
##$PR= 1
##$PRECHAN= (0..15)
5 1 2 5 5 5 5 5 5 5 5 5 5 5 5 5
##$PRGAIN= 0
##$PROBHD= <5 mm PHDUL 13C-1H Z-GRD Z8243/0003
>
##$PROSOL= no
##$PULPROG= <zgpg>
##$PW= 0
##$PYNM= <acqu.py>
##$QNP= 1
##$RD= 0
##$RECCHAN= (0..15)
-1 -1 -1 -1 -1 -1 -1 -1 -1 -1 -1 -1 -1 -1 -1 -1
##$RECPH= 0
##$RECPRE= (0..15)
-1 -1 -1 -1 -1 -1 -1 -1 -1 -1 -1 -1 -1 -1 -1 -1
##$RECPRFX= (0..15)
-1 -1 -1 -1 -1 -1 -1 -1 -1 -1 -1 -1 -1 -1 -1 -1
##$RECSEL= (0..15)
0 0 0 0 0 0 0 0 0 0 0 0 0 0 0 0
##$RG= 1448.15
##$RO= 0
##$ROUTWD1= (0..23)
0 0 0 0 0 0 0 0 0 0 0 0 0 0 0 0 0 0 0 0 1 1 0 0
##$ROUTWD2= (0..23)
0 0 0 0 0 1 0 0 0 0 0 0 0 0 0 0 0 0 1 0 1 1 0 0
##$RSEL= (0..9)
0 1 2 0 0 0 0 0 0 0
##$S= (0..7)
83 4 83 83 83 83 83 83
##$SEOUT= 0
##$SFO1= 50.32874772508
##$SFO2= 200.13080052
##$SFO3= 200.13
##$SFO4= 200.13
##$SFO5= 200.13
##$SFO6= 200.13
##$SFO7= 200.13
##$SFO8= 200.13
##$SOLVENT= <CDCl3>
##$SP= (0..31)
1 120 120 120 0 0 120 120 0 0 0 0 0 0 0 0 150 150 150 150 150 150 150 150
150 150 150 150 150 150 150 150
##$SP07= 0
##$SPECTR= 0
##$SPNAM0= <gauss>
##$SPNAM1= <Gaus1.1000>
##$SPNAM10= <gauss>
##$SPNAM11= <gauss>
##$SPNAM12= <gauss>
##$SPNAM13= <gauss>
##$SPNAM14= <gauss>
##$SPNAM15= <gauss>
##$SPNAM16= <gauss>
##$SPNAM17= <gauss>
##$SPNAM18= <gauss>
##$SPNAM19= <gauss>
##$SPNAM2= <Gaus1.1000>
##$SPNAM20= <gauss>
##$SPNAM21= <gauss>
##$SPNAM22= <gauss>
##$SPNAM23= <gauss>
##$SPNAM24= <gauss>
##$SPNAM25= <gauss>
##$SPNAM26= <gauss>
##$SPNAM27= <gauss>
##$SPNAM28= <gauss>
##$SPNAM29= <gauss>
##$SPNAM3= <Gaus1.1000>
##$SPNAM30= <gauss>
##$SPNAM31= <gauss>
##$SPNAM4= <gauss>
##$SPNAM5= <gauss>
##$SPNAM6= <Gaus1.1000>
##$SPNAM7= <Gaus1.1000>
##$SPNAM8= <gauss>
##$SPNAM9= <gauss>
##$SPOAL= (0..31)
0.5 0.5 0.5 0.5 0.5 0.5 0.5 0.5 0.5 0.5 0.5 0.5 0.5 0.5 0.5 0.5 0.5 0.5
0.5 0.5 0.5 0.5 0.5 0.5 0.5 0.5 0.5 0.5 0.5 0.5 0.5 0.5
##$SPOFFS= (0..31)
0 0 0 0 0 0 0 0 0 0 0 0 0 0 0 0 0 0 0 0 0 0 0 0 0 0 0 0 0 0 0 0
##$SUBNAM0= <"">
##$SUBNAM1= <"">
##$SUBNAM2= <"">
##$SUBNAM3= <"">
##$SUBNAM4= <"">
##$SUBNAM5= <"">
##$SUBNAM6= <"">
##$SUBNAM7= <"">
##$SUBNAM8= <"">
##$SUBNAM9= <"">
##$SW= 269.964128572355
##$SWIBOX= (0..15)
0 1 2 0 0 0 0 0 0 0 0 0 0 0 0 0
##$SW_h= 13586.9565217391
##$SWfinal= 0
##$TD= 65536
##$TD0= 1
##$TE= 300.3
##$TE2= 300
##$TE3= 300
##$TEG= 300
##$TL= (0..7)
0 120 120 120 120 120 120 120
##$TP= (0..7)
150 150 150 150 150 150 150 150
##$TP07= 0
##$TPNAME0= <>
##$TPNAME1= <>
##$TPNAME2= <>
##$TPNAME3= <>
##$TPNAME4= <>
##$TPNAME5= <>
##$TPNAME6= <>
##$TPNAME7= <>
##$TPOAL= (0..7)
0.5 0.5 0.5 0.5 0.5 0.5 0.5 0.5
##$TPOFFS= (0..7)
0 0 0 0 0 0 0 0
##$TUNHIN= 0
##$TUNHOUT= 0
##$TUNXOUT= 0
##$USERA1= <user>
##$USERA2= <user>
##$USERA3= <user>
##$USERA4= <user>
##$USERA5= <user>
##$V9= 5
##$VALIST= <valist>
##$VCLIST= <CCCCCCCCCCCCCCC>
##$VD= 0
##$VDLIST= <DDDDDDDDDDDDDDD>
##$VPLIST= <PPPPPPPPPPPPPPP>
##$VTLIST= <TTTTTTTTTTTTTTT>
##$WBST= 1024
##$WBSW= 4
##$XGAIN= (0..3)
0 0 0 0
##$XL= 0
##$YL= 0
##$YMAX_a= 35070
##$YMIN_a= -58442
##$ZGOPTNS= <>
##$ZL1= 120
##$ZL2= 120
##$ZL3= 120
##$ZL4= 120
##$ABSF1= 255.1643
##$ABSF2= -14.83228
##$ABSG= 5
##$ABSL= 3
##$ALPHA= 0
##$AQORDER= 0
##$ASSFAC= 0
##$ASSFACI= 0
##$ASSFACX= 0
##$ASSWID= 0
##$AUNMP= <proc_1d>
##$AXLEFT= 0
##$AXNAME= <>
##$AXNUC= <off>
##$AXRIGHT= 0
##$AXTYPE= 0
##$AXUNIT= <>
##$AZFE= 0.1
##$AZFW= 0.1
##$BCFW= 0
##$BC_mod= 0
##$BYTORDP= 0
##$COROFFS= 0
##$CY= -3
##$DATMOD= 1
##$DC= 0
##$DFILT= <>
##$DTYPP= 0
##$F1P= 254.138793945313
##$F2P= -15.1842079876211
##$FCOR= 0.5
##$FTSIZE= 32768
##$FT_mod= 6
##$GAMMA= 0
##$GB= 0
##$INTBC= 1
##$INTSCL= 1
##$ISEN= 128
##$LB= 3
##$LEV0= 0
##$LPBIN= 0
##$MAXI= 10000
##$MC2= 0
##$MEAN= 0
##$ME_mod= 0
##$MI= 0.5
##$NCOEF= 0
##$NC_proc= -6
##$NLEV= 6
##$NOISF1= 0
##$NOISF2= 0
##$NSP= 0
##$NTH_PI= 0
##$NZP= 0
##$OFFSET= 254.1424
##$PC= 1
##$PHC0= 148.8746
##$PHC1= -79.63996
##$PH_mod= 1
##$PKNL= yes
##$PPARMOD= 0
##$PPDIAG= 0
##$PPIPTYP= 0
##$PPMPNUM= 2147483647
##$PPRESOL= 1
##$PSCAL= 0
##$PSIGN= 0
##$PYNMP= <proc.py>
##$REVERSE= no
##$SF= 50.3227520563057
##$SI= 32768
##$SIGF1= 0
##$SIGF2= 0
##$SINO= 400
##$SIOLD= 32768
##$SPECTYP= <>
##$SREGLST= <1H.CDCl3>
##$SSB= 0
##$STSI= 32768
##$STSR= 0
##$SW_p= 13586.9565217391
##$SYMM= 0
##$S_DEV= 0
##$TDeff= 65536
##$TDoff= 0
##$TI= <>
##$TILT= no
##$TM1= 0
##$TM2= 0
##$TOPLEV= 0
##$USERP1= <user>
##$USERP2= <user>
##$USERP3= <user>
##$USERP4= <user>
##$USERP5= <user>
##$WDW= 1
##$XDIM= 8192
##$YMAX_p= 408664873
##$YMIN_p= -6324698
$$ End of Bruker specific parameters
$$ ---------------------------------
##XUNITS= HZ       
##YUNITS= ARBITRARY UNITS
##XFACTOR= 0.414653661358657
##YFACTOR= 1
##FIRSTX= 13586.9565217391
##LASTX= 0
##DELTAX= -0.414653661358657
##MAXY= 408664873
##MINY= -6324698
##NPOINTS= 32768
##FIRSTY= 1078715
##XYDATA=(X++(Y..Y))
32767A078715J34620J4701j47185k78444l33585l01914k29980j96763k09327
32758d69162k24434k13866j57060o7872K3056J02367J45122J28128N7622n0946
32748g27045j57423k06916j93629j72459j64216j32636p0254k2657l1201q4318
32738a962754j05428l8320Q0956J52630J02513r227m3631M7044J65600K02278
32728a408339J62145J17789J14033J29406R9684O842r5489j17224l9750L0944
32718i99959M2438N6855R2364P6770k2934j24013j22857j4038J31062K41569
32708f42743K71350J95632J7141k09572l79452m22298l51802k15322m0594J39923
32698a637737K57123K71238K30102J94077J74720J55818J20150R1625Q5781O5316
32688H213K0431k8197o2781q2686r1033q9196q6518q0006o1164k9793K0826O8786
32676d93118O4764n169q9450q3720L4132J50242J71866J20106L8429p9840k19190
32665c90948l24566l66152l47153k67837j50984n6793j9801q310K8966J04965
32655a798613K12376L26641L99476L99442L36433K52087J87680J31624Q2573O8779
32645E98498N4367R373k7095k0445K2588O4375P2427M7053N873m5238j05435
32634F76341j78217k24043j70207m0519O7717J11432R0389p779j29716j74815
32624B0583j37889j17946j71538k41060k45625j84670r5116K8536J80173L22184
32614f42368M21357M46461L76591K20609L0847j24883k19404k63811k88861k99490
32604c42952k78731k47384k33318k35242k05514j14265j72R1666J55333K02173
32594a208406K27844K17165J57740N5088m9537r1850m8105L5376O9732K934j28897
32583g60916k58438l31986l19281k34497j31944n2771o348L6064J19777K37489
32573a702851L31711L47137K51357Q3682n0800r4477q1627o0774n8091r7468j86089
32562a318290k84415l05909j95206r028J35173J82852J88801K01645K09487J84519
32552a010371R3147n5685j72985k04986j82433j17472j980J28522K27031K95582
32542a001630L39898L21543K26817J13985N3709K2905k2451n1284n2779m0369
32532h9656j4553J1832J1160l7190j07849j49125j35640j02727r9463j38127
32522h51338j93675j74197j5373J73182K52327K39598K11031J85238J78231J95110
32512B00134J94315J57017J21788R4519J3723j13066k05689k47991k55902k14930
32502b56082j07407K5660R3197R0441R3444J06742J03126Q5784K9222o1545j31759
32491G0823j39124o3834L4465L2968r1994k38295l17638l00401j95205m8494Q2629
32480a174100J38217J05359N0412r273r8679j58306j54508j63256k32887l30486
32470b027507m06800l80429j58368J61427L83494M74294M65328L69785K20386
32461h98390J08910R4543J27028J44009J26694P2214k361o3916q0144n5323l8067
32450d64803l8586o0529j28924j98807j74891l7378J36698K69982L11163K58898
32440a27177J94935K04133K73538K88837J53430q6252k75574l15749k53489j95403
32430a38771j89536k00087j35059N6816K91992M22918L63625J49421r1240k48778
32420B81301k97798k88505k76470k70537k41350j86994j46392j24697q6983O638
32410a631787J43149K40401K25837J07677k0925q3196q2121p8536j13352j91481
32400a484334k70813k58061j13006Q3578K17748K78616L17637L34011L09326
32391e85298K56503K14638K34716K90867K59184J09803m6660j63574k66231l24216
32381b0268l02179k38160j95519j97388k29309k53882k14778j13085n523O4532
32371a705559O4634L4727L8128O9251J00420J23075J19100O7862K1231L5356P7328
32360i54447J19073J57439J45923O2943l2779p0247l1261M8514J03691J03855
32350c47296O3686r499q6244j26509j71456k70010l88502m53314m17792k67455
32340b474391l3563K20345M28750N28578M88789L26870J02617q8563j47846p7472
32330g25886P562J3744l8828o4573j2045Q0643J59872K38067L14498L31721K71260
32319E76035J64471K7531j03472k17657l26138l64203k93533j64143k0408J28811
32309e92706K52245L00075K87777K39611J35787O585p8175r9074j03826j40508
32299B07791j81959j84532j40871p0805k4126m2001j10211k04225k95425l48228
32289a394592l14971j37258J66230M56808N78426N09937L67130K15695L2995j56025
32279C24375l17101m14189l65278j53451J08746K59774K57402J76930O5091l5903
32269i3604n1094Q460N5478O0328L8768k5115j23665j88927k06480k12017k12829
32258i50697k16412k44376k60414j99252o7508O3870J50792J74024J41942J04600
32248a303431O4013J9698L93M139N7094K03029L86947N06014N08838L63114Q2783
32237H92631k05646l83396m22536l52910k23810p8818N0542J45983J88472J80243
32227b09245J21076K1429k2421K9209J00728J87620L72812O87584J045920J252594
32217C587306J061911M73529j24238m35076m97975m63375m10829l35928k72706
32208B582619k80917l25197l39321l16533k68457k20735j84630j22920j3232J05271
32198F15948J46028M7884j52920l49540m64428m76867m01662k63146j32411o5459
32188a496573l1898K0997R9581J60593J50498O7968r51L7945J23034J31861M2173
32177f94772j06794k71257l69898l26411j56395J5496Q5215O7878K3503K931J8439
32166a712065O4371J35953K16637L03112L43577K58441Q8141n0149j05347j05978
32156e63307j05228r8275m0747M5183R2560J01321R5658O3659L1943M4076J00840
32145b32317J83131K75318L55559M04206L84593K56861R1930m1914k19346m36667
32135A021354n10222l90491k62003k85655m24102n07735m23677k02146M2184K00282
32125a742211K59174K56729J79735K4319j36398k43585k87921k51090j47040
32116b088288n0472k9625p8085j23644j06962l9853J9511N4082J09773K00927
32106b132636K65993K64074K01914J30138J44206K37308K68247K20089K29425
32097a71242L06362L30432K41397Q4513l2525o5065o2325o0789l9212m4159j84721
32086C02666m06952n52556n46093l72633q4882J54455K21967J40403l1188k27297
32076a402110l15266k06710n502J12254R3575L5824M5364J00089J29420J45675
32066a267387K01749K93465L71479L79464K76479O5973j94582m09316m96429
32057g79105m31489k41130l61K00840K97728L09571L12763L19830K71977J58679
32047D19303N1012J3646K3631J9449K0338O3392P6932j3906j56629k45740k59869
32036A1559k27068j35696N364J33438K14915K67703K67982J84214O4670k8316
32026G58765r0807j42760j74431j96416k26243k80251l39027l02389j21577R9806
32016a015330K17986K14207J45921N6749q795r60J15965L00279M31742M02514
32006H60278J99365q2489l25225m45350m10615k54029o3646R2046K09728L04697
31996H4760L50307L12122J95627K4738j68553l38742m46329m67901l87175k40341
31986a081487r4772J655J2048m6362j06592j03206k4601Q6656J87787K52043
31976i16831K36016J02794j09204k87702l68055l46659k36165q9838M5381K09171
31966a761092M01400N16687N29195M60519K89550O6838o6306n9642J6675R9541
31956D93365J11216l3802k83336m77464n27259m74386m15163l93005l50821k46562
31946b597217j06531J9539J23802K09038K35791J84220Q9157Q505k6005j1370
31936a871071O0275J80534L05138L66368L30599K63413K59433K95570K64412
31927D54671J26109k6953q0811j2035J18753J93703J35529l7637k21744l01460
31917C48125k99859l00135k89506k42857j78592j06571n0261j0669O0723J85017
31907h84585L41520N04641O24300O53893O02215M93979L34435J06382j56298
31898B620482l40354l84086l23698j89523l7831J1743m7591j08446j43234j70179
31888H87283j87072j91958j82813j74094k05569k74680l05088k41476j05106
31879i80573O0885J96441K64224L10265L60588L80841L32211J89972l6289k83470
31869G95095m33593l74784j11958J93561L65990L76030L22930K40267O0740j95368
31859A238910m14986n32607n74143n59815m54896k89469j53279n8395L5643J08071
31849a654966J29488J14760O0439m2492j09030l4845J34339K76646L52943L81047
31839c91671L63823L07904K17435J30794R1669P4998L0374n8943j31976j12868
31829E21539l5525p244m9907r3915r7378p5326n2043m9005j06229k29148l45926
31818f20107l18451r8317J59670K88674K93872K38992J73491J43525J31426Q9944
31808D82719J9814n6240j00621o0000K3142O9189O2633J3444m9159p4638n0410
31797B79873q09O3924J16376J42774J70578J72247Q6008p2633k41765l42226
31787C74347l24849k25223r8165N1063K13553L24304L51637L08079K19089J48248
31777A342083J34455J18381O4228L549q4133j95058k35094j82018j24176o8625
31767G73592L4317J42887J75776Q4805j05151l09299m29441m25060l34658k20413
31757f12645r5458L7451J13632Q9546J4813k5252k4905l6310n3972m7890n8310
31746f99300j74038l68325m70300l76656j26933J77773M14169N07212M57892
31737f58506L02650J14490k9667j16605j90635k53068k40037j61514j07218j04968
31727a445078p7596K6235J46376K04012J79017R9258j162j19224k21178k25205
31717a434545r0693J68772M99394O94668N47026J57596j96013l51529l46657
31708c51981k59144j38014m5234l640K5910O3035N6284q405o6580p4741k6372
31697h28882N5180J41873K25459K36526J05700j03745k58686l00166k47095j21364
31687a095200L3852J51987J88695J80923J93385K29665K80619L50251L54993
31678H69170K17442J086j32793j23349n2835R03j4146j34498l12802m38562m53545
31667e73929l80180k70408j21244Q9167K70493L22486K92674K63564K68834L35440
31657D96897M25126M33511L47290K50949J74453P7158o4907k07245l01775l91448
31647A240009n40957p15635q05212p31731n10825k46416q5251p5854j20145j10579
31637b702596l0397Q7432K23186L60605M68798N22544N08468L84911J54349r8452
31627a21152k91058l79218l61265k74265j55676n4420j4857k920O8593J83533
31617a402705K27605J78299J10874Q4211R6092J29635J68508J87717J65928R2756
31607C8920j2847j11221j91492k51162k78226k87483k73565j82104q675J66140
31597a391715K26937J44782L8729L9987J43249K20681J88058Q1696k3730j06370
31587d37696j50518j15502j9319M9199M5198L693k2954K33N7662J10462J31938
31576c47604J05282L8184m4409r2445p3831l527R5267J59766J45542J07856J06038
31565A96119J55252K23103K45131J66461J3860j14259j84995k37774k61838k19677
31555a8617j64973j72161k32004k91378l05313k42519r3465R3791K19460K36610
31545i70569J81424R7372J6623l8541l9272L3164J33173J99755K11921J43254
31535c1696J417j47147k06347j34831k0547J8015m3037j28786j67439j33277
31525i93675o1974m945M1436Q8823J19681J37867J60704J81748J85986K19025
31515G4676L25536M27187M15331K68050J6056k80321m92458n18581m11570k55083
31505d31177p7105R8377K46903L29187K92384J63098N1132J7249J8475J5983K2139
31494G46645M3153P5239J00535Q0182l318j14607j82292j28592N6633K47990
31484I21568L13703K41713J13187l295j22483k19879j81829k422J90311L49237
31474A599811M57277M47379L01171N7992k19614m70940o32715o55306n41385
31465C43670l51949j89315j22586j46722j78995j43406l5647J17226K90781M40662
31455B3719M99872M40689L08278J73382P0735j970m7219p4440r7251r9206p7995
31444A118594n3068k1318J2045J734p5883j77826k59181l14032l46774l25697
31434d41406j94417K3194K15131L17184L34255K72791J67819P7753J9215l607Q794
31423G96706R862k3039l3384l442J5843J2812j093j6757l3325m4923l4564r639
31411F35057J7005N1059M6266m3627j88210l14727l44794k24203j6638J02391
31401b80421N0301p9903j45855j19924q1252q7522j40253k17304k90527l19215
31391a711875k53520n8861J86645L50551M13359M01816L35292K61108K06513
31382A31028J82733K37143L30358L45944K49949J03030k4365r4799j12247j18590
31372A230184j33119j49078j65466j64709j11940O932J52635K34357J62549l4894
31362A027451k26885l27927l35497k89710k29689j63271r8142l6642J8439O8658
31352e93215R9558Q2592j7351k17099m47585n70064m56835j27121K23707M31815
31342a591598M79404M19439K98392J36400n9956k19068k28341o3903J63466K99507
31332c66258K90983K35791K34479K54899K03954L6026j72125k79954k59230j41292
31322C7273N7556K62957L63682L50330K87037J98227Q0172n9409j83339k66646
31312A127840l30179l74632l75742l57936l72623m12858m30365l62100j73358
31303b061953M4869J23610K6620q1393m3087J45843L99105N76151N51693L69324
31293E0782J84492J06249J30067J80050K02062J69438P3443o1903j78520k59284
31283E96876l03236k91892k19610q2853P5582J56413J14002J2405o5381j04192
31273a11886r1893J5177J88553L17309L10454J84460M9587k3762p1080j40357
31263F26562k07114k08414j33633m5333o0745k20279m06796n02615m96347m15006
31253b069720k94968j83631o8437J01329L30727N13538N58632N08861M37568
31244a66101L70087K93671J48261q3125l17587m75258n11520m20694k40359k9444
31234a432069J79146L49436L88121K84432J31422j1498j05310j24282j04925
31225d45527p8457l193J59494L08608K98460J27230q1181k12489k48489k29503
31215d05047k09810k43980l03142k71465j00355Q5655J46977J16080J02942J38611
31205i43534J40686K5774j27244j49985j8663J31672K01024J87678J53517J52858
31195b46217J98408K77928L28824L16475K93602L12964L72019M37401M46430
31186B737834L41031J38655r2162k73280l03562j69033j8428j6946k00633m45107
31176A698369n92080n87729m30558j57429R6505K11732K31729K51155K87932
31167A009626L39371M34051N31384N07955L03602L2940j25829j35273r6762r1212
31157B709853j18905j47388j82135k36037k71466k81823l16021l93109m20410
31148C42559k84270n9916O5969N7305J2491q16K7246P8912J45221K37854L23972
31137I46527L50483L49627L56979L23842K29621J21313L6710k4350r5693j92422
31127B402637k82775l19856k92295k45165k16240k01648j94292j78941j46208
31118C25217j17231r2538k7027O0353P6719K8505j9265r2127k02478k42497j45643
31107d48012J3299J26539J51590J28483J50199K42271L50778M21115M31481L94856
31097A962599L06332J62539m775j79414l41282m49871m67626l82184k65654k14542
31087A26122k53460l48225m14594l63460k03923m1234N1352P7068N9937Q363p0779
31076a372833j17333j04435p7050n1777K692P9179J18548J04643M3780o6714j77395
31065a618695k22222j58989J2442K14391L35153L25472K57845K39299K76104
31056c39200K96263K30975P3232j07004k07924j72669n9514K6953N3397K9245
31046a76246k3503q2242j45295j92879j63488m5065J02417K21783K83749K82664
31036F1895K49853K40078K80479L37107L58978L06221J54441m4535j56697j33545
31026A654275m2903M5797J05206J11777M3005j09271l21614m95893n51943m99856
31016f1420l51818j42958L3485J29519J68274K02716K39430K36661J83855R2304
31006G30048j1886n0406J8929J15058J77037J89133Q2948j32656l30383l98242
30996C89580l37679k56094k08207j42439k1453J47878L17511L94542L31366J67843
30986G82848j2208j31117j28210m278J44043K06921J67251Q4907J1824n831N7887
30975A174037J44460J33388r154j75981k43409j80186n4486K1819J7476k399J5715
30964H41280P2454J14349Q2915q198n8109q086Q5448J49896J69826J53672R2706
30953A688153k4075j59037k55816k98638k74060j89828r9601m6937o3632j60682
30943A15847k92296l46524k58741o8592J40464K70377K64872J68531O9140R690
30933G2768p899o524j5481m2832p2956j01146j30325j35469q2904O0353K46298
30922b16117L45998L28234K44425J08375p3586k42901l26973l21664k66295j71889
30912e92393l9887Q1874J50242J82666J94837J54052K3880j39916k14656j46688
30902c45989p39J13431J44389J17588R5509R3904J06508J60110K14373J87779
30892H86863Q6857l1759j38423k33137k99341l11575k80548k17592j25789k9483
30882f93927O6777J40853J02430k9593o2881P6940K43884L03133K40118P0116
30872D57850j61576l15876k45636J9415K58901L30320L30053L77711M11311L36351
30862A798824J41680j58021m96508p00654o56033m01202n9699J85588K25591
30853a20434J57201J31549J51697J52391J18434K7105j10807k10173k18125j49740
30843g0902p7193j02911k29613l32037l11026k15652j39987p8668J9307J35860
30833a402822K10366K25576K21516K09853J55043O8813l412l6750j4268L9169
30823c26916K4740o9111r6647L0564K12401L07021K91807K32196J87333J77830
30813I71218J93223J77975J29663J14215J25161Q3401k4267j24363j88209k64820
30803A193197l68576m44232m17532k54071k6551J26679J44201R8007O3741M1094
30793A55957J1931O110O9121J59624J88058J42801P4269L4562O7340J59287K14962
30782A284022J68224N8832k5143j9743O5167J46890J61076J29837R4347O9303
30772B132812R3806K09344L53143L66140J71993r1580k18278j62647o5572j04456
30762B684705k80471m45088m96030m31001l44270l32160l65674l93353l83057
30753g86399k52466K3910L21937M68642M20771K86023K01036J89501J85580J73959
30743A232494J80513J55748J9659j87889l51730m25581m18091l24551j46770
30734b66198n467l875p7280j35344j44531r2877J0551R3795O7574l7859j34850
30723g26361k18918l32269m44230n00435n07771m45995k45307O2957L52578N54134
30713b451617O54055O60476O19459N55056M38492K84542J80426J37642M7503j06852
30703A019182j93404j43511o6705q1164j36047j36650q7030j9189N1603R7180
30693C04265R5028L8337m8839j20995j48561j42270j61329k05753k02182j21585
30683g13884m6758l8362l9696j6396k2775q6199j34113q3205K7453O7925J0440
30672a075570n5956p3246p4865j52615k95351l50418j94071Q0282K29699J57903
30662a804208J1179j8996O7394J51569J91839J86705J31848N6267n546m5714o4542
30651a142205l5211O0619J94256L12578L33215K44710J42012Q6926N8318j0067
30641B45151j56819k95972l00857j70577L439J65919L49177N73922P33715P09829
30631A856927N43878L66085K44390J63291P1854q8573k70419l74191l94557l89136
30621A729549l72046k92654j42727n337L2221m9593j95035k79364k08785n7360
30611A58869J4954j1630l1247k7930n0341q5517q1927m2322m6481j09107j70948
30600d83627k16359k74333l38058l63626l21673k12665o6324O8509J78653K68360
30590a761143L09365K84928K27049J96941K34737L11331L62057L12667J62513
30581F40445K7822l0410n8670j06162k06650l22216l51573k83159j83091j46492
30571a020156k31401l30898l12168j75967m4301j5189k4252J5735P2441P6703
30561a989453M8013O6954J45812K48284L63786M75432N13564M62410M18800M15666
30551A169268L55225J70051p5893k67594l16387j99687j6209J04084J20018P5551
30541A118427J1369q9129k23904k98270k05121L3300K84169M25614L99038K44027
30531A699520M4918j50352k99796l34662k68218j83962q6916K4897Q2919P1249
30521E99597M1518J337p1608j90269l26517m15128m27357l64472k30100p0057
30511a453056O5889J80863L00633L88180L85977L28153K72132K10176J50619
30502H29566J38593J63866J49425O3445k1429m3497k8692k2989j1662J8894L2988
30491A268508J9411j8013j10624k38081l22594l41843l73524m64140n08928m07984
30481a497812k14142K816J74132K11294J48720J03738J26593J84393K49692K77658
30471b32918J84311k0241k27254l51733l81478l36889k34892j16281o556Q3376
30461a640555J45172K15118L03883L62458L51487K68026J48971O3060M8019O7547
30451C33186P9718P0897M1782J4l1352m4279o4588j02789j47987j90162j96731
30440b52291j17146J1333O8461K4778k0731l854K0013N937l2470p5740q8005l6570
30428d96285N9006J21652J09203O0883L0844R124k8173j8153Q9221K37367L21163
30417D95852K74926J39903L2276L6843R8533J06288O7063L0997n436m4660q2090
30406A150495j47001k43430l37752l94937l58765k38081j24173p6042m4342L5438
30396g78590J31203J74458J35850N1692J8103R9217K38713K94599K20847J08893
30386F94985N7127N8216P6997Q1837P416j41371k68826l22174l11183k62371
30376c29347k23139j87682r7591M9829J85686K21132J36059j0166j53937k44433
30366f53589k57053k31317j95930j16124J7796J62293K63385K98388K57681J39681
30356c14789J2492o3312j12682j67143k11000j94546j10108o079J00240K11114
30346h55813K96485L40572L54286L38706K97500K24817J13735p230j02584j52436
30336H48038j68788j81228j87720j87330j81121j75056j70936j32396j5614J74118
30326c78033L30669L26773J58087o8703k40581l13523k86147j73410j4853J65775
30316d93946L18466L85989L73030K80153J47502O9106M6739J6897j2365l7722
30306A093849r6466j71666k24427k29330j85053j61005j97228k26224j99173
30297e96723r7308O1194J83476K14238J81981J19714N3608j4471r4447j34705
30287a23443q5369K8219J66275K86569L51256L59318L10256J69715l6308k17673
30277A208815l36093m04220m30274m19412l99662l70089k80115j09205P5640J80060
30267a284555K01795K24435K83214L29929L37751L27364K95797K58505K19265
30258A193500J50083O8642L017n2468r6912j21939j43124j53366j11113J5921
30248G52241J87355K93317K59578J36260M1927L9460O5055L7545J7594Q6210J69782
30237B086324J41950O338j26135j79320j75347j98552l12852m53536m73391l37832
30227b2353j43239M458M1345n703l7330J5110J30722K25030K32699J34759p169
30216E68329p2860j6323Q5431J40143J07673J3236n2476n9045p5534j27751j72155
30205C38668j80821j24556J6286J79073K63555K26283J19390L3067J4666K0467
30195I06078j5616n0131j1867Q1425J80474K40203K29719J52525N5896j0288k3152
30184A735266q127o160j2803J468L7456K6878r0359k68511m14056m62496m02304
30173A36252k91965k02681j60080j52296j60764j42459p2434l268K2146r95k0178
30162a048722M1264J71982K99669L77156L71757K37176k2950k77616l53742k00673
30152d04699K1310J23545J07132Q4730J00296J15283J04370P9557P2444J26930
30142E30898K12806K29556J64492R5551P5119R7585J03809M1238q5154j73473
30132A292427j05714R4265K80895L37436K57078J02362n4237j49977j71293j51376
30122A731866j36289j55884j73666j23499l7264K4718O8496P5661L7862K7607
30112A339608Q3813J68628K01950J10169o9916k33883l36485l59552k89561j62357
30102D52414n0096J4997L1227k3388j37735k24329k12978j66709k01034k91765
30092h09396l28372k72298j51166L393J60239K81561L35358L07799K14686J07906
30082a50290M2331L9764Q3766J40687J89313K07032J99411J82225J33633N1330
30072A119202l267k6321n9223o4998n212R0538J50866J05782n628n3226J6538
30061A265051J36934K36984K91534K76028J62539N839q5571q7567o5299l7262
30051B099210N1086J93797L08720L56738L48370K68904J23588n2163k39958m13346
30041C044946n12219m86847l64600k49904j98729j37206k882J41234J97676J35006
30031A566475K6288l9687l9007j97K4363j4497r5659j30856j01250o9225o1636
30020A065112k1104P4667J42139J08053l3913k31167l74142l98040l38729k40002
30010b47126r7234N5009J38914J36991N4067j15163l04480l76227k69560p4506
30000a099315L8201k6270j58474j76541r0655k3112O2417K09098K76474J82070
29990h06107M9365K7480J44802L34226M74443M70409L25099J37311K8247j1660
29980A173615m7154n5863k5043O286J5645J2648L057l3676p7817q2276o5398m6869
29968G77155o704M6667R6284J28755J01293Q740r5676j86285k58422l03991l48849
29957d1033m20112m87998m95312m19034k80326j06103O3736K13956L44979M03578
29947a223669L41546J81535k1598j71157j70570l3326J22671K10393K26595K11636
29937c25944J88653J42927O3156k5346r5999j53575k11897k38670k18295j59659
29927a034649p0514K97j3684j22028k49034l11798k86137k11622j05779N0342
29917b354606J69687J54609P9025P8139J43351J63624R4475j4026j03717j54151
29907a743590j57984r6719J2098R3202J54023K70838M24498N11510M82601L80290
29897C30767K92953K69563K65818K08474M5082j95864m27638n77968n68489l84988
29887g42290j38970L6040Q2973M0018J1882Q8164K28923L03838K59978J35034
29877C05590N596o0569o2536n7096o5482p856J39659K67055L20718L70241M61052
29866A616372M88572L61747J49337n7506k21181k90902k50756j57427n6405M3614
29856A625465R9237L8914j44266l80596n67571o35980o07942n80733n91181n52289
29846b296942l90137j61304L5273J88104L44505M94436N75222N70277M92374
29837a48192L83527K90760K19727J63080J22231R9545R4526J11023J61578K23599
29827A721404K38739J75417O6307l4918j13326j53099j21111p3073q6229j01897
29817A518214o9823o7834j07374p3608Q0521K35344K54932J42310q568j41223
29807A762891k60295l37228l40302k89749k06475j26327o9390k7533j6940o6411
29797B2241j55401j94418j23376j7599K5405M4569J13109J83501J81400J53254
29787B32685J46567R2517m9757k01393k61930j85004j0603J58459K54322K34272
29777D10135Q8913p6313j48972j40913j20295j36779k04413k81017k98310k64847
29767a172811k48059k72218k99791k58486j51460n6777K26O5473J77878L32524
29757a883501M71351N04892M20619K94670J70461O0267m97j1559k9533q9666j79181
29746b71677k45854k20639j13351O229J33390K58085L30460L66450L66057K85587
29736H94737J35009l5523j69098k17753k20565k81399m06812m93120m46029k52765
29726a493318O558K11956K60985J46696l3730j99621l02509k72668j11396N9872
29716a727175J13764N7318J6432M7857L1523j17279k55623k50553j90713j86306
29706b460755j98503j47056l7330O3258J43700K04625K17135J94157J77629J70879
29696a672261J33003O2868N419j0776L8044J57420K94647L71607L44179K12351
29686f3499L3653p7495n0551N4880J15546O9233n0941j64330k11926j88352j33418
29675f67200j00831j07314j16958r3448m2155o737J3148N6870J24677J87463
29665g52485K12445J96879J36523M4446m2703j15815j78530k21565k28151j60859
29655a109815K9309K83523M43961M10078J98608n5820k11888k53343k23977j81066
29645f70430j87756k09203j48447J62J48030K20510J82729P5283j035J0127P5000
29634e05030J20493J10483O8842K8751M641J8351P5893J21979Q9476j3345j37834
29623a7300k21163k17216j47155m9772M6059J22832J65452J78836J64083J36153
29613A60809J26301J35085J68341K33539L07941L55172L19714J87717N7754L2135
29603B084508J04297J76610J43607j2166k09804l23340l07976k43760k05177
29594A206799j81852j40115q4722m6041k7601l0716p8602j61978k15970j70905
29584F8297o2091K8698J07221J74479J88928J20217k7348j79014k35637j51978
29574C1772N0946K59207L46060K76467J05034q7588k21372k39173j34162K2725
29564D09916J01439P1344L2871L7844J1102j06660k64480l86824m52263m63314
29554a009025m36489l96764k99445j05898R3091J86828K10628K46026K40171
29545a270877J05367q8477j87792j42426k8754Q0352J58494J79196J55513J33339
29535i06065J48153J80173J73508J46592J41185J13414K3727q7933j88558k66134
29525e21938l00971k95985k64545k06918j21641j3085Q7164J09112N4430K7987
29515a446390O0058R4256J02816Q9437O6051K6748l7069p7877k8119M6404M2385
29504a061300k1618q1346j12533j21755j22819j36157j36360p9170K1099J12403
29494a739556R7503n7466k07859j68120O3122K98601L81761L01381J71247J31907
29484g27479J82492K03792J55290Q9392L5931J4140Q721m0230j17668j63600
29474c59219j66994j37383o3939M3894J09522N6657j04149k63452l24512k67189
29464a476764j16903J8692J551j73648l62828m24058l53474k38176j33804k7369
29454c286781J07056K40149K98995K99397L48944M79016N86611N75904M44783
29445I4074K56600J07126O3653R3990J06970P9971N3688J8536k8851n6008p7583
29434G12166r0213l4035R0679K20699L08605L40215L10346K40204J51032J4537
29424B264235j35783k11511j97209j42086j01075j16170k07205l08720l21204
29415E23272k31213j03429o347M9089P1427O8410L6923l2088r1219j11769j42243
29404C0813j66321j06823K2660J13407R1610L0336K1468M4754N1262M7552Q3663
29393B64381J65667K17827J54769j9322j60270j75667j23975p1129k6356J3967
29383B39892M0347M7024M3673L9643J8474j7272n6945j04887j04305j4127R1271
29372B22788J56953J99048K28365J93238M9947j54007l18312l61258l05126k37208
29362c25572j52332k1616O9507J02759J26493J30450J25246J44968J70930J64136
29352E34969J10423N6396P1776J31284J37055N057k29369m25896m96108m52352
29342e56765l71763l23568l04137k49741j41671k9145Q8850K57669M29504M84718
29332g16049L71411J52094j8954o0852q2458j74438k66152k55724j01903J24950
29322a028075K91029L53920L82767M14080L88629K65477J03763k2414p0990k1066
29312A057120P2685J18629O8499n4003j53975j61633j01912n4761p6529j33473
29302E80647j15058K0892J63526K00074J65689J56502K04559K30415J32769l5185
29292A704830j48439j83640k25259l11782l26770j83186M0818K38853L30523
29283I35948K80042J40902r651j48946k64785l19213l15532k73176j84372p9867
29273b38650k8636l8237j4586Q2432J64305J61083R8850L0340j6532o836O0742
29262B54275J30225J47385R1208J8323J6655P9252J14273N7713k5613o6454j22740
29251F94502k27305l21649l43389k88021j72732p249J65352K59943K20556J33353
29241A13361J13209J18324L8477j42026l19531l51035k29072j04963n4291P285
29231h10262J32266K25541J94050Q2514N560R409N5648O7909J2859o6872j05415
29220a96793n7500L7007J06106J12645M8227o2847j75088k74644l57415l64617
29210a184919k19475J4178J58096J69333J34874J16546J27908J86488K86757
29201b10214L26685K17158J6296j63622k68507k79752j95062p0387k7302j12986
29191g67693k20000k70362k74118k28566j57310j05798r4206j41857k19637k19012
29181b698559p1926J37604K89188L70283M33036M67398M33362L22264J62222
29172a55128k324j16219j59627j60136j17212k1222R0628J48050J30927R2758
29162b69505M5013m3525j35261j59778r0329M7833J49917J44996N2793j02206
29152c60052k60591l06164j83406O974J30479J54911J50931J99078K72618K61485
29142F6263J16655r1114k76077m19968m89659m39318k72391o0022P5427N2921
29132a737283p5260j65075j30458k724J47811K48025K66280K53021K78626L59603
29122e57434M43383M35581K94806P8825j22750k29659k25016j79895j44054j24487
29112c30700r5859k8227P2502J55300J52793O5038o4406k06805l06591l04423
29102h91378k06262o7478O8666J39200Q1373l6620n1994M4474J18985J21431
29092f79603R5523O5146M4018L9449L3105k227q2588j44014j00359L604N9015
29081f68931N0817L0880J0517j8764k0153K7042N6299j6415j69848k85150k70564
29070a274270j48610j9847P8729J90986L08766L49023K50840N3221j26327j89549
29060e27038j22044J9539J30041J35102O7279k7190j05541j23392q2644M817J17574
29049e13497J98252K11779J61174M7747q1140j30890p3323J6913R4210J86596
29039A17821K98816L95115M34277L90840K57013L5903j92954l04963k89866k14083
29029I27919j04575m2545r7266k23474l75530n25221o00447n26700l23506q5315
29019a976660J46816L37876M16958L40297J19401j61446l33285k68473k1279K30856
29009a168939L33271K48901R0591r744l5157l8473k5917L1328J02184J64705
28999c07250K12784K25188J97821J43668O6911n024l0302l3427k4011M0300J33162
28988F19820J71784J19514J3200j08805k40837l92904n58496o46965n67436l43142
28978a934267p6864J62776L62570M62297M12730K89895K40308K96048L20782
28969E36275K39979J24438N2421K8906K6737N8023J07316J12623Q7195J11095
28959A485008J74083J94997J57077Q2266J2812j5400k6542k3800K7151J04500
28949B172152J42459R9926j5492j74162l40922m79837n53690n44979m52745k69969
28939d17259k3342J76218K82050L60640L89566K96343J18384k2831q2049r1864
28929I85856n0887M5974J41009J45125N2262j4308Q383M8540L6373j4174k4506
28918A359647M9591J48459J98106J41534j3550j50877j98710k00438j99892j76270
28908I57600q6358O4044J95814K40407K12136J58027Q5493J3808j5164K6286Q5021
28897A937114L0857j30614k57425l09020l67653m67914n44744n23751m33264
28888a066414l20277j99441j23582j29661j83664j93073q9643N6025J44683J66640
28878a938407J34244R1495J08133J39357J07032L1133l1412n6613p3952j07296
28868a596286j19217p0035J997K7295L5944J07709K07611K50905K61371L11899
28858e80807L72997L48746J90378m0238k43042l78801m94263n83088n13366k83876
28848b205360j8764K45732M89941O49675P18642P52979P47225O44925M67278
28839B492273K74742M9945j91741l34424l31432k92530l14365l29578k46853
28830G76037j16020k8997j5209o1211j28810j64406j53313j36599j51906j73304
28820c53738j56873j12566q1584o9033n2434k2029L9492J02887J10458O4541J4299
28809e16580o805m1903j34747k37220k92622k60797q9851J71047L48201L31170
28799g30107J82544K7589n6402m1790K7367Q3673J03012R1251O5748N2294P4279
28788a20542Q7153J4592j17847k24068k60954k07345q1804K9664M3881j9391r1058
28777i47719j09185n5194r445k1698j7128N5465J39973J65818J17012K0004p0728
28766g32825j08377j01480j10938j85887k68432k71765k28513k14074j91606
28757b413897n7792J34573K11654J49605J04669J49168K03776K10108J60038
28748a148098P5821l1229j61101k41825k09039j01225r83J7394m6535q2403k5511
28737a954734Q8203J96800K60071K81229K70543K23482J69611J68563K11934
28728h4298K27012J79624J01282M1683P950o15L7085R9858J42545R1502j13127
28717G30501l79484n18246m42459k40798m8019O9617J20023J39733J14836K4488
28707d29808n4481l6078O0642J63262K09979J55487J4365j10180j19725m9351
28697a95888J9725R8512K12380K88294K53280J25838m0329j73822k46485k78194
28687F3311k44527j20731L6942J58195K09788J76248O1360p4076j39648j19530
28677G332n4279L4449J13880J73671K35120K94229L48081M21168M57660L97836
28667B429147L07494K41634K02615J77375J32762M7590o4837j50304j60874j39857
28657C022745j62258k53555l96469n30030n87615n40178m13994k57302p2711J25397
28647f5970K55678K79744K27331J22243r225j06078j19144q6055o1225m6377j6904
28636C74018L2453P4565J03766J61106K35627K35140J36323J6841o5085r8457
28626A206297p1446N175N6034J8052p5413j45888j30234l8948N2245P5660J7923
28615I69457q3935j87181k73492l67774m49464m30154k70881j9979J73549J93681
28605g46173J20765Q7229J11177J68976K67873L71486M19100L76293K34301M2633
28595A453660j50893l29934m84199n80895n68765m30643j94769N2009K12784
28586a021645K77637K87714K73206K33448J60742R0288M6510j124n0749n9442
28576B36585q7065k09566l18258k59107o3354J02515J28122P7171R5476K17620
28566g9861L66578M34952L33459J13132o2121j21950j22257j24740j45077j88839
28556D03276k40997k53186k06533j11677L1143J96959L24446L80175M04844M28736
28546A357186M28733L65269K04961l0861k52618m07491m45100l03796n6917R5129
28536I54495N3723r1072k01489j92919r5600l7570q5201j48806q5885J03127
28526A72803K56310K52960J22192l1750j30294j59770j29595n0860J2287k0141
28516B94142j46062k94996l75082l49921k55042j58546j04383q8495j00919j20991
28506a700295p2653Q3372K30324K60274K36137K30365K48554K95317L26942K76989
28496D15326J68579L7697j22060k53629k85150k49311k38645k56297k00596l7943
28486a022029J43279K53645K45847J46445j36j67895l03226l52645l07977j95927
28476a560619m2582J13360K41551K88050K33521J70653J54967J20107N5290M2027
28466a83675R2865J30423R6712n139j30785j82927j16894J8534J62534K58393
28456A40041K50746J83402J56291J66841J25660j8845k03700k94780k35717j22989
28446A46950o1070p5135j18970q2458O3159J92336J69225J5091j16547j26574
28436F007l4799R8603J95755J94896J32402R7662J03079R0532K4903o2780j19295
28425G26965r7488j9005M4159N5947L4666j0176r1854k04250k81296k49610j40769
28414b32711J0816K18318M01840M49090L74119K99393L01168L08388J94796o7010
28404B258207l53229n04767m83831l35345j00465J36137K79105L00598K01879
28395A398289K6984j05036j27996r4762p0778m6751L6976J32921J35232N3724
28385A338803o7456k10942l23618l45719k47074p4571N4326P8006J212j41629
28375F1338l04495m21967m30537l30308j96332r8887j4765Q7722J67620J45798
28365a334813L565j90290l55002m05189l05881j22206N6173K02398L22436M11327
28355a717482M52783M54483M38260M02776L26595K06917Q0489P669j5838o7030
28345E69622j30203j52495j70350k08808j86744m2252J44645K36089J96812J46415
28335D02731J87218K26935J70525P9167N0035J13443J81726J21692q8528l36643
28325A108301m82545m57073l07025j61993p9379J231Q3680Q7084J0163k4272L6608
28314a85220P9160J0510r7824j55496j47385j14886q6461l1903O4647J65109
28304d99749K18276K24086K37140K40427J40577m6378k04340k57969k05338j07838
28294b61106l0403K6757O1796M1677l30o822r363n3999j10829j30968r9891m4650
28282f18131J8630J07042K23222L47827M40514M55781L92147K88824J86926J01441
28272A944223R916j03199k13683k69883k38932j37060j2046O4524K3589j24472
28262I42977k93355l96726l77523k17179k1748L5310n9533j83714k12435j12345
28252h96271L9690J51538K08777K30273K22640J92783J32337K0456j16154k07588
28242b1519k34801k44405k70846k88461k54202j56888j9919J29605K51624K76853
28232h32959K01121J35847J11853K9581j05888j75829j57060j23593j06887j10044
28222a133858j08851q1856m9840j5754K0133K9730L106J0688J10197K14172K14812
28211g87321J44785J07895J38950J71360J55941J22449R9912Q2006N6557K9105
28201C21639J1307M654r61m3874j50343k64011l01115k68711k13630j37882n4478
28190a097405J0407N6099J06373J56416J92064K20316K18330J77310J39516R1085
28180B70511M587p2642r1783o2405L6642J97583L17756L62217L69875K93002
28170A625343R5732j21889k44514k62156k29213j91152j74149j69869j58177
28161A69956j18888n5559p894n885k9658k8114M9164K04609L49198L95813L35135
28150A257877J94916J3449j29416j96880k39695k60172j83571l783J52343J71376
28140G76444J02065L3218l4627r5860j00086l2390N1489R4819Q9953O2022K2227
28129I69274p6825k17126k58879j51608l3389k189O093Q1501K08685K91545K69660
28118A086742J79190R6140J7646j22684k94160m07213m34583m17680l81677k80728
28108i59007j07394N9390J68891K47083K99858K99864K66568K42748K32332K14445
28098I64778J86391J31929N7459L6434R5656J65542J43998J805j92850l25404
28088A265738l24665k45072j96060k09272k29629k35298k36059k31261k28398
28079h69976j72312k4166J05280J32293J43105K11475K96900L40507L35088K99510
28069G97704K20211P6788j03122k29772k58120k27463j72282j16879q1240o1629
28059a55804n9965p5324q8996n7738K4451R0831P8905l4623k05497l19869k94067
28048a097696j20052J04188K00542J23445J639o8895r8033j12216p8019J9450
28038a125647J09475J15106N1070J1171M2630J24400J95917K24866K35338K38825
28028B23151K35254K18591J72266J06846M4446p628o3334j46868k34380k72575
28018B75769k02948o2728j5911j18780k33592k34662j48869n4372L1556Q7435
28008f77102R2938Q1524Q4235R8970J04977P6879N033q3737j43612j52172j53348
27997f65415k17742l14391l23617k06664n7947N1602J20852J55572J46624R4756
27987a216370R1406K17394L75406M33025M08746L88554L54875K41739Q0780l1897
27977A343658p2023p5519q7803j36155k09654k77283k93165k52065k23608k49677
27967e33294k81127k26395o0708J36120K78108L40901L28280K80850K57805K68425
27957G88965K76120K07751M9628j24118k79595l82724l76065k70610j18083M0661
27947a88070J79675K95591L89627M39138L89755K63195J63209J17970O5603l3218
27937B082475j35214j85115k31793l37060m46197m87151m42632l01084j26980
27928f10751j9262M3014J23251K08755K59671K69778K37376K03853K17870K36382
27918A169937J57052j8137j65362k26306k42273k64469k79871k27038j04456
27909b00923k125j5690j34107k05843j05481R8909K48463K91509L02846L18424
27899E95982K89955K12597J39937O8702k0032q0633r2683q5848n9660p007L0496
27888I91806J9039j5670n9868j35161k09533j85121l7333J12337J38583P1640
27878F90719O836n998J1941j1690r0201j65572j71381j04677m1770m7041p7254
27867f088n1235K6593J13194J83619K10241J95155J56526J03889N7481J1703o9592
27856I31486j86562k71741k55433j72001j40654j99957k83725l34114l46632
27847a259333l30601k83186j91546n8843Q5597K25516L27766L52150L05368K18648
27837f08464J13041L7419K3119J4797m2463j25027k08294l09210l95633l69494
27827a870209j86902Q4061K96006L39773K48962J36340Q5675R4497Q7455M7766
27817f36576M7853R1624Q9962K8163k7235n5077n9735l1596M517J7977k3632j05100
27805f58855j30422j20415j85937l11573l86973l48691k28232p6283M8442Q6949
27795b311990M4176l6698j05219j21509o8383N6456K01590K97635L31931L68361
27785a343650M73360N78710N63780M33526K64709J13929o493q8939j05865o0280
27775H22787o745j4772j23260k91185m00399l65275k03987J2912K02881L07997
27765e9046L17029K49851J53040R7219R9972R1090Q464j31167k38322k23395
27755C64735r2346L2811O2974N2491P7122J33362J63491J08776k8783j72633
27745G02000k35605j89469j12972o9899j7772Q4515J90288J72959j7603k80573
27735B25869m63101m92740m07271k67507j06112N2911J67036K14626K53968L12189
27725e10132L32226L07344L01093L44735M35979N29321N17027L39537Q8340j17916
27715B567554k39397k68419k02424o7368O3564R4634p951j68116k75890k93950
27705A202237k32716j42453j18786j55711j81061j76779j32438q2935p9228o7885
27695a67755M4186K21110L32715L13770K02719R4553J2659n1297q3420j23353
27685G95887k11214k98504k89925j95940j09774n0072J680J9287k3366j14660
27675d76601j97203j95243r3118O3810K36952M02955N28189N72155N17367M27744
27665A787007L83482L49154K22887O567j67285j93418r9793m55J3484m8095r0371
27654B163164l5266O9833O6167j21161l78221n41272n06854k95105o6079L3566
27644C88772J1289m5240j14494j93295j90220l8759J75108L22359L27375K03990
27634H46885J6784j84578l53055m49924m30642l13172k01693j38064q8024l3782
27624a329265L6155J11191J29192Q0532K0915l6103r0640q1450O1696K80849
27614h16928M58369N46072N03846K83851j6657k00522k30065j90338j21839l5333
27604A80456L1870M9568M1014O1579Q7081K3342j07491j70863o3218J81412M19828
27593G34578N17907M17575K03305N1937K5677M7363O1632M4513j9471q1244r4697
27582A909075q6410j10940j32699q1008l8985j19902k77290l89364m19091m15941
27572a62555m08806l92605l36594k33916j30573n4429J7059J29444K29220K17069
27562a126686R7553n9350j95865k80056k55548j14624P3261K27671K97916K86994
27552a048734K15896J05480K50k5399L7110R7148R8000P3972Q6929J28293J10754
27541a20301r024j66947k51758k06273p7886M1972J26116K03304K55502K19885
27531A4590P6084j01678k33476l05293l34715l13373k06924m8262P5516J46566
27521a230965K00172K61333L37787M24765M81267M37175K52237k6513l06033
27512H31225n11158n60437m07072j97253j42693k23386k50053j44202p499O3672
27502a548856J14576J93920K41358K41866K43936J86602J8736j77329k90763
27493g75954k96848k60317k50451k41169j44532M0613J67937J21133n786m5378
27483a690752M4883J78933K78199K99854K20210J15661Q9098J35837K09863K89498
27473A71284L49685L89779M13458L92281L11729J86300K8622j15376k08325k62464
27463A656973l04225l50262l96749m11507l46624k09943m4787J13893K23516
27454f9715K35323J36968l671j05011j68362k15992k59003l21532l61384k79738
27444a412117r2317N6271J02988J27623J39853Q4079L807k4534k2190m2081n7276
27433a135894j5484Q4615J82896J91086J06697L5527M8304J00939J39337J29412
27423a32565K9322j35422k40682j85514k8946J10415J52677O5852j06590k76398
27413g47851l66339l55357k66882j19110L7297J18430J01831L1616n2361j24597
27403a743323j70012j77198j11826M0752K41069M21665M94899M22884K90714
27394b90376J84758J02110N9604R3617J52573J39872K6529j30107k71392l55985
27384b88797l46162k42642p3925R6285K05599K67983L31534L71376L31527K33662
27374H86440J64182J54255J41878J07429O6531k8733j76121k62985k14476j10927
27364G27473n1266n0342p7429r0129q6360j10801j75756j96955r7611L6990P2138
27353a00048J0524n9117o7847k1131n07m3529r9106j32781j04095P096R6704P1852
27341d41985r687o9783j27293j96868k37664k67559l26281l76228l42225k08859
27331b604432m8950P0046J52681K61878M05733M89436M11742J73167j08935k91104
27321a088738l08566k52389k74504l94938m86602m34342k48411j0676J63171
27312c335995K19210K37833K84041L32314L49636L25934K51077J60258J30053
27303a045639J67742J97736J74191J04880L2862j0009k7646k5069j9233m2952
27293d93137r8909j48554j83526j95706j38230k004J42981K26483K42361J99098
27283d49143J17186O6996J02990J76503J93951J10234l2510j35138j10304L2669
27273G3434K03992L12514L01552J91308L6201j20608k21314k26398j42015k5483
27263C83183M6487L7795m1104r7137l0091J07195J74962J22486J1501r7956j50552
27252D66769q2925N2263J20166P2946l6223j47370k36755l08506l64946l66725
27242h31306l09376k48443j98819j08328R375N0079j762j6868Q6915K80563M75379
27231h12591N44844M48424K64538Q5786k7491l5681L4075J02432J49267J94976
27221I48579J93822P0502j02436j64713q1424N6989J29696N7681j10231k54899
27211G43566l15666l09826k83379k46259k01333j53343p9449n439K064q1800j75813
27200a106677j80703j10336j6916Q0773J92338L17246M07907L84522K13117n8888
27190A22383l26786m59298l95076k22459j00911p3719p7134n9097j3878M9619
27180a556356J07555J04238L5411n6827j19516j09256l6373M0747O8442P0397
27170a451538J24941K34419L29476L67723L47238K40810K1803k40534m17391
27161d43053m56637m24371l73668k58147n0069J73875K97248K62140J27967l458
27151a148173q7687j17492q0861L7253J87527K67446K62259K33215K14599K09453
27141b2461K07795J94744J43412O7180p463j20161l29858n79206p17018o83299
27131a846335n08485k56693j7201J28359J68815J09420m8184j97396j87267P492
27121b647475K42027L53108L17527K13900J31675J04053J10826J22115Q7988r754
27111i74010j12841j86001k33870k37416j75602l7556J45541K74866K63864J33509
27101a139516K7487M9701J54148K46370K79969K39775J04775j08642l10470m18183
27091h74586m25075l68081k78839j50543K5727K11189L60236M57103M68735L48308
27081b25826J32018q7434j95656j36040L1070J90732K64655K71224K16284O8254
27071E29281j29026l13960m59237n01041l96182k13393n2642P2399J86088K75111
27061a002602L09440K65806J69920Q4456M3520O9782J90206L02926K50046P5958
27051G59458o6725j36198j73058j97125k02870j64676p9473J8632J00095J45938
27041C998J67716J81495J67134J26777R5979P0463L0194L235J2824L2624L2411
27030I24850J1445j5025o790M0869O6552O0587N7167J7634r0203j98398k43509
27019F25179k21223j41617m5204p484o3622j40317j09093M8466K03199K19010
27009C67294R0413n9140r4238O203J21679J17811m2192k90193m72602m66780
26999g21745l24564j78645j08047q7894o1311l8810m7456n4846l2629j2296m580
26988a672823K8912R3087J02602M315j44037k45813k31180j14851K8051J61777
26978a989960K74592L06188K42789J81272J42285R078j99287l05602k64984j86108
26968a789737j30155q5688l9748J9873R8545J69793K21194K50588K46973J88587
26958h49775N4319r3670j41500n2389J20475K84535L58047L32943K51884J52956
26948D17825N5534k0255m9504o335J22076K71324L25984K01569o7866l40972
26938I09380m96135n15936m61806l86755k88652j75313p3307K3679J38566K28553
26928a097726K11853J30763Q4063O9693M9443J4407l1353q9475j38595j38052
26918i34979r3196k3604O2424J35867J57780J42475J41463J84583K63233L02633
26908C38679K45726J19563m4704k38620m07690m52488l45409j61414L159O0554
26898h82644k4379j81942k92608k87751k07668j33460r3436o1263o912M3780M3078
26887b085205l631l0341J5509J01157K12166L44116M19808L95461L08357K13472
26877a09131J13745P181o2138n6465J747P1851J07550J07887Q4625P1926J69956
26866E08734L85107N54625N29927L23506K3620k60703l93169l23041j60654o5972
26856A121980n9603o0908l9395m7983j39311k67317l44918l54617l39834l37945
26846h69851l09742j76233N1890K56027L11871K35755J72024J82876K15199K15773
26836B85589J69852R3189N2101R5495J58638J51513P8684p026q3941j28078j02552
26825G63464j0204R2297J54973J73791J52530J14814R0823M0049m9767j03274
26815A419496n2012O4727J35723J01117k4941j72821k70094k94384k40999q9135
26805E76677J25188K75706K87461K07468J25189R1840R2906Q8069O0298J0251
26795A941053o5922j21565p0169P3021J53047M5335j56019k75293l11346l17079
26785H95063k08783L5012K47593K82452J61930L5150K5402J23047K05861J67483
26775A970210M0067o3298j13694j75364k40126k40400j76483j22589j54045k54891
26765D69387l24587l08714k25078r5999P0971K46512L38066K75055Q8174j62303
26755C71484m31152o27810o16646l73840l2227K17608K55354J55545R7435J45212
26745h39037K22868K59099K66786K72419K42934J62314P0368n0955j89597k65962
26735A51237k75926k83645k92675k55390j42005J1957J41843K36692K91442K61229
26725a55241J33439l4364j55373j62898o3016P4781J61279J60028J14959L8467
26715A12061r9088k41349k97661k61512j72724j15737j60485k67356l11256k58526
26705b073633k11032k02350j21111O1909K21284K65110K06566J51014K33596
26696a468647M46932O15291O21347N21990M22533L15654J22431j05246k52228
26687A240057k90341k24397r2181n865k4242l7965M0991J00184P172j88232l32401
26676A92780l40071k74155k09415j62303j51574j72141j62015p1358P9258K08115
26666a062879K42243J87648J04304M8218K2158K0642L2866J8156j5445R209J18867
26655b74013K30393K61476K27369J94373J62031R9736K1547q6407k40143l86035
26645B10327m59571m30756l21847k01926j20822q2916m0385P9005K72518M50170
26635f46203N32764N10023M36144L43336K30117J01658l9590j37026j42760q4181
26625A104282L644Q9849J49018J37992L4772q1475j22670r6475o3069m3597J9189
26614A131460J15054J31058Q1553O1073M2164j5774m9310l1400l6756r6235j43718
26603A189169j13686j9351L4243k8862j41867k07463j90082j24253j10706k07573
26593G9569l32679l63930k82251j33447L3567J51524J89408K14705K77874L10537
26583A44877K26325P1546l1354n6101p7539j53289k62994l51456l71825l29246
26573a191056k71770k53764k84629k98862k38358p3348J96801M39498M80689
26564a494799L53639K38161J83555J45120J44092J82322J98585J57039O3370m3340
26554A27744j00740j09759j17136j17391q5584n2603q4926j86482k73780k61423
26544a262080j09604J30814K97733K72572J25375L5091O1095J02174P9120j0848
26534b78558j41091k56972k88687k19064j38282j46007k10408k64274l19640
26525b262983l59949l27787j75321P5636L02541L83969K80649O9541j30512k52370
26515b396586k70577j58600O9873L01923L93976L56766L15785L27365L72311
26506f87764M10225M25314L97308L05791K01942J47277J45257J70327K08022
26497A723699K46065K56756K37759K04232J30079k4502k16858l43203l41922
26488A872105k32687r3242r086l18j6999j9118j9053l5331l4012R839O7382R2194
26476A581674P0261M6831O4975J14674J52338J53619J25982J00747Q7893P6674
26466B575668P2490N5121l6241k08236m02858n40182n46369m25151k70696j78322
26456I5224j28291n0042N1974J20859R8521j5435j35046j59892p4130O7905J81366
26445E3013J73878K4843j56770k39234k30541k02518j39419k4761L9835l6139
26435g37813j65057j74403o2554L0377N6334O5252P2111O8375M8732J65o1644
26424h60125j08476j05697j6514O9068N5573J9185J2473J8894N5966J32128K12646
26413e14879K75743K95113K55770J97372J51287Q4613m2436j66816j63375L341
26403C75733K33465L63454K96690R2985j02611k13958k85524l91635n20931n75126
26393g27458m99377l45266j79859p8066j03923j79452j70195o8648N2867J45245
26383b154132J73484J38967R8802R8655J39508K01546K74457L48611M04487L96326
26373A20711K58435J094k44013l55390l07911j33293R1411K54779K65355J46561
26363I7739m735j24976j64995j28307r8958j40913k22669l08769m23301n37437
26353b057321n34355l83901j88006l4360Q7379K16707L21954L57061L36018K94634
26343a584190K42776J76489J02699M1198N61o3N7349J54814K52424L15178L49341
26332A08576L87263M34297M83742N14644M77753L42799J30575j21014l27585
26323B431050m06341m10566m16233l88740l02888k38167k20761j80626q1375M7152
26313a67495J27354J05416L5949j294o65J3413K7068J2605n8914j58278k28242
26302b93083k17435r8749J00676K71410L04721K16461J30164J43251J91144J27520
26292H76080r6281l55769m79079m33315k73297o7313J09229K14691K28484J52113
26282a24457L8427j765O0663J16457O5424r1788k55435k76302j27014N4571J25018
26271d16201Q0134L9096L5579J2212k2705l6498l3542k2168j3839M169M6134R0984
26259b36645J39021J91016J81918R1027K5399O1974J37756J61369J24430O0312
26249I37577l0938j40442k51609l71097m31693l80012k82416j97540j24329k7215
26239a299714Q7206J44972J36350J36886K14353L72942N19168N19954L17216
26230A149333j4475k99976l93031l05856j35357K3569P2485j4594j44059k05317
26220b67278j54019k3108J20296K24667K58850K34289K01893K03156K28984K70437
26210A298167L36415L80068L25516J69978l4028k55034m27834m84644m66061
26201H42543m44310m25385l83939l02612j55784O6829L08591M45094M28931L52146
26191G32104L12719K84346J95973M9107r9673k21522k95167l27322l53853l29534
26181e2822j71173R6186L11399L43267K48553J83363K14423K79763K92286K34756
26171A980001J05958r4640k84770l62855l31290k56987j66235o7977r834j3276
26161D98095o0369j44051k49003l20444l00779k03146j06669n1882j0969J9094
26151i30123J3304J5127Q6978K13747L07178L01518K10208J15644J10447K24896
26141F68924L88939M44958L29428J61764K9212j00695k30192l21749l63095l55418
26131F52076l04488k43758k17255k25732k60019l01748k96056k05904o5297N9405
26121a408776J50733K17423K47545K45196K43840K41441K26954K40761K72465
26112F77582K25774N9685j05133j19977j0200O4405M4781L1565P9614J18978
26102A067074P3142m2448j34530j40708j13546j47745k19779k17051j31603n9482
26092f6676n0492j10059k09448k38502j06806J55167M08693M89943L98902K73477
26082I44199J60892L9569l2507r953N2470R7188J28328J76654K27975K37001
26072B021816K19166J63446R307j71915k31781j48991o7556j04508k08419k64172
26062A216393k14815j25317j02310j48719j88152j74268j08967j2301M0569k2305
26052A59808j15666j19953o1439n3736j60815l18965m10591l98399l05946j41865
26042a927567P0456K47754L25748L00826K20512J31340N1645K7803Q9843J68618
26032b93022J97066J72427J23518Q7407P0232O8667P4498Q7587J22899J33095
26022H44374M6413j02129k08949k11857j28615n649J07402J50202J11896K6513
26012F29601q6103j92008k08047p9260J41956L28498L57987K28431O9424L5572
26002A226051J46197K51215K48862J74636Q1805Q255k3836l6066m9269l5411o934
25991A985505J5329M1913M7872K4716j258m0522j24456k15801k25447j47066
25981A360785o5147m4201p6252j36167j73608j31772m8759l1138j26418k61027
25971B66296l23957k92469j80000K0649K76133M79916N27629M19783K34204M7273
25961A475457q5976j37602j37453j39497j35377q8946j6199L5777L9022P770j2284
25950H04692J3043O2689J05120J11506P9588O3924P7625P1391N699r5819j77123
25939A122335k27752k40253j69416j6688J16847J25226K4187r3481j94066k89296
25929A57643l50326l63103l30037j78255J02256L59454M37231L42283K20147
25920C97293J64855J67016J82600J69123J20844O6342M9537P1733P6982K3632
25910A489957o3021j21092j24069r9516o1833l1600n2489j10417j26749q1982
25900F17189k3353K7115O7690Q5679J07560J55111J52817Q3693K9728K7120L2893
25889A363242m465p8040j94882l64370m80576m37529l01782j85481p8866P2611
25879f90138K66103M07959L85323K44762J29759P9967O2734N9461K2917r2487
25869H76360k21798k45575j82680j40049j24868r3190n8247j4964Q9865K11524
25859I6378K52405J96003O1953q7755j73370k09945k57641k95879k78969k26869
25849i23689j73599j38857j39027j50511p2124J34585L24523L29713J75291J6552
25839f17143n8493n5346j2439K9685O7673J27149J77304J47152O1244M9937J43122
25828E9845K21041K21377J91436J73489J52569Q6380n6794k48130l78721l48291
25818G4201j66223P6662K57585K82593J11501j66537l40346l12627j67835l3798
25808c84824K1024p560r9625k08299k37348j14655R9709K57412K90260K55856
25798a28050K07705J60584J14785L5508q6574j80043j66762m4850J22751K48734
25788B83788K32302O0479j15885j45093m4720P3006J30274J15645Q0529M9035
25778G19360j0998q3167j42536k29384l58005m55694m43260l12271j43026n6839
25768a515820o7000j14750j64453j95627j91184j49769q4249j3670N5236J33741
25758b307545K04418K52965K94572L03782K72312K50898K83642L36068L29720
25749B20832K36649J06666M2675N3179M0705l3452j00705n1300J01347J77574
25739G94170O3268j50038l20296l80795l09706j26074P5578K10427K67844K76088
25729D00466K70288K60950K17723J41217R0718R0020J09285J15831O7775k3726
25719A740547q7739q5916n9575m8174k9567l3254j25587k71641l43977l02053
25709C53064k25592j70037j46452j18682j7287J45830K56883K19483O2176r5042
25699B64344j44153q5442J656M4548l0139j99876l33173l13199j32194R4757K53198
25688e79673L08150K73022K03283J89983K61071K87149J61585j5411q3633k0373
25678I85153O2477M0827o0620q3163L5824J92673K84389L05522L30201L75014
25668B468297L39648J70215o8883k62886l34471l28384l43483m13844n00352
25659G25857n16185m30282l14951k03182o0859R7493K17406K77094K80513K49345
25649C22249K22868J56849k8656k55009l55292k58636m1586J53525K58740K73228
25639D48280J97468O2009p8500k09181l16616l72476l26977j50525O0814K06579
25629d79125K77908K65757J70371Q1563P7372J12402J08103P8150O8196K4202
25619G84899j12029k57578l13167k98252k88547k99029k80419j83800m6019O9404
25609a224537J58690K28617K87303L19909L00846K55304J90356O4193j16406
25600D64275k83894m00067m15312k79891m1695K11238M07519M62265L37162J05787
25590E67387j08093j50828K8455K61551L63203L10492J88500O6904q5746k79884
25580A161941l92103l35305k09283j56806j88347k23954j73836m8252L0163K7205
25570e08577K0322k906p7448j28114q8908J7110J22977J74318J71572J54472
25560a45182J53077J51452J14854P5745R6960J78913K58829K78517K29896J23071
25550A516132j3166j35183k18476k33258j84547j44017j41535j18441m9626K4452
25540C02335P9088Q9944K6878j06702k67158l84821l92879k76518r2243Q7982
25530i34094K52902L80767L91842K77603J09974l1469q9141r1949r5329j09552
25520F1554j60596k22804k07468j16513l0777J7390L4325m2928k09644l17179
25510a194640k61126o6043J58858K82623K81957K50558K49792K61026K56662
25501B19667K21215J51597P3089J5716k6237o6115o6260k0996R369j2422o1708
25490D36915j02654q6788j7229M779q0981k00172k62992k72364k49051j88468
25480a019005j24103q9921m9196K9090R4628J07448O5606j9769j19635j99418
25470a324275k28799k00029j13105K1074J71142K45647K04643J24421O2601L0380
25460a006300M6396J20910K14081K73689K83680K55767K07810J66902J77034
25451G39969K27548K31280J60585Q8721K9796m0721o9405p0664j32283k29546
25441I35280k63085k02091r4946l3732o8567j75538k90048l24320k38111j04096
25431h59254j9122L4781J06341J74724K22787K59547K46375J33606j8972r3090
25421A87723n7896K7958J12753J82384J96173J52498J40559J91176K29865J68593
25411A531786k2424k38518l12686k10884k9574J16058J35887O8094L3736L6875
25401A108350J7006K1497J09082K24461K91718K58220J32220J8950m5569j50280
25391A985655l29582m78131m96404m03511k35482l7458Q9867J09338Q3212R5952
25381C83456J60734K06945K19290K55389L21043L39233K58105J16034m72n1737
25371B208020p6528j30169k00440k12691j48382o7401J1853J10724J95534K03123
25361A893643J32698M3181k1103o9748j53171l02624m50390n14628n05934m70744
25351d18820l90874k34747n9088M7416M2743k9527n8107L170Q4537J41068J72911
25340f99318J44248J4038j95125l94536m97095m53680k65706k7664J86943L63029
25330a824866M67725M97352M92817M70107L91119K41240R6190K0492k7295p2812
25320G52069q5372m0013R872n0321j99618l29018l86672l62166k72741j47313
25310a111293p935J27194K05393J43587n6125k35841k70370j90151q8042q2393
25300a565976j99946k81304k19767o8509R1300J40605M3233m0362J9826J65362
25290a915538K59016K50477K19831K60638L65428M32637L84062K62620J94064
25281G13235K24454K96508L43404K90450J07915j28494k97918l57807l46153
25272H45594l02463k31868j15822M6617J85305J81938M0962p0546o5909n7101
25262D56707j17879k08516l15933l85540l29207j55943O5793K52060L40406K93362
25252a04690J28964m3665j05596k0692J53310K74272K54656J78214J11859J4219
25242H40851j00621j41054q5641P606R8747J55767J37428N1486n3746j69133
25232G41690k84098l69587m13037l99100l12457k05761j04368L2468K11125L59530
25222g43595L77475K46417M0461j61015l37686m47994l91313j47886J23524K36508
25212a205104J89291Q8002m2371j71031j93371p7001Q7994J82707J54374O8062
25202i18448j2653j21995k56654l33238k87085j36424O6115K66407L67652L27947
25192a038376K49856K16158J75452Q1917m1824j52825k18592k71053l35979l47889
25182a683155k64755j09925P6532K11385K20775J06109p5702k08683j86635l3244
25172a947298J66880L45501M51605M69978M08211K89782J59295O2912M2499J14073
25162E63438K27601K93976K85265K34267J19761p5729k48397k94051k50164k19516
25152F36451k28167k41952k13843j33956m8723o180j2547k2410N010O4275J45943
25141e6099K46513L26010L10272J91022M9401k185N1853J10411J02368N8065M4362
25130A431993P9264R8532R7499J47028K03203J37022p1355l14037m88718n43359
25120G77072m78537l42761k15123j34439o0117K4892J06795J89211K43397K18320
25110C28710J18367L366p5878j03618j09476j30212j48421j53050j51354q9245
25100e10811N6475J66555J42171N5327l042l5570o2114p3826m0506P211K0416
25089b77714K7945P5977J33951J54602J69320K13392K28890J32322l5623j38910
25079F84152j00240K1177J10667J48008J42104Q4118K35o7640j07385j08680
25069H06516n4124L2027R0405J01269Q1087O1087M7176K8678J5093R195J0092
25058A228501K9116O6360P8598m57j68257l52012m61503m15894k22690l8710J0033
25047b46915m528K1279O5064O7701L6224K0424K2042K8202M6224N8487P1202J11040
25035B96446J47635J18401M4775L9045J88755L98837M39672K12126j75562n06521
25025A203609o49614o38952n59089m12434k09236l9294P0227J50685K04314K56048
25015f23736L28577L59428L22656K82343K68082K45367J72998O5880n871J7891
25005A433615O9662L3979p0110j56446j91440k13819k78372l59896l72790k85647
24995c91264j49038n3345m9909j37931k65776l57492l76870l47462k80967j58583
24985b568637K1110K23066L76511M35052M19649L70665K96528K28636J70489
24976b6931M8936j26900k32755j98823j15987q4757p6788j9103P4865J42622
24966f15621J85631J97471J09192l8546r6166m4464l250l1804o8268p0125p6577
24955e52527j05813r4108j429J19258J89460J64675J06872R3235Q8054J5798r8911
24944g5436j57285j46624p3491P2721K37855L77063M98242N88234N62007L73031
24934B256317O3991k97713o03867o96372n58011l84943l23609l26540k71483
24925a142230r8164J23599K85116L51658L09347J33564j25989l14357l33584
24916h11040k31784r8044J6163R1939J16064J04392R8953J03505P7468p834o3873
24905f04091J4648J63576K76472L44246L40314K11229K5209j10109k10502k87285
24895A63707k45910q6941K7755j1279j11865j03588L7127K17452L46566L88290
24885F21314L65349K92007J74942M5659p5188j98548l00860l56141l54086k56225
24875d1777p0834J23477K35645K31793J44675M1441m2764j06148j27195j00562
24865B87751n5043j9043j0065k9139m0184J3935J20604J77778J42748O0532K176
24854F52050K3401Q6067J10138N7078o4044k32531l98675m69946l49105n3246
24844f38813K39899L84442L53159J77103n4254k00537j55058L4381K43634L70534
24834G54490L78420L01886J86652O3243p0183k07066k99856l10361k68833k71694
24824B56698l32900l59674l17689k67570k30280j67806j11460q3059l898J42106
24814a475532K54532L03101L31950L48754L54892L59228L20182K37731J30159
24805A164997m7559l01205n19943n91612n05747l13464j05283L7955J22043K10695
24795h49123L13987L87760M25636M18160L35603K17654J41728J13555O4015l4576
24785A534399j03387p0886Q290Q3827J65216K27349K10221Q3028j14210k87221
24775A736626l88424m29448m09836l35870k71234k61729k43146j24604N5493J66585
24765e05587J28543n2254k93677m69447m85256l63050j95260p1217l6960l3575
24755b377740K5893J21409K04074K57673K45068J48535K1334o1255p7896n0665
24745a543570J7789J22689K11093K22581J71242J09058M7791M528p007k2653l9780
24734g06239l2892L224Q5850J64393J57003Q8846N4327P1007Q3175L7180n8553
24723e2679j28109j03301l057R8179J46497J28415O9405j6665j58166l44307
24713c63788m53123l62350r2044J78381K98636K94904K87192L52908M41108M37914
24703A019738K82399K9778j79333k21223j01168M0715Q9667P0940L7835m1367
24693A027981j91812l65228m84083n09780m74383m38164m09377l62285k88455
24684b495586k15080j37532J6725K76257N01194N40108M51333L46648K29338
24675d86595O3136j09494j94877k04623k14464k10749j64193j30600j90249l13157
24665b155865l76875l58904l24893k26465J4358L15955N31983N80766M66542
24656a533398K82916J36805O3532N0098P7284J15367J35636R2214l6000j84010
24646g99556k45918j79702k0550J49164K29029J93893R2188j9554j10523j79872
24636h91401k37352k47783j64841k1222J18425K18471K83929L27580L48578L34977
24626F9361K66506J46662J9254p5929j22421j02876j4635Q2708J43656J85235
24616E97521K05847J99399J68121J23898R3407P7014M0855m2262j70904l05737
24606I87159l69306l17635k11216j19961l3203P3980J96439L00995L20712K02883
24596A030847j6442j91081j98006q7563J4334Q5318J47995J53711N4063r1998
24586I01178j65761j17961j6857J8130l8842j04874j09612o2768j649M1046J7103
24575C59133q6786j94488k25154j55132j6736J01212J17444J9526j16125k21455
24565d18561k86536k99650k22528m3783J82729L77408M78365M85223M39278L55238
24555A047183K10507J1284j76207l04471m00019m76199m82592m23246l68405
24546a362165l10475j89724j8964J13981J66556J67240J40745J37075J99138
24537i56593K79567L01837K70502K10078J03906K122k3800K5882R4410J07972
24527D15883P6842R4042J71019K13028J49520J8034r4807j38493j15797o6430
24517G22841k8438k0843n1668j13684j96558k76593k88653j91196m7794N2347
24507d40239P4114N4021O3978J16334J54977Q4689j25629l50719m22957l35160
24497a126591k08010j25622p3289l6774l8213o7440q1606o9669o1015n0262l0602
24486a969093k9493j803J00640K04346K25890J68299Q1772L2992Q7496J88707
24476i10247J91547P5728l9591q9314r5781o0196N5027K43148M01922M36175
24466B08418L74235K66173J29482N0502J09726K36938L13794K87522J23940j22170
24456A978560k86532k77367j42088L0465J75678K74375L09855K29621J2614k72092
24446B033089m77675m84369l45808k02308j03587l7530K4583O6806J7145j10388
24436C79958k18045k68698k77947k56560k11087j16596N1935K15657K40232J38884
24426c22267N0638O0708J38067J94456J70546J06481O7933L2546p5313k56059
24416A67736l99171m17448l24289k05099j38401j35591j26188m6729M0607J8634
24406a565939j08541k13125k06238j37687q8427l9515O9932K16050L14548L10623
24396a448319K32664J52802R5942Q2871J24798J63261J32294K7620r0641j71225
24386f97933j98025j88386j59501r0726n037M7354P8322J09218J20121R2989O1870
24375h29734Q8866J54289J75666J54312J55233J58838O3129j34653l22146m21849
24365g58049m38464m02380l02995j17736J25380L48617M54543M19296K99027
24356c72761J37110j3653q2492n8929k678N0561P4652M8366k6048j61217l18496
24345g25585l81702l17452j80736l6477K8722n057k1548L9910O2289p166p4565
24334a619367q0444m5480J758M5910Q7336J05402Q7820P5729J14738J55569J08354
24323i62675L7294L5080L5600k7168m3922R9161L35087N15626N56794M51851
24313A032728K56375K9488k11065m16294m55863k60959M6545K54488K61121J37307
24303F73871k8958j91875k54723j93848j18387q4189n3990k7759j5814K6038J00601
24292a69033J53165J50347N2054j39741l32648m50553m70670l55847j28142P9556
24282a611512J67994J69212J35707P8214M1711L5317K7842M1049P7086J34901
24272g02479K51183L83671M60656M57477L63419J81936k3911j38008j29662q0578
24262A023704n3933o8978j40479k25464k07840p0503J9385o3656k51978l85555
24252d25297l70296k30611n4976Q6032J33638N9503j07626k88611l64311k93168
24242a855723j29005O0743J85379J86643J13183Q1639J34821J95470K11994K23579
24232e91277K59281K74911K58961K78578L13995K66346J66688J36219J83785
24223A547487K22277J76700L2328j37143k35128k25173j87885k25902k83293
24214F84268k55994j54084k4190J04695J65902J47670J40052J70850J80924J54641
24204A314734J24001J28406J60757J50635N0474r5900k03099k33301j96793j34261
24194A065653j11392j63987k40793k73020k33461j56580q9467m3616l2713j03611
24184c82987l11527n94398p68364p62663o51286l86540J09854N67619O87509
24175b492783N63765L85936K06462O3153K8581J14703K29924K68277K11406J17341
24165c03235L8852p297l0762l9351m897O3925J17233J41784J42470J02094L2951
24154B53767k6036o1638m9955M0564J71927K56170K27362Q4881q3458j91820
24144F21764k60667l22484l55114l29115k33156q1127N3214Q1170J591j31091
24134i55015k97806m41193m37579k67839o756K91235N48185O46335N42030L24543
24124e3860J12056j6762n6489o7679p6146l6375M3711R7057J33734K14413K99198
24113E92858K92451K00576R9484L13j17293k33632l16127l38190k70581j45786
24103b35927m4286k2777o2380r3775q4734k7289Q1491K09811L05525L34758K80339
24092F40756J85262J12992O8032J6892m4650j06417j66728k09974k31098k70731
24082e664l45743l73564k65301m2836J68842K77773K88693K23739J10643O734p5930
24071c2614j58561j93842j47197o9708j3564N1420J67858K87615L33585L03999
24061E28991K59400K36868J99723J01846k2728j18379j80713k11935j86784j41648
24051D64641j55033j87883j73134j35838q3120N485O5228K5148q3166j69838
24041d27510j76234j18408o4334n5117p2901p5056k7337R3877K69137M18723
24031b35160M57015L48928J30343o0182q2162M6868J93359K61639K29753J84047
24021A474448K22148K86246K57996J43107L4971o5009k34365m28826n20308m68247
24011G02161l14302j24923M0808J54062K04124K02831J93268K02658J92141J34293
24001A587121N0379l9615j30790j82561j65859j11951m1440J0788k694l5657n4609
23990H83112j17326k38748l80173m82883m83533l60113j68979J0332J24424J47695
23980a066192R8583O2354J21149K88605M84764N61693M49588K22968J1028q3958
23970A150582k6396J21149K44895K50375J30466m2734j98593k65935k31698j58488
23960I73623q5460m4255p7513j59891j95049q6547J24249K69526K60635J47129
23950A126447j4624j80424k59182k06552j44905j52665j37402n9732K9005P1910
23940G1876K0420j09592k38191l01445k68384j58182k9830P9892J53515J74149
23930f05772J41003J15607J36809J66397J96924K34652K42222J99651J27710
23921I55203N8411J1042r3R848R71j4120J138M4081O0498L7843L9539P2080Q5605
23908A362046M9449k8945j13432j74534j92012j57862j12637j01556j34749j47239
23898B48529l7756J94132M11060M62015K97980k110k60512l47345k58842p2560
23888F34591Q9759J60237J74169J58995J02516K7692j11N4778J17447O2951j01122
23877A481902k49548l07880l14273l28879l33137k72683j68645p7701j7654p854
23867e96352n3444j12574j26132n2613P1919J70844K13872J99604J16203m4506
23857b13179k32354l55297l49842k18449j8098J96622L35143L30072K11823N2329
23847b61230p0409r0451K8061K26805L65023L57263K21068K7583j40406k22301
23837D41006k05050j15205l6706n1658j09328j18319q2671l2702M6594J43558
23827a20481K05950J83124Q2212m3960j47053k32975l66199n43365o76157o90976
23817b349880n18141j76635J70950L52008L17671J88593J06407R1783J17091
23808a700153J83279K54151K56853K02788J56753J43081J84904K69491L03836
23799B54983K19324P0039r580J7325K7685j28622m27255o68705p11953n56842
23789a913601k65756M6004K56815L40022L76901M36017N11078N33875M21539
23780G42894K07089o255j77691l09275l54972k68296j13036J9325J16681K18098
23770G4562L13746L44884K60979O7065j36895k39824k05389r9956k1030j5129
23760C43013r5854k25757l20418l40540k82871j43155N0892K30429L15231K69847
23750a99183J43527K5684n4146r6288n2664J28695L99098N82248N51966L07367
23740A736304n3580l69194n33457n90436o13834n75175m52768l14237k03371
23731a969748j04732j0739J10840K50600L32068L25008K56921J57586O3684j9232
23721f07744j09035j59706q6158J08463L12608M42559M75289M07668K94435K08283
23711A286662J20184J805n3656j9965l055m0903q8923j38103j94347k55362l04877
23700C09460l08507k55191j59587m6641K6105Q15r2920j83963k31971k43703
23690a186103k44549k46054j93197m4871J28823K67940L69056M10749L69684
23681c68522K96184K71227L25300M32354N25138M53455J63629j32705k84949
23672A681111l10625k03071p901J58246K49161K45677J05190j33835l50806m55839
23662I77308m37206l53048k62783j98049j57184r8138Q945J50089K86453L39440
23652B55827K87494J99685J16847N8879O0649P3260K5045o136M5980R6739R5719
23641A309988O3182k7230j58134k34549k41059k57188l20064l86059m22164m59482
23631a132759m74373m03007k86267j98339j33112n8529J5142O4663P5347O7894
23621b463340R2569J56168K10368K21174J95726J47926J00173P7383Q3712J03136
23611a075005J33393J99136K98295L46821K71431R1126q9545j68283j44915o7630
23601b05176L9975J28514J19177j3118j87335k86354k75050j69245M111J55797
23591f88704J92162J02495m4386j51812j55567j06149r5124r8758m6614N5092
23581a037365J77323K81297K98533K17205J27147J03202J24732J60883K36656
23572F89613L43909L64619J76696j70999m75567n76900m68269k58223o1666R1710
23562c45077K15727K91361K88280K46998K11855J56947J01569J23101K00509
23553A491270K52885K46296J57449k007j64094k52542k53645k19232k10865k18663
23543H26852j86199j37920j40810j96986k08714q8043J07562K38955K37210J24349
23533E76256o9316k81073m13198m25973l35450j96086q8524n2820m3699J3694
23523a316189J15163J94600K13429J42632k048j16389j46143j37327j22240p2404
23513a246916L8989J95504L38221L56493K36793J14607P8292R2777Q5684P238j34650
23502A63032k77189l41015k90257j63772J2995K14295L38235L30925K43172J26296
23492C56717k4044k09586l62649m25495m01180k78673o0350J93343L95644M99526
23482c16747N24277M98501L98521K35693P5992n5064j60873k01984j63184j07095
23472G28037r8681j54439k58165l57258l69685k64640r6106M9850J13375J02675
23462f05037Q3405R9163J30014J29167N6960o0803j23643r9090n6832k5346M768
23451d67274M4808J00701J34802J03581K4145j5831L8130J22590J03861q5762
23441A03751l49231n10252m83640l25559j35859N0546K47168M29566N37279N56201
23431A19970N30072M83261L80391J65105j26637m32440o74750p04005n11850
23422g70883k43660K62J72049K30053J74934R5378O9720R9596J52773J58710
23412A38932Q5181J9265L2997R7080J64646J99806J72525R4842j0428j13306
23402H81540j63082j81659k28045k93131l19198k43529p1740J19351K42222K35972
23392b1299J40058N5769N8774J81068L66223N16308N54673M12765Q8789k80978
23382B072150m75280m35744l37943l08763l53868m42745m82346l89662j94598
23373a348799l2449K6766N6474J06135J80640L04619M77326N95694N32672L32504
23363A231582J57152L0814j57745m00950n51237n15405l23026n8455J52316K14159
23353b20795J39949N838r4518p7162M7922J91089K79630K44630P0010j14330
23343D72263j91787k25529l39550n25397o34182n54256l46090j51999l8190J3648
23333b521069J9297L155L3587J49547L02975L93385L92489L34237K55230J87597
23323d49570J41542J30927J27422N9547n0200r1282m6230M0738J21896J59089
23313A43879J53312J23219P6705L2845M2182Q7937R1708O1905N6703P7279R2895
23302A040569N9456n9384k24135l40152l56601k65947j47941j32293j86452j60682
23292g73562k3675J09779J53862J52491K05399K74608K33460Q7526k5766k5938
23282C68184L4648Q6769J17345J71650K63937L12212K89150K37762J28766m9705
23272A960718k04674k47811j78052r1900j36151l23562n00573n31754l70373
23263f24132j01047Q3111J22153J44016K40880L53876L49080K09809L1022j53889
23253F54879l09362l54847k53651r0121j8274p6582j64194j70695q7847k1377
23243h92071m4013j03793q2726M6411J66604J74281J00073L4135J0990J7101N3318
23232e19690J01207J36446J62477J89362K26061K53018K49579K20815J64949
23223A184224P7666l531j8638R643K485o2011j34853j32638m9809P267q269l9122
23211H32414k4290L4799N8079l2006j76899k48989k22138j63249j01501k3355
23201f7135L5166l5597k59338m37333l77375j51694O5302J94416K41629K24784
23191e67175J59456P4246j1801p4501o3139J0051Q3522J46168J96895J97449
23181A51171J21648n497j23158j86775j94283j62173j08411n3599m4488j02928
23171g08493j61882j40382l3581J13973K48419K99217K67731K30369J97593J42458
23161D55422Q3767M4381j4057j11010j55199n8555J05164J80970J24985J1133
23151F67001p5748j14369q7985O7590L43614N97397O88876N95299L98166J86679
23141C266520R182j39022k74457l94618n02698n81489n81771m86283l32914j83911
23131b01461o3998M2539J55281K28728J89213N7542n3166q0567q0919j00387
23121I2805j00568o5133n5059r5842j56569k05276k12367j64685q9584j1312Q0057
23110i83533J63538J52464L9238l1591o031P924n5482j60871k17734j74823q7066
23099a353967m1309m9333n0361k8974m3549j12998k02121k61686k28531o3820
23089b436649J82484L70493M16011L55783K39971J06257L877n6891j04357j20570
23079a043591q5651k1554L2732P499j15513k05809j46053K766J51405K67768
23069a156001L27589K99163J78456K6683l0489M7807J29807J13331R062j54798
23059b09390l14226l55231k34270k4092J72379K94564L47411L80745L90094L28202
23049G76186K39825K15997K32872J74404L4644q9627j92115k96106l31426k33752
23039E30902n5143R1761J87863K79302L24163K47764Q9666n9279j59063j94839
23029A283097j66331j44673j84491k38027k29405j63619q9576m0963p8066k15837
23019b67891l42140l12298j17293J06730K55772L08209K39035N5298j50425k63961
23009d88964k14527Q279K85157M37082M40757M01545L47072K48402J37248O6229
22999A668280O1258P0694j7911j96263l20598l11230j84814o596J55020K31286
22989A149126J64048j8021j73989j53842J6256J49276J49317Q3910K7333m2584
22979A350830j46920k26631k31233j56472m8062L4330O3094L41j47176k89585
22969B02516l33858k39098o1025N1622N0414J1792J494J0104K1980P2277J67679
22958d4103K60446L12413L10885K14323J6645j68968k26568j36564N2987K36405
22948H27901L02822K04807k2390k79478m40928m48590l45915k49337k24540k15914
22938h91562j42925J5782J91549K86546K87348K28821Q1836j83598m41538n28143
22928a095884m80324m47893m41748l38440m0202M23325P92151P41492L72889
22919e14634Q0955N3501J89006L15883L36726J93894q4277l34980m05846l08900
22909d78672j64251m4817O6384J85240K70397K47290Q5049j27463k63662k89887
22899e14392k67898k72457k98283l03223k79198k32219j40670J1970J54902J74370
22889a967098P8862M477L6581J29767J87926J72741J26580R0200N6224K4249N9870
22878i99621K06541L59976L67248J95842n9483k59243l45696l61555l61666l62643
22868a620300l48560k93354j87228k8592J52107K66589K46972J49320Q1428R4776
22858a486842J39334J67301J98727K52730L27066L57228K74126J14523m3354j40896
22848A59943j25634Q984J81835K81886K67936J60995m46j23164j00290N3185J83839
22837I49069J59053m4603l57053o29935p21890n98311l49756o4996J68717K65024
22827a224681K59683K38512K45123K80869K94103K34649J02891m1035r2927L028
22817C00215J42327J56836L8653q6066j40175j38628j28072j30938j16466l9715
22807a42029R7091K21813K22659Q2441o3523j25380j66790k12282j96220j03599
22797c85819J9645J26504J73817J39904M7519l9718m6596N4249K03866K94321
22787E87692K63859J97751K30005L42713L95036K99782J07313p0266j65576j92695
22777A995614j97303k04319k22207k57037l17534l86728l80349k62256j20538
22768c52657k0119O3483J53964K22679K08789J19225N6798Q8429J56135J65915
22758H62641P5485r0932k45366l19578l30293k89231j65547N308J27679J69725
22748b00109J70334J98461K77684L61414L71327K33869M124j57919j94208j61426
22738I03551j19885j00420p6875L600J14773J61253J13274L7759P926J7734M815
22727A067505k6342k1568L6000J20974J84824K06065J82113R2315o8949k40051
22717A532886l07473k32330r4470J0794N6174O7109O3632J1949j43668l56982
22707F07621m64445l60491j41113L0818R8903J02719J29502K17397L19296L73106
22697I13313L44434K14015L0930j29908k43304k93784k72860j74405k4265M9651
22687D13817l3660j38778j12184n496P4074Q7270N7406L4293N908k8289k7513
22676C26848m902J3055O5074J96536L44952L88965L21907K27823J59875Q9828
22666B129961l1621k12874m10781n30354n33565m98482n01563n06183l90099
22657a485561j26269J34037K30232J76565P6758k9186j40694k44119l12246k90325
22647b010808j61898M734J30166K02348K57929L12985L22935K41758J28071P1628
22637e00152Q3860J03843P6629K4291J3408K4401j7321q9477j03060n4458J40L6439
22625d01457N7809Q4032R1998M3552J2158Q5430K14339L49089M80225N87317
22615A604492O34320N59388L42164N2712j88335k83393k43109j66953j47646
22606B163640j73549j72782j42140j37677j66071j81431j95139k30480k55785
22597E08586k28524j53692j29956k08346k99265l09129k17417n0649J27085K37136
22587g24171K13473O3335j01120j51257p1452O2368J74929K28269K24706K01353
22577A20433J72315J15586O3266N4509N4017L0441k34k1865j3493M9504J03743
22566G28222O9976j6393n9324k3781K2751P988n2216q8933o0233M649L9494L1451
22554F03651L6059J00660K07504L06611L32545K35621P4866n1263j19668j44577
22544A582009j31586j00389p9598p3279p1857o1136o0769q4751p8985J978P7838
22533I19475O9908P2881J94000L66098M18355K69847L5991j62892l25886m25300
22523A432477m16527l16336j99143j22597q9084p5653o0350n5225p2309j10884
22513h5631j41700j44002r5877K2528J51846K19439K08078J71049J69016J49138
22503F23884L1430j31153k17602j70089k8154J09670J58474R5827j8186j08781
22493C45320j35402q5470J9413J12291J32351P9457j4646j06736j79929k31545
22483f4896k52896k43024j88736r3206J924P8130J19700Q2415k4244j27866j40709
22472h53408j9436J71156K98522K75993J37493q309o9420n2279o7610j80669
22462c67967l54802m94290m88291l24553j22913K5163J35893K11097K42084K44832
22452a293747K56834K95986L38440L69704L77857L44871L16040L08049K73115
22443A587149K28231J89871J20138L1257j2637l1610j17653k52104l05371k51698
22433A185573j94198j73193j35980p6156l7299l9219k9999R0276L31530N60722
22423A482057O13968M58140J39065l01162o57011p11686n91966n16424n08345
22414e93364m36416k22997L0460J87690K19577J69991R7949N9772O0806O7456
22404c59076O0451M2514J0494k5416j15184k88318l60246j73576J36254L24134
22394g47969L17033K12324J26280Q9576K8185r9596k00245k06866j58785p7875
22384g17938K2776J12610K10561L09925L64078L51717K73624J25481n1827j62771
22374H38236j61775j41660j85200k41955k59762k28728j59228r3826r9840k07655
22364i41393l37477l88724l00997o0422K25498L71072K67003k3297l15001m53159
22354a956897m22641k44711L2822K58408L15206K26749O7274r8272k08359k52396
22344b282817k43348j13692J51295M24599N96010O19685N07603L38410K07376
22335B05121J35814L7172r5750j49015j07927q4347j26721j34878k5957J25836
22325b20652K08010K15177K09921J85596R3973l7326r7767j0313J73029L23976
22315A043624L13403J13056j67372l89159m42330l06997j11870j6381o1216j57750
22305a82992k10039k17590k05862j93755j98220j92748j33814m614J75786L27935
22295a035913L75268L26088K34344J18580k0525j24845j33391n9828L9609J07639
22285a72974J09045N2388j7870o2338n9785j7813O912j6901l7994k1960l3058
22274b72348j28650k64877l64344l36310j50868O5408K10319L06174L58042L35563
22264b41891K19111N7877p5865j55945j62105j05649l3128L6393Q8854Q9445K6899
22253b56004m9693r2466q0866m8413n7553j03829j25966r3717n2151k2183J6858
22242i65983R3063K02538K29398J17362k1986p6037l3297K6011J7080r3513k36569
22231g41933l07688k77606j81079n2811J27640L46268N10742N96527O31607N75124
22221A226791L76145Q6389j79222l59790m49984m39874l34456j88680o4243K5901
22211c01023R1068J38672J60199J32169P8524K9985m6726j66464k54745k51494
22201c89835j59837m872J75765L40971M34402M10257K50066J8654j82633l05445
22191E87493l67904m06097m36164m81196n22176m80216l57094k21019o4008J38776
22181b609605L22828L87457L00791J19081j01824l24628m82519n57049o24249
22172c569717p22103p78095o45973j93720M05421O97182O14477M65010L89844
22163c337674L47172L24284L39053L44308K77009J98614K24600L14008L38683
22154f29943K64825J62671J33881J89938K21090J27558o1488k07039k23274j48310
22144a70091m0859M2230O4444N8834N0872J1298j05182k84460l76197k32541
22134i81652P7955L50303M75495M81494M41091M11520M01080L55077K31153L0823
22124B274339k03123l94252m60236l72099j70566L7969J34810J22531N8100l9322
22114I88151j31665j51257p9121K8041R9682J40763J93955K52718K87064K80256
22104A908587K19474R5753m0481j38961k14940k38223j51556J9872J66636J98465
22094A824626J66670J54017J29460L1644j35874l12813m13132m23179m14809
22085F06610l87737l12925k21325j25062m2826l9976j02214j37869j20048p7506
22075i60878m4167l4976l4730l4820l5952j5651Q2495K44738L17447K06370N553
22064c04571j19798j08871j9934N1719N7640N2623O9573M7357m3473j33086j78685
22053f29506j92617j84251j67340j06215L7674J95343K41895J64659P0542M7760
22043e22056Q6612J12277N8728l4642o9665k6950J4091n5514k60380m85198n78845
22032a761542m63660k00153M3053J19431O6327M485k2506j4806K0073P2783J33722
22021b002793J69218J44201J22153J89667L11107L97590M20415M18807L87521
22012E57886K90653J69004R7617J11333J92032K40058J65113L8613l1125n1811
22002A779373q0676j54733k74643l80836m04477l38009j98388k3245J02264J05736
21992A32366M220p5936o3726m8677j12282k21023k78765k15208m3895J36650
21982g86276K34887K47983K08891J65468J76974K36474K86877K87799K15432
21973A274509Q1396l7459o8184l0353R964L0003O2513J11926J33840R3833K2005
21962A683993l5398r8355j68592j90031j63706j51279j71500k01690k27272k49669
21952B6501k49244j93754j05628n0203o0853j34257k08307k22362j69262q4340
21942a451709k3882j495j7488p0068j22201j09654K572J54379K38987J98075
21932a202484Q7382O5451J95524L35156L04582R7715j31232k61733k57304j56046
21922i22989q5474j67381l73758n56151n39375k05475K87670O19884O61118N17660
21912g64271L31505J53690L394j03317j40855j27543j39734k06042k82066l08535
21902a583774k90938k87412k93219k59085j73303m8277R0788K26283L57149M40537
21892a821251M18840L35937K57014K03012J65677J04983K9475L9027J64984K90635
21882A88333L21358K79075J97025J19918J08887J14096N3704m1694j28765j64592
21872A047345j12212m6297l9307n3035n0160o2046j43379k92068m26093m32752
21862f10004k86434p8069J27838L18113M48004N22862N74096N34407L57994J12966
21852B021773j15593l07020m85030o37560o77340n37415k79948n4169M4916K8131
21842i99255j4430L6823J73477K65710K62076K06311J64503J95220K81485L44790
21832I16710L31618K58552J72953J21223J27403J54654J73163J83133J68267
21823B607676J01987K72q4009j17530j00867p9061p5628n4392J1105Q2015J06497
21812B398065R2644N7846J0944k8078p8112j72849l01036m28851n23621n39468
21802D87484m71666l77151k72241j39272k6949o380j9859N1771K06142L01100
21792b67021K15589j9555k50932l58471l43023k53938j60185j13025j14020j35195
21782a799776j30249n0409J13591K97342M06470M02163L04033J62104M1170o058
21772b59619M8762J50056J94568J62632J08105O9259Q5959J57586J83832J23914
21762A025054L9277k7692o0504q5411j26778j21595k1020R3664J38815J39657
21752I93467J35540J20944Q6248K6159o9311j88956k69761k67337k40902k89879
21742C6212m01603m18839k79706j40001j29091j79169j31718N5970K32854K82926
21732a072165K64860K64079L28087M46001N09029L99171J45904m6265n2293M2301
21722A228709J60466L23342M94431N24047L69392J80920Q2179M7577J3940m0982
21712C384021j55225l13249m04744l61878k17740m4982P1723N2158j01631k50521
21702A657932k79142k14092j18929j8657P1208R7703J8752j28523k69095l42447
21692D74710l02403j55557K114O1777N4910Q3173J42041J66773J51874J35673
21682H15085J04951L7256l8184q8951j20439j37582j47851j65065j87052k52000
21672a79832l94611n53499o60273p46778q35255p56624k80760M32334R26585
21663c048713J010738Q03220N38062L60160K34504J30446Q2530O9198J3327r6378
21653I7094j64958j30888m6709L8228J11110J73584K13385J93374J19775K4964
21643F28959o7110j19160j03948n3468k0246k2966j7917L0504R9879J41054J15165
21632F10746N4428J5926k0130j09113k56816l97724m43782l69825k43837j18159
21622a278286K6610J91728L10228K89381J45121r381n3667L6566J58891K40763
21612E7954K87647L15250L22731K74801J48717m4332k39483l07254j94049l1245
21602E90737M4196J3661o6331q4752J4243J50923K44100K92339L04150L25150
21592A828416M12869N21054N77045N73685N16617M25824L43330K78692K15358
21583E692890J84919K54769M27134O06705P30753Q85769J199156J708550K372835
21574A4063480L119519L897387M617306M947119M283029K175217r10741l600411
21566C2591905m928259n009735m434222l705660l096550k653626k286238j922277
21558D555338j562509j245626r95201q20095p48396p27620o30881m19810j76439
21549b771239J6021J33632J85625K09997K87587M37433N30655M59875L01198
21540b09216J66482N8941l5041j28757k43958l45112l31598j63167L6444J29236
21530a065746J35622J53191J95252J85133P2013p6282j31837m7644Q9934J47396
21520c42968R7111P0368J75655L35003M29891M45522L69324J99086K3321q7349
21510A714964j39161j52954j23096m5378J7271j0312r8334j50228j36639j26144
21500G49989j50317j70003j72678j67101j45635j24059j07373o2291m580M93l2196
21489c85751m8313o4445o4778r550O0814R8803J08382J10849J50878K61243L46918
21478E65050K56192o16k53600l58562l02513j58198K6389K21973L38242L19714
21468F54071K67675K24338J39800M6419k2229j04726k01662k39747j68800j5703
21458E79436J49116K67818L37692M00823M52063M15228K76895J12302m5435j99379
21448B746559l05728l25825l27165m20291n92694o90692o25371m46866k43904
21439a231977o8420P1673J48176J37079P2387q978j09455k21678l25802m14770
21429a951765m42568l20324o9956J75923L30155L70524L23417K49299K11552
21420a123743K11686J99808J60690Q5576m7510k17230l32082l36831k54895r6606
21410a751137J30495L68606N41477O06396N76277M99490M20399L65700L26775
21401B084478K39862M4602k30367m62674n18646l63677j07344R5513J55557Q7136
21391A024440l4381j44763k29100l00372l56804l52724k75331j56407l0495N5429
21381h00508Q3958O9568L54j30732k68132l29024k78379j68766q4824n5014q2884
21370b044383j65821k39822k83713l38552l87395l63674k29504q154K25836M12766
21360c422416N00857M70095L89575L49710L62391L95062M18884L88083K96924
21351A49165J65877j4599j91100k78796k72598j99459m9474J49789K62974K03876
21341g4345N3636n0248n0995J4113P3972O8014L1173O6245J61143K35717K50617
21330G79042K10602J56764J06125M8867q548r1563k20953l40051l67620k77976
21320e311j34111J717J07834J60077J35845L8783q7502j74669j80312r5806N3832
21309a79623J86954J76438k8077k90707m03023k78842l2515J72337K73427K73216
21299a30415J85825Q0401K2626j669n528M5017J32196J88372J50364j8936k62592
21288C85661m45757m53673k77629n6644Q4879J60896K20502K46813K29530J94889
21278B89467J12849K774m3753M738Q0559Q7904L1575Q016P3715J70295K26101
21267A044240K22190J37706k4188j98109l15962l91945m45935m14481k72226
21258f58710j12159q213N3806P2575R522j33528k60263k82447k43916j90601
21248a753934p3055R0965K02265K25332K06761K11637K33859K22357J81305J20508
21238a32000M7251K1761O8423J14273Q8152r79r2475j56281k01221k03700j36031
21227e82827m6711j639K6955Q7282J45845J66916J90625K44913K72808J96270
21217G00437J8946j62808k64110k40785r9995O3481J45979J19080L3395m1390
21207B72230o1747l8552j3201N422K0976M5896J10524K03189K64570K39196J45381
21196A193884Q3192Q2506P6219J7819o8406j04590o4571n4558j54578k95131
21186G11786l67330l56682l30946l17020l02425k76543k08929o8947J19414K50943
21176a146679K39454J36587M8281k389l3561k4637R1712K91195M44758M91190
21166E35911M88054M59100L09589j3171l20399m08003l26389k06885j07888n4498
21156C55421p6875j80540k92228l40678l28866k49238q1617Q4978J33950O0806
21146i14887o8837j65168j88921j69910j06726L7822K59194M76510O07185O30962
21136C97224N76039M81037L67947K52652J24816l4749j95732k70512j82974K5188
21126A540936K30230L33872L18285K47930J75391R5483j1705j09078j50547j54133
21116B516664j84638k45244l03431l69505m25615l94086k67641j54620j33547
21107C8337j81963k04289j57887j26825j57115j91774j79487j23334m1430N9286
21097a266481J83699K89938K87467J65420N0329O0262J66426K32488J84155Q5836
21087D39539L582r6453k16662k64890j78811k2597J02186J72316J91754J28069
21077B58033k4574k16577l69292m03893k86529p2023J45316K71185K69537K14684
21067b14133K18737K93443L67650L74942K74775R1293p4328j59273j91389j88748
21057G92969j65975j69472k19344k65664k41346k06836k43578k68066j45214
21048a132526J10690L85295N70414O11955N52092M50929K92983N1887k05832
21039A687887l84702m27101l11127j01469R2377K07916K49753K26078J50353
21030A389965O7321M903n4838j31058k12230k74902l09556l37267l57427l21990
21020e37079k15928q0386P4209K24136K69069J48508m9876j93396k54428k52228
21010h67399k07613j69834j67195j68297j02576K6939J06493R7702O7448M6893
21000a337439L1371K9863N7607J04050J50015J98247K53037K89296K84793K35789
20990B96629J50576N8230l0013r9627j39281j62873j48149n7775P5431J55647
20980I8795J06983k1195r7860m7244P5409J75632K25521K17875J68933J06828
20970A009677K4301q2843j63497j67110o4715J28483L28114M65855N10267M56516
20960B445048L35249J93680N9802o1045j41190j33299m7440K8683K4785m9582
20950B654691j50024k50348l13620k99690k17863j18374m7737j4844k2345p5006
20940A144840j29287j14719l4816K6571N6756R7421J39012J72492K05449K34143
20930A797862K05804P0208j36520l16307l66000k47581n4553Q2184J32005J03670
20920A270772r480j92163l86849m98979n08939m95035n03725m59705k40631M7226
20910a977508J92002K30705K75402L15710L08659K64377K22737J66195O5114n7847
20900E546j53470j72911j03709J2000J18230J74254J68147R3911l5238j42483
20890c5723j60247r7980n603L7473j5287j20080k01332k27019j98092r5124P6535
20879a042479K33676K92242K18036P5096j0440j1001K2677O3556Q2994L3637r2611
20868a34617k13256k37099j48111J2143J76820K82253L17512K98959K45651K19106
20858H19361K32143K25731K05977J91617J11231p1078k53318l03874k43570j84040
20848G30180j44751r4529m7032j7446N3462J74040K30764J43689m1422j91943
20838G95012k10967j19891R252J24216K30390L36463L63696K70653J33907J6523
20828A949254p6613j47388j53914l6099J55963K70553K01674K7700l8477O3839
20818B216492J60088J62930J24910O1095l0318j15226j50011j42710j28038r1013
20808B068199J7621J56444J80319N1569j03494j32668o890J50663K17559K23824
20798B823146K71322L46870L69468L08936K03154J42381J78718K53402K69133
20789E166530K05606J35849J27076J57747J55845J08631R1725J58742K82366
20780F590117M04453M72158M72689M22740L14838J94017J73326K73651M54849
20771I772838P19680J071856J489907J909773K240016K452672K618875K829848
20763B5105465L167822L598581L894747L771720L003374J581854o8712j362743
20755D2692108k049544k255827k206459k022307j767397j535375j423183j406710
20747B8025306j375294j327124j314423j277826j165202j031647r06146p31290
20739A8896354m72978j71213J65854N80814J070339J515380J756213J696725
20731B5037488J296763N56265m34414j478058k315530k753652k809542k615778
20723A4483542k313203k015357j747085j497689j251588r81619p21753n77972
20715C377276n47190n51301n64948n49833m42588k58809q5946K2590P7342J18771
20705E95364J83636K31694J68170J3165j03898r8966J6131J59379K23845J80533
20695A569053Q4785j8483j14793k11965l24369m53259n41212m95407k82359K2814
20685g65195K55673L38108L17253K34443J14469p420j06078j65549k21181k89913
20675b95390k73835j18037N7630J48990J88222K09145K08808K30424K43759J45457
20665G45173p0177k72673l47206l17353k57611j97893j31654q8535j13002j90406
20655a241337k52396k20362j27690j05015j60067j49458k0769J29420K19759
20646a927915K17581J08993p6067k73705l74380k76266m9284J19177J45621J17519
20636b268726J59324K64053L58689M16133M27271L69742K38094P6786o0009j32537
20626a51180j34669j15339j02040n7507K8882R8670P0005p2061k36656l08057
20616i79952k76377k06363j31046l0879R0052J68293J70028J08719K4781n6140
20606a118884j36803j85068j62483o1978Q2570K21158L01673K76102J69939M7490
20596e66284m6413o0841J9145J45710K16547J41298p4424l20330m60778m55912
20586a462282l61733k35212j01295L0972J51000K47518K80669K17507J25157
20577a107699J07162K03274L33486L59950K63113J37091O1004M8829J16243K34032
20567G56485L01185K63721J23931q9353k67527k97743k20210j55164j46149j61714
20557A07462j53251r1167k3483l3134j17829j78575j32887m759J07968J20910
20547c98745L5561o0146r2053n4796j7703k4766j3451O6050J49495J41002M2195
20536b27357n9294r8186p5934k1297J8385P359k2358m4291p1701q1989n0497n203
20524g32363L8303Q7308J43735J73616J20122N628r7315j09438J4971K26867
20514a28566M18391M97304M42473K84878N8130j78486l34932l86125l43947k15762
20504A13358k5072J42091K11386K30688K56596K39982J04632j25327l43216m74154
20494C30964m96471m20373k73647j04635J6581Q1758J11122R7200O4326N5418
20484e37757P3559R3286J35967K30381L05509K54549P6551j25346k77721l95658
20474a66680m86099n08038m60314l61841k40212j32194l0932N6842J04364P8660
20464b146444j22l9934J078Q8736J48201J28658O4455L7074J02878K16399K60140
20453a138881K12120J67810J24034K4813p0478o2495L5383J34976K07312K66154
20443i9252K87180K58110J77174M2462j09020k14570k16008j01529M9872J28234
20433B02653J28169J13033R6901Q2965Q9025R5731Q0786M0671o269j7729R034M4648
20421I59618O8105Q9986J41932K02905J98816J30563R4565J35656J78927Q5627
20411B286700k12532n69618p14425o00533m25785l11525k31489j00461J30509
20402g49159L51073L94480L06433K68922K80473J71778q7921l11912l69919l13343
20392e9095k06993l9473J62539K68379K39143J76021J30752Q4762L4300P653K0515
20381H18503N6147R4595J14143M6803j09938k32903k55479k60187l22013l89645
20371d39974l65195k40293j05996J3932J76449L61784M70139M39063K98663J24606
20361G33178j44j8016N7834J54710K16256K37524K24658J61667K3691j69291
20351A622067l22743l70435l52700l22163k57385j48251m1806O492K113L4552
20341a50259J35816K13845K34688K99521M04901M08681K99321K13664J92745
20332B252923J21335r3330l90019o04345o41552n39546l79604j96407p064J26623
20322c50986J63239J46475J24016Q0056M178m4856j5440M8155Q5612P1291L2447
20311C44187N392l4647r8467j53633j75925j69887j33231n1879N8538J27748
20301b81804R2679k3296j35914j85818j94308k04223k10072k00178j87325j95042
20291a725301k43639k89606k47289r6173J03201K58357L33713L81037M47490
20282a078210M85876M33662K73231O1655o0758k8161Q8088K09748K81022K59263
20272I25416J86725J31195M2871j36609l33921m41073m05632k74538j56118q9670
20262e51354o8183r9548j18187j9230J54837K46501J72635q737j44255j16554
20252e52075M1788J99911K54023J81922J0692j65534k42648k06145j27882q1018
20242f86966p4228p1326k6473M1790P2408O5796P5416J37129K17610K19915J12088
20231H3159r11j166J26312K79700L37043K93742K10606J06888j0246j28361k50861
20220A045905l48465l56028k51029j08253k2744l1915j58249l50682m94214n13642
20210a589316m16831k82405j71876p3046K9222J26421K02846K23332J99382J80624
20200a571647J97378K47423K70673K24487J88966K20892K52663K29178J66313
20191D26326J06561O2430J2846m1059j00563j73397k21841k25384k06684j84093
20181e44858j48746r3887l4870L1373J51412L13387L81215K85997J33614P1302
20171E45939J00207O2710j08654l10872m49543m57603l24546j12192R2408J56153
20161h05993K91k97460n47228n85748m18188j45726J39217L49718M38387M24875
20151a447855L59788L11405L26864L42147K65784J45038P3898N9346O7847R2462
20141E96724J18241J37635J64050J92392J87123Q7092r7309k43150k76252k30270
20131F36276j41315k7650Q4711J42153J03156L1603l511l0400j06391k19675
20121D68957l44521m78360n44080m66221k76273n0327J34042J99718J65651J42696
20111a048718J75164J90451J29510J0611p3285m4755O4634J82605K36357J99210
20101B1784J03457j6327j35965k45440l02317k73694k06843j48932r4417n8912
20091a357606p7933j54032k38133k61347j80806m1038O3164P3416L3800M2858
20081b097657J21701K04608K03418J09021O006j9934M2676J22521J53957J33001
20071a020682P3544J4196J6006R3484K26336L56906L59310J79366p5676k52374
20061b9584k71930j65116n8741l8313n3452j1577J11842K52369L38879L62799
20051D37176L65760L37336K07325J4188j12362j17606n9222j9262l1372o6682
20041I55279o9830l2553J7899O0511O5961K7516j8347n1607q5138j20773j43134
20030F05784j71893k49088l39124l13561j11955J79153M21984N08664M19663
20021I49627K34720M8976o1099n2871K3877N5637j9127j46230j98741j22141
20011G12628j5485K801q5374k07050k53024j80904n4946M0996N3328l4703j46691
20000a68424j48755j1519J46294J84476Q6174l2941n9746K714J09477K32696
19990C40446L45671M69880O12663O83109N91886L64212J04342p5435j35615j21918
19980C179241j07083j15741j56734k31010l22451m42571n51181n32121l43725
19971C76624q7600P4453M8502j05577k59639l60122l65076k33420m1799R8921
19961h54733J47867J12313M3418J6337M3389P2389R3129J15129J14447J02359
19951F044J05172J16537J32504J41317J13196M0003m9335j21036j80041k21876
19941H2485k03256j23118m8730m3483p6337o8191l2078n7321j55375k39390k42173
19930a206967j64067q0280n3657n4271j7858O9708J27024P9577J2125L7674J15403
19919a135589J09346o7279l15697m39937l53233j36125O1807J33388L4846j97769
19909b306242m45002n04530k36501J61599L98159M36151L90167L18494K08015
19900a579690R3310M0654O4725R1310K8398j00080j84376j70334r1781j2555J9233
19889a801186K6437P7574J75423K56967K84106K72654K05682Q5280k5232q6568
19879e28863p7175l587P7319J37234J70306J41618K8609p9203q3739o0049j10156
19868c87686k07435k83998l18715k96176j97222n0600R7363J95923J94685J01267
19858a152594J3168K6302J07034J73926J92559J57409R1128K6521k9599m3086
19848d37232N7503K51766L84775L33991J26936j26425l00552l17800k09900m6632
19838b83570J29835K49153K73839K45577K00226J36266M3133o6475j46406j82691
19828E98887k37969l44239m57605m84694l80242k27158j04590P245J40511K32128
19818a257726J99789P7002m1262j15575j50646j52501j46170j63373j76872j22427
19808b049761j8884M6168L1670k1017m9435j2663P9417J53762J64168J53543
19798a523032J65096J71742J38504Q2266K0813k7152O198J21811J95694J33967
19788e14093n09p7830l7658P1133J49616J71879J86338J79362J17284N4728M5108
19777C45358Q7730J40414J52638J18458P3387L7455l0439j85083l66759m33243
19767f0084l20668q8345J30936K47090K59518J99274J16314P1598Q7273J26840
19757G69746J50977J41038Q7018q725j37840k62223l49231l98359l95498l18698
19747g21795j71095J0473J48987J71729J06920M6099K5091j0390j17205k46558
19737g57744k95753k26150o6649R4099J62611J13631J5333k9210k2276m1425j23771
19726a177304k39004l16759k84816j56453m1951j3628o6636j27770q4036M2222
19716b466135J15367J06586R8748J34950K04030K90674M16194N72070O32568
19707A05052M92085K21216l1498k09879l38857m16591l76308j72316J31469L90889
19697b04738M72386L71506K09758J09166J07147J23298M3030j42735l09957l55048
19687D23813k98102j77158m3557K8297j772r6287j35550o1610K4346J8869k5145
19676c43856l000P5578J26677J19814P9295L7500Q459J1570M4720M6030k4446
19665A78341j23834k27943l13779k98866j59408L7626K73117N78514Q29166P76678
19655A549612M64948J81431L6444l7166r7285j62981k06938j35574L4911J49868
19645A777270J34196L5748n9446j09181j17012j06485j12290j31781j11920o5448
19635A133651q8397k08303l13919k87984j53722K6840K33792L98357M09782K47168
19625A397265J8306j28419j28846q2394j31285k85375m49881n31105m82447l15807
19615a119988j11654N0026J46159J58784J22949R0641N5848K3481o073n9522j11955
19604g61304j18256j06808j06166r1933j1176J29038K36945K53357J95085J18590
19594b62628P0471Q6085J63772K33053K16574J30963M8754m701l4774m0143l7085
19583E70341n2779p1779l7793N6504J58270K43519K78105K07344N0965j03268
19573A299429j93579k05685j38002m345J31400J98461J98585J70335J09240K6246
19563A592085p394J6211L666o9399j20457j04610n9141n7423j15762j99652k71340
19552F06784k70388j78102n1857O7177J61819J89421J26317j1j32746j79658
19542C38756q3115J09862K62210K61735J30174r229p4804q9041q7809o7211k4629
19531F66899J3260k065o4063r9631q4930q2195j47063k38543k96658l20679l03805
19520i59473k25477r0854P2096K29966L56167M25168L77280J63981j08836k63099
19510b3081k76191k31278j71696r9819r379O5114R5212J20037J52221J45435
19500b33425N6237o1245j18334r8651o47J77012L67657M45453L75026K25695
19490A134778N7859r4235k12922l01904l46849k99684j86771j10222r6794q7442
19480e44186l1512Q0522K20462L44517M07802L77875K62226R2958r7456k72279
19470H40929l38325k31369m9609O5488R0669R8281J80944L56341N11682N01311
19460B026342L09096M7500j75064k95864l36359l80100m75997n91005n93650
19451d65101l86375n9150K19797L71120M05482L79643L03161J49723m3222j97938
19441F77140k32767j20730M3552J18122P1483k0523j06106j73378k11946j71250
19431a26403p420J42684J19978k583p9183r0668r1795j33527k13594k55127k08797
19420i46435j57736j58773j19218j0975R8706J77428J87674J01519k3520j33092
19410i84422k33580k89857k52923j01398R3750J84090J62570J71070K51078L09455
19400f90167K73037K04908K49966M08728N18835M36521J89659n3695j34046K3818
19390A427564K97706M37570L31374N3280k48628m47279m91813m25772l26882
19381F07120k42122j60838l7576J25639K56576L17175L16413K22506K2966j49997
19371A277862j39236K1353J72037K57252L40753M21934M21598L05543J41458
19362C220554M2665J6740j6311p4915j04038p4679r481M7612M2379l2380j25236
19351B932910j92971k11929j57412m7382O0054J42620K11403K59389K65097K29634
19341C491413J65543J14852R7518P8002L1779l8557j38149k29569k28132r4779
19331C249921J04406K60422L21326L21453L23571L26988K47423Q0003p3739j55091
19321E006683j86006k16656k53089k60612k23233j29029M625J03830J25929J36332
19311D108774J85783K17066J54710K7322l7444K5376J21035J09866k1543j76972
19301D713973k71005l01063l06254k54980r4791J28544L02583K98665J08123
19292D323795j28443k92654l36948l03228k67968k28466j52936o4030N643P4206
19282B628971J16822N3368q7733j63157r4186M9358J41745J67767J92035K06724
19272C211714J59164K1102j48083k32571k21902j88489j70899j55698j26364
19263B147974j10697j24239j54418j81543k07734k56181k76583j93618l3225Q6159
19253F95895Q8001J7748k3865k2334m3612r5543j39796j59553j36425r7140j03254
19242a9878j31616j05527m2230R382M1344P6047J49422K63693L72673M76094
19232A089404N77814N61836L69812J14718r8771k66359l94879m55307m26834
19223A071434l16018j68657l9089O0077J60519K21115J95609J40289J01345N9383
19213A486007k8590j93286l41157l50402k59133j74032j26860r6020n1496K1638
19203a13331R0116P9896j8763j24328j75010j62973j31318j30131j69714k20193
19193a075749k47218k43506j71002J758K13465L43335L51064L32940L67043L94603
19183B66733L27582J95611J00168R9624J36899J01600j9576j49670k56392l79723
19173D22856n11249n60742m80599l42556k20076j28939p0284l3673M158J834j05277
19162b024547k77250l87656l61866k44541r3701P9379L05198O64318J077720
19153a262946J267852J174381Q98966N04312J04521j84002l03463k68444j98902
19144A732275k00967k50975k69724k28164j75063j73994k22045k76602k81623
19135c46882j70320K496Q6970K5457j09925k08998k20781j39912K5406K18231
19125h38258L50871L87288L57746L23429K96718K21627M6085k13219m58924n75669
19115a02306n15339l27804j37468n6150l7210L5350J26131J15536l483j20297
19105a023040j53437j16417l9398O6150J59306J90095J78220J96024K43783K67530
19095c1184K48185K21361K35898K91399L16773K36246P9286o7840j93905l25181
19085A011038m18309m28474l96308l24592j80868k1074Q2115J17191J06561Q0487
19075c72233O1535O2046J25391K35250K91862K43291J42586Q2384N7554j8981
19065I10685j47985k39965k42843k07011j90102k19024k90792l15300k37467
19056a179804q3508J47893M12611N74617N39600L76147K03494N4181n6674p8770
19046I09787j2727N7975P5127N2255J9685P589L1299N7741P9943J07619J02271
19035A488564K1633j08234j91822j74827j00490m2677k9793j2951N9707J51089
19025A060199J65060N3571r3422j49148q0898L8686Q6230J7399r5786j62548
19015H39343j84364k04907k15271k03995j81753j40873o8249q668l316k9754m9754
19004d51561p5263j48131k11141j81475r4867l6721k9048m6168p3697j06072
18994a454144j10087m8338P3577J66884J80889J82970K24262K71240K96208L04593
18984H8054K61490J27736m8844k01899k69915j87875J0414K04074L25618L59240
18974F68093K96525J55765q460j38854j82327j27218k6384K7844j2242r9294j77231
18963C76217k32744k62822k48666j92328j42283j07453m4868M4100J22482J81174
18953e07191K20668K00031J00333j8145q1069p6048n7964k6397N6656J32334
18943e6792J64065J75528J40119O0150m9410k08146l58879l91122k57416k4798
18933h06701J49857J56850P2202M4524Q2882J03887N1147l6311r1067r5145l8942
18922d06817R1830K44698L05524J91202l0762j82026j69581o9063k115J3256J6607
18911B753L0740N1422O3068P2951N8745j6662j26371k00715j95899j16569j1672
18900c88209N8773P4393P5995R3587R8512L7478j00295k53548l22841k40745
18890h66900o3701R4844J96712K43782K27177J91115J64759J23371M4211j19604
18880B35766l38607m74984m53169l28580j82389l5844O8673J10199J61107K75018
18870i62810M18398N43836O04132N44523L82889J95872N3050l6993r5946j08141
18860A538810p0116m0449p2579j57121k37960k28555r1429J14208K87136L57912
18850A399857L22193K09290O3190n2583j01820j17543j61508k25860k66030k85825
18840G83361k56122j53719q1796j02334j45736j57837j28276o1854K6154Q5098
18830a93061R3493J13094J42674R3119n0762j77284j90100j67541k24381l44822
18820i05571m36242m35727l66471k77314j92818j35618j03308n4626K2115R9396
18810b786184J66589K03871J96177J92123K38405K98825L27913L26697L22349
18801e13235L08572K13169L2399p2333Q177J68042K69520L00111K99701K65705
18791A279828J75751K8366j32566k16337j90583j11924p6066j46700k59581l17556
18781C2632l05669k54650j93833j15276P767J45847K46943L02037L06067K07161
18771C79026p056k42324l70870l18142j20310O7434J19272O0375J4311O4736J45035
18760b08513J55074R2759n88q0414j39224j92795k38072k47262j76577m1531R0963
18749i86180J67865J79136J99557K78048L35397L30973L42983M09760M63492
18740A721031M28802L37686K66470J76523M5733l8272o3952j28875k63518l91949
18730B089679m26310l60205k74164k18810j60093p6092L875N4101N6610P1541
18720G60132J91089L40992L44001J72067j5987j20951k09612l65185n49163o34274
18710h6891n74775m20423k06892L3049K35689L21157K47733R4153j8699p5045
18700d50944r6889o6370L03O3945J02328J18765J37481J37380Q1891r123o2702
18689d3935j5021Q8304J71672K03750J69450R9443N5962O5637R7722N3457j13766
18678H32675l31276m84001m63955k59705K3276K69291L84674L40066K02040L8751
18668E51836r3517j17171k9569N5419M4950j4849j6356N1798J06912J04959R8768
18657G43180J65845L13142M20462L53454J08138k39094n30911o16111n32114
18648A85991m03626l19713k67928j93904r6691l1356j9007l6765p6801j21827
18638a381627j55083k02073k83666l71370l98345l31680j78309N2166K98244
18629b951743M58647M73928L79957K87033K77092L38711M35942N01896M44899
18620F46362K72643P2192p8742j72949k46517k85875k67471j95459j04597l7394
18610c97807O658O1981J02848M2874j07659k20715k08035r2135Q4978K85900
18600d41112M28568M56459L84019K66352J63669O7443o3908j79574k09488k35766
18590F36662l15000l39314k42671q6442N3579J53136K47137L58958M20601L53031
18580A239677K06684J22960J26650R7433l5628k18453l52324l58916k47026j09770
18570D71287n4528j25893k57033l07058k11857n9143L1409M7088L4790K1758M3220
18559c65960R2724J20457J24311J49254J68342J20159j4399j90312l04871l12486
18549d12781k28473o9950J01240J97601J93974J11443k7832j56232j68049l5693
18539d94752J12800J54585J26362R6539N6094r793l3213J2716J1652q9455j71343
18528b27808j44524p7989r2662j86876k38139j97679j26017o0973Q426Q6764J77887
18517a079590K88670L63557L49643K77304K04288J76383J87103J78928J14119
18508A060405L8612K9406P8925J13887J07094P4394M8717M0276k8156k01527
18498A362033l84980m61612l97164k42677q7904p7j6669r0877r4524j2627L8327
18487c88751l5226k12810l74425m09763k81531m5979J54284K15457J72120J09609
18477a097015Q2540R8172J25218J42305J21865M0194l5397m4242l8038m2232j6855
18466f63485K8111O1367J07498J82788K56924K70832J83715K0698j32994k05234
18456A10220j88707j34053j15941j57308j72762r4792J6004N7455O748q3167j72648
18445i28951k38443k20955j14395j0065O3434J57595K49504K77727K27208R3407
18435d43934q9494k70039m24299m92183m12565k12323j3720L7370p0373k01805
18425b593365k58132k88115l09544k52385j43909o6007l009J11724K79637M37108
18415c085997N22592M88667L39718J63747K7922p4647j41569j29229o3548n6487
18405b008831j48500k45186k04621J7026L24863N50551N46936L86028K28043
18396e53691J33715J40455K52461L71423L59583K09029M9791j5490m743L3318
18386I75851Q2708J19955J01205M2228J9531K7587J939m8837n6659J983O0601
18375A328092Q723j54328k91816k91129j80820o4919J129Q809l2011r1229j30696
18364A09805j14482p7690o7968p3808q5065r5844p7504l9990m7634j04677j47604
18353h22461j41864q7532j3099L3208K3825j1818j5822K7736M6502R857J8006
18342i33462J07819J66053J21183M1729K0032N5583R8778J17614R9248J00402
18332e021J67036K38624K65747K70513K53828K05103J51342J09811O4982P774o2080
18321A667659j50670k20128k44882k36038j81074q8539m5807j12953k67864m43661
18311c23957n73928o42587o36414n15539k75107J472K16419L44446L84541L21412
18301a699242J67198L409m5068L3395J12408J24888J47611K49490L58413L49774
18291a97724K03956p89k00576l77992m62426l81116j69698P1481K33591K75329
18281a005964K53466K33421K62400L12164K89258J78132O1284L7347J47525K97066
18271A066099L59462L13944J76637k7857k35667l82873l89076k10386M6696K42649
18261I59628L09112K26869N3751j15426k20713k33682j85400j36423r1137n4997
18251E11582l8872k5621q725k173j7245m0287o9711j17320j46853j00090K551Q5143
18239C2379P3078n6786k41203l84510l95919k93778j65701l8062P2612J38225
18229a259665J77285K17677K80336L61755M08761L66883K31453N1680j17358
18220G18807k08712j87484j49936k10088l04571k95873j75806n3862K3536J03974
18210g40015J83388K24909K31428K02733J25400j2002j75710k85397l08814k94926
18200h49006k92940l12404l40357l26303j93160N0315K74755L70635L58808L16791
18190i42866K85119K75088K71147K35125J38230K5261m471J26342L18569L90187
18180A117731L50743K61523J19418m9101k10270l38309m07716m18096l78014
18171D7909k72438j10109M5163J36303J68171J54965J35196J43804J05596k7431
18161E27129j53850j63890q8411m2542p8350j55038j98104j68057n1042J28061
18151d44094K88763L52336K78459R8283q2449k23130l46203m08716l38243j28891
18141i53885J04711J88277O6492j23904k15196j64765n2305J4476j4548j42937
18131a293584k98996l45960k41203p5046N6035R3739M8353P120M4343J74570
18121a830629L20317L76370L21127J47841r6012k52761k31801q5102R4833K19966
18111a015851K20495R5458m1470l0749J49569L66380M79272M00823J51132j32778
18101F42281k99725l21614k99180k97998k99547k71302j98131j00964j4220L0521
18091a429879L254o9529j08461l9507J37589L03317L34478K64361J98913J87433
18081b18031K06351J82683R1415J4387M6072J56085K46179K80985K65177K22691
18071A493994J87339J62423J26404O6025o973p4528j13987q7843o261K1250r2803
18060A675040l02871m94229n59631m63915k92264j87145j89626k09373j73841
18051a197855j06718l3688P0655K27233M05697N46644N85598M93113L26644K00727
18041A518050J46337J34848J36830Q6003n6002k28130l63564m42728m46089l56070
18031A29485k12186j05058p3293m5406L2879R7642R7337M4159k5294n2826l6404
18020a48965k5366o2514j41143j75276j09776r964N2808P8199J10239J45779
18010b85979J39899J10568P3095J7829k8373l1611P501N0146N1810K799n6647
17999E1037o6765m4043l6099n5580j23568k50037l71666m11991l70776k79611
17989a959099j46090L3807K33123L64564L77495L28685K68719J99328J33915
17980a65553Q2005K9329j9369o867O6364J13023O7835j4346l9862n1423j41770
17969h0634k89144l49539k09141L2018J81094J75088Q9868J1385r571O5758J76373
17958b06445K08791J69351J21706J6823j75000l58599m72315n08044m35733k47874
17948a887339j8896J49710K16058J99745J70857J67873J49287Q7827K1770q967
17938g52075P475J9662j1806l163O3520P3250j931p5411j04199r2000l3672K5972
17926h84378L2662K9368O5433J19810J13346K5087j8486N2318J42041J61092
17916a61707J30024J21342J43548J27129K8865j04928j83741j74963j06168j6371
17906a96970O5194R3397Q827j43755k29659j82805j3222K42856M44948M35058
17896E23869K97675K19182J76208J08450O9214P5258O3951k1831j82500l69670
17886I59806m76208l91918j45322Q6051J86082K04832J86018J23125L4425o1249
17876G05642j35275j45855q1436k6479r4119k40856l51692l92663l39499j59431
17866a261663R4571L05994L91911L37091J62499j0854m4772J713j5176j09344
17856a48030k22632k92966k65141j34535N6494K29888K80623K08839J64107K12548
17846H9195K61373K38935J69163Q5129j1826r1968j41088k05311k93285l64918
17836b64601m08941m18506l90930l06008j28191R1097K34840K54603J91088J17643
17826a027906N4179n3602j97937k75280k05204k1889J75817L16330L40154K63830
17816f31508J83648J31921P8107K3621K0754J15310K54500L23080K91918K44787
17806A036138K28351J80074N7011r1745k25610l36737l58973k21548P998J85919
17796D60878K32278J85499J31401J23594J75558K29189J85441N5056p0640j50397
17786A557857j61385j01794j874J06031J88981K15359J53076J2896j07410j38578
17776A723159j16668r0930p4637o2528n5749q0807j86807l52720m51452m02451
17766a51590k46642n6773R6570J66614J66499J13446L9594J2284L1615K9507J941
17755B03065K1759J13775K14182K61942K70816K45143K02134J85590J90508J75879
17745B084793J19517O4431O4468J31114K11798K33594J60726M2722m4424j00775
17735B967964j54557k16140k80456l06691k56104j85066j61383j68678j92431
17726A046458k53264l13179l32619l08443k34728j19548J9481J50301K35964
17717a09577K49075K36438K59039K61427J60684O340p0327o5033o7152j09397
17707G51517j62505j71778j40784j59440k76479m06015m21453k93986j19053
17698a399976m457M8496Q7989J08827P4027K9629Q1604K34851M00521M90892
17688A52403M40471K39652J2722q8038o2402p077M7559J07030O9708j26016l34385
17677D51627l50041j51261Q4371K20632K63400K31594R4197j21153k83393k79152
17667A60821j51478n9647p4459j26248j37299j10918o2247K4635J43054K28709
17657a65077K27739J63315P8471J039m1065q5256j61256k39211l08954l55861
17647h86116l92581m31526m35783l77803k43821o0697J21482K50114K84404K56550
17637a915777K15177J69874J17658Q2915R2550J19179R3833K403p5503q2210m1784
17626a221685N895N1824J05340J57277J61287Q2063m4077j14294l9557J17305
17616g38622K09609K11803J94437J80361J57992J10541L0003k8035p883K5950
17606C46156l467o7825r8792m4922N6997P5520m1188j78149k08883j49063o7926
17595c81542J1370P3099J30110K25833L32263L26385J71522k7885j79504k45962
17585D35689k45905k24967k00021j25247N3691K73595L94983L55813K06397J6384
17575I40412j75173l15979l50990l19551k76645j76005N507K02762L34248L80583
17565B49169L82195L56476L07778J98476k3154k90986m67605m54424k47665o207
17555D053R6596N3594k9758n4738K1513J65873K94091L37224K65928R7654q6160
17544A165870k37385l56385l93949l36882k67811k22410j30022K2167J11317
17535f45490M3713j32776k74416k68755j44263K1889J92579L28035L64548L02649
17525b12287K24092K12536K86858L83789M16167L65283K95685K46419J88650
17516B407192Q4413q6737k75057l76222l65317l07738k64943k31065j94329j89190
17506B01007k44260l02985k70945j68911j14337j67086k71235l26250k54891
17497a919893n2422J63199K43666J86562J18548J21603J57291J44532M6277j04622
17487h95259k55196l40503l01199j64557l4121J6189p625J7856J87884M16073
17477a360458N63035N47362L78243J54871l2180j51217j85509j09599L7667J82435
17467B4650K90342L25207K68914J56617M2686l5712n3758j0694N2952R7298J09324
17456A267826Q3176L9733L4298P2667P6052j0676j19822j23893k0480O8582Q4900
17445A452363N3340K3760L1284K2137q5824k47558l47469l29358k37675j67876
17435A67124j22362o2623k5645m0750p8332j01848q2337k8088k201r444L2661
17424c53845J33811J98688J76875J04795N0396O3768J58354K83837L48035L06641
17414A471355K02546J30327J62605K93944M81368O34850O31022M54040K31736
17405D693793Q8004M3183R8097K70119N01910O39829N64779K85351j09425m88446
17395F587194o11702l26557K07445P02092R64373R93059R38455R70283J144577
17386A1569219J365809J525599J671343J937293K391979L003547L669946M219491
17378C1354226M388610L854470K427023L07584j901339l577631m484184m706477
17370B7662282m448160l952572l355975k704465k101517j644426j328735j091847
17362G034585q71871o29701l85846k19092k09554l42592n03229n68294m64703
17353B839703k01886J08565L04801K91313J01792j57936l39334l59433k93852
17344B293733k64873k83054k56457j49110l0612K4551q679j26969k69425l39727
17334E89378k76819j30446j5072q422j23461k96077m03205l54981j92647j7931
17324a229683J27068K50067L25119L13958K16466N3250j16312j94683j61331
17315d16081j19743j42305j67143j00337p965n934o4559q5557k3156P8171J41373
17304i13236J35367P5017K1273N7647J54392J78359J10845N5446P6363J68731
17294A20204K96084L72803L50144K62650J39716J5062n1737p2946j59341l30806
17284I41833m60828m53773l09960q8640J14559K38787K65886K09987J32514Q7589
17274F77954R2898J01847M2247r5610k85246m73039n59298m83873k84621k3811
17264a290552K04167K88507K08985O4141N634R0749K54596M10157N15175N53413
17254A304972M51381J76730j32679l12364l26376k51702j84711j60738j73231
17245C91282k21314l06576m40269n85040n92466l89544j00170J19579K21252
17236a903266K57527K76616K87074K54118J55067M2847J2095J18902K99495M08554
17226B09029L59980K31757J23243K7774p2959j87258l25123m54842n01088m21721
17216a011208k50215m9754J14039K01907K25653K06982J88341K32502L13506
17207A71753L28170K16692J2594j88447l23392l87183l73373k36067o988J32686
17197f53555Q4836n9551j67316j86295j59894r4988L0928J65952K08270J24427
17187g07186K8979L9268J18029J27084K9304n1641l9972J541L2330Q5143J62334
17176a74787J97017J33934K8812p028L8170O1080O016q3904j52402j60243j07017
17165b20352o0723m3571k850M5976N4802L2064l8313k05847m21148n33109m77347
17154a870418l26811j88610j06080n2636n4615j69267l46072m22254k37747K70829
17144c503681Q81223J135104R24674N64898L49286L08927K86922J71155J4325
17135A132833p0393m3500J9354N7988J01997J70930J97941J31462j6676k06032
17125A475904l36479l36579k22439l6556J79547L59368M26818M04481L84890
17116B298955L99596L89702L27399K52712J88710J38022R6410P6542Q5751J01367
17106D355166J11372J15331J17941J36055J44016J41437K47448N33233Q83194
17097F785193J129717J263098J419459J774437K449132L382727M252349M485592
17089B6941704L444748J022048j802311l706831m294860m004026l383963k761958
17081A1454551k206571j740789j421038j237868j075760q55416o10472l84209
17073A922428j98905q0144j3255M0996Q4554Q8769L9050n6240j41838j63036
17063A522379j55394j82082k34217k67071k32020j15324K4176J29554J56548
17054F46549Q3355l3036j20386j56924j64392j60870j17850r478R6127J27308
17044A90403J36888J64461J67829J14131K9271m3495r5658j40477j98124k46781
17034G8448k44445k02098j52040q5141L1588J89375K96151K68791J46494M4295
17024C71418J5567M0844J03811J74884J86853J02585k9408j06606k2028J92018
17014A029938L45318L42794K70990K20175J54668J0759j61131k73030l27968
17005A612513m09603n29055n79441m85159k52888K9384K16686K11369N7530r8928
16995b27592j49514p8377M9604J38236J70082K00801K05284J23873J4311j4929
16985D31779M4058R9725O7008l3466p2338K4004J66309K00352J01925j9892p6555
16974I32909j03049j31426j26788j28856j50609j15444l3357J9263L0364J7197
16964B10204m7978j88222l07141k58513o3218J43209K74672K99818K24647R6633
16954C84111J4520M1830J37310K51515L42285L24627J71303l2414k02197k79521
16944A153369k07610k7943J03783Q8208l6081j60429j90875j11473M2716K20888
16934H74553L32922L07042K14824J87067J99634J15106j10748l56929m73075
16925A290396m40145l35244k23809j34412p1939m1368k4256j2909q1930k46763
16915c22379l80929l73139k26749j8173J70998K85802L29080L23932L12658L19265
16905D20366K94197J98019Q8513K3238m5644j58028k57173k83303k77526k95235
16895b92576k90757j72904O8920K69584K69474J16606m7101j22876p9096K1371
16885b59355J11635K49067M39557N18617L93517J64756J1073M386M1094K3428
16875A697775m4592j30187k04278k53649k81378k83655k47292j63848o9018L473
16865B3351P2577J50445K16430K56591K80618K96917K50871J01906o8669j37898
16855A443139r6294l9535k9882o5987j01713p0107R694N3045O6515R2714J14854
16844A376443R0062O967r5050j57081j35755m5451O7746J58609K12988K83222
16834A762700L83196M28277L67727K42106J00485n4280j93630k64044k80453
16825B492084l17523l52517k62834l1967K12992L65168M10243L71890K79729
16816C167265J71691R8142R3822J51729K04564J94510J21659K268j15696j68541
16806C921413j18100N98J20956K67546M90542P07270P88007P48999P37162Q46049
16796H510442J054619J287846J478380J563402J523336J410188J301484J296344
16788A9426041J440033J642230J703338J479015J032189M89346j04276o71062
16780B6436854j115860j418270j615237j696171j652715j545132j381008j170280
16772A4842181j011883r71968j031466j113141j125531j048579r05568p33268
16764F900777n94272m97593m59569m84938m84452m01762k84827j78552j05529
16755C409283p7699q7822j27834j84240k37154k72290k88015k92937l11511l64769
16745A165012m40045m53120l23699p5642J82637L27616L06245J78269M6048l2877
16735H80444n8918m3969n771Q419k8085j07817j92823k32513k23849k07395j86101
16724c98378q8872R9533K65438L22797K85098K07336J00572o6865k46751l34139
16714A45769l08781k24843q7505J29308L80579N53283N47922L97029J94501l99j52188
16703A574675k78135m04900m74632l90441j87394n19P8193K3708j14121k18860
16693c92426k08736r5435O9743K07994K48669K15167J67887J20145Q0255M5353
16683D58616M385p5750k26460l71540m18804l61222k31917r1137L2397J44510
16673a136922K18107K08761J16566J5101o736L7958P4086O6458L3493K4873M6766
16662c01489M4451o260p0109q5128l9568n345m5531j67694l12519l70327l04619
16651a664138k21408j96113k29974l45674n20245p05512q52490q74099o46950
16642f256603o8095O21816R64393R03897O94062N02622L49904K30294J56328
16633a901382J62682K42855L48223M41086M55505L26061P8182j52780k34830
16624b34398j50841j737J12202J80916K19098K17428J60891O8309k9064j30355
16614D12449k19576k17837j09633j6326l2828j20776j70276j52134j04880L510
16604g28307J77741L21017L36091K14671N7377m2844o9982l9505J4179M1362L436
16593B85236q1860j62825k35191l03139l22876k36566p5697O8597J41599J34544
16583g88178O2784k4296q7726j40036j64508j36591r3488q9106j26914j65855
16573a753914j43314l4063N4105l475j50663k33633k56486k79237k34801p3145
16563c108626J18950K32644K83845L41872L91373M11526M13344L59480K29654
16554c25938J00266N0038N9164O4367L2943k8599o2959m3403k8923o1680j26666
16543c71390k06490k91585l22348k33463q0727N7602J91344L11839L66621L26693
16533b51904J89782K6349l4202L3641R2259J5218j31517j98452j39216k1977N9741
16522c60278N8540j0574q2274o2133P1789J91566J34939j10025l82316n24303
16512a075069n07586l86927k05130J4654J96965K58461K32659J96002J34724
16503a141247L2107p9762j69146k12815k04236j65868j06520K89J67284L66023
16493a513891N20144N31203M04144K34722P2029p2236j74383j97309j11817O8647
16483b38747K70073L84841L42395J71123j4923j57565k67383l16219k54695p2606
16473a53706J59337L04708K87440J55304k7782k06221k97026k51067r7853O2895
16463f3971J35702J00270l3567k13193l31731l51767l14965k55359j86719r4198
16453a609498J3324Q0795R5570J25942K10946K77917K44651J48362Q3660N6597
16443b71734J6283k5254n1764o7579l7737K1382L9503N5835J56219K79203L06315
16432D20672K10181M8800q1638j47941j84958j95977j56335n4361Q8158J98416
16422A45017K42908K31549J31337n8934k19979k52689j93352j27444q0393n7425
16412b39405r6220j67330j52051n8556r898l633L2843P5577N3724J4978O8172
16401d81799J54945J37875K9867n0013l057J84047L95608M73831L78662J68150
16391A388116q8710k84707l24042k45377j76698j76743j87344j38734l8392K6197
16381b46434J3549k7551o0904q3995p0932m4313j02774k64779l98130l96906
16371a683169k48988j1224J99815K84409K12784N1991p1988q2470m0746l4921
16361a424507o2274j08129j58557j41825l2180J12159K08442K04193J43551J17290
16351a141837J37366J49396J22301P7896J3093r6151j63077j20324n1058n8548
16341a130943j22151j60672j57810j09980N824J49329J94571P4325r5803j97531
16331a550841k77960l94473m87040n05043m60397l73071k57508j26117K3949J65867
16321d242634K69385L53378M31601M81440M66806L78273K09766o279j72661j90091
16311b021016n5456J16564K29377K79462K67498J96982J12540L1423o8173j59124
16301a069923j97911j92087j67182j59307j99397k27550j43548N2141K54826
16292b049938L55824L59166L44868L45855L44733L17630K65372K06694J53335
16283F43539O1104j10975l24385m44355l43044q8451J23609J81491J56283J71798
16273B6614K23224K46648K24936J59168R1322Q0504J06348O8483q2128k52673
16263H92446l32680l23672k72236j99946j50165j36943j25999j18078q7142j1558
16253h65973N5622O9047O3451J11905K18417L07578L34800L21157L11087L04211
16243A231302K42781J19880j3483j51848k98953l82768l68914l24421l16290
16234b62714l45866l53026k81093j18673O0159J63230J91886J89891J98471K41142
16224c16593K86640K75976J98845O1442r6254j96621k44024k63524k11657q1248
16214e87018P7334K02000K19830J13948p9378k92903m13631l49219j25588J23817
16204a110808K64985K64131J75294O0794k259P8881K62471L83398L80519L47196
16194A104602L27151K63882J43384M289q4885j10765j20611j26238j43059j82233
16184A075517j79798j10202m4984n1646j26613j90185j81993j12318k8552L299
16174E2525l3552o8344m8323m7355j24108j84915j39481m409J52888K43217K17517
16163A5660J20744K2540n5109r3349n9403J6073N0797J379j04196k15276k66512
16152e66652k07615o2290J09236K29684K03605K2515j59446j93961o7633J69773
16142e22784M32456O32418O79462M87528J68917n0147j23194j22376q5397l4726
16132A462157m178O467k7219j52261l45274n20613n59637m00508j35432L7262
16122f39236M533j16138j28987j0063J10425J58232J62083J91092K93241M31583
16112D56765N35431N71289N29375M28482L33869K90702K50478J50762M0226O153
16102C593532M0419O6555M8113k5716j29277k12235l06787m31020n13319n42003
16092A588262n81600o29411n74950l48647m5881K02285L80699N17790N82485
16083A091032N67566N28187M64055L28829J57386J990j51021k69337l02622k95361
16073B120704l06035l22100l22380l15133l11561l16673l42238l75935l62817
16064h54168k76536j38474k9625j0027m7371q1209q7759o9806j8171O4930J41324
16053a406892J84274K03822J96028J68549J59081J24405K5145n6397o7785n8650
16043e28420m4877n724M8240J14888J75386J64305Q1097N4880J59209L04277
16033E23261L47963K48047J10875J8654n6570j46470k69893l75782l46524j87368
16023a33807k5292N5867Q6124J01454N9226m6491j20878r9601l7497Q194N2938
16012i9763J27305K49541L64135L76560K73167J28288K0394q637K1083K4952k3088
16001A453937n4031l6130n4891j90037l43791l68451k66339j02462P2345J97785
15991C07935K39472K27017J80573P2910r6427k73332l66855l24125j90275k2423
15981b45530J08154J15707L0029j7602J7306P3676R5387N5614l3615j28629j88181
15970a17684j66604n1130J07725K06062J73904Q1271L3655L5214L2127q04q917
15959C24819L7113O0861kj12632k12932k50131k11206j00218L1865J19029J73416
15948a40018J87672J29738P4236J01828J57144J35146J9416j00388j29788n8956
15938C76030M4206R9360O6043l1291j04676r7840m2612J1685O1633J39829K39014
15927G61381L08862L51482M09229M13275K44395m0773k69334l44046k74511j36518
15917A423442l2324j7927q6783j84796k39618k36111k27867k22071j45687K4747
15907E5005J85057K21217J27130p085o6227j3372O6236N6302j3693l814J18864
15896G25620K36845K63932K25339J65705O8838j14650l96428o98924q22171o96888
15886a042782n13915l50493j39941Q1555K50167L94756N11574N05059L57079
15877E3059J74177O8626N0934K0376r5110k27128k65138k05089j52561j72250
15867g50104k09176j87989j15127m0080L057K0945P0471J66936K48972L01374
15857d90721L51656L55574K95252K40326K11454J75955Q4938p6044k06934k25694
15847G15762j92910j58957j01967l8768k5554m2905m7253n4582r4114j56660
15837a97908j84321j37849n5358K1013J16001K47854L56293L82815L66725L95125
15827A310390M61142N00132M95761M33039L27418K19464R3032m3918j67260l22782
15817C306418n23045o71889o49773m62577k25523m7361J370o9989j37788j36708
15807C83135j24882j24828p7561N6953J92002J94682N9294r0577j45536j35299
15797A87383j71837k60781l04618k80807k30069j53873j7083J92128M18130N36212
15787h5215M40878J73233r3903k44526k92298k65340j46525J6811J28042J50816
15777b18027J01458k9130k10594l04934k41603r6267M0708J30492J52662R6414
15767e78821l3922j85310k49004j96122j05386m6761k4979l8394r6240j31707
15757a686646p7841J2424Q1183J23438J53794J70860J65771J83222K75759M01610
15747a96426M46001L51357J66278k9974j66593k10237k11592k02430j19588R219
15737a63985N6925J4899k0031L1048J57960K76812L13929K65018J87149J62792
15727A282516K45365L58687L84179L21635J98209K8423j35319k32086k26677
15718B224932j42621p1241q3862j75533k77498l05344k49292j96560k13362k19127
15708B90492q7215J63373L76656M60824M24936L16496J59756k6458j73701k33241
15698A671918k19392j64181r4843n9370j12636k46425l90624m84679n28872n09378
15688a138482l89791k09653n4538M0201J05551J70536K15884K04642J59217J16436
15678g79997M3746m1133o6656k8982M1675J14373J71364K22945K51649K03153
15668A32137Q6475k4976q2936j05314j22894j34737j66521k51822l48494l78039
15658a397121k92512j18319L9625J26416J88003K70071L27576K65936J03663
15649d86662l5219p7611o9445p4827p0885k8642L8623J09294J89160L07265L80761
15638A81812K62860J9035j17952p6405J5494K9006k9281p4804q1972q8807j27190
15627h8204j57839j16074J2557K30193M81975O38202O55153N41289L11495O5392
15617B574139j05290j75466j91374k24052k83037l23967l08542k48724j96343
15608E17344j66342j33007r1688n5373k1416J6026O1733J18479J85748K46410
15598F77914K55483J64049q432j68740k29142j74004o7857O0205K37004L77725
15588A124205L30955J37507J1335P3456K52574L96520M25900L47510J64718o9811
15578C194869k54751l17978k49052j03930K7254N9857J4446m4439j03534j24249
15568B098493q3561m8839n6032p3453n2469M4829J59562J81467J25853P6371L4187
15557B406408K885r324n5187j21788j06351p874P1876R2248J20158J88609K08589
15546B790249J05882r7013l08673m48604n46124o73549p61923o76883m02789
15537a019427l0608K92789M48794M22596K77227R7260n8714j33275q4164J4250
15527B26728O7362Q2513O3947J3730k5724l5674m9288p7123p5918k3376M7763
15516B14940R2911P8436J3465k0347L6176J34782J96597K03699J68679J09936
15506A229274P5204Q4316J05622J46268K03387K11292J44747J00925J53101K62389
15496B716525L57959L49777J94316k5780j81312j87352l7020J95617L97501N14328
15486D294559O07238P25518P96593P98212Q51218J025802J252194J457697J678477
15477A3487508J987447K421979K981208L636939M321513M853892M912348M134778
15469D2737612K328691k44695k817262m625876n427716n411869m881606m103082
15461A7554197l274028k507528j891708j475929j235766j094310r74484q35438
15453D265006o38809m35609l58315l95829l85734k74268j71556j25666p7566j7884
15443A383770k453o8177j57486k08164k67488l64180m20195m01357l36341k35466
15433a077537j37191p5293m8091o9292r5696l4767J05943K55760L79132M65563
15423c31469M74350L85928K56830J84314J84748J67731Q7695k7980j42316k19025
15413A020806k27553j83792j38572j11557j00026j25661j95069k38206j87940
15404d87570l9903J75947L70639M54950M39493L90343L41459K97669K72254K28710
15394B443991J06414q2948k56855k80866j00579J63949L85453N00624L80456
15385C259639K3488l48039n85228o79795o60583n45060l78253k30441j47039
15376b91311j13780q7044n4637Q166J22864K28168K65226K63679K45936J73636
15366G60903J6662j72600l04913l14752j95342o1558p7353k40871l83843m00871
15356a374538l19591k28657j84147j38587l2672J24266K68640L16734K63817
15347a304735J81094R3320J6342J9619J14028J84836J48298O3754N1333J46248
15337b85863K47443K11305O8887j1383M3321J55076K35557K61774K10320O2837
15327A199274j25643k38490k13406j05191n544M8586N5732J5369o3183j64769
15317D02735k81585l49912l09784j97577r2109j1386R5484K28064L05627K82353
15307G1910J88352P0311k4056m8766m3424o4558p5976l4624L0823O3388L4312
15296A67692l9505j24320k11947k95346l20185k50166j11313J7365M8211N857j6643
15285a130300m365O856j2105q3033j71138k02740j32908J7055J74166K81207
15275a257305L46358L81700L59877K87153K11309J59303R0450j8266j25582k04887
15265B30110k34966j77477m3075R2846J70667K06689K24082K01781J27235M3965
15255H41857p140r385N2222J65112K64532K84978K43367J91629J46587R3925M1166
15244B308850P861k2390q3807j50539j52307q8011l8074l5608m0316m4700o9485
15233A591474j06212j27725j10498n0244K0400J3754j04916k55453l21217k36791
15223C12572r7440q8665k03072k37741j20828R323R7351J73575J80273Q8534j868
15212A12014l5890o9923j17890j09943j0268J29041K44815K95201K34761P0025
15202G41943j30914k75327k68359j17803P6512K30983K95339K54538J43218J8716
15192I68846m7159j6207N5009J16160J54315J31704N5159J2400M5452O5068K1934
15181A562681O087M2706O7562M9226n495o7496j15557j49159j93141k59339l02545
15170F35530k82079k24726j89183k07675k46332k08613p2520M8726Q0379R1257
15160e75236J58023K41041K84510K80523K48506K04765J39307L7688p0352j19923
15150H28852j01775n0133j5946l9158j05038j55425j69651j79293k23255l19624
15140e30446l85859k93997q7058Q3356J27858M0928m3798L4911K22669L12729
15130e18707J98736j2661j25766o9926R9200K88905L97689L97628L64330L30875
15120A350303K66688J69144L5839j45919l30343m04843l02819r8476P4535J53815
15110G67924J55487J23212O4270j3093n4872q3320j30213j06051J5529J31504
15100H70377J48830P1096n0342j88309l05124l38834k72089j79083q9331J1972
15090c20837N0912O023o4696j58176k35596k36127j61592l3426R8414J99055
15080h56046K32465J53723J8281l4517J662J7409j7005l9157j4943N131l2241
15069e65238j10780j70513j78186j67880j57070j14970k6923J11105K58763K92301
15059h29391J49333p4038k23707j98902l0820J77096L70378M99658N33845N03645
15049H77097M54077L90489K82782J35174n339j15142j62072j19986n7798o7427
15039A611855j70282l24588m43794m70329m32600l69454k81334j68331o1418N529
15029a104746L0615M2486M5165J0078l4014k8836n993j8484q9022j93130k17891
15018a563772p7439J89640M48802N51870M62295K81958Q1358j38364l25286m04478
15008d93416l67515k50654o4493J52372L06176L57924L03763J51948J5848J1679
14998A23632J22025K53981L44631L82705L29574J56044p9101l10435n16608o80431
14988A26017p58702o71944l85205l9602J15159M8104l3825m599J08229K27452
14978a268916K59749J84962N8115o2251j15345o9382N7766K41646M18527N00777
14968B05648M70512L31773J10061j08284k28219k01857n9879R2728J63437J36398
14958I12318N5929R379N6973J63772K55484K68211J78288J7874j26110j44405
14948A647713k439J90864K67970J92679N0499j05989k66578m06125n00170n13979
14938E54445m04005j99058j0520N3074j1945q8986o7342K5679N9040k6912j49607
14927b66137k55210l82640m75554l88983j00230K46664M53915M23390K27952
14918e16833J8418p6694j6776J07924K22231L40196M35485M03043K15111o068j10273
14907A015764p7198l4262o4363j29645k02556k86211l34423k90852j37580O1885
14897d79441J98027K20200J54302P7138N8611J43493K96526M01717M43771N14099
14887B028443O35959P13444O52712M96754L74680L19366K88277K95395L77685
14878F182715M89612N27148M89061M77087N74071P93939J092906J454141J887408
14869A3968088K337710K758929L244160L879782M539603M919039M641825L371244
14861D3660380J102876j581357l805277n069644n443484n187697m503919l592984
14853A5578894k687535j986203j566212j355536j236351j156365j135256j171553
14845C283883j155419r70057o45533k90225k5247O1527P468r2548j47312j19036
14835i2499n8566P405R5648J70407J85208J43327P5108j7265j35298j99878j64924
14824H673r1501l5822p14L2821N3205M934j37346l22186m82266n62933n12647
14813b045782l39665j24444O8459K08742L07078M14862N16026N47831M93050
14804D6157L71846K22629P0118q9289k20811k64312k32470j92931j65632j54389
14794f09084j78528j90965r3706J33886L58447M10411K35614o7363l14803m02076
14784g18167l15708r6654J19046K04135J51174K4288j12057k19252k40162j42345
14774a345702j9650K9274K5228K172n3916j31371j85096j83716j54685j10116
14764b127578J041J78227L12313L22845K76422K80278L36815L68547L60642L56803
14754F66355L47643L13917K40083J10827m1194j81118k93300l89660m77787m90168
14744a94402l72372j51656R0754K15944J63848N9037M9699J47072K60582L30438
14734E98944L18814K08473P3391N872K9940J00565J37982R4067k6123j62712
14724A379213k11909j34639l4278m0925j33021j98454j71792o8096L7420R4082
14714E17601O5429k0518o5582m6017m1356r9463j75185k15196k23252k61116
14704e64655l34866l81191l82215l41557k52515j36395k3769N0509N0964K0727
14694b294963M8228J42979K16731J99979J36686J17764J84439K84214L28428
14685f35515L06382K74446K28473J45464N2468j7499m5125m4660m3360m0747k0543
14674A59784J6477J03272K38246K91147J95468J1139k13293m18364n22802n17903
14664f56829m43843l56733l06446k74044k19652j31592k2932N6079J00352J81188
14654b074452L00086L62215K78731O0201j50708k05213q6003J02675K49981K76221
14644h86266J76293O6696L9659P4069R2364J2597j61531l12448l28453j91937
14634a418957L2955K72956M14636L33830P6830j56515k27394j89472j29383j2106
14624a002620J76771L36191M03710L87197K99047K08638J40574K3786j41477
14615H31817k48128k25144j14286l8407l3223l4642k9417r021P8126K10155K70174
14604F58004K27635J69569J49839J48318J56910J65071J28030N8959O831p5344
14594A793822k10924k91440k47324j23838j1126M6076K3140q7247j89752j78691
14584E22696r2475n5238q3431r2286n1791r140J5477N4980P1871L0341J7078R3919
14572D22001J86299J83848P9305m3761j03503o7951K5984J12359J74521K32456
14562A201558K83397L05296K61218J61564N8422k0816q2353j56574k51908l08207
14552A451597k60270j68411j21580p3529N0891J64163J37707M4053L6769J17486
14542A378876J71750J11727k1368j43951k47891l21550k98953j60531O316Q2194
14532E56619k2569k89179n31762n96137n23918m01992k37514m3966Q0899P7129
14522a932390M857m5687m8584m3283m2243k3326r681n1895j62414l09837l86148
14511c050631k74675J1450L70984O46264P06913O23299N16369L56378J19615
14502B5966r8288k12252k24089k15380k51668k91429k62894j58993o892J43257
14492a552662K54331L23924L33164K68971J40519k4855j53809k09920k39689
14483h60026k59909k47657j95008r9875K0100J27717J90722K26858L04108M06809
14473c86161M03612K44558O3161q294M914L6262O8710R3999J11724J62641K64518
14462A059644L44389L26777K15374Q7504J5660J4556M0580L23j37631k97804
14452A669372m08484m28385l17582j59440j08675j82400k75520l20150l33362
14443h64626l52423l81663l71934k58541n7241J11246J47337J09225J40734L00504
14433a477382M96859N81574M70843J89175j40420l59212m05571l66933l16607
14424a327674k72182k27802j65185p8727J8008Q0867Q8838J16208K03436K66602
14414a297611K34966J54132N9508m9116j42739k03564k21538k06926j68272j03023
14404a944183q3392j72820k73657k63414j60864k2416J47498L16895M13324M25205
14394a617824L88358L15026K07621Q6850j4210n4822m433J21208K42058K71520
14384e8648K09197J39552J06257Q0006N0903P0812J24106J26646Q1669O5351J09839
14373A105690J88173K61720K98955K98674K61664J74844L5627j42613k94289
14364B188445l45659l17407k55906j72422p5346p367q868m9934n8527j6071M446
14353H85384o4325k03010l38251m30765m64089m20905l01437j03208J06896K26245
14343a107465K53782K34756K07976K31247K97995L00984J57530r8067l31884
14334A46854m20642l72108k98556l12615m36840n45149m89819k90012o4618J16888
14324b966617J75120R0636k5148q4781q2911l7302L6179J43212K88108M02612
14314b060892M18203L48305K43791J20856k5998j56681k39211k89498l20985
14305a962110k60168m1287K37493M31329N17172N71579O44512O86636O20625
14296A445781M18549J33197j07522k30175k88396l89041n46054o79125p31914
14287i74700o85284n34419l29264j08672J23743L18342L99200L60483K62893
14278a167678J53454M5358m2860p8118l9610N1088J28764J45640R9493K0497m9854
14267g33826q6551r4508j02331j49892k31558k98861l30284l24116k41301q3269
14257b676497N8497J08284J01352R3420P1015L7881M3376J19678K46374L42960
14247a453660L76013L51529K89919K48668K22850J70845O6084p2694k42677m81465
14237e24588p23168q41054p58157m58374k3105L84770O08311N89263L84317J26176
14227a235609r805N3575J79753K30943K18392J53493N0087o6951j87777k60549
14217h74448k34756j20264L3937J38621J17809j1860j46634k10523k16754k34271
14207a759143k81277k65210j18683J27240L84027N32715N40818M69067L61560
14198h886K40005J52063J45657K01038K10130J13394J4078K7435R3332N9894r9252
14187A148888k64074l08952k33568j36324j10875j69760k52302l01806l01490
14178i30263k46444j61736r9490o7315j2683O9791J38223J74977J60325R2013
14168h82602P0673J62599K75041K86100J60228p3891l01485l96411l56626k43205
14158a299579r7081J4712Q876j06410j90215j01698R2274K19510K51508K65619
14148i42484K72577K42102K10886K34534K65144K21293J44785J08352P6589m330
14138H29448p7701n5846M9922J50947K00981K31711L00238L67241K71088m0243
14128B227786l55705m79825m54453l57805k12017q5090k8056l8509j16543k27196
14118a27413k62016j61171k9245J969m7022r3615j14846q7161K1040J66004K58735
14107d74741K59878J72567M9178k3738k1514r08J1954M2649Q6514J05601J13668
14096C21108J43240J99432K67530K98774K61404J78397Q2950p074n8933n0267
14086A636561k9662o9615j74522k64959k71483k32915k28991k35246j97186j42871
14076b10889j26565j32865j36965j70660k51223l45556l68316k71962r4024J00484
14066b008541K54764L53898M09154M35309M54330M42245L50484J89529K3059n6606
14056H47625J527Q4989M4251q1770j50662j04748k6226r238m1711p4667p5864
14045D13506l6229l301j8363m6723n7794o2576o6297o3754m7602k9452j3459R653
14033b2391L6927P2032J34476K52208L75846L73081K01055k7202j87998k69640
14023I38394l20910l64388l99404m02749l90370m16046m41642l89954k54396
14014b441465r7717K5425Q2544N6293R753L870j0877o8285j25334j10917j8319
14003b695029Q5089J63109K22765K66250K77452K38308J12501o9657j61073n8625
13993a618910J58201L15791L17526J97620O8594L228m689L9121J21026J63104
13983b39388J02171o346m5248M6976K07198L16853L26292K50768J07604n1740
13973A015140j48247j72711j65424j80311k47335l02730k71787j45480J057R3399
13963e24429J29430J17496O7915K0658k757J830K5243J4886n5348j37047j76856
13952e18979j45422q369K02359L78989M22372L05451R0535j34408l00500l46479
13942e4451k72042j73527j07806m0447L3844J05213J62294J98515J97390J45233
13932A94216R7357J12231J65425K13504K42766K41694J88740O8445r3047k19645
13922A211686k84131l39593l88948l69183k82114j76179r9554o4333M379J36458
13912f51512K53254K66197J79351J10762J19158J25505K7328j23263j60688m3280
13902A02812J09104J77713J53386J06422O0802k2945j23188j57344p8388O0162
13892C88536J51147J33571K1321r7297r7162K2528J13031O2326q1821k13862
13882D02318k85314k76490j75636J5904K79567N46161P04315P01614N80735L91820
13872B884994J51745j08607l14425l93589l73049l32038l00523k60217j73396
13863G80895n8018k8647j22666k26735k48749j94596j49759k06754l06727l20432
13853a082188k51774j67123q1903o382L9008J0140j03173k10311k15760j20542
13843b190008M0184K26737L40935L58229L72047M43292N23168N31088M33584
13834A079256K57402P3851p7295j98584k83823l26162l34915k79683j43025j8039
13824b51017J2774k2096o0153p1180m1198J4282O6370P7796N1661P3536J99369
13813E0144L44265L80962K80869Q5423j30883k61018k50565j60823j02791j21447
13803A14136j70345j75519r0782M3590J12886P3108n098q4701j75778k47188
13793f05691k22323o8469J79941M50658O05894N26834K28403j24129l43583l75460
13783B52075k91344j62785l5951K6550J6509k5659j05215k36552l36494l00212
13773a199078j30368J06003L37576M66229M23123K47486N4694n9969n9848M1321
13763B27169J70865K53636K53431J70728N3445k5110k1077K6488O6202Q1151O1521
13752A318449K7040n925m5044p8475n4356O2569K22071L08187K64872J46736
13742B166124J7834j26770k78833l70477l48604k29384r7459k8617l6442r6341
13732E71031j44178j25177l6223J08343K22308K05969R9356J4200j8848m4927
13722H51854o3083m8415j7141L0015J04671J44153P4630q2645k67626m30040
13712B96373n28320n57869n58208n32422m34647k66985j08486j2246N9022J41178
13702b502610K16915K58097K61572K28529J56281Q9572N9441M1398J8936j7747
13692a189616o4048q9818p3481m3910m6635n2075J9839J50882J95056N4416j90714
13681a330104l51851l59080k88776k12426j34516p6714j00823j73925k01815
13672c230030j61681q5828O763J13274K11948K66270K38017J22659J6162L0959
13662b471487J57047L00700L76888L66465K90615J87970J11652P8489J8182j23337
13652g06816k67268l15328k96954k69825k24942j46180o0811q023O338J2552L2452
13641b244805R6311J93598K22561J00257q6030j76742j50564r1507l0500M2461
13631b124960J00578O0546j27940l65344m49894l11809j01861K8695O3588N6373
13621c172028K9978k773J4350O7860N8453j9746q0899n8966N2890J84668K56449
13610b669764K33781J61898J17553J01115O4827L624m6114o3139n3089l845R9932
13599b053221K56218M15765M93120M63851L73109K46446M5932j96980l36717
13590b92477l09646j92865r2324O00J14981J80345J49905L6686j15576k15823
13580g36194k02947j30094r3846j05805j28838j65699j94182j45352m1128K9959
13570a914126N2367M9905N1542Q3763J31027J77889K28722K77001L22525L74081
13560a65304L78632K65211N9273j19850j78345j42780j22425j68040k25999k46649
13550f66276k09350r4066N4552J53395J58299R4041M938q2957j69738k66250
13540a023412l33796l05435j97238p1865J8045K8578m623J2427Q3525J52062
13530a641732J87512J90147J67629J01547J4129j6398K9136Q8227J14676J31369
13520f33758J92427K88112L33048K84264J78277N4409l6799m8116m1446q0346
13510D90072j31310j25100q2144r9159j94373l20730m42958m99644m12541k00848
13500b018735R400J10210R4162M8007P3400J81725K79455K89017K10639J30535
13490e92185J80802L32681M11013L43185J96656O3409j9026p7804j41589j69577
13480E27565j32802n6263M4230J25300J53910J49268J21635O9431j2967j10645
13470H78662j90442k10505j33318M621J18222J51765J16387P1451M4623K1012
13460H72478K8665J11840K24759K77026K66166K21920J43017L6985p2992j56290
13450A953574j74456r8416K3319P3157n500j65130k97789l44412l37276l15939
13440C11132k50506j36167m7948l2494o6500j30086k29938l34238l57060k55036
13430a528841q9159N5074J52037K07167K16428J61318M5408o7175j25397j22482
13420a095622o4429K8316J30641K06421K19586K20936K27136J53209N67j29629
13410a02868j45954n2626L1393K3274k5608k6998J4950L0372n627r1913k36236
13399e87841l51719k81570j6779K53122L68111L69014L48157L00894K06421N4915
13389F62725j27138k73513l46683l30375k44371j17260K8313R0488J4873r8143
13379g41084j31523k5096K42453N38946O34018M97892K50243K68j47307j63835
13369I54975j00792j4280N5750P8622J790j86062l69904m47343m33947l48228
13359h09419j60986O4379J87085J68010O7357o8544j88271k49011k38213j43564
13349a371177q33Q4344P0704N1864J00654J96790K96939L53031L18348J91357
13339B92021N415j61442k37601k09244j10619k5723l0157r9311j07019j2463O7444
13328f28699M3189k5397k2443J02317K55302K89664K24423J53129Q3145K4816
13318D99446L117j4188p6237j80898k59941k32208j25308m8255o5718j57087
13308f57277k31839k21697j14843M2675J81315K55355K07264O2656o1153r9698
13298f37242p5771l7854K0281J15128J80333J57049J01307R7788J38293J92672
13288B51984K78594L67117L75076K80197J21683l7462j62356k52530k68132j90636
13278G63535r0541l5875k7632k8060J1492P1303P4228M3013M5081P7095R1012
13267I94651L1502q0011j59460j70725j33911r5491j21521k15416l07925l71670
13257f29977m19704m28793l78738k79617j53736o2861k8292M3191K02601L32301
13247a803625L01950J57324K0507k5891N4378J84878K33875J83234J33626J46808
13237d12936J72971J59326J29118J19750J36044J69753J87675J56931J08179
13228I26811Q7185Q1668O6765M6113K0957k1999m7747J2999J41155K38148K47576
13217A799631J84538Q5292m4804j57274j63680r0506o0997j26110k23716k81585
13207I20789k58310j55350l0692Q4938K13995L34636L72303K98149J63238n482
13197A938214j99658l45670l79980l52867l50620l53986k91206j38470M7315J83952
13187b42976K16407J39050j5993j76482k04979l8922K27121M54620N33251M49998
13177A341095K91843J43713K6566p3149j41298j82948k30497k82212l28044l37579
13167B27490k45858o5273Q7698J50394J62619J42027Q9778N2523O6024R4248P7808
13156H39478K4528k6472q4375j49743j69738j28399q3274n5411q360M7510N2248
13145B57992O784l7438o1283j01760j91436k86221l12436k60296j55603m9914
13135a191611O451N3709J27647J65647J30993N6563l6181j11065j24995p9148
13125a001990O204Q4513J38758J75719J72774J09271J4029m2215n9830q1855q6084
13114e70706m2116J0539o65q4133j48869j25878o5574l0709Q947N5290L1636p9702
13102a041940j88023k13150j72544j35413j12278o2359J7144O7201P9108R3955
13092a668299J07140J30209J79315K56998L62818M42846M57852M26606L80977
13083A076462L42052K87591J93337Q0063p162l8198l5560j3415r29l4116n9054
13072A791071J7976J85105K95162K02426o3693l12119m40555n04732m99777l64925
13062C05939j63264J1640J38984K02145K06045J75288J48917J71963K22211K21743
13052A641611J22779k8870j59454k49004l12075l42758l19097k23105l8970K00661
13042B91718M05472M98294M77526L97943K80849J37172K7183k445m285j12833
13032B396594l26116m68038m53622l60726k75763k28510j74679l5678J53268
13023B26730K72368L00113K88708K72999K49607K00494J33464Q7466N9567k5079
13013B066437j64600k46714j91960o1679K8458O3914Q9270R9112Q9389M1565j04645
13002A708547l39002n56918o30524n10344k82633q0496L9047R4974J42551K42842
12992a71956L96470N38514N65907M22072J59284j10028l02613l94566l98452
12983G04632l54841k92828k29904j83553j47197j04226q1879j33217k32674k67090
12973a322777j83348l3694J34095K96513L75307L09085J62004N4334M5662P5668
12963h7151M7894o2288j99504k72270k23212n1264J97268M01660M64413M13508
12953F29054L59728L55552L36236K44490J13081L1055L8835L8065o5486k37543
12943A843067l98492m73428m74593m74815m50904l13813o0800K15762M33411
12934a54605N20199M50091K87881J07805l7004j06250j19493j18507j00098r2372
12924F37647j58136k80539l56603l34888k65219j92573j22971n2517O930R177o9574
12913a179266j25113n460K58353M74927N33412M78492L92768L11340K06671O1245
12903A407369o7016j44547k18502l07782l66730l60972k86768j97071j56248
12894f98267j56462j39833l8141J10532J84345J71943J85956K90556M42765N40750
12884H94144M95819K98852M6584j58250l16918m59374n82108o52592o73135o71945
12874a778923n66456k82484M0102K65349M02048M85713N10614M64312L54820
12865a04905J89112m3981l17622n28139n91595n22309l79409k11840k8852J52736
12855b386804K66189L10843L35469L02012K01543J04937P2627R3045J02484Q0891
12845e16764Q2485J31974J48193Q3389k0513j22248j82464j67148q8681M2482
12835f09295K08875L37674L84474L49384K33095M9234j73367l60508m09946l12172
12825c02552j53653J6118J58367J79843Q1341p592R909J04339J65017J43886
12815C95023P5658n568p7716j28480j50061j45863j40252j36416j17272q1779
12805e12726l4615K3778J05844K25839L32811L72025L74181L14897J06753j97404
12795A111383m34496n05839l73061p9007J79761K54897K21708J91948J28668
12786F95962j3580j01082j569K09287L75009M33374L80774K26304K7630j45674
12776B086435k56213k99465l12852l47307l78027l53200k99861k45548j76202
12767e82240j02861m7005J2628J10808J96160J76279Q5700L5206M8839O4584O405
12756D503j74601m48674o59607o34534l79240p8701J22554K36818L09513L33409
12746a368560K60390J16065l4631j77998k87189l32976l08489k06821n2092J02464
12736b289837J93564K03868J87050J73715J57256J56432J78604J70590R4027J22
12726g74609m3189k8585L813L1068M6173N1675Q8517J64740K26643K72661L14444
12715C53351L02698K42069J87241J04456n6994k29309l25904l23935k30940j30518
12705a07785r7795j08828j22928j29511j35905j39357r7619J2010J31418J83642
12695f12658J52585Q1102L5252L4512P1958J40635K18515K81010L11607L30615
12685A045133L81241M24265L32086P8592k44131n30257o81121o53442m82631
12676c30265k59025o6474N9756J29636J72687J74552J19337L7766l5778k4340
12666b2148J42400L97730O15380O93716N66016K83340l6069k91369m01282l59116
12656A588598k65585k13537j67850n7882Q6766K04310K75281L09921L05350K34284
12646B299656J13280j0667j17876j94054k35761k54366k37971j79251j03639
12637A079351k4396J6236k4028q2870q5026n4780l5486l2289m3401o4071q2123
12626E67117p3851j8255M8562P2801N1283l1188j76181l05950l25395k34625
12616d25682j23397m7439P53J1305N284K2438L6777L4875L7167K1660l7490j13852
12604e77601j62609j18074K3571J46204K11631K88970L42909K76647J22224K1784
12594E75656Q0936K38813L52045L53024K20329k1353k63802l71254k64072j4931
12584H85391J59156J27244m0572k23515l15109k69950j37944j9496J2540l7613
12574A40132n8927K8382J21859J09965J4858q7903j81080k62556k62390j62694
12564f00354l7378L5673K2574k9253l1362L4066J04129J42988J56698J57096
12554d5123J21973J9484j23325k16402j93550p7955L2044M6934k2281q8536o5547
12543f12284L2430Q0837L2412l7985r7044j50627j48522p9656j1664N0746J11765
12532h29592J32395J47581K10773K60357J99715M0789j48853l13609l71631k62620
12522i34695n0780J12422J41365Q4163M2706N5482R8644J28117J05640N6331N4656
12511a05949J02666J25987R2443O2844P2141N1364n5771k03723k75041j89057
12501c22096J2260J96420K53879K00928J46402J29947Q5817Q920m1878o3745r1676
12490E15178j15689j03308n7328r787J4190M496l6502j14274k16600k40303r1051
12479d50978J81136M16226M88753L98076K31449O0989q3197j73420j80607j40555
12469G47872j49029k53239m06973n32235n69386n10986l77703j63400P5489K42346
12459a897244L18826L32892K92053K18982J90026K39581L04758K89342J88625
12450D77841P6665o447n5781p6987r0418r5139n3488L6055R4290K2860j60526
12439A68925l43506m69872n01337l80303j95445q4854m835J07304J84378J57574
12429a361971O3404k2232n7951o7941p9009p7529l3784P8309K44308M05539M73327
12418d35530M17676L05280J91856Q2919m6719j83777k85046l17536k58889j10719
12408f40485P7632K02943K12896J73649J61080J72839J27152j0560j43211j95913
12398A38022j80564j43905j50623k19488l06320l84041m34077l89132k16148
12389b286276L1212K56307L97632M31352L46440J95071O1233n8710k19080l99114
12379a243933m87310l77551j15705J35991K70138K98103L18153M19852N20182
12370b62080M29996J72600q0426k37327l09243l31587l11756k53538j66393q1114
12360a430868l5518j5123L9454J17352J46415J25192J10739J13075J05606Q9849
12350f33827Q2268P3479P1871J16327J89969K27776K23383K07456J35349k8216
12340F65835k09348l12356l22902k96931k66107k13950j03491M2506J21491J00273
12330g94980M8907m078m9228n2284l1299Q574J07640J98479J97673J35550M6729
12319a88317o7108j67514k16839j92769q7533L7822J10254J61272K55580L54016
12309a136L86865L69663L55584L18640J65880q9698l34674m92660n35447m66316
12299c23299l10922j04017J04513K87672M16055M48890L98209L23873K00415
12290A441389k2812k92095m55007l83944j68270P229O2430m518j29199j84751
12280a29548j02150N1935J66085J78861J19309P6857J05225J72027K14430J99529
12270A052560J03973l1159j06353j11260j59373l19651m90710n74744n92935
12261a229652n59835m48110k76034r9015L6331J04726J32050J97831L38388M93080
12251a310240N67530N40978M98753M90512M75122M04785K77856R7381j13972
12242A928705k80511l25178k77895k43352k39224k52758k80261k45903j50302
12233c66679j13374j48340j64251j38664q9518j6154O8613J35966J98876K76148
12223c57377L34168L12025K20159J52086R6262j5056j28905j37609P292K21035
12213G04080L53394L49934L15207L63061M69150N07251M19554K46291K346l25739
12203C404529o66141q59011q49114p09791m97236k72032q3931O4040J38756J11765
12193b18166N371j03737j38282p7983Q405L5894M33k3179L4764J44926K07146
12182a24408J81210J34440J09119P9489K0943l8691O122J83924L16141K66878
12172A135167R5204j05824k80813l71454l51915k64349j54383k9440Q5849J51333
12162i0625J54516Q1414l0703p6347j7575O4840P6348k523j15691j97257j89070
12151c42673r3044q158m1073j87622l13409k95455j53287J8545J51253K36393
12141a028530L18781M19819M69791M28384L71046L64992L42331K09068J3256j15754
12131A793184j45602j21814p9370l2920K888M9739J29681K11468K48077J90837
12121B246168k7887l82893o43750o83719n99505m51233k66190j17141j6759R9678
12111h43231K66063M18032M30892L25286K37595K01381J40210J4344j21308k16220
12101H53044k55827k06802p6252L8897N7112j9091j41359k21606k06507j22691
12091c01082m756J27287K65584L79231M12645L69709K91390J98042R9952l3336
12081A804666k01973k94017k20693q2856n3595j55567k60037k48320j20158M1824
12071B09274J38727J26331P194j61059k77219l28731l28861k63710j56665o8975
12061a103694p072N9382J12920J11731N1287k3580n9725o6855o9036k5809R4919
12050i25532K49766L34358K76474J02928r2216j73978p1890J25772K93253L90111
12040E09046M19920L87474K73584O7415j57887k62748j96849r1503o4862o7674
12030H15916m270R6466J23971L0324j63059l84904n05183m66144l65543k68684
12020a091110j39954Q066J13070J67130J94584J85331J21309M3778R128J4474
12010c74194L6556P0032P8808L1675j9222j3718L5547Q7626J25188J42677J47326
11999C48301J40972J28788J38988J93032K34260J65753Q98j41776j83013j68016
11989H58187j88652k43618k54710k02988j37290o6964N1738K04391K76266J96844
11979D93204K9716j38984k82473l58316k95934j14476P0544J80787K05088J65102
11969d5742J01121N0580L5801M8469P2019J07273J77809K73217L39853L68546
11959A528946L40780K32157J03122M1129l342j32889k80847l08798j97138l521
11949A319599K19949L91096L85339J93111m6897k10915k81137l00451k82131
11940A387563k21355j24212J2808J43438J66746M3547j44369k63820k62346k08161
11930E29839j62555j09010m9488O588R7155K11427K78275K66843J72688K6232
11920A267994p9808j00028p3882n8591r6620j49254j21598j9317L4238o990m2439
11909E53705l4479m4299q9187j23328r0005j426O5847O5989M1671N0282J22580
11898E17350K77666M70991O11119O13279M07158K7190l34135m81356l99567k73368
11888A436327k59132k74201j73779k2045M8628N4821N9127M1209j1184m0887r858
11877H49026M1517Q5428J46508K24590K69041K27291J12372p0866l09286m62024
11867A113597m25795l01711j90069j09721r4914j35405j64254j63611j71719
11858f43602j84252j39511j5695J21238J72241R9414l2782j38757j85810j64644
11848a112160o2050R5794K20495K10794R0751J0862M2766J33703J96971J89171
11838A7097J30374N7154k4121j38099k65010l13407k09947J6220K38164L20706
11828a70869K43934J36519J12788J42843J47334Q3243j4376m5189L324R8546K12035
11817I50132K60112K07735J21027J5912j54130l33040m33129m57673m08679k69338
11807e01071q3966O6692J47481J34301O4212N7155J43279K18014J81651M6909
11797D74657r5093j03852Q2425L19257M43615M40568L42281J50688q5350k44594
11787A724602k71236k03720p2332M2748J1393j38969k82820l93602m73459m57394
11777e14789l09523r8889P3419J43974J15561O2828L9109M557p7556j33242j21361
11766h15912j41782k64343m00816m26259l40587k27947j43078j26349j68036
11757c055109j72743r2104J4432N4695J7630j3054J3386P1773J26230K11259
11747b823605L46829M46031M51413L78855K55718J52426J24899J39827J50592
11738c77015J24728M6274j5986J8660J48295K59067K13155K6274j63710k68678
11728A1064k97864k69274j83068p2447J153k6593j35324j99564j74749j61040
11718a507706k19760k75154k09051k3383J30016J54026J19692P2596j6816j06281
11708a881821j30430j06299m6458O9305J93282K34761K10576J86404J61098J26313
11698i83269J20442J56340J62042P9769n3326j20786n2550P3440R9506j4284j55550
11687f88226j92407r3097R8297K98433M01497L49858K05831Q1195K2918R3873
11677E78172L03354N01302N33046M07062K31443O3692q5802j76576k06029k07764
11667A941900j62164p2347j2671l9904j30138j99786j75923p2378L0060O6075
11657A172724K9009m0786j00715j39984j46478j16753p9957n8818p2719j48899
11647B96624k53279k75575j60339L628P3388K8115j1891K0074O3142Q1909J42238
11636H034K50729L07394K48189J16547l0561j69198k63189k71531j46543Q9661
11626A39532L05957L71224K78025J28243J8763m1526j35048l04235m47589m45869
11616a32523l40326k56582k13779j44408l6896L6752L3300M456L4603J40101
11606h75302K55889L00880K38168J34085J16114K15430K97906K43550J09326
11597A036046J4399k3981m5307o4922q1641j14179j44852j18919k6857J10574
11587E40361K51638L30818L26412K81388K34080K30401L11316L98342L73906
11578C278662K37161L4755j98763l62814l61409k55874j94390k42888l73907
11569A560533n18635n95083n47300l98839k20893n5299N7834R9895J36054K21463
11559b60270L32003M13482M22998L56999K79032K39918K31580K43687K82530
11550B541959L44280M00705M00585L54011K84458J51107j2972j24432j28608
11541D211093m718J85635L09062L00920K42364J97323J37066M8982o8107k09794
11531E349826k79398j40964K13334O38241R59542J118073J198978J294523J366883
11522A1719038J388115J466886J703997K101343K591239L109550L649219M246404
11514C1975791M851083N344588N603213N474229M920976M188089L684488L768411
11506F9810868M541348N612000O004081M624833J425161k133021m629823n970537
11498G9284910o646774o934192o899705o581901o076988n510078m948181m393023
11490C1294068l857145l361264k861442k333523j868303j558958j403452j294468
11482A2755513j103758q26467o25294o47855p96870r04600r15386q33898p02113
11473E399272n70192m73848m17554l70434l00403j90527p9453m4351q8376j24989
11463B739145j04444m2504J0741K7174M7669Q8157J02905O3379K9531Q5395J84575
11452C231723J87566O3231p3163j29089j37016j55891j93572k26256k34114k86472
11442B046947m45796o14962o18397l93268l8732K63662L43625K01870K9219m4348
11432G29820m1617M145J01012J98328K21282K30729L41014N20835O16445N21241
11422C443234K85181K4738j90129l15807l26703k22202p1313K4724O9518J18535
11412B839776J61515J57471Q0754n3078j76212k48510l08041m22396n72887o44105
11402H14287n53901l39958j17149M999K0476K6502Q3543J49111J59800R3810j3907
11391C27613q0375n7197j399N7121J66042L14983M23689M23658L38631K56137
11381B168903K12467J86060J41588N4487n2027j50209k44820k94490k70721k27882
11371A523356k04853j77791j21753m5263J7956O3351J12968J63770J86550J47104
11361A665395O9451L2684Q6071K06084L09416L36190L03124K42893J81886J33940
11351C567134R9916J00538J61047K73977M06606N10212N49350N00357L67353
11342F536490J99554Q7785J02360K31394M72019Q42332J268999J676060K086642
11333A3503635K532976L039336L635037M268911M709998M536203L380013J309883
11325D0915992j087598l055550m158967m465425m247810l734616l129891k596055
11317A4440080k173857j798311j379379r20275n27568k63749j36271j66126l20216
11308F754328n28845p16826p61889o03677l51107j54502r2424j50313k28954
11299C165791k34646j33939L0426J65791K01601J18457l8343j91743l06875l44487
11289B432033k42128l6975J38753K44321L56327M61955M59230L85032L34187
11280D532735K81993J81635N5912k8909j6271Q0510J66379J93440J86314J66218
11270E799956J49129J11077K3051l7933M3929K49230M62656O12479P00433P77907
11260H891914Q89937J068091J334693J665082K028820K481868L099182L836611
11252B5296198M517620M846066M404374K871320M30433k137404l980919m785231
11244C1462457m776706m322935l685083l028331k427560j916717j542630j315839
11236H446656j182244j079378r94727r14209q14110o94048n78016m83551l96669
11227A309704k96827k27078k22105k03569p9431O9776O5533p9921j66627j06945
11217F2510m7368j09687k45067l29893k87850j56621k1841O8289J46401K57740
11207f63387L80076M34641L93932L60845L78119M03919M42164M74124M53470
11198C057903L75101K82989K23186K17662K80719L98971N02169M95505L55258
11189F189463J84119J39642K86634N33883P38656Q75545J000060J118213J261204
11180A2327419J512860J918985K452932L048578L638567M170213M516117M404965
11172C7990636L515370J791069l79012k370659l700397m262323m249937l945275
11164B4389472l518238l052430k633258k272124j920558j561831j190213q18632
11156G422188m96182l04722l11260m54164n90939o38626o20845o35153p04407
11147B665890p11209n74995l72625k23387j65749j90014k59013k84783k07402
11138c23287n9531O6787J07588R6952Q6931N8406O420m22R7849K61770L70757
11127G70220L45175K25006R9117o02r7199k00181k64518k73604k13720m7827J79662
11116E21529L71326M18809K95102J19091k8807j15485j27252q9343L48J55317
11106A520635L23683L86214K94326J15258o0076j73847k18566k35651k72389
11097A679587k97235k57524j96904j66177j24077l2433O8465J13054M9227q7583
11087G48400j96381k31938k47080l10504l74618l30836j69951K0596J66120K44423
11077f81769K21120R7412k7783p3168o8545o6003n1056j368N8712J06909J31275
11066c54264J22348Q1757K3397k085M6232J31786J82763J67344J37266J24965
11056F61509N2633j23154l41468n03357n59855n37781m68436l41455j68346k0926
11046b350636P8684J75302K70627L07577K69245K08238J66580J65564J72521
11037e36298J23418L0594l1873l3804P677K9774k5596j11992j11042K0982J64050
11026d74110J82087J25502J24843K14706K97328K74110J69683P0958M1080O6394
11016A092581J18434J80963J51438n886j48243j95292j83728j33387p1395n6650
11006G48835r5590j53993k16412k73386k99311l05181l17450k73802r8603J33001
10996a151892K46163J75797N348j59507k40715k15384j26314j5901Q7602J64636
10986a230167K00634K08874K15841K15850K14356K23773J92036R4499K0055K4200
10976C79951N4485M453j55100k94930k99477k34614j89185j21334L0085K15599
10966f10067L36476L32658K37581R7322o7902j56908n9480J30696K10232J33480
10956E84088L900p5551p2117J444J14003J98250K11182J65551Q6401J7555k8665
10945A206041p3471j08104j56435k70968l77850l61445k73438k13989j48537
10936g78196l4304P6402J34668J26080M6236q7899k11595k61551k31888j40710
10926a362757k1689N1813K9497l8605n5112M860J03235K03936K70517K72832
10916e41473K60053K93903L40692L45250K98756K40213J74838O7646l3704n8336
10906A387838j9555j5489j28544k97525l72846k78145r1881J4340m6585j73986
10896b2378k29116j79005p3928L0812J08098J24789O3480k0226k7730N6591J53440
10885a5173K06536K26544K42910K41061J73488L9912j05441j59181m9610J67445
10875I68491L50955M19745M14077L85368K97238J31162j9939j02572j86508l18347
10865B339670m87167o67779p55000o43976l56089j300K64850L29565K30014J16706
10855C69494P6677Q0241Q1436L7595o2232j66488k29018k52255k32594j53678
10845d50822l6933M7000M5184l28k4955j9315J3307N9249M8916n7844k15600
10834e92141l30998l53487l41716l53267l34321k02985K5650K37256L27954L21482
10824a596573K67064J31048p7053k32093k51116j79026l7506J92617M41764O12255
10814g28619O53112N37925L26549J78463J64946J81964J13644j2393r6412j25450
10804A193729j51989j94396k54956l39579m00893l90793l26092k44306j53000
10795a262275n9484M659M1362P5809J12470J36143J63647K48916L51274L54509
10785A67030K39565P2513q3337j70027j59916r7844l0034N2012J40285J75315
10775C05562J11514r025j47096l18384m86746n47636m33053j78926N7663J49384
10765a496743J37348R8098Q0014R3332O9146N573l6287k2693N8449J65094K10728
10754f37941J71326J19897R7683R0792J29195K35766L59561M31157L82676K16398
10744A596510J5719j43131k21596j80506m6675M7855N0068l369r6181k24450
10734G94244l49883m17417m30014m19099l42257j84128j6993Q9156J02417L2145
10724a141829n3003p8091J0006J97629L56711L87847L26720K39684J30828r536
10714C66966j01325q4462k5247J925j1620l9695q0052j20943j15577m7831M5310
10703b12551N4690q5831k75857l86850l72204k42551o4730N3547P4716Q2646J20945
10692a254030J26424M5464p0098j15109o4008M7706J77292K51237K25853J75077
10682d54192J62197J55373J19432N0432k3397n9811m4901j0592k8954j44836
10672b79249l37667n22769o03031n46497l91426k03947k5410J46512L05152L62893
10662b095439K63239R6865j9962n8597n6388n3940m5568m0805m7620K909J60084
10651a895222L52059M81799N22993M95928L87621J72670p3806k31329k84649
10642g1936k77738j82473j1729R5547N2536q1365k11159k57234j82302k4525J35624
10631a016754K49659L39068M30678M95650M58834K98217Q5098j05588k19713
10622A015149k17266j32761m8989K3232J01028J35958J04143P0882N0958k9376
10612A072958j82597l01163l03675k15981j10735k9411l04l9834j34822k52387
10602d97951k92585j71951K6283J83808L03770L99337M04016K56443J0383j88350
10592D33203k56150k44683k12072j05157J04738K88023K90929J01009j83902
10583B15938m26688n05199m11753k56650j18572k6521p002m8339r0429p2958j1998
10572a760171L0136M4902O9871J03313J01208N5324L3126J02635K24129L21945
10562f73582L86499M38202M63383M18352K71117O5653p8804j05326n2519j9460
10552A113515r8727k38578k76440j77121l9331J02152K23233K40224J23914m9687
10542I23154j80436k19501j77943r3729l6829m1028l7118K3230J05029J47401
10532D12230J13134O597j39850k73531l43171l46862l40224l64814l72832k96200
10522a945523j68283n1015K7439R5879K15946L54058M23725L82272K48526P9194
10512c37782l8041n9050o1805j18706j76335j59628p7008M7047K09988L40088
10502d31232L70333L57111L46984L11435K80631K83883K19385K0155k30400m42727
10492A085558o01449p02332o91422n02451j66801J38865K57532K25789J93528
10483g63183K68452M30211N42266M93949L09442J17483K124p7265j75494k57573
10473H90412k59766k37997k90254l90968m38117l74405k31829j00636l4675J2828
10463a455407Q4746J93703L46441M79386N26260M97807M40405L93251L42612
10454A849204K26110M327k60012m64082n52260m92439l32624j66945l4154N5427
10444a67448R5186J21229J48221J61101J33587M4471n4977j25701j80301k07757
10434c2389j90327j69460j93167k57827l24464l39479k48334n6854J52469L14430
10424a345402L94499L61634K28640M3024j21597j73471r6220P3090K61322L65833
10414h648L05153O0219k37024l80643l26885k07932j14399n8376n5093r7108j61571
10403a282307j97638j69067p6676N6683J53044J54796J37382J89391K92600L54006
10393c87786K94122J44749J155q7709j07629o6652r412J1143l6747q7639m5605
10382c78010N0969J26962J66048J81141J81428J69923J52681J18301M4803o1919
10372G52327j70818k59339k98975k45460j21866j2944N1848J36810K84610M23383
10362E39576M50416L46963K16648J42284J25921J37263J03040R67j09744j89520
10352A763814k43261k73006k91091k96454k41827j12556J250L6615N0148R6066
10342D89698J82830L14091M78138N69056M64556K08588k6725j46764j65728j05692
10332B262048j0574L9646N439q2306j68239k61297m00252n24532m96746k96649
10322F6538o0487J09873J92391K03896J95989J72895J01844K9615N281M0265J26762
10311A184862K01830K03679J29005K3142o5206j13493j12317p5215m0298l5152
10301A300837m8789o9630r9296j37326j97646k75916l03555k13259l6995J09403
10291B7828J65110J76973J51666M4837q6294j35072r6851m5279k7662l5751l0216
10280A09289K805j607j16383l10097m89129o11280o57098n90875m08072j51638
10270c224085R5567K48650L24093L98520N01385O03362O30084N22516L04954
10261D05046R5741M690M0232J46414K28924K09105J18957K4861l1999O936J12700
10250A361607J54831J01428K0147n9039j22055j42269j51885k06815k99248l51432
10240C05270k97928j19089J15810K45227J85875R327j46537j84553j37984r3020
10230a17602o3410k7911K0134M7121J2570p7630j63777j95048k02873k36355
10220a004781k62664k09418o7021J11271K70718L55218K99633J25596k2417o1649
10210d65514n1343o2373r3145p5619K9910J42935J73362J24538M5927j9542l2572
10199b83436N2805J98231L12365L52569K98166J43565n8777k36908l62478m18569
10189b467l58047j67060P4379K63517L39561L06521K63035K60292K42576J68998
10179A391305N0003q6729j77716j67794j17919j22520j88245k86609l54082l01411
10169c61717j46145k1287m0418j77485k64434j86339m1612L0935K1893j3186k2945
10158a222740j5983m2628q4848o3915L0458J24719J75389J74302J03755j1562
10148h33053r0304p1324J3160O8164P2753J08564K32268M04543N27206N19364
10138I51341M03542K75335J72549N6457p3843j50678j53752j16932n3160O382J1326
10127A328567l4260r1911j56056k26851k60703k12223p8243N2802R7493Q7293
10117E05908R0973J40518K18292K41318J54941J2690r0459j28482j39684j41267
10107H64748j14947r6983j44712k19150k17330j42977r3777j18238j81305k21677
10097f86348k29127k07715j46467p8107k5365N1246J64015K92071M15529M69378
10087A9110M23717L11478J58379J6509l0238M1257J75135K75773K75675K25607
10077A892402K01910J75161Q1596o4390j72278j67089q4755l3378q9856k08871
10067A530452k72692k60763k22426j75288j33392j15025q8221j7833M5268O2785
10057C52865N3295R682o8220j39785j65504j36542o7180O300P0596J80218K75684
10046C71409K02152m4415l03026m61324n38909n55873m90086l71231k73460k24705
10036b689468j92555j39246l8547J02357K16785K43532J78612Q1128L6230N5869
10026b145303Q8547J09724J17490J08173J10152J66709K56722K97153K74605
10017f16028K64793K82486K69662J90510Q8290L9613L5175q811p8490o3631L1655
10006D35224Q9722M4320p3234j71789k24968k39469j85467j00472q4803j43895
9996f54831j68337o2437J13717K11207J75693P1649n6523j42747q0553Q7944J88175
9985c17043J58343J00496J15771K00188K76101K90970K38185J49940P5927K544
9975A291422j21007k69693l73756l91161k91818r4370J05841J79478J05536r564
9965A30908p5788r4411j11213j29352j02881l3154L7127Q4599Q8111O0362Q2824
9954f2868J70067K13011J01179j12572k88180l33390k15662m646J55723K14258
9944a63080K27898K18586J66385Q6234J4383r921n284k6367l6822P437P0619J04122
9932F54190P7110p388q6837r1065m9142o6636j65680k61725l00002k69870j68547
9921g35592o6245l8195n0830n3658n8437p7336r0750r0832j06927j22514p7448
9910a568764J0534P6192R5083P1437N2377R9027K03851K73656K52681J61060
9900b72866Q686j70162k54442j73864k4323O5346K5833j01529j88430k12980
9890a298731k21397j47328L7029K10417K72513K05182N6029m2696k2423L1539
9880i19866M0728L8142P9882J39962J25103r19j50758k17054j92489j36393p3082
9869a266744j303O1443J56830L34736N55461P47324Q78537R06866P29235K75149
9859C377534l06552o62667o52678m81688l77235l74234l38333j76325R968P4629
9849I2419J2189q7259j34922j06973r1791j09117m3445J50061L77921M98906
9839E57989M62311L19895J41586q382j01097j53330j91040k35710l05356l68101
9829A18765l73679l37423k90393k27283j48553o2699k3364q4721j92754k25091
9819a847195j35260K5264J73622K55049K85643K99345K88490K52300K09871J73204
9809a9667J46030J12522O7990L7519L735p1606j55712j92778j64660r8150p3903
9798d08680j42666k45279l34652m04363m07407l20421j60900L6714K23212L55266
9788a809176M29543M78765N36320O26223O89823O20165M08896J35539j03326
9779B012772k46344k93186k59618j82291j27825j39793j83724j80225r7491K7940
9769C30215J31421J68016J19795J8001p0350p8095q280O3867O4538k3492j13169
9758F02467j07991l3464M6890R1173M5243q0697k01294k35140j63668R931K59007
9747B32457M76172N89014N65500L64141K4219l13444n39595o33167n89341l86687
9737b10731n6785K48597L63916K84225J44888N2577J8657L1009M1728l2190j60087
9726G25804k23717k03465j92054k24316k43484k44629k40803j74179l475K45803
9716g78515M83833N82125M85223K37119n9066k79937l73743l60404k21562N746
9706b79181J71113K18181K11321J76814O0933j50881l33813l64769k71422j28912
9696f90616J9339J48924K48689K88200K51067J45512p55j11915j26945p5791l1694
9685F4015q928M4322J09345Q3298l4579j16017r4365o200O3187M4929k7622j8344
9673A03041J05105J76923Q0270r8508j83175r4229O0952J37419J11291M8062J3637
9662D60788K6275N8991J11413J87239K37348K04316J01164j1960r3119j48465
9652A133990k08372k60626k57147j91676j17644o1929j3336K96n4003j17894
9642a48341q8893M3535J78048K46126K77376L12785L38297K79863Q0401j82662
9632A336535l50772l62529k92384k49308k32319j76781j00402n8766n1388j5943
9622e54057N7760R8418M1605j16993k90590l78815l75077l46253l80508n19013
9612b763523p05163q52282q67073n88886K0489O14105Q62160Q48823P55548O71388
9602b004414O35833O35369O17047N29976L52195J15634j04550k27697k21254
9593C28139j56614j49594j95201j82514q1842N5404J97279L31945L98758L27436
9583H73196J55800M408q0213j33298j54237j31461q8872q9967j74777l01693
9573a21114l83627l51899k09537m8707M6341O7918O7260J24724K58891L74094
9563a75656L60845K44134J34538O2588j1006q2414r4854j2267J36313K43306
9553H05527K00957M9464o5190n2898L6871O6973k9211j87022l14257l74214l71180
9542b34180k92652j39469R130J01035J94061L07859L49626K53007p45l18782
9532B28890m96256m17225j54860J25843K99206L33108K47140R5323l6368r9773
9522A25028j01388p1941l0441j3266k4376K826Q0563J27731J13374J18564J75468
9511E02142K27263K56338K76920K49585J52994J6785j26109k35009k67707k28338
9501H24864j84561j85884k17586k24149j61508n4023K6576K2170p2120j99472
9491d25693l01316l56847l74784l56000k59296j01402P709k2410j60063k50016
9481b600118k07919j11516m572J91028M38210N77542N72701M99544M17065L15152
9471H7117J77554L0758q2154j39936j66903j71472j29915n3061k62k3582j46000
9460f17856k99294l24926j68841M3866J97241K92705L56225L65581K71327Q0358
9450A96386j28389k69111l19361k94924k26431j54885q4116M106Q1736J02335
9440a092654P8989O3409O8229P8964Q7494J13113J84425K68742K75883J81342
9430C07936P3747M8965J02109J50407J10769l4565k17486l36773l54533l39013
9420d88437l34634l04720k05829n4062P5255J12364N0827m0681q9875q1826m6878
9409a408496j2012P2675K49058M31244M95439L83832J20813j70345l25960l15222
9399d78974k20813j06917k0134p49k2410j6078K0795M6304O4135Q0307R7549J40047
9387d16938J66451J14884j3332j34613j39994n9535o007m462k4433p4008j82331
9376g74318k80512k42912o6000J16889J81133J08518l0989j06996n0532O5756
9366a079963J41139J56654J96908K80388K77192J19986r1915k35552k61895j38435
9356f35493P8086K08399K17740J55830L4521q5213j17501o0292j1265m2666j08742
9345c66596j33187r0566J1132J02753J02519J0925j13054k06132k31723k02226
9335a116155j72804j56116j18984o6351l761J02837K04002J79014N2875m5734
9325a141177k6975J47704L78227M80424M09332K55875J07410P699l1777l820N6018
9314F38940O4181q295j01816j15424j2161J24837J99415J50968n3846l46647
9304E40152n68978o18110n34050m36480l85348l38604k34822q0828N6436J52201
9294b448431K67674M14120M81709L55486Q2558j40377k11898j64723l4807J22422
9284a276267K33583K39509J27636p5038l08344m65647m46214k65065n1496R8592
9274b188751J85326K24090K37239K35076J82590Q7740K9861O6513J42573J44995
9264f52748O2287k0665q3647j50243j87431j61066r6502m1662l8339q0262r2299
9253a542577m524J53613K73590L14795L38853L71110L64282K89149J63325L6438
9243G58054m4980q2890r6904j21008j72210k40120l12371l27354k06845l436J40194
9232g09870J76536J52653J33002J34487J06972Q020j43910k80342l68844l91300
9222a182596l10680j75540p2541j2461K7850O0673Q3416Q9559R1415P5112K6423
9211a299370k4493m8233j4556R7781K16853K49942J84995Q5471J5413j5051n5982
9200f07230j32624j66939j03852j0873M2344P3567J33592K04010K04848J23225
9190b39932L8274L3283J27372K75024M24909N67752P42682J003180J331424
9181D303968J690289K081345K469071K700213K481249J536640N938j431089
9173A5837624k181256k241625j942075j579021j287266j052517q40419o80670
9165D032775n92324n56532n36515n00571m64626l88125k07953j8523L6145n3303
9155G50448j94206l24020m51568n73458n98187m60338k43323p9846q0458k38442
9145b493398l70197l07339m4746K40812L63903L34959K83264L20832M35085M89362
9135g47463M23336L09336K01198Q8703k8312q8896m0128Q8611J95689K06169
9125F08243J11076l6810j52138j81153j10785J5302J53438K68125K71033J43772
9115A090103l826j20356k37732l26773l82510n14459q05664j180548j413653
9106c895418j188963m50423L12364O66040O45230M91493L86143L61042L48267
9097b324225L19928L10212L31950L49907L23654K47573J39297M5498P478J263j1201
9086b58666k2761L796O7580J15324P3826p4257k59215l80838l80094k95541k05729
9075a616575j15759R438J24662J41234O3227j4799k2698J8403N9527J21344J88656
9064a043340J73055O4150k5575J9609J98425M05001N14077M61314K78445N5036
9054A100197j19267k00109k44467l42277m40914m38128l82323l71656l51581
9045a790525k22041k1531J47164K23779J92600Q4935l6083q8674n6172J7937J07809
9034a440802J91026K22401J87844J36427R3941L0519p3361j68819j98258j88246
9024a207328j84604j42772l5684J01784K02964K16237J53116K4202j20768j66279
9014a159132p9448M1781J02219J05921Q5475L2627m8097j07148j01121n2229m0030
9003a219182q7296q4859L8673J92862K75606K68680J91739R7445L2006q783m3719
8992c46828j03332j94039k48214k13636j48290j21416p2987P1507K76542M28344
8982f72349L93459J56820j18488k74691k89114j82988j1459J20981J68264J49162
8972e60403R5855L3716l0155j09853k42556l95075m59683l92027k03608N8590
8962b205199K96697M12462L82199K77973J56881J2710j44500k42405k43609j56365
8952a453156k4111P9448J17334J04776Q7620R2581J14903J41381J35074Q7448
8942e16702M9175M7748M4709J9366m182l0021l7207M3126J92997L03677L01596
8931D14282J98714P3066K0049M4995O4343N0758N7368Q0389Q5901P4213K6232
8920A190310r3085k58609l76037m03909l40605j87596n225J26749J48779P6284
8910a22944r835l5453K0123J24096K29426K45291J41321J8154m8319r4193j79944
8899B87723k56534k20213q2192O4263J63047K05164J60332Q440j95984l93108
8889b59062n48531o20395n80026m25224j60212J35652K89729K24175Q5807R5024
8879a763063K61310L99314L81592K61773J79685J51612R9789K2353o6720j90050
8869b62405l18423l66141l20635k32083j38551m9687N0253J66037K76901L59014
8859h35720L81831L31980K63063K07926J23497k4896j93218k89332k95472k82085
8849f12426k86499k83701k62366k23292j40297k0578Q4972J56233J89618J74616
8839a223720R3676m0344j44353j65590j27878n1174L5113Q0967Q5350Q6852Q6074
8828a285027N7970j0875r5712j25921n7897O5477J47085J03897l3376j50534
8818a384913j83969j75161j84750j72527p1062J07076L01192M03648L40144J58525
8808h61797n3586k18880k84657k62746j93726p4271P6248J73836J67491R8863
8798a433225L7993K216m2003q6833o2334N6672K05780L39018M26124L99089K39154
8787H1651K7597j26307j68641q3624R3673K45908K97124K53653J03142j05405
8777F18771k31226k35721j93096j38740p9872l0227K7390P1751L0326q5428j84880
8766d30952j86104o2566J02666J53845O0613l1202j6853P4927J40815J01068
8756i3743p08q0287r8693l0451R9419J83735J27077k9887j28123r2501m698R6191
8744e2669K15001K53307J43280l5297j60969j94916j69240j30482j05975p1088
8734c09048l413Q5205J53635J46701M0442j26732k37352k09702r1492L2917J05107
8723d13732J02810M4364m2002j24203j36625n5186M4822Q9951O9108K7719O6855
8712c26119K20717L75889L93378K69750J03551m9119j64441k21092k32027k18952
8702A51535j88892j77959k12631k79326l12130k27599n7501P6871J47871J94464
8692h85297J82645R2351j2990o7387o5525l0415L8409J13051J34541N0389r7611
8681e47839j55296l2272J83461L22589L32980K81387J84873O8069J4945K5180
8671F78077K1587q991l2203o9035j61401k60660k68005j87555j27118j27424
8661e42728o9799P1066J48279J32501P9387J6688J0443Q9692J91492K57997K74384
8650F59402K37828J45283j705j71393k91504l24833l03388k74695k66436k75507
8640h66948k76964k39459j51875l3315Q1089J49926J47294Q1736P954M45J00004
8629a000113K87924M92218O26479O33868M91357K54538K2704j64881k76654k71318
8619A096122j71440m3956L2996j9324j92248l87465m80733m23501k86404j51840
8609a027793n1537K9484J43080L45201O01551P37073N81271K22117n4984j19790
8599A405673j8511J63876L26078L81845L47762L12076L10322L06081K47469R2581
8589C875252j34351k84316k25757n5310K2382l6141j00054r4446j12448k23192
8579B631619l52254m13387l80862k84190j96452j40446r9317p9081p4610o3851
8569E47169l9195j5119l6505j05521j26069l3591J18235K39827K73654K08853
8559A031738P9578o4177j74147k18015k18301j68452k8735J16950J23126O739p9572
8548D06732p2345l0130N558K3261j9251j26992k26694k34091j14555L7345O9399
8537b81763r05m0183m8549r9917j95986k48128j93317j12607q8650o7645k3304
8526a400954J3741K7851K0382K3043L6732N6569R9673J76717K84740M01601M85337
8515B25432M67027L28434J59624Q7841J39441K01143J69126K1297j92231l39632
8505A267502l17764j72091l6612R848J615J4456P7257J61001K14213J92885J17540
8494A529850M3554M788N205O877l5860j51013l12270m36408m40602l16312j45415
8483b47606l6865p3078k37530l84136l65296j74299N6269J94192K20305J81647
8473h66397J34612J12468J22057J57307J83421J74924J39017R0831M8988K9844
8463C27072L8353M9491M2421L0914Q19n6435j07255j64166k45215k77690k06874
8452e68565p0034P3357J65178J60600P9265l994k0660K1189N2784P2580R0462
8441E2162O8871L0906N0730J67544L19083L82915L15232J82772O7263K3991R3618
8430A755087J91518J58812j6789k11652l30171l41803k52721j27964l6840J5948
8420H03425N5885P0955M2746M040m425N702j3593o1831m9240N3450J62450K14871
8408A284435K27794K19445J91416J44066N1714r5775k31560k75869k69356l08182
8398I38128l79524l96386l12248j43712K1619O4339j9829q7667n1939N3155J92008
8387a22056L49803M56608M34100K66679p152k88733m55407m33102k22606Q2502
8377F0636L33238M58851M64964L60052K21885J12209J4970o9213j11447r6080
8367A750065m0942N5144J92022L30065M15537M38171M31224L89467K74209J23517
8357D358479J2687o3335j86840m11409o78396q38310q05122o61396n14722m06805
8347a95169l08616j71751k1139Q5809J65754K91071M69915N82224N01771K77868
8337A677737N6092r7176j88613k41185k74413k77209k01613r991K43705M32380
8327A119714M92742M63945L89330K57279N9447j58269l40521m63323n20544m80093
8317H19707l15816q8416R7446K11245K85154L40053L80512M14575M43205M59569
8307C047234M39312L38424J70003j2786j96107l67544m62355m16011k21228J7362
8297B336304J43775J33617J11765J90508L25144L74723K67448N8811j64826l55662
8287C421607m75481n11301m90044m05477k22599k002J53665K13838J76891O4507
8277A923604n1117j23176j35094r1547k9378L3387J02284J43875J00346j3668
8267A859516j15757j46169j03295k740J62036L63152M95489M64733K74838K1489
8257C273292j40187j09819J6944O6342L3383J2503Q828R02M0507J92536L75937
8246C771168M38327L58471J96923O767j46910j93638j29669j5864P7962J22839
8236D486376J28652J14805Q3290J1064j14101k84924m45814n12329m33754k16900
8226B816365L4682K04175K71652K59063K03642J58890J61968K21085K86630K74185
8216D892337J34545n5335j51957j35743j09264j04518j00642j77157l63601n24538
8206C304127n40431m32205k88468j51216n166J11755J55121J90167K82202L64689
8196B990575L40243K06366Q404j77462k39451j65349o4168K6617J31857K20732
8186C278364K33726J64912O2938j6800p3954j29340j52587j14170o1894l8773
8176C152422j0514O2571J42668J62992J13967L7848n5441j95481l66668n36239
8166B508125o88380p45726o32106m07267j96124n4162j0936q0454j73683j36383
8156f17096N2611K49418L41640L44346L42265L71891L66512K82345J53835m326
8146A883441j46741j52837K5866K69517L86406L34779K49431J83050J19820J07048
8136C259780J21216J09720J15888J44721J27556L6063r0081j84063k00930j39167
8126C300703m2150K7125J9936p2104j79492k24454j84390q6906J1000J15053
8116B684321K45963L62600M14641L84943L06970K22730J46086P4526J6106R911
8106D868797K4077l8682k05130m04267m93701l53465l3387K63237L78129L23000
8096D328608K20105J75496K25878K88036K40092R0345m0841q1659o7602n6121
8086E322337m1151n73L6952K9498k8143j03429j35283r3424j9022Q4881K01473
8075E254116K56202K27512J32027l5776k45902l99303m33251l77989k74559j44242
8065C958835O608J60918K48253K56784K43805K23969K01855K18390K82102L07123
8055F108642K39568J10798k5627r5943o8948j830N1707R6653J21275P7170l8239
8044F575226j77144k76651k83132k11668j32379r1823j33091k55205l70325m37027
8034D206781m85953m96562m15835k60206q3669O9981J48494J13309M3912O9811
8024B910063J92679K79949K53564J27336p2862l05911m91098n52318n01035m20446
8014A419921l29156k33921j73592j26565p7069q7999j77298k17995j10345N2107
8004f1912J22891J24743J65308K51942L20399K93558J65631L6070k8102n2483
7994A338045q5494j43837j93484j80298r2785j196O5059J57740K50937K57018
7984A371705J53231J1054q2988j17817j87509l44500m86796m88388l90806l51938
7974i14752m02921l93491k13996O0244K87768M10991M57297M51359M05203L47717
7964D95419K94092K52478K19002J82218J70543K16739K95067L63758L80376L26670
7954C196362K78840K87455K73027J38553r9538l24447m28281m05569l45359k99531
7944B271512k68457k91817l94796n11574n57196n05464l65384j74838Q498J40823
7934f48693J83432J18109R049k8938L0396J10162J47482J37501R5877N2177N9297
7923B65851J15490J25553N7223k2856j5228R7278K12200K52545K48940K52450
7913A589446K46497K03155J14479k9533k21014l88268m64476m49533l47903j81627
7903G1223q421J49617K81325L58026L89778L63163K36194N6251n2612n4289l5468
7892A754787k6508K5742J15654J52099N5993j55794l76574n14127n46689m77530
7882G053l28363j69223q5072p3512m7411N6647K28663L68526L88765L14511K30162
7871H90746K07827K58512L09565L00892K21558P5928m7163m2147M2784P8654L0210
7860B327366l2029k8796N7486J81800K81367K84824K01754J32941J01852K4339
7850C532904j08416j78935j78823k09223k56493k26174j15696R968J01264J23048
7840B493424R3968R1496J49022K25114K56089J96306O4662p6489j97835l00566
7830B995191l59772l37662k57415j74095r5813l356J33505L26648N02661N74108
7820C304000N51871M74091L51395K28088J74958J87826J90796J43629N8329l8965
7810E626018j08202r7903J2159J59142K45201K51689K25697K02118J96309K01619
7800F913847J99611J59876N3865o2654j21641j48045k00815k79383l19044k63906
7790E931711j41600k5177N2813R7852J19892J37232J64014K20589K74770K44522
7780G076618J15370l9663j30971j39661j35465j74751k38482k64779k07034j24094
7770E737088j36797k57408m07595n11258n26862m49401l35890k81085k92240
7761B538552k90889k60882k39030j72095l3724P4657J03712J11845J33464J48576
7751B114186J43361J31735J41094J60077J21977J321j21641j22274K8657K09790
7741B808283K50727J28467l3876j64469k54091k57294j37191O1715K26857L07093
7731B936221L40975L38756K62921J39681P0891N7665q391j60647k78565k62777
7721C436730j42893L312J11029J49290J32675R0752Q3910J83986L69258N66289
7711D984338O94134O87573N87787N19090N12099M63555L07792J14947J0116L9106
7701H920537J27164J77861J95493K44800L68075N12663N55915M59338L21918
7692A1883764K78068L19438L32817K98596K64197K26472J75728J73970K83322
7683A4236372M73167O34667P21809Q13537R59235J105792J218476J345026J547618
7674B3055699J826964K153229K534464K963304L346007L572249L611364L454106
7666D6517386L004886K177567J016034k87810j481178k384969k926507l096524
7658D2538885k928091k535694k141038j896816j756977j593259j338592j014541
7650B7333877o78728m10572k78475k68813l11971l49049l47569l11142k48184
7641B4129374j59216q7894o1350m8896o100O4761J33370J77263J98506K29699
7631B4569517K73706K62823J25809p6855j88505j23406M4383J67756J96376J78760
7621B5430364J48952J19844Q7828M6745L1926O2888Q9672Q1482N6223J2100r0111
7610B6077913k42895l71197m49247n06873n37846n08247m31418l38444k47142
7601B2444604j87140j79712k04130j95132j47880j49715k32428l31069l39662
7592B0477736k03119k748J40310J81379J33936K9771m6783l2650K583j8539o2541
7581B0599335o6313k1685P7636K48259M28606M93587M13856K81250J52931L0930
7571B2638392r0472k22489l30812l49415k28834n184J63415J53152N695j29653
7561B1603795j27514k3821Q1530J57319K29002L41970N06816O81388P75980P23670
7551B4950135N55720M00979L46996L72790M08834L73479K59939J47217O3182n8767
7541B7820504k92616n88825q25935r42960r74174r82961r71602r19981q53600
7532B0467850p75060o63673n63641n16172m88750m64934n14107o69757q19640
7523A4992116q77125q61735p76180o32980n21236n07810n53355n66704m71327
7514I223664k75048j14102j13484k18139l06810l16270k77849k90877l64191
7505F946894l90559l06836j37259L2261R9265N3783l6521j13898j56982j57742
7495E832406j18060q2262j07872j67794k16703k74390l44385l93878l77823k38445
7485C510794p286J88537K64037J79179j6409k05740l48213m20623l36440r3393
7475B714443J72901L23125L44923K97895J89091L0401r1393j02122j0058R4250
7465C963456J42234J42473J19272R1949O5529J654j06149j85025j99772k05020
7455C830601k61948l64192m53645m81235m19287k52388l6874R2179P4454j1693
7445A715972r4103j71548k42729k31796r8816O3782J36996R0011M647o132P7358
7434A243642J99119L05422L17249K02540M2908o1728j08426j58552j82918j05075
7424A694181K7798J15507J28671Q7837M3097J7523j4859j2829P4849J88501K57425
7413B607701K69303K24394J64824J37669J45505J71468K05124K57460K83712
7404D467160K07790O4054k1699K5878J67779K68609K39774J19390j7199p9863
7394E441673l9809K2786O4229J16916J48447J17124Q5915J38291K61863L80489
7384F737924M62094N07739N13791N10462N36161O09801P34263Q78568R74601
7375A2465404R32546P37897M93711L14635K51058K86087L72073M18406L29169
7366A6600986J07216j50486l51787m59779m59178l63287k57178k39692l17400
7357A4109415l85083l84234l84628m77872o36486o81149m91777j78382P5056J45499
7347A0710359q0110n46518r57412j107502j009516q20543o51120m87929l50606
7338D699103l08469l06705k25229r7135j1180L741j07071k80614l21264j69499
7328B875678O1326K05037J69732J0635j57076k32808k27207k59035l42442l43512
7318A760328k15397n8493N8982J64462K78424L44009K85786J09093r9432k25401
7308B402361j92489m6073M4500k8458k00212l54616m52065n07877m84122l29848
7298a48899j11810P4983K31090L50698L61236K73452J99712J67788R1915r1848
7288A398317l49879n90576p42948p90076o69213l18908J88250O76449Q89526
7279c09058P26576L74787K5552j91368k17340r9994J01582L25499M97500O19069
7269A852805P14650P47083O27230L59126Q2736j16673k93096m82245o01414o08858
7259B281344n43729m27954l11103k78161l20045l57458l58048l14271k17635
7250h47060o7211Q8870J71371J81897J83006J79648J41430R4094P8480J26426
7240C30951K41485L53857L87885L52884K92598K06724P1849p0759j38649j01505
7230A927320l2325j2596l476O0450J46418J70946J39385J04124P2414N1144L1232
7219B655036k109j7431K6000J05322J41557Q6675k8939j10783j00050o7228j02328
7208B585722j77480k24609k57814k83411k42753j23259O213J07101J82527K03563
7198A775800J28958q799j31778j83780j73474j42044q8689j4564K1691n293m4319
7187A133709n9105p7067j59055k86495l86875m61265n24903n39898m84058l89966
7177b234978k77098r5895J52372L15760K95383J54419k3494j66320j74148n318
7167b059317K51557M51520N21988N08395N03930N35608N29824M18149K34913
7158A896567M9146j07575k06285j97444p4266Q7086K02992K46372J91075J1764
7148B099432k15004l76855m37680m07309k79712p8107Q0144Q3964j295n6340j14395
7137B96843k29216l54262m00990l08310j21343L9914Q8648L6717k1937o0324r5584
7126a129844o7477R7505L60621N98327O98757O37844M87655L12714J72469P7558
7116B246129n5539k47424m20319n19594n47810n11234m29393l52932k91922k10241
7106a340279j11806l9579K6224J26724K21769K16061N5727k35245o00466r42180
7096b623050r95628n78964l3910K22971J88010R4203R6634J76623K42217K34808
7086b976086K06944K49507L64158M81286N15010L85422J25216j06543j91019
7077i46105j31258j0159J13272K29245K75532J86228J4669j10640j23498n6047
7067e58761K6537O3681M5118K7237P4255J71243K17103J39876m4278k65129m23491
7056e26609m24143k91363j16139M6020J63004K08275K14115K66263L79730M54562
7046C73715L84735K22216R6260K3916l6041o6502o5661r0547j61142k15386j63559
7035C02004j0297J47916K23626J95771J24842P2776P898j16835k73745l76691
7025B97265l82939l17245k03809p5586J734k618n4054r6038j08801r5445n4237
7014a091773j4887j2434j4728J5046N9561Q7335O8027n042r6121j68211j96795
7003a370022j96822k00952j80852r3305L7320J47194K38358L50990M57122M71713
6993c39256L22281Q6892m6205k1727Q2378J83184K44492K47285J44940m6098k12403
6982F45763k56801j98223j35881j30896j49576j35158r6662p4830q1813q2202
6972f96279n7611l7340m903P3827J86726L08368L87255L35184J14304k03049
6962D06482m66832n69334n38634m60298l74101k54261r0134P9066J94760K32807
6952a840479K13085J61822J48313K08717K31956J16255q4358k02058j13830Q2337
6942a078240J92839J55907L1776p1192r4107p2879l7424M1615J56567K24061
6932e51077K20292J99293J78270J49708J18130R7461Q4027N4117k2820j37587
6922C89814j98615j64340r5108j3530O8650J20865J39875J31904J28667J46649
6912F54831J29146M6730l3168n0161m2984n5656p0077o4118o5569r2380j22787
6901B33807j28312j39653j97297k13212j21149k522O2659O4800M5978N3696Q8868
6890b52337J20918J14742P1842N4931J24457K34544K96250K73094J93817J47495
6880A379753J21088L4445m8504p2736r1623j26470j27849r7446j26415k40815
6870F03428l69215m63358m91580m13494k26102K2798K45995L74865L91507K82838
6860d2318M7596k06751k84561j02335K17681M73066N32308L96905J65896k6643
6850A170844n4775O9357J74644J29721p0864l22481m60048m10005k30216k5637
6840b9460R8313R6855N3455N7415R2417J16046Q5065l931j16958k17350k42368
6829a0501j54701n5886n8160o8528K5816J64406K47288K61613K32977J36687
6819G21011n0324k13887k33314j39452n018J18867J71679J21189K5878k8088l2454
6808D56087l5586o3767r1271j21557k11288l18519l46680l05217k25866j10759
6798a374423J0186J01404J40530J17234N9820K7077O8854J44445J38745K3756
6788e42372r6617j41014j58014k25080l25415l57124k48298l5151J38946J44879
6778a845260K1547o6559l4937N6896J64282K89372L82630L80590K72294J06626
6768b72519k1234n4754j4236N8247R3954N5723l7012j31326j44855j05318j22331
6757f95661j55584j22222o1745l6117r202P2496J44326J25260O4604M6991R2018
6746e34836J41376J08463L59n6958K8990J72357K27195J33866m1641j67236j49184
6735a37249n481J17350J15713M629j66462l26861l98218l42540j89032m4003J2735
6724a359419j4859q0026j14005o1304O7594J88813K12152J22872N782p5719j36165
6713a244284j95435k34017k37969k32048k21854j71805r2223m3444j6831O761j3299
6702b696448n2571R975J78734K72522K19262J59256K02732K97533L25307K82386
6692h01312K46208K21216J71394J03896N4967N4641J01908J49094J59964J39202
6682F01178J07895O3299M2727J49304L32019M18890L94649L79913M23617M35304
6672C348795L29187J02060k12990n44656p84511q43693p57039o29259m74812
6663d66918k90000j67163j60657j64260p9731P2098K27686L77659N38740O40946
6653E28400N63082L24794R6208j2924l0643k7533l5144o3184j03400q8725J3244
6642A164175R1613L9374r8784k38803l50806m00231l61592k61421j37275m9155
6632f02905m4000p1578p5091j24905k81941m34909m37405l35511k64902k55696
6622b928843k39499j16940J11594L37105M98957N90667O01672N72775N59201
6613a3311N24579M26639K64214O1700j20123k00821j12464Q7697K73097L69124
6603A560331L38350K27844J57156J80771K50037K92659K37848j0043m80678j007493
6593A746782j215833r29516m21739L556K36388K92648K29184R5810j2326P400J23219
6582A55573J84224R1002q3857j77711r1178J14176K86631L65944L57632K72406
6572A474842J84771J93309K55132K67390K08466Q3345q0382k21860k87979k86612
6562A790422k86019l30396m09047m30379l47074k57775k53868l01848l34350
6553a160334l32547l00904k21026j05004r148J2186k6431n3298n0276n2573p2983
6542b372338o6470j873R7193K04200K72807K67241K12430J31929O2433L1666K0277
6531a140505J3332J2256J4189k3335j33058k66559l50387l95144m31442m44145
6521c144798l88860k15844O9965L71896N70908N96438M69348L12249K00635J53854
6511a004209J83437K51760L20877L62565L11190J47264m4258j81064k24080j96044
6501g2562j87260k35423k91479k77091j48522J5845Q9673M9030m1440j45813
6491a245042k27606k19940j14574N3238K42406M02847N20276O06650O59843O59973
6481A338071N94166M43629J74721j70716m45733n46761n08346m30432l81120
6472F7479l25621j89903J287J21626R7987m3414k12628l41006m21488m21415
6462a667096l12561j52046m1108l0918o5093q5155j12177j29481q9960j4690M5341
6451b654944J17041K55824M39408N70404N61697M23390K61804J69520J53137
6442B97281J64018J27810K7673p8093j37293j32437q7837o0477p6848o0357M8548
6431C1988J51080J52155Q4464L854n1762m969J51058K69937K26598K8276k00078
6420H42601l37177l75428l69641l54504l23667k72704k03100j05948r928L0576
6410a478920Q580n538O1367J55259J60557Q2971K5613L0809L8628K0794J9162
6399h80718M2769N5489K7090k4298k9430J4358K7215J2635O2189J56049J71146
6388c65506R7792J9414l3642p8575j23590j26730l8865J18335L05259M74365
6378B48257N24604M17157K02891n2095k78391m17023m60276m41786l89457l02950
6368i49069j61993K8329K23194L80769M59430M14331K71046J10012m1982k12927
6358E21140l96606n18019m99755l64713k45487j83363r4571P2231K78429M24443
6348a006271M54204L73470K17539O4182n183J4893L5215R66p706O0375J25678
6337C27362J05983L6490L6148J13259J52275R5261K134n7376r2789j42476j98531
6326C77740j53987Q1538M06043O50789P95890R18017J038124J141511J226358
6317F482023J326270J497729J792168K202105K671603L262277M113979N218274
6309B8566428O318424O814289N862578L082694o83589l859113n536471n822614
6301C4742626n257681m390526l542304k811536k230071j819974j554336j335220
6293A1800978j103180r01686p67517o65338n40716l99055k60149j13642K512N1872
6283G104079O0359N804j29842k62020l00421k39433j12250N9390K46800M13523
6273F845989M68572L90038L04688L24165M36412N70586P48097J032164J419169
6264A2539880J867201K329026K764424L138110L391862L431610L116876K345538
6256C4924527J182684j58562j402985k303125k771690k885371k791307k625448
6248B1168723k402158k095160j758295j491788j345375j275313j192075j018234
6240H590325p74782n82268n34887o12255o98097o92757o01641m97460m20935
6231C175243l41402k51800k13988j96094j12015q213r144j13817k05421k04469
6221A518880j44990j09933r9256o5353l4800o1908j18471j26672q1462n6623p0968
6210E48444k9443J11002K22679K08770J37645P8870J7672r4210k63860m02932
6200E34637m11538l34470k88291k58739j79980o4033L9254R2335O4514k926k2369
6189h31606J2770M0100P4189J95685L39688L81611L32244K61448J78291Q2147
6179A066567K6866N9908J52507K35494K45220J76786P3815k7545j25311k08184
6169A676123k26501j69169p5568N7869J93927K19649J23625j005j17313k65809
6159A415828m31914n45038n84652n43194m07609k20093l3660R5226J19389Q3204
6149a052513P6883Q1002J9617p1198p3766L5605J57375J95414J28147m2726k18375
6138g64535k58962j75235q7303m4683L594M5994J6322n0687m3737O8957K02123
6127a088152K67856K48255J82917Q7937l8614j72514k54479k49257k08506j83009
6117a407566j64438j40596p7376M7760J83909K54989K49541K13649J81801J58457
6107d99870J29617R0748N5671N5394J07269J65306J85386K01829K02397J21676
6097H15423l0235k04407l78411n55538o79688o24639l60160p1397O6865R0379
6087a931808J08112J59057K09570K54249L12311L45288K95372J78736Q0784M9395
6077F1066P2953J12217J23206J04844N7189j0767o2918r3925j45792k42225l48636
6066c72788l69550k46090p3894L2728R1038J87559L18404L94681L60910K20846
6056E43844J4818j60085k09909j70015j54916j63705j04455j8268N555K4776J07307
6045b85053K00168K09496J08137o197l4416q625O085J4599N9864J33666J59036
6034E56760Q1822o4455j74439k18792k79497l65312l79603k83012j46433o0346
6024a333307n3826q7333j22717j46907j21207N41J74001K91330L12498K75220
6014h11707K45569K65820L18512L52540L04511J23409j05555k19589k14122k22390
6004C6998l10221l52406k29725l4724O5534K7795q2620k11798l08509l00271
5994a699947j52762O5922K67952M45581N64530N40965L56741Q8989j64503l17617
5984d149l04197j63589l7577J9879J02117K73091M50823M96032L52202Q2260j51058
5973A115834k27332j75534r4428l1681O3678K20647L33024K63045P1266m5524
5963A492995m1892k3471o7925j61169j95171j37956r4453j17220j34080j07338
5953D12320n5707K5943J10024J53319J32850M3962n6403q6257n7071n5333j63880
5942D03767l59286n03063n23686m43105k77867n0368J51069K52030L09396L82163
5932f58950M12062L76994L15500K06211M7990j11180k53612l59313l71700k78563
5922f74561j74142j58858k05982k05878j35983m8170J9920O1953O5726j1831j41302
5911a609108j90901j18745l2358K5190Q9672J55873J97636J95737J27879J526j21414
5900a279013j96812k38380k31035j26774L6292J54354J92458K01496K33376K59547
5890i94491J97087J8916j94659l32367l80760l90235l40150j60437J18604L51016
5880b107476M36531M37713M50465M62612M34098L78081L09691J94630K9113j37951
5870H87507k46039k31327j33652r4299j50659k06091j96620j25607n4944n8335
5860f10066j01655j16234j06549p0232J3276J05376J51199J44316R2399K9895
5850d68275K7427J10893K59900M08006M84417M68285L73716K65974J85237O5850
5840B181430j62981m29762n92017o11958n27071m00738k81179k23130k68343
5831a315749l36104l14883k31866j80293j63735j20250p013J27118J81586K09332
5821b151857L12816M09401L98339L50638L37621L41252L46120L31439K66471
5812I42240J11395j39323l81461m47800k76588m190J68709J96052J74521J41389
5802D84944N7347r2819k31942k45668j54092o4302n380M5143R8814J25709J07058
5791A24812O3406K4692J1493j2176q1422j71946k36528k35864j68019o0414O3595
5780f78371J93569L05036L36346K39721O2264q7196j53627j42878p8190j3732
5770a7058k465l9374n1287N022P5033J12254J15852L8369j37401k82153k88940
5759d72148j97494p5660M8348J15078N6757j11244k71927l24187k83772j92845
5749a709094p6961L7266J47774K26563K00825Q4911j6361o5496r6381j29829
5739a396783j50542r3620L0161J20575J52997J72860K05219K53151K78790K44123
5729a83069J91316J68655J39426N8594n0308j52185k42043l02204k99462k42990
5719i14270j65910r9970o1112l8413l9529n4454m334J30758K40238K48729K10448
5708e47819J85831J74213J97692K75318L23526K65859J13666j08596l43808m95904
5698C9978n14260m08529k22134m2539K7310j9524p9043k5362J85628M53909O05981
5687A415N50579L63257J73601M4132k6529q3851j72765k80488l47596l53295
5677a31540l41215l08947k03142n9712K3532J8548o4927j99722k54642j33753
5667a655520P0958J97042J81938Q1221l8053j56085k70774l17341k11818J0324
5657b108108K18355L35662L44499K27946L4449j40445k55554l11712k94349k12903
5647b162160q9572P3530K53819L85374M34551M21373L74334K98173J78719O8154
5637B36295N7394J00941R7093L0141m0020m1871r673l7389j40278k56904l55428
5626c59699m24866m39615l54335j51046M6825J26065J33515J05838P932j53813
5616a463199l20368m35203m45995l15076j01952Q1227J76976J81689J53045J89663
5606b299193L05174M06905M11128L19159J99687Q7379m0288j65742k38808k48116
5596a262715k26553j94306j35759k6024J32728L16457M77396N65280N90664N95609
5586H32777N60380M47970K81043R3424j05217k68928l05001j67738P7580K87568
5576A733858L55909K92116J87224J59389K74145M70939O17594O60150O95545
5567E446869Q37984J078343J351619J657834K026908K423243K823436L233361
5559B0879597L527208L507130L077205K241997J058312k87156j488754k278376
5551C0237163k620840k694721k645117k479186k201485j913975j703590j591964
5543A2386285j547581j463354j257581r89234p89501p20312p54876q23051q25494
5534C215301p07531m92489k68820j37604p7968K9085K04348L44256L93075L50946
5524B852599K18664L9270j18853j84646j68647j68456k00390j91250r4698P4135
5514B057728K55782L30139K38760R3544L5643N0572L7222k3837j03045k01346
5504B771162k89755l13943l04119k99318k58353k13561k49084l21771l36010
5495A85248k84398k30737k22262k20842j82266j18742p747J16180J24243L0452
5485h10871n601R9641K60172L39983K80913R0161j54211l26522l65250k95028
5475h86613j80203r7390q1369j04947j19158n1094J02459K22483K26258J22612
5465h46962m1207j63306j73136j40010j64720k27231j97288j8600J92141L12191
5455a468128L19123K72305K46329K32046J44980l6066k13302k57460j34693P3797
5445h21069K76059L93289L39752J52688l035l4465l343O366Q206q199p1495j14678
5433A20076r7304m7783K1351R9068J06204l134j25770j42685j10050j59507k70080
5422f09614l01123k00154q1829m1569o5947j23785k16488l08161l13828k10996
5412b473494m7222J20125K60404L27437L08857K64030K36548K39462K51764K32643
5402b79446J95578J60651J16473R7698J28290J66350J82684J93092K16377K53616
5392A431363K87231L11037L35371L38128K75245J52805J2413j71970l91399n09358
5382B070866m29533j89449Q3372K80994L40135K62536J60421J27312J33333J46442
5372B986429J80858J96895J35480N2276N7907J81100L76374N79205P41923Q55304
5362F343751R15369Q61100O80259M76826L34579K69070K75844L31176M17145
5353A0905119N75079Q13108J004617J048628J014763R84699R33769Q69437Q70645
5344A9019864R36464R88364R91778J009092J153755J510787K027012K460277
5336C0097393K619989K603340K631042K796218L060295L452719M061246M899970
5328E6222212N945662P246236Q930230J1140513J3978484J7485298K1698433
5321A42647068K6599817L1841444L6421190L8743738L7523411L2957412K6613439
5314C73347519J9702414J2146557L468383o490911j7379224k7647863l4876680
5307C22270195l7696361l6647154l3260400k8931235k4575543k0670288j7307640
5300A23181574j4436605j2020646j0041920q493070p305039o343181n539311
5293E9001802m928955m521304m171426l723031l200711k724545k340257k010465
5285C1381108j683733j378194j188201j116914j062811r74179q65131p35775
5277B2376170o04733n08759m59744m61719n06534n36242n03393m27131l63428
5268A8004487l56483l92835m18980l83628l15812l19467m15712n24809o38170
5259A4238591p95171r48497j015702j003278r78630r68677r29233p87689n25423
5250F286291k36475m6729L0861M8161M2804M7527Q3910J22561J13568M0650o7558
5239F465571j64137k23421k42327k03824q5151Q3354K16299K45665J62784m24k09076
5228F045313m20585n62249n57553l89971j45350O3042J84505K26573K23370K41239
5218D908334L15301L39916K37582R1110l020n2390q7962j00293j38459k59625
5208E250494l83217l79590k53486j16946k3769L8338O8311J2645j32903k55380
5198C824497k66837j91072p1294R0078K50618L52812L74963K89072J17962p7326
5188D693473k53628l74529l89947k76010j09250J1779R0951J64291K03108K14260
5178C974498K53993L43205M75788N96279N77690L48844L0114j89713k34744j35297
5168F040657K6939J25625Q2718k0342n0293J453M1834J191j15438k47977l12959
5157E573408k87442k18094j66489j31217n1545P2689J88244K14624J18069p489
5147E304758o0850j957J61362L53950M65639M19551K32254K5694q5158r2592j7492
5136F705159J34180L09622M13488M25010L82914L24177K87017K66528K37678
5127I485773J75469R4751N0659N2378M7700p525r2614j65704k46627l28992l57559
5116H707709l13496k41943k00131j66062o8262O9786J62087J93084K08734K17809
5106H569315J59465j2345k31400l48953k91459j38620K5672J93734L52446M44631
5096H722486M00472K18186J5716q7796n4222M3165N6423p9210k61311l65396
5086H608513l70984k69371o1747J23382J50160N2433n0057j11138j54661k15335
5076G701195l16863m09604m17814l57804l07937l30745m14850m88938m76604
5067D180036l43436j49203l5832q2681k10281k58745j11890J77499M09143M27807
5057D002417K50136N2156l52Q8678J61269R6610j9004m9562k8063n7889j61117
5046D335279k80903l29558l08893k78144j91266J3074K42782L32363K33606N7983
5036C826323j06116k37327k80044j87936l8734K5691m186l4202l7527l4184l8235
5025B853523o6816q4391n9614k4897M514K4350N3120J11943J35328O0054l4859
5014B972255o5751o0158r219J07064J91558J64388M5816j02202j96119j61460
5004B886172l2486N7662L5214p6615k18779l21503l37613k45302p3804R6663K20149
4993A989758K77130K27751P7839p6833j32512o4591Q3805K31172K98735K65159
4983C177413J87550J64502J93821J76420Q3321l2502j04909j42499k07778k65070
4973C230269k36255j28612k5056J3278r054n9135j58192k86439l25221k45850
4963A769733j39040o9143l5842j1803L6727R1365J12476R8989N2849k9517j23050
4952A753744j69493j26681K44J87530L30588K92641J07713m5058o2872j1982L9923
4941B296297R6073J41018J42503P8427l7785j66464k95737m13164m83040m87740
4931H70388m24706l31015k60173k11054j43504j8291J42055K67206L42999L98203
4921F32108M16988L72204K59451O3018j69658l10096l28799l13688k85395k41935
4911I4198k09544j70209j02672m2740l3616l5944M3062J80100K80143L02401
4901C05179K42524J25321p78o6922k8292P8177J77597K14979J78766J01543J4601
4890A342695n2069n2464J661J5538k1406n3259o6265j6606J16962K05379J50178
4879A570344M5675K1942J22132K70698L24027K33575Q1316k3203m1726j4226k7921
4868B562633j05948j36922n9827J2044l1611j71457l19627l76144l16428j82059
4858H74654k7203N8566K7413q2621k06524k76942k53493j39826K8928K08018
4848B10970L37599L46709K03579o8881l58552m85313l65397q9399J96341L98845
4838C26501M76181L92617J23966k22455l86785k84071r8320L9828J28724J71624
4828F67810J73010J39989N7704m8667j16789j18976p9378l9352j6548K7700R8587
4817G45090J15355Q868j61531k47279k12695j27630m1710J7159L8305M3919L2322
4806B10173j9278q1449j30939j76271j57893L514K72857N06148N49020L86420
4796A362302J66656M3608J7312k0407j37340k79965l75497m44580n17177n11129
4786f96217l45076j03051O8104J27240J35316J56041J64031Q3824m0112q0844
4776e30744m0582j1826J1870P6926J39601J22558N8491K8325J9942J605Q827P9955
4764c5052J71197K26609K59904L21727L95208L98198L04890J56510m689j44548
4754B049954k52778l43008l94060l80203l07216j92627m0757J18754K04250J68649
4744F30958P6117L5830O8696J07937J16755J20091J36159J59484J86137J90033
4734A828197J29140R200j07905j66562j62927j47057j36016n5910J22334L11945
4724A624439M05985L53878K08466P1422p194k9028m7690j01851j48801j66180
4714B163446j84389k32505k85086k55450j33417j1941N3108L1054n6591q6734
4704A001495J2297J61554K59653K68983J96678P9111J107N6397K33831L74250
4694B645356L35487J61324k5999j77497k91988l56402l35099k45493j64727j52900
4684A392062k34737l75861m90462n35387n24127m80922m22298l38196k09009
4675b218937n7814Q1619K21592L44779L75022K90802J62283R0366J44237K96185
4665b69866M42039M91061L99193J99201k3795j82823k34081j99005j15295n700
4655E00929Q3339J05599J02247J21137J43951J62646J82237J69203J08575O4234
4645A744097R8217J61126J62411J00250Q203j12291k04342j81861o7344K8452
4635A736918L9595o397q0239j67934k27807k62615k79553k38088j88215j65170
4625A60495r1792K7187J12257J77315K68839L62656L82656K76413P7902j18396
4615A635532k52747l19014l16238k26563m9122J32534J91856Q5897j22221l26889
4605D33025m60270m90880m08264k60889j23143l9999l8892r7693j48299j63378
4595a798682j23089j9660O8007O8176N478q7731k25646m24663o20762o54027
4585c812599l57679K39319P69612R16058P73215N54133L84832K79871J97487
4576e5751J51025J55818J50818R8522J5446n7152j05101j50389j87502k04885
4566a89151k06032j97709j86239j72255j23723n9768l1877m560J04715K93591
4556g73008M37447M60437L98690L12134K23590J11383K775j7580P6461K28850
4546A461179L42717L77486L47109K39544N7730j42500k73060l13862k94957k09074
4536A592312o7953Q5811K21249K94643K44653Q9906q9837k40231l22566l21433
4526A486554k82057k56231k41204j90830j15934r6504j43220j94631k13350j88680
4516d36087j18962o990J50284L10245L98628L75512K35186M5541r3994j97530
4506F61833l08868l62291k80333r5260P5024J57565J32917J8885j00665j77979
4496b79172k16180j88547q2356O3447J99726K86319K68465J30745m1110j56619
4486a5282j70217q7183P0082K76936M18704L95306K95054K38185J91410J12648
4476A725643Q1454J52346K28509J86320M2866q8874j26686q9469o3724r3314j34942
4465A820129j33260p3064K8976J48952K47475K69129J91332O8573J1081Q6061
4455B665384K28841K72037J12507j75850m43083n47491m41912k52172j55311
4446A262950j92403k82629l83788m74109m91159l97233k37092q8177L5975J73777
4436a073888L03243L67200L67856L45692L22169K88850K09771R6714K2569J4515
4426A264691O767l4563m2139J5716Q6750J44940J99830K42152K47110J78221
4416B309475N3873m569J03433L82208P66276J176637J578019J908384K031325
4407A0305061J759697J000635J782q24468j255086j309886j134756q81934o55200
4398G005845m70101l08661j87012j20972j19520j59752j84187j45535p9964p1579
4388E158562j21142k09547l62762n56222p03788p43620o54878m89367l31392
4379I85844k31014j83754j56678j13214k0321R9394J80681J98154J22521o3170
4369H18443k61617l41389k59359q9918O247n4033j68170j85794q5039N1974J58650
4358d10005K00971J43727L458j26342j94270k12920j68632n6756J05554K74457
4348d40758L59787L27566K42174J40648L9873m2835j31268k10312k23216j59957
4338i8298p2554n5504j21373j58545q9936O0495J82490J61827M3669m6130n9667
4327b53526m1344j6616L6653O5796p387j23160j66576j28329n3884K3704P6282
4316e88387J18822J71533J84650J56868J69287K38756K92036K53704J36348L4019
4306A167636p813l0148m9575p2033j15047j49483j11611k2431M430n9037j19115
4295D35773j16711r3220r1635j15896j60238j97375k11822k03300j67243r6844
4285a018511M9812K95972N63770P37015P28833N27447K35981Q072q6046j04379
4275A937966j00077n4203J8904O4734K3109j12109k20064j81882m5668P4293J34711
4264A539714J41630J05617O8995N8804K4472j05485l16633m90699m98352l58813
4254A69250k06412p7877Q2797K45117L35564L70803L66547K91737J56843K7801
4244A762170k2056J9254R5567J53582J71304J20328J438j29118k26249k93979
4234A652241l60636m05579l66849k56176j28785J1718J47580K12020J73713Q3913
4224G63160K5670M0337Q0833O2666m0123j98565l47634m18006l88628k63790
4214f84080o3180J32865K52259L08425L36301L45626L29966K46032O4882j74784
4204A094312l90645m91336m50039l60485l35344l71345l91205l40742k09347
4195b246176k9392J65420L43202M59554M82468L82393K10761O6859l3129j28213
4185c26253j95681j83122j03640L890R7057J22221Q9828M7883M2578Q1316R5232
4174b28691R5576J40439J62094J07104K5611m5006j27894k10098k52457k70640
4164f03962k32725p8479J01579J75542J74712J73937J75242J65042J35264J04432
4154B90584J12451J48832J85923K33943L00909L19536K72578K01057J09291K0153
4144B195257n4003j51862k71838l42342k99636j66968l7846M4699J13491J90851
4134A219803K36248J70888j6366k16886l44964m35536n36866n71818m45461k25101
4124a166059l8822Q5955J79523K30118K42434K54443K39553J83519J83869K76913
4114F71446L26059K11472j4975k05505k72402k31462j65053j72245k73780m07790
4104e34235m63692l61469j46189Q7442L23972N40628O55147O02298L88764R3518
4094A186184j72332l25283l80217l76824l38236l45271m23994m97563n54655
4085b228191o70722q50532r14244n69777J34122O51503P04968N41088M09856
4076b791929L64994L77621M12083M23875L58207J87079m4509k52745m07001m86801
4066a859126m16582j92762Q1685K96565L92338L43883K10621J12095O8339J2692
4056i50252n2204o1878k2771L1715Q4613J04846J16440J65390K33064K55425
4046i5612K03904J34596R6963Q9174J20970J57622J52300J01445R162r7860j80129
4035F92535k17173j81480n7299R8436J76926J86651K02745K14546K21167K42332
4025A579386K64121K28300Q8469p3509j23979p4713m5167n5416o4822j09356
4015A613314j85205j96902j47415j34637j60575j61561j12068J375J41159K05598
4005H63083J78305J18650L8880l2941k5455O5182J67460K22104J89258J05801
3995A890327N8390Q5733J33141Q3721p1069k03524k38475j91527p2168J10729
3985A585278L11668M50196M34118K71104J02268J4829m1288q9057o2135N4011
3975C030992J46483J15178R241r6294k12825l33394l80546l00954j47638m6105
3965A784138l2082k4916P979M5024K1085j22837l11949m25487m33543l85221
3955A22191l41564l50524m38205n26371m87496l09809q9818Q5899J63398J27430
3945b044869Q0802J39069K52399K79581J98232J10353J17180K37072L72921M24485
3935A67225L87697L21106K51093J62531Q9290O0678L9122k6817j17707j62975
3925A171243j54744j28224j12828j21457j13967o5374j1045n493o1545j24798
3915B71768j52057j40249q3433j2398K4472M651o1418j45488k17017k59320k61295
3904a031784j96645n0538J28053K68329L46142L52418K89277K20246J87342J63064
3894F75904J42014J34914Q5650o2165k62502l66711k68406n8758O8579M1228l4177
3883I5570m0877j2858n8614j61609j85687j21258r4023j22348j06809j4715P4687
3872g48541P5799j2534j06287j15010l1620O2606J10297J28602J26430J02236
3862d08022O4653M5198P5745R6514O6055M9891Q2513J23084J12111J7972q4583
3851B41131r0563l1254J1365R014q093J7357Q6190J72978K55062K89210K26630
3840A179027O2720j21874j85820q1154P5611J45873J06904k366j14199j68346
3830H96376j65929j40942j44357k02132l02844l91011l71696k11197K9073K27784
3820g76875K96479K69467K51003K79293K99166K28713K0566k50751m19613m10076
3810b12628l13753k57964k58947k47769j95073r3294M2820J37866J64812J68413
3800a065517J60740J59968J92152K31925K19350J49095R7429J23961J87032K07526
3790F63661J81884J52906J23840Q7373N5620J300r6939k00897k42544j66985
3780E59219m539J09805J02079L4393l2888j15216j90193j82891j23064j03435
3770E3270j48354k09618k23870j71368n4992Q2650J72178J92651J24132k6081
3760b09402j77363k85010l64238l89867l21400j91310m6166R0829J63969J47089
3750a582869J21757J56420J81059J21375M0251K1054P4945J62903K09346J72375
3740c21384O1088o0838r4343k6143K6742l3832j50288j84263q9917N2087J02936
3729g18155K8602p6964j22714r5253m3642J1026P2937J46750K47097L68644M36960
3718B55288M09172L47029L11543K72897J80035N8843n492N2319J82027K40738
3708B304399J79825P8329j3800r0133j61247k06007j65978n7421j3793j31411
3698A722763l42609m89420m55124k65011l6015J70697L38561L97659L24523K05800
3688A571824P6179o4578j35702j09360q6168j36791k42773l27612l02379j71445
3678G1195J423J61415K15354J40698K8802n8288j23979j83515k15373j74053
3668a36321o5665L8353Q1078L2463p4077j53099j82536j62893p9241L7746J27392
3657e36800J60649J76352J97863J56403R821j45945k02073j39996P87J58245
3647a64694K87027L70725L95925L34198K10914J45179J62491J50070L1387j66564
3637A756658l63922m72573m65613m15834l76923l49834l43128l40528k90843
3628a662540j80577j6445J64114K78834L18180K90142J60894j9880j59603k09566
3618a036447j65539q7670l6218J1722R7064K03289K35830J32419l3323j35895
3608h14768j32293o3210J137l61o7801j29643j02216N8846K85558M31853M47297
3597h5601L80903L11826L15044L81054M32678M08998L03015J90690J83976L15055
3587C137638N66553R60215J520930K237334L052189L781478L976333L078524
3579B2311194J055061j165519k503697k799687k538499k142502j768267j441895
3571I006189j222694j157466j161358j126912j036565q86078o80069n03758m13465
3562H17824l58080k87397k25559k15682k38222k44536k23203j80983j18130l0920
3552a304888O3763J42392K22268L07950L27818K31083R1719K3554J7766k7305
3542I6120j50534l19985m69786n00731l56441q1382J75497K72320K28012J69133
3532i37777J37627J00132N2770q441q5119j65996k70169l60459l63379k60934
3522b161745p9841J26772L15202M65205N62360N70534M85515M12550M26520M50586
3512A573658L73547J64675r1751k62065l50242m07844m02206l33706k61840k25685
3502b23459k15889j95466j19222K27O9139M9746n110l4593o083O9985J58932
3491d51793K32914K43286J43145L331o0635o8501p8388n9461k2493k4524o4693
3480b07812r8227p1105J8134J18222J92287J92791O9429j24235k37865k17753
3470c66134j24421n9702q0695j52625j92487j17357P4677K85676M16561M37440
3460A20933L37989J42409m1103j07911r3747q2800q6291j06514j76739l00676
3450c94450l80015l07446j09995R3694J89423J42232M6801J5965M9469R0687J13658
3439d49977J11940J05201P8263l2984k13232l51419l44980j83461J9913J39021
3429a121715J61257J65497K09313K40998J75841M5912m2589m4151J1698Q0225
3419a17714J20219Q7410l67l6993L7827J47813J74786Q4862p4310k09307k24627
3408a0401j19923K1066J30230K26040L39834M26131M27933L57784K25590Q929k16506
3397A816707l44607l76684l55807k74985j35338K04Q8985J43423J64120J61263
3387H87281J52707J14572K9734p3198j53772k05194k07317j19524N7631K43852
3377G26772L24128K47957O0773j31345k47397l10817l50404l45479l07261k79655
3367f12728k84972l05295k67980j25578Q1180K67702L31036K33321O2969n0582
3357f70927o7048Q897J90673M20011N45204M76260K69003R055k19094l19336
3347F42698l13481l05747l07158k42006r7615M8523J53986K36165L24927M07082
3337E47374M29349L93091L59691L49732L01643J81530k0761l56049q15619j155866
3327B14115j044046n48916m6268K13391K32356J40162P362j17568j47816n0657
3317a147885J26726K92131L33562K26564M2232j38546k90929m23348m65369l35384
3307a780246q4422J43995K34873J99937J32100Q0180L5212j3426l4569k9512n1936
3296a167814j42359k76400l48487l00246j78721n3607M1552J02629J44388J88827
3286a990238K14254J77537Q1256m0257j50929k19217k57268k37917j27418j4400
3276b564597L6021Q2837J31284J16247L6494k0739k4584k1223k1009j7115K1873
3265b244511Q9075Q2286n3638k33176l22751k89059j84984k9683J67331L38039
3255b681071M00830L60115L14196L20754L17383K43294J01101o0569j78415k50880
3245a113262l00084k83546j68458m279J59924K81192L07600K57089J71982O9114
3235f22728p978k1882O137L0189K1744j3694m7779p8666j49753k72699l76793
3224a533902l56619j93507N0522K98185M76468N52549N70665N74841N46596M29942
3214A415740K13918j1402j45489j43844q685J75812K74964K50205J77324J11204
3204B309747M5077l3468q9304p7577n1531j11503k45234l26438k88549j71766
3194I59454r157J50700K40199K58397K02029L3900j65210k32393j48665k3317
3184A265937O6486P6521k3073j81058k71099k44585k04604k25956k30518j54373
3174a26322o8910o5640j22250j53487j57645j44842p6691L3835J14426Q9346j2880
3163f91060p6710l7786P4461J82620K46033K69412K44216J73943R5477L7541P888
3152E26035P873J4193K952j9271n1023q5515j02755j01728j27496k23357l44693
3141e04785l88028l07195j37188O5482K43998L51641L80237L35602K16781O1481
3131C18026q2150k05557l03596l53257l74807l67544k63162q4171P9657K21098
3121a415463L21698L13402K22209J50985J52187J96321K39928K42222J74573
3112E98062Q7377M6304L9648L3260L6267O7589J10251J00518J9332m8315l9901
3101A050392P90L052m7387j17696j48943q5049N8883J89286K20691J39225L2887
3090A296131j6500l5798m6638l4026k1889k9006p5176j59867j79602o0413J24149
3079G61365K36329J79654J0686q0926k9325K2914J9645J3122k2615j28463k66409
3068G15977l56343l56805k91820j88681q6610k5818R022K1517K534l9008n4553
3057f50588K1035J50786K33749K50932K15338Q5796j07091k37091k49804j91999
3047d78937j42363j56013k20516k50115j73563j3140J82681L73222M62888L86679
3037b9177K43792J59485J51295J65869J60974J08134K8587k2594l9538m2006l8803
3026H46018P377J28422K49201K39593J12092J7483K3875N6238L9371J047j5553
3015A705164k4825m3691o8136q2821p0605n4491p6395j30116j63317j53033j32767
3004G04967j38581j62580j49850q5891j256J14306K61210L40747K97317K12327
2994A392716J62547J34739Q8985N8766P5019P8114R332r6546j55759j50588j16743
2983A480582p3156l2274J2628P6997J41182J66890J14451j5623j36730j90672
2973A544275k08800k15566j89392j14271m2850K6652J79123L64959M11002K60132
2963B015264J3135k12623l55918m18236m28385m06462l36974j98666j4389J79481
2953a63773L88844O07528P52110P42629N69897K88315k5321k92546m31573m37507
2943A998603l73186l00205k53924k45607k60670k74941k65383k09370j38229
2934c22912j32833j95975k35222k19509j96421j63091p3510M3818J25193J49400
2924a221062J49861J61278J49186M9865j21993k46765k55697k04554j55527j06701
2914a802109l7855M3056J23855K10478L01777L73081M00030M05452L90642K83931
2904F92338J10082k5292j01613j43242j33328p7163o1158j32214k25192k74289
2894c71071k93879l05133k94486k55725j97585j24108j6885J58889L38413L81726
2884i79844K66952J11748J0531n1771j00911r9086l2749N0677Q1279L3912m1354
2873g50616j03019j22061j08063q8880n2589J0413Q4737J28542R8709J0193p2908
2862i65542j14774j09014o5777l0736k2067L33M1661Q0406J11907J33195J32417
2851h07991R1534K2440l5262o1781n1439J8158J23513J66665J10227M1825P016
2840c75095n0643j35008j75886j64639j36325j09722j00784r5664p7697m7599
2830a469062K0728J34816K42607K98128L17399K97834K37416J71807J10349N6738
2820D18760L9132O4720P3011J6727p7611j55986k00693k14085j88179j28924
2810c53128n0299L3943R1471J07275J32051K23824L40523L68961K83511J62632
2800A340764N3864l7466p0005k7662K3309J6008n3839j18109r7690k5329k8104
2789I75741j22497j90693j60233o7584j3796o2893j61040j75228o0408M8431M4910
2778E4710j8369n7516o0057n8040p2573p9734l9085N1569J62624K37537K43867
2767C64933J73577L036k18845l65503l92485l32459j98297l272J98671L24052
2757d46592K85447Q3640j89189m31151n48082m90474k85052j3290K11728L47026
2747a475989M32857M78842M64746L92446K90807J84967J02437Q3717J14540J08492
2737A177862p066j92043l25156l56345l03320j88484k0295J58083K85450L39486
2727E68172K57052L7394j67014k07562j03590J2948P7544R8735J18633J72219
2717H64531K27237J81581K2792r7212p1318N329Q753k4379q969L2262K0222p9796
2705A081033k30795l47261l67076l22421k63730k02080j39763r5311r5730j63018
2695a146152l00382m17225m28471l42379k21394j23814n0430K3787R9855J72039
2685b734566K30569K72682L15343L63933M23952N04270N34269M53590K69845
2676F33887M5189r2975p9390J34K02j17127k42566k66552j81334o5502J0347R607
2664c46080j6321K6083J39069K57697L50207M05043M08565L46719K19503O7686
2654A858171m4391r9808j59651k49125k94595k02677L4000L04258M68384M55497
2644B070063L11062J64824N4721q7112k25842k95534l08304k63155j43195J0979
2634A288507J06554R9681L1347m4713r3412j02648p3131m9502j06088k08908
2624H47687k46698k01533j40033j49919k45344l10633k36283q1456N258k9539
2614g88493j22298j83455j82274j63074j74181j72683p9698O7552J82551K77677
2604a338376L70075L93704L24251K06252M1583j68449l43544m17267m09596l43235
2594a684602j99390O436K01290L01639K87802J89338O5759j4416l0306p998J5595
2583h68853M9439R3690Q9124j0554j49853k02683j30944k3989J0520j4587Q202
2572a150488J25508K59947K80117J82057O3743o1768k43974m30198m97296l98854
2562a871206j88555M0226K15590K91338K63701K30512K69266L19975K84948J73118
2552B8913O0565j9276p4019j09741j11459l6383J03395K07099K21383J66102
2542D36579M8936q1393j40780j52037j75861k03805k39325k90611k80841j51045
2532a230183K5086J29319J55214J52337J05208Q418o2013n9855k4310k144J8886
2521g84037N4376R9842J70851K29469K09424J37531Q5610R9153J78455K80843
2511G61517L37657L03776J94893M9410j24772k75358l24959k98210k63300k08357
2501A52297j17282l6063M549J5951L6689P8172Q3669M1106K185M786P1080J91046
2489E28185K84702K47467R0549o6856j51125j60957j17909n0344J5489O6280R4968
2478G80449J20250J31949L8798j57180l04747l02239j97803n6445Q2320J26395
2468B61747M5632n2424m2217L1378L3624j783M9863J89253L09050L17623K04364
2457A346110L8495q0686r9269m8414L751J3237p322m2013r3094j25961p3635N5968
2445H87167J49178J25357J7746j20356k64545l85003m34112l95196l16048k35528
2435i71340j43589m7527K2532R2257J65877J84116J24902J9952n4627m5260l4J5373
2423f37368J9696J4927m1929r7888r8449j07951j50028j36531k1275J15836J68474
2412i72486J19075L5416j095N1152J23631J45282J63931K25464L07631L49621
2402E47622K89303J48781K1934k5088P357N6769N6670m340q1599j34652j55760
2391G26997j48068j31717j15348r0539o2996l2294l2522j19942k31566k32811
2381d70806j13663j1403k8524r5265q0900N1096K60660M58242N23399M08963
2371I01799J28952k01087l64070k57443J8685K96013M46590M17782K59403Q1001
2361A727625j5150j4066L3525N9134K8806j9771n4812j27160k59678l83770m27412
2350E47271l80886k94250k15304j40158l1906J23700K84951L93204M12655L53926
2340A053203K88217K54897J97446M2316j85283l82882m61460l74548j25410J82664
2330D89160L87200M15619L34034K70685K65973K51562J04585k18001n11317o19552
2320A169948o36213o18991n24218l75989k79972k69014k55550j68482j0176J56997
2310a811660K99186M12220M18751K88981J47592J11393J47374J60713J58328
2301C32878J94708K07027J09253m4592j49252j95956k26120k59003k77942k64700
2291e73699k16170j34682l5778N9673J34066J53983J38343J88130L38637N07809
2281E60312O02809N90440M84916K97206J8100l04828n36699n97930n42023m44440
2271A27863l03676j30701j7359k3848j09686j83132j61573j5532J95179L32468
2261b89997L11999J80327O1368P6767K08214L10265K95919J93281P6307j2233
2251A412217q7798j82678k65812k42251o6742J51884K52334J72591l1308k54024
2241H58413l97985m39036m48900m57225m16476k80637l9857J76164K10303Q6799
2231a148437o0049j77859k69585l21123l59984l60235k27855P454K01285K61067
2221b455321K12929J67954K03335K82973L15995K73518K14912K10481K68031
2212c05193L09914K41076P0141q8477j28783n7095M3875J44486K24344K12347
2202F66635Q9549p1985j62525j10408M0143J42702J05656j4823p6827q866J02092
2191G01343J77415J94520J23536J4541m5192p6054j02092o9621O414K1597o6372
2180H80035j51662j06566L7920J43069J63386J43492O9392p7201k38396l73192
2170D90277m72813n17666m64728l14384j31330L9844K01909L43118M32115M99372
2160A05714N51107M80370K40593n6139k96738m32976m35670l16200j30124M2047
2150b48016J10122J3788j73156k62648j75214N54J66923K88632L55114L53041
2140D29140K80410J62170M0488k8143j56Q5261J52754K07495K57202K27929R2657
2129A907207j00030l01084m50296m89168m09246k62731j07818K500R609o6865
2119b67922j37839j32219k3406J40235K73060L16595K87529K29529J83192J60280
2109A029034J25818j1821k66723m61732m73657l73919k89295k88178l10270k59061
2099a579804j31820j1408O7095J60449K44211K31814R9167j24667l42227m25499
2089a812689l32218j47786L6562J77042K06083Q5727p0222j31169j08634o5403
2079b162707o2874j62381l64546o13724q38793r44906p75781k10403N16757R56192
2069d663166J015284Q79949O65891M23258K46112J84896K09627K81492L88316
2060c68341M67621M55997M17589M14224L50944J52587q1230k20839k45331k16933
2050A126288j76792j35064j24491j68943k33024k67640k45416j62190p6840o6993
2040e31105j16846j26390k3918J95137M21508N14839M43136K76146J24686O2971
2030A240164N1192K8395k4832r0385r9422k2215R0481J51072J12484K9348k1547
2019A444735l5753l7100j472M5916R320q5477j36277j18793m6699N0317J25816
2008A214533J50663R6448j9299j25881j86060k32373l02855l89351m67649m74981
1998g36805l66767j94255q2259j06666j94072k20360j29341N1083K29453L09940
1988a440049K97865K55098J88810J08416L3620k3060l3791K8102J33808J78106
1978b73075J14161K6338k3489m5718n1237m7789l9168l5447o6900j31611j84331
1967g58266j86154j03971O9292K73363L94849L46797J20648j71322l43674l03128
1957f61566j28728K7190J05636J43199J89582K39881K37129J28484o1838k01565
1947A7404j75608k9K25161M01608M77548M37187K84185P0255j31948k79399l87094
1936I39270m78547n18591m52011k82523j01867k222N4003J38500K12595K19592
1926b71801J74051O5881j03387k47247k76561j83105l0497R9086J66286J76373
1916d30921J73424J50415P7456J6305K9806Q3406J08544N4886n0553j44118k03967
1905a35317k35941k41732k16563j61023j13312r3312o2275P445J02865J69826
1895i79339J69767J16204O2441M8546L9447q667l7815q762J0791n0424j49279
1884g87090j56754l5633J52995L13870L75044L22928J93850J4822j69878k86209
1874f2055l11681k77718k19235j95497k38979k76722k32158j31598n8933l0262
1864b034838L379M7962P2441Q2497Q1298O8149P9658R0914L9862o6930j89293
1853a724901k92217l46117l26104k01056p772J65776K80972L57947L95320L68234
1843a329918L46103L89444M19984L62856K60183J63386P2044j8136q4633j05956
1833D75357j12967j79142k94466l66782l41712k15232l0861J01740R1056j3615
1823h86624j17414j73819j20693L5681J61478J81744J86906K52984K99087K24903
1813D4233L2432k10636l92602m36171l32053p4179K68223N22641N60464L91342
1803C73694J16850j65380l95096n30494n12149l02417l5554O4495k2788j23547
1793a532386j48785j26139q8777m9226Q617J12235K56920L97544M85437M92566
1783a91994M04746K77829J97110J73268J46001M5271j15087k31666k33296j32502
1773C39680K4955J78051K36835J78581R9962N3698J9151J1620K9940M1404N5046
1762A268923O6326N3947R972j03639k66856l54593k98509j48956m465L1875o5775
1751A88250k44018m30956n53268n23740l38793j15609L1350J8014j59319l29296
1741b457385k82654j1403L12330N25398N53430M38241K94385J99836J68153J83896
1731g5773K28556K71347K82512K81004K57624J28737j13266l37641m12090l35639
1721A75371j94363n8663J5313L8121Q0212J47110J31814k104j07810q7363k368
1710A35270R8104J89751K32521K23467J98844J82622J28516M1439k2948o9890
1700A337696j04840j26404j67067k24275k34043j25103R4233L07661L86838L47562
1690A492258L01905K83986K45128J35054m9866k52494m22347n54888o22003n65803
1680i070l98252k07051k5343J60139K87491K58547Q1555j01668j81428j59160
1670b94240p7275J5487P7380Q4736J7594r3675j54696j37166p0980L2331J12341
1659d88163J20819J43522K54918L61212L57854K51312J22632K1233j21042l39788
1649F84509n36581o17957n99363n45491m62469l40036k16278q8676O6261J99767
1639b456314K39278J87486J07719O8989J33674L04703M99433O08584O09531N53819
1629H56902M48745K89206J14106l5085j30741j63773j41800m3643R9938J70092
1619A463947J38069R2955J00954J73721K73827L27596K54938O4689j20508k00029
1609B570159j80702j04486k3336L2994M1814m0483j52012j72408j29209j11376
1599A730955r7634k8445M7251K4725j25049l14299m31083m20975l12340j70060
1589i6954j9556J31430K45968K73677K07630J09013L1673m6804j50672k51186
1579D34219l05095l24461l37517k95733k05575j69186k29613l07211l11879j91051
1569b243102J04224M21848N21641M47019L85403L38606K02449j0004k25656l95157
1559d52729m34158l15161j51576m3020j7049p1298j70277k57371k42201p6354
1549b231194J40496K36509J27688r6013k37718j93828l5073J21813K45809L45945
1539a575566L72133K98405J80888P2478J8727N0834J05245R3479L6326k1703o8257
1528d37011o7115P856J20427J82397J24155l2398k20846l71170m56180m36668
1518a586553k64859l0084J30010J87377J92713J74415R4266m0639j56130j81122
1508a480606j27239q9019j27713k15678k49015j42864Q3135L13000M37239M65967
1498a132793M90741N38430N17463L69226J43627o0341j57070j48317j04506p2475
1488C83985p8095j43692k21396k60581l03479l27766k49904r8412M1698J05385
1478a152257P0488n1494j69405j29599Q9462L69916O06765P14020O29053L96616
1468A373565J38065p6437k07716k43120k41785k62989l06378l02173j54442J03430
1458a79980L08540L55008K76207J66065J00054J15921J84616K41500K30362J30537
1448A928830K4494N251K5655k3485j61806k77394k53038q6244J50503L24373
1438A657139L07879J29845o1087j78836k23188k12118j65730r8209k0542M5841
1428A180994O6287N6944P0746J01946R6821O329j32922k08228j46875K655R6020
1417A190717N9301o7490k05296k66146k57545k42600j89125l5991J67380L05553
1407D58758L14209K24580J22572L6084n8838j59551k24956k43824k63887k95600
1397i0453k93620k34889j21292K4976J60517K41250K57724K63199L08129L64457
1387H79998L46599K15242N1063l1826k9827k0639l8469n0602m7258q3979j83847
1376A006455k69235k57653j64121j01982j46112k53013l52196m11237m07956
1367a357050l25937j65600L3859K08849L47673M33546M16996K94720J18574l1500
1357b5870j12515j43079j17740m7739l061J8265O4207J12607J04468M3661R552
1346i7244L8762Q5548R1552M375j78126l24356k80073q3990L0727o8136k25177
1335a006138k48850j50596k5276R3901K01398K80945L09019K97083K79142K53582
1325B84210K18788J81077J16365K5319l4976k6547O133L133P965R6197K13431
1314A091095K78465K76336J89518O0293Q998P3475J37317O7431r2926k13386
1304A876616k36435j57389l970J31762J78023J37194N0658l7842j13684j63858
1294A661075k11124k79181l31227l25443k44222r9777M4365J21729J36977J30732
1284F03904R9163M5303K9636Q1208J25160M1773j91466m45896n75587n30526
1274g17328l73883k22404j19019j4969J05734K14913K72328K42323J48601Q4142
1264c79562P2256J3699j14970k08871j96495j08308m1210l3592k5423M1026J65775
1253h15675K83565L01788K26431J16889J94p9350j16095j42001j41216r2222m3849
1242e01541n5963r3272q5448l8211M107P541l0871o4578n5086j8133j7412r9235
1230a048102j95574k08322j43110m7528K6782K5235m3009r0482m2500R2077K17629
1219a456904K09925N6875j31445k21129j82340j09566q3721r6410o9387P0174
1209b013928K63533M21534N30193N66852M93013L21291J12174p0114j84040k16565
1199B23943j85991j42859j31905j50483j90411k46135k99342l35262l62127l53969
1189b174541k51083k9027K72845N45916O56523N58750L32977N7573k27768m24758
1179f82593m19163k04177O1136K02710K05487J63226J45335J76900K55202L47518
1169B51581M16722M47773M61449M56490L58858J29024j24555k87413l82260m37484
1159A290185l99064k45992p4624o455p4499k51919m46697n08821l93488k24356
1149a335730r4064O3959L07808N49221O72488O54719N29964L35516J24717k2235
1139A786363p6052j01911j52457j91073j78725j52192j47906j45820q2295O1513
1129F19445K11403L18474L60496K70676R3336J3935P3976J09590K7559j05131
1119A993759k08929k54010k56900k48231k17524j35095j5144Q0021P8882l0310
1109G86519j58281k29752k36171j75856j00249j00550j98981k72794k25427j27115
1099a038657o0802l9906o3210j21216k05505k89749l12909k52392j52826p5279
1089b612451o1024j03358r3811O3971L16303N25103N95594N34950M07405K68681
1079a58637J49462N5414j6480n8928n4051O454R9921J94366K92470M07912M73545
1068A391448L89170J64697q0407k56203l44844l29840k00446j8052Q8611M5246
1058H49380j02958k62881l44931l16357k56718k61018k93254k58289j74630j31828
1048a553484j49283j57043j00826p114N9228Q4742J62440L54972N55738O25081
1038a25549N60261M37302K93785J36527l3368k05129k97269k52197j60588j02421
1028B51354m1345M8196Q9057J4781j11877k00798k42763k67367k76216k18354
1018i55332m8804J57938K70787K70169K10626J60407J38918O8073q5188k20140
1008c2546k21456j06860L8393J50259J86652J54121O6885k9082o8239n7223o0918
997A9986q3538n6594L9203J59909K32620K08543J04693j3506q1509q6516p3449
986C69842n4211l555O4762R9520P4475M601q9464j82541k29376j87099j09189
975b42235r0351j16377j04929l3903L5650N5580P7972J47967K04599J75174N2514
964A61661q7898j58874j79487j88796j16285Q1112K79385L56272L52497L33917
954H33504K56733Q0754j29564k80445l52788l97761m62931n13324n01779m30519
944a898120k95201j50966p0796J2599J76817L48509L90194L01803K23845K26315
934g35001K34765J49817j4986j53270j89958j07302K7065J06352J32461J40407
924d09650O3926j15378l19501m87694n64011m93776k87144l3504J52808K17831
914b276093J72087P7362M5800J68789M01239N64437N22165L41929J62412J7911
904A98038q9786j29199j39437k24814l84772m58712l00958L3722L74781O00241
894e20896O47890N51151L98426K11616O04j82674l08066l70206l66493l03635
884b42283k19842j33697k5507Q3461J45267J62032J64657J42715R0825K1337o3116
873A25849j41326j80692j44427n1743L1750R0247J32332J93089L11740M41563
863H08382M86791L73823J50890k1200p6571j02643j67418k18153k12647j94087
853H27167j79492j67498j91961k48496k68261k05031n5653J28061K34088K31989
843A04913J69966N7127q6652j68206j35491n1251M0608J67411K81919L05645
833F85989K52478J80903J09312j2225j99980m14385o20948p42627p01803n22742
823a986028k87857o3558Q6495J42060J68438K51128L43958M08019M04823L42502
813a90020K48012J60619J01910P5499P7068P1462J9863o5305j18805m5094J34724
802D69933K93990L78451L70613K63940J24298N2524R3931J95184K48502K01094
792B692460P6919q0843k10676k59881k27132j71398j85675k78751l46221l26166
782F82636k46164j55165p3451L0760J45895J83641J25386O1402P1169J36016
772I62125J76290J39374K7981j20706k35855k63300k07809j10843m1305m0804
762B85148p2970r8849j09489o4013N1448J68168K25005K37818K04071J09046
752I35383J6378m730M1317J08842J66831J81118J12471o32o2871o2166o5334n0912
740A315695K3043J28865K12615K22612J69888R4396j4751j22036j47238r5968
730A787121m7197q0297j88667l04737l64628l24888k19955j27350p6034o3677
720a0309q4941j11436j05268o4280M301Q9963J36634J01276K5640j9224L4452
709c192J79990K64347J86459O4860p43n7124j43626j78075p2889J01983K24725
698E66715K32998J42898K1308j04394j99179k05733j24309k0893k39o7516r3087
687A48569m0443P692K8446N4889P9371Q2231P9855R3204J36890K15368K79046
676A165118K50127J18477m4599j58286j80625j46850j21168j17979j23514j46642
666D94059j67140j13111L6912K15201L35429L56993L17718K62455J98248J35854
656B072618O2538k9204j06335j64625k33267k61064j52892P1496K52145K74052
646A785462J76000L3449j34214l02840l70790k71576q5541N7116J18590J04141
636A109797M7846O4202J92856L22653L41593K52691J65072J39088J20585O3618
626B820001l3808j39081k07869k53686l12338l67814l56996k75123j66205o7531
616F39550r551j3229r5483k38718l54129l53579k52396j66658j43175r1120N0291
605a028197K09670K53734J50971M533p8644j14778j46812j34064o9610q612M2186
594i19623R2706J16642J23469J42938J42255J01079R3112J69244L01080M31732
584G94634M73781L43085R1447r6406j11836l8846j5207j23827l22204m78989
574E15632n18617m28040k55134j15674r3740j22185r0246J4220J49935L06900
564f36949M55889M98611L73432J60346P617m4808k9921J9015K5801n4110j73525
553F01398k76742l31236l12349k55243k10217j82834j56880j31872j04378n2385
543a412738M7005K10983L81798M89686N52210N58320M69429L15703J54949K9109
533A796454k3111K185L9440O1723R4942J29285J59064J73236J20606j997j32355
522B419472k22427k40294j59091m2629N282j3563m0313m6175l7259k2135J2508
511A613376P4481J37202J48479Q6385j1501r0498q6757K9726J79827K59038K56784
500B596542K08349J26471L4591n2379j47545k56724l55704m18200m22372l36662
490I76367j64100j9537l5096j55325j99896j48563j31931j71249j91114j90094
480d30538k10859k48011k64253k38407j63728n4112O6511J80086K79047L23620
470g60644K59732J32117N8359O7630Q2405N7957K6808J8061K3603J3238l548K1390
458b892Q1048J15706Q8717N619j14174k30848k72614j89070Q236K55882M59559
447B05169N45722N23073M26532K60431P7301n7334j99321l96984n59248n50744
437B74597l31724k1967J95212K67890L04096L75768M33587M12798L22683K19959
427B452899J28889K3169q9603j50520j30647r4461j27281j88986j84756r6183
417A542520K2856J04274J08871J8083j46825k90104l15841k26783j12093p2590
407F32368j11806j38525j04847l2167K8540J9351m9303r3844n6189M5961J13740
396B53279P9262K0378J0811K0126K2886M8137J07470J56643J58450J35352J13764
385A126558P2719j2343j22616j85948j30634J8338J39049J51743R8367L5226j1148
374A179311q8O7364R7479K3069q0408j35919j79896k64697l42882l09045j44432
363i0144L9619J08767O3983J6745J8994M0950N4458P9131J39155J82514J58162
352H12334Q9632L5319K7875O9158J47359K29829K52125J71871K2261j20082j80298
341A557383j81834k06675k20953j19020Q5228K59640L23013L06086K46212J59095
331B208175O8053j7196j03487j67286j72968j40267j13409q3716m3498m9146j07981
320A277274j61323j47191n6096J5922j8241j19466j84847j83254j70982j85985
310F5811k13770k26776j80495n2439Q8909J53239J35930J18296J38822J61210
300A88737J89133K47108L22311L63276L29201K12883L0974j31560j78284j04610
290A469169k530K4572l2945j23389j91633k08395j64272o9840K9723J03014J32594
279I66068J15976P5804K6509m9295j29440j53252j38167j26341j12029p6713m002
268C95118P0135R3014P7976P9115J22348J93345K31566J90893J00807J1150o1842
257A503625j54163k76496l56778l18800j68987N372R2528M9349o2243j24293
247A89114r9441p3937j10696j76593k15304k10319j95312k08442k50927l14827
237a666684l81050l73404k20573K7655K29656L00642K92627K79504K70543K52927
227i88157K26408K06908K15019K49239L07514L50180K82452J07611k5415l0458
217I01301K1390L7574j0056j02575j67771j47652q7109p6087j13117j08957l6698
206A10243O1633J56811J98515J24890k8341j28276q1006O9720J96178K09433
196H89800J23332L3996L6172J03489J09925M335j47771k50184k39665j24100
186E39329L9615K04182L36638L89487L23896J59970k7229j71773k53183k68092
176A272840k26401j61712j00328n8561n9531r5202j13210q5667k9564L8612R3131
165D74407J04770P7384M9996O7881J30737J80562J65520J06765Q6240J38235
155A582497J96421J70670L2725j56595l08244l80674l72140k88368j69905j17347
145A89040j89109l25908m16973l92216k60085p6171J17883K90267L83371L70117
135c09784K76371J16816o7064j89324k11893j59699q3515K903J10340J74728
125c40121J55311J19582J34339J97307K54934K49285J79059J04929O5629N0572
115A170826P5333J80123L12008L37623K11571J574j91090k70931k15141j16837
105A495059o7410m9866k9193k1873j6038M7364J73990K94040L34450K77394J67365
94B605282M7069n7776j12790j08667q4726q9672j65301l00689l92676l58400
84I81654k39701j20345m7085k8760n5054j21584k17097k42744q8788J59048L27842
73C07386L63624K82197J15357m6577j23473j24509q8071m0237r207j7176m1175
62E78139k6046K9982P1649O1409J9255l0306p2489r0619p2147p262R0250J92968
50G44783K85994L42122L34785K47241P8844r0764j63358j32430o5264l8185p2910
39A470858j33835j87165k27508k42617k27234k12222k14937j89891j13141n0574
29c28266o7930j08787r8435m2584K4472R9921J65590J71350J25794Q0726M7142
18F8993O426l9492p8700q4194l0557L8945O9386O3271P9410J70605K99368L72154
6I35615L49383K58582J21645l1545q8672J6058
0A561066          $$ checkpoint
##END=
