# Supplementary material for: Polyamide-Scorpion Cyclam Lexitropsins Selectively Bind AT-Rich DNA Independently of the Nature of the Coordinated Metal
Source: PLoS One. 2011 May 9;6(5):e17446. doi: 10.1371/journal.pone.0017446 (PMC3090394; doi:10.1371/journal.pone.0017446)
Supplement: NMR Data S1 — Raw NMR data files (.dx) for compounds 2–4 (1H and 13C) and 6 (1H). (ZIP) [file pone.0017446.s029.zip › 3a proton.dx]

##TITLE= atsl36-1-B2-80col61-120
##JCAMPDX= 5.0         $$ Bruker NMR JCAMP-DX V1.0
##DATA TYPE= NMR Spectrum
##DATA CLASS= XYDATA
##ORIGIN= Bruker BioSpin GmbH
##OWNER= todd
$$ TOPSPIN		Version 2.1
$$ 2010-06-18 19:06:13.471 +1000  NMR2\todd@NMRSTN13
##.OBSERVE FREQUENCY= 300.132250975
##.OBSERVE NUCLEUS= ^1H
##.ACQUISITION MODE= SIMULTANEOUS (DQD)
##.AVERAGES= 32
##.DIGITISER RES= 18
##SPECTROMETER/DATA SYSTEM= spect
$$ Bruker specific parameters
$$ --------------------------
##$DU= <X:/todd/nmr300>
##$EXPNO= 1
##$NAME= <atsl36-1-B2-80col61-120>
##$PROCNO= 1
##$TYPE= <nmr>
##$USER= <anthony>
##$ACQT0= -3.69238616675252
##$AMP= (0..31)
100 100 100 100 100 100 100 100 100 100 100 100 100 100 100 100 100 100
100 100 100 100 100 100 100 100 100 100 100 100 100 100
##$ANAVPT= -1
##$AQSEQ= 0
##$AQ_mod= 3
##$AUNM= <au_zg>
##$AUTOPOS= <>
##$BF1= 300.13
##$BF2= 300.13
##$BF3= 300.13
##$BF4= 300.13
##$BF5= 300.13
##$BF6= 300.13
##$BF7= 300.13
##$BF8= 300.13
##$BYTORDA= 1
##$CFDGTYP= 0
##$CFRGTYP= 5
##$CHEMSTR= <none>
##$CNST= (0..63)
1 1 145 1 1 1 1 1 1 1 1 1 1 1 1 1 1 1 1 1 1 1 1 1 1 1 1 1 1 1 1 1 1 1 1
1 1 1 1 1 1 1 1 1 1 1 1 1 1 1 1 1 1 1 1 1 1 1 1 1 1 1 1 1
##$CPDPRG= <>
##$CPDPRG1= <>
##$CPDPRG2= <>
##$CPDPRG3= <>
##$CPDPRG4= <mlev>
##$CPDPRG5= <mlev>
##$CPDPRG6= <mlev>
##$CPDPRG7= <mlev>
##$CPDPRG8= <mlev>
##$CPDPRGB= <>
##$CPDPRGT= <>
##$D= (0..63)
0 1.5 0 0 0 0 0 0 0 0.06 0 0 0 0 0 0 0.00015 0 0 0 0 0 0 0 0 0 0 0 0 0
0 0 0 0 0 0 0 0 0 0 0 0 0 0 0 0 0 0 0 0 0 0 0 0 0 0 0 0 0 0 0 0 0 0
##$DATE= 1250857915
##$DBL= (0..7)
120 120 120 120 120 120 120 120
##$DBP= (0..7)
150 150 150 150 150 150 150 150
##$DBP07= 0
##$DBPNAM0= <>
##$DBPNAM1= <>
##$DBPNAM2= <>
##$DBPNAM3= <>
##$DBPNAM4= <>
##$DBPNAM5= <>
##$DBPNAM6= <>
##$DBPNAM7= <>
##$DBPOAL= (0..7)
0.5 0.5 0.5 0.5 0.5 0.5 0.5 0.5
##$DBPOFFS= (0..7)
0 0 0 0 0 0 0 0
##$DE= 6
##$DECBNUC= <off>
##$DECIM= 24
##$DECNUC= <off>
##$DECSTAT= 4
##$DIGMOD= 1
##$DIGTYP= 7
##$DL= (0..7)
0 120 120 120 120 120 120 120
##$DP= (0..7)
150 150 150 150 150 150 150 150
##$DP07= 0
##$DPNAME0= <>
##$DPNAME1= <>
##$DPNAME2= <>
##$DPNAME3= <>
##$DPNAME4= <>
##$DPNAME5= <>
##$DPNAME6= <>
##$DPNAME7= <>
##$DPOAL= (0..7)
0.5 0.5 0.5 0.5 0.5 0.5 0.5 0.5
##$DPOFFS= (0..7)
0 0 0 0 0 0 0 0
##$DQDMODE= 0
##$DR= 18
##$DS= 0
##$DSLIST= <SSSSSSSSSSSSSSS>
##$DSPFIRM= 0
##$DSPFVS= 12
##$DTYPA= 0
##$EXP= <nmrproton>
##$F1LIST= <111111111111111>
##$F2LIST= <222222222222222>
##$F3LIST= <333333333333333>
##$FCUCHAN= (0..9)
0 2 0 0 0 0 0 0 0 0
##$FL1= 90
##$FL2= 90
##$FL3= 90
##$FL4= 90
##$FOV= 20
##$FQ1LIST= <freqlist>
##$FQ2LIST= <freqlist>
##$FQ3LIST= <freqlist>
##$FQ4LIST= <freqlist>
##$FQ5LIST= <freqlist>
##$FQ6LIST= <freqlist>
##$FQ7LIST= <freqlist>
##$FQ8LIST= <freqlist>
##$FRQLO3= 1883992.8057554
##$FRQLO3N= 0
##$FS= (0..7)
83 83 83 83 83 83 83 83
##$FTLPGN= 0
##$FW= 90000
##$FnMODE= 0
##$FnTYPE= 0
##$GP031= 0
##$GPNAM0= <sine.100>
##$GPNAM1= <sine.100>
##$GPNAM10= <sine.100>
##$GPNAM11= <sine.100>
##$GPNAM12= <sine.100>
##$GPNAM13= <sine.100>
##$GPNAM14= <sine.100>
##$GPNAM15= <sine.100>
##$GPNAM16= <sine.100>
##$GPNAM17= <sine.100>
##$GPNAM18= <sine.100>
##$GPNAM19= <sine.100>
##$GPNAM2= <sine.100>
##$GPNAM20= <sine.100>
##$GPNAM21= <sine.100>
##$GPNAM22= <sine.100>
##$GPNAM23= <sine.100>
##$GPNAM24= <sine.100>
##$GPNAM25= <sine.100>
##$GPNAM26= <sine.100>
##$GPNAM27= <sine.100>
##$GPNAM28= <sine.100>
##$GPNAM29= <sine.100>
##$GPNAM3= <sine.100>
##$GPNAM30= <sine.100>
##$GPNAM31= <sine.100>
##$GPNAM4= <sine.100>
##$GPNAM5= <sine.100>
##$GPNAM6= <sine.100>
##$GPNAM7= <sine.100>
##$GPNAM8= <sine.100>
##$GPNAM9= <sine.100>
##$GPX= (0..31)
0 0 0 0 0 0 0 0 0 0 0 0 0 0 0 0 0 0 0 0 0 0 0 0 0 0 0 0 0 0 0 0
##$GPY= (0..31)
0 0 0 0 0 0 0 0 0 0 0 0 0 0 0 0 0 0 0 0 0 0 0 0 0 0 0 0 0 0 0 0
##$GPZ= (0..31)
0 0 0 0 0 0 0 0 0 0 0 0 0 0 0 0 0 0 0 0 0 0 0 0 0 0 0 0 0 0 0 0
##$GRDPROG= <>
##$GRPDLY= -1
##$HDDUTY= 20
##$HDRATE= 20
##$HGAIN= (0..3)
0 0 0 0
##$HL1= 1
##$HL2= 35
##$HL3= 16
##$HL4= 17
##$HOLDER= 0
##$HPMOD= (0..7)
0 0 0 0 0 0 0 0
##$HPPRGN= 0
##$IN= (0..63)
0.001 0.001 0.001 0.001 0.001 0.001 0.001 0.001 0.001 0.001 0.001 0.001
0.001 0.001 0.001 0.001 0.001 0.001 0.001 0.001 0.001 0.001 0.001 0.001
0.001 0.001 0.001 0.001 0.001 0.001 0.001 0.001 0.001 0.001 0.001 0.001
0.001 0.001 0.001 0.001 0.001 0.001 0.001 0.001 0.001 0.001 0.001 0.001
0.001 0.001 0.001 0.001 0.001 0.001 0.001 0.001 0.001 0.001 0.001 0.001
0.001 0.001 0.001 0.001
##$INF= (0..7)
0 0 0 0 0 0 0 0
##$INP= (0..63)
0 0 0 0 0 0 0 0 0 0 0 0 0 0 0 0 0 0 0 0 0 0 0 0 0 0 0 0 0 0 0 0 0 0 0 0
0 0 0 0 0 0 0 0 0 0 0 0 0 0 0 0 0 0 0 0 0 0 0 0 0 0 0 0
##$INSTRUM= <spect>
##$L= (0..31)
1 1 1 1 1 1 1 1 1 1 1 1 1 1 1 1 1 1 1 1 1 1 1 1 1 1 1 1 1 1 1 1
##$LFILTER= 100
##$LGAIN= -15
##$LINPSTP= 10
##$LOCKED= yes
##$LOCKFLD= 4877
##$LOCKGN= 130.100006103516
##$LOCKPOW= -25
##$LOCKPPM= 7.23999977111816
##$LOCNUC= <2H>
##$LOCPHAS= 14.8
##$LOCSHFT= yes
##$LOCSW= 0
##$LTIME= 0.200000002980232
##$MASR= 4200
##$MASRLST= <masrlst>
##$NBL= 1
##$NC= -2
##$NLOGCH= 1
##$NS= 32
##$NUC1= <1H>
##$NUC2= <off>
##$NUC3= <off>
##$NUC4= <off>
##$NUC5= <off>
##$NUC6= <off>
##$NUC7= <off>
##$NUC8= <off>
##$NUCLEI= 0
##$NUCLEUS= <off>
##$O1= 2250.975
##$O2= 0
##$O3= 1853.42560803292
##$O4= 1853.42560803292
##$O5= 200000000
##$O6= 200000000
##$O7= 200000000
##$O8= 200000000
##$OBSCHAN= (0..9)
0 0 0 0 0 0 0 0 0 0
##$OVERFLW= 0
##$P= (0..63)
5.8 5.8 11.6 0 0 21.78 33 66 0 0 0 0 0 0 0 200000 1500 0 0 0 0 0 0 0 0
220 0 5.8 0.5 0 0 0 0 0 0 0 0 0 0 0 0 0 0 0 0 0 0 0 0 0 0 0 0 0 0 0 0 0
0 0 0 0 0 0
##$PACOIL= (0..15)
0 0 0 0 0 0 0 0 0 0 0 0 0 0 0 0
##$PAPS= 2
##$PARMODE= 0
##$PCPD= (0..9)
100 100 100 100 100 100 100 100 100 100
##$PHCOR= (0..31)
0 0 0 0 0 0 0 0 0 0 0 0 0 0 0 0 0 0 0 0 0 0 0 0 0 0 0 0 0 0 0 0
##$PHLIST= <>
##$PHP= 1
##$PH_ref= 0
##$PL= (0..63)
120 -3 120 120 120 120 120 120 120 55.71 12.1 22.56 120 120 120 120 120
120 -3 18 120 120 120 120 120 120 120 22.56 120 120 120 120 120 120 120
120 120 120 120 120 120 120 120 120 120 120 120 120 120 120 120 120 120
120 120 120 120 120 120 120 120 120 120 120
##$PLSTEP= 0.1
##$PLSTRT= -6
##$POWMOD= 0
##$PQPHASE= 0
##$PQSCALE= 0
##$PR= 1
##$PRECHAN= (0..15)
5 5 2 5 5 5 5 5 5 5 5 5 5 5 5 5
##$PRGAIN= 0
##$PROBHD= <5 mm PHQNP Switch-1H Z-GRD Z8352/0119
>
##$PROSOL= no
##$PULPROG= <zg>
##$PW= 0
##$PYNM= <acqu.py>
##$QNP= 1
##$RD= 0
##$RECCHAN= (0..15)
-1 -1 -1 -1 -1 -1 -1 -1 -1 -1 -1 -1 -1 -1 -1 -1
##$RECPH= 0
##$RECPRE= (0..15)
-1 -1 -1 -1 -1 -1 -1 -1 -1 -1 -1 -1 -1 -1 -1 -1
##$RECPRFX= (0..15)
-1 -1 -1 -1 -1 -1 -1 -1 -1 -1 -1 -1 -1 -1 -1 -1
##$RECSEL= (0..15)
0 0 0 0 0 0 0 0 0 0 0 0 0 0 0 0
##$RG= 362
##$RO= 0
##$ROUTWD1= (0..23)
0 0 0 0 0 0 0 0 0 0 0 0 0 0 0 0 0 0 0 0 1 1 0 0
##$ROUTWD2= (0..23)
0 0 0 0 0 1 0 0 0 0 0 0 0 0 0 0 0 0 1 0 1 1 0 0
##$RSEL= (0..9)
0 0 2 0 0 0 0 0 0 0
##$S= (0..7)
83 4 83 83 83 83 83 83
##$SEOUT= 0
##$SFO1= 300.132250975
##$SFO2= 300.13
##$SFO3= 300.131853425608
##$SFO4= 300.131853425608
##$SFO5= 500.13
##$SFO6= 500.13
##$SFO7= 500.13
##$SFO8= 500.13
##$SOLVENT= <CDCl3>
##$SP= (0..31)
1 120 120 120 120 120 120 120 120 0 0 120 0 0 120 0 150 150 120 120.87
118.96 122.27 114.95 150 150 150 150 150 150 120 150 120
##$SP07= 0
##$SPECTR= 0
##$SPNAM0= <gauss>
##$SPNAM1= <Gaus1.1000>
##$SPNAM10= <Gaus1.1000>
##$SPNAM11= <Gaus1.1000>
##$SPNAM12= <gauss>
##$SPNAM13= <gauss>
##$SPNAM14= <>
##$SPNAM15= <>
##$SPNAM16= <gauss>
##$SPNAM17= <gauss>
##$SPNAM18= <>
##$SPNAM19= <Gaus1.1000>
##$SPNAM2= <Gaus1.1000>
##$SPNAM20= <Gaus1.1000>
##$SPNAM21= <Gaus1.1000>
##$SPNAM22= <Gaus1.1000>
##$SPNAM23= <gauss>
##$SPNAM24= <gauss>
##$SPNAM25= <gauss>
##$SPNAM26= <gauss>
##$SPNAM27= <gauss>
##$SPNAM28= <gauss>
##$SPNAM29= <Gaus1.1000>
##$SPNAM3= <>
##$SPNAM30= <gauss>
##$SPNAM31= <>
##$SPNAM4= <>
##$SPNAM5= <gauss>
##$SPNAM6= <Gaus1.1000>
##$SPNAM7= <>
##$SPNAM8= <Gaus1.1000>
##$SPNAM9= <gauss>
##$SPOAL= (0..31)
0.5 0.5 0.5 0.5 0.5 0.5 0.5 0.5 0.5 0.5 0.5 0.5 0.5 0.5 0.5 0.5 0.5 0.5
0.5 0.5 0.5 0.5 0.5 0.5 0.5 0.5 0.5 0.5 0.5 0.5 0.5 0.5
##$SPOFFS= (0..31)
0 0 0 0 0 0 0 0 0 0 0 0 0 0 0 0 0 0 0 0 0 0 0 0 0 0 0 0 0 0 0 0
##$SUBNAM0= <"">
##$SUBNAM1= <"">
##$SUBNAM2= <"">
##$SUBNAM3= <"">
##$SUBNAM4= <"">
##$SUBNAM5= <"">
##$SUBNAM6= <"">
##$SUBNAM7= <"">
##$SUBNAM8= <"">
##$SUBNAM9= <"">
##$SW= 19.9752069877683
##$SWIBOX= (0..15)
0 0 2 0 0 0 0 0 0 0 0 0 0 0 0 0
##$SW_h= 5995.20383693045
##$SWfinal= 0
##$TD= 32768
##$TD0= 1
##$TE= 300
##$TE2= 300
##$TE3= 300
##$TEG= 300
##$TL= (0..7)
0 120 120 120 120 120 120 120
##$TP= (0..7)
150 150 150 150 150 150 150 150
##$TP07= 0
##$TPNAME0= <>
##$TPNAME1= <>
##$TPNAME2= <>
##$TPNAME3= <>
##$TPNAME4= <>
##$TPNAME5= <>
##$TPNAME6= <>
##$TPNAME7= <>
##$TPOAL= (0..7)
0.5 0.5 0.5 0.5 0.5 0.5 0.5 0.5
##$TPOFFS= (0..7)
0 0 0 0 0 0 0 0
##$TUNHIN= 0
##$TUNHOUT= 0
##$TUNXOUT= 0
##$USERA1= <user>
##$USERA2= <user>
##$USERA3= <user>
##$USERA4= <user>
##$USERA5= <user>
##$V9= 5
##$VALIST= <valist>
##$VCLIST= <CCCCCCCCCCCCCCC>
##$VD= 0
##$VDLIST= <DDDDDDDDDDDDDDD>
##$VPLIST= <PPPPPPPPPPPPPPP>
##$VTLIST= <TTTTTTTTTTTTTTT>
##$WBST= 1024
##$WBSW= 4
##$XGAIN= (0..3)
0 0 0 0
##$XL= 0
##$YL= 0
##$YMAX_a= 558831
##$YMIN_a= -299945
##$ZGOPTNS= <>
##$ZL1= 120
##$ZL2= 120
##$ZL3= 120
##$ZL4= 120
##$ABSF1= 17.46624
##$ABSF2= -2.509117
##$ABSG= 5
##$ABSL= 3
##$ALPHA= 0
##$AQORDER= 0
##$ASSFAC= 0
##$ASSFACI= 0
##$ASSFACX= 0
##$ASSWID= 0
##$AUNMP= <proc_1d>
##$AXLEFT= 0
##$AXNAME= <>
##$AXNUC= <1H>
##$AXRIGHT= 0
##$AXTYPE= 0
##$AXUNIT= <>
##$AZFE= 0.1
##$AZFW= 0.1
##$BCFW= 0
##$BC_mod= 0
##$BYTORDP= 0
##$COROFFS= 0
##$CY= 11.9774589538574
##$DATMOD= 1
##$DC= 0
##$DFILT= <>
##$DTYPP= 0
##$F1P= 17.4587898254395
##$F2P= -2.51656639940794
##$FCOR= 0.5
##$FTSIZE= 16384
##$FT_mod= 6
##$GAMMA= 0
##$GB= 0
##$INTBC= 1
##$INTSCL= 1.990242e-009
##$ISEN= 128
##$LB= 0.1
##$LEV0= 0
##$LPBIN= 0
##$MAXI= 10000
##$MC2= 0
##$MEAN= 0
##$ME_mod= 0
##$MI= 0.4
##$NCOEF= 0
##$NC_proc= -5
##$NLEV= 6
##$NOISF1= 0
##$NOISF2= 0
##$NSP= 0
##$NTH_PI= 0
##$NZP= 0
##$OFFSET= 17.45879
##$PC= 1
##$PHC0= 99.62261
##$PHC1= 7.62546
##$PH_mod= 1
##$PKNL= yes
##$PPARMOD= 0
##$PPDIAG= 0
##$PPIPTYP= 0
##$PPMPNUM= 2147483647
##$PPRESOL= 1
##$PSCAL= 0
##$PSIGN= 0
##$PYNMP= <proc.py>
##$REVERSE= no
##$SF= 300.130008669032
##$SI= 16384
##$SIGF1= 0
##$SIGF2= 0
##$SINO= 400
##$SIOLD= 16384
##$SPECTYP= <>
##$SREGLST= <1H.CDCl3>
##$SSB= 0
##$STSI= 16384
##$STSR= 0
##$SW_p= 5995.20383693045
##$SYMM= 0
##$S_DEV= 0
##$TDeff= 32768
##$TDoff= 0
##$TI= <>
##$TILT= no
##$TM1= 0
##$TM2= 0
##$TOPLEV= 0
##$USERP1= <user>
##$USERP2= <user>
##$USERP3= <user>
##$USERP4= <user>
##$USERP5= <user>
##$WDW= 1
##$XDIM= 8192
##$YMAX_p= 457394070
##$YMIN_p= -799479
$$ End of Bruker specific parameters
$$ ---------------------------------
##XUNITS= HZ       
##YUNITS= ARBITRARY UNITS
##XFACTOR= 0.365940538175575
##YFACTOR= 1
##FIRSTX= 5995.20383693045
##LASTX= 0
##DELTAX= -0.365940538175575
##MAXY= 472673393
##MINY= -1619158
##NPOINTS= 16384
##FIRSTY= -1397637
##XYDATA=(X++(Y..Y))
16383a397637J19749j23711K62530j04285J34889m39447K06579J26763o8200p585
16373a290355J18597P2243k72699l8059J10851R8434J00458J425J11597j36049
16363a123557r8192L06519j86420l028M5501j84795K02525r7620J43960m9260
16353a044367K06718p81509R01840m16541K26830j02390r956J79590j05928J4832
16343i30881J14640k735J81194k44845J46331K15188o06625K02772M5562n8604
16333i38003k01773M05867j56304K84187m11048M26987k32729J65498k80495
16324i37813L59942j50062J90287L5326K77421l71847k37822K6676L35687k34319
16314g06524K20357m05337J30829M65702k55263p1329J55599m2526j67145q5885
16304g61522M97537j89274L6927n1426q2347K8558O0066k50498N5983J11617
16294e44379J18913j75370K77849k56448J73795J17460p9862P3147j01332j59097
16284e55324J94416m35424M93780l92851K82300K7843k8761P920L31264k20369
16274b95206j94419J59927J75958M6869J91741k25403j86508J48354N4982J58278
16264C4573q2033l14405M46313k56637K77212o7759k56118J9321j4384K3964K22636
16253C2683j14318Q6523r5466j38881L33841J96357k04305J8259k06243R9238
16243G688l651m17293K052K07999o3134M75253l97670N53823l57251o6960N3140
16232f004M3795l42271L69142m77766N29606J22539r6077K86541l15464Q5570
16222A99611q2597N4473n9788J30792l28226M35826l15182Q1781J0318k48496
16212a21488N32340K51094m23549j35026j88669M25251k27157k46981O9646J95957
16202A31418L06686j33128k87202p8299k60796M57361J3411l19245M63730K23385
16192E17321k9394m27296K39120k43962L57683K8678j13751j5947m24989M52847
16182C40310l54278K47505j62646M03174Q5170k92194J80587o9238o115m92617
16172a20342O82860n87926L97397J20257p03505M83397j71919J58295L7110J75680
16162D71304P7014P463N5981o42922M98405l03326M76030Q9768l33714M58809
16152H54812P695n75982M99464k02341p6084k83881K64070j3943j07377k1008
16142C45425j10686k69417L21233J86252j28300M50073n48283L763M6560K19309
16132E15929l60716L7991k78788K10315M9137j31816J48331k95705N45667l34185
16122A06160N48452m81078m0877N73569m63656J17839l83461N64506l9961m26580
16112G4913J41535J8364K80650P1244L84346r87684N01171n04529O21504n67676
16102C3838O50895j22646M9655l36020O16Q6589L8072L5302k31488L92083J78752
16091G75648l07643l30118M4019J94006k40054q32J80218N73412j070207N63655
16081C82104N8988L522k43196L02100L4245k26403J42930K81k04270K0277P8898
16070C49476M1890J41932k67552l23191Q58353m11556K3867n6983J90872j92204
16060C54904L61114o13539J03425k68758N34448Q3060j06310K07660m50865J09462
16050C14601L41378K22203m50510J92537m62572K31411j9157l11027J18748Q60607
16040A038219o30521K45408K45192o60259J64887L03242P9083l91036J91239
16031E85454o1376j25115K977L42311j8254k14581n3196m08401N08337j65408
16021C92748L65224l91968L17810m61974J6500k68178O26312l5112o65972L34316
16011B29706K37541k67700P1055K01161K0271q1284n82782M05791j10941L00395
16001D23213o1341J70704j1502r3408k60522J53637K38514J13098m24661J7549
15991B65281L93361j31491R9103n9141L25024p30527K75485L33241m1933l64762
15981C63641q2062P3141m21420K20934o7422L93991J96227m67590L441J29174
15971C42055L46159l80938O3681P4223l18974N68464k3107k11878k05113N6703
15961C11275K99980l18270M82367m62284O8060J75676j05578R0921o92537N99430
15951D49040K14624l78002m59060O54167M95923n85134l72498O60699j98141
15942D81618L95761p49029M80817n33460P44386n60713k55972O71495p2370K38580
15932H41113r94128N20214P11421o05789j46615k31597N97140n63435O47038
15923G75362n86875j06730K15785J13126R6350J89057l48547M26078n24581J00598
15913C49623N71862m89500P8291l60163K92095M78114m19487m02925O6052N47774
15903G11736m18812J57001J69799j39527j44935K33931K89986O7924o05406k88337
15893C3360L14225K18121p0385K45121p1938m94897j08821J58513L49756m01824
15883A71231M9913M25905L7725R2143o88197L78197R4704r2588j17294J39356
15873D91095j28003Q8567J95902L2382j22872n0923k81311K50261k97718M28894
15863F06274l13918J958K66585j76985j51455J96294K2702J03603k60212K94387
15853E89233k28032q6535O57334m72460J23432n89758N92750k97037K48631j36951
15843D00607M1028j82082J97258j59806L29060k63359J65998l55166J71267O24555
15833I69360l06635n64337J43461L57854j18311K43411m29968q2278N07429n23129
15823A96857K76396N1939j13886K09869O6896l59949L08250n55301L76678j36422
15813C21327k1170K58216q8346Q3403k53400J28079n7037K18510J7250M2627J47871
15802G97330p31734O54105m40778P61381j121213Q47691n98924J8057o6748L06376
15792D25543L52025j16540n57867L83813l83278J25016K78088R781n31527Q79037
15782H64091l64818m20331M46224l99027O28257p02252j10648M13194j7795M40808
15772G77703k20328k95671J79663N9328K14658l67806m67695N50302J12449j64008
15762C78595N5969K65494n31482O20N51254m76139K46724J04338n9983j84468
15752C50922k3540L27016m61738K08797P9588K79148R7912j82711l41017L13787
15742F48164j64125j89224M73453n77565O91006l12972j10871O62290o83365
15733D36791M83745j16882l73647J05858J7203L39706m81287n13537N49773J45047
15723E92770k42j66757l22053L40143k51236J3819L43539l9128M75872m63790
15713E22937k26861M14159P780o37107L17503L90870k01746o90391M55790K22858
15703E75792J51680j60275O7225k67239K76540k31232O1937M68645n88848j10486
15693B43739O7637K12566l73004K98324j43453P6544L88370n46200L33528m18826
15683A39225N4435K70360O21107k38272l03539k13915k82089O83706J44226o80987
15673A94257K98748J44473k40115J99192m77275M75104Q0326m2969O743m70877
15663A67607K69173r707k40777N83930k30024k14603J84324J6534J09306k06732
15653D29031j65559J62008O3565L85546k91653j69967J5790K19755l03332L1222
15643C76406r0052J90264n1623j00538N9720L67305K97019l82391j07868J17777
15633F76019p6954l02713K59969j04863L65215n86451L25522k05744q9044l15486
15623e4530N43783l05043N21257k50436K10612j56926j28512N5581j35295Q9796
15613C90287j45295L9566N7105j41304K19513M02622o30834J99686L24591k29589
15603D86348r7565K72301l78801j13653O61199o03938K14411J46302K09990M7139
15593H43733l82915j9918J25130j97980J9059k59141R9245J3083N20478q09464
15583d8690O59069k15568k41428P42039l37608j62098K22694j57608J14037o23867
15573d9028M70142J85581J58924n20206L31982k7609p2610m8736m82215L14063
15563B60288K87075o0574M18576l33544k33292J86931K80227L7090K1706o34600
15553B29883L62648p9520N381j02855J65572p0185m02272N67983L92206m59327
15543F09514K32601m08859r4134K93666j92906J53794o96461M26323P2714j14671
15533B81581K32650J77383k86390R3876j75774l71800L02178M6959L59592r09630
15523b49375P77023J77742j05708k39021K47678M6761m61039N44562j91638l18207
15513B28778p4362J77207j12808k51489O84901o6991k98162J85633j6077k98613
15503A58017L5640O53314l63010m0009k79987K69403J65713j34983j15286j8931
15493C29881L3916K77913j59359K38640l36452K55226J34548m26483l91191N67481
15483E24120n1262K95704K0304m27972L17095j19544l89344Q3250K32408j72800
15473C11959L81403k83450k945l29937M6977J67789K67450l1788J40757m58194
15463B10021K05568L27338n72133M37766J31997m71526N44370j19528o41274
15454E2599M84190k68194K34998J22765J87279J97602l42635k5428k06270M6233
15444D83139M4048L20749q8039o79418P20977k67184k13593M31031l70537K9349
15434D10522K40724j55883K06050n73425O47673k39257J17750o78379R20872
15425H96647o63318J35459J03190k7292M19595l11754O7249m52173O49844q53441
15415c5994L83418M9635j46401M14576p58948J49179L84158j82439K02773j43855
15405C16102L28582k86912m4428M66496k16136n15524M77404J62358j1060l36214
15395C40668J14084P3777K22688m55289L11904J59699k66833k66405K19425Q9052
15385E42770k48050m0470J20516M5400L96560l18445k00860K17435l731J98865
15375G09990k17508k58066j00989L60086J03322l01841j10659J32379J74906
15366D91620Q765M43816m97888J61080n8836J84028l62703J42411M3425m33979
15356A21739J41431J75026M89946o46373J48894j26373L02177l36544j79113
15347I0810P65188m95532O0500J73453k47386J4682L0269R8465K63250l51120
15337D02579j66623K61678k50727j74749L54360K8444J8605j06560Q0317K80354
15327G27678k41498j65407m88012P58188j87121M7964J76083l20419j15331K70085
15317D62210m3425K69290K37279m65180J00305l59316K88540R648N06913p53087
15307B53177J58189L8823j03059J35073J2823m6419M88762q26457L45194N0680
15297E06786L31316m34529l84079N31968j24373k05539J5580L79128l35563J47807
15287D28502L29256p9488n161L11941p67203P14006k53948k48321k74162J00110
15277B55532m0380K77495l15486K44849J98826k58251K69216m17918K75652j92851
15267B96684j77594M79971l04110J44806j44921l52931Q67199m27012K80590
15258F62682n38499O46245l22861J08214N9864j46476P2098k95033M46820m7873
15248F45181k90529K63226o89389O43474j74846L5165J78852l11963J42148J65002
15238F06321l45716J05463J08939L24141j49399l31602L1928O3376J07346L8029
15228E58826J2611m00223K5530P31344n27858l2210N57486l41392m49407K01625
15218C36332J50458O281Q677J8787j49101k44242P10575p21582O5267L35725
15208E17177l86480P21079l87301l01763K05988O3030K27490l52550L9510J43107
15198D89287L00847k24167j38870j16338j11038L34271n92p0019N33315n22887
15188D73809k90478L33076J4556k81973O29278n96789L9949O64584n51636n3030
15178C81346M3668O9695M67232j03380j56914k77442Q7471j64737j6757L19733
15168F49915j92253l19494L39479J23283j48336L09323m19269L28470K10428
15159H81546m97534J91801k9559N3281j55456L44293q94713M64086J65773j98559
15149C24959k24581Q5590L78538k0183J43299o77143L97035k84777L69142J93489
15139F85368m02037K50569K37658o06225L09566j20711M81353n09134K80658
15130F07065J8870j72049n2101K42285q3810K95074q60568N82411J83364q1522
15120F79019k83039J50635j02125M33590m63991M3603k73260N93430o21291L49154
15110E05725N7086J28144r6351j21914K11458J50128N0184k86076o7040j01005
15100D30339o4197K36600j0308O2883m72881J33287R8094K04800j28051k56124
15090B34442K3166K53072K01164l51551J72488k84663K44800M2812q7331k38151
15080B10248J34333L68523m62518k131O10661p20481M31189L246j63818m5757
15070C63495L1288J17628k99690J26411j17941j08183N01480R7969l35040K5575
15060D02992J25446M12281l74613o3591m09625L35050n8478J65116M22662n27857
15050D29383M38218r2246R050j67738k21658l59750J48138N36312l63723q818L85734
15039G32902J32239k45682J23115j5488l34142K12868j67239J63644k66608L45953
15029F81562m68192K73720j93431Q2420k32674J70316O03734k20794l8683k90617
15019C67361l14408N97029j78754j57231P3824K06110l17440M53071l90081j59634
15009A79847J20196j5912L14492L15273o47341L96912l71773M36023j70248j85625
14999C71844k96377K06184N96085J15544n22820j18637j9159L50084k99289k39757
14989A43702K92346m66348M82707m863J85107o2176j35770j35552K57748M2198
14979E99099R7078j66767p3398o0914j30051P58460k32542l86529j11199N7102
14969C50339L162L11393o52999L07245L54804k24081K99271j95013J03699L22078
14959I79898o42979L70636k85214M54801k87733l19827M73857k14157J09987
14950F39269K60673j53148l05153J43181M4876j16483m10355L77878q4648M7791
14940D43881k1897k17966M87297m2055l93276J50624m9215L35373o60077M20470
14930D53159k8736m30463K80499N09974l87240j88039M86845l2354n39655K42233
14920C66223N9420J9991J27378K20155j70812k57314K20348K33593m58075K51669
14910F12576m435k22335n2261o3456Q9124L32593n82485N38966J9185m07810
14900B59662o4754M40437j7821J58204p7135n6163j19272J1661J89812n35863
14890A88768M02203j68601K25752j63981P3602l2952o415M80166q80758N60305
14880F78089q6572J78104j67829K9517N9741k64386K90260j89056k03692J30906
14870D55082o36310L75370K88174j60806J19836J95735j05302O7190R7892j95303
14860E01558m57763P04804J53149l80293L5346J72265j21459J71776q28173L70368
14850C21578r5801N16054m01760L37827k2861o28688M38062K76k6724P6073J4870
14839E28906N1634k11084J54563M6795l45973K77515K89561o82824J10217J96230
14829D15540k78209P71306p55178L15059K20578l4676m54266N91033l87216k58303
14819A45668K39483R8310K13391P8904k11250m36j78193R1342p6366k67025M07575
14808E41403l48070L91682L95704n86540J22063K68862k17153r3196J11203l85363
14798B00595Q15751l07284k93038J53182k79229J51558J78368l25634K47458
14789E41727j69375K22374k3146l1729k45413M30863j56830L16864r78341M33450
14779C40444J61752j59174j47095N70392j87938m4527j68472j05782L9555K22469
14769E21624q8614l83457m42286P37091K15481K54923o47110L516L39170J79678
14759F90016R6893j86872K1688l176j9397k5995j31885o440K04273j0768O7715
14748F96052k09553q2075J10039m75362J62103O46710k6611n43040O4687K29234
14738E72184l49656k82996K99184p6012J4113J09925L0993K30319L24854m0162
14728H32746m05873L32586p34686N54340K1655J41565J92630m82656J63308k51068
14718C64547O2723L94931n30624L76690L85401r12775K62150k3108l5742J42023
14708D86216L93768p92394N33892k59764L6319M45471j94936J59130M7962m17250
14698D38414L75576k39917k56174J19770K17550k92471M24103l983o31162L3705
14688A85411k1078N00012k94786L80643k59085k78700K32137J76775N7193j37659
14678E40863J60891m56779j05706M50215j92370M35807l91916N0286J53610J56088
14668H00989j83426j73536K1299O5043k33066L55548k51495Q6947q4144L24063
14658G28222l1186j41581J89291o12056K50485K31797K06683p36983N41986R9499
14648G26157q6712k30020o8483K15112J90654l23708M00468l80210L81509m43233
14638C81534N10408n56601j96785L20455l05750J00082l04625Q81771l89502
14629D40987p5331K28947m18177J21385k66551M72592k26780K96859k89799L4876
14619C19008J33330j1125l48718L99775J75303l02814J29333j30280J06269r0524
14609C79557m8058L81897l13968K52921n36216P78179o20826O8100J75886J3226
14599E30698k1340R2137l64757J48656k87407P2814M05373K22702l66560j04399
14589C27917p4759N81403j27132n92237O24621n64800J34002J06043J3146j00117
14579C28087K9399M86666k49716K45628o70130O06534k09347m7736n73301O86429
14569F32513J39144n29499M43675n18381K04812j8517L14687k34851l8151O881
14559D02313J52753q7580j8203k5601j28245j71306M96379j63582j59622J17764
14549D15070N0342M78929o6079m49667L59961k78440l46610M2534M53492l23499
14539C36033O0958L7960M7407L43285j31607N5296l97855L86487o98288R76697
14529A016373k48297m12142J50255k62752N72821j61727p2038J49816k09150
14520E23159P9206j97863J58910m09446P02634k78703l47900o6540L67292k08596
14510C22153j1415J8181J799J57939m03852O55720q1406K12937l58238M48033
14500I61851o14737N1631M8922R0290l54022Q15353o44427K02214M40656n08289
14490D89442K71850o21959J71619O65449n14289J38786N8331Q6324k83457m21099
14480D0997K79584o5069M0915N10988n46174M52160l22846k61436J97857K6084
14470C53060Q4236J41739m84067J71976n91J31627K93221q96528O98689J15413
14460F08775k21391M43415N3578l64177j92703M65740j37509J18871r90506P60389
14450E44482r089k2226k726J59264J45283k67279K64049n66840J53592J49830
14440E48340m9446M7257j6993l08999O9113J03409N4304J93046p16418M80274
14430D03887N07345o73405K22459j0896K4863J28140k7954p0368l58673K29945
14420C75343J55663j94001l73554N37369P8549P541L15801n13489j72793L19871
14410E36300J09687j40790m99513Q05284l16451j96736J5651P9531j86960N68782
14400G74785k89099j20642L91173j26258k33564O9322J4474J18122j54656L7889
14390D81546K1169Q1759O1049o08654P40023m15570j2857j61254O44962l13893
14380E18280k53810J46048L22198j57092r2320J28374j66301Q1660j97345J68510
14370D98202K43292j59079n1113k52554j3378K55072J57856J75472l11074j25527
14360D17169o5024K97700m40710M69836J61200j61200k45059J37617j01397r6884
14350C73248K97139n61153J62423m7106J60472K90816K55179l69996k46245R7262
14340D12039R7412L8498j72469K46502k54642m82615N87915J3490L16948o80663
14330A22415N96019n64098M93550o27661Q02352n75547L42014N6761l99203J04601
14320C51203J62715m28981J16956M90498p50016K98166M05121k03386L8575M87843
14310I68694m15616l6469m876j08662Q5380j22809l7765O34705o13876J73991
14300E22697l13216M87688R2366n47884L24643N19425o46856J55666j92613K50029
14290F51945J17502m81641L58470m8886J12946l28034O3602k41027P5686Q313J62944
14279D51820K20864k71485J85K94925k60324O7029o50512Q23588n9471R0373J02092
14268H09084j28184l8558k80209P7849R5404k41693j29220K13704Q4671K44341
14258G07189j22161k36096K1384L01491l39920j6791K44755J44775l49077k09213
14248A46336N91766j60958q6395K56205l23061L35263j99899k916k29164Q2130
14238D09307J21108K10521n55422M11418k29357n8305J5714M27676J22813j19826
14228G55647k09151j29611m33129j32443K85004K99521O9868o0456r8491j9868
14218C26891o4545N21811k68691K84889m66931K99146P9182k58177L53648l98118
14208D09105J49768p2340K19891m35958J45374K35959K18444p51257j35912M16274
14198C99348M89686m85040r1417K43708m37488K59094P7558N4039m4071j17734
14188C47683K85678J10565J68102k0230k30530l57299j9601L10376J38704j73938
14178E59510l40466L34155l50765K25239J65084l29838L90809k49916J98590
14169F02402k86679j22837L53547m2113j78782K74580j42618K00992J85805l07278
14159E37019J69245o33486P48710p99686J30033L42331J93694k87468l2283j68970
14149A99139r9766M52394j8584k2552J4052Q0150J13552L56360n25594k73559
14139B75592J82568K76823k14333K06334m25253N95098p89601M64410q8293k82394
14129B00951L77402K09099m049l90468N03083P2937l40524n64901K835N16583
14119E82948j32839K3066j57503k67939L78081J95402l87476K56880K47327l0980
14109G06967j70439l3727m91483O70207j41134P1639l05055m9182P87007o12316
14099D32484j87832O48084j44203l19547L9786l4455j0907J11937j39327J26046
14089E22066K68925n26841R7944J95672M10926n04772j87758M28520o85057Q59431
14079H79056k99581k84814J79051L79569j15915k38242K74297j39049j15384
14070E18988j85528M2920l1009r2415O9679N04985m93878N1211m1018J55726
14060D99661k07583J87659K10741P0247p15002M77326l99598L42324J14315R7805
14050F77895O2275k06332k33714J70979M4477o7628N5128K78427p4766m55972
14040B50769K34133J29864l30707J13498N4193j11148J85378j37544n0723R3677
14030D31390K79610j48019J5522l06104J79421J22257J93683m24779l59571P58728
14020G42138o52591K98220J04515J65930j43203R8030q4332Q1193j3490j30808
14010D65602j98506L92658j68722j89541K55665J08453p23198M78985K84941
14001G06337q41520Q52201l9977K49461j61466l22490J81034l70326K62489k9758
13991D85985o4927J58504j37071l33529L47243k47496R4407J58816j904j85711
13981B74317J95608M270J45188J54337j80226k2800K35630k89147j1235m37094
13971F8848K75292q3559K06106M60955k80017m88956L46374k16025J56253P7277
13961E22548J74013q5659l0579j31926N27737m12797J15340J68545n23593j04234
13951B19395N03951l41030K24973l92660P6431L99018k2267n55900O69288j55731
13941F25468m73210M3562L70681J38743K02425l88456k28600l17002K24648N50169
13931G48428j33545Q291p6275L71846n02367k1355L43015q6710j13192o13868
13921g5732M01313k05701P87103k11984l7491l53633K75397J40592r4552n1310
13911E74002K2365o3869k2003k39685M38655m72736L71488j922J64339K05759
13901I76393p22925K87595j58680M1267k86500K30471M890K4571L84459j20187
13891F61354k62514J80814k21135J62723K3651N2708n40230N33972M95532p77318
13881C09557K64265Q7464k22693j55976M0994M73292n48942Q7735P8481K6016
13871D40193q3366J63416r1801R3375J15312j05502J1785L88176K1208j79017
13861G73779r6130L4065l14827R1524L00942k86430j6371P8121O32879m04418
13851G93134k14721l920M0402K0705r9834j9083l24779J62384M40957m53373
13841C41872Q340J22163J53783j30900N94586q65894J48106J25825L70008k71937
13831E95952J15146r38632R9981R05771o51771O71497k11675k83622L44477r4537
13821E52587l68859J88054j48647J97993j54693j90056N32358k54433L58550
13812G12854L0835n99434M32831r6720k23681M20953m46133L73745n15597L81353
13802D71006l37219L63590m9281J07514J68687m79572K39546j06603J88425j68254
13792C97839M82823o05949O13024p83045O32688L7951J25919m14442R3454k58737
13782C21525N6901k95430P26813o64882r3971Q16142n78166m6485J72841N1563
13772D66851N03118m30558N103J26180n06508M17678R3454k54016K19407o48191
13762g482K28261M8130J23122J08257j78415K9321O12874m89760r7380k54004
13752A22924K94634P90999j011655M77174q9912N8837m45807M73824m57637J43566
13742C56947J41684l5258p65732O66538j5249K4347K40735o6972k61531L11653
13732E97162P268p8916R1304J80552p02509N93082l60703o9381J99144k1765M08195
13721H43433l04424J02727k77590m65524R72276m44022P50428l94103j20123
13712F63078k88007j22203K70157j31032Q6796Q8350M0722m7570n1147j8776N14926
13701A005294o56574k89330K31634J40976j08394K89158L8907r1232k07467J49909
13691E02881j28171r6881J22184J37001j83472L9825K00938k1109j69125K52911
13681F56982o29802M07739m0589M54057m1569m10832K68834J98960L313p81803
13671H5290O15046j38810J16469m82207R50082m96845l0416l53006J2169J45930
13661D23702l93199K27242J16096K05472L49599l55666M6619l7384k184k53417
13651C26880J03092m4498N06554m02250l4420N0598m81828R0592N77700j27027
13641E65393j6682l66246L08018l6235K06712L3976n01979K67997j03514K55141
13631F12581o4623k95882M10862j47320q2333j83392K23782J7336l0594l92577
13621F7840N88491m48229O94843p75769J18289R3821J64099K02835j00735J02134
13611G07619m15893L44950Q0627l63733J98282o9754K66359q1406j53739j75100
13601C38212J66831j84973p6893L88593J49123m2864q3820M9928l81762J02039
13591D24414m5845J4051J33054N7866J39509j08346K91168l88893L73533o75696
13581B14815M79167n24163O63112m26274K64017k57739L38428m89847J12269
13572C73785j60398k03331M88293K32147m78461M91277N1675j82786J42087j68430
13562E85858L1152m5759J88833K5320r6543m97905K75631Q4999j86688M30593
13552G95491n78280O02298j50270l83894J01485O89410m84214l27695K23997
13543D88328K7803O88594l82350l29133j75743K62714J79606j61095j71269p3270
13533C54185J55471k82087K69421q2944J56041K43125m47918j09501L31430k83475
13523C03748j7567N3422L54485k00513N78210q52821K92189k80865P2378L35474
13513F38140l14367N03251n09042Q3793M55534j22712j89287N85896p72868k1222
13503C37116K10701j44456J22374k51292L73693k57555q4884j62237Q3845K81652
13493E08957P9164n38092N82598k23741j0046O2442q6828K62440O2685j92268
13483E07311Q3911j81101J87028k26666K67005p12707K70352P28557l20173j83593
13473D19924J6480o3730j94217J16125q4257J76117J67207l18642k9123N03575
13463G09459m80410K95075J13419l39849P3878K37225L35011p04310N9355J06250
13453D05103J57550j77551K91321l24604K90151k13348k55215O03668J93349
13444I70424j01813m58368L30823l22735J96515l57059L6856n39743J115635
13435H70535N4164m06550J98421j66303j37541j78148N79739l24953K8526k7351
13425D90539J76452j04290j1692J07857j7400q2370l21273n5334K62647Q3219
13415E28355j62647n2836J8685M7939P9157j64243j38353L82277k49867M18277
13405G06744k16614O7484m9414J90436r2539J06539j77052P2417M95734p83566
13395C20169K10258J37704K56053l91442k01142j31601M62766J91540o32050
13386B22255N82757k97661K80745k38536k88888l70197O03405L70825k52193
13377F12512K4429j82813M22678m17836k07507N89341j90636K83522o35316K26546
13367E24920N003j0036J07407k39232J25342k46528M42640k85K0071L40974n59075
13356E11201K76209l65405m21606J99348P99950q08650J37380p6023O38504o55985
13346B34923N38385m03037p0960L03385j21508M8896M73211o86999L68297p07444
13336b2851M88751J69433m6389p3545L13415m89276j44310L79450K83228n99308
13326B58598J89289k96379K18843J11646O2546J07587k82130K69320R7690k16056
13316E20954l1835j4466J52376j19053J09584m26026P2276p6552k3436L43801
13306E07623M5780J769m91309L78313L84225p00022O58670k59835n75588N60479
13296E10105r665p9791k33676M78849j79092l17851L5531J53681L69930p54652
13286b6631N33032q6832j40627L3428O67585o95374O4125M69711l02690k02188
13276C13539K86938j14247J08942l06546L95619k98211R8018J49818K61961k56637
13266F39194k89686k22398N38144J83975o02409M51229M12931j047562M42359
13257E05777k95951L83602l67318L14450k13622K48006J32167k89963M2520J43081
13247F02749k27238J73940P6864k59893L68941j64244J51809J65259m70685M51939
13237H69441n40459N63430k38608j72033k47855N21338l67093L25009k86158
13228D27012L29048j13380J00460p62771K27213M79002o71301L06571K49528
13219E71382J10768r4725l50543L76471m0103r13372P00969j4964L75728j50041
13209E71570k28711j18697R1471j6585k47629N75490J1611k31241M01472N1897
13199H60648l29648N71704p06022k63162O4189L36229n52627O22461K08622m11915
13189D00479J72345J14050Q6067p3536o01901J60609M12121l61482j33430O73510
13179H48832j72625J31904n33092M19718j16124j47663K02673j61770J00129
13170E71982l67202J30948L88990l58161m1385J74324P5605k35087R6310l0537
13160D05787L19652r4223l89737K40876P82240l64841K1435r06418N53055k05157
13150C62669J08402J39669J12892k56439p5805J51899L16966n63952N27249j75400
13140F48150j43775k02764q9337K12956J75104N81278l80474l51705k30945M50102
13130F68590j77071J84076n08103L23822m4388J710j32760M68112j06619o00253
13120G7116M76334J27993J67862n40466K45733M05050o14839l00445N72715l36356
13110B80697j17449P15751n92917L79242l74523M26547l90482K98097R7832Q0330
13100H03125m48691J36334k98104L85112j85513j21427M32141k47880L35946
13091G91043n19993m0746L86779K43286k6587m05698n5580J07418k20818j95579
13081F3525J76902l3629K92074J77639n38954N79933K36527m35353J14899N2466
13071F86029l45879J63657k64575O99251o69032J85184P6721L9315l37908K67640
13061E00403M47128k08387j29110L28297n43039J62098j0987n9160Q3295k39404
13051C31134L84608n04012J30633r393J97038K81599o97741K54119L87170N2651
13041H07806o8937j30501J52500p76298L79889L99314n67203K65557j61474K40041
13031E40694l39379N51610m01450l25892Q40750r25688K29024J89134N6810l69458
13021D6155L77711K21173j09422o1403J90551l7039j51578k52622L11706m38891
13011I6341K59485L90963l85315K20632p4574J75287o31897K39989K37586j59197
13001C69300j3254j699M35150m55613M38360l77409M0987k69014P20133m12343
12991D74598M87822l63183L19508n62447K54152J41976l66710n03796M97259
12982C79179K13745J95505l78664M87927n31882O60816n24110M86787q00781
12973A88522K72516K95828p85345P04798l73j29218N471n654M50509j53236k65966
12962E77852j77899K29163k75645L79058l12199M49354p61939P07335m87761
12953C27319J06775R1025N236j44406k67250M59762J62192j48559j57743K81256
12943G15607m16902M32633J23045n17962K38090m8009O3488j32148p2025J1077
12933C96894L00485k6105K21581n48714J35783j62466N0462j46728L33899L7032
12923E92123O124l89550J92320r9447J52427k48455O85734k74649j63699K72210
12913G25138q439J02551j6348l05398m52877O97205R2315q44071J56067M13417
12903E59560k69295j60261L83176J98916j99951O7127j59278P7390O528K99597
12893H03509p2874j12167j6675k66792L01980l57393k69723R06398k17142k58690
12883D40431m02783L99864Q0582N2185J38874j72K28563m80236M90222m05541
12873E41989k85952L10186r7056L7847j38774J08483o3587J63535m57172M50931
12863E70430j60094L14167o45504O24309O5051o32443L14575J66017Q3462m24516
12853B75454K37076L17529p45145N22629J465q942j14926L29477o28234K20522
12843D06905J06769j40115J58329J99932k76698M56565J03600r97594M47810
12834D65503L34008j5162q0111l50113L19268k83086P0222m31532O21549n7852
12824E92694k19181L7471j37692N05184k66720j88934O67877k03689m36791K88990
12814F39209l08169M35668L25625j022977N41797m2260k4117J60418o2713j19425
12804E23056K33161n75764M10978L53393m97539k99773O75561K6903q94802N84181
12794E39355K9617k28852L44925m83006O28331k76281m27622j6405K44643M47075
12784H01780j14810j76168L40019j26434o83517K47064K08237Q915K5407P1100
12774F01593j38443J33156P8479j12313J13731n55795N18059j66614j12920J99154
12764E58087m33930M54085k46416K33751K93913k16559K55736p51941K15728
12755C62454l78617Q37319j97906o73799L01838O06859j35836l92485P3365j53632
12745B49560N16902m42246L59815k02116J18448n22728J30619M28276J55696
12736G92226l37623j07033K14609N6770K47593m90023J85274J47727r4952M7988
12726F62556K81591o03319K99614m4923K2440k61711p6484m1227O62485m67928
12716D33094k84989N14690k61512J44051M22807j6892j70120j63135J36903m17408
12706C37489R3947J68492r9300R1845J14335k63703N2073j69607J95356N1938
12696E72865m17785O98399l01110N1589R4933m08824K70922j67180M3273R0130
12686E27212m28974L94304J44442r5531O3066J13134j86664P03515n46666j70463
12676E17375P6667j64991J63765k78296K10647J55156k49373K97174k24064K80406
12666G84466K83873n65004o54747N65168M27183K7395o95151M35740j80916l79553
12656D8454N39882l19910N04257o28753M03538p5421K14013l47163L06205j30518
12646E14584k06074Q4185J43322J8281J18572k28794l7738k87552J83601J56715
12636D59102l53780K34252L30394q00818M94294N82509l15233m43295M80845
12627F68270K7993j684j13106k19290m28813O43267q4088k59544K33931L37310
12617H04246m40241R6046K7268K86594j78418k59276l748Q4059p159K71484j675
12606F79180p9295n8737J54858l6542L73116m14546r5099j85458N20084k22562
12596F34999n9893l46956L33316j21444k08250K82422j13668K13689j76865o9348
12586C68002N96550j79871n12537K23829K42319o70307M75721q3858J8094j40474
12576C37468J29257n8604j71244L73078l45563L87770l49821J30708K05489o83977
12566d5439O50571k63656J48738J17153K57225q1431k15673k83904N00051l52079
12556D31556K49373o5927j52016n6268J77683k19664n9775m11403O34425l85499
12546A42485M27317m6204j82647o4003M32876q57897O86847N1922n5431N5374
12536E90639J5394O3954q240L0224l1459k25001L19459p35175J20377P15972
12526H56144m39710J71844K6795j67264J66232k95866N4397J46173J45314m70995
12516A93064P29427l90375j27590J76445m68682K94044L98944l53717M8759q162
12506D92157J06833j97768p8189j18746L58346j86509Q0956o6458P7471J76299
12496F44392j554J72770o6655O3191l17714N1037j86326n5373K25726j16711
12486D12783L93006j90288M1615j37576j4831k55504L37070l1767k88987L60877
12476F26398n135j06139k30726L32765j60708J4654K35379J42877j06568k54945
12466D87852J32273j26941j76997K81652l4366k99633K83980r8419j4075L9834
12456D75160k74618M8748N14738k87592M10795j81102j59899O9182J67497l69177
12446D13732N07174p12534L81795K97516n19667M59216J7657o46685O76647l77386
12436D97465j74178K47121k09673J08872M44293o43450K51820J23864J19218
12427G65352j53236l57456K88514K77284p4650l84107K19838j84266k88331N72317
12417F81259l96916K78994k1621l38667M01227L36889J36213n62599p6739J32101
12407E70141J04247j15823j99170M64598p53994O90705r17085P28798j40543
12398D31874J07103k54787J35365l05009L81734K24340m81183L42421J25m3144
12388E38839J28323n17815O70315k62780l3560K40468k04231j98667J68757m9446
12378D80203j65863J21274K51413n37354L51372K08478j84015O7635L32914m5349
12368H80708m46524q0158O6551K51647j45766L9022N2835q228N6869L4245j78059
12357E23142K82952p40426L45530k40702J86145J92531R2488j95311K2021l4495
12347D33875J98595l83008L28482k89633O37210k70301k88074k89903O12373
12338F89616k73784K56451m21072N78142o7160j66374J41432j67784k25819L18974
12328F62622J4045k07054K1617J3336q5786K99102j17995j27425p9211L45815
12318G39066r0592q695m50070L51465L33044n04272K7024N758J03631J31847
12308F38206j31924L55737m21827P3924Q8620j78332M10381m33716m3753Q6078
12298D43394K85936L4606K08954m93940J67922j99740m0865j8847K2104M64832
12288H74356j06174q3634m15713L33629k54362K8145M55369k23303K8469j88282
12278D48500K31080l92554O29507j42481j69334K12450k58041j52158O1945K11785
12268F80699m65209N55951k24189k5146k0235p9341o4207L56710l13679K31031
12258F32385k92736M36991m20079L47811m82353O51362q5498m52180j17619N44158
12248G62242P2154n76057J44540K34183m44018N28165k65727o6437l8180O59296
12238A010161n09599L84125O5054l39244j17023l33241K31428j58340J23956
12229C57277K06555l8053j7304K26291m73261J94390p4247J10889N1361K72934
12219H16832l31473k43660L45483j78084l75075j8076K50580J35966J60318l47921
12209B14890O64767N9413m60565J52386M56265m77165Q3230k79265J5339K37150
12199F66445k56270J12531O9586j70066L16969l55873n010P03K42199k04451
12189D16763p7273K13594o018J75659k47525K19603J70141p7817l76086J51074
12179E62115J37825o80840L92280K02971m2642j22629j16643N50524l71276k6869
12169D84816K53661Q2701k51944j83515R6503k97603L7479M10613k26603n914K23771
12158F23965L67905j68932k52005K36347l35357m4117M8210N3527P8685k31178
12148C77050K0240j7616L25960j85950L2475K78831m39267L23758m45151M10770
12138F81100n7427j75700P05862m23369k10103L93696m70566l20779M27101j16728
12128D33087K89202K49598r1946n14581M60501n87194o90K23526K10873L7084
12118G09460J17606n74277K21194k96322O86691p4777j93193M2168j15106O20293
12108A143737k53384m63846o4726j77734N22725k32661k32326L11756l48310
12099B05231J43232m42021N91287K51717o71812M86097L13930k53405J36930
12090G61186o6567J32770o44494P91044k83577k77734K51451k25936K20007j20249
12080E37901j65827K04180L60832k19367k69725L09482o89673J04928M49026
12071F21757m60265J26552K28914r1255l29613M18939k05769J54235K20079m39584
12061B43990M95744j3929k19794j91726J39771M5668L77435j76017k67033K07084
12051F41193k1089L6165K79361m08515k27280J70718J23583K23467j82946o94171
12041e9514R50077q01490O21299m65973K46718J52248K86279r8050m45772L44316
12031G30138k67990m5634K14399K44399m69117j55O4740j75360N31012J8609m04540
12020D40501J92302j00174J23981l31114O3983L87932j93129k01644N10576l49341
12010E43873J13215K91492j53621k08874M46477m89296Q5728o8941j03584K17550
12000F74019L45378m38306k5990m24043J49482K8937J00037j68638K17366K71264
11990G29506k71126l46815N58555l07783L32999m48757M31303k2543L8083j87842
11980E05580K36721m60994K4215Q4878M29435k05658n18400N83483l18062N28787
11970H89985m64218M18947l25078l45872K28535N148k55071L78269J47447M07033
11960A085125o36637J77179m54778M80466r1943L57957m14139M98751r74145
11951B7836N65382m58447J30361L19453l8004k17582K16254J06445j55489M7542
11941E43751q7624r413k90803K86741J54211L42925m97880J31875J42222k33966
11931D82039j4975k7225j382J35573M04362j192428Q08173J07187l73528m732M9309
11920C72373q0450L57203q2756m26137K14305P9652k56080Q79407p16288M5768
11910C86997l32797N65139k05587K72520q097K08099j40741j70532k84892L33834
11900F23943m31460M22398k15076J77913m44471M40457j17869J93407J52637
11891H01879R9655q48316Q39795o89690N70586l69285K15008K7443l52138L18547
11881F13484J44129R0722m75159K92006j58646k45618l8727M23142K68723m37889
11871D76167P9447J22566j11912J53257n1440J48115n89217L77560j39322R4425
11861E59646j2015l7647k38769P2933M60810K06067l79082m98426N86353M4633
11851G64503p12006N65639n33572M97094L66201n80943j2376J12962m1045J17427
11841E43884k72894L27426J77616Q2883q13814M40010o5510j35515J91034M70444
11831I45564k07328K20044m63807q0897J11093j62904Q1176j28155J76079J54250
11821F45115p1401P7212J42389N5536n80840J85803Q292K91836l42716K79734
11811F90960k32090k41660J29568O75004n49865J48098p9026l66672O39918m47468
11801C66767M97670k49765m73721N25688j15795K76475j17368l2810P36650j103702
11791C10089J37221J65628k98679L10849l04212L17065P1912m17822N70340m86056
11781C76335L93911j97943l27218L46812l00955j41882P3655N76066k31111l42089
11771B25581K24605k74723J87909M02242k34467J21217K720J34527p6044j43418
11761E70149o9474j3066L61225p7266j82794N7506j44002o3720P294l18604L68211
11750D95459p4208K49915l55115M7632J62279L02471k96759L09302j74483o11401
11740E5092K76860K46426L488k80531J63757M7878j41816k336N74426o75501
11730B67743L73599l78394M62067J67431m32799K13129J66675o66201M80454
11721F53704o1893j34953K79385j82205M09406m32759N5505L1513m89127L9241
11711A67817K89682L10763J10780J85181q43682K99588k01329k0752L7641n6005
11701B79684J40777n0116O2056r4875J97019j53240M94232m09197L00971n73031
11691A94280L03126M56909k12876m87959N23007o98188M83584J42147j96618
11682E07412N48534n10901P6744j43497J02700k95513M96104j05620l10789M62145
11672H27319m07424J69374K33699P7084j99366k16070k84861L28756j54434N99516
11662I73593l32716L0829l90848L49723j4115j36876M1580J21698n52939L72692
11652D62621n4150J81532j73980j12786M47690m0907L44765n38337j96653N78845
11642H98640l47740R4563r340L974m16677O01009m05329J63632K46362l65033
11632D64061J62407K25475j22892p8383L60335l18158K0665k98847L48649j40344
11622F22968j10006j38198j1609P19469k22278q11876K16558J83460R7484k20781
11612C25191L47484m23901N55066o14612P16060l67731j41490j4442J43330N8209
11602E83164j53486K76007l55689J82042l411j41469M34583p15017O97642n89974
11592B14392M34947M59519n26185p1542r7775K88206m46722N2865N39110m45416
11582D01399K14061o56818J211707k56560m48621L94197n77229J5535K25378
11573E23049j90737m2395J76297K2488N34829m58633L76673j98968k13863L55292
11563H84032p71646M62192K16122k34125J53413l43156L93427q4133m39481K03241
11553D39886l10074L77947k12713K54929n38267K45492J75002M04062K62547
11544A098811p43704N86488j60398j72264k86912J79216M16646k10560m527J6338
11534G19134l02101L05485L586k57958L48822l43916l08312L79306K57921j17564
11524F84403p1591M78o9742O774K33444N6536r0671k91626J22844m10606O93060
11513H63303l01099l71887K92507r8558N4746J52059M0637l18154k01201L08943
11503D21296q466J45221k65075K19001l68193L31873J68209j70258L84413l44350
11493E13671J88763r6213k83530K21602J94487l40071J74534L8841j58846J86271
11483F39509Q7414l23453J12037q4051J48586n31905K29941K02377J61456r2421
11473E49490k36725q229N41866n18668k17573P40714m08906M12869k32888j9266
11463F02684J7133j40927O53281o42118K9728J90919p4079k09819L96571l83435
11453D39938J8933K19818J25835j59906K78217j2959m80005L04131r2334J66858
11443H08526n94554L17231n8373K22099J11306j79280j94114M2712l58194P07028
11433H24387n25145M6258r7946L56153L16599J50122m67617k35925M43655k04367
11423F06174K67073n88516M06534K88935m86028j6222j4152J53022P7197o2897
11413F31120j00431K0327m19353O24638j83286R5144k73265M69014j92717K18098
11403H89289j89860k83155M36824p0867l78561L00907m07166J77448M87815l63463
11393E99211k13988O09251q48874K89570K30807j77516K10707l20008q8319L80649
11383F71490l49530M50936j08791k02822R5604j09936k57765Q9991n49688J034494
11373G63983n09421M66365p97235N69086M52977j84266k30237l02508M94890
11364G23634l57869m680M70657l10857j00679J02231N35405m84756m23824J89393
11354C38655K77530l45081O94018l58724L5632o2979k70364K57791k42581M30276
11344G54173n710P3317m99970J08206M84784k60895l42213L64367j95328O4775
11334E45506p994J745m21857K95088K85563K21271l42103r1912p8003J3893K41009
11323F62206J06352n1174k03268q2446k19480L33520k35545L07236k95318R6788
11313D18871j62159O38942m03889K21179r758K33699o17834J26091N37197k63534
11303G18805j39137M2178o60985M06759K96079J55112k80528J01587j91119j0938
11293D37813L16984k11730K50725l54708K25558m63899M29153M3340j28742J72837
11283G17331J51486m26317L14373n74418O36094p5438j02822k65665J04734J08751
11273E88109j10539j07665P2162L84160k4903j96450P6132K61780n43920L02885
11263G01751l05733k48902M03207j81250N21761k80519K48626l54546j76758
11254C27637L37206k04793J28651l19584L50909j62181P42441n87346K4943k24372
11244D13511J39114Q0812J39210j46499o34343K68463R6610j294L26312m00289
11234B81607J71436N57080m75596j68723k73685p5090K25934J82983K24335J24248
11224G74529k44372R3897N1137l18729O17119k60657n4185j34940L54095k98085
11214E79809K34723l40814L71178K6755p17887J45857M52203n39823K32708M0501
11204D85210N27026m65007J02798j33467L52360j23359k85490M3551k42409O7338
11194C28551M70960K06851m99451k00330P3055k02608P22169o11288K47173O49282
11184A184364n96163k38987k02785L10851o2049M31645m45091J58214L13020
11175H53019k54654k4977m6995M21272j22895l26458K81043q2068m94518K27042
11165D29811M1043J05575L19324n36333j7855k63675N11129j79049O26879n05705
11155E31144J3805L68166k03350O9705K30668k17451n50833O49289m0n24924
11145C66179j71069P8537M05201l09352O1613O21275q2324l58107j63206K65350
11135G14097k98382k88271K97148J20198K56047k28302l39562L54919l5898m28375
11125A23619K17942N83682l18708O977K10839l69550K18557k56035L13653l39224
11115C91752L98226j32680o46493M87875j82277K22158J1715o2844J66413n75444
11105G8401M04892K9526N11053o11592L19782o49206N85955m52070M74234l67965
11095C23010L357L70107j62324n69529P67991Q0310m15393K35859k65763K19517
11085E87142J21557J89896k17854L6696l47528K35123J61489k37971Q0986K38716
11075H48252q0157p4092l11491J3079m71565O16689j56839J18134o1775p5179
11065C65056O14994k44823O1264l05870R9905k47089J38997R7474J07802L11077
11055I98787o76453M08585k47706L76214M1551r4016n7235k166J70238l66186
11045E51613m284q74K17952n54265N76777k82163k50972N38581p27100N13923
11035E79188j6453l8311l71320N30000l67993L10934K05294o89202M31292R507
11025E82936K20288n3402l46790K71319j023J61352m35836P9524N998l4848j21790
11014C27728M34390J4115j68215L45607m71965J45870j79758J55243m34769J125359
11004A293605r60321R6882J12044J57537K31792l74430j9021j47293K53810j96950
10994D47655J9756L5129L34977k4375j52110k78736K0960L55570n69604O38715
10984H27937n34276J97583L30052k63393n0205q6490J21889K09723O5458J42624
10974I60902j69917m71923K17668O2157q0220P8602j8883J4915Q4773K88301
10964I66375l52159l54043l94119Q09260m55300L62982j77947J29292P8894o4941
10954E48294L80297j55559l52124j62184K6295J96175K38531m3676J56364j44140
10944F88273m75752K7541L91128j20629K80811j17343J89838l2525j69047m45713
10934B16582K10108J56031J61768k91263M04668m19402M3071N22145p15907L14773
10924F02574K04311q35404O94013p8821j08392m30153N36522l39573K85061K70470
10914H00608J87491k66256O3446k09662r768k9863L30074l55552J31337R6743
10904G38598J44233m26424K09597j81628K9196J20771j6356J49885m79018k95258
10894f404O56806L34600j81860J74801j14663m60076M48162k85121K8394l11734
10884B82905N28703l84095p3617o9982K05105M56728j05057j76313l988j69443
10874D90946O9831j42632K14475N09952n67858K23363m32008L79776R0569l9749
10864G96665J1623k49230J19135o16166M57518J60577J2593O6505o45072N86493
10854G00641j74821J81317l11863M60130m61417j2112r7374J12848Q8412l59872
10844A25889N40617j60261k6606l5830J90173l21573K06157N7498K92112N8930
10834I27106l92802K07207J36881j16454J22130p1802k48254r8853N16378o18530
10824C63007J70374J31742R0537K6472K1689o5356J20036n76113L51826L34455
10814I68669n22570p2383k6810M25420m47986Q02164m76310J50788k90452K85052
10804G95582m12405Q0192J83796j29865l59531P36111o12826K49564L63172r3535
10794H00255n63105M30382o48702L86615J62644L86134n01401N8311J85825K1584
10784G18542M1521j08666n2119k3514M57353r94825K96304n780l9891m6742L80304
10773F22487O8362m5251o2805j71877R1473r0515K17800l46432m4314L70311
10763F09239N13687n02327N5456j89543J52258j80689K02772j33645k3229J77001
10753F80980m5362J77527n20003J2233O8277M73299m9649j68654q9486k15476
10743C23686P41264o41516J59572L34504n72375N6598M39131m47884K01851P6533
10733F71364q2820j49381L20130k93147l6142O01197o15650K12964J5432m55213
10723A88734N23830Q3288k12565k78816M79708j3789k61367L27821J77889o64772
10713C49961N53098m53809M70017k49835J02062n3623J30576J24777k33324K07124
10703I47024P487m24292k10789L58530m02677K30502K68637j55917k14710r0792
10693C13003R5390M21214m26644Q7784J26703J00646k26297J54334j72964j27676
10683C45493O00920m38636j06373J1797J86212j81760M3660J12319l66563L69395
10673E76464m95K51992n499j446k52615l50346N5426j81516M71826J16536N15616
10662A195943m03430j09717m62684P86311l01183K24155m41899j57678L21875
10653F51693K73498j51357k95096L96816n15348L80500J00377j95783J6733o1902
10643F00131J36211n63104M38665j12641N3854L4706q149J65985k99380M11503
10633H57781m78220M04067k66399l26194M56848P4931K43114o15201K38031K61567
10623H50325j83902M1851j95115l65478L02395P3178j63941M3398M35584k37528
10613F00767l371j028j24305J09848Q0783n49882L98494k33574J71022M14883
10603H63637p7658j89547j94566M05768J31024m16431m6684M5993l1587k67475
10593B22474L68119k0856k80884O61O00441q7882q6026p2178j31272O639L43355
10582H62591M0756K7648l31912j55558J68881L93925n19705j69345M75974K45558
10572A038813l75966O4576j6395l22463J7848L92397j96861N83636m00980o1738
10562G22867k77498j21928J65252J00989k43944J12160O88095p57014M40425
10553H29404k23699J50536m24863J73805K03608j46418L53198k03049j25189
10544E87333k04442K61731k51648j40355M58954j46901m2235k0027L49764k43907
10534F08267k29317j15946M52340j90354L37116p98595N80937j53235n9328M12278
10524H44163r7311k95942J39402J33445O5783l99165N64002m66129L2808m83553
10514C7503N41375K6667l8076k40369J78071r4460L86087j78953j55236K5404
10504D88013n9288L82750J17891K729o7674l45116J18412P977k55978L23187
10494G12903o81571K71235J59149M3419k62272Q90428n91500j37620P4284L97931
10484H76386k18872k39944L76291j22765k91949K18815J9674J30372j19299M9393
10474F78102L68122q53127K05171m61130L42016N6474M68710k77202K94543o0578
10464G61101J56611n27751K12910n65418Q56818l31792K834J02507l27955N32245
10454H72110m21960K63571r7317n58394K95190J51087K35716J10026J07886J57474
10444A115389o45466k49618M73331R9024L31380n57959n39279M69546J96405
10435F92753J7759q30208R44678J50607k39488k34124j6616n9911q0725K52933
10425E97658k05699L21101l67558K41627K77901k8100l48607k99812O53920L7818
10415H80249J74796m63763L06330l54633K08492J00717m91746K59503l72725
10406B47220K01902K63475k50103l2433M3813L60786o93082R16119l32783J53851
10396H78765J26748j29098l04858N4808j47284M76120n57354L27989j41412j72888
10386D11536q8036N19185l02185j05366L03300k21184L16614o0457j30869j7845
10376F24693K19648K07084k84954k09935K40905j38222L2900O5242l20050O463
10366D43774O14266l52305l78246p1854O40949Q5930k18783k16986O9139j11283
10356E04601r901K59541j35987L09577k25084o3747o8356Q3330M77726n99150
10346E32550J24103r7645j11914k07518M34757J73426l01745K50746L157j16400
10336F83517J15795m28256M4466K11483K93310n06730K56362j83219K48725l49057
10326C86396J59023p6345L72865l48337J80665J32325m90942J70615R5447j6615
10316E65097J05379j63861J62352m98834O32286k78827K35823l29479L83391
10307H13327r8391J50542J63818n74382L22432J26139m66175n2637J65521l2530
10297E17664J10293L51506j0127l78716l1773L28884k43918o19206L64246K40763
10287F29616R9490k76668o3608M17146j45429M8736j14295M16671l43337l15200
10277C53122P38048m48318k45826K42015K75835M8288o06654O29780m65521M18652
10267I39421m88918K59270k08390M28317j92814n00826L37675K28580m84357
10258C17958J91847q5761N3873O9239L8915j17661K86879m03268O34992n88128
10248C98885L09870k00661K30061o5740J80958j08994k69190r3675J93397K02608
10238G77519o3081q6122K10463k45708p0699L23260j47815j71895N59587q75879
10228B09630M62794o0297k79462L16728j0002n265j77897J1203N9838j19014
10218D08256K86419k69521K86158j0583J01913m5535l88815K79406r7197j01686
10208D48815l40900M96885o2098Q3617j84003L95785L3609Q0970l08799K06243
10198H50124K4916n64423N24714j90628o23856N05785k41184L60881l52079q4752
10188B09498L40136K79835K48090j40447l05251k42833l74632N06253j81319
10179C39330N41198l37329J0994j87715L36583J2171n03269K05460L489M56400
10169H77312l97589P0572j75727K61104m59805O37914q6759l338p2661k32610
10159D18413J19169J875m7681K12587P6109j21731n54273O52377j85311K63072
10149H34606L2836k67215L42465m11858N89145m0211k29576l39696L24397q3173
10139G51720l63650K68953l96396J04350l9206J06524j6751N82713o03111L69326
10129G64472J34805k54126k84047M45222n22565L19881o76718O23006K07276
10120G57206m8509n74143O68940J24161J06627m76569J36167l36866K49375n7853
10110E48536N17006p55890J48084K57754k64264L40603m90848K77051J85242
10101G63274n3145J11792j84794m21954P06630k66600O9700l35263M75295l02457
10091E62478K08210J5322k27957L62498p38474N06755n3744j94852J73794J70748
10081G84778j21628K36077n10505j92476N52548l5830k78961M31382q8045k46543
10071E30797J59418k2447k03381n6867q4024L21227j07429J77264q9125n9116
10061E66317p2630K95795k23618k10357K01981k2227K2877J85661j69913l7856
10051E36030J38075n27348J123805r82419K97461j02143M69910m31926L02066
10042H23511k3726Q4745o28332N06330k90652j25276O16797l07050j44825K8315
10032E39837K01994J56852k02507R7330J55058r6835k32459J74589j20830l9718
10022F33311n102j05905k09418M01553j29550J41344k95936L6626J19376J44405
10012G30704k94851K08326K19944m71988r4836M87653Q6501k44751k42938n1106
10002C32658O73178k63672j90605K59390k26111J16332j79538N0372J55594m13439
9992C14159J08441J01604J30526M26242m77299l14880L6137R5769R15796m65019
9982H71476m02202k6523J83995Q3621k22079J07403K55584j77755k15184J02211
9972E60547k98753K75789j45975K41178l19415N18578k89188J75637j9185j11690
9962E87523J28525L21897q40065O03156l98582P3836P9793L18721j91486J08990
9952G92308l80269K72446j90999K11484j08000M43297n35265J01861l5551K05140
9942G76452J36619m23251L69625k63314J64751m37043M36504n55619J67572L50665
9932G22961m72473M24971p898l92735Q2275J79033m61989M72018J97216o61135
9922H2244N16958K60745k01355l04554K67493j73112j71367O06329l53031J14778
9912F45128q1522K27502K9678p9375k45081J66005L34087m01234j73389L41806
9902G63605l25345N0514J87252j18906L43168j93510k03969k3917J75392j28433
9892E25851o0461J39960M6950K58276k49995j8709L10265m07832K01724n1332
9882F94697j44829N26564l72216k28414M45675n1741q6623O4289k80555J15783
9872F82630J80197k77093j07963L7638j56180M90877M3527m25980L06735j23672
9862F50716l1763J49143K29205l25335k76104j18204J83945q2813L50611k37506
9852D91895K50121Q8825k30304L55195j66061m80495J02791M59571J84464n43562
9842E12440j7728M20705J75203k649m21451m02458O95750k1746l98235j63997
9832C75834Q1642L96299m8362J24693k52596p02297Q64241l41748j38301M32648
9822G92053l10334L20477k90213L845j58772O13265l15933J53290m39641K50508
9812F18545j35615N69633k70918l38273K90849K58751q22065L52655n2667L55856
9802H26751j97944l5649N47059m05880K273m6322m28122O5808J52606J18994
9792E99574K33296l09758L91124l70213m59209N00769J99291j91387K52815o33102
9782B13200P46650k43823J90246j40625m0579j68740J43066l2092p2502m0834
9772E53967k69204L06742N43532o01514p9447n9638M16849j14866K27779n39065
9762C85135L55545m3334O2268k18340K36246r441K31804o29628J28980M36225
9752I35460n57815O3236N172q5937L68701K18321n59031L01643o0380k77040
9742C52330N09864K59381m43176M5341k26926N09175j86285M31909q99776J77651
9732E29488N4754O0008m91449M08461m44456L02379L37903N1558k83144M43040
9722I68542j39958P7551J70900m68229j74183Q72980q45168K76419k69348L3550
9712E03056J82007p1336k52709K5873K38784L42605j50967J31909l32488l20370
9702B96364L94537r3164M26275l92103K79127l65754O17482j88216l50972q0810
9692E42766k60960N94819n34731L32563L53621m39134j89651k8401K29283k71334
9682C28841K97834r3437r9962N0374K25264L93996l58217p4650J24744M20383
9672A215170p58619K88422K30933n38226J09188j30184L94659K00141m31542
9663E79942L17217o32608N17191j01195l11523P6998L7517K71646k62785N5725
9653E48125Q19407j121695L15713P3868K42693m48940M02459k31794j6480k3080
9643E60276J14405l54604M31827J57341l63914m51895K14160L82588J87197r8906
9633G78475m53277L57531j7602p82208P66758j45389J02649J70127K8343j51712
9623F53695P3756l06153J03967r4039O5756P3948M37696K275j05814l74032J23419
9612F54474j03001j92051J4696P92541n74993j60313j10226L64850j5280p4000
9602E96697r9592M00055J21448k84876K57710l60627j23472M11934m57079P8223
9592E40421K4751L90113m40809j79169M47435l35226O4689k5601j03698L59093
9582G41999j54145j85381M18479k42211k87080M01463k44409M61328j35462r0166
9572F84415k59164P50653j21633m35797M14396q16686P75368n84367p6274N12146
9562H43057K7174o0169k25366k84883M60937J65717J03090o52759O9794L22525
9552G69117r9699j45640L94970k99884L63994J92065l52212j32874J4572K8626
9542G33035l68466m928M76412R0855l07318l57214M73881K2193m60022L92275
9532F90703l38231K12283m8593K61246k97449L79984o64262N58142k2586k40977
9522D90260K93609m41742K44525J29504k14090o1063L39784m65457N00428m5327
9512G70431o359l71559j6214M65960n4487P6506m36263J50246r2553M04388j8445
9501H71651l53652J10935J30318K33503k88546j1846K03373k72696j43785k6537
9491D52718M84535j73442k29034m27996R81065o74601N07182p75806O02793O2079
9481H09493m02256k19184L44496j07812M46408k69717j90083J97290j71398M16582
9471H53819q603O1095l60935p4601J38118K8285j25643L15667n27782N98186
9461H97606j43800k65785M35958n55055L12572p4929j06944J63564M67943m25357
9451G05773m922j17827J11471J47746k08238K10879n26062N36910L00419j44200
9441A011949l36319n1960l14746K38245J39849j93570L36541l68756j1025k7992
9431D22216K91207k20650m25576M75818K07024J61252j06412J7812o8720J6724
9421G70695j99730J24180k02721K54084j05887L48359k40117j23119O837N90250
9411A222831N232l96542l05713j58745J4072J35008l14702N20075K3840j51550
9401E93806J13112K5238L079k83070o5134R1595m04773O86892M5069k04701N35886
9390A136999n08012M59464k50205k07067J657j35807L50748k54887J08840P4978
9380G76708j29624J88016r856N2385j86531K22304n7250J01844l52035L37223
9370I43184j19333j58179l12550M299M79775j86978J86461L95986n27721p51439
9360d6495R90130j82622J7016j25710j55794l6374J52381N0211j22310r3511Q9004
9349E35926O88424n40128l10585L31772k6168l97893N13849l42147J30617k79316
9339C04351L98481M4832m97044M1272K24843N8026n337J36185l37236L98493
9329G66866j38947Q3209m39113O58226k45111J97694l05622P3818j06640m9569
9319D94811K69388j53345l13546L04327L61033k96913K9472K62114k3745R0822
9309A024418l71009M71162m00462L59617K6253k67478J79776n34171L00106J10797
9299H99009m44312N9845K40389l1809K6880K7228j09911J22957j98078K03400
9289G95598k50353K62941k28314P4338j42476M69490l77010M6511j45614R8491
9279F03602l50495M43504O0795K0932k00800N6936P8246l48349N11794M8228k79214
9268F45179j51049L97493j77449j37582K36413l67427j18606N57685j03908j06304
9258F74445j86674r3615J51126m61241P95998o5647l20509L84215k70454K96319
9248I03963o3442L50m7625j55620j08477M02855m73545j11808P153R7794L68170
9237H19768L77573o29166j78890M82190k06987M12504j9647J30189p59319L58945
9227G87160l8156O0201j521k09123m348J43880j06132K45189k08212j32017j95039
9216C41882j39604K21574M10422k22716k15154L1960O00480o7857l69026J5734
9206F07695R7638R453j95055K73112r6176l87471K63054K89414j74858J62357
9196H49163K19478n36342L35690J60815k90221L47772o18476N19738k51630K31812
9186I67799k18762Q0408m02459M65874k43252M48336n32882L13528l14247M85809
9176A050152k05278n10960L98387l38588J07451L83191k23240q0854O8204l31616
9166C16849L58779J04175l5095L17297o07843n5465K63946J43326r1935M1020
9156G55054k73420N42449n53217Q8443p6739N25382m79532k5518M25555k17170
9146G11287j6296L04114k15677J44264N0097l61404j21426J52254J18695j57967
9136F07941K76274R252k70969J98922l63096j62682L46167k02409K62587j02491
9126E99496J12729m8417l71468J83716M41054l05996K1388J78002j10362M87484
9116A187626n84955K7977J40339k48798O99763r30712R67756j97246n31142n4105
9106D76503L18561k94737M89858l33673q7800M24599J35761k81621n04331K80644
9096F23764l11O91660n70891k4859r2760N49968l56360k74319M5014n4906J24756
9085F60756k48810R0895J45431l9646J73215J17911L6074k11258k09910r9110
9075D15548Q3354j74417M46086k16300O9726K65894j62123k39607O51483k49913
9065H89731m65960L15341J30010j86051l8769l8796l63480O08953l66108R4637
9055E79508L3283O3323O0491K25532j44392K13198l19492j15983K57875k10207
9045F43136J39314N42322r92438K11905j84845N03885k95015K64981o56985N48231
9035G24491J75171M54213r84931M89656j95511M4305k30457J98582M8305J46418
9025H70242L84496o92916L97360N8024P6192k82457P6902r3295m40685J87638
9015E41501L22288o6128l68934N70725k63857P1105l59152N01538o14972p2202
9005B61912L27268k68770P51603n78854K55876M9298j65577K05149J08508m83508
8995D62905N85458R7223k67958L38124n08032L13457m63731j42463L46422J99165
8985I60570k09331j5554p237m93427Q75341m95348l82040N20250M5125R2596j85292
8974G05653M75777l04467J9123l95277N6477Q7430J6590k6940K05020J00104
8964I39490l97877M29972l9629l8574n72768N34086j99927j93604N11440p15002
8954B57607J47155N96794k16279O1554j78170K22849M24638m82693o2058o8548
8944G02849O4659j1638Q7137l44456L74372k68575R9168J75160q135J75945q11781
8933B34705J26713P42182j89609l56759M60204m79449K07398Q5224K77991l23892
8923G84708K32927n84373M21031k9303j04047k4970O1487j3442O0341l2910K59758
8912A031207j71837j47719J18091L7655J53293l28230L47374K32318n42047P0683
8902H00788k43340j25726R9770M08376l93644N12966n69994L25158k27828K20263
8892H06789j64411j20967N19441l73169R3475p8380k02769P5567J15749K41479
8882I12804l9307K63477k74342m14834L28916j6855N9177k0461r223j05147K77727
8871I61932j70042m22394O26501j99275L18123l15249P4317M85697q14791O2267
8861F07086N99888l33884K53899k63884K50258p27268O45421n45881J83868j87339
8851D82164M80673R0851n16900N1107L30762l67471O51306j61785m71809K51205
8841H20103k727k64663J47619J54980J47388j76203j74321j71142L56117j74357
8831F62794J95528r5275j698Q6750K22956m66304L7916K75679l66590N73428
8821A125184J2331l20958j32058K66568n8467n07371M50734l92589L37312J99423
8811I80109P5298n75452P22305l77221j32132j24611K52138m14243M18576k55810
8801E68957O74961o73092J37160M83827n23659L25285k40062j45469K27711l14998
8791E20621L1702R615K36260K99750j86902j41362n31846M08631R0181L68559
8781A105209j68061J31627m86169M9305N4911j52891O7142L27628j33538J8943
8771H14106M74933n25167j99655J94418K04601j16464m5306N6456L4026p46127
8761A45821O36287L20640l05081j23940O69161o86297j38078j30973O77292J43764
8751A208596m78685q3804K39112K94777m93539J75066m5152J68571K36370m46539
8741G74773J19088K05404p30335M82737j52177L64057j66156l14031j01194J93654
8731F75820K11776K6312N0508r3580p9726O0268K65651q19868N15739Q2252K52294
8720A147446r0954m09081M73339j99676j08564j56592M56515m75918K17519m0184
8710H13850J64669m37183M00571n1121J19107N1941l72534k75925L76590r7930
8700F92035O4629J60727P4895r8483o08963L26390K30556p7188O8531J64314
8690I97443j31728j70832L42793j04247l83341M99910j17004p7977J65355M3281
8680A063653n96782L73708q633J78964l6735L2485j67407l2775L70521k14147
8670I62852l27287K36437N0103j63454l87190P67124m13109O9904l3022j92778
8660E69580O34955m66282L07639J71659k45856J38356J36026o71585J67560L60823
8650A102875k01620K66244j72391j93912m18401J88153K39904J16133M6041j45963
8640H27063J74281k81082L17844j70797m054R00l76708O6361J36294N39474k78879
8629I50697L21218j03099j09028r9987j42976j11470J98098J82846k54790L9111
8619H70620K96400l46281L55853n03950l7980j43471Q7530M88338l57726J41374
8609H50707j69428P4025K46985j32010j0493k4986k23868M09530k8741j83803
8599H07918o0281J73236n53981N74597J54263m4271J49640l04908K43098k1510
8589A117801n09270R1048m4727M20425k31768J55940k27179j3036J29967L90127
8579A279328l49356L30380p45661N62090k06578p8132M66603q40398O69386m80024
8569F07638N72881N6282k99312K44335j48561K58356k87018j22532J39910m25809
8559E96170L68147m37302k01509L8871N60945J47587o47426P80849j73612m5691
8549I87029K39632m80609P6472O86735p89845M89412k12632P1671J35102k40170
8539I62797J61840n91630L14814j59887K30360L23212j75686k35797j28018L59382
8529A061387K54652k48799M8779p2107j85590J57201J53643J25031l73802K12414
8519A132809j04257m57881L99200K71231m48761L70836j34835J86088M5247n60848
8509F98829K35042P0646l33012N05064n6595k79594j88143P03072j20525K4929
8499A259713k66403J0478L0787J4481k63774L15102K25535m31451J62308O51332
8489A708108j89765n29278O53899j96893k03308L51619j94386j51446n44952
8480G03598L74437k09563K64065J83021m82444M80085r0747l94818K64824j7255
8470A075203k3318J4815j14908K25778M46469o74884j18507L42428L51705k48408
8460A276373j02878j52562J24190m4570m1397M79703r34023O76472m98723j20520
8450F62065K96774L11184J77560j99447L05980l63669j78127j01648M30811k263
8440A339220j46171j05791L82262O1869j31075l72092j95735O36277q30341M28092
8430A066515Q3914r6778N29880j06199m10710N42794k89178r0162K10500o92560
8420G48016K24225L03541k42586K30400J66785l82894K16053j7284L24765m17158
8410A153863J48521m6171l02575Q17951p50904O11263m72431j44307J45368J10828
8400A271406J28493K81357k36457L13371o50308L85960l47957O6895R606L31529
8390A553895j71481j93353K7546N0975J62618k51141N06598m58736k11712L16455
8380A331664j1647m92194J001169p63496j3829J51294j49565K06976M82530l39164
8370A403738J76335j81133J57541m6054M7143o1019K45259j012k77090R4051m9970
8359A507789l41271L98717r1775M71867k80160j34591j78484J7202M5713L54596
8349A769603j49537j46090K02379L7234N5083J47711o58139J55969L3566k23259
8339A224520K58159J11379M37199l20226n02727Q69403n01075J6304k30589J84631
8329A546978J17484K73912J90246j079058O73213J19247L8196L10929m22208
8320A768939M88598o18531J02482p2037Q56804j95998j63453P6087m19850N9472
8310A882513N633L7989M46160p09250O64433n6271K7510m49278O20512J4049n51693
8299A932307M75478j15965O15966m11131n136m07975N66765l11193j76407J25189
8289B287898L48562j93532j34567K85390p3104P2367J40153l14584K88250k52615
8279B454218j41704K49596J7008M05248l49470k06204J051571l05785j070149
8270B104329R54535L17382m66511j3456P57007N1027l33173j04851K95483q1411
8260C480361o2315N148K02626M6591P2013O42237m26762J72692J24752N6971K34476
8249D548790O50097q85685R31324K14709m8046K3052O7392M72811M20130k70332
8239F124242L72003L01714K89226N32517O10651j06770P14242k43439J562135
8230A0156521K98306M41566R03820N64490L97772N76718K22608N71907r1708l32845
8220A3709155p98612p58787j141500j144469q76007j112627m51075o93910n09484
8211F222684j232653k38371j23061n07425o26581K00202n47957P9949k82598
8202B944189J45570o67504K45746n40987J21062P0579L80956n22062j73870k51854
8192A751825J13214l02622O35510n89890M05803k94142J72634o6552k57749N0746
8182A618777J61041m3974K83033j42189n3369m21790K87626N86498m87668L97707
8172B185692k45968k58964J41227P7722j12780k02110L45589j61859J8241m04109
8162A382681J25722K23182J89408j88209J48212J58172O429J47842m18771J1042
8152A785710J50068o5869K99350n67392L72146J5449L3480l53771L81391L48384
8142B398946l55725p0845R715J12576n22262O01013J39107p58826L42868l2527
8132A864040M84542k59116l09752N14570j94755j68232m29398J96470J69905
8123A868274O17178m42087m062J33577p7451L41588l89257M01382k76168P6143
8113B249117j7792K10462n79790K32469j55708J46644J89755k22831p0721O41194
8103B622799l1543l45054j16520K77756m8644l14963L30425k33863Q4875L1605
8093B256873K38199K9484j28507R5951M35811l32832J20237O9915j19284l48964
8083B316883L21320j3448Q9216K90127k22863k80485N45632k54142L69357l1317
8073C130280R7317r8810K38892j01089k11538L21126j249Q16325k42226n21609
8063C427419P61002p0617o64962N49000P32841k23109p1201J20026N13523k7486
8053E046436n17496L55032m5198M64817L85210J59235j62392M48006M14281j81392
8043F366539K58043P3328O4756N29629J60546P8366O27495n08595N95403N97513
8033H843023j94774P97522K07963N16785P44956N46229O90020J428083M70363
8024A4050170Q31114N91880J823074L454937O169437N596181O970801J303779
8016D0791373N431258J2153276K1511779L6923930p6362674l1782149n951919
8009B714874j093187o70718K1982l24662N7371K4644m54798j8725j23908N2045
7999A84918J87005m57096P39588l14489L28761k11759k47933l9337k18602K70043
7989B21099l337K25587Q7186j01249O8886O19941r19628N04529l68343L85460
7979G20131Q8150j1931j9824j75727K09615l73079k3511k84319M3218M13490
7969E86213L27735n93435O26214m18262k00733k92179J05758O97729J06407O3658
7959A009105q30435Q81918m33799k02276K67830l3380Q9458j23429j2669o0781
7949E51542L50329J9235k47393j31519J33753Q3258L1508k04591O178M90513
7939A082813j89624K23224m15189j77641O37976l47825O26965j042415N41246
7930I39530l81823l69123O32977j50697p748L48606m78548J49739O425k261J91374
7919H78451l14308J9469O8241k7153O35063l03971O2160J5922l37661j59000
7909E37213N54764k75381k18902q8524O82650k29396J5923j0007q0032n2855j47775
7898F87678J24533L52990j44148j82511k2615j1219M8570j70326J89490l43358
7888E29084J84273K33022k81103N68524l46997m2759J83258m19020J43283M42252
7878A193817k16020j99277J71698k7657m14569N21868K19349l58304m6670j72057
7868F72178K65781k52370Q7519K55497p9045M6025r036l57914j3361L80981j42005
7857H54250K34345k14497o6111K26999p6701r6252J71445Q0244r4749k6619J18211
7846A110565K81626K0938m05416N18687q25696N75826m924k48442k0446q5049
7836I17669j53074K96590l8027k94966L53647L8966l33959N2985J68320k08237
7826G99914l1369M52618k54716k86819N60093j85182q622L073n0948O8718l2543
7815A034217R09739p87086l49022J48003l33586J078661m29962m12091K57844
7806A116717K46969m60298j59422K93039M7331j43522J77751j43109l94743J75695
7796G56408J37951O39217m46509k51488O46185o68384M14298J32885j24605j50627
7786A085331j39865M38243m65833L40846j48688l24626L67110J50310n23889
7777G78939N12244k33912l4865j2276O36475o68817K89453o0304j06627l4526
7767A065784R3813J60498n0925j72462j98453M77607k47323j85230M91926L270
7757A438505k32338L4191L25317m43685J36739M2174K27157n77566K14937N45923
7747A711354l01759k85513O4048k87918P34828l34383k05208L36524n55878N92434
7737A468529M6726m6822l29551K16457J99491l13936L78445o16198N87763R8392
7727A689296K64542j0730n2432m13314N46011m91981k07637O85426q65219J73623
7717A317585Q905j3011K43261q3394L91070l99997P6388p5381O7887m77445O92338
7706A748206l03205N43381q07543J43719N9294L0196p54497N00514K98532L00807
7696A759404n15661M03737j10324j10663L53251p39637Q07894l99620l33209
7687A115172K49670M91967n73437O21744j8313l94871j31191L18604k01913J74048
7677A651480L0824J25499J55135j65524l40172J98967k45613L65203K700l46189
7667A432310j43616M71002j44395L181O79998n4362k97391N8114j39564k96879
7657A568398N1561J74714J89883K15858l92334L7102M19558k1645j98595R0298
7647B134798P1480K0985n26699P29845l90129j33852j44697Q24793o30808l4808
7637A920908L89430j78621J04196j73460l70214R96342p27284P71057o11762
7628B120592L47983j33836M81202l90903J91798k63858L52341j05143r9867O24657
7618C124966m75859j70099k1692L22778k81725P6383K63679M658N502P0373j2368
7607B906596J39110j20051K18422M60854m07973J73392J80364R9239j72302J71323
7597C648974K96148j06672j18011J63828J16223j48118L23678K91870l47774
7588D120146O24989L16853n33897m6844L51356N30810l76229L65075k9330R1095
7578E414024p3488L84610N21203K48841J87373L09922O13032L39503J026984
7569H972004O52017J367063J009922J133480K739863J808904P05705j211417
7561A7177541k98371J274560J532076L12722j374997k403420k775213j641078
7553A1803820L10858K9696j869325l524549k126481r69512k91609j82575j87753
7544B992570k60195M4503R3j001j25355L78560k28182K06640o59410J159224
7534C507447q1468k88815N04442K11231k42867r1230p4850J2371L64578k31705
7524C589134M65432m62288O48137q586K93582j85385j48432N49779Q7151L53378
7514E181902R5885m34150N21581j7643K90986N6631L10152K49577L29448k44103
7504F340266P38402L18362j01793K47981P88514O42241N6728P31295K49125Q41631
7494A0852752j52593P07566J7429O66870n3359k94837J64955J35467o42209p0971
7484A1331070K45314J19780r12327J39447o07150p4504j142585r34578l50678
7475G813789n76246J95666q20388j442654m5862k1897m69614o60226K43261l76114
7465C839715n15158j85275K76345k22471P5973l40441M31977k74817j42515J58682
7455C102015k85272L91566k58017k26823k08081n0962K77028j23139J40809k47607
7445B511517L81113L3607n548l14211L6423M23676l07871l36193K31673J95126
7435B849312J36771p8855l03878J2114M70337l36316K48831j54718l0373j51291
7425B661934R7512M42431k26201j82933J02643K02864o595l15022K85792l16298
7415B746127J06816q2023J02389J86429J96568m48326R137j1632Q27063m76078
7405C156470k20042N51348p71409N56103m97609P7755N38072m24804R8034n9014
7395C004904L47549m37216M74023n27886P6956K76009j61808l1770N50739o13778
7385B957722m105Q7687K87616m92795J12424K29604l47735M08235l81798O9758
7375B926613M1691q4860j40643L76483p44199O07702l03068L08683k74049K70612
7365B984965L17041q71605j99276L07735N15024l48539L86146j78418j47847
7356B765226K2483l87911N74538J95163m32932m15396l9825J01451r9521Q70m9426
7345B234720N30189q3166n40125O58046o96471L11624J68438K26519n68637M2099
7335B283236K13487o2586o2291j21413O4462m49942M27457J61306M53031p52446
7325B154301K45563l36317M9321N6337K1461K41212j77628k65290K29174j20132
7315B098002N90726q71217L23507j01685M57932k31950k55400j02172J12388
7306B020131K76558J2144l53398J8115l86052R7488J70010L6459l7943k12607
7296A640905j99296N81547j33866l94071O23262j33126k31397K35594m25571
7287A563981r970L16395M77127l80922p85647O42788K08381k42444L2837j416l35900
7276A485210R9270L01430j59380k85633J10124L6968L01094k69325J02243j45098
7266A576903J09615n3714J88580m43447K91026J48940n07137M75056k20876m7544
7256A517402l12168M10136j13858j86841N25962o91489J39832L04081J88081
7247A781138o40394M51395j99223j12608j94246K21567K1874L39180j96405L6872
7237A509150J28575J8643j94171m9282j13347K09624m29427k78811O40776k01388
7227A240342m3946k58679k5108N04401k04011k5810J83098q44169M78493Q248L71903
7216A384762J97712o01273J60494L95163n6483j54573j5702J46537k29016J64512
7206A392133q4186j32494j01948K90488k62559j19142M57300n86557Q38079l57232
7196A333882k86285m6514N35413m13979K04330k79394K69131l77863J81375L20792
7186A440888m4658l25293K93450j72558L32677p1581l5895k71006j43092R01668
7176A904600n93526L63408k80900o24920P15289o45452O99776P6511l57563j65607
7166A091616J61642j54103J13581J8978j50733o251J40842m60900L65102K52036
7156A371810k2873j96770M74652p60263M28701p8838K27302Q3232l40860L03573
7146A489666l67830J72389L4408k06922L2643K41271K16586m47077J65241N2872
7136A383247n3973K79504R0420n652j79840J69617p1678J02712m52143l6760L90930
7125A616384k46732j58591L93864j68343J16529K68936j90504n39301J68753
7116A260995L55803P1978K68564l84619j77158K73877J47268l74664L45132j40254
7106A646922O232j10905O8708j50055M10623r0207p4500j56982K60851J84533
7096A995220J4185p22056N61052K34875p5187l44916L93381J43321k53580m04821
7086A541474M05125L41220L05869n21759k5743K16428J61487m93811L80913M03465
7076B714668J3265m40396N65757l05625L87806J19777K32849n85928K27086O56806
7066C586065k50296m53286Q35039m32698M28956L68362j40165L83286k72619
7057D052644M32706M81068l7931J74317J63410M05745M85765P15492J104347
7048G977563P68109Q31606J209725J912132L226283r01453l631800j516666
7040I875499M77773J720817J836656K382049r51094l407934l65414J985657
7032A3554009k176413m170065q61974M49223l4019J589857J761798k606864
7024G505552m465863j248740n51907j34016j84781j00287R7386J06202l18288
7015G05258J02387N3536j66854m38704O23479j99155k82717O22591m75186p6024
7005D68611L28428k0363K89106l41117n2021J34250p8610k75253q4672Q74912
6995A243271m56077L35975j90115k69906k53384L54706L32417k26166j45791
6986G24930J88390O1182m60360J74918L09086j94979M39342p79319J26635M42056
6976A031881m08993K32577k64519J28801k2623p655k28804M70235j42020k6169
6966G62711N86263o83147L13627j85497k13373Q9652k4338n1726L5865k80737
6956C49300K91587L85498n52004L14521K6120J00240m6154K33222M1004j50627
6946I92707k34516N36100l70771k31139K49301J71426q3780p49417J64165L98108
6936H42184l53525p6537L21883K95695q5284k97926L04352m15705L42840J54399
6926A032376j61712R7383n09107J46614M89357o34966K56075k8809n7983K89597
6916I18825j55970l79056N78623K55780m74396q0124l1852L54334l4443J28303
6906A080024j53774l47360K41799J14333j64586K98884o6806o523m0567j19892
6896H35532J7173l05984L72420k66673Q39138n23646j65599j43247N7577l2979
6886F83712P4413l11481O09532J6730l42192K39753o88750L41706K21713J02214
6876I47350n07529L94345l49665j04819L34074J43449L16190k15351k69608o20130
6866F8306P86040l32647K86867L95135n14300L58296o90809M54663k83238O57836
6856A186149q1735m53249K8980K39930j58011R9947m7121j65963r2468L17776
6846H74235k8721j91829K14444o6189P8297J06475j45290J63844l40301m7999
6836F16966M02816l20782N88621j41705m18097M5319O77835l60373j55629K47343
6826A182314l71279l71766l38713J105530n08290j51955J06825J84774l28120
6817E09320K02458K26542n7840J03123m75250N27301p4328M8418J5028j90747
6807H34025J30882j50284J16856k44661M12095m07277N14487J24993j91721l10855
6797H28540N75905n71303j01160j57363k14050M91897P7808j77060J01665L1494
6787H86373j96370j83222P51629n34081K8890K3525k34963K62277n88850P72518
6777I87726k51013k08458K57138l1682o8219N06152l00704l00186J84381l03837
6767D71298j63229K57723K48665O2008j92685j31858L07355r1188l2906o8061
6757F67122k16217K95515K51230n8791j62677J30824J15832k36445l15041j0381
6747D60971O51517j88086J34813j65878J68714l80992N02643j21313k05456m6476
6737H10457J77520j65140m5237l13796K46778J05835L4932P04233q21457L14232
6727A048357m3258l20140L44466m39047P03401J23406l63988j08850o4940Q4665
6717I64072K10078l34701L70346j04366l39099j31713j1005L81394l28988K90639
6707I66657P4157l09713r35J44968m93258Q90141l86569k29339n8968Q3760L88335
6696A069236j59824Q7729m14942j12128N11644J24402K1687o63022L32925o4602
6686G33105N1641K42398j47540k49994Q118K91453j33565K56928J7855K497M1121
6675A114017l22019L5821N27002L5313m04969J58991n21664L09879M1826K50512
6665A224709l94385O5097O1176l8625l43510L55284M1260J14758l05452R5673
6655H75985q55595R62824r7977N63728q26404O58808k09321l28678L34587m36528
6645F41429O32157k86173k2132j62925Q2077p4817j89110k88106L24834J29606
6635G86840r7692M30237j32712l07971N43044n45369K06518J74389n68321L01650
6625G90613j65818L20099m01973J64273L45971j66448K21597m2506k2729j83925
6615H59154k37467J90140L80376j92815n49669K43839M07955m88087L45821O0565
6605A019812l76975j12949Q00520l08724J75019o09519M26765m3368j47936K57586
6595A080231o30393K80461j63000K57612L34156n66284O01200k62581j65106
6586G66296m5690k497K97644o9692j62940k83261M57841m4111J18758k99932
6576G32416J01237j30076L67417R711m64865J96137j66078J3887j4486M34975
6566A080275J4547j41302m80632L79321j51101l46513P34289m57244M64479j41682
6556I54437o5089r5538K14500L1150p852L205k00404J89498m00675L34751k87539
6545F70444K82446J20067J9737n1474j03935o9256L3092n9170L95369j38954
6535A098366M9003j02888j31717j29345j40722M44023j50224K37292l64135p5754
6525G33899J11610K08688J23485j88498O3890m20386o4099K78338l05397L96676
6515I38206J52959j29270L31046q7424k36239o7510j8242l09425N36493j93043
6505I17551J21021l96923L39473j31349K68227m96513O53087m89337K09641m90496
6495E04382O36099j71635l83616K92250q5762M1036j6053O01107m53237k28265
6485G36306L20641K43400Q8136n36598K55517j65033J00842j80882N49754r50728
6475D61355o2505O53799m16831O78887n15076p3223K12115J79953k27200O3821
6465I55095K99901m25885K26182J83455n65283M16180m91558L34679L78503j26150
6455A185119o26110O6585J44579j05483N69955l9994m2367k54770L68627l1613
6445A234528j92939p6281k08253m3934P22553r78956K14667L93495n04931N03116
6435A063065p2737J25245l70574J96992K7128n16960M79561K72100m37254J38126
6425I04692j09963N24028j69374k60471J51409N9820o685j97635j7957J49778
6415A027642j32119J28763l28551M39486j99492L95097J15388j26080j25371
6406A194763q8601j07822r252m03373O34554m52040M93598j91775j35248k32898
6396G01906J49178l7063N9579k22738N19067l09519q2555k54997M63512J96740
6386A183110j72108L31501l66101m07097M4852O92301j00683j74681j51882J47523
6376A026735j94253j26764k80568N34560l16099O54222p6596m13930m17656L48866
6366G38517L57270l13580L09920o0197L95969m75046n47438M32000J08275R305
6356I54995L28573q0436k51916M49299l58536l35485M37702m28816N0210O51943
6346A417533k95226j10727K44922n93927L80931j71535K03106P7278k42479k25435
6336F84441P00131k05662j37227P7352j973l95982L63857j67168k16089k22474
6326D79206M88147j57085L85256l18036L90451m56053L90220l14003l3842K8996
6316H83257Q4628j91148J19589l59402Q5757j05673M33107K74303j63978P9533
6306A139973o02367J91553L45515k18479L67110r7013j80967J55867m95907Q01248
6296A406533J73170p28495K533J56451O3908K22263J74565n68598K3054J3518
6286I38902k4969j34057J01850J49583K51329k37813J15533j94585l79019K61077
6276H47831j7165K7561J79361n62105O60718k7148r3841j21439j38551M83755
6266A238977o66447M3278Q46725N4377k96277k88809J04337j55585l54700L78377
6256I04253k92859J80605J27662N94609o76528K44912K66207k73678j08021K08993
6246A176155K25470j44771q6618p3914J76522K6166k43001M3136j53043K00653
6236A146755k44670l13693q179J77520M09547l25320L9094K25918J29867k66484
6226I70355L72459m38378M77771Q1627o91821K23193K00512k34157P0383O6721
6216A098665P6605l05422l74286N31394l50064M77590k47574j54209J77465K71843
6206A202007o474Q512l52303K17089n4165J09033n64233O10171l05175j47659
6196G16803l4840N90689J31825q04864Q27276M1199m60274n4054J30987j32761
6186I51986p9674k50813N88454Q0622l4520j89343k67662K67265j90249j05897
6176G70169m6209O44946l78203K21312r8300L1492K29851o2337m01681K27296
6166A138336O6732j1325j63406J31953k17600m1104R0661N52548n07987k81741
6156G57067L24315K62228n10597K22625P3423J11123l79279J70498J945J33707
6146A167055J02893k06758n0348N80358j23281j20100m95161N02640p0638j45821
6136A140839N0901J62074k44988N4456j45975k21113N35872m13820o5212K83102
6126A136136J37509l06945K75774l39299r7169p5160P51258l09147j88157L50870
6116A335670n19636L37543J07840k03526m57417L83527J48912m72127N36116
6107A196902k89135L34100Q7995j85731k13159L21376k92076K90333q1459l40288
6097H28858K59626L38622n7111l24592L02480k66358J20796L57238m56109L61419
6087A464869m10618N602L35288k13006l24713j02013P52560r44010M36192R188
6077A009339r4790K80719m38862J47320L32880L59585k99947K4812m14720K35205
6067A141541J08277j07261J97513J7761l7819j15307k80161J98126m86865L49484
6057I85289L77399o59563N80090K63086m40182j12149M7840p5444L85618m24891
6047I27093K38949k73739P00412n39893K33072K9147n62445O68226j42614O6910
6037A345118k76377J01212l30121N95802n13831N21798m35617J15152M43030
6028A566166l06140o325Q1533J39666M60339m35883l70568m30114L67360j03441
6018I62593L15576j78905L55545J37380n86083P1428K59754k90488O983O16283
6008A670066o35904M71954k3806q462j70163l00574N64294l6809q07017J103179
5998A826758n39297K41478m34226O2953J53836r7374j05916J0588J08339l5715
5988A191424k44803Q78562l96258l79194M61844k78415Q3714q5912m6516L0031
5978A214477k10878N31148J11746p19561M24812J88788l60617N6773L59504l72217
5968A223975l88361L53659K09953K32314l30673O4959J28032q4442k56111K25338
5958A378643Q9019k99945J53272J9964L86172n37478L31933N9826r96527L62616
5948I47495N124N95311j63141k9087j68499N11165k83161n4706l33857P93416
5938A820060l39418j07609K69083K4737k25057K34432k62074J00215l28287P8652
5928A264734J93771K79669Q6273P052j83031m07145K43737L88294n71568J28373
5918A430159J8647n0252K98496l43473j64513L14515j04498L19655r4349l14393
5908A309994L77844n81872O37350j0384j4535N1291J5240j8947R717L9554j78971
5897A636281J99024L640r9793j23315N3803j9397l55537J14598N2852O0402O59489
5886B182047r63192N32239j62000k24285L53242n34597P70034l59014L36622
5877A931096k66541j89255K94586L59646l56168J75441l35853J72188K1006K5927
5867A832073K48482n33628M36324m30429L01024K19523l35802k08686L56772
5858A885653l22200k84333O22043J52591k99498J67500P1552K42350n84949L11813
5848A962522m04068M22309j97578j69519L70583K18442K52274j09359m01272
5839A944334J48824M56229n02766p8075K47780k7738p3430m4828k73192Q36749
5829B633887o94469R43136p67565J26083j68551j58653P82526n76336J18450
5820B238508J44469Q1438n34328L18286R8668k8535J01895M77449q92261p4976
5810A930613N14709l7012Q0569o9921J07563m97696M83154K4099K69859J7194
5800B823131Q1175n96299N015M40796p9392k14394L59884R379j4635l95K12863
5789C027128m79262J52861k30971L24600J20416m7548K61845L37387q28705j49825
5779B487926L24297N03954j36072l928k44759m0919J26392k52743Q14577R681l08165
5768C280241J21001n7895J65456k457k62731P77311k24096L43548r7031L51938
5758D395285L6665j90961p9955J28276k87144O30273M62591j07347j76226K36529
5748E047986k86324P11000j5487J05778R2596j0920L77272J09192J44679K38681
5738F514453J34258L68318M2218M08038N04713J77233N35043O98315J06995J197672
5728A0687256J199752N29404J057513J499284J363237J221972J345965O43244
5720A9547627j072874j805151k487155j594417j19195r7117P53315L48J136687
5711A4262068J105934J545638J887973K122138K353928K515040J441327Q2953
5703B7316999j745765k357279k650254l613515l299615k732821j654207m51257
5695H812286j93831k24809N12519R95696J63939R50727J045309J244685O42388
5686A3948909M19205l81237k698884k511878l026942o82701j075078j039291
5678B952103L20421k24803q27326k40701K1227k94314J8748n4656J98169J21347
5668A990215j77149l09351Q7418j38817K44707L09741n29579K60800l69603J18427
5658A486809j26693N17199k40509P1077j70779k19264L3178k7463Q9026J47104
5648A559685O0000k57051J61340L53525k51090J31836M0303p6933M5389k59913
5638A507091R263K729m94767M94138k76353M06630l04850j15122L28263l51844
5628A205178K79936K08158k06993R3552j53834j13558J68001K6068P11361j253942
5618I63927O41873L1253J99851p3035j81708L21252n10002O7650K20717Q102j47827
5607A542053l14732M71243L19338o4707k1855j85777m81047M05962L1565k64077
5597A437966k75327O51547j08360l47897Q0446P9578J56785q7698q0154M07962
5587A914848m84216J56197P62374o98925J46178J77697j01348m82117P57997
5578B148685n56097K78154M8660J20074k04540j3177k17690K75878K9811N6752
5568A966510k47360J17545J19882m59320J8878L73266k79359O72253j44472j47504
5558A990319k68555R4178K94024R833L63032k17485j26544k67209k6997j57665
5548A686931J66994m6415K80587j46063k3108L25613m45412O17468n49750J29717
5538A996562N60239k04385k15093R4169p8252J94536r9903n41608L24361K76772
5528B307398J24818l39227J59111j6775N11801k70796k17966J66661n07581M50840
5518B368284N8695K729k24523j0883K79558l29742M33673k36831M5368n7416M16587
5507B745499J02117J38759q15499K26823L75820R2608m27009J85396j6769N07907
5497C115652m09344M07240l72166L48250k07147L99819k25512J93588L12356
5488C562736l73618K78758J38182l81763K90791K81129r4148L29794N87758k05236
5478D414383j67444j04310k14449k94858P71923N98256o5870k10517J99123J181418
5468F107655P91283J03925j781408q64103L0446j59480q949L98477j77214l8845
5458D401787L38268k1165Q22981K14901J048928L90719J005240N50581J208530
5449I960770K171375K468249l219642n189308j461274l62766n0803k75558l08332
5440C732711Q68339k84414L35554L93124J17641P67865L83852Q00729M69413
5431G584814J118092K047788K448115K45595m984395l864508n06335k69559l71936
5422C447671J12549l66037L27224k66476L98641K38948j38720J37932K15411
5413D107143O34503j33343N77040Q50331M19194p76965k034326Q1905p5455o29925
5403C020102J49207j20775n33077M49532K66766m9740J07860J14658m57152K2008
5393B969389J49196J88954l32860J98106k22741R4574k15740Q25725j49040k74717
5383C230846M57692m7746J26096n3458K50956j8400n44016P22067n39658K37368
5373C821747L0536m01966J89318L48649m0489p5266J26464p09161Q92837k22602
5363C960067K14561K7643L65725m65185N44934j94712j32640K39565j32405J61313
5353D588866n690r1650L11467J68150j00160J83424J05310L19380K4639j53609
5343E350127K06103j98276K50633Q9487Q2831M25110O9233J6162N21284k65222
5333F547472N46590J59908K05262q5490K2618L22884J8511L5292N18242J27995
5323H419284O60801M87219l76952O00712J10733P8257O84603r2521J60257O11847
5313A1344240M59958k2815Q29485J73025R39477K33326P84569J057489O63575
5304A6462329N98692J147726J367040J407894J477162K414799L642286O010323
5296C4528251Q307498P751969O734947P882604J3474366K1220554K2651370
5289A22551559k1620539n1539880k7656254q979387m316212j389390k007003
5282E042894j52965r09909j04654o29377j48434K07975k56270o67750M46338
5273B827848j65130L7329l2550k93956J82621k0604j23987M62415m7830K0773
5263B846929K3624m83082J65303k24191N40323m03555j02408L39566k33483N96269
5253C065295o86793Q1376k34926M83027j86178N31193J23905n83739L24271J47921
5243C065352n20122M02144N4471l68130M69146k7370K09379l30837J98027r7210
5233C054850m77419N40342J18831J08365o0607k65923l9196J35248J49801j97481
5223C066811J38572J50639j0360m55992L22391K36558j16207J72977L44727l73040
5213C477076k14594J30749L63702J94861M20212n83665K14011m78798L37729
5204C861283O5939j36392L13881l08318L75394k81119l8807L26644k7701j32202
5194D018602L19223M97714m90594K91331K73403j58171J66078o2641N48400l2741
5184E370604j97786L15298K25381k56122L02846j24288P7703Q87405p45443M66931
5174F322529J19014M29679k85080N6116N76563n54795O66530M81694K9800L28401
5164H170451l924J89744L12503R7287P20885J51520L65420J69843L12163N49259
5154A1035151M4561Q91351o9499P69771j54516Q69047N05604J61621R48945K96060
5144A5298096j5576Q93209O73591N56294M43264M51604L73716L58859l28630
5135A8704427O46264j41949l56185J01457p40306l31627q15319k23087n84475
5126A6259200o54440q92613p46816o67440o12137o18408q62083m01819n57607
5117A0245837j79580j173670J91920o20039n02178J84910r57948K15905n60591
5108F844566n09859l04885j9633L2101k63399m07802j21560K01445K06785p16447
5098D941312j85181J91361K05557l50212p75833j13825k1485L39159n43552K77393
5088C964694n48050J72450O53951q09486O2028J72044m5647K75561o14574k17993
5078C064978L64445l6534o7933L48467j31694k89848j25311M85334o2982j69592
5068C379330k78761N29160m47262K94180k10102j29630M31507j58157j14452
5059C295813J29080n6974J14222k75216k50277L61781L14945l77149J95387R2667
5049C544279L21158l08665n57062K02905j61831K84038P5819J08924K27631Q2983
5039C820179o51140O20131j95819j8387j37490Q2607j2068J33255l13823K02370
5029C529815M06053l34046j08491Q43188q15046J74970o7510p3582J99109L07517
5019D061977n15399R6980J35893K2996k63614O99270l07723j00557N24010J8252
5009D372085Q0468j94415j76424N69923l02843P2560n4719j79511J78114M1886
4999D407124O3088P1579l49849Q0904N23628k35983j67259K55918J53139J77988
4989D980277l0786l59834M95726L3121j73324L53865j8810m60692P22947n93666
4979D948824J52595M68724o47818P09062j08253K35735J8567n44317L14936J06894
4969E654949K35688l682k54116J30849J1682M04842l59601M94396k22657p2379
4959F019971J8275K41409n523J0059n3196l96J18369J37750L21204j78055j94238
4948F435629K62089L62012O0166k62843l66999J328740m95972l65438K84177
4939G241561m44519M43481M95708l28886k74046N90308r8530q3895J40249J52642
4929G834073J45335K26248l4776k44680L55747n36063O60323L12386N43034k2540
4919I239087p50113M3956L74184J53109l12552M52463M3210K75336k38045R7753
4909I378388j23723j6799P05806j40332O53522K10102j84413l09972J183706
4900A1356285o41991j52335J19113l83822L66214N81046K48529p554K49985m25082
4890A1310388Q51122p2902Q9928N3445K28129O93170r2405M77914K9576o9636
4880A3498729K84235Q496O69438M1541J85181P11273j4749K19846K67332M62822
4870A6334144J01894N86571L69368O21886j15881O97776K92262P30515K82670
4861A9901205O73216J79039R68073P34058K02250R71815L16524Q27987J121623
4852B5895790J326357Q09047J405556P82205J485180J298640J254371J415273
4844C5672419K33091n20248j12128P07218K24394O5923J776309J295606J226568
4835D0569152J496571K162818K197141K676792J794138L110585K705651K455070
4827E9167918Q61111j035367k737996k189412j043427K08674n42048K092454
4819E4781907P62297J083674K287645K719117J786712K508949K751518K776399
4811G1458218K923311J580085m90260k456458l542144j605169j321604j019552
4803F5526427N62124O2483j67199J508346L29424Q53055J080231R20288J377119
4794G2052298R61421N81217J75897j32866j704320j575672j182633j038099
4786F8137243r95248j010281j114738j287444j307599k024822j207076j591917
4778E7598118j834632r62011j710737q32494j099142j751570j66001j001731
4770D8239800p84550j463185p29064j077033j329820j030108j708072j891378
4762C8226590j554718j767642j559781j399216j799896j366184j244025j120536
4754B6414592r17739j369325p04490j062931q11653j333570j299614j26988j694990
4745A7093292k00450j650579o05215n91578n75028j167721l95213p90581n60285
4736A0556642r33168J36039q41055o27372J7914q12293R9205k16023o25072j85278
4726F569539p81966M17068o91429K17482m74649r6560j79648l38127l48167J77758
4716D471301K50180n48581m88451K97631l78087j96027M97404m7892n53598j27699
4706C176181o1029J49501l33928K85675j80807k37353j06715n78044M61472l29054
4696B245899M85771K08990l41971J89629l52831k55740N37488k03108l91286
4687B122841L94912m00825M22389l23865o62244K59893J67896k05766L64206
4678B139437j98582L2494q5086K66963k57580m07089J8437j19032Q10301k50067
4668A950196j01951n72844M81805K25069l55898k26407K77486k18588M76223
4659A935091r8915k65815n459J61374j9314l969j38228K18675P5442M8926O9680
4648A977488n3731q1823l18872L25855k64790j27989J40362N58193r3076k34788
4638A826829O038j99237L23091j45373j78061j49754M47715j57453j91411J59939
4628A742323k56205o22389P47453j09929O10034p25889K7537L4103N5357L05572
4618A807967K34963N4410n76372k6285N20206n05943K03806Q5536J81773l58401
4608A621660j69474j97817L67146r6731n1242J07231K7150l1478L25616l37492
4598A564569P9599K13866o4337n42899m5723N09879p8147L9922k5867K00696
4588A851558p78349N50976L89689j94161p28604J19924j2374M19556n40576O67283
4578A744922o58991O42821j58227k39716j0026J23470M3496M36397l67406O0489
4568A617229k72228j69296N0929L12152k09101k26021M95402o55870L63996J46621
4558A453813J50411p05820K73870K60417n06786O64881l30881M36690p67273
4549I29322O99689j17456m89492l1630O9860N33454j14097k52999J91987k0230
4539A398408R4941l01009K08329k81619L38638m16143J79973m60370M87358o4269
4529A184237L46775L64528j132280R61344k94150l67985j19375Q26448m97867
4520A271675O8219o6350L13M08894k02110j16172j28483K55578L69065o39741
4510A220888K86091L18469n07764n8424o0715K85898n46649P04987M6393o88357
4500A000817J99199L0748p6544O3892j16985q9890L54196l34739L43218j894J16117
4489A488135o4422m28820N96895M3312m98970L1264J19919M4218k016K02120
4479A531635o8725J91472k20912k70515N71782l60834o9884J28420m35965M67809
4469A464283m68841K24941J66913Q4723m24819O90144k89827j16806j19441P26040
4459A937310k21942l85891o5560r86J99558j74984j5917K17793K46518m16774
4449A319125M29482n64493L3802K78599M24214o21080P48034j82013k70065M6757
4439A642362o5932K57338n25214Q04650r25116N78293k84958J4596J74143J45385
4429A815547m62948L4894J02630N75383j95203J53314m91337j59621N02876l41277
4419A534258l35333J59778L78361m2315M7878m03695J79583N8938j29175J185M78442
4408A927905k51695j91071M59385q6515j39653j2789K01658k58020L96883k15564
4398A830524k14172M7282L45774N02876p32868p5717K57847K9763o7005M2655
4388A966959l8966l55481M46671k20697O09112n82369L73762m97403M52819L51002
4378B505409n03275L38065p87899J22174P36323l31288K60575M0911J67614Q127
4368B556736J25006j23937k44357R9614m10081M14199j37046P98016m11746J09416
4358B775820j21424M28841k35483K59518M7043o36194J18115J13233J10941n69568
4348B290842J53173N40953n92088J12756P60736n66056N21575J77090j94504
4339C204477K47057L15747o7855n52720O45340n81399m86067m47228M00584J8963
4329B696899m1735j61914L59470Q8465K1905l53374n8758N69607l19092Q5499
4319B886972K25628N3877L7263J16493q99152j93464P84028o37312K21418l3579
4309B562172J34918J48880k2698j9631P6922M6761l6479p6783l57986J33732
4299B589808Q3923K99400k10253M4497m2549l981L96291l77404K08321Q7523O3628
4288C139204p6096k92785N69429j40762j94547M1103J29295K70200L40191r3958
4278C691274m9998J36749k98301j78643L97815l30702r3681O8398N95896j70680
4268C768127K97245k43530p6939Q29598j61213n80996N22869j44035J75008M56583
4258D842717k70632J51184M92256l322j60605k00174O83290j62081M52263j27769
4248E697127L1888j351K42606N99826j49381Q5731J70880K97945k7962K77040
4238G224349J91094K84692P24507j0443n67101J289400M40672O5223M17347P70390
4228A0830130M21185Q59710M94986L07851J006804R89868R23212M91426J059172
4219A7384344N41O80828K92747k12658q01104O18714N59153K05103L59719O49844
4209A9737231J31135J172795K1616k55500j85596j56161o34618l97757l89196
4200A9043949j424347r88212j215237q45779o52566k64221n38359k71497n98469
4191A2245262M75583p47452n49866p62370j162338q40294p01418j053980k78674
4182F624453q98109l74946M0585l84957l06874n97631l29585J46995j1347j84715
4172C723869N33248m72008o45220m2370N37623k53047l31777m00967P67617M65482
4162C882450o28923l05164K48170N3130l16039L10360r3778M9973k4490J30015
4152C305704k88746J29651K14960J19474l90568j888q8418K77603j24136Q24631
4142C978267r76699J34947J91911J75651m5634k60247R9507L37094P0491P9329
4132C784617l72895L11733N7272J16596Q8790l52614J94418M6758j54622M93338
4122D213391j12663Q1832n2865J94806k7823K5957N87264K73073k76806R6553
4112E002719j29238J05802M61811k77627L84887L08953j83718M50489K7832p8453
4102F073457O5841K34041J55597M12080J1538K67775J032166m6349Q5085J25718
4092H416949Q89551J31704O27600m1677P75049L39859O54992Q67457K90944P49665
4082A3702093P34630P24049k23128N50227J47222J98022k04699J10651m30927
4073A5308140R12377J35608P06469K80661R13206j12446J160666L48528L08277
4064A9961486j56447l81177m82841p63533q51739j331045o13568q23581m64594
4055A4092961l30986m64158m74504n45422J29701m32792K83345q70602L55825
4046A1743368j133164j24666r02320j098729o75372r46593m10632j44767j004451
4037E302674l28799n35534r0063m40765L7304l26208J2748k18042O25125o81773
4027C356667m69419L4667Q5778K08071m05349N7482J8296k78099K50767L32486
4017C191347n24664K90416l16236q5422N54826l11022k0760J60490j06516m41667
4007B390792M46070j66191k48168K48653M5841o5751k5890M63016l96403k72744
3997B419225L82837l73377K02760k89440j19249K34830J89045k06428q9871M85806
3987B836138o16569Q52441o00067M22333j60327J62529k96645L68909O3141j79891
3977B851992j08500q2390J38286j22463k15597L78808J50540M50650p04723L24423
3967C061026k74784J60554k08050L77582K45904k99460K05349l26108m9220J85328
3957C078121j32390K6953K83048o9981J64758J12859J92384k5012m46945L42619
3947C526414K9258m44764N81564k21084M1485j6031o4616j63823O42465n64665
3937C346203R1110J51852j95682O4419N54362k86722K44571o61625P51151r3136
3927C966503l98617M07974J50912K0601M90003n40211K07067p2772J45962J44609
3917D522031J30471K96305k95822O09383l1801J4474P71546o88148O10376k11973
3907E726842n8544N32977m63002K38950N49351j18059J88142j31455J021052
3898G486254p7399J6511O74175M51337o8630P98140R14733l21867j69987M49678
3888A0152945o59951Q0710O92372p76070P35782K56038P79269N38715J346127
3879A3145937N65542P86421R07557J218219L80686J130190O5002l74299j369369
3870A6455886j355164q25054r41116l05338J51672P8622J000847L36442P85061
3861A5381858J078946J712138J322232J038653M76168P11132o55694p62429j729512
3852A8573492k055865j680654j712269q42595k80337j93699J76537Q20184Q03920
3843A3608714J611366R20198M43816J597466J531765L573396J940978r328220
3835A5899479l632223k108246j487705j428384p14234j39052m86388l24899Q9013
3826E667361M3735j12736L75242l56045q0232M38946j85250k48903L9068o28095
3816D953091o48186l49156j82802J12724R3728L4983n61199P149L43165j02966
3806C700531k21391O854M56190l85745j96936Q5729O1988K78593R0429j62318
3796C713924j65266Q3906j07243L3024O94580m92111K82677k4945k43782r3866
3786C680898M67982l85166K68880L68605l49937L55481k13815L06539j46946
3777D352521k4936J93524N12641m54587M03808j44001O3831M03658k10796N6041
3767E151704M2724J00141K55569M09489K64495k99121K89924N8089k84510K83014
3757F271518J84784j31026K40640M59353L36789j30098M17401K82465K17222
3748H149048P75969k47225O21455L96441K93768R98001J501059K237492K820466
3739A7546474K966841K055383K277443N042559R959040J5037642j2556271
3732D2329111k7584475p405632j768021p84561J37154q03253k8725j07146K45208
3723D229660j63292l56783J38760l09352M4809J39089R8970l63201J89629K90047
3713C938336K11733k74391l82244K21544K64400j38082J66794O23451l93030
3704D238511R9933j30048J69749q80372P58202j10758j38729L01275M0609m45995
3694C902377O01596K2302N99184o14648M68542l68579M80018m31829J3347L41892
3684E014202m75234L23157L35990l61701L49716o3790K59504k85976Q9370N95238
3674E780476m21000j71513M65611j92819M7537M70222k51726K92462K47064Q0105
3664F346419K9489k60732K19933L0971J23217L52347k03959Q1905N24539Q74541
3654H118670p93713M67469k57207P7260M96266j89132K63744M87604J59083R4674
3644H924718N00886K27858j1178L43382J06112J69756K02899j79529N38396K56233
3634A1079533K0291O90971q7952j6615P48150k50867N91886K03595M18641j16930
3624A3280703J93487M1897J174218p62406M05097K3753K35817N47221l76569
3615A4763218k23711Q9346L44630j85302K24745j04856M40789K81587l21789
3606A5308657n295R4558L28555N7691l9320p17594L72305j75039k49564k28298
3596A4746656l38562k44759r9115j28727k77620q1432l98604j82538J5778L33700
3586A3344777m32959n71986M25939j3564m35909l95621j12094l00003k74128
3577A1234452m73218k92757m25013L79032m27181k50974m43080J58349q16343
3568H643267M57922j19829q23363J98091J65242J33048j3689k73862n1225k55945
3558H059657Q6224K1424p19062O27675n90191L392k3293L90447o58619M42799
3548G640453p37128J05016P236J51751j71383L70028r3313K22728N0167j3305
3538G532250k66695K84975R84j13965m8497L99636q8113m5962J84252k71745
3528G567120K69507J80766k34562K47899M99437j36840p5849P22710k77713n185
3518H757290k72027P60101J68563k4183M20439n94140P83753K09828N0600N85156
3508A0845380n25095Q99379m33757Q93930J43749L55213M7689N71828M20127
3499A3218443J30603J74545O20385M75488L42689k54736p5459L71390L47232
3490A5350580m4543O15882P67649L33252O00985O59686Q36455M27848M76698
3481B0024492P46492J3985Q12310l02024o18306N9345j60023k08646P8705l29934
3471B0116396K80868K00580L69398O83665O13382O45934L25188Q46195L73320
3462B4454926m61355R4732m96755o27351j197424j32555j181087q66496J83349
3453A9769984p15126J12890p9832O6290K84774K30826L34744N1905P3726K7983
3443B0158164r53414p48980l76595m87656j66449q29144n12757N3170p27565
3434A5408774j42061M214J85984K22089l3464K69884o01727P63020J82725o7140
3424A6192298O27440o81777L15541P48531j65455J23058K08403k32507J4317p00591
3414A6449258L80002N5579J1821M79354J15641O45269j28370m4999R60490L19518
3404A9243563M06230K67046K05682N67523L77148k23815J081837J49108O85044
3395B2759366L38644N99698Q82395P65052M59133O05681K60444L94476M50679
3386B7515568Q08420O63771L82249J077755J243447Q58306P45346J265214J231896
3377C5791972J812823J790676J852042K308134K198516L099044L284544M380949
3369E6518700O001340R039937R307000J1934698J2503980J3113089J6463927
3362A34882671J9945760J2794013k0482589m1902936l2249295j9913183j1302417
3355D1772024o820613m497369k569560j943717j377293j573039l47786o95188
3347B1947459q33160q97361L73164R2778o73858k76933M54638o3645K40359J55080
3337B0518521p45017N59172N50619l3237K4243j08738j1441L04545Q3917K77848
3327B1420432L6676P09928K59519o805J0905M03180K71248N61754j99407P83770
3317B4251200R1821L78491j52099J122440j00517Q14583J93109K66566Q30663
3308B7696257P86564K84892Q95224J41513R82619P06848Q74930K20002Q26318
3299C3415167Q40502N28800J397308R98808P85933J083540Q72549J595312O74420
3290D2192339J936486J319450J158346J578989O77436J839921J238141J933429
3282E3874537J701921J195006K797161J940103J855073K615321J955218K458467
3274G0392807K185468K226736K574707L308625L096231L456405L791707L860491
3266I4893177M116425N552543N984898O484074P191990P785092R682338J0660326
3258A52350863J1891266J3855699J6562806K0825350K6034100L1152287L4188871
3251C06861242L5357378L8029832M0848489L7706866J3869586l0997378o6434500
3244C75241515p4734206o4000735m4442035k9659213j9349194j2223435q101570
3237A22731127m709725k660879l16321L47861J895275J704452K098484N80964
3229A21671238J391434j176794j748534l864571m840756o344613p427473p879956
3221H9779975p421974q381060o898228o645946n346750n336460m614951m088378
3213D1046228l375868l494586k916992k728214j598714k267447j719934j645584
3205B1298889j550867q85082j477814j004430j456520m29559m07290j362241
3197A2725086l27502q47371j47713l85674p91272p01017K0533j96773m97367
3188H850930l38696p31233L63225k85283L0407q46158N274P6265k94049J60753
3178F991435o59297k39190L15180K25232o63650J39628l09349o19503n9783P0785
3168E191488j04653J39113J50473j64229m66192j62529l85594M84829P6491M2474
3158D801671J64191n38372J71352l62120J51764p5331J07667k06848K45345k95743
3148D163576L28412l13502J10434J84309j50815K80159J21963l77423J79094
3139D526207K30084J1842l14699K43900L19834j5318l77582O61900n98933L3396
3129D720631K98047N235k455K4083R0754N42198j95959q256O65859r4379n3347
3118E992411L72747N25399J295193O80405J315769L31283P41507J902175K918267
3109A6075156K974162q677149k903257r89806k59552l3870L32079L35409Q4667
3100F937839M18394K05320Q57045J007812J815633J792644R02317J373088K466501
3091A7776593N488261Q978605j1156093j1096374l396214j171821L96165r51733
3083D867389O77651o91975L31414L91621K06319O93011R02746Q38848N03809
3074H720833J242432Q10355J654697L075063K256776q625804l915574n68211
3066D650567p53614j69387r33452L49212o5221j03463J14175k17214n8105K41092
3056C054590k16960M8806j04035M89268n65075K94664j31538K20193R32813q07587
3046C215139l29880p60391n3334n782J37803k15379K17549l38099K69421n39305
3036A597742L03727k63086P12538o15441M19260j11480N82110j63350p79429
3027A682591K02933m08686J28904J73219k75940k96632O97186j42835m80937
3018A279803L06510J22437J99262n58896K60679K8077N6723m24012m1305K49755
3008A479033P5306k8302j04687j20242N320J48808l30018K69448k6938J70132
2998A537860k31336J91M18864n49661K23256R3872k25092q8142K44483K7422J89719
2987A641436l10497J83787n48405J08719M45264O9162l93895J67864m7700J81158
2977A496893l22649l10466P80165l91362R912M8578J25708L69135j08596o3914
2967A633404m6181m61804j87217J01948M53649j86896j25799L33695j6127n6559
2957A442113p8393p97264O06954J31763p8840M87881o12305L77722m29508K63791
2947A313914l84012Q31094l37419k78902J4107j12627M36292m52622M04963l40496
2937A094292J96515L79965j13881j20871j09788k87557K29829k19851M06443
2928A455096n11006K69922J88982n33566K79038M08121n31035j02832R2816M02388
2918A417924k88400K03751J98634L12432q48407J58517M31548k36882k00218
2909A148899O5151J07208j62832j56468O58102j59330l54281k78727K2227O85837
2899A575786l38839o5699K50623l2024r1474j55912M26977n84287J72230K25576
2889A382957j68810J65908r6919n13847K54897Q9401P6766j16041M74645n88490
2879I60467K14864L85169k03693l77463k08891M84163k34764M8951j28143L47785
2869A288445k22634M0163J45272J3780j98207N09139k63486l58132K56391L43445
2859A554176o36807K70984k59262L78111m0341J27942l02991M46574n01529K91249
2849A328106K24143l45737J04653j46716k89128L40047L87860k59008k71130
2840A073090R3190P6878j55099n1401p174K82127m92960N76195N2262l64501
2830A082607L12027k5215K08292m47815M58251j63895n71853L07952J15700J08290
2820A384341k63409j01825K70257m76955L02165J02507k00777K78513j36600
2811A158217j56538K33623r1499k16270R2658K19618k35436K35941r8156P05791
2801A847949m89109l9573l14171j49210M54665l24960O93522q40475K70015J91825
2791A300478K22308n48305L96582k71686J85398k64956J01632P51698k34395
2782A638754R5583n14976J51132o5858j64236L77537O9520k51196m48073M37101
2772A325288r1868m24871L22645j65575K20023J20986P0481K86947j55792m4608
2762A463656m59873M14896J10746k5172n09940N41639m05022j38453J78089J3040
2752A183606K20780j55875L07568p0879k56248m1206q759K72342n00897L12494
2742A262926K26200n94850l02277L34685M87066m72549M39959l1851l35784J40650
2732A154175l43429J21244J09048j42628L46465n5466j43843Q8402p2957M13664
2722A474675k40890l32384L66825o59210M30429J35045j1585P1675l26834K46147
2712A153893P0042m56219M52375k24l09911L23866M3456m32238P43996m13691
2702A175345k14728Q0132j93073O94381r46052M93208J63156M1009N3082K5754
2692A372214l72172j4920J12603L61132j35914m4403O6652j11836p5797m9375
2682A108184K30428o15573K34268J22587j10994J77446k0914j06280J21382O25313
2672A765847n66957k39469N11507p51346Q65765k19532j91335O8233k44978J62518
2662A160253L55k70514L75121K44644J3659l31082k17540M51910o47775M66593
2652A245624j8372l68545N86608k93117n7482j08552L11373O3873m27386k2976
2642I11048L39570m38790L10203O2802K45204j89397k8967N6889k67223L02579
2632A303918L26782k54263l51315K72732k16055L54449l46392L76136m68693
2623I97299J58044j24236J38953K1701L0389J01908j40738m0539N7828j22661
2613A077948K80193o3769j10173L25114j32751Q2719o54083M85006l0814O1263
2603A320653J74335l17434N42379m37875J07511J05325l60983P119J17736K34680
2593A493446J09591q60314R43622n68141L23543k69414K67406k68159J45710
2584A317290j9117M3292K10135n00217J00185K91468k16643J6229m29002M04454
2574A218074j72396J72958K6361l70819N18170J028k55760o0593N41611k14291
2564A404343j09830l19574L42319O72490m93075k86005j5912m4766Q8982J94196
2554A433168K36358l73417P02283p00335K89946k65575l23675L07718K05284
2545A511755n6528l5859j08006r6056L01823K95626n02443J79406m29428M27644
2535A487934l90764P7218L40265p1715K48180m88789K56525p8234L73916m68993
2525A285543Q20146o61131l68731J36943J45921m2917J09961R5676l87075L17183
2515A451519j17286j51267L9490M12351k91286M9274l28650P89500j70363j46693
2505A536589K6153K20043J95968l79666M01129j18817l6633j04196j59782j0361
2495A570427M00483o59289M26713n3696j1845L12651j65106J60472m89330N69456
2485B060936o96509M01550k02077l55731L72650j0277k69932M75806K59465o58006
2475A377875L86992j01562O2848j29565j39831j8470p4858M27546p995k55999
2465A526981J55266j76266K07850M2697L99995k96894L10462p31321N14713L0687
2455A984170M883j23354J082m3896j20019K24347L10546m66962L93033K95849
2445B459679p43293j624K16346j21173j79905j2301N58611l34063m50715L73487
2435A765049L22083k1605J72256o07094L42801J9792j7928j02609J30777K2962
2425B026484L9332q78494P43136k31330N5237J74041J61174p2986k70188K19382
2415A965788J66002o6326p0248j2986R1481k02756J81081k57341L94505j91906
2405A997294J1363j25856J64305j67150j594J00985j38893K23947k08408Q7009
2395A943002j48743P8715N00470m60034k28051L09315k45685j66450L55594K74022
2385B212155J74431p42073M1512m58381Q46629r39687O36976M96791m84318L19810
2375B103845p70145J31756M77654l46372Q9759L19354l32825k21379p0154K43114
2365A624607J26285N3708K21046o42552K13930j491J70017N5136p6893L43029
2355B086822p41207q2525M55735j37733l1277J4752J74135O4285o4833P1390n14632
2344A294912K79302L36305o17387M87727l1710P8121j22599j19220j06418N05513
2334A984546m89215L68736p53822L16523J75937l87478O09193l07748j66568
2325A350104j42890K44808q6986L36299k96109K2287K58416j99153K03694m4845
2315A645625J26195j21640p9181J62503l05704N7951n2313K24539l02881K72937
2305A628031K84100l47242m5016j13654O6552L48919n43628P03148p62980L34665
2295A552895Q3921K15523k36521J83415m65858J53519P6344k08720M54755K97332
2285B106605n77110j605m050K7129l44052M70718J15422L0987n18254M92349
2275A798139l74919M64666m96504M46912k0196k91233K78799m54730L84861R2293
2265A828088p5103p7579q3948K87543k71915K55205m74214J61436j33023K50061
2255A666551j04317L39796j26754m7430k05232L98683k82717M86183m68473J66932
2245A823222N9441p3532J04372k98987N19161m2256n30673M63240n8940J56134
2235B121182l02226L86473k18251N5393j42974m19793R78661j084873Q09419
2226B183011j35287K08117j69364l16401M54200J98407K49126K45197J99398
2217C116404o0287m61548n56814J77290r5687j8837Q7691P07111j98657m70553
2207B226113L96840o61451N56465m00341L91187n47471M59431o07802R03192
2198B716163k59162j35487J97570q6220k80313M51698j73988j8319J55991J28164
2188B696097p81047L17663k28547M98466l19455L67329k32352K39699q9015J01646
2178B570484N4109k1177K19999m07532J58798L33500j29891L8363k55196J75909
2168B737366q1684Q8962m9584j13854M65743l26404j75127j01995L56814O196m06330
2157B400103M02815j72101J05774P6251M2270J29486l34720N63819j05991L88390
2147C496096m42787M94449m02343J374M96322o06259L29196K6093K75769l80050
2137C287860J39181j92820K70641K39918j73837J86316k57990J26138K04638
2128C830045j48349J69782j8937O8589M69450m07009J11848K78256J45110k32532
2118D266253M74621n54578P54918m90320O08101J44243l08578N52174k90844
2109E155990K68109j44527L2046N09695N94470j57264J41728K78218J40589N51943
2099G370997L12611k69804K65360R523K85564M45609J94501K01828Q65179K5189
2089I706557L11654l29531J175962l04297N22270L19280N3945N86148M88484
2080A2530472O02104J34129N44878N36630R16765J636738J55621J797087J288616
2071B0143040J571096J102807K540662J683716J936129M808360K410911J1131162
2063D7327883R530792J2891286M106304J0971497K2788132M0813011P9404916
2056B27833821j45203026n4785008j1167112n660621l290412l90472r27640R77749
2048G387279J393012l561187j584290o56530p0001r88827O4133n0067l19575
2039A613947K23959N9164m81111n6601K92622R9244o90318N47120n9640l34818
2029A213568J93155J0524j04255j6235J68050J40400r41431J121655l89292k4951
2019A371188J85944n05116k20355J08599J21998L59615j49271l51867J85283
2010A106018n1275O5132r8741R3691k65115J96237L78168M1444l88613L29198
2000A406144k03807k30381r2304L09881J68409l17813J56314l3610o4746l3862
1990A064225K33194k22251M59117q22882j24833N91300L07449k39042q9889l13777
1980H42611J45137K19344n351j29898k07566P8710k57980M49629J10916j47243
1970A098309m25335M62492j64413O1318Q6795l03155k72535M27446L95732n6989
1960A309665m68465M34553j92770k44408K13460p9867J52286n38386P32483m19190
1950H99361n487J74140R6782k22802R7534Q2673K27173k21705k68538K53074
1940A112205o841k87421K76826J4818M1939m75737J78453J32591M3400J01161
1930A131394J15477j07295n02532N17626m28427N57506o92126M22211j85732
1921H28102O1241p751L36094J74839q81291M13195O1424j57210J77485k75089
1911G31039M32133J42317j28017L03899l97557m6367L29089l73339k1414J26783
1901A098566l120K29842l1013J12560P4074M79440J555l47455p01294K56227
1891A169382k78036K64263k48914k65449L61465L81683q08044j64098O79520
1882A091772j03576j13078k9148L51623l74441l93134P42738l51393K84152J82551
1872A288066p76383O19061p1643m39941M26807J94859l84034J40611l05274L49628
1862A041757k08583M02808j90891j08721J85163r4772n06688K10526L62691K17929
1852A311219p26434L9691N25134l27716J86339N8387l57990L14010j96602k625
1842H23413j44985o1679K80917m69784K67740K13839K828J78646l61047l23594
1832D06294K46503J30454J76518j49320J40861L65559l05082k63109K65115k54205
1822G59588k04444M22221k79929O0062K1613N70259j19715K62246n87832K43897
1812A147966k32968m12043Q27418k98364q40654P05096J01662n01429K57330
1803G54014J28899J56962K46539o47487N52655j96260l93200L65676M892J13846
1793A086536n18384N4715K62479L574N0042j85679J92603L47197o29810K13895
1783H77168k62569L0997K4193P6799l5378N962L39163j21940j03712R9286n42000
1772C87969J38095N80087n18080K43563J9475K2962l08282O55757l08383o0802
1762H52361M1636k05982l59776Q39484m03402O402M26321p32951N58543l69216
1752F53420m9696k10336J85012M60644m18690M04432j15761L1520K45515J651l96172
1741G91539N5917m25347M54325j157J8319P9614m72394K57288m82045L45984
1731F22043K05683J44575j01568L06535p2106k85626N09136n03558m18002N49159
1721I56271K54620n46202L09814j92229N17150j81226P114k33042k52265o3935
1711E76070M13666l94733N29012r6017n05581K79795j55467R8839K12335l69808
1701E88111L17955J14949k98648N62439o17376N51598m18698J49587m6726L44575
1691A247766n76234L30095q7488k68890L23587k35293L0533j97559O30904n29522
1681F67899N36728m66309k03183J50257j06443J21345q6876L65828j0092J12237
1671A081391l56864L51945k98148J48332k47987M63020J80426p03822J53521
1662G71814K49518l8042l75607M90152k22558o03159N85192Q1100n00604J39021
1652E76827O05507l2488q11615P55102j75886k46304Q8794m54986O26328p2381
1642H58898j44863L89250k89987N6152K01042j4728J04722q2673m37334K43684
1632H84163J8744L30717m34595m2888k47352K22796M34112p13842P94702p65787
1622D80770J33561o5788q9681J29922L70617k77398k37723P59525n38916o9728
1612E95161k51870M61329L2141o7415J97603j72535K48015o5629l68434j22119
1602D86247K82630k33377K17569O4327O0476J2073k71488j37133K87712n6736
1592G12300k16849J17023K61972j85817J90611j62649k10210K71885j49422p3572
1582E55272j4426j69034M87363k40103K21762J25933J3547l10316j72836o8142
1572D29020J09911J90134J91245j15119L97178l37430l2351j4336k19044M55320
1562A054528j189478P84951M33763m76035L1894k58178L445P2271O64719J79794
1552A301674r41663L10379L7470J94870M9598P4874j78700k0825K77397m59000
1542F46074J3597J12418q7479k82826O07682q4939m05911j49804Q62299m56845
1532G74266J95123l44803M17713j15036J45766j27684k40656l49928R05197o90587
1522E69371J41599L63202p47887N21845J14705n2305P2423l90279M38018m10102
1512F20590j21605j8300R33144o10550k58059J94769N2091L27798m10525J50412
1502H59765K7247m90928M01776o5389K96557m4347l3492l04947q4715J11097
1492F72624L21700l81763N39364p39173N51544K7084l95453R4756m7881K5719
1482F68521J94636k92256M1631K55846J00042n43454R91220k64277o88779N38589
1472A001719m33635J16411q0794l4692J47924q7296J88982P7684R5641p69787
1462B22157R65416p33538M40318l00094k5339K57091J43075M2365n89916Q5045
1452E06580J79410L1271K19512k14894l86088M37563p0005L52884m77461K60528
1442H39300K2743j01504J13574p5376k95891Q0184j71775M35566j33720K61700
1432I74801j6446N5410j89486l15932M60690l73806L23735j39141k27575k7520
1422E24730K99839j96153L5063O40092o28163j39112M21162m71956M69049m37168
1412E17383Q77943r13629J99391k44272M67761J08511k62268n5008m07938P93691
1402A081565q35935M13430k39601L00621K23770m61117K34314L72402l44157
1393G45292k18357O29676l62324L86898m42087R6597k64808j99829M38899j16970
1383F92987J75511j403n91145N90836J9976j67597K61652m78917J39496l52669
1373B88727L35741M39934j99257n51571N27861l46868N10347m30416M0482k83401
1363C31579M8130O04015k41195j64365K15224J37562K7953m97998N58748k29462
1353G90191M5120j08003j4476k23178K05311J28637k70151K96438K5994l36010
1343E39873K05211J39886k64276l8502N2637N41475j7229p49327P82543m30687
1333G61604P8525L20952m67174O8380J19153j39157O7950n5265p1072n57699
1323A26197O98270K20724m63661N85449m49060J97762j69712j20419k0365L16360
1313I21545r3948q7888k37760L971N4334K1856j73149L26174R1317j96346K52103
1302H82209K01102j72635K3341k01843J27680K2581l98758j2354M25909n33802
1292C63430N84124r1061K34793m94919k75664N79150m75080L00788r2692J92850
1282H25719J11648r9122L98849j150847L90916L9693J92523l50768L36957J98152
1272H93720j57252j97537K48237p2166l2423q8131R6284M63135l83314j41274
1262F29279L13534J59372n04545L70442k19527K94207j05634l67440N0390k39879
1252C80199K18787J87799l071J28519j95304J42546m78345K93605K68257k69866
1242F73126L96489o34621J39946L51160j11514l28146O2972K08411J43458k95349
1232F05932K32033Q3992j8584n30483M04311k32558J98558O843j24808j0250R4017
1221G09003O80247l34267p92248O14003k41373o8030K15707J72774j05223j29243
1211G21350R7905K71699n51275N62251l23586K76484q5227n70487p3601L38964
1201F64477J68193k67459r4882O49584n83060L15493k74146N27745n51764j9970
1191E34211r3657l14921Q72821n15680N11079n32482M13262J9372J04647N5324
1181A053976k33377J394Q0456K22802l27349J70239m34407L34158j86329l75387
1171C06176M28348J75893m39898L61084L06269n63092m8791n793J02859K45729
1161H68784k03884J04903K37208J42521p08621M31607k5650K74595m29533k03804
1151D88126L97648l00390J44957j99202M74093j04644M1673j04731p5402J26601
1141H88729r06087O67666l60468R4468N80964k3737J20081n21956N29573P542p09607
1130C67168r4997L65936k8801m1340J82914J03546o75852J69935L69382k52786
1120D65105k04937P17355k00956n8389K39190o28210J92954J03619R655M08032
1110A043418k50179k36636L3336J673J29101J5415j42693K03206j71451Q1972
1100G07162r9540L22927k40638M89741o03539M49294o15907L13675j26107o6860
1090E30208M86443l99802l28329L04055P9288m48248N03221K65283R9166k55542
1080H35743m24134m283L21949O6610N1152k13903L44729n58423r8431P18583
1070A039592m0319K00695k38960o35998N0373J26652K63355k2680k26335j57716
1060C58659M31550J61129l38550l8329L0653J14812K26629k93204L47463j68126
1050H32686k90416q2526N01366k17475K47806n85063L67583k83495K84494L43790
1040A118750o34069N58518o50445K25094k7132J84103J64568k49129m2629J09985
1030G57614J75376K7134J57244m80780K40868l30904Q38949q43931K93768O1847
1020H97185L7214l68180j55451J45078J35484j11274K34210k44771N86066n34680
1010F20881M9501j09341K4033j90279O75217p02882N24027k27317J651P2911j40215
999E98187L2355K69558l72670M49067j48714l59215J03792L73724m80316q640J27364
988E84492J53034J04446m06511N86179J8680k39994l24103J70267J02271M82196
978A230957l37553J4547r9099L1456j787N9112k10409j24366K30174j51614P0658
967G12076J0443k98482L36620K00902n49691M72716J47723j83958l23483j37657
957C87209J44410L3390K4097N37061p24265M12707J24575k58142j07286J3628
947E87384K40415j44026j89053l3929N23r7098Q70586n33080L886j71956J03124
936F36776J15008m846p5878K17738o2048m8567L1209r4287k49618J7247J83021
925F65755k85493J11053J62823k57426N60853o07719K95414N11279m15727L2864
915G73676j47154j6092J84333l36464L25573K5279j41963K09438k07482r8884
905E70260K12937q9266j73850R2557j12641K82506L41724o34700J78476L09051
895I77054l85794k66644J67128K07517k04345K23265j23624J91140j08415j28251
885E49031k9562j59133J75051P8156M96572l11415q7928L28422k59197K56936
875A036933N3781l34920l48363L54985L3615K27597k55874L0307J31816K06129
865A136006l80779k45877r141K17771J28689k31987J34806j35188L78442l59112
855F33630L16441n78080J16665K14598O05401r30216K95871l80991K55986J41380
845F90685L5893J82818l61554L17552k3699l12511N5324m57320L88413O17956
835A133557m71967J36211p9839K67682j0655m43674k6521L58183k72856k80629
825C09492L35453K27233n72361N0829P21083k54299r9662L21260j38883m14054
815D86091j69832M90024J01416p257J3807j3443k12716j52360N52636l16630
805G71736L68444p43113k4371N3443O39679o52071J43520M07986L9051l59021
795F45283J75873J68912n23532N02386k78248l41146M90563n30299o9401M28361
785F68752K0002p2527J00582k56762L80025l35056M48805j42356p0238j92530
775E48697L78306L3853j2275k82084J34898m1908k42495l689M09522j5677k47796
764F59352J1164k18465O52190n41946O12118o68209O1456m20367L69217o4058
754D52452N83836o47661j68816P17612L43K4333l60528j20048L06085R4213n13007
743C68814O72075k37615m23875L11885M51018j34375j34735K75448q9789j69186
733H89665o73427R5632Q9174L14144Q8814m10890L57562J72529o8323L79893
723A234773n52106N09951q01994M52718l79912N5778L66560m2822p1407N3183
713H24722Q901m85505M63400n91564O42591j21351l93892N83994m26798L40649
703H45147J28013k80489o7628L98172k68408k8954Q3456k25076Q9730k3822M2118
692F92259K79493m42076K52639J1584k52230J00509J49722k74227K3217L66771
682I07661k12790j57869K82491M17156m26951J59726k1615J78849n58529P3520
672F41649k36053r1187j9969P13161o25678O23010m98030R6966K21892k7783l36165
661D61813p7213K92062L28066l09364o04502N18694j97950L47945l63110J75885
651E72326j12202J53705m03948O20441n69246K1021N66864k22744j95461P4939
641E05695R1985K35115m38454j18868L39140k11040M47078K20050m22107K74328
631I22922k46075q4838J50428o5913l472J43590m51301K07008o475j56113K06610
620F16371Q7751J86981j28987N7873n60994P23254l87347L21416l30188N7652
610F43782J9918N49809m36965L9653m02346k8551L24879L07087m2312q95442
600G9512P17412j20271l04757o9973M24767k13094j69058P05542J60241j58533
590A051788q91190M97342o7736M27240m25320J43494K63906l44743r9565K40118
580G95334k32400j1519K83190Q8038J24487k87921J67081k7280R8627o71217
570C26420M94968P5879m48259M46311N0596m26867K55786o2945l49970J87584
560E49503K54702K36332k67417J21221j81307l12249j49994R31433n54547j75025
550D52652J00361J79424r5457K3158N9646o0384n2428L4189j23433k19149P25212
539A023791l63251Q1603m1945K22140K7950l80395M04653J36069k73172p29249
529A08194J93841M08890M4769l33287J30513L32174m01914N89904j00342o61573
519C11169N93916o21199K81978l0243R8596k39065J45997j69677N21625n01381
509C91716K70034J51454k08876K70896M2675Q5478m39162l93605M11741r7950
499D84401R2563K21788m21463L13988k58147n0230L09135K69335o2149J10850
489A010071J12437o01375J97392n2125p2674L06152k33744m83925N90731k40854
479E32086K0059k31767K73979K63428k50963j64657N34424j15058m32492J98203
469F27242K93609l29341r8307K01564j90559J23281k01098L94210m94739j93071
459A32791L79374L6883J40462m49427L31592M92629l00027k60868L65051k22081
449F46379K7679K04235j83438M97816k81084m16253O1361L02231K01129n16800
439E43255j47228L02143N5655j74834M8920l4598L26149j83197J03006n29676
429C09595J79592J36597N9171J55108j55520N3737K81552n30353L173o0534K70191
418G02309j11658j80017L80829n40608L29677j13264j4634N00636L5290k35576
408G52984j94463K6668L27794n79591M41407J83750m28624k11817K37719L30614
398H86441k67954J94197o82714O35474J62947l68179M8874K27911n90646K22379
388D68730N47512l22225m8922N49092m50825l29852J04973j46861M63372l30738
378E04256K57146n30092N73053k10922J53729R1068K20273p75604O01018k60085
368F23840L06015k24571k82364L83296J17060l51435m2110K24560J5920j96001
358E74210J10402K03422M08n05689J29418L15681J1280J07393l81497J77180
348G42208m7673k45900M24027k78109j75954K6636L11381p8749r2252j79497
338D06118L52628Q4320l07762L66440k23542l60709M36970J8233l86111O35489
328A022074j34070l29107N64743j33343j30128k12859j39668j5776J70114j50322
318E11658K0623Q8755J35816K18945l33397n3995J79851n4029k42725N30561
308A002063p29514K47953K01342m04415N97247n13429L17395r7770O0006N5676
298G36554j07426K6319J86327j50661J76491j10159O3026j25908J71658n37438
288C28783L77419k65992j01819J92960K63330k83318L43384m96391K37989K49691
278H46036k07314J08675K62338m67402K34479j22093K05144j11602l18410J865
268D31716P5850K27818J41698m38532L39886J66295m06714J69086o6333j09517
258E31253K19070k53909L39919k11622l6310J63965m9666J35413p9650n7062J40943
247H42344n70553L69675L23782o37248N19088l88146j25508P0763O09263J81465
237A194925n09985j75670L33191p9899p80645N1526L13824K39442R7438L00390
227I84537R9943r69984N49458J49661k19331K2420j24670j81521N74115j70698
217G13930k14071M56001m29903o0026N668J97902R6548R5346n29644M87038o36834
206A81955M20130k55130o319M43762k43521L09223k65747k19781J47369j86609
196C25332K70252R8528j18314J68255J14718p0806r6455M8767l15330K43064
186F68011k83896J133R0689J53502O6669l66705L64735M6545K27101l30229j18915
175E18640m56089Q57847l70978J39702j47682K07107j83105l80934M0524q693K79875
164D96214Q6965K64395k12286j48699l3945l33346M75117m53214L77337J07830
154F26368k22923J33279j92894j61510P7126L31764l23300j77768R3291K96546
144D79979K13323j57396n57673M99676l37489j1689J57497r6764k0399J82655
134C51720j11167J36831K04678r9219j39503L8686K9484j59118L95900m59978
124A88314J55092J73150l86319j1143J19818Q8913K247N16213n63652P5954j59573
113A99014L3992j8335J09000N841M3714o4131j06359J58495j07219O0970l51747
102c6765O07383l54418N1536p77j88699K195M2764K07380q1063K01009j34448
91C16097q2675L24835n9789j74541m50812K90450m06395J90623L24155l39182
81f7234N09866l87672K01638k40395J2096K30943l4522J1378j91555J67008J31941
70C43492p2668j72421J71259l52028j80939O06070m68546M8942M68244m6315R692
59C54782R7169l28395j06054r3010J69752k5395M0028l71023M33664k04913j69602
48b02997O12090n61966L88628k00322j63581j32320L52820q5649o4879K32076
38A73900j52154m6824j83210K63739n6546k47670j87096K71144J66627K2721Q9403
27A14034q9203l61502j6577J32604L5937O007J24023n6202N2340k55429N7209
16b56759J95500J2236k14477K48555k0544O7295j93219k54812J0894J34300n3130
5c24161J67912K01440l11709O847l5275
0b94946          $$ checkpoint
##END=
