# Supplementary material for: Polyamide-Scorpion Cyclam Lexitropsins Selectively Bind AT-Rich DNA Independently of the Nature of the Coordinated Metal
Source: PLoS One. 2011 May 9;6(5):e17446. doi: 10.1371/journal.pone.0017446 (PMC3090394; doi:10.1371/journal.pone.0017446)
Supplement: NMR Data S1 — Raw NMR data files (.dx) for compounds 2–4 (1H and 13C) and 6 (1H). (ZIP) [file pone.0017446.s029.zip › 3b carbon.dx]

##TITLE= atsl44-1-B2-102col55-77
##JCAMPDX= 5.0         $$ Bruker NMR JCAMP-DX V1.0
##DATA TYPE= NMR Spectrum
##DATA CLASS= XYDATA
##ORIGIN= Bruker BioSpin GmbH
##OWNER= todd
$$ TOPSPIN		Version 2.1
$$ 2010-06-18 19:14:24.951 +1000  NMR2\todd@NMRSTN13
##.OBSERVE FREQUENCY= 50.32874772508
##.OBSERVE NUCLEUS= ^13C
##.ACQUISITION MODE= SIMULTANEOUS (DQD)
##.AVERAGES= 10237
##.DIGITISER RES= 17
##SPECTROMETER/DATA SYSTEM= spect
$$ Bruker specific parameters
$$ --------------------------
##$DU= <X:/todd/nmr200>
##$EXPNO= 2
##$NAME= <atsl44-1-B2-102col55-77>
##$PROCNO= 1
##$TYPE= <nmr>
##$USER= <anthony>
##$ACQT0= 0
##$AMP= (0..31)
100 100 100 100 100 100 100 100 100 100 100 100 100 100 100 100 100 100
100 100 100 100 100 100 100 100 100 100 100 100 100 100
##$ANAVPT= 1
##$AQSEQ= 0
##$AQ_mod= 3
##$AUNM= <au_zg>
##$AUTOPOS= <>
##$BF1= 50.322709
##$BF2= 200.13
##$BF3= 200.13
##$BF4= 200.13
##$BF5= 200.13
##$BF6= 200.13
##$BF7= 200.13
##$BF8= 200.13
##$BYTORDA= 1
##$CFDGTYP= 0
##$CFRGTYP= 5
##$CHEMSTR= <none>
##$CNST= (0..63)
1 1 145 1 1 1 1 1 1 1 1 1 1 1 1 1 1 1 1 1 1 1 1 1 1 1 1 1 1 1 1 1 1 1 1
1 1 1 1 1 1 1 1 1 1 1 1 1 1 1 1 1 1 1 1 1 1 1 1 1 1 1 1 1
##$CPDPRG= <>
##$CPDPRG1= <>
##$CPDPRG2= <waltz16>
##$CPDPRG3= <>
##$CPDPRG4= <mlev>
##$CPDPRG5= <mlev>
##$CPDPRG6= <mlev>
##$CPDPRG7= <mlev>
##$CPDPRG8= <mlev>
##$CPDPRGB= <>
##$CPDPRGT= <>
##$D= (0..63)
0 0.5 0 0 0 0 0 0 0 0 0 0.03 0 0 0 0 0.00015 0 0 0 0 0 0 0 0 0 0 0 0 0
0 0 0 0 0 0 0 0 0 0 0 0 0 0 0 0 0 0 0 0 0 0 0 0 0 0 0 0 0 0 0 0 0 0
##$DATE= 1253222465
##$DBL= (0..7)
120 120 120 120 120 120 120 120
##$DBP= (0..7)
150 150 150 150 150 150 150 150
##$DBP07= 0
##$DBPNAM0= <>
##$DBPNAM1= <>
##$DBPNAM2= <>
##$DBPNAM3= <>
##$DBPNAM4= <>
##$DBPNAM5= <>
##$DBPNAM6= <>
##$DBPNAM7= <>
##$DBPOAL= (0..7)
0.5 0.5 0.5 0.5 0.5 0.5 0.5 0.5
##$DBPOFFS= (0..7)
0 0 0 0 0 0 0 0
##$DE= 25
##$DECBNUC= <off>
##$DECIM= 8
##$DECNUC= <off>
##$DECSTAT= 4
##$DIGMOD= 1
##$DIGTYP= 7
##$DL= (0..7)
0 120 120 120 120 120 120 120
##$DP= (0..7)
150 150 150 150 150 150 150 150
##$DP07= 0
##$DPNAME0= <>
##$DPNAME1= <>
##$DPNAME2= <>
##$DPNAME3= <>
##$DPNAME4= <>
##$DPNAME5= <>
##$DPNAME6= <>
##$DPNAME7= <>
##$DPOAL= (0..7)
0.5 0.5 0.5 0.5 0.5 0.5 0.5 0.5
##$DPOFFS= (0..7)
0 0 0 0 0 0 0 0
##$DQDMODE= 0
##$DR= 17
##$DS= 4
##$DSLIST= <SSSSSSSSSSSSSSS>
##$DSPFIRM= 0
##$DSPFVS= 12
##$DTYPA= 0
##$EXP= <>
##$F1LIST= <111111111111111>
##$F2LIST= <222222222222222>
##$F3LIST= <333333333333333>
##$FCUCHAN= (0..9)
0 1 2 0 0 0 0 0 0 0
##$FL1= 90
##$FL2= 90
##$FL3= 90
##$FL4= 90
##$FOV= 20
##$FQ1LIST= <freqlist>
##$FQ2LIST= <freqlist>
##$FQ3LIST= <freqlist>
##$FQ4LIST= <freqlist>
##$FQ5LIST= <freqlist>
##$FQ6LIST= <freqlist>
##$FQ7LIST= <freqlist>
##$FQ8LIST= <freqlist>
##$FRQLO3= 0
##$FRQLO3N= 0
##$FS= (0..7)
83 83 83 83 83 83 83 83
##$FTLPGN= 0
##$FW= 90000
##$FnMODE= 0
##$FnTYPE= 0
##$GP031= 0
##$GPNAM0= <sine.100>
##$GPNAM1= <sine.100>
##$GPNAM10= <sine.100>
##$GPNAM11= <sine.100>
##$GPNAM12= <sine.100>
##$GPNAM13= <sine.100>
##$GPNAM14= <sine.100>
##$GPNAM15= <sine.100>
##$GPNAM16= <sine.100>
##$GPNAM17= <sine.100>
##$GPNAM18= <sine.100>
##$GPNAM19= <sine.100>
##$GPNAM2= <sine.100>
##$GPNAM20= <sine.100>
##$GPNAM21= <sine.100>
##$GPNAM22= <sine.100>
##$GPNAM23= <sine.100>
##$GPNAM24= <sine.100>
##$GPNAM25= <sine.100>
##$GPNAM26= <sine.100>
##$GPNAM27= <sine.100>
##$GPNAM28= <sine.100>
##$GPNAM29= <sine.100>
##$GPNAM3= <sine.100>
##$GPNAM30= <sine.100>
##$GPNAM31= <sine.100>
##$GPNAM4= <sine.100>
##$GPNAM5= <sine.100>
##$GPNAM6= <sine.100>
##$GPNAM7= <sine.100>
##$GPNAM8= <sine.100>
##$GPNAM9= <sine.100>
##$GPX= (0..31)
0 0 0 0 0 0 0 0 0 0 0 0 0 0 0 0 0 0 0 0 0 0 0 0 0 0 0 0 0 0 0 0
##$GPY= (0..31)
0 0 0 0 0 0 0 0 0 0 0 0 0 0 0 0 0 0 0 0 0 0 0 0 0 0 0 0 0 0 0 0
##$GPZ= (0..31)
0 0 0 0 0 0 0 0 0 0 0 0 0 0 0 0 0 0 0 0 0 0 0 0 0 0 0 0 0 0 0 0
##$GRDPROG= <>
##$GRPDLY= -1
##$HDDUTY= 20
##$HDRATE= 20
##$HGAIN= (0..3)
0 0 0 0
##$HL1= 1
##$HL2= 35
##$HL3= 16
##$HL4= 17
##$HOLDER= 0
##$HPMOD= (0..7)
0 0 0 0 0 0 0 0
##$HPPRGN= 0
##$IN= (0..63)
0.001 0.001 0.001 0.001 0.001 0.001 0.001 0.001 0.001 0.001 0.001 0.001
0.001 0.001 0.001 0.001 0.001 0.001 0.001 0.001 0.001 0.001 0.001 0.001
0.001 0.001 0.001 0.001 0.001 0.001 0.001 0.001 0.001 0.001 0.001 0.001
0.001 0.001 0.001 0.001 0.001 0.001 0.001 0.001 0.001 0.001 0.001 0.001
0.001 0.001 0.001 0.001 0.001 0.001 0.001 0.001 0.001 0.001 0.001 0.001
0.001 0.001 0.001 0.001
##$INF= (0..7)
0 0 0 0 0 0 0 0
##$INP= (0..63)
0 0 0 0 0 0 0 0 0 0 0 0 0 0 0 0 0 0 0 0 0 0 0 0 0 0 0 0 0 0 0 0 0 0 0 0
0 0 0 0 0 0 0 0 0 0 0 0 0 0 0 0 0 0 0 0 0 0 0 0 0 0 0 0
##$INSTRUM= <spect>
##$L= (0..31)
1 1 1 1 1 1 1 1 1 1 1 1 1 1 1 1 1 1 1 1 1 1 1 1 1 1 1 1 1 1 1 1
##$LFILTER= 100
##$LGAIN= -15
##$LINPSTP= 0
##$LOCKED= no
##$LOCKFLD= 9698
##$LOCKGN= 127.199996948242
##$LOCKPOW= -15
##$LOCKPPM= 7.23999977111816
##$LOCNUC= <2H>
##$LOCPHAS= 173
##$LOCSHFT= yes
##$LOCSW= 0
##$LTIME= 0.200000002980232
##$MASR= 4200
##$MASRLST= <masrlst>
##$NBL= 1
##$NC= -1
##$NLOGCH= 1
##$NS= 10237
##$NUC1= <13C>
##$NUC2= <1H>
##$NUC3= <off>
##$NUC4= <off>
##$NUC5= <off>
##$NUC6= <off>
##$NUC7= <off>
##$NUC8= <off>
##$NUCLEI= 0
##$NUCLEUS= <off>
##$O1= 6038.72508
##$O2= 800.52
##$O3= 0
##$O4= 0
##$O5= 0
##$O6= 0
##$O7= 0
##$O8= 0
##$OBSCHAN= (0..9)
0 0 0 0 0 0 0 0 0 0
##$OVERFLW= 0
##$P= (0..63)
8.5 8.5 17 6.4 12.8 0 0 0 0 35 70 0 0 0 0 0 1000 2500 0 1000 26 0 0 0 0
0 0 8.5 2000 0 0 0 0 0 0 0 0 0 0 0 0 0 0 0 0 0 0 0 0 0 0 0 0 0 0 0 0 0
0 0 0 0 0 0
##$PACOIL= (0..15)
0 0 0 0 0 0 0 0 0 0 0 0 0 0 0 0
##$PAPS= 2
##$PARMODE= 0
##$PCPD= (0..9)
100 60 80 100 100 100 100 100 100 100
##$PHCOR= (0..31)
0 0 0 0 0 0 0 0 0 0 0 0 0 0 0 0 0 0 0 0 0 0 0 0 0 0 0 0 0 0 0 0
##$PHLIST= <>
##$PHP= 1
##$PH_ref= 0
##$PL= (0..63)
120 6 1 120 120 120 120 120 120 120 120 120 25 25 72.84 17.8 120 120 6
24.5 120 58.86 120 120 58.86 120 120 120 120 120 120 120 120 120 120 120
120 120 120 120 120 120 120 120 120 120 120 120 120 120 120 120 120 120
120 120 120 120 120 120 120 120 120 120
##$PLSTEP= 0.1
##$PLSTRT= -6
##$POWMOD= 0
##$PQPHASE= 0
##$PQSCALE= 0
##$PR= 1
##$PRECHAN= (0..15)
5 1 2 5 5 5 5 5 5 5 5 5 5 5 5 5
##$PRGAIN= 0
##$PROBHD= <5 mm PHDUL 13C-1H Z-GRD Z8243/0003
>
##$PROSOL= no
##$PULPROG= <zgpg30>
##$PW= 0
##$PYNM= <acqu.py>
##$QNP= 1
##$RD= 0
##$RECCHAN= (0..15)
-1 -1 -1 -1 -1 -1 -1 -1 -1 -1 -1 -1 -1 -1 -1 -1
##$RECPH= 0
##$RECPRE= (0..15)
-1 -1 -1 -1 -1 -1 -1 -1 -1 -1 -1 -1 -1 -1 -1 -1
##$RECPRFX= (0..15)
-1 -1 -1 -1 -1 -1 -1 -1 -1 -1 -1 -1 -1 -1 -1 -1
##$RECSEL= (0..15)
0 0 0 0 0 0 0 0 0 0 0 0 0 0 0 0
##$RG= 1024
##$RO= 0
##$ROUTWD1= (0..23)
0 0 0 0 0 0 0 0 0 0 0 0 0 0 0 0 0 0 0 0 1 1 0 0
##$ROUTWD2= (0..23)
0 0 0 0 0 1 0 0 0 0 0 0 0 0 0 0 0 0 1 0 1 1 0 0
##$RSEL= (0..9)
0 1 2 0 0 0 0 0 0 0
##$S= (0..7)
83 4 83 83 83 83 83 83
##$SEOUT= 0
##$SFO1= 50.32874772508
##$SFO2= 200.13080052
##$SFO3= 200.13
##$SFO4= 200.13
##$SFO5= 200.13
##$SFO6= 200.13
##$SFO7= 200.13
##$SFO8= 200.13
##$SOLVENT= <CDCl3>
##$SP= (0..31)
1 120 120 120 0 0 120 120 0 0 0 0 0 0 0 0 150 150 150 150 150 150 150 150
150 150 150 150 150 150 150 150
##$SP07= 0
##$SPECTR= 0
##$SPNAM0= <gauss>
##$SPNAM1= <Gaus1.1000>
##$SPNAM10= <gauss>
##$SPNAM11= <gauss>
##$SPNAM12= <gauss>
##$SPNAM13= <gauss>
##$SPNAM14= <gauss>
##$SPNAM15= <gauss>
##$SPNAM16= <gauss>
##$SPNAM17= <gauss>
##$SPNAM18= <gauss>
##$SPNAM19= <gauss>
##$SPNAM2= <Gaus1.1000>
##$SPNAM20= <gauss>
##$SPNAM21= <gauss>
##$SPNAM22= <gauss>
##$SPNAM23= <gauss>
##$SPNAM24= <gauss>
##$SPNAM25= <gauss>
##$SPNAM26= <gauss>
##$SPNAM27= <gauss>
##$SPNAM28= <gauss>
##$SPNAM29= <gauss>
##$SPNAM3= <Gaus1.1000>
##$SPNAM30= <gauss>
##$SPNAM31= <gauss>
##$SPNAM4= <gauss>
##$SPNAM5= <gauss>
##$SPNAM6= <Gaus1.1000>
##$SPNAM7= <Gaus1.1000>
##$SPNAM8= <gauss>
##$SPNAM9= <gauss>
##$SPOAL= (0..31)
0.5 0.5 0.5 0.5 0.5 0.5 0.5 0.5 0.5 0.5 0.5 0.5 0.5 0.5 0.5 0.5 0.5 0.5
0.5 0.5 0.5 0.5 0.5 0.5 0.5 0.5 0.5 0.5 0.5 0.5 0.5 0.5
##$SPOFFS= (0..31)
0 0 0 0 0 0 0 0 0 0 0 0 0 0 0 0 0 0 0 0 0 0 0 0 0 0 0 0 0 0 0 0
##$SUBNAM0= <"">
##$SUBNAM1= <"">
##$SUBNAM2= <"">
##$SUBNAM3= <"">
##$SUBNAM4= <"">
##$SUBNAM5= <"">
##$SUBNAM6= <"">
##$SUBNAM7= <"">
##$SUBNAM8= <"">
##$SUBNAM9= <"">
##$SW= 269.964128572355
##$SWIBOX= (0..15)
0 1 2 0 0 0 0 0 0 0 0 0 0 0 0 0
##$SW_h= 13586.9565217391
##$SWfinal= 0
##$TD= 65536
##$TD0= 1
##$TE= 300.6
##$TE2= 300
##$TE3= 300
##$TEG= 300
##$TL= (0..7)
0 120 120 120 120 120 120 120
##$TP= (0..7)
150 150 150 150 150 150 150 150
##$TP07= 0
##$TPNAME0= <>
##$TPNAME1= <>
##$TPNAME2= <>
##$TPNAME3= <>
##$TPNAME4= <>
##$TPNAME5= <>
##$TPNAME6= <>
##$TPNAME7= <>
##$TPOAL= (0..7)
0.5 0.5 0.5 0.5 0.5 0.5 0.5 0.5
##$TPOFFS= (0..7)
0 0 0 0 0 0 0 0
##$TUNHIN= 0
##$TUNHOUT= 0
##$TUNXOUT= 0
##$USERA1= <user>
##$USERA2= <user>
##$USERA3= <user>
##$USERA4= <user>
##$USERA5= <user>
##$V9= 5
##$VALIST= <valist>
##$VCLIST= <CCCCCCCCCCCCCCC>
##$VD= 0
##$VDLIST= <DDDDDDDDDDDDDDD>
##$VPLIST= <PPPPPPPPPPPPPPP>
##$VTLIST= <TTTTTTTTTTTTTTT>
##$WBST= 1024
##$WBSW= 4
##$XGAIN= (0..3)
0 0 0 0
##$XL= 0
##$YL= 0
##$YMAX_a= 855684
##$YMIN_a= -4882458
##$ZGOPTNS= <>
##$ZL1= 120
##$ZL2= 120
##$ZL3= 120
##$ZL4= 120
##$ABSF1= 255.1643
##$ABSF2= -14.83228
##$ABSG= 5
##$ABSL= 3
##$ALPHA= 0
##$AQORDER= 0
##$ASSFAC= 0
##$ASSFACI= 0
##$ASSFACX= 0
##$ASSWID= 0
##$AUNMP= <proc_1d>
##$AXLEFT= 0
##$AXNAME= <>
##$AXNUC= <off>
##$AXRIGHT= 0
##$AXTYPE= 0
##$AXUNIT= <>
##$AZFE= 0.1
##$AZFW= 0.1
##$BCFW= 0
##$BC_mod= 0
##$BYTORDP= 0
##$COROFFS= 0
##$CY= -3
##$DATMOD= 1
##$DC= 0
##$DFILT= <>
##$DTYPP= 0
##$F1P= 0
##$F2P= 0
##$FCOR= 0.5
##$FTSIZE= 32768
##$FT_mod= 6
##$GAMMA= 0
##$GB= 0
##$INTBC= 1
##$INTSCL= 1
##$ISEN= 128
##$LB= 3
##$LEV0= 0
##$LPBIN= 0
##$MAXI= 10000
##$MC2= 0
##$MEAN= 0
##$ME_mod= 0
##$MI= 0.5
##$NCOEF= 0
##$NC_proc= -3
##$NLEV= 6
##$NOISF1= 0
##$NOISF2= 0
##$NSP= 0
##$NTH_PI= 0
##$NZP= 0
##$OFFSET= 254.5477
##$PC= 1
##$PHC0= 156.2286
##$PHC1= -85.75909
##$PH_mod= 1
##$PKNL= yes
##$PPARMOD= 0
##$PPDIAG= 0
##$PPIPTYP= 0
##$PPMPNUM= 2147483647
##$PPRESOL= 1
##$PSCAL= 1
##$PSIGN= 0
##$PYNMP= <proc.py>
##$REVERSE= no
##$SF= 50.3227316708018
##$SI= 32768
##$SIGF1= 0
##$SIGF2= 0
##$SINO= 400
##$SIOLD= 32768
##$SPECTYP= <>
##$SREGLST= <1H.CDCl3>
##$SSB= 0
##$STSI= 32768
##$STSR= 0
##$SW_p= 13586.9565217391
##$SYMM= 0
##$S_DEV= 0
##$TDeff= 65536
##$TDoff= 0
##$TI= <>
##$TILT= no
##$TM1= 0
##$TM2= 0
##$TOPLEV= 0
##$USERP1= <user>
##$USERP2= <user>
##$USERP3= <user>
##$USERP4= <user>
##$USERP5= <user>
##$WDW= 1
##$XDIM= 8192
##$YMAX_p= 528116751
##$YMIN_p= -15359676
$$ End of Bruker specific parameters
$$ ---------------------------------
##XUNITS= HZ       
##YUNITS= ARBITRARY UNITS
##XFACTOR= 0.414653661358657
##YFACTOR= 1
##FIRSTX= 13586.9565217391
##LASTX= 0
##DELTAX= -0.414653661358657
##MAXY= 528116751
##MINY= -15359676
##NPOINTS= 32768
##FIRSTY= 931718
##XYDATA=(X++(Y..Y))
32767I31718m4060j8684J6706R364j8954m1179o2777p6100j09573j90993k38996
32756A56472j55197J3110J14257Q2023j669l4464r676K5025O0113J07741J62134
32745E19869K17985K47701J77737J0066j43718j75274o4443R3654J90061K02879
32735A276517J48959M8530n7132j32635j44593o2414Q9121K30384K91194K62289
32725A950220J83193J08884R9692J45187J21872o4022l02949l94055l33083k33290
32715A281649j58141j37573j42280r6562n513O1322J06873J52768J73431J44806
32705A380780P7915R403n3486j15988j32858p5861J8891Q5225N8612o6823k36935
32694I48875l54586l37539j93083k086J54732K37439K36611J62213N2908o8188
32684H37296k05383l03985k67217r5934J19107K72341K96744K33686J50321P2487
32674A109463L3505L9274O6929R3533R8023P9823P0797Q4190Q0725O5064O3963
32663A885289J1573j73457m35800o09204n77514l66869j21923K3288O6738Q3061
32653b14818J16289J13942K5516q1332j21550p6130J3881O3208J0462r5360j02059
32642c47951M3537K15111K93960K66453J49839j7727j59895k05335j23252J9202
32632A33942J18255J60669J76270J57253P9594m2787j41477j74083j86964k09188
32622G1484j94838j07007M2845K08111K91629K25060P1521l7499o9352o2525k4094
32611D15335J4273O118k8499k9192J680K2293Q710m8049j27890j82665j89092
32600a36978j64528j21260k7020R9091J82193K24695K77399K98505K04241L0529
32590H66867r1177q8039O406J24549K24515K70941K43795J53716N5807K3743M6040
32579A837163M9917O123o6808j68983l40155n45589o44404n58617l90886k82401
32569a104640k34263j81221j06789j6534N3618K8129l6426L1831K53711M55861
32559h56723M98247M42472M12945M09311L41871K24414J54700J42658J36608
32550A906503J11919Q4250P0376N6777L0778k43o5559j69167k39674k46878k24670
32539A314412j85993j01493K9240J29820J38827Q2673K8681j3235o0964j24469
32529A237499k14128l22433m13656m23043k96403p9399J03678J63153R2170M513
32519a48049M3349K03081L16436K52816P8838k2956M1535J89930K61397J64816
32509A381193l0017j64444j25718M6502K17191L15662L24294K33190J06262O3064
32499B367179J17450J90981K29062K31969K01663J22604M2645M2020R8669R4642
32489C738884k9192j42566j00367N0026J63418J46052R831j53703k46630k41390
32479C194363j81389j00721k2044K8213N5858R8845J46020J21667k8267k59732
32469C052813m91231o12125n00344k24967o866L1003l2368j00640j85195k57803
32459F72277k07238k9639R4648M5939q6807j85815k21308k03690j81030j86766
32449d89429j80760j35389m9954N6522J29957J24749O1981o655m0737l3954k8737
32438e92406n0662o8983j6521J40322L20300L94757L27553K02426R8017o372r0405
32427F58026p9531J0475Q8278P3428n4513k30421l46824l86333m17896m31467
32417a116778l90791l41270l07996k54673j24254P2154K12659K29890J99881
32408a821178J94643K43814L31859L88792L70917K48892M0212j26469j53798
32399b82316r0844j158J34831K86180L27623K12876M2388r0658j58893j43020
32389B37009o2798O744Q711m5301j22981j95550k09398j40946l0740P1617J17409
32378c66224N1794q8672j58504q5086O3957J73551J78220J13995P3496Q8541Q8874
32367A33942M2988j329o211M3789J02404J18622J12822J25365J59880J98818
32357A031090K37202K58447K33267J56671M9627p2857k08460l29585l71775k95658
32347F87969j66482p4851l70J05516J93981J83544J15038O9600N6660J02175
32337A272780J74961J45838Q388j05510j30425q7877n5846j16163k16088k61586
32327F28472k91895l58107m03854l19429r0777J48153K86693L06182K30190Q3638
32317B19266j29898l24330k91103K1938L55332M58040L38127J13027r4602j62401
32307E03396p0656J02041K72075L87387M12082L05954Q8197j43975l26338m88478
32297A041685o56971p71868p53632o31540m96691l42888j12199J51757L18047
32288b254300L10453K02542J30645J45376J98527K40247K77540L09139L27885
32279a11946L71307M47331M99369M50583L06184J60596Q2937L0226l2936l5792
32269B167859J6844L3648K9209N9481R4403R1821O6992P3355J10731J17497L8859
32258B900699j31909l12626m19373m53501m74644n00331m70510l69622k11454
32249d43271l0084J09845J64763J12161n6801k55347l06008j42065Q8952K32318
32239e25537K65615K45445K02427R8813n1347j45505j35262q1622j3627R0128
32229e0472J71202J64599R6506K7364J4713Q9396J95436K60490L23620M23883
32219A716737N16817N17263L28384m4176m15826n98327n49583l57661j47261
32210I66367p991L6746K8174p281o5625j27148j91367k70560l26422l18949k61460
32199e45516j79916j19487j10953q9204L684J71565M04204O11091O35740M41783
32189A222991J49079j49709m11794n57820n15047k71780Q7469L78241M34598
32180C66228K80572R2737K17k3092j02785k34929k81641k36234k00329j22420
32170d61676P5721K96586M26399M55049M42045M46183M40537L61241K24828N7586
32160B764499j23301k54930k84715k29826j65729j61845k30394l26369l82602
32151F04788l36281k01354r5948p8451r4640m9249J15092L32862M72283M95339
32141A164441M23443K33333l6498k70062l76438l31224j97709j01017j08022
32132D00247j69969j76625r1615j8430l4440o4064k7108K0043q415r9998j87361
32121d57735k33382k02453p0187P0036J00816N9817L2527k4609j48568k68660
32111a142398l44121l58039k38884k860K09954K65023J85835J11584R9512J31333
32101a083061J99460K39431K03125J42905J15457J19305J40363J48307J37771
32092C63063J49158J63543J86771K96751M10181L81798K60337J42343O7237N7369
32082B478551O8044K4833q4982k18415l08517k85007j85117j36932j41702r4240
32072A116516O579N2503l566q2032j13550o9349N1466J78387K47419K47101J96475
32061A827949R9815j4139p1074r3428j74180l13365m00742l72456k67988j64114
32051E6278j49719k45682l76617m38329l48841j01710K10054M16229M04765K02340
32041c71232r4300l67878m95049m12612k15217o5848j0605J6785M5085P8454J52061
32030a740356K84236M35111N26300N11556M02588K07973p3963l44632m17698
32021b08885k48995l736J41907J29354J5366j13059j94785j94842j34392n3426
32011h65493M4365J91547L77866N32846N95754N31223L51332J34622j4840p8840
32001A800382j00230q2918l8342k5870m8083o0555p4034j30965k25497l07163
31991G06725l10426k18012q4176J1971K5864j9304o1215o1397n8415r7755j38313
31980c04453j27067n7794O1355K16666L85281N14086N17834L89719J96288K311
31970A794226j06657p1620M2526N8246r2928k53285k78322k00746j58841k37208
31960D95391l79949m80126m71440l77674k50588o5060K01931M62725N94045N86312
31950C15567M74568K64062N4911o6885j25914k05654k32934q5814J28522K01978
31940G22407P8157j50840l34634l45797k03891m7101N1736Q1034N9553O0406J23014
31929I4044K20395L20618L68601L14903K57144L06744L84215L48202J53620j20323
31919B648163l40937m41230m38535m23945m48201m29163l12088j79539j22360
31910d87835j36782j75309k01932j74553o4024P0352J20715O4972q979j319Q3296
31899i11398J90637K71121K51502R3226j42142l09630l51220l15892k19333l5079
31889a478208J73152K43332J09606j11505k58949k47418j28284j3239K1775k2293
31879a712031n1188k3309K7915J02896K33748L73421L64503J31149j68619k89492
31869a011007j62484O5675K14561K34671K25291K61285K66903J54578J4661N487
31859B69621J23887K38496K60806J96724R1349j9230p3265n3702j4209m669l0549
31848I85259p2986j29201j77939j74075j04209J2984J28211J94928J87035J32266
31838I82273R4799P9764J6181j17677k30280k58207k06938j21235j12987k16115
31828i0422l06133k77669j74297r0047l3567K3875O5957Q6137J29401J69269
31818d97496J41516O7358Q539j7881k5880J4624J34662K60919K71415J40375
31808D98151l8520j75760k14652j06797P0116J23196K0290p0764m4186N5000J62955
31797B79029K63200L04048K31425Q0322m6727q1060m7934k9350p0494j28607
31787G53852j38864j02391j00869j83796k28053p1388K47030N04586N21381L06426
31777A507914L421k16355k42648o0198K26142M57478N07540L48538R6602p5231
31767B553203j35261j72305k24632k45516k16342k11106k52923k42150q8555J62137
31757I26550L71033L98165K30979k4163k72920l89855k64743K0774K25292K14057
31747A435169O7954n4951q6868p7461j43908l20560m88654m85566k24676J96468
31737a83053N44765O82843O48233N05552K80650M4051j18251k14815l13905m38410
31727A437660n24689m99341l47123j57814m8985k4753l7368q6182j49765j81282
31717f19642j81326j37224o7054p3382j38480j05562L8867J67527K12781J71669
31707g31826Q5159K7656j4019j07631k57672m07989m96937m53513k34211J14831
31697b476152M76652P06917P81359Q24543Q63335Q03025O25158L87361J39476
31688C131674n7952j54924k00151l17246n21126o83131p03643n90365l79237
31679d76101j18657R0794J92944K04008J43846M6806k1291k4224P293N7172J12172
31668B14762J24512R0734L6998k7290o9429r1657j35707k17549l13841l74743
31658g63210l79469l20864k30824j55034r6047m3402L5931J53630K64189L16372
31648a218728L31373L77722M32090L59341J26252j39204l04215l23792k53988
31639f13149j92122k09358l04568l59819k53828m1112J26277J68450J26754R7378
31629a455097J42758K76319M26069N06020M83194L36170J26916n486l3114l9711
31619G64038p2514j11050j01218n302J40776K49487K57842K22390K65129L63213
31609A972791L84477K93700J41403o3152l05257m96841n43044m17808j98266
31600G68003J6484J64582J71710N0340q3316j64252k07771k55062l05511k88783
31590a33576j77525m7312K8186P713j02369k35493l33996l62064k79473j50315
31580a786224j00434r6949n1698M8495J94740L35140M26992M67263M11453K50208
31570I8986P8313j9057n0862l9111J7870M9861m8917k38931l25066j94839K6050
31559f45703J66995K23856K36775J82048N3479q8962j27433K4179K57935L93274
31549F76443M05681L19436J20434j20153k38810k08673j64146j62264j30293
31540D97655j5876J11926J28665J0111j27353j71044j63255j70345j64152j25279
31530a88947p8470l7941j0030K451L2581R0544J25528J06554N6582L3376Q2584
31519B14812J82186K39105J56326o6916l07802m63154n18346m67674k96894l6037
31509a364394K17977L67826L78048L16585K81070K72257K59356J95105J4168k10624
31499G27374l62498m24600m12654l42667k55507j82098j07001m6406p0991j68833
31489a645881k22913j70939k7121J59295K99559L54338L42392K75416J99445
31480d36409J55115Q2736p1559k85233m25507l35159m3167K35341K79923J29186
31470g14733j1681l8377M1447J52304K01428J43029N0203K6579L815q4500j12664
31459c43150j8728L4041o3988k24993l45916m23121m72431m34091k35076L3776
31449b493677J85574J50109L3340k8675j0426O9269K15510M07747N50146N59217
31439c61866M43238K40584r399k49955m19053m44265k93149o4329R9429J58495
31429i00270J72334J98035K06672J42732L0033n3740q6113r1300o1542j0678p122
31418d60959n1389q0472j05267j78066k21164o2941L15133P00574Q13895O02046
31408A271390K92093P3293l3206n2247j1116L3418P6568J41935J95401J85987
31398B173516J37625J09079N9941o7580k01510k05725k1572K44227L77267K27670
31388B832938j32241m18248m17332k23528r5176j28254j92279j80922j37624
31379I07334j54102k58889l90712m57676m09110k06329J17147L99019N20365
31370F7047M93127L73673K02224J3833j57852k84013l33762l05668k25548j13885
31360b70824o764Q8636J68168J68348L9588j12473j28835l7860J4518K861l31J710
31348g3258j4921l474N4090R6926Q6242K9042o0211j29040j36823j40485j75235
31337d67147j50245j8884J11384J30617L2408j08166k21426k21098m8087J90796
31327g69848L17517L14424K87005K34147R9221p2104j88276k53366l11196l29724
31317f72200k82910k34423k31622j80158l7759Q1635N9393q9156k22644k03820
31307b013664p728K32634L21491K15102L5170p6802j25183j53718q6418J08153
31297a550963L37349N00381N63917N73939O09423O61378N89014L50288O8525j19079
31287B584172j45279l1017J35809K32872J66924j1885j84363l21725m25748m77725
31277A522035m91471n19311n57190n61029m70839k96203j58126j12109m6514J43651
31267a547106L45359L76811K73343J90704J95230K33182K15309J38815Q7585R1149
31257F00381Q7424j71j88200l69464l83442k06140J8992J79199K76216L46554
31247C61349L83644L33163K19015J17885N1150K6346K3829j385p7050k31755
31237A206191m31461n43399m87918l53975k67074k49057k36039j62710k6798J02739
31227a449501J56637J42501J58750K87598M72629N93676N28485K07397k59287
31218H38885o39292p79609o79848m51161k33218p6757M1640J30295J94247K23423
31208a431395J90855J05174L8941L9032P0097J14513J56531J43644Q9438P0674
31198d12496R1543Q1381M2340L1061L6526J2214j7445J8611J13613J62830R0042
31187B50220q6325k83572m25347m69633l99168k63546j46527r0028p9717l6660
31177b030303Q2629J86574J80448R4708K456n0897n9600n7709l2733P2365J82525
31166a429537J84825J34384J00400L6829p3353j14843M152K03519L55502L83536
31156b14586K85010J59183J20388J56236J48927L9114q0921j07172o9963o8771
31146C67445j30922k01973k25862j78533r5312n6634r2103j47374j53232o4968
31136i79468P8181J59991J59676J66452K32300L45401M01264K94736P3037j61678
31126G69892l50748m42951l80244j87086K2521J53692J81530J66128K05679L05027
31116D43440L57767K54209N5092m9230K7887K04853L28648L13566J85272m25j83559
31105A937520l11178l86033m25520l82860k35596j06779j00731j21690o8750K3417
31095a78200J09679J66742K32235L82439N57978O39355N77432L96460K22106
31086C106226J85511K33495K04351N5898j22440k52974l33743l68403l79889
31077B328032m17711m55001m40728l97410l65593k94179j19489R0450J91103
31068A19474J32729k8103j93419k82940k88444k18291j10565l6749K188n977o7615
31057i77712j12275j07536l9930J03916K33919K61614K14252J47197P8585J0437
31047a87533n0721n2838N1711J92740K65797K35735J04970o6235j60767j62290
31037A70569j74373k59262l63939m03162l53273k39707j00546j328P250k0507
31027a738278M5644K37446M00508L86055K56208J62834J47188J48324J22157
31018A68086O2626n1936k14685l34024l72888l64868l03811j72710k1210N7126
31008a548294K5673o3038j17512j00244m0244Q571M0511R8523J91178K42855
30998a262021J92642Q5521j1130n6566p0588j31747k41143l16472k94980j73899
30988b280383J6667K15057L70375M87376N30674M80427L77401K41077P7695l7065
30978D79301o2876r1692j93645k64185j75805M4985K37460K44696R1963p4596
30968B35606k20415l94248n61944o42217n75555l09932J04015M76822O60632
30959a227236O49756M98868K90359J46536R5682M7635k3911m9621R397J14827
30949E52292K01583K27401J90876J17707J9073r2231j53933q0124J25948K97409
30939A406001K89374J67470O7731L9918R6547J92394J87034K8841j47731j95352
30929B132227o6752J64207L34080L63633L04045K18602J16507K2704k3119m0320
30919C525814q1063j35176j08424J4912J25137J54104R7642j586q5058j78570
30909C327732l49265n27737n64470m59727k95834j12719O5718K13691K76034
30900A573423K24908J38377R4066O3881n617j07137j85246k35785k62698j90619
30890A107553k4653J43215K43884K22256R5948j2085o840R2359K15350K98434
30880B375421L13935K71210K02568J22289J2j83607l83009n27274n84579n45782
30870A061184m29753k82910j63220j19860j71713k92689m10725m36741l58146
30861a604573k72072k06886r5885P2282K49234L59817L46717K06984J1083j73788
30851a107087l19482l66704k55351k6938J92647L22783L22942J98901N5221j3257
30841i96325m544N4292J58816K85568L60550K90928R1245j09674k26783k29444
30831c25371j12538L9733J25637J62156K46193M00916N38620N64769M47089K62267
30821B349471J26088J2658j56868l65277n64755p19482p85346p14493n24694
30812a342698l04657j00829P1496J63296J47635K2409j64843k60825j61738M5236
30802a885518K14255K79328K58354K26733J88879J24238J16517K09592K80308
30793A2686K00061M7486n765N9107Q8669k9379j98413l03865l43346k98048j51474
30782i22281Q616R6442R1829L3048J2754O5544J20076J26344J03871Q1209O3558
30771a18990L7424J699l2744m1954o193L1928J9859l1880p1958j01012j33510
30760d47331j39966j26905q0566O0171K55327L53763K41816j3378k26992l21467
30750d45528l10077k18267q2942N1192J77560L25474M95261O06938N27977K73769
30740A401357N612j79131k67558k54133j14111J23366K94627K56850K1690k79696
30730A008873m77953n02104m16058k80775j18596K2196J01441J60671K26400
30721b75905K73385K64380J53041k4502j90075k87503k30921k003K52183L79681
30711C11761L99188L83516K98758J41111k0409j45326k08284k41444k86932k85008
30701C46931j96074p0921L3188J04595J39464P4773j13651l41351n07169n09505
30691a039720k92792M8831L43502M86722M78576L73709K05320K4691q5246j10325
30681D33268r5400j15263k17772l11009k67892p7495J43830K37820J67708L4265
30671f7940o4542j07519j25447j55162j87840j72748r1170M329P5992R5345L1149
30660g65553o7029j05935n1852O1162J63152J90571J64200J28113R7336Q6374
30650i9461M4781n0909j15419q1435J6526P6254N1361l8028j56117k66578k94238
30639i13263j64713J8880J00556R5305J13579J71326J92176J81577J94466K01134
30629A91023J62016J16261J49554K53397L00084K40659J50810O6592m807k0101
30619A605488R225L1318M2399K8232l9243j49056k45234k46296j27404O2938K19810
30608A192177K78087K91652L24402L73220M02281L75815K65720P8556j37291
30599C444619l39873m56365m24602l24864l28768m36796m79072l95749k94643
30590c6113k29913j59086j11100j76965l22717l79141k88604j48368m278J69108
30580a687177L38397M36705M66258M56802M16739L11625J08363j51301l75456
30571C20955n07236n56423n28682l63773p2598J87719K80506K29966J59622J51451
30561f98493K17725L73678N83615O90117N62933K75996Q967j41484k13844l07290
30551A351920l93412l75410k93289k24265j59349j06793j13122j57595j40985
30542f12300j8321J50216K64061K64420J89371J02882M6866L9734O7106Q9940
30532E83975L8373j34479l70193n46099n60530l92326j26503J12349K79113L79852
30522g36468M35334M19237K54535p183j81204j58478l1126N8319O8880j218j52499
30511c1871l16680l85042l30100j84908M4228L32804N48523N82498M87912L64439
30501A111803K49231J40803M2100o2639j45844j15818L0934J61117J58051M5729
30491A615467n5742n7333K9276J17777J60146J67304J28614J7278j57606l26991
30481A638190m11207l65837k21498r3872p0681j67218l13855l62107k35882m761
30471f08728J62203J42300L0240k9191o50Q8581K00923L08810L62792L13252
30461I70532J77091J3986j29816k29850k61140k23992j42005l5212O5181J59438
30451C64213K75494L63317L83088L66262L10847K05927Q2818N747L9991J43781
30441B541485J73361M8819j45312k74809l34561m02792m62999m36189l36366
30432C70637k29890j53631j01595k2342N9442N3742l7312j65013k68116l05468
30422g99546k78369j75876R154K07759L16378L22284K83525K57809K73326L03692
30412G20136K80414J61736J5012o1511o4636m1957k7339l3711p0730j30687k06052
30401E40675l37473n00006n83065n47255m39492l00612j55621l2005M0721J00230
30391b213903K10296L35225M06684M38030M35335L63204K34183J17536N4658M544
30381C85792o5416q1308P896J36337K04057J42545K7652j0154M480n1415j97219
30370E03247l17257l16247k31157j66501j67223j66695j05933j2793M5452K7808
30360i07299n4093j45419k06169k31112k25673j92819j26067m2348n036m1010
30350b177045r7166j48792k25108k68609j94465m8296P9761J73802J91360O5356
30340b649202j17413j76131n7782J46206L36051M57888M61771L52025K54229
30331i92358K94727L99016L72874K08898P1100M1847O0463L2877j01464k69451
30321A18529k94475j49244O160N5103M2454Q0027J73643K39461K55344K54459
30311G81461K30633J58555M0856p5007j91997l43123m63630m62087l05049m8272
30301f77660J46035J38213o708j19571j32831j01295j02281j63270j85115p1016
30291a275499J18523K16485J27811k0138l6589R4531K93800M55879M30815K09291
30281F14909l9443j88722k41885k68325l35528m19106m31903l00149k5077K03276
30271a431953K22070J08706Q483n934O419o8404j93014k12107r5140P2828K17800
30260a370246L25209M04328M21193L43786K38329K32041L19704L78974L03147
30251A596465O7196k05749l66901m09940l88379k86185p0691J92403L58496L59523
30241H46238K40647N8236j13455j94181j81401j22055r3376j44201j70875l6936
30231H8641K05672L56534L34254K17199O9883r7996k68485l94851m42141m62630
30221c93920m97511m39755k04249R9309K98614L32682K45929R7671k6957j8044
30211e06231J13707K13669J55474n0916k27694j99791j8430J52309K59456L23389
30201B14942L39955L02036K26459J27854K2128n7085r2774j05181r9556k8621
30191H50157J29687K84579K86464R5945j37133k10581r0803O4353J13166j2252
30181A373582k79793n24973n85797m31829j45894J32541L38181N13686O66892
30172A056596O86982M65945R5099k24696l80208l96423l35790k27583q5300K8959
30162F83581L4368l1006o3586o63J45410K54998K34215J39851P3516O8504O9390
30151A608578L3034r213m3186j13804k13791k72670k84269k73680k13093j18105
30141I9801q7794j50455k55754l32897l40850k54011r0051Q3623K46536L78799
30131g03053M01564K97981J30146p6033k94537m03386l05299r1338N9466J28466
30121h56023J82665K05615J66786J02115N6187K8210M5684J41989K39776K36529
30111E49533J27925K652r3936j53996j51147j10908q5759j23401j98468k33805
30101d71310k13251j62112r6269J8999J91106L35933L91168M05249M75918N81512
30091A456943O23720N40434L56647J90983J07481N2766o0619k41067l69874l78063
30081B279351k98487j55507J5291J32651J25166j111j55760k71424l19348k67554
30071A083268j51196q0254q0216r1254p5578J23J30951K16112J49378q6295l76329
30060F38710m98784l48844m9859K03296L36982M13845M94094M99926L16942J3572
30050B019880k12130k45113j21076K8756O8673j2139r6885p8308M0639J38677
30040A530974J10182J1879j8611M2159J09716J10300M2275n1617j28484j69469
30030A589304j72712j61220j56747j41837j03395m9223p419o4232k46519m15121
30020G0879m28218l24117k39607j96085j32299l4259Q1026J83422K33747J87571
30010e97940K0798j70397k18863j00250O5544J81658K40310K69406K23717O0975
30000b5042j20141k19108k78701l62741m38187l96669j72162J51764L85766M11874
29990a063347L46902L76567M57220M08270K17059J6397j15671j85025k02403
29981B55969k04483k57582l04991k68339k32595k66198k78462j62221O5977K85669
29971a367256L74492K83462N7844j70376k82587k75129k04205o7844J33206L25428
29961a192965M52517N24138N36453M62494L18242J48093L044p6894o8162J324J08070
29950A216354K47975L21880J70311j83766m91968n56036l65008k1624L15039
29941F53157M48769L04879K0256k21988l64423m59761m87597m11975l02499j89893
29931a011075o4371J6906j4155j56227l09629l60750k86399j20731O7390J77664
29921b061377J91127J77397J99897L02356M44040M59958K91530R2180K751r942
29911H9917n5815j60015k33200k12962j24035M728J37663J91681J23900j8254
29901b56392j61760k70607l25227k96739j76339L2239K89622N03156N94687N68310
29891E00950M85954L72411K36916O9861j20932k40896k52298k14983j92778j86300
29881D57905j43982q4602q1163j44359k29700l50532n13857o09900n35145l18446
29871b553781j9535L06895N17893N24905M72773N16204N62293M88660L36195
29862A152502J38452j31617m01253n57639n78029m78725l25785k09078j26791
29853a517963m6235M5799J40543J47379n185j83497k05978j09860k3875K4812
29843a734060M3298L2908M6539J49610L12060L91006L23787J68013n1589k51168
29833e69596k89517j42756Q8868K74536L29596K69431J53007N3460Q0880K43396
29823D91305L87809L83593K04350r3340l40450l72196k53965j91619k63057l85957
29813d33527m32138l43037j70799p329Q4396N8732n1844j14175q4112k5922K6814
29802a492941N6394K8990q0075k10157k46194j57966l6918Q535k0905k7036L9687
29791b138586J40503K09578K17749J47665J4845q7454j00035j8856J47098L51927
29781a115566N03118N19327M09219K32703P4516L8860J09430J48415R1918j480
29771A010460o0138n9892m8000o9151j07282j41492j49552j38235j08747n4239
29761G3732l8877r6605j66772j95125j51676j01028j73097l30543m22907l90963
29751a993861k50526o0718J05654K21731L04907L41748L06336K13789J11622
29742f99318N5518N9140Q8992J13996J18938J07673Q8202O4250N9166P9395R2693
29731B28645P8359P623j49841l32120m43703m08961j64140K60834O49644P65166
29721D91506N92574K99429N1527q8308j40089j90744l03465m48035n57315n63296
29711h56216m23773j90533N6746K94193M93028N94621N47730L59178J52413P1805
29701A099192J20580J83743J81255M5337j97484l39010k54874j0644K52487L92311
29691A472893L63691K14204j159k05466k96393k22705n8014M8918L6743m3244
29681A309468r2504n9471l4341n9648o9218k6148P7535K27219L83123M94614
29671B150629M96306M02958L02463K00569K5447j97569l48018l74901k97827
29662B360057j70961r3912j12837j74185k56994l56055l74233k94022k14230
29653C12628j67249j29268j25203j96339k83008k92973k34945j46544o3031l8815
29643a364747m3958K6234J69208K20475J05452j9113j2452R7394K31576L21751
29633b68180L18386K58715J92853J29543P8538J3391n2862l9320N6376J41503
29623H28943J65802J43149N8422j26265l58115n07009n28141m69546l52004j72335
29613a317099J8856J71557K66709K54455J19440k8801p4763n5504l3741K0348
29603f58543J13349J83585K06951K39444L03964L13116J75718q3430l35103m80746
29593b1695n20949m67184l49938j96038l9007L8487L4724L2360M7587L9805L1424
29582a370424K6687K546K1066J04179J66528J75176K00739K53522K65067J89803
29572C4889N5285p4245j34191q5010P374M652j37782l22980m16690l55670k00496
29561a624864m6570Q6012J99554K81144K93388J79964k4208j62007j43720k8983
29551i90290P1840R0735O9642P3839O4610l116j15079k22898k63506k45945k03098
29540a673266q2579J55814M37244O53445P19024O16477M36961K91958K60067
29531A815145L21622L34967K03543l6283l05085n56245p40265p86204o87900
29522d36705m90214k89492k18740k80127k80671j02442J29875K90801L71236
29513a306479L46230K10570O1397m669q979n0302j95143l77064n01785n74594
29503b400818n87015m71566j87966J45191L48202L78910K85884J41211L5109k5193
29493b338051r6726j66002j82298j25907l2556K9131Q7157K19062L53686L98080
29483a854424L97236L59850K43048N2203j62909l05466k70640m4946K27659L68104
29473i90285L47334K68133K10658J85689K00765K16797J73090R1970J4768p4168
29463F44751j77352k09159j18137K689L7249n2152k02530k26898n4718R4854Q1360
29452a80043M2818J07384K44036L40893K83264K7590k93324m36896l88305k68207
29442e20790j06618Q0728K08516K12845J13314k7358j76624l02509l45206l11924
29432a175626k58525j87169n9422J14898K88489M03369M06995K95631J33886
29423c7474K2020K0447J07361K14322L06555L26874K35639R9656m9747k47286
29413I98367m21000m32614k82073q2827R7600K55167L58192L57854K44015R4022
29403A186703j410q5934k24187l90569n47781o36314o03612m62102k34817L3214
29393a966809K49671L63787L99110M21055M66854N11144M74316L07393J13662
29384A340183J0911J0097N8084Q8048N2800o1011k44601m47343n81644n90003
29374c64479m70638l17073k46046k30608j53579l544Q1244L0941p0222j46974
29364a890978j66630j20224q022J60751L43570M52341M27433L57100L17591K64109
29354A37041J79887Q3456j9950j16105j58868j02608K5271J14864J14749Q9471
29344C47208J26429K19196K63314K05735J19186O0705L5799M0305K1518n5735
29334A383660j47934k18841k52302j97498j6930J81995K47572K08965K11024
29325A399711K93937L62942L33170K37643J77213J47420Q0593m335o8915j38363
29315B821016k29966k69598j99385o4878M9309N4846m0148j32284k03536l11538
29305A473838m47412n13839m09963j69573M2446J04624K9932q3093j89398k95233
29295d57671l29727k05979L3656K46617L17163K45246J23051L7879m337l9774
29285c3876q8425j28416j21054o5402J6946J20005K42186L48490L39976J88728
29275H19158K5109k5776J2614L3410n656o1557r4416r8190p5909k7259J5577K9607
29263E46712M7513P1349N3423l9151j69237k46665k06420p3485R0252K30193
29253C04484K80490J80495l5962k55166l58023l25198k46423j81358j22076l2032
29243g90769R5449K04557K22634J23367p0351k35421k79215k67207l22843m64610
29233a784409n59180m79176k30563P3362L32296N48190P72332R44807R46086
29224E63745P54481M40856J21283j09997k48324l66103m73142n19216n13889
29215c50306m69537l48705j54065O403j5515j86617k44687m5623K51720M15988
29205a140944L64083J73049J3482J773J20055K68205L60071L75397L10874J62987
29195A009032q044r6131o0821R2650L07402M24071L48758J30112j11214k77010
29185A758805l53338l83630l94574l64843k84168j53927j061J33372K06244J95973
29175C58853J48424Q8201o966j12743j98966l06973m36800m68485l12411n7175
29165a305041J23144J40826L4543j23697k66670k97604j93892p6448l2329J140
29155a996028R6466J93658J66968L1354o9297k3706J59688L23121L24886K30737
29145e62153J42364O1278m375k1486j1967k7260q7645j84975k38515j39387J25003
29134i49118L62350L23739M507l28970m38744l43444j75151M415J77079L22232
29124a041105M06354L97576L29579K64418K34900K35857K37571J74034R662j82963
29114A065883l00477l13605k46943j24610P257R1249O3853n6489j43013j26445
29104h3340l4504Q6943K08652L08341L61982L33316K16126Q2885j1573j10280
29094A358548k53598l83195m33440l84898k68839j77521j63356j96608k65878
29085a168785l46420l60877k69852j32449m7766k3224J3204Q5555J24511J34187
29075a991916J95103K81247L23672L34739L75481M61629N14881N00476M92636
29066A487948M79010L67524J56127r7599l12430l90416l43003k88936k85811
29057G72414l25219l96727m60421m62667m31779l98318k93329r0927Q7963J39773
29047a859237J44262K27019L76510M75540M28946K73392Q6242r2781k30384k95314
29037d65805k77708k33123k28617k30675j82155n1423J73900M13875N27420M68801
29027h5510L32928K04972R8946J4714m9353j01427j31569j01978m3J38162K76558
29016E96400M00170M42479L46451J54204o0703k70005m58398n99193o21401m56206
29006e26202k02633l6775K1915Q5149J75524K03467J47331P1598q02j00246k35656
28995c97330l50127l36193j62016N6703J70235J38619N9580L2559O4234J36750
28985e86986K37707L62215N09573O42578P09178O62632N00785K40126p4076l39548
28975B864184m73795m72190l94501k80311j18996J9965K1096r7480j98177j88351
28965F81444j19723r5993j03107m9682N4226J08685O4550n9699k44777m11820
28955a75896m24000l04025k09367k28234l02619l24721k77791j91733o0736J07594
28945b391528K51202K92888K07916Q5247N2463J40567K62538K93179J95511P1532
28935e38485N0382Q8388O543k12534l95509l85988j89742J3666N6309m1651j49517
28924a698138j43960p492J47418K09039J64631P5628M247o334L2541R6547K10730
28913i15143L49585M07974L58163K44770N7860j72947l51816m29997m14484l05985
28903a172020j05727J32871L37495M66682N10195M85319M19483L21918K02556
28894A598772R9796M6105L9965M0416N184m8921m7924K1698J02857J39526J13405
28883B110879L4650q9169k24333l07021l40813l59216l43110k77787j90633q5734
28873g2287O5924J98570K34235K22804K43497K50509J68260L5591r4878k22166
28863A030059l39782m36547m88498m55868l29977j58209K140J67585L16758L54132
28853c38207K68023J44172P5344P2636R1430J12528J07804M9595o169k2320o0165
28842D94671j12371q7980M9818K55440M27864M77240M02132K13963n5274k82314
28832A783189m04384m77778m90560l45313p3302J58641K18845J55515O9180j2710
28822E81323o7383r4426j30367j63948j57359j29806j35485j56297j35854m1621
28812f31223J22297K87856M01260M53439L91866J81797r8518l18824l56548j29357
28802C04045K57456N28127N30658L89081K55698J39087K1986n9454o3678P122J08338
28791B418466J55353O7596j64623m04994m80947l88509k14350J5029K58938M33933
28781A695892N01249M67313L02500p047l44009n56898n43163l16588l2941J70246
28771A336554K75706K99273K55081J60785L9323l9197n7545o9880j03749j43962
28761A952389j68224j82727k22797k51729k03159r3310K7866J14602J61101J88617
28751A322629J85409J37574O3323o270Q906R6047O7604j30889k98700k84904
28741A160729j14158R8961K02145J22086p0142k31278k30017r2045K7927M4423
28731I18631j5204j07885j47302n2939J16398K46262K77417K21319J14262j0294
28721A560665j10481j19200m2309J7355r368q7239j44844k16133l65762m90499
28711g815m48754k97826j82369j53587j42127n7193R8703K10537J85931M9033
28701g45467q4988j27947j02140n4110K1493J30219K64999L89743L99709K57758
28691C49269N2261q9149j33581j59818j80760j34844m7106l8389j29238k38489
28681g49844l01880k69190j37457N8700L00771N55377P46388P96654O86852M80615
28671B166986K57748O5569o0613q4649p208J15347J72714P5036j03319k63909
28661B333702m24132n42498n17568m00051l04567k54198k24110k10043j92968
28652g36433j34665m2204N0568J28819J87334K48568L40351M27067M34023L20473
28642A223901J51982J0685j05613k04169k67394k87778k60053j85393n3656J28098
28632A50610L05550L91415L48364K53616J65137P4720j0784r6279k01020k81722
28622A099607k55642j32356k0953J0293j6625m9756k8157Q4877K30376K75373
28612A197037J44343j22813l57981l82094j57328J73898L83790M12301L38855
28603A630008J83734l8840k25073k87348k88620l17655l31455k46511q2240P5473
28593G1473J73685K11846K30227K32633J57728L3233m3029j04021k23233l47055
28583C93487l95403l74998l11764j85790q058J23608J78808K07269J97784J31494
28573d3563Q8623J57413L07870M31411M30609K94165N9247k49632n43437o87092
28563B45614o53969n12747l18886j18239P4957K19033K23246J03314q527k2616
28553g68820L72n5794j85468k91229k76640j39848Q765P9094R0273J08222J16985
28542a314088O1335m1583r7764l9177P3932J89922L04245L68444L59892L12763
28532A77921K38129J23155J9033p484j2302p9971j59079j13621P2079K55513
28522E13373L54318M24931M73193L76734J30901j06781k13706k09228j95967
28513A547768k32491k93441l33920l54135l88520l72828k30518j03678j54020
28504i15783l03063l70672l28244k65470j64217J0781J68716K47161L22155M63812
28494a134824O34214P41563P17942N64930L58421J89505R2320M1665k0675j43967
28484B041094k93943l65334l17394k28588j73659j31019m5695P5889J57351J33584
28474H52286R955j20850j40655m7393P7631J87042K55166K50963J70722L8189
28464A533056j00372j94183k27799k08246j41359p2756m7843p2720j64975l13852
28454a1049m16467l72520k04378k8598N9706P1299O3396P5358J34129K15132
28444d13992K33323J36666n075p7724r1339j09019q9091j2283k931j29393k69910
28433h30768k48529k1627K42018L27000J82199l8961j27283o9873J1542P3214
28423e01068J24315J32553O4742l1805j29215k53916l49746l27553k08763q0023
28413a560479r797j2626o2682j20967j65048k00394k42215l07024l52283k70619
28403c304134m4286J86738L13131L39041K69914Q6840j54499l00063k76357j81443
28393c065118j21709p2119L1994J72592L07208M23707M85867M66514L88362K90829
28383f91873J76291M1481o8963j34006j59826j45651j17029p4824J7099J45523
28373a011778K42562K83525K74314K22647J48206P6407J0703o3580j18676j27901
28363f3571j10936j08786j28820j54352j72058j69709j51673r6116M885J25157
28353a025979K77508M25063M60532L85097K78153J76143Q0746j3346j32010k77178
28343F34729m05619m78077m52332k99837r7729M1599J14681J63894J74392J21703
28333d82596K8238p8577k08815l37722m26598m57772l82580k48608j59655p3325
28323b828010J08737L24346M10583L16280J54893N8625Q2940J98360K74690K36526
28313f62030J74156J71067J89964J84727J28345Q709j36416k81480l94453m13930
28303a031341k81806k794K81674L99155L01721R3346r0041j74190j50938p7581
28293g32795J4909J37614K28699J93134N9336q9832k23978k97521k63797j10858
28283a085089J10847K90933L77373L73447K69737J23922L1095J0176M9110J34626
28273F86177K07917K26770J90775R6923m7516j99397k93025k59487j05819L0127
28263E33445L9199n6401j48125j37093m9758J6556J2255m0035o0764k1505K818
28252I0592j1471J3078O2029J3499j69273l71838m75287m71797m09240k99450
28242b029158j58317K3428K89351N53768O33608M69445K11270M8107M82J6735
28232E8719N4182J7065j43435l15510l15192r0939J89178L10920K71304K28753
28222B65045K39380J93986M8435q5705j03741k0786R8207J99264K32172K12735
28212A278992J69995R5744O509o9692j13410j28815j21194j14592j24213j19734
28202G59590j01423j09510j65113k40219k52056j47627k9814k4802p9761q3368
28192d74103o997Q7897J26018J04813R5247J41817J90841J74128J19767J22428
28182F81856J93875K30831J22695j37591m45006o55915o47877m32271j65970
28173a255373N1020J66146R4729j18728k50612k20051j56218q1707M9477K16396
28163a504921L77670M51210M01770K81124J38546l1424k17692l07331k51901
28154f62949j81973j80315j73929q3411J14001L96056P00175R03004Q76809O42885
28144B350353L67431J47914p5113l28162n22320n78339m95579l55331k23891
28135B86963q0641Q5228K23605K52839J29392n8435j83068k11092j82081j45961
28125A16749j44545j42071q1459m4839q9509j24304j08641j05099j44733j78426
28115a046877j35154J8299K18326L39574L43254K50552M8804j78438k71549k05520
28105f18729n8827J35075L17046L88815L07796J33468k0006r4668j27318j61292
28095B01360j53643k3457J84201L33339L66978K99527J43686m9291j73467j75909
28085I53324j16549q8449j31263j74124j52705j00926p2001q4575j00279o2839
28075a30386L6327J39812J42312L2185j07804k20104k78550k72789k41761k54325
28065a155083k87019k76621j93111m6528O7170Q6033J24332K53748L52411K79671
28055g94997O2471j56009k50798j90043o6184j1731r3151k48896m04033n53244
28045b706615o40686n78474l74168q0308J97666L19210K73300J75260R4094K4034
28035c296687L880O7109J46443J64990J30873J58043L12573M55385L94935J38044
28025a324412q8219j26636l8584P8949J91649K84000L30959L29640L05806K79131
28015B22283K28314J50540P8292K8200p973n4117j09277j34970j03844m6867J106
28004B51687O8637J41521J14778m9564k03949k21874j53335j19977j64777k42568
27994e79421k76840k17010j07770k8102J6033L4662M716j593P4354J42660J22100
27983h16211L2565o7301j24239j48739j96238k65287l27104l53791l04304j79284
27973b749933r819K00538M29714O26757P21196O69337N18259L62460K65721K32911
27963A267141K29234J75485k004k07098k64509j37164Q8571K96823L91187L63816
27953B201482K98082K44817J33484p5365k81587m08849m35049l18247j43981
27944A214787m3969O0793K22127L22509K96017J71117K5131j01864k62941m69519
27934A434188o09450o12404n16691l86608k59108j25604L3567K08236L48123
27925d85751M10845M00604L00992J42416j6769j37383j34683j7185P1233N3649
27915E87968m9001j27433n3152J05362J66808N1836j91224m21745n20513m50939
27905i02033k86586j31270J6324J60773K19170J58911P2847O3774J19540J25774
27895c82776N1401K862O1939J91796K87390K92531K13296N3187j34243k30426
27885D06957j68660k5886N4937K7289o0281j96034l50971m14494l49119k36469
27875a312731j03769L3775J23492J62263J71213J61909J32723P4486M4748J61234
27865c50657M28954O40551O30915M34958J88495L2698K6256Q1191Q6846Q0345
27855B280552J36625J79272J03050k3871n1373J4250Q3043J08407J9246j84579
27845B664622l69667l94089k15306M4153K15119K34855J34418q942j60267l11266
27835A833630l96156l18444q8462J39928J93499P2745n6400p9130m1294q635J9681
27824A270962N1386P1193K8971r9994k63787l77598l75694l21482l32800l99227
27814g48070m44943m47632l93830l03085k31365j51673j5484J36611K69850M00768
27804a928853M93179M82398L74870K17349Q7974O7358J03024O5301m3408j04334
27794a85142o9859l0535m6636o8264l5998R4330L10680N01698N38009L57237
27784A365520L8281k51168m02986l69475j80930L5131J56791J66335J70350K66920
27774I94769M01446M63200M26450L05418Q6788j87055l95303m96979n15801m64954
27764F17979l48245j61249M9414J61840J07007l7823j36496j68596k18369k87069
27754d21607k85692j87547o1332J1253n277q7268j66134j74575j04329k367O7084
27743a417791O9507K40r9500j14933k2690O3774N3935K1704J26451L52657M86321
27732d80325M09704K30880J14460J10194J55672J63209J12106Q1147R6821P5733
27722A069601n1470k61668m22829l96783j98363J0791J06593R0649J9356j8105
27712e2228j2240l8182n3007M5959J56610P3966j82360l92582m23928l41879
27702a219871k31988q3161O0356Q0681l4846j67633j59798P29J68857K29058
27692a357616J90494J14745M3671n762m5918p2994m4383N1121K05375L67522
27682e53745L93674J93568j03604k72918k77169k07082j41471j32738j59668
27673a261153j53720p4237L8877J40561J86159J06212p1873k36640l15558k71428
27663a912800q5811J74105M00913N11241M33805J84477r6033k28363j05153J93504
27653e30115M79184O45762O78087N75355L47811N1131j54820j38979J1249R3400
27643B058065N289j93542l51303l71069k84652j46607N457J36634K27714K86178
27633A372164L21581L13957K45942R9986j02179k47414k60284j90039j05355
27624A448359m4860l0271n0729p2877r2040j44678k33512k87270k05599O342K25506
27613E18371L65743M41791M56312M01571K70077M7255k14503m30972n27887m47200
27603H80558k33335o2215m9710j52387k90876l90727l81479k81035j28343L9942
27593a049607J27190P6097m7915j44844j64022j16746k1746J07897K20734L13702
27583f99260M13735M38946K92355K8190k05752l14801l22660k77559k15735k10309
27573a072850k52754k14855j3970L05154O12964P45726O23460L47969N3763j93921
27563I40686l31495l51293l37059l36646l51029l88814l93844l08801j68097
27554b026392j4400J34027K54458K89759J81189q414j14922o4686K1336K4242
27544a323803J1614M0629Q4899J23471Q9604J9440M4543J04953N3560p0449j53971
27533i75510j64103j31400r6191o7642r3482k19219l66110m08553k92155o7672
27523b882037J18829J69032J34667J12299J22280J80106K81144L30354K80606
27514a152720K05277J66592J39205J07039J05361J13535P2012R434P133O5439
27504a61693J41737K04535K36023K53255K51804K19588J64446J00103M9837o502
27494A453133q1948j27084j04531m6975k8882m4150J6351J78653K79248J85648
27484A679463L501q0978p094J49824K41629J81243L0086j26785k51916k81874
27474A537099j83041l8793L6165K5031K7083J07428J56564L4514k44728n08014
27464I49308n53927l71649j08706Q5071J44340Q7692k9994j37965j58036q0337
27454a74203K2906O2471k2769j88216l26735m13982n01747o00379o26589n22292
27444c291535l44705j80594p6716k9750k822P9368K57873M64480O14827O91180
27434a818394P15434P13715O82627N85355L87298R5007k22643m33423m20510
27425B84466k42658q4816n7779j10806j33550r7958n5045l7208l8293k0036N0479
27414e43204J00300M2063q8934k11799k27998p5046J65799L39784M07894L84029
27404B92888K29873l2741k70725l74212l80193l74144l74939l51295k72104j59074
27394b066666p4385j1997O1301J24841J39966P2879m0062n6117R2381L19474
27384a438385N39296O28286M69677J40180j87420l84585m02819l04203j76098
27375a116071k7430J63387L36457M05764L65781K48775Q7799p8193k21396l07989
27365a43116l28017k79432j74456p2513k4620n433M6133J22187J53724J27623
27355e77920J03899Q4057N255p7229m4053R2499J94305K14983K11537K30896
27345D38229L09084M14872M40128L18329R9681j03598k15168k14908j70610j64219
27335A151820j75934j25724k1429O2526J07389J28323J24379Q0361r873j18123
27325A203715k24405l11376l14475j92789j542J26052Q7119o8215j82308j87481
27315f5705j41772r3105q4380j34663j74429j65371r2004P4560K65693L85931
27305b25245M09837L74855L03129J54993q0817l53702n69591o57058o24324m59735
27295a727658j74073Q6758J37734k8270j93345j88553n5024P9459J41766J45665
27285a775541J45079J40905Q8994L5719M9546J06500J45450J11122K9623j5504
27275i38107J2686M9959Q383j05154k24507k79856k03421j4346K04406L87426
27265a102531M57778L66220J71575J3033k0591N0487J39061J70124J16695J1144
27255C72995m3947K8665J45390J76779J48344J40229J55271J57773J17519n070
27245A393948j88295l03721k69372j14579M6351J41905J95509K43056K51411
27236A396213J78169N9541q3641k41610l10371k07268j7240Q6116M197j75068
27226F89038k83106k43938j07177k5518p4028j78748k56910k48256j55910k6785
27216i11338J28295K80497L61609L18251J64230q123j38951k61327m23548n28859
27206a019264m06643m4084L80098O07608N59385L84661K07102L1407j50075k79205
27196B70990k80166j78365o2030L9679J56017K60782K82589K03795Q0448l4436
27186G39303j31814k00313k17457j64537p9311o8141j96284l75503m56017l68740
27176a518814j41253J36367L91857N53964N47435M14617K41378N6324j19485
27167E62390k60629l65200m18891m07455l48611k50534j22318O616J40243L15267
27157a149122N00100N94850N55152M01963J62422o8231j60655j23913p3635m3414
27147E95517j4027K070j4631r1424k07431k46258j86550j30572j05442k6876J29153
27136b96471K41479J82849K5436n8756l9286J6577O6090Q6832N0986n0445j69730
27125E5561k10631j27085j2724M0971N8375J20554K54862L66113L41914J64431
27115A052341j18038l61488m28251l40607j93188j08721j65154k55151k06383
27106a124640K2761L10186N09176N37618L53943M7175j76927k29198j82340j50890
27096h3136j80838k37822k97482l54580l82700l41404j67544J16581L46884M18333
27086a163708M05460M49409N20287M12619N7876l62657o34101o51899m42727
27077a409441j47821J17324L21193M38353M76459M68015L91153K05319q9284m16087
27067C55183o50824p49103p86420p64451n86202k82508L4341K97798M74214N46549
27057b111423N28278M63700L97561L59935L49511L12368K28429J79952K35499
27048I43810L43152L74233K27836l0428k04779j87082m8892O6042R9013Q0138
27038A663043P4986J81919L93336N42596M66183J84492j06208k70076l48042
27029B782229m37601n45305n83416m92756l32105j96192q0100P7884K39462K98310
27019G30410J99565n5919l47031m61310l51905j98685j36194j54413j98137j92110
27009a165729p6565R2107K42953L88104N23767N85679M93496K23290j53738m81309
26999F72055n92576m38212j14843K45089N08563N65311M12614J96041L9145m9978
26989A443209m2809R8701L04517M18301L59382J78277k0960j99136m03011o31759
26979A504712p64991p33602o04671m37942k98430k66423k84791k03913k00J77778
26969a912473K03820J30457N7098L210n3292r2420m9551M1449R0164Q9398J03966
26958a388174J84480K75511L01813K68546K07218J12286k7105j70136k54397
26949d89958k50826j92774j40139p7518N0487J94394K45543J72648J0137j89878
26939f67884l40468l48918k25996q0712K3460R0789J30428J31825Q1985M8461
26929a157030J04116J70738J47202N2220o0198j81862l08482m01579m19723l64997
26919b419595k56769q2529J93954N25176P39001P03294M79362K39222N2359r3683
26909G9792j43107o8848L9454J51608L17676M91917N48581M22644J91998K7363
26899B059078m3358j51238l18667m17835l72170k18286o3171j1406p5546k33882
26889A53519m07820m68734m03625k63417l9677K20695L85597M10212L65212L22900
26879B74862K48517Q0781r4559j24245r065J01399Q8515n8135k37583l22600
26869e2113k80255j46964J9607J55937K59128L73708M55547M14603K69990J34488
26859A603676O9465L6556J9336K8964N249j19123l11919m85999n87395n39001
26849b80191k98337P150J95624K02949J11443M9928J08158K70345L85930L12298
26839A065297Q5515j52463l32873m73090n33531m16029j04130K56719M53151
26830a51434L91884K11449J09826Q4852K4262p1061j51403k57994l97762n07077
26820g14458n57089n38020m23073k19303j2329R1545Q7554Q6976J53124K52728
26810a792345L56467M46982M81452M22980K53991p127l37532o87442q91211q26931
26800b580716n82479k87905k868K27945L67145M17304L85122K52176L8452j58676
26790a924500k35037j51859O0407K70331L20287J88855K0225k4630N6394J47372
26780a272155J81120J37670M8017K2896J20215K32915K48195J78147Q1566L8867
26770A7453R3209J82400K57723L06169K82971J47726p0600k62251l34696k80900
26760C39204j56295m9845l6028q4128l9371J74815L94415M14699K32911j5312
26750A175065k16041l56345l96042k43237M5784K74315L04695J95059P9160l535
26740H58878l3076J9999O8883J2451q8636j33876j48836j92482k46737k56786
26730a40218j80160k2027J55109K74099L02574K25977M1946j88946l61209m26782
26720c19637m10229l69969l22211k24695j03574k7185K1400Q1770J15095J07369
26710a451866J36038K59782M20682N13424M66825K71198l9141m05980p06642
26701e35680q19055p70728o59284n31671l87649j96784Q89J12198K14351M54934
26691c118479P64999R17094P77056M59921J55836l2548j18516j92606k52807
26682f40050k18859q2807Q6544K30060L18241L22660K28358L9449j85863l24716
26672b26983k83644p7495J80781L48170L37167K11809J25013J27596J19704N930
26662H68048j64352k46022j77549k1028J66663L43656M55554M73235L91165K06126
26652B295496q5832m17683o24226n84091l24248m596K25167L60440M26527M15835
26642A682789L50351K51504J22783m927p2680p1105o0854n4922l5632m8245j22158
26631A936904j68242j09172n2392j20249k67670l73481l47247j99164n1927L0796
26621B78156P3831P8239P3766J33815K27589K52439K01475J68583J75365R9453
26611A762711j19632l59561m43726l03984l3329K09890L49256L88657L30116
26602A780398J73219n1009k37853l41432m46638n43845m98321k60693L8088K28604
26592a59482K65126J93454N6938q9647j65364j44634o4142N8489J83156K64191
26582C98085K62307J72564P5408j4274j79063m19668n76424n08501k56311K0897
26572a024980J62803J44213N9805j0852l4194m6684q0557j14463j13572n2833
26562a111314j907l3558o6228k7888m40n7948j81145k69683k63403k26869j67827
26551b408210L844K52762L92699L74704L45477L76001M16227M47186M41879L64182
26541A006751K74675K33573K21410K01986J46438O0824o1638k36701m29318n43195
26531H74805m81162k31334J03461L68982M68135L86942J85648j7046j31702j95822
26521A330907k66018l01825k70104j76135k1042J50542K51663K33955J49221
26512A081164R4488J01362Q4071n1247k70670m50138n47885n61509m16899j37343
26502a074606J45939L41832L80529K67425J17397J2295q1487j90066k36763j72105
26492d89610m1288R9482J68145J29689Q1951Q4286P9516M7753Q7087K27930L32276
26481H07217K95406J29955r9355l26309m72180m51066k65316l2581J67513L28753
26471H2037M37099M57478L73186J83900p5800l08116m36638m78109m39615k84715
26461d89293o0574J09410J83407J88030J44510J01276J09089J42083J09273M162
26451E41373p5164j05042j22777r9168k4944J2013m1934j21204j49130j19432
26441c05409o3809J4579R8047J28864J13256P6659M6278O4835J12896J54621
26431D40817J65237R8857l6620j89247k95342l11892k43255j09363O4569K42452
26421a73787L56455L24955J81273J9477j24447k57153l54517l38695j58488J51364
26411c73563M56570N95121N26976L06511r264l38458n38857n18178l52331k12495
26401d57968j67739j70726j84163k26294l06973l65349l29383k40608j85336
26392b634539j51925m6174J51747L41418M21888M12004L66832K66218J15415
26383g57116k5489j33281k00606j62566N1638L45492N35898N76606N04164L37217
26373A071957J20184p4790k01691k32122k10671k25621k77762l02204k51117
26364e83837j50646m6731L7693Q430j91440m12502m62730l15811p3181J55247
26354b035508K98121L32739K92126K59252L02144L38726K48184N2065j35602
26345d7753k04622j48079n6070M210K8338N1902R3502O6122q8418k64823l48478
26334i14169l21115k24987q1121R8034K40426L13538L46460L29359K58226J80892
26324B25543J04114l5223k60802m37101m14748k41302o4739M8211J02075R8773
26314h75199L8580n7109j43991k02469k20834j58234m260J56621K34105K87583
26304i45207L90637M70143M27833K95419K14239K56493L29006L05936J69711
26295A914210o933j19279j54676k06251l18608m23104m24085l20874k01755j47964
26285d09319j90998k88091l69786l88237k89630j02098R2758K43410K87719J83066
26275a231206r712j50841j00498J11635K85740L07493K27630J26747O6241P3779
26265b92992J00325Q2056L3019j3927n4089o6877p1473j18401j89404j82702
26255g74465k1927J81661K34691J30359K2374j1169k9635j15963k46326l25639
26245i56039l19150k73191k31200j82573j23009n3691K6483M0009o4708k12203
26235b349272l09417l20857k52526j63360j32706j22906j2293K14065M20538
26226c028734M98306M66752L89515K94257J78750O0832j3460L8375K41963M35198
26216d38246M23921K37413P3494M9901J32494K45279K98354K20795L6665j00895
26206A179175q4584k1912o3996k04682l24522l37060k73653k12700k01317k36985
26196g82236k52781j69065P067J82842K61803K05830M3624r5723j6628K92441
26186c22826N94508O69659N47914L73641K08482P5740o083k8183N258M2158J5466
26175B175734p5668j37332r8377r698L8773K5958j1463k5758L493M7340N7193
26164A990195N7898R7369J21380Q3797M7458O3558O3342k7835j77857k91082
26154B028223l12212k97490l40286m49339n61441n40036k98702L7466K44894
26145d88923K22759P7974J8533J10836K07412K15486K25294K84085L03556K10528
26135A387540P1447j5682p4505j50560k37390l21426l57302l06083k29059j84694
26125d17714p1261J44464L02215K86252J32416l115L6475K08970L21258L08977
26115A248937K34170J08883m9648j66407k00153j57317r3486m8137K2425J42117
26105A041384K05868P9970j89831m30322n28439m98118m00030k45449n1514Q8643
26095i27838J06666L8137l9410q1140r8661q4331q53J27873K37701K93180K88476
26084a40200K50375K22530K30116K51472K65493K57750J79332m405j99589k70279
26074A042595k26841j71839j58081j84757k42026k78854j82552K3060J47158
26065b32137J07702K4805M7510J87953L24038L67451L26775K32289J43126J23195
26055A652707J30232O4643q1573j90771j95514j80705j93793j67641r7638q4132
26045F55815j76918k95902l19399k47788j93276k26316k66819j88795L999K10674
26035a044725L45029M05564M28034L77204K25918J7090j66313k24850j20140
26026B42811Q0708K42957L06928L08363K24658M3856j38516k12098j70322q9947
26016H39398o8121j27524j72968j48193j03386j04143j51074j99584k08483j60330
26006f04408p5980j0785O649J5940N8465J06136P1367n1177k15897l46197k84646
25995a330533m394K79725L72565L36725L24460L52744L05912Q5588k35395m60354
25985B7043m99257m06536k50146p5812J05920K52961L46876M28964N13415N99450
25975A042878P05018P93675P31831M64218J31088j14972k16567j82263o8881K4088
25965C310113l8042k42651l99493l86164k25052K0557K59749L70654K74407L3234
25955B977312k07621l60511m24734m09951k81410n6459J25935J46201M6017q8680
25945A466099k09308l08316m22349n50049o58623o98459o11593m33716k44798
25936b671112o2898J04807K24414K85324L08954K88424K18001J78721K18202
25927i07163K93077L46449L24428J79578n4824k62283l30697k46883j39421r1326
25917h89065l9185Q7064K59412L49661K60670M8528j35961k19947k31482j82766
25907f93071r0498p33N7662Q6714R2935J21536K43212M16988M95450M32897L14224
25896A477316J73625N036j38139k18684k15199j04913M9177J29725P5511p6182
25886A157273j81579j18418J00426L25633L89529K47170o086k03386k46950j65120
25876A298492o1432p1445j94779k87644k85771k45618k45530l04192l52779l21432
25866a072130j87161k5929R6016K21442L36537L71520L43512L24902K87974J61378
25856H58061n964j18119j57725j50678r7224r774O5266J01388J15732R9146K4441
25845G24550q6903j41132o2600R3923K07339K14610J73379J60700J34505J7025
25835A435396j51677k71404l22181l54136l49829k71495j75627j41510k28152
25826h30615m52126p28056q74088q16348o21699k89538J64082N56092P26190
25817c166106O81608N09371L05081J47356R2457J20909J27638M2070r7897j74142
25807a411655j36431p2059n9091n7209J6641J69107L15690L73773L30332K20040
25797c10862P1828p1381j17742m4563O2336J07204M0268q3666j64685j82578
25787f93841k05881k67966l15582l19145l03019k63842j83201q2046J6355N4777
25777b563391q77o2376o5677p1033j10827j05451K6426K39855L56260L26238
25767b030853K92689L27493L65518L40228K68447J93828J03098n6889k83211
25758d79652n10969o37574n71159l41103o5496J56064K87902L35330K98739K05580
25748a322338J36202J19802J09973J52859L31593N75007P02008O17961L86598
25739A809665J60077K4350m2102k4971J09320K90739L81341L02061Q2689j51474
25729B941695k64609k64094k51109k38767j99333j84396k54238l85310m71364
25720D28475m03428k09301j1022J44373K57497K94228K52942J55952N8711O5030
25710A033457J98807L25977L21438K28259J51777P6384p4301k68388l56598k99453
25700A337359k02177j20668n4535l8700o2627m9181J0173J07407K52028L17082
25690A496161J98854N2411K2454N8335P5228L7745n7324j74571k66956l24590
25680A117747l71190l66159k24566l763R5378m0253k51599k98873j53423O8044
25670d28657K62277L64441L50368K78561K34120J98267J18198O1351R9310J64803
25660A703039J99024K35463L01202L95516M75588M62158L40236J29339j45667
25651D095898m01309n54037n70210m42708k27735j0913J41879J97469J83106
25642B411440J32891M9157o0199j33386q9233N6494J59286J22813J4369m5847
25632B617785m9188p6970r9614k4081R3045Q6916o0436j49318m5132J52527K54105
25621B699639J84090K9782q0869j07486q4375n7858o4352q9116q7606r0488j25335
25610B126026j64609k09424k78115l48300l92822m18123l90297k69648j11008
25601d56320J1887O7968L8496k9268m3297n985M3280R2086Q4750j1455j26539
25590c34397j53726n7292R6951K13275K83729L34519L52512L17221K58371K33798
25580A544961K04533J11992j6742j33309k42246l08429k36175m5761J04246J13645
25570A096715K1001q2767j51671k25397k97395k66731j18864N6597J54235J21195
25560C06918M8362N0324J16453J67120J67060J49877J71261K03080J57244J7993
25550A555692j41147j89266j10268k7811L3503J13276J95564K39849K00986M7365
25540A917743j91779m29095n68888n61751m57596l12584j24758R4247K91722
25531c42739L93109L58980K51760J92620K11298K12173R8541p0721j76620k09924
25521I18477j87456j18489o6651o3950l0839P9877J55365Q3935n1958p3093N3185
25510F98403K22217L09121K22686J4899j21993r6964K653R8940J70536K06255
25500A726753K28014K19967J39170K7104q5021k49906m54700n39374l85026q3630
25490E43351J61636K34421J80887P8029j6053n3917r6786k18540l50874m09160
25480E2994l89493l04514k18211j77950j31857k0577J45915K94759L63833L55355
25470b9746L32230L39415L52708L14140K17293J49078J70704K21335K42396K33913
25460B543466J34540j08274m05965n79040n73406n30126n65459o26511n64966
25451a275741l33834n3376J53612K57003L04370L24132K52432P4683l5554O4039
25441b68234K41742K93732J83030n068j86813l46547m45276l99958k30241l1792
25431a195425J12568J60419J35593P2299j6776j45624l14105m44780m51527l12830
25421b400188j05207P5960K20554L54967M84828N11495L15797j9140l04585m72032
25411a337551n62368n89034n25903m27025l12583j33479P2004K50637L77717
25402c187585M40114M66814N04118N32069M81845L71480K66101J67041L0637j56707
25392h4073l23853l53810k28740l6289J53850L26344M30894L87701K12236J4040
25382D98300q4248m9623O3131J95292K81162K56412R8067j26813k70798k62113
25372E98769j72867j09329j12376j48506k08058l20101m29665m28581l00176
25363a630890j01646J08599K71623L33758K68773J06915k5834l8321J8535R3867
25353e94621J83646K55253K32203O9648j87774m49617n96465n15315k70410r9583
25343a973035p7330j09727j33784p2877J28560M11787O43860P28658O76256M93800
25333G16168J72351j65192l61154l65579k46836j07891n076O5092J22838J74464
25323h15K03278J86914J23289O4528P1065J22758J56802J49575J52790K39559
25313A469743M07611N41903M72227K25695K3250k8950j727o450j20079l21206
25303B662017n03291o06443o26181n63180m20931k27744q9786j02723j98205
25294f76467k26280j58406n5430Q1130K40367L02172J85658m7530k57400l15281
25284i27467k27985p2328Q2638J55841J26128L7354p4965j01749K1069J18464
25274h63000M9936j01708j99580k18141j64014k7478J29524K56200L28200L28325
25264d81736L21344L69537M65169N36876M96178L02272j9175l51267n85568o75561
25254C78069o00844m00189j23472J98207M98807O72341O58518M94154K71373
25245B046964P2779p2776j46673j63856j58604r8071J6189P4262K6030q1322k31082
25234A283840m11284n31069m89891l24048j22347J08779L43889M90125M65322
25225H13316L18869K17496K02215J36907l9251k05352k19889p6406R6142J45741
25215A389788P0638K4545J16441K91232L85530K93750R5017k4596j0342M1644
25205B673647N8611O6432J10768J78312J94947J21789O942q0924j05460j04484
25195C120580j26449j87258k70979l49483l80626l12134j44963N3634K00287
25186A602609K58267K60090K24039J55993Q1068k3137j53705k54367k90216k60760
25176A599881j90846j36476r9542J2914K11236L53063L25131J50618j18143m31950
25166A675886p44396r88833j040552r01894o90158m29225j05518J76699K70107
25157b777884J40971j06459k96116l30105k25647k4919J92545L38084L48777
25148b740753K28018J11900J45568K93992M14165M70208N17056N50200N01159
25139D91513L39681J38780K4399K5115P3837J18811J16810L8218j00696k46122
25129A020346k85046k05564j62789k11486k44516j65849M1425K81348M34781
25120E02650N02777N28186M80938L14120R3226n6510r6537p3491m4864l4426m0344
25109B075725j6764Q0586K15456L30594L47999J85279p3011k45398k72263j93155
25099B435048l8753R1459M6658k01627n04449o88719o93747n91781m70046l33144
25089i49101j62023K0492J58349J96592J25741k992j52138l01845l97721m12376
25079a877022l37441j43636J48248M37600N67448M71330K92022J73603O5697q1182
25069b83333j52852n6814J40212K63383J80920m2845k59137l91855m06165k81831
25059a290317o8217J06049J92914K26309K06438J39986O7381K8927J8982l5922
25049d07470j65179k72971k46065j25846k0525N1543J07307J59846K30624L28541
25039c60195M22321M64282M17507L00916J64255K872j91077l23255l05357j76781
25029D15488l0646N4000M2451l2343j28066j90445j69140j41816j91012k09133
25019e80662j18768k1155L077j0091J1864N2103K8457q5352k60578m18819m46015
25008a845939l43767k21686j24186j700J70379L42017M69591N15552M32962K79758
24998c27019J76841J30112N1454n4207q5599k4721N9531J09869J19232J17329
24988B72822J02399J8918j16593j64771n2138R4470J61154J86711J83271J32733
24978H18976Q1582M6689K1435m5155j96611l52259l94568k64400l7358R0346M5711
24967a85612o2432j33567j49108j05419L2659K65560M66481M75657L12486J40802
24957A057507K8616q4525k10317k84214k65589j72172n4218O1222J45817J50159
24947C72286J04766P7209M2821k0461l1407L0053P0560N1502K6540N7258J75678
24936I56805L07593L23669J67685j21623l61604l55937j13366J78438L77454
24927A359114M47744L96272L03615K54564K02090N9751j51502l14392l55419
24918B201837l34998l11768k76259k36175j84956p4815P9536K25927L64014M67001
24908A919344M62080L37735J30281j06062l27215n20152o66050p19752o57151
24899a46942m82245k14140M8725J78736J51089M7178n0009j19998j83618k53976
24889a025200l07833l11438k46736j41643n6818l810K2243q098j18750k40251
24879b438334k32843j07762k9464m3457o5408m1943L5120J32074J76425J75311
24869b440281J99747K56139K98598K73722J36816o1396k29095l26559k94963
24860b187272n7945L15941O05457P02226O71337O08397N54691M66186K71531
24851A950549K5452j10867j21897j21263j66263k26052k49274k69982l16544
24842C93859k82130j29789J8824O3806J5431n3787j03278j53613k03461k23100
24832f57238j94720j17223k8126O2859J63461K30723K58702L13873M27309N50201
24822A009821O09644N69652M30483K11459k2558j96242k97474l64625m39831
24813A510329n53191o54283o26665m74753l32515k45439j67482p5776J0357M4247
24803a565171N3319J30647K35851K64245K58824K75430K55249J33556o834k7193
24793G923K3752K7525R507L9347J04664J75320J95928R7912j01159l22609m85803
24782b27693n18092m13408k48604j04436j075M3384M941o9700r1245k2940Q3148
24771a565720J33017J00856O5157P6832P4816O605p2609n2089P1535J93396K38418
24760g29786J59691J14o9802K3562J40357J47642J23059J85260K84955K92760
24750E57812J48508j11425l75189n22136m64642k35660P61J26679J41546O2673
24740f71073j11927l47702n36688n59033m03790j71502K6074J36617J82739K28673
24730b227612L43422M86246N25976M36485L20118K47163J75202O7460m620M0190
24720D10030J75054L17265L88114L52915K23556N2154r8139k32992l33995l69311
24710H84651m09232n08197n74033n38991m31898l01112k04711j69977k13199
24701b466699l59446n08929m43255j28188K27199M73165N82960N58001M21362
24692a643830K27767Q2469K7455R319k190L0132J24125K06446K02031J31703
24682f04573L2451r3132j79081j30706K6901K25515L96360M71743M60342M16857
24672A022677L02735P0847j71493l14547l76274m20762m68499m33580k38682
24663a027578L1828J79293J35801L9914K3638J00323J74720J33735P859n0775
24653b51242J0004N3861l8153k99123o27300p95607o97709m65962k69760j43148
24643c524139K2603L30120O69921Q55061Q43848O64574L74071J09130J3091J11851
24633D70131K32632J82289l1057k25048k73064k25686j78074j67621k02959k75480
24623f93937l23124k76284j42717J4242J22824J48327J09512N8885N6340M3016
24613h82916r7227l30606n20118n53000m25744k49472j12959l1548O301J6206
24603c181083L9701J04481J77666K48401L27040L47268K60209J33962M4364q518
24593a506509l7710k5535K1638L3982m6476j70521j97752m9180J98992L76742
24583a402329L35409J44829N815K912Q2928J72162K05747J53287P9899L9941J1719
24572a67681k7573o2570j15406k24680l01918k14084k8360O1637M0952N9800J74708
24561h05175K78921K57601J41044P2209J22593K15687K22655R6534j11375k90467
24551B00227l59844l24985k18353m2942J47991K28100J51260p781j67214k60657
24541f54198k17888j00052n6936j32175k29909k01955m9851J11671K12205K67801
24531a051287L36908M54303N88753O61672O11483M45933K22319j5021k39204
24522B015859l73005l48203j93103P69J18752R3460r495q2799j32153k57810
24512H32272m99238p19067p19572m92046k01860L0661K13671L66558M38193L66667
24502c83761J49109j41774l35277l22827k30470j99818k15735k34253k43778
24493b158584k26691j77202j40762j50681j66999j38570m6314O8942J16463R3259
24483b927139P1255J16184K76834N27045P11574P10443N53438L27430Q2668j23717
24473C26015k33673k43533j71054m2751N4508M5852n776K2054J24128J72223
24463D7993J01136k2757j05191j09182o3007l1537m9373j11891k02875k85666
24453h32350l16514k56490r7180J40707L77503N24006N85105N65315M69609L73684
24443A533395L57832L99969L80283K15180m3151k73688m29918n13195n29918
24434A096789m84640l80781k65931j14851J67290M89506O21774M57143J11035
24425A697334j67091k33491j31673k0575o6306k47479l90216l82113k62924j59444
24415c63978j52054k06929k00172o2968J32528K69829L19376L17099K92253K78291
24405F23275L18379M01528M35260L79224K53712Q1433o1773j25826j67703k09664
24395A927845k03560j32105l2023R477n9406j84328l03410m19992n26355n81519
24385e05376n22181l29070r1129P4374J42932J72847K21308K65392J94644j5723
24375c91982k49754l96722l73051j54188J44780L51829L55412K10732R8941P4181
24365c29822L1042q9182k36772l14097k42307m7066J52031K49168K01315K6361
24355e99329k05758l81642m01428k75282r0143P0395J46827J18240J3662p9399
24345a683857k7104J78468L52416K99007N0665j51383j44074k0340O5828N5983
24335a024391k4179p7367j214J62016K66101K36621Q0928j37196k88989k77510
24325a085180j27671N1877J82238K83053L89613N17088O32227O36538M71566
24316A951349J53662k17287m55135m53415k79629n7874J13136J74914J35208
24307A064929O7977L2401J5848k8233q3172q5234o354Q4873R4959L1375k1048
24296A168321n7454j54505l00068m07151m03486l06621j86376m4205J47388L18001
24286b26156L30436J39867j28701l05063l75211m52486n59033n97513n11454
24277b685314l81742l20021k98750k49003j66636n1802Q0991J81982K19308K28759
24267c442228K89829M00897M58565M12991K86702J22435L2991Q0325K11480L69774
24257g76239M82119M90547M26881L51766K92311K25215J44401M7364j15263l05968
24247A263134m43265n24635n56621n13501l99172k77496j98480j58057j23344
24238a931437j04070j20070j50933j55416p6170P7532K40239L72690M16200L40164
24228a091271K76219L30452M08039L98635L10078K03335J00274n243r5279j40263
24218F94976j39562j33598j54111k10916k83655k79681j49271L7274K00969L00689
24208a16886L42625L40602K82527J65082M0434k0869k4031m9958j04134r1683
24198G63709R212J08358J06484L1229r42M5604J30861K07091K15610J32075o844
24187A742447j22149p1020K19045N67779O82762M44917m3433n82625j003466
24178A834257j187859j076170p55488l38827O6156L17197L53818K42038Q4421
24169d60457r2782k69142l78800l60031k13232r225J62356K50320K50927K05808
24159i14258J68058J74030K41057L22297L05927J26461j49190m07529n63900
24150f97047n69129m76365l97766l65073l15840j96818l1201J78518M40279O36589
24140a793853O39486N22606M10533L13018J88238N803j81931k84458k79687k13821
24130f74066j67259j72274j95758k09864j92074j24813m7465j2972m769J970K3357
24119a775987R5680K06634K90518L08110K44981J20025o246r2742r7765k703J41524
24108e67971K71938L34442K89725J12526j20278k20827q8801J62317L30561K92029
24098G95661M4886k70579m84825n69624n70612m53829k40094n3899N6204R8562
24088a648149O9278k5874j64182l07747m05946m01099k61057o8008N5733R6740
24078c060311P0592m6378j95325k09652k3589K41256M51308N38106M81210L33027
24068a419756J42530p168j3600P9957J41494J15067O7573Q5810J58763K38742
24058d10588L49989M44732L51359O1310k28074l65349l25959j84380o5057k9089
24048d01106l0484M8732K28558L59949L76977L83222M30049M21859L09188J75589
24038B302533Q4786L2227J0891j4558q0350j35776j60755k55717m34453n19682
24028H29146l86620j42296K2867Q1121J06862R3436j5591j77839k58740k02685
24018e0339p3228O0884J78824K45262K48587K50623J99634p601k93213m82500
24008B76933m67113k71592j0712K26684M11862N36394N86039N49872M14637J31534
23998B384538l18317p64543r33468p76893m79583j53321J71233L78358L99758
23989i2238K83447R3881q7361j99270k40498k34120j84731q0265J2457L5635K8797
23978f64266k4205j42728k41585k22982p9612P2958J11354N4804J5161L9322J12639
23967i69140K11625K73042K76207K74878K72649K55523K46030K50088K45110
23958A336012K25029J93396J72329K02363K49613K51444K12510J37420K1905j10959
23948B891062k05802k45512k54514k35349j99677j66224j42454j19748q7321p7434
23938A157027j33690k29701k59843j34759P0596J85973J70013P6645j00917l47864
23928D53480n64074o34277n02925k84740j23587m6923o2804j19363j36064j44416
23918b165693j78238j88148j07962P5224K89530M56521N47550N45555M41027
23909b84634K92424J84530J38473J17144J03627R3947P7416N8614O5420J11404
23899I58365J79853K36033K41403J91047J43818J74211K64819K71295Q6767j87233
23889B560378l77569m49371m64853m63590m11321k59038o9748J1134m6555j54950
23879a25483k63028l24813k90790j61871K3002J90545K60324K30561J60857O5167
23869b35529k7356r755J02859J30327J5973j26441k20357k80715l52363l87974
23859a391331k73854j9283K25983L18665K39631O5554j17536k36080k28463j40175
23849a556889r6729j23382j22817j5651J60358L01500L31899K40213J23029O8208
23839f90261O5815J26526K58650L70838L48720J71856o8723k25544k10514p2481
23829G4882O5490P5268m6686j46102j31298k6509Q0261P2133q3696l09638m94936
23818h70831n54533m64179k47181M4041L18242M96838N48908M64088K83663O9579
23808H8635j17404k38553k88478k59464j33287L7507J31720Q3936p7450k94388
23798a067226m96881n66835l76130K7844L81361N29135N78869O29087O12271
23789B51495M99044L64986K43533J12363l7013j79414k66108k80545k11887q7942
23779D08512n1617k15585m96577o77105o38071m65534k75254q1182R7629J43914
23769b250870J6711r6587k8617J33289J87233O4105p1953m2825J18167K58858
23759a712489K88785L05689L85759L98743K51200M9977n0648l6345J2655Q0141
23749b6533J46224J48072J13828J08395J23328J14468O4744J7445L3703J20202
23739I63876J99302K36347K71360K65140J49863o146p9244j13649k00623k75188
23729A411038k96539l47239m41899m85677m31862k84037q5173K8373k5185j12834
23719a071034p5132O2334J82534K38408K69313K76765K17557J43454J41926K04868
23709E90993K29347J62083P4814p535j18026k28059k92741l05159k84415k60654
23699d39352k32424k31242k74278k76400j99485j07047k0870R1120K35978L45226
23689a108774L21071J84815L5441o4134p0613L8569K22061L74060M16500L62471
23679G11467K73129J84486Q8167j6785o7698l2107K2217M4465M9877M7325L4896
23668A339439J4173m6258j47396k23491k51810k96209l98305m92631m90634m23957
23658a417079l71331k90636q9322K08553M90254O30823N49196L04585K5660j78381
23648a37678k12605p5350J01903K00762K34016K10501J06133m743p8956j88466
23638A55517l47960m54104l97120j43501K28289N06525N25540L40539R8928q5457
23628D27196j87049k14995j59661o5536j1677k0172o6977j43563k60051l78241
23618a080726m12228l10815j65353j09582j18489r6624m2297R289N7791R4819
23608b174215J13063J25721J52810K25844L30247L93824L49074J56045j17911
23599d45498l02878l11851j99052r4491n4562k0243P6653K03957K68413K43650
23589f35902J38681l8201k34733l75225l75367j92637J12019M00472N46005M86576
23579a68312K59104l4490k87609m01909l72157k71484j47624k5644Q6954J83209
23569a179962K32507K21740J97447J76091J31971O4216j4051q9419j11543l4597
23559d05600R8223K30889L65530M98254N66310N37382M32016K86758J36407R405
23549B755574p9551j53206k41012l57545m62513m81932l95143k93438k82895
23540H339l45189m04362m13762l64124k72915j63580o2530J4672Q9355J72214
23530a741882K36393K69872K84553K98746K66804J33358m8193j55315j15566
23521e71230O05O1273Q4456J39045K23687L06986L61072L60753K90081K03458
23511A460186J95587K18483J21921p7057k35093k78494j99926k5413J43562J56917
23501A480673L9645m4415m1734l7878q9673j72139k70561l46463l62902l57198
23491b02645l30075k23867m0250J92061M18005N21526M84422L77029K36887J16949
23481A550042N7665L7233K5614M202m7700j56606k73280k67867j14267O4247J73557
23470A052840K20455J99900O2578j52440k97006k72700j18166N8303J57396J38858
23460A050018L1382q9590j69436k10074k74327l68462l74476k20581k7044J7227
23450f35363j00984k26376k78976k85585k63341j78807m2666P8440J27487R2922
23440a713249L1319J751l1510j37911k79509l24398k37376p9905R8062K66474
23430b406252L90328M25963L85672K98824J59808r215j13481q3173M0277J62995
23420g48254K17940K05341J69662J42033J37892J57106J91154J90268O9052j06948
23410F25246k20667k62786k48015k07431k01223k04753j41411m6417k0353n1650
23400i79460j2135J44254L06239L87325L97166L51111K65999J98308J75889J51203
23390A385899P9687k2832j38827k48602l07125k81570j66712q2807j33803j94863
23380a11555j22098L5989J41297J28601K1208r9984j52980j42039j06615o6248
23370d74424k0681L4603R9212J74733K50917K87389K18256L66k73251m42055
23360a44935m56067l70606k55931j56708q3658o9286j44536k49785k72797j74467
23350b378776m6925K8124O7212P8248R5471K16338M38941O33888P14678P00634
23340E47833O38681N29647L56604J40607q4767l04644m32950l59081j12544J69254
23330A088640L41395L18082J76407P0032L0616N8759J17017O1738r9751k05102
23320A957833k17875k17502k04676j23345j2015J5613p7857k16221k77414j89283
23310D37258m2761J8887r84n0163j16425j39685j00970l1895N8907J06931l1484
23299A07616l52667o35425p06224n67095l25883r6350K7877O653n1843O604J88054
23288b398683L68087M57730M62936L95981K54319P1222j04897j95480j21656
23279h10441R6595L13774M37283M83453M68861L86012K64201J41518L1754m1013
23269A771997o0387o0753r0632j38891j67701j61569r3934M1408J61260J37482
23259A338280n0100k10494j69882l6472M556p135R7814L34688N31533N56491
23249B389279L92206J18283j15157k51204l63125m70970n00661m23636k65104
23240E09911o8192O1609N1399k8395m1825P7022K78699M24921L98187J76339
23230A839675j52360l79440l96535l41771l37702l21651k04668n185J70528K26626
23220I7517J65624J8771j73714k78297k09754m7869J33883L00133L77683L09879
23210F93856J18602j02209k05820j03831Q3474J24934m7379k54588l02134j71107
23200a66202M4285K18903K64019K22229J77700J14119L8581J0918K267k5851m0441
23189H60527m1998j01487k31646l17931k46728o4351J11064K80085M37608M61298
23179A146441L10394J02715k1767j8450P0406J63608J66243P0869k147K1321N6343
23168B065976j1543j89815m13399n60730n42947m19194k87809j90323j03153
23159f52937J6847J72605K75436J99216j5625j71328j47781k8691J9454m1149
23149c73953j00388j34876j70730j11019P8340K61460L60940M66119O16445O69126
23139A561464N23670K91090J10242k8839k29558m89502o76119o98986n61102
23130a97640k93671N1407L39918M58021M49285M46147N32050O28766N66120L01825
23120C282228p1990m16270n76575n21028l71021k45124k15697k70345k79247
23111C14931j46948M7596J72397K23491K35587J54868k1287j60980k18196k40963
23101C60496k14059j21385L89R6482J52768J94931K22929J91146N0288k07538
23091G26447n27145q06890r23553p82118m42928q3698J42846J67643M6266n1508
23081b534638j0204J13113K33028L16110L40480K97010K12551J48615J45070
23072g38865J88685J59919n4179l44943n06067m87160l65703k53408k19105k18413
23062b839239j50943L6418K88999M58930M63925L83931L30171K96773K35316
23053d95719J64218J00022P8325J37386K39031L04783K64672J34860L8856Q150
23043I74584m0974j18297j42850p2271M9309J87466L14755L41990K12572Q651j34933
23032A580002j79859j74623j43682r8972n4761l9738r1548j73669k15854k09183
23022A98113j96322k02792k07532j34126L3630J77714K04105J30355L3970n0966
23012a3851j12293q8912L9566K36233M50613O56423Q15649P89278M67929K0403
23002C261038k12841j19401Q0161J64612J04129k4893j26448k06688l57739n74456
22992A987474p46629p94723o94695m61508k39289j69106j93884k07898j81551
22983a701809j07698K7078J63282J90493J35293J19157J40664J28819J14151
22974g90570J61425K39521K82999L38293M53183N37645M87338L09768R6835p4906
22964B041531j96301k62863k71422k74444l18740l69208l81127l58119l59085
22955g49778m04559l57792j41719O3435O5476n4495r1131J6006J49615K16317
22945a288625K14489J14495l5952j21004j03725k306J38722K73019L65284L62525
22935h3078L17317L01657K56393J03546j24427l10404l61793l01230j79021r125
22925c90165J26056J45178L7698j82806m11606n39980n48038m02635r1879K48361
22915b009816M56031M74460L56757K35674J87082J79787J39660P4129K1415m8667
22905F6512j45548j93237j26442J1908J31734J95195K19236K02090J25163O383
22895D92994j10429j84781j87801j49432j05059p894N9402m2861k18351l51462
22885h05674m57176n01524m55571l20230j06800O9627O2659r8647k46157k60091
22875c119584j34753L6011J93446L69610N20752N19429L25137M1537j74634k49377
22865a672426k22484j65184r5207m276O6763Q3058R1650J37811J98001K28901
22855a353393K16948J50712O5763K7174O70o5871j20476j39473j56625j40943
22845a515514r2521q2089p4225P792P6200L8670j1690O3536K47571L90463M13754
22834e38053L64485K95031K07181P3681r0996j52375n6491L2621k7880j92200
22824h4996l37844l71973k90530j73913o7530J9906L9017l1278r7754m2015J07233
22813a331677K33083K58801J75738O7516L2792N3091K1571r4285k06372k18269
22803a008011j41497q6930j12043j75556k03200j31462K1091J50118K04837K31457
22793a251196K18922J22666k0697j31179j63754j45097j19326n2025P2450K07867
22783a261369L30566L94138L34580J74301k1285j60355j62904o8102Q172L0047
22773d02211M9399N4136l0242j64806k15965j15976P5354K61511L77423M11142
22763B99765M08728M00668L52616K01024m3833k36254k52575j59905q0478o500
22753H83256R6344J64651J31266q988k22084m47548n87454n85464n02777m01637
22743a480435k85618j80558j51135j69669j47476r1259j9414O7352J08608P1068
22733b278536J1444j7946R504P5893J23291J48705J91505K48135L17687L65794
22723h04524L03149Q1411k31075m79106n68940m84377k65670m1770J18858K40610
22713b131434L14416K69251J10650m0666j04442q6017l001J21102K27505K42107
22703a080529J31736n3823j76292j02231J29810L50397M36666L37484O9970k73872
22693b30684n75813p57863p92479o78133m99187l52803k08098j3502K14644M11575
22683c482343N32977O08589O82197P11784O23581M49436K61408J31295J38033
22674F56957K55080L55042L14078M9011l25968n40685n15660l79557k67329k30665
22664f29696k75483l40514l35581k57552j70737j63118k64537m01299m63512
22655c302029l78182j90047j3042J01827J95058L43612N61873P62782P94954
22646a123194O50665N14253M87999M72567L61567J96894M5988r4544j98708j97553
22636A115934r9900J3479P6677O3634J5142k8905r7466j99812k76142k70280
22626C12361j85445m6690J08184K05568K07169J69641J52897J13046m2066k65636
22616G29029l84155l26544j76229o9031r3195k14567k94715k37560r2992L376K6129
22605a130454O7889J19943R0892k5649j19660q8693N1423J69541J13642j01096
22595h52222k87224k95478j62261m573R2838R3141M3120L0392J05794K65859
22585i70614M43941M85036K89574l0080k48135k83600k41654j93261j38320r4765
22575i81878n9629K0556J36511K09349J84942J21457J77135L94877O00897O38789
22565A443006N26933L42497R2872j67357l02346k88902k36376j75190l6918J66781
22555A365000L45503M06458L24724K10338J76591J95987J73985Q3694o0765k36844
22545B984671l94509n20307n90682n34875l11344J7492L00299M34595M07766
22536A793106K76235J58708J29511J25797M3637o7654j10017j04518q8404o5938
22526B090463n9108q6311j55283k92264m64068n71173n75722n11124m17454l05687
22516a347731j45840O0935K17908K45038J85898J25091R8869J09097J59785K35402
22506e5548L12360L91259M04759K60234J1374k06420l50293l83754k44597J4999
22496A54373K62984L93116L70770K55286J37576L0733o3337j07456o9732M5790
22486A410103J35234J11233J6522p8437j24712j00451K0524K25106L59341K63940
22476B238403K957k11565k60911j76760m6859M9781Q2589O0637j023q4424j51132
22465A501693j53697p2965O2969J66776J89915J53706O8973l7196j52524k72202
22455A455448l24713k82505k50093k85696k94870j79234L5773K44050L37949
22446D56109K99434K59718L23625L92231K92670N9891r5094q3186j0086L128p2701
22435A825739j86942k26551j30850m531J6789k2275k0076O185L9731J13284K34720
22424A645223L90687N17838N47545L87610j2211m02612n14758m33261l36142
22415A789919k79702k47878k50978k82964k57048j13308R4407K34675K08331
22406H95454M3132j72841l42845l77947k81288j42754n3894q288R9540K37725
22396a04006K44717J09467l027J8061J05102J52759J56022J81243K09024J36558
22386A205920q4479l45437m74074m10212k61882k02189k67445l18262k30469
22377a388529m9938Q0619R7586P9670J05820J15882N4417O152O2259K00201K68633
22366c67228J62912j7719j44909j85495j77766k21457k74262j85436L0688K35819
22356a144853L18326L03205K98920L27768K78194L6448l31976o05779o44722
22347a164469n08400l05402r3645P2644J22804L8752o3286m1347N4762Q9298P1501
22336a726788M0257j0694p2366j09676m6299J04112J93757J15872o3690j59586
22326a735101r1691N3878J91904K59299K06839J09000N1652L4044O3789J28564
22316g27823J70887J68761J44631J33679J58973J68765N7199j55410l45121m49158
22306f74617m34196k63214n741J94488K79384L12323L40770L12461K23100J35977
22296D20735M1823j01605k50819k99982k07511n6293L1690M0848M714q5879k04108
22285f66387k62713k25647j43853n6110N4927J93339L29927M02499L85099L40818
22275C51899L09438K47833J23876k5584j04912n8537O7633J71730K15864K43779
22265A543019K80118K91756K45712J28293l8980k05081k85306k47836j74080
22256A537615j37731j65807k34812k54731j87876j09303p4059o8792o1133n4295
22246A89076q0822j25157j03424j0297P6157J57822K44870K59612J68628N7064
22236H33529J8623O7616J36557J25705l75j80151l27102m01638l85973k87046
22226d00255j53534l1234L8745L9108J4230J7046L6366M1239L3511K2788k4144
22215c66134j04929j27790j09556j84981l24041l16418j27025P5128J92839K50642
22205a142265K84901K57493J49784P0019J41587L01170L65874L00810J90939
22196I20312J01291P7889J03842J00738N5511k345o3552j13831j16616o5551m168
22185I93520r792j21182k40756k81300k97656l45707l62744k93072j72355k4059
22175a155103J38970K78346L85552M99884O56654Q05430P52933L25526k58518
22166B429674o52440q12327q37901p73986o39788n04010l83772k04035J1247J26822
22156b240516J23718P7985K9207L3569J19930K12602K54937K99790L96788M97780
22146a94210N39918N15160M24789K70187J29339J00481J53117J22024p9979l11669
22136A669157l99724l57356l00866k46850j38229L292J25362K06211K10248J44509
22126I15754J07194J35210J79393K08338J92101J19940P2792J25520K25825K66326
22116B548393K66194K93061K80675J58116l4811k17461l20517l33592l35166
22107B304892l76158m13979l87748l08522k35812j70226j17650r1894o8466m9341
22097H5096n9480q8894j00782j14973j69738k22326k12527j57354n6479J41228
22087i56229L96206N90478O64950O09394L98783J11123q2465j21680r7290q9698
22077A423572j17377j68481k08839k55237l14307l17998k44462j37732o1674l6462
22067d38997M060R8039J58205J00992j8666j03895j04607j5398J19909K36984
22057C6626K77851K39059J56593Q1215N8554N7463q205j65366l30147m09572
22047e929l94898l27035k11631j8133J73399K52239K44323J87299N1566j20704
22037a69504j94280j02545P7470K21000K66243J73030l1953k01750k48835k39144
22027d50268k80790l93275m57092l38664n1366K35051L34315K04516l3259k07367
22017a438199k24373j15928L5052J65465K25870K12257J89549K08113K72455
22008d69739L54065M15260M68473N05314M33293K13181m9007j93439j52427j1232
21998A513742Q0493O6106J0037l5026m8178J3801J44177K21049J60159M2405k8804
21987B139961m7060o9400j23593j86582k25255j94606j54183j83333j95226j34807
21977F25916q4311l9940M6985R5469j794j94760l05244k38247p3271K4416o0787
21966b05568k53066l41890k81331j99975j58626j29162p5912J0702R9203J53316
21956a382309J21412j7945j98195l05748k74733j77377q1344L7206J28362J18422
21946b032249M4271j4585l6438n3763n4499K725J10382K19916L07637L60693
21936a145910L41974K44316J15563r373j30345k12563k21519j94334j13251J00746
21926a224696L86578N54732N22766L41975N2523k93232o01630p75150p47247
21917a783381n73510m37556l88753k82941r9836M0949P8630P4682R9023J30066
21907c142627J35812J12519O4664K3743m022m4930p0924l2398R7404K97372M66761
21896b096626N10941M20310K58419J27452R5777J14947J01803M3113l4325j11187
21886e69376j74470j94946j36085Q731K03928L54491L62333K30543Q2664J8699
21876A86512l8380j94249l66272l95704k47897m5924N4751K3034l5014m0332K2974
21865a076501J32025K03469J80976Q9084N581o417J2285j4775q0208j71566k91984
21854a018031l87380l75672k59057j36406k7759J32511L69173O30702P67604
21845c04315O81798M99004L69580K60267Q5214j02957k38908l22559l17941k23614
21835C85569j07636l5140n3853j46029k31915k21211q1212Q3806J26289M9585
21825b31747k1357q804N9643P7632K8575L0350J06940J32511M4644n9302n2801
21814A06284J17651L66360N26467N18436L86285K11475P3042L1776P3166J54723
21804B565665K02468J33890R434q1351j70343k77363l77536m04655k90713j06792
21794A202704l6478j60961l58968m80601m75320l81613k50084r8257L987k6641
21784a062232j42264k64591l78152m58738m57970l75551k06235N1079L36953
21775b957701N63809O49045N95396M63524L09250J65819N6804M1887J54866K76815
21765C19514K25215R777j68887j58555j7455Q9255Q6089K6035k99r595o1067j49945
21753A90082k06493j73323j04262o8135n4548n2037o6601l8318J24466L56783
21743i2386M85349M81172M00084K52828N7943j07225k09460l28767n04889o66228
21733b31579p35910p27224p10034o75744n57445l62012j69499m3426J6287O6504
21723d130082J63158L17056N13905O69655O72319N24037L38197K37390K09310
21714d85055J43780M3683j1389m8256j43796k69683l44048l05259j70433k6713
21704a617169N0740K9364l1088m7830N942R0996Q7276m8408j88997k52600l12671
21693b234445l97122m29458l51676j60926P4263K58206L61685M22864M48661
21684b007948L91291K47631R5627O108L192Q0833J75456K19472K02417J33479
21674d52442M5883J2401J19277L89851P34437J027110J249313J364958J097251
21665E588039M12801k31066n93486p52202p33765n21583k28757m3632j3455n4932
21655B827962j17992k24237l41048l81815l50336k98072k24751j10417J9305N0000
21645H48599o8352k28498l06680k67539j44501O527J32052J85266J32718L11j30325
21634A59578k18486k71005k87608k94228l16759l17660k37330j04952n3371j27342
21624b069163j99800j52099J2287K30822M07200M57782L84349K36149Q5782j9497
21614f26188o3575m5578j140Q082k3792j9540P1259K30166M08163N47512O02684
21603A088053N20903K79682m2656l01203m19806m26261l62393k59130j34812
21594e7623l9760k7954r0271j40832q0689J08664L21777M05148L51739K77034
21584A027233K37473K47431L12264L53317K67112Q5627n6037j47052k71187l72414
21574A683767l73109k82870j00724J23280K43451K08025J35398J30044J69502
21565A936764J97628K33061L61463N62229P07693P58750P88903Q29018P93123
21556G168632O77035O24057P06223Q06475P59689N33727K95176K94340N73137
21547A2438491Q92994J024730R69743Q22672N78995J82785l48307r18930j416613
21538A4226560j731082j772159j579226j356469j278581j301090j253050j069879
21530B885024q48174o95014o13858m93003k70360p9327n8662j60314k78778l64279
21520i76745m05351m11457l79101k63001l2618K64918M66902M35581K60666J81647
21510h58559L17402N56904P02741P08737O55369N77493M97773M23461K83985
21501C865306O0320j64732l21607l72030l75068m54371n81841n96618m46582
21492F12777k36135p7494J7504Q2116J05278P2430J5817m1440j03780j53524
21482B93549j90052k02604j24124J2154N4266m6899k24168l87680m43389l63053
21472a622000j86002J4396J92147L47651M48201M12764K28537l424j97004l66747
21462g31481n18864n87757n02619k91122p0296P1212J54561K09238J68038J2375
21452b086715j31902j21630n888M0206l8010j57516j89829j00597L7672J32527
21442b621682J16335P958q4749n4193P3012J87923K82077L98503N29724N98326
21432e66766N33093L77565J70606q5995k81059l12922k42527j52710m4131J23893
21422d80953L40363M98313N32478N08861N04540M77258L10724l4601l90350n58263
21412A708370n52875m30910k18462l8604k2313j39361k60053k72271j50247M1878
21402c34848K23388L71271M92457N37917M41641K27162l210j59447k27045k61368
21392A307918k95982l07989l15180l52661l70364l23537k07833j3110K11538
21383f67200L30945K96108K12284J74845K03356L28801N04274N48807M04256
21374B336476K04238L7407j02998k51164l79898m01524l42907l09005l10296
21365D80329k79362j85250p0663N5966J72968J73041J7719j99811l65607m28502
21355f29172m04252l28087k20753j27762j07536j58793k04566k11457j93661
21346b586039j18183L2963J52823J13903l3977j48712j73034j13763j7706M1012
21336b850713L4489K0257N6206J10135J20924Q6053m372j28862k14951k34923
21326c005757k00807q6725J05702K70535L17466L03378L06778L15460K85589
21317a388381K18487J56299J33316J14230M1736q2626j81875j61897j7680J52554
21307a015837K67340K91612J83335K6108o4511j52571k90380l82983l21500j05432
21297a564819J26701K42171K42513J53463J3184p0445p0777r1351j69009k41883
21287a430252k45933j31408J30496M58894O79661P02910N61557K64628j66860
21278H23693n49417p05061o15647l61666p7723J07736J39645M2946p2363r8634
21268a366491p2592p6687q7184p6878p2439n3917r142K2560Q860n4425j32773
21257a971108j96909k42914k57788k11155j14593L7268K43590M18920M68271
21248a826418L90241K75956J96672J53543J17693J01565J62223L24119N17854
21239D13448O20522N48484L65867K07012J04566l594j57287k67288k42515j44474
21229A444741l3002J30798L22284M32920M45367M26762M30889M77210N50952
21220D628921O26590P29676R14155J240250J654682J954601J987351J801378
21212A5537604J612510J574623J576825J373470O93249o18531k138796l071809
21204A6539145l150427k718320k162376j663153j238837q40725n01711l32438
21196C931158l06537k39265q5018o428n3024j22216j85676k33855k15139j39378
21186B344622n9856K418O5341J25588J84776K26793J76841L0402j25009j94982
21176B776934j47859m4843J0726n2090j85047k94481l29779l10526k69952j99351
21166I53732q5489K8208L6189o0010j35550j65644j78287j47930n6911P7137K01557
21155D67002K76869L22986L48043L20842K19056N9213q2663j38215j17217o7655
21145A608261m1377q1461k01706l61624m67930m44225l22632k07719j51935j44106
21135h16454j31614o5981M9725J73751K37398K38546K46107K50143K02657J52764
21125E37042J63092J73165P8510p3660j45804j03238J7334J55115J99837Q9536
21115A090929j09692k88223l57195k93918j57858n0622m3815r6335j28911j26824
21105e62464j05161o8476l0545L0786J24720J77385J49420J04277J40858K30942
21095A91742K12869P2163n4080r4706j02993j65977k23854j64305q4607r0439
21085e04187r2286J046J23778J73258J34514P7054N6634Q7415J70093K60348
21075D87667K88485K46528J72408R5612M2830N353m7521j25642k25698k74569
21065F65453j81658j1425J20725K21495L22254M10789M60410L92143J49677j78375
21055B371488m60369o34361o54108m90917k00573Q3141K49704K46936J05655
21046F16596q4610k04770j54169L6105K45465L75507L62812K61050J84655J31794
21036A770435j0159k87439n95028q03521q75530q20835o72758m37531j42467
21027b874833J06362K55474K99840K29291J03189L9112Q7903J94511L13923M30798
21017h14430M81581M23370K93403J65132Q0236M5818J6966n7606j27290j28059
21007C79121o0683l027k3038q7927j19349j23105j23836o9824N3473J49552J62420
20996A33777J66319K14971K59194K56495K19492J89902J71424P3955j09200k06403
20986A369926j61357q8762n2556o0602q3694n8105L3844J46297K54058L44197
20976A643246L19524J23513j48105l00618k36849n8604J11003K16460K51258
20967A920828K45767J92838Q4791k4704o7550q6838j43087j85764j66050p0107
20957A700124Q9646K39186K97440K38868Q4021r0093k19902k81374k40763j17805
20947A699348n8409j56072l08085l64263l06564k18406j75056j84823j94827
20938b67157j85597j93143k07992j87694j28309m2576J15263L42643N30647N75298
20928C51383M92144L62237K40413J60760R9016m3037k82237n04266o04601n63909
20918b92097l96153j46332J62321M41698N33988M10856J58174k7691j7308O0762
20908H88218L6114q1053j68360k28207l62675n10273n00177k90845l028J89097
20898a031189K15264J96530K53214L39255L39361K63625J98620J65508J07648
20889A047836j6973j79672l31002m04985l80621k82680j61835q6932p5345q5551
20879i57760k8886J27516K80204L22261K71933J90477J11207K8123o1340j10071
20869A73664j10253n9896O0105K00772K72210K22030J02788K4459L5708R6186
20859A017773J33401J53218J93922K88752M65323O40190O55122M63312J88840
20850D199853m8490k30235l36904k83712k7604K67912L41745J51578j36322l58275
20840C539546m23257l40329k32185j99820j71862o0674L2822J335j01039j49250
20830A895287r2683o013L0212q653j19538k16039k13555j48860q6413k5907M9833
20819A057671J20687J67647K26672K88686K84171K39357K60658L62838M83348
20810C491735N53696N06939L29525J10080k6874l6037K5253J03058K37954M83848
20800E779177P87938J010721J036894Q57618O12705N15889P53873J328125K001860
20791A4684800K552244K937896L221158L446638L523716L086840J738322k88834
20783C4902780k022476k737340k593472k128072j704196j436345j270550j123752
20775A9886577r80660q59913q10051q68031r22274q30892n94354l36426k17383
20766A3466593k56459l22876k98893j46798J10372M46137Q15687J101717J265852
20757A6181332J309163J158734P54396J37296n25645j019677j264899j351092
20749A5379608j316512j160167r57910p71742n51981k57213N9439K91598L26873
20740A1041993P6502m17475r22392j202575j243693j192206j122503r76983p27045
20731C313623m32941j74431q150L5987k6133j20640j87117k10328j80988q4440
20721A924442J673l7347j75171k64734k30809j31277m3807J6081N2549M4046m3786
20710A111860k05753l18463k34606q084J68698K15821J94211J83541K14109K29719
20700A551053J81083R0566n3334k42368m05471n07336n46855n31957m81798l58870
20690a305287j55136q890j3331q6200j22634n9592J23967L29714M21260L56677
20680e19452K03608M2158q1221j22674o1963M0799P5966N2786P5457J28773J32623
20669c3140J18557J74343K66889K80497K05686J17262L2098o0465j29455j48187
20659H24085j27009o5253M3291J41446J83522J87076J61385J14854R6761J27043
20649A687201J39729J08722J19883K01122K30481R2844j87482m64325n80204
20640A347971n23307m12296l27946k55073j60331n7333J4514R8918K37230L36816
20630B99163L18055J92751K8334o1082M838J66908K37776O4451k50559m28674
20620E71961l60481j40731J13866K78539K55154J38085J01947J79605K85167
20611A423112L58350L66341K74606J09468n4434j71322k64269l47501l73832
20602A320519l02939j60468k2751Q2694J24159M6802j28588l28157m84658n37638
20592c91025m37603k37039p1724K0215Q8633J50977J79022J73390J61115J14049
20582b49990M9167L2645N0993K240j39322k59920k74023k39668k53045k91320
20572a572243l23561l60884l56686k72706j28062m901K2823N489l6j4986l3851
20561c039604O08R9482J89566K45505L14091M02319N02173N93520N90908M60078
20551C58646L03359K47823L17651L96383L69932K43883M9587j70873l30009l97498
20541A388884m03763l19166j73031r5873j69858l70173n69377n89548m06679
20532a708584j86533o3433k1811K0053J27148K76063L59665K80662Q3017r5793
20522i29546j27326M5055L28193N63861O72204O73298N90484M18972K09334L5767
20512B480296p3443j08150o9721J1893J17008J75098J07883k1867q6258o6683
20502B466056m4882q6898j82215k52341k01076n6483J2105p9269k77945m77849
20492H19203n28690l96908k20429j23673j23318j75980k35933k71664k46754
20483a504146j31787K5070J37562J87796K18442K51674K47844J89763J25454
20474b52328O1998k8197q6485o2302n769J0190n9972j59440j97355j55120n4191
20463i88971M2753Q2091P7605P4274Q9167R3037N8371p621q7502j39313j13087
20452h19196q646Q3289O9442l6646j44308j61321r9602n9486r0339j75548k75343
20441a717704l10230k14850m1591O5653L5349n5890j29423j58767j15526K5994
20431b616985K65541N35898O71736N78417L83253K50264K35193L06350L41950
20422I51617K30935R687j77884k20300j31359j9857K7294L8295Q2823J43113
20412I34364J88948K51538K84966K04822N1815p8822j19740o1353M4827J36392
20402A837757J50135O6868l8359q9671j03854j32545j37210m6572P8780J03856
20392A689185l0879k29803l03886j99933m6487J4774j3037m2726p1594j61517
20382F04097k78155l11762k30453j04536K039N4891N8586N1667J8144n7005j05435
20371b97922r1247m1321J1368L9132O8205P3288p1293l33554m85778l76887r4987
20360a600996J32096K08452K22113J94197Q6171k3110n7302o0624m7539K9175
20350i17367J56269K74697L19201K54012J00889q8928k80808m32704m63492l37414
20340a415645r4967K25339N08631O09180N21968L29892J27106K5411O4120J21629
20330A022664P5941o3430k12813k89173l33839m36563n38827m82323k64879m1035
20320a564277Q7411J12005O0430k0412r0903j08251m6001J7014O005l761J04412
20309a446328L10816M61930M54622L63949L31795L28273J92120o9150k74164
20300F53863l26629k57899j62669j46360k21256k75638k10501j10850j11266
20291a169205j81291j82258m0910J84213L85275N44354O77024O76138M38589
20282A331929P1721k07043k80593k12180j75781k18049k05299n1912J87655L70189
20272F10637L18573N3341j83841k70772l21001m02050m25523l42180j85011k6263
20262a174090N8106P2378Q4408J37342K07184K22062J58936O6034m280l0675j4352
20251b16947Q834k5074r1340j08595o6977K7070J46158K13388K18844J82828
20241B88189J16060R0416J17110R2647l5733k03392k85538j83676K6646J41514
20231A64243M0063k15996m48421n17372m73897m44105m17431l28411j71158J5907
20221b796578J56635J49924p374j67828k28293k07345j46010p8734m639P9220
20211c251022J57679J87256J15766K075r990J31111L09945L85136L39794K96716
20201a335534L63377M89177N15859L54024J15066k4618k6438N9299J98423L27050
20191A035685L25504J40146j52481m06454n25218n26052m60052l64973k74094
20182a207989j75371r8968j40686k46858k38364o0640J98903L80274L80479K35058
20172i74162M3523q4788j12776r2795m9599L4645J32138J84860K11168K52904
20162d54882K96548K75471J27202q1215j58638k13K43982L34554K07844l3403
20152G57250k66234m11839m46113l75164k34184n6790J24292K81173M00593M55640
20142B28624M11292K22495p4140l52077n08768m77139k89048n1016J60224K84321
20132d45232K93635K05455O1914p9632j83046k49004k70006k04872n7246P3225
20122h54809J27071J72002K69960L72607L97971K99747O8594k48398m96819n47805
20112d39879m14966j92222K2144K18065M39548O22721O12378L85636J06489o2162
20102A297752j21025j58974j97269k18901k16506k04213k08656j92619r1541N0306
20092b61646J62310K31394J82148o800k09786l08516k72552j52766m9505j1467
20082f97186K301N9489J79582L04114L65039L55071K45089J5616k29420l60442
20072B39253l31519j85490l5454Q11r4950k52104l47660l31093k49925r5014J05022
20061a578123K42510L01864L67611M01351K84930M9477j65265k75711k84526
20052f55882j99830n1192P1121J19029J12387R2762P4035K9168n208M2597J58639
20041b12374K92435L87210L80904K56301P9834n5136p0145N5118K34847L37584
20031A686578L30245L07694L09994K63418J43188L8302P948N488m2633j67773
20021B882449l41300m91563n72655n57503m57857l40284k22207q8721M0651J66132
20011A7142K49793J95114j9161k68929m13489m39969l77603j98578O1215K33173
20001i61292J99209P506k04407l16809k86532j29638J09048L14981L64681K88878
19991f14375K13701K03511K13295J79971J03722r581j62459l01565l51541k85934
19981h11255j55479m8112j5443q3229k32629l63978m16260l96128k98971j58118
19971b979602j3223J51004L02869L68286L72622L97919M30572M31045L85593
19962a52915K47504N9475n2254n1332L5091J48654K22006K30452J78760J25487
19952I90928J57427K61496L17101K35936O0474j05357j97995k09959j83124j55239
19942A171688j30806p5117N4807J83236J30231j03927l17633l69825k71330r4830
19932A76494O4134J47235J21488q663j28786j48221q5435n0144j21068k06089
19922b39055k25966k17569k11455k08796k14103k10298j59867k7934J59915L25714
19912a229414M66646O19736P07332N66645K11442j10837k58486l05128k73742
19903C94194j40037L880J7651q5869j99721k81968l10155k59914j47062p225Q7588
19892i28638P4312j5199o9789k4961N4676Q4134M9704r569l0601N9429K62735
19881d93767M56367N08557M07368K42626R3218k3210j22574j83808j95244j75096
19871E14437r4418O6434K66388L96617L79719K86485K22068J79462J27271R2126
19861B436589R0070J22297J74609J98348K04017K51144L06207K78228J34034
19852D195543n6798j75844j98795j84443j74317j98472k83477m08434n28367
19843A986596o13386o02810m49498k19068l8002J8992l4256j35861k24812k78510
19833e90615k75569j53179P2192K43535K60653K40054L17491M18682L76242J69283
19823A078769o3660j66948j10785k872L0199k4309m8764J0304Q5772J55572K29233
19812A172511K48591J68340L1446p9460p1596N5100J82973J85646M9669j32065
19802A811155k83381l60332l38389k51352j77455j72080j84402r9617J01276
19793D5423K76662L09790K57577J76726L8104q5580j18586r2707k7890L9636N8313
19782H77468K8150j0045m6893j19403k01236k01187j15123m0586k3044n1069j32335
19771c5303k67681l57666k82251l9794K29316L75112L38803J40032r6672k42971
19761b39075k71764k21718j33195P586J77382K83174K63981J34447m6891j99998
19751b46071k08379q068L02271M87025L37734p6928m09938m11108j38868J79004
19741a93326L86024M46467L68821K18969P8179j6211m8698l34Q2809P6279m6041
19730A352938j63722j63653q7975p2456j50188k81753m47182n60560m99581k54170
19720a328302L4685K10809K68314L07503L53043L36109K12935k930k44542l81864
19710b34240l41785k23336j61779j70512k02946k45323k80628k75598k05652
19701b341799m6961J99870M48038N53142M04011J10296n9562l8204N0682J36233
19691e84254K13464K50857J96466R2951L6097N7323J21532J51969R5652l8826
19681E93231k09004l85827n13022n09775l42564m0576K61266L80066L26845K67195
19671a72165K74748L13070L11697J96324k150j34313j20118m8060o633L2536J17637
19660G62573K22236K69927J87224o3098m06023o52031o69552m24245m6476K12649
19650f06816K29593R8056k3429j5773J24096K44134K24800J12473M0073P1343
19640D98550J13871R0564N3762M2265K4952N469J5575L3375K9657P434l7133j47946
19628G30395l66298n74760n89527m42308k86310j81063j44745j94649k78369
19619b327634l03812k50159j62863q9409J8788K14779L94294M52727M04078K91897
19609a357314J29193l8085r8701K6579K68643M48002M44728K77948O3249j03968
19599F0274k55154m49916o01733n71309l34966k2253J50788J08880m7991j88241
19589b151621j98761n0609J69326L31065L83514L73638L66162L88281M08187
19580A9182L91132L20923J84426J5291j31807k40650k59263j27207R9017L06610
19570E77654M12331L68076J91215N705o2730k3636K5746L0602K4376L3705J6931
19559A599975j4641O622N2556L7790j27534m16048o39202o55215m81107k56560
19549h93364r3678l5855m4798l1060O097P7618K61853N04616O21701N50497L91878
19538A315505K66282K18719J97544J48405P2041O41k5843K0381R3243R0010K4487
19527B421415l7437q0539p0957j410P2349P2143o902n5229q5128j59483k05684
19516A863138j81903j12125l426J27020K51176L19383L26015K97763J99960N4254
19506C141255m6707j03152j40593j36638r7553p9480j44523k88665m51855n68963
19496A083126n88291m80933k71936o8739L8656N4666L2207J8995Q3499K10712
19486A11962L04996L38835L54526L54040K77269J50043J07567J48385J28679
19477B276302k638j40639k22681l30075m95129n99594n62562m65786m37868m49342
19467a430012l63814j65176M7417K01891K74172K66724K01630J60009J97036
19458f10123K34150J92720N4879j37185k57787k12110l5922J70263L07214L50663
19448E6762L42558K57951J01490N364L7295J25012J81653J54130M127k39656
19438A026686m40096m37885k21618O8416K92252L98985M57405M96686M39288
19429B080119K64654N6432o9416r8725j42860k98969m44876l80071j79228q7927
19419F99133j81010l10664l61215l61683l37889k41233m7015J84716L57072L89071
19409b10717K88856J52259O3301N1611R3314J12868R5633O1946o60j09472k75632
19398C23307m45079n20417m41112k50215o8236L3608L8375j0934r588N6410J05205
19387a188676O4794q2017k90259m46121m45203l05926q1506K22666N43340P49260
19377a259648Q04753P76434O87990N57538M35919L08373J20062j20086l41974
19368A969361m84144n53056n59056m68465k57789J7022K11951K78145L12513
19359D66482L62238M08141M07328K80069J1062l00496n28016n90940m60841j84966
19349a29939J52512M61735O40986O68314N95292M76980L05248M7273k48488m77217
19339B492696n77688n58155m97273m81066m96544m60317l42051k01172j14279
19330a235849r7289q7867m9635n499N6775J30247J55591R6095j9826j05990j05842
19319a269089k8453M5935O4703Q0678J42428K06923K40440K18584J11260l1604
19309b18195r5699l4597J02633K27279K85009K93117L02312K58331Q1353j05304
19299A096239j41438n8454N7121J76200K34573J66328k451j58713j28583J06978
19289A347800L65017M80294L83954J07029k27171m97732o24500n73448m28899
19280C32344l19199k89887k74573j55527N3627J98908K24977K47862L34574M30566
19270G83672M81557M26115K48305N2481m8967m8776o9123j91215l27954m15980
19260H90115m73896m57722l34027j76121r0709j24622k07884k17010j12887M4140
19250a260623J92703K86914K63395J31514L2888O7487J86556K47412J46456j05603
19240A89099l91598n37953m82257l20547j93211j57236j77755k10067k17841
19231b499366j64060l3054J40543K94284L65999L18586J96198R1780L2471l997
19221a260616N250L4600k6639j74919k36844j31035P580Q4374J65583K79652
19211a253014L19059K32765J35035J55634K79056L90229M25854L63669J93529
19202A241816j221j08151j22665p7384L912J7548p8375j53909j28184j18452
19192D74935k50430m76447o77382p49804o14666k90830P6501K85275K36417N5026
19182a931405m8468n4068j04610k59148l86078l12282m0485K47684L80706L24581
19172b183573K01379J75154K58042L21924L20461L11797L05479K67061J80368
19163A58092O5911K4957J71032M39458O23011O09891M09654K8347m74128q27843
19153A228382p33590l08949O6788K16084J76659M6592p2670j08218l3243J05477
19143E83312K22108K94936L40676L15689J97955M7994j21218l18432m74834n61337
19133E26849n70881m42687k18532l2890Q7170J69994K11548K38434K64521K33230
19123D66756R3368p7949j53377j45968j42609j46675j17488o9651m9091m4995
19113c87679l296J11123K35456K57696K05505J80121J68835J02441m7178k30246
19103E92778l26554k75904r6619J54789L27702K93341Q8448j76231l78315m06085
19093b02650k88670j71961j64233k42071l07257l17424k93801k44058j19787
19084b351912R3827L06570M10767L90379L21909K84699K99381L16965K75811
19075C48396J60044j760j54649k60390l17010l45801l52898l33932k82747j95573
19065a736320m2884J62617K91953K59018J42674N3816L650k3149j7152j9364n1323
19054i76464n9221r895Q3746K06225L03859L65852M24527M07252K14064j13315
19044H46630m23934n76003n28256l91813k74181j29105R9549L24586M56107N08627
19034h7793N21232N02291M53279L56501J80521r4919m03293o02923o32317n17133
19024c24554k68967J2440J47746J11241M0595j3987n0783q329R1928J51196Q9116
19013b2358o4677j69564j35524r52J08287J16244P9516N5158L9018L1533J6785
19002E3466k8305r1884j60994j85996j16483L2572K08158L21961K77833J42534
18992D52862N6144J6597j8413k6784Q948O5826J25517J32305N7693j2027j2374
18981H46294L4481O3234M755j39439k60513k24457k1678J88531K68387K31800
18971I91395J05827p7369k08697j94543p9693j1675q3564k55476l97728l76393
18961e87916j78311J11627L60047M47001L51293J57601o955j12576k05921k76897
18951E8993k52287j32540k5349j2593p6306j79231l00181m07823m46489l47043
18941b120849j52060K3896J03861P2404K7712P8179J89574K68682K70813J98078
18931a039710R0428j2742j21783k58316l48186k73598k4437L07673O07041P66024
18921c07606P54461O52213N08038L08043Q9873j01064k72991m36170n50458n29603
18911A14736l45013p4617J32663J86897P4031j22585k62553l18774l23804k86155
18901a225174k62541k92520l07331k61362j71353o0788Q4970K61119L42799L01285
18891a590896K64383K76407K75772K54658K40509J92812J13426L6491q6262k26107
18881b48807j89085P2474L14669L51629K69799K46489L38976M19696L76123K68093
18871B220056J61154K6949j38549k54079k73043k26351j72758j50481j60827
18862A032071k00849k36203k31453k10766k06863j88385j12866l3890J5256Q4860
18852b89088J63428K00551K26241L03004L97031M15922L75539L36113K75552
18843B404293J95244J57505J59831J08066k3493j74166l33848n21605o94764
18834A277063p72344p20815n71371l62182j69840p6319q6809j23374j00754l8348
18824a745093J8863J11181K48017L30549L15068K60425J86780N8659j22005k78617
18814f16173l42356l48823l63711l30773j24007K45066N71113O76248O14146
18805a9270M69330K85193J29725L0726l3769r8489j81747k44444k33981j52556
18795d9282n0276K1631P5965J44189K00696K09988J87983K13301L37822M38509
18785A730526L81419K26881Q8967j8351j37130l02311m79906n47341m24734j83997
18775C34023K9331J19686R6390P1560J23191J90858J85082J20822O1201L5358
18765A367502J2107l1846n6677n4632o2042r6067j52282j65962n4120J44538
18755H50519K90286K66613J03071k3579J3701J81143L57677M32013L94392L13918
18745C179754J98122q035k51655m13180m59694m16987l48625l34796l92388m27344
18735C25172l55665k02699n2545N1060R4348P4345L5792M0601R4527J68025K11877
18724D84838J63277M2550m5838o7006o4201l6984M3458J55531K33502K17603
18714A126730J29287K7367m1992n7768l5609J7211R9263J45692J19715Q3170M9499
18703A662565l5872j28923j25845l9344L6540M0229m1019j50962k00398j54408
18693H62563n8811K2384P5579J03156J07512Q3533K6409l6713o8221r1291j48323
18682H77777k18912k55639k05277p6764L6269M5067p8971k78001m21617m06868
18672i82936k52880p8332L0736L1087p8755k36543l53530l31066j92965m6455
18662b491639N9365J24411J65565K46241L58922L59203K00063J2294j05464j25925
18652a196964k551J95183L32432M16411M88911N53850N93867N50408L95279J54264
18642B481090j03926l16736m55287n13764n09504m85390m47242l26573o5895K67434
18632d75793N10001N68879M57611K42475j2232k64726m20823l82930j95271K499
18622B9690Q7540O1719M5887R5829J13564R293j40188k08237k03358k29985l45959
18611f84205m66502m65629l46170j75560L1631K19509K73072J63905r260r2007
18601a551216l5350M6467L9894k9781q7016n8592M4680J22388J80459K71965
18591a056102K95617J64272r367q2574n8278o9520j62367k58249k72990k11073
18581a720631j49183j01377l1028J8842j0512o6968n2704J17389M19630O23164
18571i53378N55541L37545J59082Q5147J05834J73363J94953J10735j9134r0179
18561F59509q5264k3444P2170R0092J7365p243N9994J61801K52558K82952J93751
18550A674241J649j95128l05118l40116l50353l73565m10138l75269k30200j10304
18540a014301j02282p5453R7362L62105O02176P19604O59554M42047J45432j63569
18530A672675l98688m75284l68597j03658K42177N00468N08588K71642q7967m02948
18520A358408n40280n06443l95172k92873k59055l06998l86308l78454k24062
18511a931237n8799j0149j814J4777j6570m0761L4657J87186L48172M82897N33893
18500d57748M44204K21361n6790k67999l29628k54924p5413J29576K27982J99255
18490b20124J73337K28601L12974L67134M10524M75394N19348M83773L53991
18481C104952J56549l0314j09419r8945r4496j42575k01048j82214m4673J21995
18471B479812J56063L1917j19856j86776j90660j75971p5267J36040K67118J90633
18461B513053M8983m1230j28991k72369m36492n21373m83679l79346k92165k38798
18451b32407j86411j05437L1768K24417M19947N07790L69568O4754j65785k26582
18441G01622j98069j75706j67626o9379J18772K36970J97898P6347l7258q4199
18431E99372k9114O3538N3403j05590k45423k00163Q35K36887L89787M08824
18421A172356L29086J37331j91344n42329p41238p43636o21381m69013l73444
18412b043612l41087k89938j58359J3269J62581K93350L57697K55764n820l28282
18402b084437n41226m52643j18987J85344L32876L41553K61721J78206J40588
18393a757005J34450J19153M2947n6240o7402M2694J75696K35968K92810M32857
18383d04072N26780M44232K68776J31192M7553N404n454m6844j40438k21426
18373F05703k62226l14058l55914l10860j85504k6221J66975L64618M50046L55709
18363D88268J62654l2108j65400j95211j72959j17141l3529j9474j18595k42637
18353d46132k48930j44756r0238j57164k34713k32244k40687k90407k46461n6491
18343b388223J47332K39413K27508J65993J05869O4553M9415Q4440J66490K44729
18333h92481K58505K36946K44254K34169J27330m3285k03076l33749m02901l53258
18323a127546j88721m230P4159L1800m3557q0742q8258r3249o5691J5490J40710
18312a429835K88661L85374L30705J28995p2932j14860J3277J55338J77897R3488
18302d3892J542q860M5782N1342l0315j00006n8750N7469J17956L6953j30574
18291f1353k24206j78620p7636J0621P7142O6203n9333k41894l74101l69689
18281a432866k18794N749J77316J81823N8837o7182j56887k33756l38375m76902
18271b501037n19104l54987o8171K39201M71267N07112L60836K12078J80826
18262a471979J78463P4541r1916j83698j29706N5913K84476M28250M43606L48326
18252f3724J66034l329l795J61135K78058K07936J2635j69894k43647k07999
18242A33410j24831l9063M2274J18551K06881L06476L94660M22973L50071K03192
18232B014594K6159j94256m76993p60521r11515q49200o16994l27020j00823
18223b196569J3915P1992J21395J22590Q0846O8743J10556J55028J32416N7209
18213a261879N1803J55010K42705K10325P4166j08677l08295m80765n46093m56325
18203b428025k68045j20999j09429j90944k12325n7001K17025M35978N09778
18194b223987M74543L74385J87497j03951l91885n19716m69296l58075k99348
18185c329833k61381r1933K14062M76578N95290O18049N67134L96524J16372
18176f99138j13487j69054j53951j92077k71747l19511k72756j39496K172J09388
18166b219657J77167J44685k9564k51356l52712k57444l5734J83622K89266K54144
18156b097583J85532J71840J74565J39798J02686J10660R4358j3531j35227j71691
18146a438593j29931j00222j37630j69862j28966j5154J32695K27275K32734
18137a527654J84716J22195J07034J53673J96168K05025J75639R0864o353j5229
18127c13922R9151K56533L55844L24102J43827r1878k52330k98271k50489j22760
18117a50193Q8012L27073M63066M34215L18719J85558K1898j57762k85579l43568
18107I01439l38570k99950l00803l14059k47012j02744L1491P5890J7294j03498
18097f80522j92703j78466j43637j76801k33579k57004k31984j50712o7347m9396
18087b362151j7183J25904K78734K58808Q5421j9969O8019K04444J65080o4293
18077a277186k93838l53854k48197j00647L226R3074K44142M42728N59573N29322
18067d01657M28548L33946K55718J36562m8485k06708k49697k07953j88690k19013
18057c67429j96660r8962l4600o9185j54308k04473j97402j46536m9091K4580
18047a494066K2406J8726M8447O5318N6500K4406J5M2623J10318J22825J19531
18036h62951J69834K58984L53130L83069K75056R9258j5879k4049L8297Q9117
18026G63866J06567J58438K58726K81123J52344k0160r0990j0728J31942K20119
18016A951247J84653K150k28795l65178l78305l74986l97926l45422j83751j7939
18006a54252N1673K2768m2188q6643j02455j06517j26960j28998m7715M5397O0844
17995f15046K5481M771M4370J74392L70795N41592N79848M49301J75017j80990
17985A569531m86360n81183m62496l29230l42572m59001n01649l54573p4358J31951
17975a889940J50849R0809R4917J54549J67906J15101J12636K38649L76972L58397
17965b9155J61187o3644j37643r4464j26902k58490l09049j86803K8698K39879
17955g76386L88450M57061M87551N02496M45449K87125O9758j49538l21339l91982
17945I98645l65643l14835k63137j91650r1055K1895N3288n9779k05690k67501
17935f85462k33746j01357P7586K14088L24469M27205M54927L56874J56102o9611
17925I21075k06688j97011j11832Q849J56109K36434K23568J44885j4485k11006
17915I49898l34767l31462k21122m5656J20020J90018J58336J41569K05045K28301
17905A060180J34542L9646L2679P1561J05182J50317K23884K67222J54632p6734
17895B163111k26433k11533r0180M3305J03797P5566J4940l6840j05016j89916
17885A540801k37387k32839j74093k1166J88851L16631L06770K07463Q0123k4923
17875A950231q2804j23932k06079l12208l89590m03299l35565k26133j49875
17866b79254j31709j36841j15963n2259K0749Q5600J21524N3532j05955k51312
17856g91888k83122j72599K9476K22723K76746J37155j03950l14864m30003l96184
17846a826510j78302J50230M38136N80477N64089M19456K16519P147k15294m05156
17836b49208m90386m80178m47357m40586l98965k39797N340J75402J78748J24895
17826b262092J54202K98365M75692N47347M53130K90908J92317J71488J49781
17817D71138R2969J6854o5284j29084j32797o3289M1999J17347J21393N5415o0446
17806D66215j70764k16535j70165k0643J91165L79701M71952M15149K10159n8620
17796A497614k89392m33904m88795m67424l93357k85161j42919R022J08234J10938
17786g75144N6982J4862K0978Q6645J85941K29397J23859r2899k38524k09476
17776e97379j03086j1154P9552K11414L50636M21386L76017K08001n443j44749
17766G85195j65156j65160k28872k85729k52716j60006p3474l0822m8930r3106
17756g18776j29995j78977k53849l16220l07852j89395q435J43538K52208L35849
17746a371904L63525K85150J34428M8614Q1729J47403J89633J91559J24526J7184
17736B11847r7620j98747k04347j00524k243J1175j8361q416J8653L0410P6402
17725b81771J95126L20684L38626K59672J93274J75645J65976J47410J51257
17716A665899J99036K45460K11351N1730j87082l92258m52438l57396k07548
17707G76754q5727l3755p2421j75577k56778k43281k03759k61007l93823m76738
17697a426112m42416l17071j62535m2910L7533J04261J41813J19927P4438R3184
17687a819888K02194K98618K98187K39287J67367O9748o8832k07044k42924j27896
17677a191183O3922K68234M65385N84670N35108L68946K33212J93283J98298
17668A719875J45199j4231j85777k21823j35660p3332j09196j95622k74621l61247
17658B93565m41311m16348k53417n7148M9910M2553m0310j52363k32301k50318
17648a457488k17642j10761O2212K25337L27701L39748K48283J05511j1558k4547
17638e13204R8256K55678L29220K79549J93077J58190J33450L0857j41738k59725
17628E63610j99160K2120K23974K47368J54926J14602J42050Q1521j03290k20785
17618A026936j69937r1319j59282l51025m52635l52987j57000L7369J94002K50863
17608b25015J54770j6415p4948K2815J30731J28037N3034J7523O6013J47577
17598D04122K09268K63114L34487L98581L91259L39998L14899K19424k9621k84873
17588B560658l83763l04682j03642J02061J59805L7108j74972l66640m10619
17579A115314k78773j21231r2722j85845l08292l73071l37801k01854L4334L07070
17569d42871M93725N15180M10613K69952J85435K35162L64721M42768M50808
17560B925493M43849M07993K68926L6770j84294l03357l02911k71637k76189
17551B744643k72590k02338n4619P8211M5710j55966l52018l89854k58517m3985
17541A138677J38695K53177L57486M52665M58753L42936J91966Q9197L648r8000
17531C329200j61290j27011j6432Q0981Q9896O528j14911k21120k99937l16691
17521B249213k12342k9535J27002K21061K64362K62251K20575J32780K6686l2272
17511C229781m4352q6638k21176m10892n22461m76271l57929k88553k71630k36347
17501C13532j05200J25999L69324N36148N61234M19339K04570K3788q6605m7863
17491B314266J03132J56607O685k37473m25379m66928l18885j3332L09516M92037
17481A920246M87604L65605K56163K06096R1864j25230l29779m35799m10664
17472B026106k42591L4038K97846M79234O23890P07888O77192O03451N62819
17463E769873N23590M25600K30844j6034j68784q5960K12972N34336P44908Q64549
17453I035894R36514R84302J089428J309713J602300J970554K432873K892987
17445B2254565L215603L236535K713894J411359n57332k564868l869378m179355
17437B1661023l806729l241998k741386k297986j864582j491069j222715j069872
17429C924686r76693q35860n89354k62354N9831K78032L68518L92471L82316
17420B741593L16172K45172K68101L60817M35787M49317L68717J85776o2315k99353
17410E009784m31983m75419m84023m41651l48025k94646l80760n63352o63542
17401I26383n63665l35150j00075J29780L18535K69389j04796n27722o74443
17392f61764n10414k12741N8044K06901K01738J10587J6845m0022n8789m6500
17382i36115j7313o176l2456p8945q9879p059J43728K43605K26073J55948R8703
17371b99886J0442j14568j91640k22332k72463l35438l25190j80507P1561L33304
17361a526717M77167M31047K68900J26083M1256m3802j47017j83777j32794q1547
17351g71201l9729M1838J26303J97023K96370L95578M22443L54886K21444R1552
17341A336507K8080J3908k7392j70912l84435n38893n18764l27555q6311J02948
17331e72819K32480L27548L94020L96099L12415J62202j1839j47804k21313k18473
17321F52516j25155J8964J58710K30956K08211J28087q430k11734m35733o34574
17311a8182p71314p49216n28925k49102m4842Q1500J43099J32223R6005Q8201
17301a820553J41470K48473L41818L53082K38941J689k88746n23287o04369m85598
17291b397080k21496K3682J63869K77917M04020M80997M05826J61538j34458
17282h35185l74556m71666l74058j28551J27968K85178L44554L54175L30888
17273g41253K92011K34938J45262M6322k0352k6326J4605P8768J71705K77965
17263D73645L34238K92632J87149R5770Q2639J33521J32345K884j63928k30120
17253A340775j72721n0766Q2377K17392L05113K87537K26060K01166K34876K71906
17243B943715K43372J67124M8016j42584l28951l84884l21780k72737k95984
17234A655307l21974k70851r8332R3490J52151R6993m799j10982j31979n5906
17224A003118L066m5622j67467k19113q9219J62457L40524L44881K77418K37334
17214A847377J88771Q7661j9853j11311k18321k82452k37564j68705j82718k31611
17204F71274k15587j37924o9524R231J16179J62147J13287L6432k6101q3367j29847
17193D46200j17486m7652m563k5722j02450k45591l99890m86134m63519l23545
17183a770352j12801Q7261K07113K38921J96056R3603j4546q6665r3493k7044
17173a281947L8789K8870k4954k3540O2608J47721J57671J05731M8253L6480L2598
17162f71720K151Q069P8104J70588K35980K44008J93056J37964J06154q140k33199
17151B63015m17287m39959l26481j82184p4996M2950K19324L33145K41966J9337
17141c21170j36709j08468N6598K08238K56116K43619K33265K16074J63514R5269
17131I06346N1678R6298K63536M45324N18639M75022L37324J87127J30764J42772
17121C554830J51888J86344L35674O40628J082934J573894K008980K341025
17113A1876197K555948K706581K769249K448271J395313l88292k283345l438719
17105A7641203l574228l034803k276637j571919r96747n57646k78789k24082
17097E126352m02739o77995q71824q87429p36661n03014l03424k33714k61210
17088B48342k56855k04631j68376j19376K1748K25925L55830L19694J71561K6931
17078F20793p6046j19441n9686M8164Q4761M6557n878o5336j86012l99669n97698
17067g09491o54279n79002m11738j83584M2256K02438K87684L46313L78497L10666
17057i70240J60206N1881O4819J55034K49676K80990K05100N7646q7444j58597
17047I071j38087j6327K11340M62558O12932N84232L71198O2470j93273k92276
17037A673838k70998k24657j69526r1098k4618K571L3964J24637K28510K46132
17027A528755J80201R5564M2503p062j16349k27263k50114j77741m4289L6173
17017A060378k0154j36460k41181l04652k32792l7146Q6784O8471j760q0267j52891
17006H330j80980j38267k0881J41347K55036K37473J46316J00759J09025J03018
16996G61176R3817J24015J51861J01742l2775k10239l87279n15965n36620m17244
16986h67511k10741j2253J38139K52558L29849L31258K09598J7353r5787n1566
16976D0897R6177K26582K31492J37177P1327N4238l419j16192k27847k95296
16966B15136k93357k81002l13724l08849j96344q6050j11366k67468m51244n64287
16956b658555n27966l21964m7406K09184M14945N02141M45794K98622J46511
16947a538694P5519J26641K48336K89881J48324r9435k79511k68639o5166K24273
16937a138471M30860M38711K25490j60554n50193p41055o96845n57096m30414
16928c179567k92764j44613p9680j09798j40214j20117l5380J02372K27231K81697
16918c490833K77576K64380K76018L25400M09938M89296N11779M84754M15894
16909c5798K35075m6343k66164k97919j89449p1485k9176r8330k76512m51104
16899a527205m69491l13804p4285J83820M16916N27481M63252K83693P4962r9152
16889e33813j85599j27353M4758K20851L42032L79152L03095J54173L7265o761
16879F27800m5327j10271j39994r2433L4423J91675K64794J78533l2947k64808
16869F11445l86766l34445j12285K07300L97316L30003J21096j16298l53924
16860C63442m76656l31785m365K17915J90926J3823j61359k26675j47571R2J25512
16849d36701K40565L29463L19215K33317J56136Q6823j1696j46376k80188l57300
16839A33258l53773k95309j76167L0784K12905K33215J60665J15830J02644P0970
16829B35022m55q8730j30517o5153Q1764J95229J89632R7987o6m4823l5014k9376
16817D05500Q491J56949L84266N97025P06445O69166N40294M05192K89960K07837
16807D371125J92250K58697M04282O24221Q79834J071886J108325J060145J093321
16798A1064086J238506J416841J553766J602609J595379J625387J760149J986729
16790B3843452K202102K263646K055351J528632P33042k32901j275722k205922
16782B8911680k762362k798077k439093j976857j592868j314873j121991j054932
16774A3850627j210582j493907j643098j540150j223433p99836m27055j99707
16766E312859j00818o1457l0409k3101n9671r3301q6899p0833o6997q2558j69293
16755D467522l04237l89717m21493m23852l68855l00015k82286k86837k37148
16746A453082j08107K0953L2264q7095k20066k68368k50128j77969n2620L5580
16736C77526O466j11450k18660j84624q363J12111L4865j45033k89451l66073
16726g92686l75964l35977k86893k40522j78584j04942L1295K83009N91587Q24997
16716e84680Q48425O19082K53692l0765j12777o9822l1287l4055l4842J4904R3010
16705I30885J32143J03068n928j82437l44820m34541m55778m17404l57659l09737
16695a342208k26458r7268k7070n8732o4159L5971J60761K40531L04660L68545
16685g05427L52724K23290J02331J13752J99069K06733Q3550q3364j68768j59958
16675A63932j38455j75371k58896k83290j73415N1380L08764M83109N16509M51907
16665I46174L03877Q5534j01169j18401O4638K66969K83609J30918r513p3347
16655A779289j65603l52932n55934n84629l64633o4790J28222K24633K98684
16646C42307L78148N27136Q18682J310141J948328K474118K708041K670270
16638A3177171K419966K128573K044054K133548K032415J347842r3685j937561
16630B3252323l308903l639022l233061k709098k304657j898288j410962r05071
16622C843261m98316k97557k73649l31515m55339n67827m99511k14817J16343
16613H21073L06353L25222K63199J72366N6986o0862j64018k36515k59910k18010
16603A005884j30445k9768R7202K33464L10345K93915K10399J16810M94j65456
16593A942844l00041l14449k00850n3290L4566J01452K09876L15820L69671L36758
16583B442357J89716K6174M239J05482J52793O7349J036R9237L06174M68907
16573C863464M42286J57845j90888l57367m06048m64857m80709m23214l38364
16564A802148k38191j39054l4956J13620K72427L54892L45372K84365K01172
16555B961795R1877m8718j94796l10016l90440m53424m85868m83023m47448l39268
16545i9329j43538M4495J35641J33322N8919j6599k6367n1738j64468k64995
16535c94657k18223p1108K3111N9088J14091J68335J92619J68696P5570j1384
16525A06138j9804K6912P4003P5139J5692j07742k26111j99118M3893M10386
16515A99388O92847P81475O85881M48546J54246j13378l22948m70788n82205
16506A473064o50929n91069l76520j42154l7109o122O8750J37525J79338K63243
16496C18017L29468K88700J19539j74367n30696p78118p73875n20417j29293
16487a851042J90717K77795K03041J46105J44254J24440P0520M232k6931M0127
16477f76742J61217J69631O917j58080j97867j40610n2327j0800k3141k051Q8265
16466h35588J59067J53928J63849K56734L90200N11924N34049L77728R5444j52392
16456A654943k26974j39893k8096J2789n4429j87367k72318k81014k49135j31688
16446I6818R3412L18903M01836L06215J50338L2871n8827j15470p8433J0289J5242
16435A173194r5596k15404k56340k39544k36417k21409j47641n9199J7642R3484
16425a87230J41424J40725J26852J08473M0443n2181p9907j5670Q0701J37371
16415D41001J35722J23223J38626J57555J42526P1771n853k1601k2426p6113j91302
16404H93129l36938m37772m30911l06456j24828K115M2530O9002R4501Q9055P0291
16393c76282O4940J03129K21388L33372K69033P0040q0376q5718n28M6385l9195
16382E26188k37814l82747l14227o5872J86015L10989L39337L50124L32376K87215
16372A331584K86609L15366K66832P1100j97644l46072k88614j07673P8929J84005
16362A594422K17920K43695K83147L39407L37584J67006j29496l76117m27594
16353B249974k76422n8791J22789K64143L60574M14151M74012N49161O12629
16344D712220P22691Q93925J020507J030015R46833Q66336Q90326J048156J288408
16335A3419417J543607J764313J879100J875187J865323J893756J791440J384661
16327B7416804N97783n07503j693517k692776l305048l432024l131848k582190
16319A0669681j964503j438809j112371r49095q45105p42603o19668n03461m40103
16310B053963m37464m72444m54095l17561j50607n5211l1314n2379j19637j59304
16300a96053l8935J86087L23814L21058K45064J27332l8303j85889k15203j40437
16290C88535l3887Q6066J84013J86066N6425j48750l01539l19601k55563k02957
16280c61192j97639k17132k30739k07184r8319N6153J36998J22623P7103O4767
16270h54561J06304J51742J20400M0532J6604M491j16834l04487m37849m66094
16260a739752l43309r2624J34940K61901L36458L69825L15452K03638J11066
16251d42405P5818J19402J94967J76846Q871k17536l29570k53439j04514l0446
16241h02006l3248m3597l3521K0194J37024K43211K41880J27553n8999k52231
16231d53740l28050k08827M5992L06568M56845M66583L67400K37288J49792P2968
16221A112819m5061j81393l19927m51492m93663m24687l19250k10810n7879J50297
16211a241046L28641M27921M55167L66671J58956o2957j88898k21327k38678
16202b15550k64712k30750j28723j0700J27736K77599L75364L65133K88876K25607
16192H09880J47398j500j40286j48223m3296Q1124K04177L37894M42547M43491
16182B133206K93066K8639k43193m13720m39660l94861l82595l71230k88843
16173g9191j94726j83855k44956l07365l11504k10019n742K37343M41150N32135
16163c26730M51789K35360J7549j03401j97614l51291m62324m35281l25875k50336
16153a748154k81510l59170l87389l41088k30416r3642k3494o4790j10095j01578
16143c741326j25094j62155l5614L23565P36383R60941R80082R12958P51702
16134F01442M62162J56147m8330j57643k10170k29090k54699l00095l39279l62925
16124f82480l80145m01466l73601k52329j16390l3578L5828J18341J65000J82779
16114a738041K61448L93761M82645M28282J97709l7965l4988J80443L44424L30625
16104H08343K09392Q5160n064o9173m5286R7584K72580L92249M33898L63446
16094B543129K16873J13643P2122q525j45010k67160l65208m29329m64785n34470
16084G31280o03472n72865m61044k90815m4086J88238K69977J94398Q4102M2217
16074d62070P5936J28182J32456Q5156N9194Q7249J16850J37868J89504K41159
16064G91484K33164J30822p2088k90169m29368m81635m43710l05156j33105l0585
16054a030346m943k2902k8854k041j0341q2672j73305k23793j99304j52330j68766
16043b099597k51206k69558j28447P0136K03394K69610K76100J95545Q9060O1858
16033a583105J22247J73010J13334m4153j99839k82986k65892j97214j56481
16024b321079j33164n6471M9966J19578J71424K47254L36705L90195L53018K44371
16014e98203J38755N2768m790j5695K556L0616P1931J16533J32281J11024N9766
16003I7542n0850k43191m39677n43015n39032m07449j69745N9940K09389K46339
15993a779749J57034K1822m3492k7757L8115J53603K96034L87232L64397K74255
15983a58506K14161J98507J69648J12758P8885J00761J19495O5372k5043o1274
15973H14764l8697k7032r354R4929K62144L78182L74781L05567K00829k3302l50079
15962A982732o34625p72232p73827o78607n09692l28071j60195P216J29911J96163
15952a541227K79821L49571K83168J25235J5876k6883n4812o3820l4801J7445
15942f50427Q6142J68254K17498J91602J09126J929n8542l8960m4626j34515
15932a52519j80172l1624K69324M79328M41874K72453J31538J6801j29402k43478
15922H74123j99149r942K08026L75007M29043L64423K50225J53277Q3109n257j04228
15911B418657j66584k00162k47914l35172m33762m40175k96132p8235J12381
15902C32902J93255J29177n5935k79817m19214m06777l04843k11461j63909j53519
15892a340141j34130q5871n1744l1196N1962J84690K74414K99893K57611J14327
15882d60185p4971j67876q5219Q7174J91982K00846J89326J63364L9343j60261
15872g6477k79717k77152k31918j95944j70575j39091p1541L9596J84799L51641
15862h66379N10802O16307N83895L72616P3852k11332m29536n55370n73087m32495
15852i10727j14799K33263M04925L90304L39874L12608K80034K49806K18024
15843A403312J60559J22734J45512J80080J85357J80926J48010L8315j63181
15834B401624l58122l89413k21872q917L0359j45334l41355m26075m65690m83658
15824d08453l80178j42083J30343L36503M34842M26035L16579J71685R8389P1069
15814A054731k8408j29985l3757K40312M70948M88106K82940j1526k27712k97531
15804A808118l13820m14680o11333p95225q35464o78526l75923m1181J80847
15795b077187K02451Q3941l5922r8303j50066k27091k61715j77263r314J63421
15785b587048K90437L28690K87500K30040J88400J10150m2347j78865j88395
15776a561438j03579j1604P0508J71551K98299M00922L75164J91957q56m9790
15766b18866L3301J53230K72236L66262M18971M12303L06185R9977j44399l43877
15756A355323m75382n25731m15654j82951M6120K41882M33259O10946O71158
15747A758970N24226K53401K6316j26526k71313l62933l22392k44191k56436
15738I79122k83888k08807l3073J61102K53369J70467k2724j95455k77387k88963
15728B53763k46212j16821R2330K99579M13008L89821K51048O4503j08024k32150
15718A060845k66729k20748j84061j52344o0421Q4820K34743L05205J60793j40775
15708H21328l05096k05837L7576K75859M15993M82251N48055O03914N93780N33836
15698C801659M46613L04710J30834j3373r4543j66033k90053m35568n21918n07255
15688B655073m56843l90201k50564r0275j5633l8285q8097q3544p9846k02525
15678I59260m04211m94296m03092k73374j90811q1409O3455J76367K19142J94120
15668b34849J30024P5068O1701P0522P9993P5388J8968p3983j18760j01179r5627
15657a12734j19973j14455l0858J16517K32381K27846J41863Q6266J06063J67468
15647G00384K04506J82263J30864M6843j02329k54667l03145k26793j03969k7611
15637B46346j4921q186K3654N5919P0740P5341P9474J07876J97564L21106L41913
15626A496826K04066L4818m9347m3708J2357O6535Q9558J09542J14752Q2672Q3065
15615B201136J31352J37202Q7508J7658j19595k76077l23489k42039j06324O325
15605A513657M2417o349j10969k23413l02843l42632l36138k57816j18603K2039
15595a20650J03882J01004O8019M0118N220k3338n8712j43200k81059m11357
15585g20073m31151k72744k533K17408L13528L49829L49501K98524K29400J41816
15575D73505K921j61461k90237l98907n08967n28767m00977k14954n3130R7124
15565a983850K06812K25169K00278J73543J50232J53785J66986J29837L1824p0625
15555f16009j52364k31439l01959k91758j54220J09046M42779O89508P15285
15546B08869N13480K06746m5196j64707j73672r3314P2298K67387M24769N08070
15536A724730M97823M11032L10119K74263L31865M13608M19936L44690K78998
15527E007064K54038K46223K32715J44792n3179k93303m71483n56796n85760
15518C924311n68669n11095m77056m84850m52251l40685k09272p6375P2296J73155
15508A049509J47757N7304J7658J5316n8280j82745k46135k53510k20991q3887
15498B41996R2574J58153J21428O8442K8203J3925L9243O4070O7455P0558K9729
15487I95776m6056n1594P5653K98486M88905N86584O69662P53657P80492P85559
15477E337124Q38794Q44458O47940K88551p556l9268J30777K98739M08171M98837
15467I246567N74372P09857R97327J373293J766011K116780K225613J980950
15459B0990770J493439Q02428j63693j289789k216426k635051k519105k097364
15451A2365209j702424j483167j336660j157524r52130p71133o05797m17508
15443C938866k65766k25257k14169j22499M889M3225o7358k57133m04052m50274
15433A980472m09850l22662k14400j08760m6269n8696j35970k25830l04938l68771
15423b15674l52291k03114j6763N5249j9566j27722j60429j04064R718J62985
15413i71671L28556M61853N21318M68349L49601K39189J14695p8368l08422m79738
15403F45362n23850m27399k77630j70735j14978q2600n1451K9748K15163M07122
15393c51248M17102J83295j36377l30008l78568l96891m18247l61463j88459
15384a960864J6022J44713J85376J80629J04027n9155j98061k36080k40247k83105
15374b346745l32088l26529k90593k56728k08954j57399r9424J7112K06987M01585
15364c392776N32345N64995N08666L93658K59340J50943R1465Q6817J06196R8103
15354f00248P3750P2456M4294p3739k05043k69266k75863k46360j76212p2180
15344a728411L106L802q750n750l1274o1647l1497O6228J75914K34828K43503
15333a139948K34309K04530J38744O0099k7131j10243j57058j90064k16934j63768
15323a367464m7833j0216o3567r5735o3504L4719K40160M93411O32424N77370
15313C29765M01857K23149P6765o4690j75162j99119j33273l1395O975m2326j15104
15302B77442j79419k22325j91539r8272k9046k4081o4362j59496l05195l99143
15292a395436l59954k66630j97923j05155Q371M7154K31k5320k136K1040P4387
15281b201371J79455L08033M36556N36934N65531M85051L28146J86877J01670
15272I26882L8786k2780p4642j24232j38725r1874o2077j21276k39807l23261
15262b33006l05729j91334n8630J9928P0254J15772J12885M0804p6829j92485
15252f98370k27813j38869j353R9667J62449J95684J74484J13933R1496J43765
15242h4927J90569J52666M8027o2376j46258k32710l19987l09466k02108j38467
15232a105037j37068p4780P6770J97749J93771M1769j51863k13597r0937J33976
15222a129247L22763L30258J50381o4809k33816l83345m67254m13628k30774
15213b119471J6260K72419M80831M92516K41006o7227k08205k23996k18822j98728
15203a533417j74242j66597j54451j13863k6529R2362J38756O5833j5781M2066
15193a845863K41696M37120N23280N06337M34200L54015K83562K16582J39151
15184A290080Q9820Q4346M4261n0570j20356j31827j51985k24845k60178j32337
15174D36409J08475K63983K17211L0275j28507j29739p939R8488J33720J39707
15164A162083J46152J25349M4514q1969j64081j79264k00402k39167k67237k74499
15154G1479k26926o9052K15017N06482O50605O06815M37611K34265J0644l01605
15144B135335o60256r38939j074723j016105p34221l26088M7973K92601L53735
15135a920688K44448P1533n5056n9797P0642K70942M26552M64355M27665L72961
15125C13557L20073K85686K51908J46195o2511k97157m30745l53030q5044J80763
15115B69695L15189L43873K92429K09259J63980J38017R3669Q6051J26786J38490
15105B177438J08522J33831K84871M76180N54908M25032J56271n2851j18804
15096D145398j47786k40414l62503m06497l33211k06179q4359K9940J21878J69787
15086B686054J46932m126k02919k64746j71791n2158n61m3869j42564j99241
15076A751011j42133R880J38112J44278P2148O0377J51772K42802K27703M5112
15066B701062k53053m93710n47148m15396j93273k7937Q420k9170p1583q1778
15056E96434q2180j04420j01226n8496p7082j68420k10412j64973j16276j27232
15046f14283k20204l15245k94297j85425o2574M4933J00416N0625j20439l52514
15036a969007m76704l48071m9806K02617L45607M26991M07880K67855J14588
15027a078050N5796P3822J24665J95383K71349L61683M37117M15335K50772l0788
15017A077084l10688m60720m45677l14423j65966p2671j0804M7427M9915j2784
15007f19307n3572L743J49372L16562M59742N30996M53403K72907J85986K43674
14997A943506L06781K83763J68641k7977k38064l54575l47330k97139k64313
14988A173293k08466j15678m9182l4308o4817j52699k40135k14020o3301R7167
14978A27854J53351J64625K55276L46051K91157J50615M0729l0103r3048j58666
14968A247841k15122k21308j36815O727J16923J12778j985j59127k76139k92864
14958A80909k44550j71727n2691R9747K08704K00849J14586K3234n8339j23263
14948A77459j48690j09551n29J29956J84205J11094k7361j10572l4746J66789
14938C38054K98885K12710p031j63082j61428k0635J81794L72785N13253N56065
14928B121370M58781K45789J6442j04900o1679R1257K08500J57150p029j54739
14918B970942k88302l81158l27962j02788K50395O02990Q03054Q42961Q24385
14909E194517Q39506R44593J141886J379852J616468J874812K224757K658154
14901A7874545L104965L494244L600622K984626J314755j056799l058921l902426
14893B4355611l708857l059068k462682k139267k015068j904339j661883j281796
14885F122651r39209p80611p20883n67898k53127J20466L96819M77972L27037
14876D183217m6213m79726p41575p74719o64641n10715l93293l17463k61677
14867f805k28052j63436k7371J34877K59525L03129K66565J71176L0799j06108
14857F34299j88267k44358k76994j90530M3647L25153M96608M49659K02885j08860
14847A143242l25677l98497l77371l13061k28906j53231j20244j54119k12156
14838a140020k21173j65496l7100J62669L78736N15859N27109M54657L54538
14829H29779K10259j0989k41273l75262l88594k99354j41946j105Q0731J29254
14819b08500J48349J49352J13997J3857j10463k20164l07397l12485j43963J68768
14809g08649M64283O07128N67000L96954J84480o138j46759j99216j52197o3179
14799I43707p845L721K7173Q1113J04827N1233o3009k26764l99595m76721l98512
14788c60672k40564j08652k4151L4521J00179J94002K90448L18927K27689R811
14778D41538k99552n83994p23914p20733o13578m09361j88638m7332O2445K31439
14768b851680L49679L04863K09589J86200K10953K23937K11307J85677J41010
14759h28465P6017J9805k6749n6807m8956j9163l937m5678j62841l09466l98495
14748a804735m11728m07433l78980k72215q5197J30802L29479M93580N71433
14739a834994M99992L20316J21672k9359q5453l9954O0471J52594J88556J20709
14729e25450l3037j65763j80935j26219j39822j99343j55850J6812K07669K86114
14719a015824K42352J57823L6366j27687k35215k43529j98837o8552J64966L90559
14709h97578N00822N01035M08954K04182m4462k07014k55867k29400j44035j2745
14699a76108J23651K10571K10551J56512J19436J05663O5935k8344j57115k83466
14689C47286l70910m14375m45210m37711l23700j08520J07137K06463J80681
14680a258859J32746J16377R5616N7314M6378P4317J02309Q4820P448p6865j10421
14669g28820j01155o9322K7004J93074L37177M09026M15527L82822L43841K62719
14659A471893J07068l6346r4024j39184k56198l73056l39670j49724Q0608K65673
14649E37040L62214L33496J56928j09418l34664m45288m32568l07035j58526
14640c97821j00102j43301j83478j15510J3257Q0080M4601m189M9936J67686
14630e88841K43404K45018J70959K3691j75831l22655k85990q5496R1833J30126
14620e53782Q0668l3921j76281k23309r6240J37442L16093L34541K06271j4196
14610b2714k47183l53212k78138j20917R981J02266K08860L37620M60572N44980
14600F42115N28932L71564J11473j81024m31463n47960m75775k55268Q711J84474
14590d4221J92661O9371r0763k34255l35239l43311j94086J06653M32423N84715
14580A43948M82244K04274j11149l13106l74413m07278m64466m67709l46488
14571a654143j80225n2741N7815J29270Q4718k7224r6400j36145k08122k84424
14561b367621k73535j75771p3105L7779K31103M94972O57562O02548M04538J66439
14551b95091n4404k27237l53578l73528k14418L3031K42448L84365M08317K79378
14541a70717Q4639q1221j97283k84818l57310m09417l99127k74196p5967J07039
14531b058378J90982J34808j8413j73196k73412l09864k53345r2303J10671K74208
14521b468242L25287K06526K680j32050j67438j30892l0124J13008K19197K52606
14511a809442K55120K47755K16727J69439J49038J72349K11814K08714J25200
14502e3286j4584j12634n5255J11871K16699J75293K9836j56101l24059m13180
14492e95400m10827l44077k37515r0833Q2033K39284M07096N80638O12825M21534
14482F64758J57578M8438J48919L40138N04819O28922P23992P45758O59572N33082
14472E155976M96669N92810O81233N93570L76751J73961N3606O9582K16606M15328
14462H826092O40397R34716J286404J595734J788984J898678K003563K061039
14454B1035607J864583J259214K56503r64332k064957k753184k974792k834992
14446A2823650k462075k013115j612115j296602j057470q45113o25854m01518
14438B509788j69206M4052J43652J05153j0423k10598m52684n87751n56382m55689
14428C59912l62918k50267j06558K2020O8983P770r9861j62231j76498j72432
14418h72080j02505J7171K1508j24983k69267l36005l15084j96167K2454L12811
14408a842147N48217N88534M48639K81153K16717K81402L95408M11228K78038
14399A607189M8876j91726l39802l98744m44248m35288l11806j30456J7450R9311
14389d79244J33249J49108J60593J66254J75136J58512P1424n2489r0695L1947
14379D23795K47119M15834M51346L69075K18797L7756p4425j8278J52538K97383
14369B520940K97515J34330j13638l64767n45348o02432n67925m95294l71734
14360a08353k56349k51000l08137k92744j80857m9154P3779J94637K66780K41957
14350f69441J96528K40914L42209L51753K17926R367j50561j33443L6649J52072
14340E93973R3488l3348j25178j81449k03463j56535k7599J18915K13801K51587
14330E44192K27173J46625K7166r1439j68891j95803j63129j17718j48827k45598
14320a86249k85040j93141n2562J0600J2742R6452K82910M28055M37117L48782
14310H99666K35523J41725R5574R2205Q7699M6052j1410p8657j84041k56073
14300A068263j83250K1329J99150K52199K58462K88001L23220L11927K35234
14291B774535J11987j5971o2359k3630L5819R6770J27336L6373k29885n15861
14281B335114n99588m59594j97304Q9565K79850K98180K02596N0131j38036k76879
14271A584035k60724r9990P8349J76774J97076J68367R7554o696j26715k65293
14261A542737l92090m88657n62362n60629m58845l33918k51831k08000j46750
14252a860345l9381Q6140J86192K43476K92727L33143L31315K94355K31793J48436
14242B47851N7042j3926q0500k00551l34259l34661j45011Q8497K03799K28167
14232b83552K31194J86108R0121j7116r9919j22375n2400R9017K23335K08341
14222D62754J02001O2767J62182L32246M51940M61820L79245K47304R7693m1378
14212B718574j94317m16128o64487q38357q70210p89196o73954n01911k27720
14203b457706L6470J82875K69454L30414K86085J73802J34060J80101J84194
14194f80251O0351j15752k18408k67698l49946m12025l38247j65632j6689Q3428
14184b420869J91255L45266M81560M93449L95217K85474K25354J90928J20409
14175C08043K919p1648n6092j4001K2737R5922K43700M29332N53939N36676L72222
14164B423749J33723n9696j74043k56806l13451k82785j22418P6254J74803R3009
14154A692339j21246k75424k61532j76820j47525j61563j39442p4213n239M3987
14144C73322L9037m2714j49896k40017k72771j75665K6837K22360L15723K90667
14134C86883K36076K31486J94372J711k98553m99769m42982j95528L6561J04783
14124b44960L5742o8402j44193j43610n1748N8035J02512R3882O6451j1403j61508
14113d69202k96198l00673j67819K1528K03693L32608L42130K08401L6376l7473
14103a26629l6351j36738l89710n91764n50628l03813l8018P2425l769j31083
14093b236078j33415L4894K59041L94490L78770K90733K41154K40026K31721
14084b98664J86582J64889K18944K82066K37493P0340j41808l11000l68456k98116
14074b57730j80574j06269j05563j37736j33287p5711j0630J4166p13m3817r1642
14063a129506j00122o7302l3041r59L1777P7793J42698K12769K75583K71053
14053c19257J68304K5647o9947m5607Q3039J97101K44218K87271L06139K29903
14043A106811J09775M2788M6894M0457n2768j74024k13389j37030j4497O0678
14033H15695N0820j8216m3682N4479K18967L73499N32089O56140O08724L44233
14023C592748j3676l26710n57025p08455p78235p63422o60970m86468k94819
14014i97032j52138o5970J0751J05685K46041L82054L99751K68714O1800r1495
14004A68161j39303j47532j50545q9491K4802P9132L5332l3944l3237N6279J48895
13993h1451J50275M6291o7378q3787J4667J62163K48318K04642P1125m2656r0597
13982E31612j12480j48537k00866k07697j19484K1633J36789J81774J46605K2866
13972B52215j58855k72272k07657k0726J37773K25868K90770L07654K47770J81372
13962I83912J92337K79215L55499L23416J51267r0492k86736m01972m77465n10884
13952E18097m02249j40985J17180K15383J49542O3450Q3210J77509K32881K12382
13942A226400J77544K04837K67651K57892J39696J0030k0122K1581N7001P0429
13932B412939N5211n2705k25540k90281k34931k16403k99463m12394m34086l23207
13922b0860j69992r1351q5788p4742o8860j20449j76461j44712n8188K6415P8127
13911i06861M3301k2844k0542K8093M9265K1548M330M1178O5623n00j13834j22893
13899i34136J7475J61223J65303P1282P895j7195k9991N3103K71614M60446M21227
13888F48246J49589j69971l04736k47841j85137j85169j89232j65728j42991
13879g92970j09360J230K21340M97899P22884Q14420P64295N78956K77829k7902
13869B948621k17992k61089k27045j97231k08471k65277l17725k98033k29910
13860G25848j81644j59374j49052j91688k93410l53115l21534k41865j52669
13851a318503o8261p05K8572j2428j20348k32898k78122k10345m7723J29797
13841b130964K77494L76570L69795K44531J07010N7119P8145J29364K46228M08638
13831A63930N02149M53071K57255K741j80045k45526k33230j69218q8328j0919
13821D51880J03147K24207K67281J91714M1896m8448J4157J73201K64713K60461
13811A944209K78959K98059K11979K3675j74743k87961l35667l91431m40106
13802A126973m33015l61454k57811j84204j67753j73594j52814j07679p4699l7512
13792h23562M3365J36454J49201N6073o1704j15870n7848J10244K84920L30272
13782E1545K20674R7758R0260J90871L35318M19809L43301J29151q9675k06644
13772A582368j66278k1676O9932O0988L4230j2832j73077m42840o73799o97038
13762d40022n07779k42416j2262J15684J09604K5632j6626Q1444L12700N47482
13752b6559O15781M69851K42482O4131o9769j73608k00204j34863k6113O6814
13742H27943J05881J08670J11600J33362J53492R7345k9092j06305o3935O3434
13732A402395J89533K21408J59911J20933J81543K68958K90466K40028J22674
13723C197849q7895l14134m02886l42068k67884k50039k50411k46424k00868
13714H35240p3215Q4376J91253K34967K31067J58526K3066j30778k53279k76838
13704A024385k02885j42948j31498r3603j4045M4837L1522l7317r0710r0539m6772
13693B50427k6705o6403j23567j52282j58904j60504j14562j7317k2471k03881
13683g96169l78637m04342l13116j81674m2820P8691J15712J9357j48300k60039
13673b311337k32112q0849Q2721J31326K2809j77334l59413m15634k79145J690
13663c617278K93074M98534O16932O56971N86798M72947M13473L78591L01050
13654F01092J79460Q4630R0005J60899J86701R8961p2907k29361k87041k04129
13644F08310j7134J05332P5645m2508j76767k81428l31570l10750j80507Q510J06502
13633d36365P8189P4380J73737K42847J61144L0890L8411J86471L06316K66186
13623A122206R9581m1779p0186l8384K883K9963p564j28631k69719k99145j50602
13612B48623Q5729K49759K53751J54297N5786m874n8270j33832j93890k27536
13602D29543l03800l97462l62206j68440L5182J11460M2304m8933l6816M8085
13592f51083J05572Q4211j4599j50577k69314l24171k89505k10603j96604k55348
13582b172021k59392j41327O1803K69786M12533M66652M37833L29566J74317
13573d20250P0138N3856P1962R3594Q5772J5536o0878r9058j54254k56811l91451
13562i91844n07875n14573l79921j20092J88710L74196L37458J77736N5288M0981
13552a339936J56251L72821N93312P02108O36598M30121K05306P5895J9529n2211
13542A799794j84075l44110m80443n56503n28438l71794j46107r280j4966q0653
13532i16575j46191j93391j61927j8662J56599K90050M18458N54866O11348N05907
13522A100482K19937j68961n25790p35146p33599n75320l80520k00078p9370n9755
13512b138120m2805J35620M32154N76496M10323N7727k16593k44250j05925L1398
13502a103975R9101R0028P76j65174l17060l41535k40526p2810J35019L39722
13492a576434M56408M03144K05831J6649n9344n5902k3832L4614Q0007P3591P3599
13481c71669J65400L14511L61055K45001Q0382m2109q4729l0649P8704J55438
13471H71335J41298O3504k7511j46751l04174m27065m23365k75316o1782J44154
13461d45673L18677L94498K91879O6420j28331j98411j75595j83586k68338k94994
13451f23454j70430K6345K05672L25759L36010J91652n5967k95394m46107l97428
13441i03342j13895K26708M08871L91402K90419J88755M6717j46825k81608k62234
13431a55032j70608k11822m03477n15228l83231j11816J04649K46210L93301
13422a207054N06658M89231L37226J14756r8966k65270m10038n09391m69597
13413a512445k83305q5642J6482P4251J82412L17694M07613M27022L49428J50812
13403D4322o5984j62483j41736o5419L3817Q9771L6229p5646j29512m5752J26186
13392c56207K22281J61048K0874r8423j21068k3295Q2030R1218L0341n1994j09152
13381a52347r4941m0516k1050l6787L351J58472L72525N27498N59686M47105
13371A722996K21377k0756j75487j15446J55833L53670K32678j27362m46615
13362A800888n14421l40094j02575K3055q958j14677j64511j17416n1183m7047
13352C63061j18333k12295k41843j60134j9071Q2326J00072R2684J32893J94057
13342B13417J51161n7436k92123l86999l17424j48288L2748J40720J54543J29403
13332c80278J13439P2627k965m6269l2858m9736j72375l51323m66317m28796
13322a744851k63389r9694k6971k1310j7449N9914K39322M38442N41481M85264
13312d09241K85481N3689n2321M7652K75081M29610M07258K74709J05716r4250
13302A323384k92315m29929n14925n29798l89028j07305J86589L86762M54174
13293H7609M00612K93724K15533J89542K32064L27508L77375L37602K51618J17645
13283B830832m9057j76734k32339k41826k65680l22762l27578k37665j40445
13274H36746j10383j11889j07588j22285j48014j07210p804J9971o2442j46486
13264f7384j22561l0911L1242O6360J36097K70032M07983M27516K56639j4254
13254A360759k48193l96639m66601m72330l83894j99911j2716J22651K56182
13245d40692L97612M70175M36374L06663O6873k55200n19297o40380o84816o83349
13235a546037n70937l28763p0383M8077K3369l1357m3468J8689J38075K25669
13225b137066K17296K00974K64496L36717L13660J44994j01548k94856l63830
13216a419163k95050j35259M5081K16735L56814M00670L28263J74627j9219j53808
13206e00309r3923J65920M07788M49243L80775L83222M68326N01155L95933J79547
13196B737677r8469m11845o81798p83064o87167m81272k15056J10858M27329
13187h2807O42463O73813M64828Q9449k62320m82094n97567o14155m85404k19132
13177h72926P1867K54937L03500K87015K35881J52838R9622J17124J59696J47764
13167I57318L8996j10637k25948k89561l02941k66814k05514j28829r678R8402
13157d45206R7255L8502J8529J1608L0761J08826J22859M083j27297j39675j779
13146b81534J98418L29787L36991K38183Q8048m9654j56043k48450l08502l12861
13136a65617k68687j72488n7455P2957K24401L23701L28799K99090K99684L15817
13126A200202K80249J96970J12951O2608P2979J14794J39976J62105K11235K48198
13116B802267J71850m0414k50183l65795m24273m43778l95610k88271j97415
13107E68378j90652k66498l25774k67473r0301J34760L50008N47471O48758M96170
13097A604847J00458l16447n51065n76528m68556k62218L1702L13460M48054
13088C23707M23822L28256K26144J27216M5003k9139j23210k00901j78388m7080
13078H95430R1605J71025K24296L18635M58771N24501L91734J06011j88240l81974
13068B611794m12065k97027j60459j27236k01623l15710m09945m37541m12937
13059a62749l80125l36805k75475j54953P2716L10522M08532L58762K52038J48648
13049B41111Q5167J26970K94580M79129N52256M58351K05760j04163k96783k74228
13039A768150j16531M1304J44875J62854J03071N1771O2206Q2023L3780o3655
13029B269848r7672k7445N4217L9686j24960l76905n49336n06212k87819p6311
13019C17091L7007J01041J34564J08491M8761K4058P7794J55482J85257J62060
13009A351606J08807Q7065J17483J44436J72110K69951M12976M72615L65517
13000C502566J36403r8203k42156k80500l30209m85774o54607o50413m23422
12991D73685j02531J61274L13441L69321L13055J06101j69466l49671l56142
12982G59067k26354n8320L8627K9033l6398j08514j89572k58343k48059j36082
12972d34915N1760K41796L61086L74075K74024J40395O4181M6785K2709j2223
12962A129673o1436j74644k73804k34592m6912K04376L95936M54884L75436J80156
12952A949073j33642n34387q33766q56876o53426l61976j07681M4784J37559
12943a350338J94494J87770J41456J02047O6262n291j11752k07935k69778k96958
12933a550023k73753j98348r3676L8615J88082K94727K81904J74729R9842J30452
12923i07449J99039K12856J60767K2404k15479m03953l71920j94968m8536K9080
12913a518159O9525P6044L8582l4915j02871j11755o9572J2377J40254K44287
12903a256203K39195J40100O6130J28954L02081M71181N44115M98910L75917
12894A510380J98261m4962l12791m91620n02520l57310j22755J27945L66146
12885C70774N32027N19346L25678J10999J9657J6671l3698j73060k96903l53220
12875A038271m12345m90844m57101k67270p3473l44m0284r7063j12971p5087K2626
12864i65885J15551J40388J38347J71094K12560J78172O5143j1403L5969J75548
12854B55484K81989K39702O4403p3480o6670N835J7422q3996k43403l65195m21846
12843c89755m29265l79318k62437j19934r147R8567K69719M67941N50695M28750
12833B25816J77150k0984n5633M142O3273J33775K46072L41150L20552J82574
12823A617887J8478p0953j01627j69834k93839m04217m06493k80968j38948j08181
12813c38695j63482j46686q07J78434L14251M05077M71484M87454L88691J69076
12803A764797p1154k06218k06597j54595j08978m1408L9986N9262o436j26598
12793I42061k64629l60489l65190l08762k52381j85083r8092q2863j86006k75484
12783a436918k44374j39055k9779M3165J13699K43294M05071M96285M13508J71734
12773C6630p7411j82667j54533j47688k53751l92472m07976k35738p763J08741
12763a714628J10933M6655n6435j22614r6594m8723l7155n669J29807L66292
12753a428131N49801N22393K92607J5230j66845k62822l17945k76607j13037
12744a185356J05558L36604N18845N89850N61553M47929K30971n3433l08032
12735A244489m51814m51753l23120j31027N8218K04325K98104L24154K76795
12726A048371J89034Q8241k6914j41857k08233k00119j44011r8256j05073j54158
12716B47025j83401j37275J2701K14463L27011K89044J47077j7130q2615k0702
12706G96198P1753Q2597K610r6025j92688k99684l45597k19098M7367K70133
12696A17566L06537J94498N1431r0585k22719k55408j43163J1992J05759J08565
12686A84473J195j35320j14820N5877J60768J17383L5080J9401M5920N6539J25227
12675E51723K91559M07249L37169J35563n1224j62337k18123k40902k03485j06391
12665G40801l7984o9510j60552k19227k14977j44194l5897J4438l7128j18322
12655b82552j35270q3006m1421r8772k03911k15196j18960J0871J07381J58340
12645i02496J98877K09419K10285K92374M47816N18389L85897J02336j83921
12636A278976l65312m36270m14235l38186k86108k80155k84312k59622j90535
12627a575759j04831m6534l1912Q938J29004K65847L59748M05389M26951M60056
12617B96897M64484L71298K07625O8446J2643k3126j59847m14381o47678p06475
12607e30114n96519m35548l06864k11216j10835l2705l6660p9953q0420n052J40279
12596b285607L08335M37186M59765L40142J69860P1759K7275j4474l2158k5736
12586e43653l1437k2252Q2940K82005M39316M12505K16482J7154o4450l2772K7320
12575G83158K1290p6219k03987k86597k80484k17162j78077j80018k18313k83094
12565a119503l03657k27531o6750P0631Q3712K2592k8811m5108l3513J542R2681
12554a553715K04236K44985K11539J09191l2775q8068j2187R0933J21772Q0756
12544f23333k105j30864k71358l58748l47058j99935O4308L09346M10561L77197
12534g71989K55856J11839R625o8592j41746j75092j64980j61093k12421l15423
12524a634016l63634k94224j76696r6710o7911k8465L8042J20395K25720L22630
12514a954869M23906N46883N94817M89976L02622J65365J44789K05038K13509
12505A132036M1225k41076m05387l46136j28438J09881K18675J24485r6410k94648
12495A14207l96996m39162m27136l45854k63656k11075j64777j60736k01484
12486b496669j85322m6712J29757K37842L08765M16327N20907N46511M76151
12477i2443L14515R5932r2709j85682j53053o367J65035K78920L31513L36316
12467I91977K93171K10649J36163J04715Q4992J5705j34232l12173m29005m33311
12457E28651l20882j25234M8952J02260O1580l4021k07925m27606n71379n49960
12447a495564m12250k58685o8027K04364M16350M22077K89105J18335j15760
12438i00055l61561m43750l13336r5772Q5022J56254P9091n4866q3073K4910J60732
12427a746404J89810Q0953p7721k22475l29425l65693k80893n2936K12730L55947
12417b236107L03996J37816M1092P4627J30276J25348N0336n4795j12391r6119
12407a635921k4172R5564K53356M00290M47434L49488J57943k6025j48255j83682
12397c13980j01310N5792J77912J99052J53172J30371J53300J75763J74748J76800
12387I81620J57705M5723j17037j90227j70807j43955j12397p4117o2167j07500
12377B06841k34595l61355l33630j21339J55638L24218K80930J43774J42881
12368B03363K93907L96619L30335J01909j95762l83856l84006k37654k9652J29904
12358B25107J83644K12056K78209L02678K51080J73450L7705j62837l36165m30100
12348G34827m84869n28533n25891m46632l45036k66591j62464n4571R588R7156
12338a973016K66287M35195M87651M19924K66486O4345o1780k1327J14269K18278
12328B16312K42032K27758K66924L50125L42813K09928N2925l5179o4745r6105
12318A712788j17150j14073j10469j21046j62460k21074k22786j35854m9027m6471
12308D12378j05638j39305j12030p8127q6058j00088o1487K6276J08795J64287
12298B9003J78654J25952O2346P0443J32233J77981J57921L8762j74130m18007
12288C81158o03542o87063p04428o39532m33039j02252K50100N00878O15450
12279a422270N98987M67928K49442n8088l37054l81225j79647J04590L59021
12270e98316N43310N73836M07090J97499J12797J14572J28308J36968Q6095n1128
12260A651031k33434m08665n02374m95882m77862m50723k98774m05K69951L42537
12250f04600K45124Q9072n7952j47666j51430p4894J3561L6038p699p4775j54376
12239h89597k35335k87703l17532l26465l01180k81917l16433l07866j53163
12230c417191R4878L03646L70643L30956K75027K36403K20313J95175J18406
12221a271744k9841k00542k63417j69079m7569j4747o1748j22002j33052j03009
12211b416750l2415J24109L31184M95281N64027N09138L44947J66149J02391
12202A88061J75286K67779K43206O5369j46964k57581k54128j80632n6248J14251
12192A58399K69543L17572K29740O2086r2356j62092j09408Q2049L45672N26478
12182A627683N31260L68188P5166k38380l73237k33030J1034J19439N5264q1503
12172A861884j71965j18846N0387J59314J01027q923k5936M6909K01725M06386
12162B501962N02339L99451J45674j60203l99889n58327o67475o42220m65574
12153F55738l01341k21715j50611n6088j4911o6212j39879j62270j86217l32363
12143i75869n63846p09186o49232l87455l4740K60047M35046N14957N05323L98309
12133a206646K17303n038k65263m83123n16761l58605j26680P2149J83479K27482
12123b261703K49160K74541L04293K71388J54852M0110n7639j36562j76024k07305
12113a544889k09329j12353P8419K80791M09666L91979K34252Q7736Q0579J53658
12103a49491K14963K39815J91898Q6702l191n5447q1268r7317j35643j60132
12093E0889j05385r013K4316p6169k66248l64437k33407M5937K71876L09624
12083c52017J51437r4989k64013k40671o3325J35580K55416K46376J01508j01546
12073b26244k96575m71496n55181m94052l37709j53492j2957K1771j396N2568
12063b474763K41357M44261M65840L00292J06935k4462j10250j43397j02844
12054a297031j7142P4280Q0983l4629j59941k00391j47208l6254R5728K32276
12044a409329L18226L18000K61509J57019J8311p1818o0885J3481N3468N6974
12034c45044J15400K08729K61371K61737K36725K04697J54231J02645R8128J38105
12024A436724J55964J05720K2696o5761j54538k30019l20995m09286l92376k58395
12014a10266r5068M9371J68211K39054K33278J63869O9146j9095r1664j22413
12004D84423n6741N2556N3623r6144l06807m71021n08824l76175j09672J49943
11994a184839K86350K98253K41641J34164q475j52977k79819l45585l10807k09883
11984a531977j01257l1221l4669j35282k62452k84796j89450n6017O6853J77129
11974b383139K56160K18855Q823k98184n73932p11356o33780l61466l706L02219
11964d179506M65347M82045L44901R4482j06705j75941j28048J1804K25741M91100
11954b474780O80805P23316O49721M79392K80851J80600K12144K76931K70835
11945A279815J55927N477o1705o5607p6529o8314o3334j43122k81554l53018
11935C28036l24530k77346k59854k42952j90842r5702L4967J31071J46101J35721
11925f15330J04787K7071n1167p5464n4471n4664j10681j90863k64756k58690
11915a544228j23576J7050K9317r946K4058Q7704R0627M5073J4301L8666Q3842
11904a247112J49312K64413L70333L76591K78617J18164o4802k01768k91547
11895b47799m12819n28438n32304m11637k35497k6574K75135O03433P51921O54181
11885a10398M79203L91514L99683L87199K69673J12076j4051j14837k18227k76014
11875A305821k43587j87061k28060l93390n53126n72838m68973l25342j86945
11866a853501p5953j2028L2475J00517J39811J08971N4267N086m1783q5816j15692
11855a743646j42268j64971q5375J09953K68270K24736k6977k89515l85870k99729
11845b535392n7996L11983O85576Q81179Q12158N21420J57446j30468k68658
11836C77248k65605k00194j09588J1967Q4383j2254k67030n04675n53106l66019
11826a804873p3498J05125J08752K544j48665k15111r9597R0595J92846J72975
11816a668907J12609J10424J86078K75350L29402K97824J21011j71442m22508
11807h30159m45550k38550M3687K61827L67879L76332K92605J36452k6505j20380
11797a82362j06068N019J09370Q9672p339q2032r5900p0260k6325K8192Q2587
11786b55446J41227J57181R0919L5818N7974J05872J43356J80288J96373J40668
11776I94230j6852k46506m55541n47564m74285k61474K5167K81086M26063M72226
11766A96550M39243L41354J91598O964j37561j54439o8404J6598O3423Q1062N3404
11755A029792r926o1613o1051k3027k8788j26036k41814k79551k77733k84804
11745c64551k58780k03499j62367j41284j17390o8370K8157J76309K85878K45001
11735e80896O9152n6988N152J46641J74873M7805j03362j32260n1238O3451K00280
11724b17390L05847L19789K60765J85735J46850J64408J89736J94403K15270
11715A765413K27640J73017R848k09628l14105k33634q9013J5176R0086J35122
11705A569922J19136O4469J6670k9704r1511j62951j77813r8381P510P5247J21658
11694A414252J81850K42607K79529K91000K93879L21727M03331N30794O83737
11685D642706Q90050J079086R71824M14015l51735r35613j152663j025034p58924
11676C773712n76623m76431m10002l67813k31341N3169L10224L89557K84559
11667B749011N2605k24135m66812o25340o61367n39986l17218j43049n9557J9503
11657b16345J26903J99976K02886J86293J95719K03663J71927J31279J32136
11648A334437J56568J30867K5104q4615j03541j1957J23032K24783K65394K28895
11638B288967J34417L9041J512N0442J18993J14537N3941k6954j22514j42662
11628B509720n388K06289L35409L33425K42982J35695J38731L50407O96389R88597
11618E932256J071824R67326Q34292O88036L37538l04802r59657j287108j277241
11609F002464j116401r51999q45633q23406q43419q09239o50415l56505J8834
11600c75719M13678P23358Q46914P86702O92689P24976Q66054J007420J092032
11591F778104J117332J118858J106337J015740P31466J68724n59649j143317
11583A0333595j335729j198959j008272r03659p77104n38275k62927m6819J03903
11574D365754J85547J95478K02876K26836J89259O2514p7297j17581l9309R5747
11564E289824K08767K65857L31100M50551N86313O56164O46863O39043O64195
11555I738677O99941P58288Q60765R86247J137297J366176J732557K259253
11547A9539201K926118L752432M717389N567428N926487N589750M730552L841688
11539E6591045L235952K428439N29372k129241l953340m368514m205765m222305
11531D3905643m448178m597942m529824m268649l846668l331640k865567k488252
11523A3528923k128112j767033j403150r99435n84869k95085k40341l72752n70567
11514E167579p31453p71991o97301n69437l98449k18878j49335k65837m70908
11505H93990n53456m32822k17096n1919M7640J44692K07732J83310J28618R3579
11495D44268O3103O3393J24024J82505J93564J58359K8363j71561l03027k85568
11485D97423j63991k3627P6648R4224K0505q8153j41257p5208P8049K19299K87067
11474G80979K57126J68753Q1014j0969j13332j94006k18487j83750j15370m1151
11464D10807K8682J09328K32993L39018K92601J24388L6828R6196J81646J70995
11454B023482P8037K339J7107J02261J50193J11261M3100k970l7216o9090r6445
11443B322059j44177k19364k65992j82550N3795K82865L44822K28784k162k61269
11433B156811m59738n72139n96817n32139l92411j96254J6787J69818K58323
11424a47759L87306N88452P00581N72272L10830J22200R1719J74184K75549L37371
11414C412705L54606L59144L57472L08702J64989m7367k39417l69822m02121
11405C898891l15969j78466p1627l2445o5315j19626j31106n6802J07231K61572
11395C296338K93611K34629J96020J96590K19199L23967M71536M86709L34792
11386F053391J53595L0797o2467j74147k47642j95032l9980J45799L07527L42177
11376F314018K17426N5262k9334J374J26357K99887M81039N92836N32628K94702
11366H886195L4288n8542J2710R8794J12506O9423j3361j19266j73095j15184
11356H734468K2767J39468J54254J34437K31233M75619P35128Q57181Q26323
11347A2310878P15006N86148M63783L53593K73794K64619L05597L33602L62438
11338A5969458M44112N59392O25335O33198O28773O65746P97961J007583J253131
11329B2584689J466539J552006J465035J255172J075553J093910J355497J772097
11321C3620498K254106K771139L354687M063415M849035N611768O291035O944124
11313F9759807P789357R101199J1001496J3369738J6084247J9228232K3000647
11306A69334723K7559198L2831389L8410240M3669131M7913813N0328018M9226557
11299D59273069M1475387K3979085k487769l0943898n2092199o1217060n9975389
11292C18011226n2887579m3929553l5446261k8401445k2878979j8578371j5128181
11285A00760857j2269029r929121q078610o640660n506091m567876l803641
11278D9965829l257725k917294k688577k484118k275405k092741j978114j854217
11270C0417638j592224j229084r25815p37749n86732m15896k21571m9825N3057
11261B4711799J22052K42133M15636N59838O97756R34454J260034J539000J661111
11252C2143813J673767J716098J834897J990651K183832K360546K373710K209612
11244D8486926J974522J778309J785359K121251K724830L476638M370992N492096
11236G2210923O955663Q788969J0870484J3131935J5642222J8590884K2266021
11229A68457101K6854318L2227436L7915317M3306443M7830282N0749006N0384523
11222D57724426M3524639K6717632J50054k9414660n2089935o2325884o1522304
11215C22763968n4482321m5475567l6890608k9607507k3721703j9061861j5359940
11208I8164461j2368321r993986q210168o896602n867414n001733m246232l580539
11200D1999466k998991k474580j977524j592827j456206j526978j612737j543097
11192B6816526j272535q64352m35970j64776j36736j75003m4458K21093L91466
11183B4335255L42806J74341M7782M0518J54581L36777M66946M69265M50577
11174B6818848N37912P29164R41542J104894J209685J324224J538340J894435
11166C6099044K402432L024503L700054M370916M946424N416279N974939O896648
11158G2831239Q308793J0159489J2384723J5051067J8286260K2163033K6696751
11151A85881355L1771496L7054478M2092727M6395502M9279899M9249677M3375309
11144D85100443K8225696L330060k5567678m8899340o0408830o0714003n4393123
11137B66673225m5787248l7358971l0058786k4036724j9183331j5384239j2469565
11130H2394361j0226931q508105p201924o157566n256629m447694l731692l136471
11122C3727349k671515k339981k112544j927450j766581j728183j859510j970100
11114A7351485j791828j358389r35399o68318n48992n38187n67956n77092n75370
11105I789954n99034o33178o27041n86573n14216l77517k60735k77642l90668
11096E523350m85952n01120m37517k94171j04924O1432J43961J44466J78529
11087D228054K68630K79397J83330P9841j7020j45916l37383n98899q18537q19691
11077B301806n74638k60751n2661M3982J07486J36736R5441L3241k396j7070o7195
11066A743981k29355m91302p01037o85679m33154q5655K19563L85628L37545
11057F0535J18521j59438l70263m02043k45816m688J97260L07919L09718K40338
11047E2043J83009J67660J66513J32684O5274M8575Q6483P2354K9597N4270R1126
11036A149588L2339j33455l15273l71477k59729r4282M9281J77013K37286J92666
11026F63957J18555O7015J6324k5867m7895m6623k5660j9832m5554j16020k67879
11015B70521m23258m42567k94056n6769J49867K29823J85956Q9847k6509j15258
11005d32403j21179r9592j23666j48147r6619k9356n8531j45237j37305L9125
10995a352910K95481M56613M54950L61191L31943M69504O19083N74414L75693
10986B585962J66903j9940j90196k97834l38558l64734m05866m48575m36584
10977B50578l39862k12042j58373k11424k57513j90351l3341J49106L11317M48053
10967b43852N09683M03837J27270k25974n26582o79249o96786o18891m24196
10958b374740p0407L68052O82132P32380N55719K85910L7812j71943l46703m40097
10948g41885l89609j79098J01434K81054K26639m7778l77896n55557m67657j84850
10938b335203J06459K95275L77531L64383K85565K03695J78347K07804K18368
10929i7776J52832R5535J66887K86119K68495J26369K6349J2994K4424M5629M1315
10918A149172p1673k90175n02920n78875m99667l84208l14949k61955j48722
10909a903972N6929K75656M19878N02760N27109M30856K30487L2486p5018q0560
10899D16611j1326R7332J71728J45965L2714j08404k55556l75354l82997k46269
10889e15556l7420J16406J36166J8404j99514l95248m05159k04298P4420K91498
10879a120301L56166K49797P5788o6088j59699j63600p3752j1683l6301q7865
10869a037538j25476r5653M5091K46391M08426M72113N09417N65196N31161L82766
10859A901894K20333O9931j23547l71441n81476o75154o92144o50949m69465
10850a372018j77980K8661N7664j2590p2650p9365p2106p4711m9656K2014J32758
10839a669979K68328L78770M10313L58235K54935J62694J16911R8656J02621
10830D81484J48252K50129L55294L77783L28935K73062J98945O9574l8816p329
10820B437313R1704M6402j69189l39905l52306l42379m01064m25431l00841j08541
10810A35763k9338k3728L8036J07153O9739o1902j60035j83888k07831k72005
10800e88036l87619n00808m51118j61379K31960N14903N97119N08742L39394
10791A03158J91625J22581J49785J94488J25724k2332q9018m2401j6293q4723
10781F32594k02931l17495m27967n52249o02151m86290k84674j40863j00637
10772b482663j21033r3546j975M7757J6712n8730j28845j39705q2021M7499K19924
10761b776626K74559J33537j9223l699J33537K84647M11750M76179M63374L53523
10751b68442J41707m1248n9357K749m3413j87474k73838k53002k11896k16914
10741a411128k26704k11187j87151j62444j79592k37381k26762p6704J80993
10732b738060M22971N35280M70295K70438P1062o9571k14820l79848m34391k85966
10722b352610k9080J65213J85591O6821o6209j42994j64033j25215m21J82198
10712b280739K90252J97365k2335j80503k02194j21890l7421m199M7260J74780
10702b139624L22718L95358L97664M38673N44213N95840N29594M03861K31086
10693A719383k8682l15200n15713n56552m07568j67419M673Q9208J45685J58430
10683A26245J10736N4741L2364M6625J00942J36774O6599p8491j66875r7600R4323
10672D26383K14809R8952j40743k77734k74082k11196j26982k2172J07774K44842
10662C9851L21073L06835K71661K60847K46214J98956Q6757j51001m53444o21916
10652E05833n61938l53082j32641o365K4496p966q0907j25653j41928k26497
10642a106648l43361l19556p6069K32604M06224L71903J66878p5396k12777k10231
10632a166429j65766j98649l06028l61907k29856Q1431M11225N52340M37648
10623i45991J87257p3464l12833m98033n67640n12690l73869j74384O4417K88816
10613b918414M80368O23946O71450N99452M45365K90875J65280M8407j1992J495
10603C96232Q425o6991k34100m54765o52344p22303o27654m47342k55788o3040
10593c119670J59371M07479N63427N31948L63615J86578J31459K32091L27962
10584b15740K43086L7997j27037j92080j87490k06638l14326m04052l30831j22434
10574a819545J13366K91254L42952K96164K56664K69104L04795L25743L40506
10565G21003L24043K16473M7993j11198k45331l45166l94032m48191n72887o79834
10555a487127o36895m69168k73368j19245k9113N0148J40956J66026J20141J13878
10545b423767J94320L08411M32111N83433P24517P63858O61765M50565J79830
10536A875043q3477k63065l22516k81983j87587o6035N1942J40309J85926J60169
10526A208726J4753k13260l64986l77840l17447k01002k0608J46132J88017J12462
10516A74947N8877J37268K71971K87162J28742q1068j75061j07919K9248J12218
10506H36385J16547J15750J14074N2132o9286j82630k82736l95014m95284n42451
10496g32513n38748n21218n14011n03347m54979l16363m7263K83392M59057L22411
10486b563582j1578l06434m23966l47678j42686P9926K37199L25182L69834L73535
10476b410248L35448K65227J63859N4317j3695k7143j9279l6349o9060j05252
10466a862175j58040j74923r7211K9527J28573J64362J30683N4306j6231l8062
10456a839191k6947m3249r6985j07426k3829R2998J71358J64445L4290j49680
10446a824216k25322j70755q3931Q148J44691K68751K42620O1614j21241j77489
10436a877130r9447M6345J82519K45894K08101Q1195p0813j47706j18971p2764
10426a622777o7011n8926l8486j8785K1442Q2939J40448J09441o1945k62207
10416a775867l35113k58551j07647O7182K61723M31583N27470N71143N44711
10407g3366L76966J35159k3667n3792J4368J13793J20650K0838n9351n6277j2322
10396E02999l623o5756j63300k39090k48379j57904j2076P0536L6564q8292k44844
10385f13165l30557k66610r2025R1845K29165K91960K33401P2296q8781j92980
10375f65451k28295j84708k3392K69044N57793O50236N25812L25822J71455J02858
10365A501174J06836J22892J10882O2240k2920p4790o0983k8680K0800O1004n723
10354A792732j72562l22009l84863l58222k85487k60792l15257l64191l24873
10345i95524k53552k68893l64681m64783n04526m10823j63300J67486M20773
10336b837823M56276K96162Q4590o5896j80910k95815l29266k50082j38134m5406
10326c306304M8995J26094J44768J33926J15693O4210p174n2169n5046j0469P9116
10315b718360J91587L12931M34407N46807O16129N67369L68499R0559j60562
10306B49366l04484l37589l14672k58361j78992q4343L8952J60914K33381K71035
10296e24793L23771L34877J50079k23194n46172o46950n73177m20327k50117
10287b376003j36818o4768J1020N8579O7831P6062P8016J3348n9216K41J62711
10276b168997L50763N07386N03596L42660J79378O7607l5925j33095j74153j53040
10266g13820j37553j37391j22284j18626j33741j44737j21031o8630r0420j95489
10256a983722k38735j59666r797J79342L72010M84042M72393L64501J81226m4670
10246c83076k41700l26723k59496j23457l7893l6126j11386k06611k70611l22587
10236b319666l41521k98627k36764j66775q6153J4842J81586L91570N36694N26451
10226a798363M04884L31690L73264M96123O26386O49254N15951L08032J06739
10217B013960p1288j95071k48175k32272j49732r003J28755J62174J27656J57389
10207A684393K32847K23242Q3464j34362l55262n15122n88240n80728m97191
10198d46959l29614r8386J08727K16466K40108K26386K13905K13640J78595P2213
10188E95081p5636k20610l48869m38682m45628l58605k16327p7222j5206q4500
10178a686204j76550j02643J06888K49445K43315J61746J18616J76093K62957
10169f46337K62980J34641n1095j66129j63466q7455k3792j0041K4559J37911
10159e88224L28815N34922O35524N46580L37895J37129j9445j93060m14241n97926
10149G07969o40802n35596l77499k16904n1111Q7852J75128J91908Q8618j50571
10139g21008l87929m42458l31733j94304j03388p3428p2978j6622P8839Q1335
10129b183674k8045j31745j59615r1251O3903K50828M02853M48435L63819K27480
10119h37012J53561J56065J74770J74542J91811K67896M01500N50202N90749
10110A824084M29810J74059l5172j39521j36265j13023j77569l45549n33757
10101I47097o03063n05222l14955j56437r6235j06972j70851k54710k83723k45769
10091a790840j80062n8891J66723M13648N31777M98135M12528L63463L38305
10082F94786K51629Q9472n7740j30848j75773k00809j49456m0893O4434J17142
10072D61944O4843o4805j66139j62167p5920J2804L4942k0136m7186K4369Q9985
10061A52534L0278q3041j06085l086J64846K86714L03296K66925K12403J41696
10051A366480R1453P2746M0824l1547j34566k27942k52224k09412j72771j83013
10041C60028k01149j98466j52952J3548K87625M93020M66376K36097l8522k34114
10031A031491l32933l45227l10815l12220l79141m37589l58461j42946K5853j6220
10021a578208j75464k37920j79892r7711n4141l7825J2907J02545J58000J46048
10011a941661J00985O6687L2046l3108r4044q4409J4261J54557K64007K84222
10001a236457K03420Q7247k993q4017j57948j27029N8868K84360L76127K51504
9991c46918J4149j44162j66082r4246K4121Q7429J8332j01092j37217m8604R7063
9980g97227J90338K07893K20132K98639M27088N26026N56622N02925L27534N8882
9970B518852j64663k37552k02828j96963k97240m30953m92288n04006m82842
9961d90483l36169r6538O0657P3908L08j26736k43110k47178j06347L4627j690
9950a478751j80939l42867l88542l05599j57340o8530j25303k05937m7314M11669
9940b889453Q59769R65382P29753L38370o1539l35453l64219j76130N5057K07943
9930f70520K74611K31436O8931j06205j22115N5652K94192M78323N41905M41191
9920A487401K37689L1505q3119n3940L9765O7522j2950j51198k54645k94896
9910A013134k86892j96196M931K81985N15757N69467L65437m1284m09644n00627
9900A316068k87205Q1979M35321O05390N34277L91857L22393K33951M0001j51935
9890C522097k45511k70987k59262k15228j83677j41636j3976J04365N6954j55585
9880B197554l99552n08270l96672j76338o7508j38811k37120k05920j1052K41742
9870B98053L84609L79178L06703K26655J79068K16655L58668N08126N04307K87910
9860C649932r4123m81415o33151n78725n20323m79221l72075j84011J999R3326
9850D02213J08779J12799R6758M9491J1576J1363K1555j528q5369k61547m94264
9839b8174o70212p13017o12025m39541k39618l2136J18471K03066K97036M40157
9829a675993O01261P53804Q38890P31543M08676M5369j17766o0994L696l7611
9819A490875j21672j64360j12259j0418J5689n5377j60541k49713k48581j24572
9809B59071N1380J78945K64401L43885L57708K40818N2511p9294j11432p0423
9799A487570J5234J00449J44460J39316P1898k4169n6862j0331J2984p1546k39342
9788A569661l96827m52034l97186l46441m02594m96196n02997m00833k29792
9779b055239q6499o7826j15185j05194k9984O4238J67832K66349L09143K94505
9769a357860K66389K43883K03342J49166J60660K35272K95873L04951K70073
9760G71749K02697J03156j4761j15801j72183k14221k77900l52564m17139m53037
9750i40004m06103k34371P158J77260J91995J26074M7455p7305k30152k89991
9740a627984j70290L7876J52672J74477K34657L21071K88009R5694j22223k08224
9730h24265r6008J61783M07642N04739M28612K27942j3974k18300l41777l46562
9720a10168k08784L7851L25544O02037P85110Q14382O58543L20142p5856l65648
9710B783153m70753m01630k50008j63234j75715j64297k9271J17225J03356o2505
9700A286321k51402l51125l24723k30226j74549j83104k31668l19716l50239
9691a130431k33142r3768j03304k10170k40653j68477r9709p6930l1366R4240
9681b293710K77612M33002M56737L16770R6433p7357j38872j37992j25925l4444
9671a227746J31617K45564K80180K62355J92661J51978K45676M24759N36822
9662A243866M74769K32006r9288l85771n06464l97244j25048J53258L07889K89613
9652A187586J46623l9425j98865k41991j64840j01245j33416k02888k19525j42825
9642a10811l0113L3737P2740J60889K56999K81971K62317K50848K30666J58752
9632A567995J6852j35224j75108q1629q18p9168l00669n02410n11006l28995
9622e30180j23338j5917n8349k10365l01477k25966p2103M4881J05490J42535
9612a244789K03233L15798L93371K33947j92693n61056o15000m64063k48242
9603b179494M32K34842L42894K79127J61888J10080J25350J57761J64729J49477
9593d52914J57995K16238L07226L86854L27670P2158k51239n10058o79021p43564
9583a168655o42631l96818j28819R0948K41541L03775K92635K59129K37717J97155
9573g14023R8165k8519j25130j40267p3877m3334j31786k72781l48899l01605
9563b082056j66891k0138Q2198J41997K25188L34129L84330L20115J90782Q9082
9553e01264M2492j1759j25941k59203l41544l26905k04786o5774p542q834R016
9542a802044N7786J35240K17514K18251J15124j4218j44730k87952l86370m12178
9532b303577l96574l23946j28637J58036L85902M72780M62262M12037L77642
9523h84075L72039L68154L75781L79847L14547J50229m6707j76278k50548l56323
9513B46666m44621l89241k58420j92220j84412j74712j38419r4215n5418j3973
9503a698985P1792K19170L21368K77744J49833N5634K8308K1993K671J357K1554
9492e27561m739q5713j20646l6838R7044J55554J34004J13424J23776J63438
9482A1743J96225J62756Q0593M647m3231o4443l7010Q3822K67290M06198M56046
9471A524636M43770L90413L35154K99404K30536N2121k43686n51949p50371p75920
9461I54108n81545k04719J62371L03732J62264r9271k81575k98110j59192K6514
9451a5423J45952K01296K17459J54110M4509K9554J16155J40013N372j89811
9441H49186k89209k62010k53435l88810n55207n46258l30739l8202J98871L40370
9431a275443L97929M00546L75319L21957K55572K15937J73670O7021o2427j37512
9421G32569j38481p5451p116l7753j64227k52596j84703K2435K18791K86213
9411C99681K69704K58508K72499L39875M63291N88504O75453P09982O50444M65143
9401E093084K38007R8308J7297j17445k85380m16387m80201m54967l63432k90227
9391C038657l10759l67095l56005k85209j94314j57041k33333l49643l96580
9382C88678l28678j57609M6481J70403J24213n0618k01808j94429k5497J74950
9372e3914K97245L51781L61142L10861K16441J38952J14608R3083J2047j11541
9362A730705k54614l92869m52852m10975k83300l8018K91938N32105N84631M96824
9352A803575L30859J38379m5495k29495l59440l24825j62897j7729L4447l8200
9342A129179k02938l02265k25270k4182J63273K43542K29771J99153J89378J71686
9332A571327J15452o819j78763l52202m86247n47202n47806m93320l61904k05133
9322a492617r0586j6301M7500J01927J32726J61968K07796K12930J31478P88j39714
9311g42105k97397m23081m37278l78095l02892j99367p0241O4435K13180L84936
9301b187905M93670M68296L62045K06196J1504r9074m1781O4204R1930K3397j05714
9290g13232j81355j13549O5042K57890M00284M77976M97374M68139L89183K88671
9280A836423K37421K99498M15750M01583J93610r1409l16028m11986m09560m36373
9270A718929n11557m89993l47310k35759k62691l72331m22858l58002k38368
9261a519940j47872j58553k51253l13159k53130r3350Q7358K14212K17855P5232
9251b142600j61799l31834k67102L1080L91803O10515O01372M26050K37155J67127
9241d38233K28266L01702K66434J60049P2719k7035j69152k60933k34707j52015
9231b52905o4784M9517K20415L78975L55588J13934j59049k74304k21625j23740
9221B2022j10101j67898j32738L7096J86892K22005J78021R0515m0685j71038
9211A14091j90219p0893R3777K08037K12170J31267R6278J66817K68030L17603
9201A346958K83164J68469R894q7351m5784M6043M7733k3153n9222o6180q8502
9190A532069q4860k6387M3935P4823N7573J0983p5254j69941j84118m8984J89856
9179A319695L49697K93358P1445j78720l57081m08701l52381k82224k26016j35638
9169I3434j2986J14598K10674K12165P3160j51991l07938l05068j89599l5872
9159b99423J25640K73974L48768K73920O4960j47598k40653k34697k34957k40697
9149c10763k16621k36709k93054k45063o0777J29637K27202K42043K13978J73803
9139c76324J11992k6536j87752k43685j98032j47966j02531l8864l408J7037R9946
9128a096123J89297J91028J86958K89608M04711L31687Q6372j07842j16236j5134
9118C44326O1322O4614K9331K4383M8441O0924P4241J16337K12228L31738L21288
9107A689173L8706m22138p63534q09272o42447l91103j72051l4889P0729J93766
9097a243060L14935L80746L58338K85099K68136L78682N40157O48467O73795
9088B605295O21492M79336K18058j34548m34313n31663l99083j55660L6397O9948
9078B375259n9515k30521k77356j02516K10746M13019L45393Q0351k02635l55320
9068B196905l64331l27435l34268m13129n69800p57942q31369o86468l94323
9059b482160j25417P0025K43308L86978M30430L57426K47245J60155J07199R6903
9049e07908J39801K30706L02186L20416L27318K67301Q1324j72225m11875n94490
9039a7446o97245o65057m47495j17583J84511L74931M63088M92047M98650N27758
9029E96159N02360L41048J66565R6245R3838N9418o1153k05634k80782k74172
9019A033892j97257r9115o7960j03193j55534j71746p5176J66519M19691M97906
9009A248027M01614K50322R2978r5029k68351l26451k74830k09341j88574k18517
8999D11848k24687j31563J4456J33721K12451K98660M25765N36343N22119L66212
8989B565325J79929N2176l3060j35724k64595l33505k67640j44462j23509k37091
8979A257844l60447m11295l68960k19099m7712J4818n9497j92254k92070k95275
8969i73947j88620o985K16248M22700M91647L78393J98156P8760L8646O7995J56730
8958H79723J87889O6192r0436j37855r5881m4201r214L8223J56602L02838L03232
8947A557112R1147j94910m19777n57068o66996p74097p35856m67591j02198J67493
8937b102741K26699R4422q1817k13789l57835n03297n41128m37218k26278L6543
8927d106439K34102K67277K12040K59700M27884N27417M64319K87047L3836k29492
8917a622309l89766l84542k80109j91884j29679l4798Q4397J48277J38393J45636
8907b516384K45839L71812M23567M01418L92773M08050L15151P6162j57376k81362
8897c20350l13852k70412k04493k27470l39867m05440l57369k54054j54078n2490
8887b899875J04337L22668M98404N54171N67312O05174O25355N80240M72527
8878A430313K72308l0142k94695l67011k53372n8751Q3183Q0562l0227j06404
8868G25764o8472l941j9774j10001k34791l46907l93434l60876k69365j68102
8858a249899j31036j46065r1133N1934J69608J75238N2912j25166k50008k41072
8848a784687r9650M9587N9205p6729j98673j35207J23319M29788O27611O45435
8838c60001N17420L40361J63499N937j01505j46306j41562j51978j87015j02807
8828a63957J27395L02836L10143K14918J34248J66174K64021K65244J06755j59203
8818A568574m38347n81247m88807k24341O2479K65332L23751K43582J32888J15571
8808I79435K39512M01045M75237M88616N12238N19444M04005J48083j21671l05576
8798C740368m22795n26253o00092n17121k34068N4087J41611K0835j85142l62522
8788A108908m65307m75969l95604k97936k64687k60211k19102j53582r7319j02952
8778a623761j83035k22477j29493L7082J76481K76971L76393M56945M42754K89806
8768a02334N7653j09470j33412n0677P5078K00888K96094L44553L26970J71320
8758A076663j19517l98680m99647l55112q3866J09336J27538m179k04914l96710
8748g49088n19809n16375l69704j32481N9594J19149J44748K28057L13403L48666
8738a073840L11141K03851N8438p6767j17907n9105L4577J18540J55536J34136
8728c11400Q3989L8020J5666k1956j34953k52433k43890j01683R3327K69524
8718e65789L65208L40810K39730J52715Q2502k4171j52502j90436n6495J77983
8708C69555L31495K73690M7613j37279j51529o8424j1488k1260l292J00903J83744
8697I13728J47903M8328l488K4754Q8037J17535J8294j69715k40000j35356R441
8686H19461Q8983J01495R4693J10773J60943K16776K38178J76017K4209j29339
8676A902189k21356k85061l23172k64928j22274j3947l8747j62183k20691j01898
8666A47932J12274K58774K60811J63850J35294K63052L89240L29346R4797j67981
8656A987389l37066l77737l18752k66176l07185l70072l38416k06319o6672R91n4765
8645f54780j95328k66633j80091N290J86437K82351K91558L20356L85012L63615
8635E37787K38530J04878J3204m8068j39108l04809m90673o36022o99190o32689
8625b056160m46170k30624p1536j9185r9489k48061l07721j88749J3308J45767
8615c508620K11553L25067N46766P97633R24923Q54967O59704M39012K30935
8606A481940K8420j40334j90877p2180J25867K38905K09419P2872p7765j51952
8596A524315j85019k17209k25634j88707j36866j68731l11446m76210n94265
8587i79772o27199n23480k67377J9890J97686K67008K80449K62168K46672K37808
8577h86147J65681N855j18789r1182K3746Q6550M3693j6853K4531J79984L09367
8566b73564K53721L2078j90068l11601l15329k15970j24760j18084j28660n8160
8556a450397J33356L81390N82531O81795O90187O22585M65564K48028j8054l20045
8546B016940n13193m68042k29409P3715K72977K70798J44357k2506j94142l17397
8536A034098l55272l09655j76953M2447K64213L73151L46509K99931L09144L30336
8526B157949L69753M46522M73107L92332K32430L3721j46932k83114l94788m72048
8516B808932m92671m88079n01839n26835n32239m69542k77925j3253J74757K30679
8506h8015K77472M30961N71078M83008K01091m8153k07427l59946n03055n66415
8496A90599n21099l90438k60988k26746k40666j70825j7610Q7529Q1167N2466
8486a416611P7354Q9449K4686p7859j52828j52897p6026J7908R5233J65581K26669
8475a179341K62942K75229K87289K83892K04958K8828j53970k06092j16242K3746
8465b88761J39049J80021J57209J08600P6153R1194J00154K2471j25124k17208
8455B43758j79517n9379N2573R8922J03911J27547J65840J51741J02449R1651
8445H99496R8765O3965j3342j21479k59977l66437l59202k35889p2499O2405J05131
8434a99063J2933j24779j87196j64831q2875J2192M9324K4676J1084L0196l712
8423f22051j32119k66504l31313l03198j69160r60J19780J91988K02255J47636
8413a163646Q4742L8757j1586o5434k1424J47601L07224L67871L39852K41831
8403B65788Q4700o9512j60013j86436j62153j16772j12738j44407j28266n9127
8393g88936m5663j27722k35668l04100k69250j31020J982O1649R4829J64976
8383a578923K31865K36821K54403L16974L09055J78245j288j57324k50503k82759
8373g43434k72539k09033r9130P151P3714Q6671P2823J01847K07480L31340L52251
8362i0859K42065J44054J69493K39969K21873Q6318q1453k38213m13799n43350
8352b63902m79349k47354k9688J04156K08571L00170L30903K46008R5931P562j3883
8341B59125k3919j6368O410M055j828O4438K16785L31979K73828N9662k07211
8330I66956m50240o08296o19774n09729l59486j94628j1518J53435K36587J96412
8320a200281M8864j33611k76422l10514j57218J59501M94078P10077P56031O68778
8310G59283N16783L47001J69585k644q6763l8713J15146L26456M46055L58664
8300B910853J45077o1827k23156l26500l26714k11974j5630J56872J59811J6244
8290B223056j39453k07774j72408p3843L4930J01342J07033P0356j34q1380j24500
8279A737225j23214j12682r6634l6001N5915J04784R3537N9837J7683N239O4659
8268A770348J32690J07876L663j13907j99744k09996j89324k21902k72527k75292
8258E31885k22512j50771j42790k10309k68200k82432k82134k46673j28558Q2452
8248a320042L37805M77970L88106J62220k6138q9901m3509L9998P4374N4708P4287
8237A29878J74388K43141K13290J57320J22526Q2135L1517L2501J17294J91985
8227A495975J37682l8291j88012k02865j02898L3321Q7117K606j27956j54212
8217I42467l1553J16508J33776K2756p2602n8813J2793Q3344J58346J76689O3015
8206A546726j36588l13743l69795k67761n3350J85616L09867K32423Q4443M6291
8196A264129J33139J93775J00047j25232l69191m85033m26872k82306j19603
8187a17147R0505L49032N61052O15351M86701K25129q9775l65554n15723m89999
8177G49572l21188j06489N4925J44785K20438K57916J56737m3867j92199k45938
8167F74692k35365j63059p0853o5291j67490k90870l52916l32063k69142j52261
8157a424618M9974K77343M56167N58046N58614M69120L54494K30407Q8744l8632
8147A579659j17663q6594P3178K68500L90548M12777L92443L55123K49213R4368
8137C611552m1973j11723l5217J23085J74623P6177k7844j0779R7118J61920
8127D016939P7431j02854j98660j12226Q5525K49302K88871K09584P3321n7157
8117D530076j61612k31276k68017k64871k18605j76548j57268j05143L27J01446
8107C048509J43532J67829K71877M14243M37791K63282k4714k41480k93995k51482
8097C935392j90546j17119q636J65574L87999N46663N26567L42325J50438M7867
8087E786524k9834j04826j22300j12688j48377k35998l39573m09860m06474l55220
8077C521374k92852k26223j66633j30029j63237k95185l95329l08151p1666J81676
8067A653745L37105L18348J68883p202j59890k68727l17527k83695j64184l1492
8057A245364J5859m1712r8689l4669R1794J83423K43129K66879K21456J21182
8047B214016j2406j88461l53748m36212m31820l40571j94996q7185m5307j3941
8037A09369P3648J98535L15942L82085L31598J64036k2299j34418j55941j43429
8027A119126j88663k91641l56513l61654l36228k18455J4975K35531L17869K32368
8017A66715J4609k45505m49136n47625n49961m64489l07968j52986m9248J7272
8007b568322M1680q483j10240j79300j64064q9657j7962M8031J69751L22021
7997b556545L88484L52408L10574L04279K99175K31228P0608j06976j50921p732
7987h65418J98269K96615K57262J68752P7563J3713K4909N3958k1711j44318
7977E9594j50389l1404Q9886J59987K28813K96655L00037K20500J32219O1732
7967A367630l9367j27587j43211j31873j61033j54645l6333M7655n8270k50393
7957C12573l64126l56315k76268j84662q8217m693N8695J39501K00177K06735
7947c56600J89206J31997P8219J10597J91052K63281L50444M39263M61254M32556
7937B291269L99521L49188K73477J57972K8345n6171j20227j93553j99687o8531
7927B861603J61783L29046K79174L2554k49937m28937m56763l70046k78627k55812
7917A624038k54938k33164k05039j15773N9638K26388K66322J71647L9499m1676
7907A536942l2724P277k9744j11269j38016j51442k00908k49674k81287k39632
7897A09523j01450L8536J26533J60245J55780J92046K97157L70048L39008K24473
7887A911899Q5826K9413J08978K27032K49870K00600J97279K19893J72003P0128
7877C472921j8252r4573j55975j48306o2827K8584M7915K245n5333r5246j01549
7866B819604o5668l4617m5710m5260k5036l5014o2117j2609J26517J99827J32655
7855B952572O67j37161k24629k12861r8209M0260L6083j22860k78145l77377
7845A578340m34796m11839k83258o7719J73978L53189L96363K96541J28770J4053
7835A743622L6815J28585J62379J32134P9694L1473J0182j0388p2583j26355
7825B115558q1792L1493J07098R4153O7816J58751L44883M73333M82198M03048
7815D196539K52666N0959j48142k80792k70914r3082J41542L04572L53907L29525
7805D836780K54744J28210j289o9019p4887p2202q2150q2912j34744k95608m53748
7794C953175n25132n91924p09914p97057p45044n17476k31666r3535j49217k64695
7784f72485k92593k08176q4620N0249K21219L73011M28136M01829L66253L63040
7774I45863L96225M53366M78231M18513K80465J16076J646l4262k2431M935K589
7763C041216q4494k19947k39657o7626J53545K39671K09167J91260J56889J8831
7753C398855j82142l22272l02091j55761j620J05177J49741J28300N1417j09080
7743B760524l35786m49027l09635m8482J39334K49083L35514L52467L07659K87977
7733C289628K72370J79614K3867p5965m0808Q6401J77185J57594J19082K24834
7723D413802M93859P60451Q73894P95520N74123L48943K65068K69637J97259
7714H992556N6048j0932K985l424k9169j2923N4894J72590L86094O73954Q73766
7703A1156439Q64314P03840N01156K93467J13976l395p9237j36959j74063j64462
7693A3075076q5924N2707K02616K36838J21747J3758J7605R5357K12970L90281
7683A4333031O51067R38693J199293J480220J806337K064113K097212J856769
7675B6426735J426171Q83674K54190l76705q61107j183841j434152j592061
7667B3542904j591515j468309j251105r22435n43767k78984j89638j79729j33418
7658A6984004k4390K6286q3317k61626l37157k31004j9583J71066L19364M50624
7648A6994267N18143M69865L58885K65319K08947J60971J11453J20373J74288
7639A9382511J53865N7770k6204r1224j75939k72463l45385l46847k20157K2998
7629A8138925L06072M99602N13879M44822M12974L54460J53885r1497k00263
7620B0532859j92295j53896j06464o3881q2166k10615l88635m94494m75641l57338
7610A8007434j77695J9057K02390L44719L84961K52895j9894l34007n62973n87672
7600A7529215m49361k87156j82141j53984j97987l35109n11636n65451m29750
7591A4416640k45490j96712k66020l07987l10651l30290l57013l78030l59060
7582A1665387k50451o3548J47114L34734M67916N44543N73648N33024M20883
7573A4373250K83024J29890q1408k83048l12086j44895O8752J47315J00532J02317
7563A4383643K40652M13076M54154L64692K65083K11420J89008J12884r6126l75153
7553A6163333o11267p58514q11087p69081o38566m42649k48170j80871k96184
7544A1406944m82686n92424n75869n01115m23053l42014k72906k41259k20167
7535G755451j18109R8071L00733L34110K27068J36532J28944J70582K11976K16224
7525I461582J61234N3662m0101o2939r8786k38838m18150n01216l87756j66118
7515G762574m6424q7349j66622j75151r8294l2035q5045k02808k41961k27336
7505F399549k42262k54271k68609l66786n32234o60192p16582p19222o96903
7496A942488o55722n44299l38527j34754o3570j04477j43037j07382m9726p4238
7486b73244k05520l43086k88322j3839K60800L91487M37755M79306N22136N11349
7476A478822L95980K36732R0808m6844j39725j37441l1381J50620L34222M29826
7466B761619M26253L56275K71755K13162J49167N6828n0907j74162k92544l48713
7456C368733l61044l90129m02955l61715k69675j45333k6278K8051n6318k13568
7446A169769k60557j23772J10120K86415L01206K11311J64743J92583K16022
7437B267840K05402J83812J67274J67638J81278K29626L47911M68729M41283
7428D660793K16216j21726m26764n79115n47560l86521k18037j12232k3912P8710
7418B539852J74569K39556K79736K91332K73806K68893L04790L33726L18131
7409E024391K78053K06689Q7317K9M2107K11214M42248O32064O63228N17896
7399H105236L23432J85358Q7389j2143j03683j52026j61930j83023k48786l36716
7389G503108l62091k71263j22048l0988r074N07M735k8142j24882k42350k93148
7378F024364k59054j91380j47335j65246k20630k34533j88265j46737k02415
7369D268769l52264m85159n14285m54185l67201k67805j55336m5665K2660o996
7359A642533j17501j89621j45373n5192j3404l2915r5478j41546j10521K331J95626
7348I38939L93948M01232K07770Q4130J15521J21579M2662n537K6351N7561j2838
7337B371318j74335l40561l96524k55781L2453K86027L39461K00173K5812j01255
7327A986788j92098k33009j99650p1836R7744J81980J26225k5637j69424k15996
7317A285087j81558r0570M0017J44784J67742J07744J7513p5446j61943k44644
7307A008726l60497m75290m73007l12471p9469P6083O1893p5442k09098k29568
7297a068140j09076P1698K02051K48128K77145L72890M78718M47547K77807O7027
7287A265795j72137m12683n20059m47027l04634k13227j89415j76988j31433
7278a301808j9470J32166K44229K77019K30025J40983P0608P7066J27544J33032
7268A11394R1013N5592Q788p0356q1687M0350K23187L67158M29070M09286L17970
7257A901765J54897n3056j97295k08020j28234J5114J81441K08631J7230k50186
7247A642287l79000l30593k17166p5945L7340O2395N3711O3291J29124K86190
7237A271634M59278N00782L71166J66372j8032j79597l37915m61112m69006l42646
7227I60924k03160j66500k49374l85915m29650l10774j01662O6221J26631J20038
7217e73221J06023R2989k925k40973m79295n50056m64752l08484j47098k9697
7207b597489J3196l3613r9388p5720J345J4247m0525n2860L9692J68891K48479
7196b413745K50538J74901R1093J01157K10172L24486L68065L30464K59771J68496
7186a34602o195k31147l70077l54858k54402j78980j44767p3866P7802K63659
7176a407433M01298M40516M04379L46463K94728K68689K43927J45153n44o1603
7166A075573j1172J1178j03095k91534l98208l65103l02402k98431l25067k87923
7156a296184j63259n1248k2983l2655J1151J37347K36300K51262K71050L56584
7146c02635M76708N36215M93456L83944K02969j1329j87396l15039l85809l93268
7136D97816l76183l77121l77083l27346k22491r4549K8766J19423J69269J79869
7126g79630J42380P1293k989p1723j16944j07862n8928m3478j25181k82233l87014
7115a762309l29427j25127J05690K45429K80550K71743K60541K29811J68625
7106f54474J18666R2900L2106o4476q8119Q284J57558L30514N81439R47833J294846
7095B757077J356113J115995P74848M53715K05720P189k14856m47154n82593
7086E426054n50254m13440l28928l59465m25677m46361m01566l49634l57446
7077A793283l63936k51902m9739P1684L8630k7517J0556J46598K56687K84401
7067A908745K96164L56251M69522N24489L82093P2439k44205m50181n75399p13152
7057B026766q39950q58440p61241n88742l68399j58049l0J14573J73843J09288
7047a150381p7793k58729l07629k00784O000K17466L57306L99401L87235L52138
7037b75770K50171J04526j5207r8924j31347r2829l8020m3784j39232k86892
7027g67308m49725o21003p25170o62578m47947j96886k5901L8995N8066R8035
7017c701422J54451J67662J29416O9834M2006O6364P9338M8867n660n7098o7362
7006c073604l0060j1924j1255O9682K16345K66604J26781r6462j99514j24150
6996b867557J4391R1029P5229l259p3907o6223r193j167p2418j12901l3482J27089
6984b932369K50953K53060J88677J65758J66783J21981Q1420J34302K79025M12841
6974h77569M25128L56207L14248K53848M6353k91171n51280n78298m33541k38469
6964a574544p3800j3625n4691o6470M9467K16657L17661L14498K51834J86669
6954d46344J06663J7353j2485O1357J89158K16729P4056j44022l02886l10249
6944e50670j86861k4632J03241J29697P1582j338j06565k73488m26175m27055
6934a692264k30314N2902K77248L57531K68109P4881r6575k06812l23965m12066
6924a931325l24222o2372J58191J75912N6868o8400j57463k25488k36375j68618
6914b783292l5720J66708M34544O93074Q28073P90723N93872L17229P5792o0546
6904A020457m2140J02895K19400K06420O2190j67398l62619m51880m53683l88661
6894b55019k89819j62140j2891Q7994J10647O0008n9595k00416k92725k65074
6884a279030j22470J5547O5421O6235J09058K02297K75151K92274K62838J78971
6874F6292J2380j80141k56892k25702k09975j80741r4795j6834O7281K16843
6864h02284L70243L58789J04856k40909m50057m28224k52579n3277J02344K23622
6854a067476K97408K69999J80986J50116K09273K96915L29685K79934J52359
6845A099199k6852j51275j93311k49741l14297k99718j69079M3417J87875J38048
6835F4266Q209j0606N9622J10528R9141J8041j01119j70074j33025n3062O5579
6824d2500L23410O39371P97070P26712N21294L14066J35812q6075l81523p04556
6814B243081r49057r58012o55085k17801L2385n0464l01264l96782j89712J00183
6804a342528K11451J55028P0773J6191m6212j49571k66283k94257j58320Q8162
6794a715566L36993M87887N19340M44178K78369Q0613n4998m9052M6924P5862
6784D50550l4472k11254l28675k93725j62556r6555j94310l75262m55711l66353
6774b068323j73558K4421J52267J94164J74982J05958k807j06080j38837p0714
6764a908527O4119J61687J26146l1906j68936j47737l2282L9765M1282j9964j35142
6753b011495k55774l18058k71897j59538o5407j9136K8163J48591L53153N67352
6743b004046O58671N46053K83044J9928j54556k56573k78130j48537J36940M33431
6733g63775N63001N03162L59254K36470J87029J74516J13943j1082j44759k51412
6723I66347l01548k36667p3261N7978K6501j43325k87446l05121k28084j12335
6713f36961k8681p8305k26236l14841k68507j28639n308N3551P6348M8496m2545
6702a551628j28515j61080j13230K8037K03614L13507K83094J03880j38806k86565
6692a447692k48421q4323Q6514J68266J46654Q4935O3419J16519K17912K97917
6682e98300K94548K70104L04206L53072L69306L12386J32405j47482l99806n12700
6672C77739m63541k95638p8287J15100J94248J09933p6762k57518l60197l15385
6662a050308j53246k3841L2839M8526K099q0107j07194p8418o9194o7266j6397
6651a562507P2589J10626O8153N6476J73086L20977L14041J47748r347n3884m8018
6640d10060j15907k55459k94856j27883P8499J34809J13771J70098K71566K79325
6630a56097J81698M3055p7755j26414j20792j25844j88412k68480k58208j70462
6620a267711j24643j89724l24438m31897m42102l43256j90069r4980j02018j04954
6610c615792o6732p0692j33974j86499j72456j19999j43186k57209l40441l39557
6600e446537l29947l74732m18834l80674k07583K18488R01520J434862J450556
6591c152881J157596Q36625N21949K32539J3476j14197j10937j6137P9841J35739
6581d16387R8119k438J656J94431M64350O26256N87419M05062J96478O5769N7554
6570B278269Q6275M4821r2057l25158n81172p31213p53654o85958n24508k86310
6560a570665m1186J28812J58342O3194o6001j48672j67286j23882l0012P0255
6550a727101J28230J12207M0482j0959M075Q2438K06154K96857K54051R6526p1897
6539e88937j87764k92555l81145l54553j92795K7195K17520K83691J44508j31709
6529a456544l39554l77216k79090j09037L7343M5813j20099l36873m16062k88873
6519c640192l1744J68889J66059K5140r4857j53070j99466k04659j12749K1929
6509d054720J29850K38278L65835M71393N27904N31559N03971M52933L49633
6500d83364J80688k673j23754j69059k21047l63225n07680n09886m23710l82302
6490c006012l81872l44236k14041m188K25735M65807P17097Q83794Q64102O33797
6480a60017K79971l7360k02909k56788k88704k81866j98469q3749j1191Q295M1426
6469a191361R5262R5718K6661n6895j04226q8298J69J14642J87293J70211N9111
6458f91713p6045j70677k18364k29268k14996j69464r2701j5734M5659R2934J26767
6447a613602J09371k6747k17923k87726j96962r1335p1801r2860q4032j8699J15541
6436b476775K46321K45382J36974P2130J07202J49302J32344R7207J21644K15346
6426i52923K73845K21774J33708R2396N8788M114o221M8931J22417J81021J91930
6415C69780J09862l6017j45957k15865l08459m05625m53815m60906m63281m40538
6405b450821l74468k96873k36622k10583k07967k11829j76064j15976r6038o8470
6395d445711N5267K80336M76155M80987L50058K59648K42963K15877J47526J04412
6385a832482J51377K66364L22586K38824J01437K1425l4254j26114k16213k36689
6375a343739k08477j84136j50723r2623k2025K2936J2052L0363J55110K86755
6365a494507L31101L48921L96271M67248N39679N71852N90819O42575O92087
6356C086046O91972O65907O90778P79498Q57234Q29713O75145N19076N14800
6347I310169O59655Q87101J296973K036606L029870L969863M582747M880797
6339C0653781M846137M061461J948026j309240m271165n581673n293575m273136
6331B0780616l242286k488699j981577j562155j123685p04940l83585j79902
6323I113787j00456j08628r5069K7773K53276N42284Q71178J214319J582442
6314A3300906K078714K766678L495733L921953L769986L010874J625964l99556
6306C3571252k541406l919878m211947l769272l058702k400610j966532j703809
6298I999096j428101j058288o50991k78159K011J31070J47295J58468J88086
6289G210487K18575L15301N46629Q40557J087303J294298J528195J825002K123332
6280A6989679K271940K152983J708419R31973m3431r78718j673448k027174
6272A9332223k096068k035616j897250j664152j393025j124191q31397n10485
6264G780039k26810q4174j31512k69161l33314k90125k53846k97154l77781m49910
6254E066252n06737n53749o19533p28105q24786p82457n72450l16314j18648
6245D3473M918P8409R6181N0651n882k4183j6402M248P1428J54276J47861M8209
6233F53187p0245k23310l82535l85266j71763J42566M23654N42620M39909J77452
6223A146269j31572l63993m63800m67265m40348m34979m26829l47293j76083
6214b105893P6336L74392N84489N91843M78840L89762L46286K96234J62842p5741
6204A119390l15053m42052m63365m70526m63956l44108q2507K27518M46006M88154
6194c00499L58297J43053o426O07J10815J34615k5837k50084l97093l93030k65530
6183h91112j57809j86232l31387m57035m51735l25293j42749K5081P3673J2192
6173b832406l7802m5219l0980k8266j02151k09227j92265J7765K83023L76410
6163b801118K34910M2753m4986n3468m9662m9265k0490M5568O8797O749l0287
6152b650499K7982Q9482J25650K14422L32958L03195J8215l44251m94937l54315
6142b732098p8888J31357K14795K33366K20525K30153L08486L76677L80162L64438
6132c51027L37175K62293J04286j24462l79115n87700o36235n14272l60893k52459
6122b502409j10283P1208J26969L697r0314K9565L25397O13798O69747M36801
6112d25824Q8604j74756k64551k17883j06528N6431K49373L61748L12525J16402
6102d459j35875k84455k92713k52313k06148j47790m3413R4840K25415L62803
6092f84108M96699M80953K13584j05894k78634l28079l69015m60245n09544m26763
6082a971046k54087m0547J70236L01915L15765K45515J78430J84701K20324K09486
6072d39308J83126K23085K90498K78987J61419j5083j80228k90223k72255j04837
6062a64819J00030K06805J78479Q9777L382o1866n3466P2877K57181L78979M07857
6051A415216L90681K96466N9844k79405n99927p40009o28118l78671j08982R5830
6041d77075J72692J54054J25958J38246J79994K53441M14257O48755Q10838P84572
6031C205732N90480L13273N6866j18462k34138l25006m09579m30808k92795n7209
6021B298354Q3156K3414j37034k34344k27103j66805p2345Q5071K87937M29637
6011B369938L94176K15678J1726j85806l54683m22209l88812l28360k70724j87908
6001H53016p5932k391m416n2008j30808k32094l16987l05496j62270N0888K54664
5990a23834L91024M13970L12298J38896p5056l07172m75297n22071m60091l60025
5980a067358l29071m07103m76776l93345j80864K539N6731J2283n4980r8812q6844
5969c023600j0309P5147J35251K41836M03589M91274M19995L01803K91823L52329
5959c20862K99502P2640k19069m07765l78786j83394O9381L37329N34953N32814
5949C36743L18563J8835k36565l93050m66407m94866m41579k86560j39642j03207
5939a887735j50051j41740j5973J18074J47247O9621k0362j2077J24056L07517
5929a461423M39647N23332N81782N29186L17883P5994m7865j9293N8548M8600
5919A046391o9389j79092k09146j90088j28816k1426R3027J82362J93429P6247
5909G93499j00342j86461j53470j23287j58966k04496k19175k47493l35722m04025
5899a339938k91951K8794L75073N20498L95478J35331q4018j87810k27669k68400
5889i44612k87091k34855j06916P1685K71633M09155L85136K42992J24413P1077
5879B617P0814J19970J94733K87710L61316L36486J85656K033j24631k04551
5869A232153k45740k10517j16844o4221j29421k52721k80226j46764P6071K64078
5859A25848L07549K05555K1326j90332l48734l75721k95289k16154j95057j82520
5849a143529q4601J01673K79600L54818K85349Q8640j39386k48786j85493n6533
5839g48248j1884p6694j11731R669K56514M41571M34289L24768K35914K02930
5829I57098K08470J69084L784k35561m39574n51671n66632m68793k46284P815J63836
5818i98428J93327J33084L1702q6200k70087m90375n88742m69968k12413l977M3999
5807b718078N6194J87859L63375M10887L04823J87057J44667J23271R7844J25919
5797g16182K15751L19391M13257M28583L16082J41352n0476k40095l67168l24579
5787A35916q3625J78202K82905K60684J79399L8586o4216j2808J24686K15241
5777A254970K16274J62139O5123p4939k31355l81494m51212l80169k21662n1108
5767i3433O0346O9450K748j01490j74341j48088j15692j83509k22800o8463J68416
5756h06856K27939P5563q7644j27720o5822N9577K43674M24163M94877L92349
5746H30100J51005p4776j30935l7725P5344J56541K14584K09320Q9934j37743
5736A345649l99152n77857n67882l97995j83656K5881K33609M17181N39671N72385
5726A007834N19896M08905K43279M3887j66233l90278o31834q50738r36227p85878
5716a537387m32692o2331J36890J48097J14897J79739L60516N01718M63897L04507
5706A77851J35152J5918l2373J0844R9422J04537K459p5349q9321j31691j71613
5695D5836j13398M9330K18209K61601J74060P6219K8715j8047j11358k06430
5685D04737k22319j65453j27030j37577j23796n7622M504K8554K9861M0944L3662
5674b91535j22830m09895n67491m28587r2724K12192L26029K39275P3525l1013
5664a093054l8263J1557P0181J45015K20749K01784L3881k20506m26836m80663
5654a576155l75668j82207j0042Q2039J21843J79015K92207L81511L26236J74226
5644e86995P3872Q2560J57754J83354Q1199p6542j74264k00925j79035q7607O1436
5633f65193J85563J81632J8701j89292k96761k43664o3007J29956K67281K99292
5623c75492J53923p5714k16240k41339k41423k51333k26366j60373j15524j10622
5613a860503q5707L903J02177J32577J64946K90211M59662N44924M57296K61208
5603D70694Q5816k9568j14186j91801k46144k41241j75805j51524k46996l30383
5593a171138k43549q8777m9085j32851k37555k77281k24974r8499O0537J99895
5583b263277K87107L28451L28733K55419J33205N3884P2389J96405L47796L67546
5573A07658K17210P8333J46130M01830O46152O86070N43766L98929K70331K3350
5563C519759l33470n98936o40619n60809m97972m67107l97007k73838j89299
5554d39298j05809Q9587L02960L54660K46360J20631O9477R1419J34404J66950
5544A031341J91292K03902K30403K89276L22762K75053J57426K6637n5066p8677
5534B594349n0650K3456R0151J02228O1567k051o8143j19356r2023M9784K55658
5523B844970M73782P08618Q84424R09351Q84118R61509J212559J558274J801098
5514A2238703J878643J893890J887417J740460J314750O56765r4254q15333j393702
5505A9307339j778848j973467j937436j696383j413847j217431j141766j129945
5497G018216j057019q74851o53206m66880l25228k06216r0319P418J3456j03670
5487C261701k54244l66466m76457n96497n74826l13540M2960L43778N63786O97974
5477B328169P23771O19813L96104J22977r1949j96712k50369l07260l58047l89920
5467B596577m19879m08698k65160j0798J95310K40464J89947J48352J11874K5097
5457B403086r1491j65916j80498j81396j93853k09218j84065r1457J7506R7526
5447A220224J60518K57672M12252N89582P21694P33529N77068K99850N5148j14657
5437D912880k85642m00740l45202k13374j91282l13733m26174l84538k78604
5428B073591k87259l74799l67699k37776p9328L2613K8385r4730k28460k70180
5418A94358k06361r5006q569K3861Q985l214j295m7674j21651j01751P6199L13028
5406C0910M49733M47113L33012J75190N9010j2492l8137L3727J57093K00823
5396A835982J09693o5577k05369k36924j88342q5529Q2301K30399K49119J96115
5386A921868K06170K83548L05794K12744Q4244J2801K6430J34539K71348L44853
5376C804339L54667L38034L57425M22614M70738M93361N04181M79648M15030
5367G640037L62293L78142M22789M07574L49645L20632L68804N37510P98741
5358A1586167J013428J088954J046470R39963Q40789Q41267J011126J347952
5350A9716116J771286K133958K359621K576754K923172L414009M022489M712603
5342D3630008N480234O434964P748663R539854J1874454J4720544J7950618
5335A17379339K1377615K4548650K6546008K6230188K3196469J8606007J4100275
5328B71984551R499535K879434o582490j6858219k4544729k7752581k7302435
5321A81323066k5109506k2299171j9161641j5857056j2648836r759555p253369
5314F9233932n155141l509704k382944j911652k257696l302052m436262n043111
5306D1235370m991522m501565l852923l207552k607989k109300j784041j634757
5298A6545721j562546j449615j252751j030144q76990q12290p62370o45530m37787
5289G715698j95266l455J02167J33967P9198k2466p5428r2395j22031j59081
5279G360908k07463l05969n01804p18466q28226q61603q38678o44189k75357
5270B179153O3418J75293N2960j73436l46448l85321l35584k62699j53406K3698
5260H37628J91497K84532L41032L53142K91897K26225K10828K15696K31494K40092
5250C424063K14768J90145J81645J29261j1056j77385k52911k19117j36729m0885
5240C301799L7728N6910K8789j7762j05504k58923m22358m77199l84081k02740
5230A556659o379J39060J96127J26584p6926k98330l87511l33982k39121j45753
5220E30428k5207Q3129J09367O4275j4863n6431k828R9959K03670L30287M81987
5209A803773N59049M73860K84150R2082p2539j81290k11443k13967k06638j28736
5199B198301q590P7227J28832J65715J61042P2955j05617k87200l34464k08950
5189A859251m013J49659J74696P5261o0436j01787J6846K22857L71886L60516
5179C064736K23239P7092n1780j70522k45756k38891j58824r2249r1048j15100
5169B200897j25293r7895m5476O831N9746O9613K5000J8787J03207K19965K76122
5158B711504K20980R3232k0312r2887j29329p9491Q0674K74521M02568L99306
5148C860766K96020K24024K96498M44755M60744K95468Q4158k9630j0443O1443
5138E983803J22750J77146K26626K33896J80553N9155j51341l74167m84319m97595
5128E476507n08883n25450m80034l08680n0240J85969L37691L82621K99937J44618
5118D954056J8996k1584l0900j15713k67573l78976l85282l23461k27197r7850
5108C124516K6425P3005o156j51991k27289j53985j3794P9851J33364J59961
5098C043907Q8024r3789k83074l75758l36060k22556j39648j25318j18438r8363
5088A338927j02282j09132j27403k41513m52604o23777n98163l45898j3931K67201
5078a008575M74891O04657O64193O11377L72807K0246k56683l66753l51080k54734
5068E10346j71626j60483j39202n6945L7522J18552J54919Q1893o4232j14739
5058A96005M4803K97222M40110L70811J17508j77530l59874l71564k39088m6700
5048B71703R4368J28391P5634K9277P5632J89759K67493K83707K67082J73407
5038A856453m222j78438k76333k84957k25930j46453q8428m6012j1054J1683L0117
5027F36426N9094R2485J08431R6182N2519J2339J3623M7797J09436K68093N24679
5016B021104P00439O56006M18650R3186k46740n48542o69257n10242k31333p5077
5006A608194l8396K4141P3493k7198k16692l00378k38963j13746K0842O8618l2283
4995H27632k12287l58824m18164l69235j95066J5881J19770J45146K01291K49597
4985E741K38999K29541K08379J08872j8503n4020M974K9720P7M2180K09927M27149
4973A433036N87341O36409N50623K95704j05458m81085o05816m72147k60858
4964A577749q5837L1495J09820K11643L48819L95590K84553O2402k00072m28278
4954B307884n49982m85659k38305L5926J76266J92725J55121R5820L8891j6218
4944A712469o3271j15776j80630k09958j81385j42950j35305j67948k79866m34599
4934a99219m68273l06561o2877J30687K39524K68425K24427J40867J21497K25751
4924C14248L50128L73173K86536J48946M2076L731q712j7988l0877m0291k2691
4913A398279p022l2891r5627j69690j85722j12952m2037l5536j7055R2396K39490
4902A031633L02867K08623M3228l68J13312K31843K49963K04611J23960K3222
4892B532894k5226j9236l8576r9105j16038n4082m8613j91241l65253m55288
4882A120236m45935l68093k70210k12253k06793j61604j4168J22044J06898o1399
4872c91277k55042l60122l46799k33122l9648K25020N17681O96676O43053M03847
4862H60267J10380j11792k00075k05445j90991j42361q5505o1506p521J04284
4852F9735J97233K31922K02027J18938O2479O9491R5461J15883J49945K14658
4842A527772K32711R3145j16073j79038l3429K06986L39091J60742k44195n14536
4832A473176m87799l27984k31057k25826k57861k78016k32604r7427J8817k5853
4822f72434j76372k50531j97296p2460Q3693K04419K40018K16788J74295J18454
4812c31426K3323r8482j67317r0733J35438L82456N12673M82254L28279J33920
4802A310385k6125j32050k10299k46082j99445o5872J19636K72034K94346J88163
4792A304691O3865J0594Q528l491k9771k2757R14m043n577j382o0250k01534
4780A059787l68327m90971n07796m33829l36157k97301l66430m46618l84691
4771b572333j47787J68854M09727M50448L41719K59217K24762J52474N7284j8834
4761f74469r8354k16334l32742k99328n5306K63348M96257N74290N02485L51623
4751E11470J97745J2168k23060m06023m67531m14934k66312p5809O8048J25484
4741i38754J21478J07163J16873J56977J91519J88789J43750N2280n3175j21994
4731c5094j36654r4309L1315K59830N62646Q25492Q68806O18309J96356j83233
4721B913464l85904m34011m06976l24435j88527j3660J46492K11909K02813J72726
4711A893891J30103O6162o3678k37030k89979j62158j3072J2282n0167o4303O792
4700A228843R9512J99867L16165L96791M15423M17232M00607L32541K46570J55279
4690D208830P6549N7868R1614J16088R9897M5250o9684k17831l30681l84411
4680C693489l93703l35141j58782Q2722K39909K05120J8377j99022l54437m15648
4670B382884m17107l78945k91623j48018M6461K63269M19054M54520L88546K38868
4660B957909J2720k56325m65870n49506n59542n61045n51508m77610l41654k18965
4650a011396j70768j82415j57047k2634J40319J91075J09098L758l5822l1748
4640a167580n4630j04792j20039m5821J24128L13891M34591M35623K75268K3260
4630A13899j58986k00164j45511n9267K5527Q1156R8107J46531K83540L93394
4620E78226L45825J72228k6747j51074j27516M168J27246J58303J19207Q5576
4610A285442O4130J1796o9800j08604r8352j14930j64680j42710N1132L26136
4600A039560M43878L06396O5281j07957j84528k21399k28101j77770q4478N3767
4590I04649K00132L05801L83488M40889M60042M27200L00911N8645j93419l50931
4580B937407m20109m57725m55561l28737r8175R8046J84533J78512J20612L2446
4570A791249m2285m8626K32j60r9061k11618k67914k47071j02348J73460M72392
4559A418250O30040N60374L01474m5703l72175n75155n60340l36054j7428K67564
4549A270847M16478L96998L08522K45647J71797O4030k558k8993j13804k50128
4539B478836l54134m00078l90617l36475k56822j80139j45168j60453j76835
4530G8115j48628n7869J03447K57848K95153K08225L2250k09201m32228n21948
4520c94836m39584k46881l9882J36083K53402K53939J28187k2935j09706j23649
4510f05862r7575q5919j33121k54253m18568n33777m85962k86822q6228k815l2255
4499c023157p7200l5679J48111M77511P64927P85389N75273L35463J98982J65899
4489C15519J50727R5221K9561K5083J07877J78001J28629L5366L8380J11886
4479A216250J38441Q7929Q586o4684j44236k07156k40866k46291j50661K5656
4469D22968J48672J60377J12344P0034l6183k72185m86227m91500k94076k9760
4459f95536K11042L89388M71980M39712L25058J82307L5069p8634j75826l39147
4449G65413n15124n31331l51875j29331l928J5451o1587k26442l66899l76269
4439a781922k55528l1354K26223L82970L99208L33847K45502J88809J52562P7740
4429f1943l6439j41684k14991k49994k59025l16810m36993m71088l41619j71281
4419b701867m4146O2048J25745J19074J10153J81193L40257M82301M81697L40188
4409e03357J78192J24771J80735K33922K10310P3550j79055m61718o55896n99569
4399a398115k72879P7519K77402L58486L43410K42338J25636N141j16160j94453
4389e51675j91236q3410R8250K14482J49184j6367q5734J0020J11931M3068j52832
4378d54319k87777k67452j14723R9847K26141J83768R3907P3959Q2586K3912r2845
4367d32996j06391P4199L05645L77908K54242M5242j20730j67428j00506q17L9972
4356A68340o716j20973k22917k43672k12487j41775k4459R9524J64805J42943
4346c97387R3781M0085o8559k30325l87193m56888l88439k33487j06592r8859
4336b233863k04721l37606m25898m02924k16892O9438L19182M68118N02320M21117
4326b041729K87386K28860K54451K17438K2941k42178l89464l35661j15348K27606
4316a885698N98877Q18286P77101N78487L72744J82139j55j67369l47228n45611
4306C81573o53372n45574k34022J64462N31499P34606O94302M99729K58030k6841
4296A804392l00337m49525m70973m35960l56679k59386k28137k63838k98768
4287a259211k92159k34150j01913R3732K57974K87868J77558N1158L8828J18746
4277h61569J94015K09014J53870K0277j63935k84126k25300l2555J35721J95169
4267f59419J50211K5038j65217l39983l54357j73243P6525K43299K87781K81623
4257f27742K81004K53386K23532K75115L83414M43042L75020J86872l7887k43296
4247A512460l98948m37261l07245j00745L2886O6336M7305O0589J58482K41237
4237H75096K15420J38433O0197m7979j38039j31622o0247R479K9117l0378j27544
4226G91933k03583k16178j52914q5595q1977j03117n3676R3734K60284L65944
4216F14855L68159K66923J01120o6084j89831k61870k54088j53530n0663o6011
4206C08980j96369l48248m74308n33193m89353l79875k78867k28405j56739J1033
4196b765344K20947L86367M72566M43871K89400Q1489p4869j39979k12965l70326
4186a668843m91143m40626k37163K2734K13496K93250L55011M42379M67818M07089
4176f35998L77970M01023L85182L62298L87774L51541J62938q7542k66360k83275
4166A155551j17276Q5138J34571j1761k76355n17761n87707m41885j47220J91338
4156e33367M35080M42696K17707o3068k04899j78249j19085j16792j26137r9047
4146c45161p8770j37348k56321l11008k25323o7681J16406L59407N69565O19028
4136B42794N42316M10676K56491Q5485r7977k52251k94643j77829K1354J76367
4126I12783J83882N0746o5591q9901p0015j8662N6774P9145k046r9682j10538
4115H26895j6266J55094L20761L47324J70741r2306k50875k36994j48791j28087
4105I47496k13134l09300l34955l21956k83144j73549j4662J33862K44199K99443
4095b5700L01974K80224K56030K33764K32760K74276L76645N22078O47046P62529
4085C861626R31564J080070R76716M00303n02156j117561j171014r32950o78962
4076B847636n19427m31546l70315k78370q2593J75959L47991L31605J49178j22200
4066B047918l90974n45514n58652n30373n28224m60205k31563P8826K76477K22495
4056f19789o436k10308k53709j32529J3264Q0231J12681J78595K69875L33688
4046b34437L01196J54952L770m0157q138j1088q5864j56094j29110n8956o9521
4035c33447j74233k72523k77004k04390j55545j69913j77189j24149j0553J28019
4025a770927K07864K11077K01752K27250K60818K37181J55419P6596p37j57239
4015c50946l50755m04440k22714P8327K75868K95326K24811J16905j7999j40167
4005d95784k26447k55264j85362m3636O8818O5198o6432k68172m14832l76270
3995b198183j79589L0547J67066J80987Q4253R707O4573K25072L68719L68919
3985h77929K07596k1295j96500k22681r2622Q7800J61739J12688P7951J22707
3975f40546J86108J93437J33384P0885O6544Q2217R3032P1487n5974k60465m15441
3964d75332m47965l54704j45994J06504K50118K12223N7219j15576j90927j65572
3954a270006j30867j11218j41343k37084k95342k26649p0429Q0516J80384K44871
3944a977167K70889K46870J93595J15048l509r8693p5835L3192R8689P6345k2205
3933a142781j57417k42514k36402j02330J27941L01505L17105K08906N2634r1985
3923i65338j70055j36804q068J10417J60079J52410J29303J48609K10015K63385
3913a06047K71904K26415J44038N2305r036m2171r7347j46599j07266N0233K14300
3902D50729K04231P708j92542k58404k12118j24002p0465r1656j32849j27772
3892e47140o5537L9189J55628K33838K10019L8133k27479m73815o10202n56870
3882a804236l24417n8846J09996J77985J62203Q9474J6758k8261n8881n4370J4817
3871a757778J19029K03155K36749K26565J73897N8424o8754j03974J2780J78160
3861g21747K41105K59905L01664K77978J68963O1589O187m813j7714o5372j47211
3850C60534k65932l95042m71833m71510m60030m74864m52528l61253k32342l9861
3840c264661K02572M10386N57434O67178P58336P96644O98405M77560K63897
3831A567751L0924k75918n08902n79484n17814l56551j43515J04105L54447M94715
3821A69758M68574L46788K49544K47021L27694M04215L99279L52046L10123K13685
3811C488727J6453j55456j53986j9963P6326P2936R8807J99462K27030Q7045j37865
3800C799516l17856m00982m09755l83206l56840l31584k79376j96514r1973K7249
3790A058679J30841J91290J89419J11865p660j31654k80454m83475o94715p96018
3780g11882o86920m20286j45640Q4049K36396K44429J13005n9699j35957r4215
3770a576720r0069k15032l53959l67763k57665j23358k8916J5250L3130M6962
3760b918140K4431O409P5213J72762K33708K88436M00957N73132O70188O12899
3750A39995M54476K33339r017j64054j82837j25385m7376L6846R7785R3490m820
3739E22442j88550l24178k77875j50974j05513q9643m275J36159K53726K97706
3729F9025K83340K20913J06131m5264k32885l98518m52765l78027k00046j2834
3719a040930L7455m7665j36558j78335j85442j62901j10467l0621L0491L7380
3709a787593L0878O3166J30210J70179J34939Q3180P7377P3445N064j15424k32037
3698a366616k79575k15249r1649j9998l7177o6251j5641J17442K59179L38949
3688a376586L39007K87867K39349K29002K31779J81903N4213o2379n8862L1059
3678I6352J09089J54550J43860O8816L3301J03453K00599K33035K19468K40067
3668A602590K92338K99324K56873K03638P6168j54443l55507m15417l64457k80423
3658A160684j95837j29586r6808p0567p1551o9304O0975K58090L22421K10708
3648A379225L3522j39243l26537m76057m94956l86979k16463k6189J25287J56948
3638c71442P8987n1380j95702k69202j73118K1181J32643Q8559l5306r0693L025
3627h62448J70015K50265J74521j3514k32532l68584l59530k45342j19299m4642
3617a651090K569N2974J00734J38838J83840K57307L50553M43931M92666M26346
3607G98668K36692P209k06804l67447l92982k75141j19155l2672k5051k9124k3829
3596d29636l6676l1827O2134K32001L71499L54188J87139J600r4226p3555J904
3585E44545K5304n7150j91456l30839n00038o18283n22291k60061p0298n575L7802
3574a948340P5899M7239o2017j87621k32219j28274Q3065K82503M00599M34518
3564a234648M11465L92785L81645K62246k6511l28326m47573m02758l15362k07395
3554a514432n6902J16992K66907L17480K09441m9347l54087n27285m42320j09587
3544b143140L24243O40918O89649N07056K54062N2249n8610r6090j18430j62696
3534a10789k00904k04429j50899m9180N6970J52986K19805K08861Q9672p8637
3524f6544j78056j47330K190K10853L71289L65239J36959k05280m41184m43599
3514c95463k37016P4715L52508M47640L38912K29200K64773L50136L45144K59680
3504B030229J96812J69112J27827O7425R937k4591k5579L5695J52092K57969
3494B996928K56080M7806l37628o88220p45403m73642j21826O3788P8636L4623
3484A111142m0466j29145j59969j03536j0486O9627J56695K53248K90739K32429
3474A670278J18968O272j06827k03302k46200k69855l07197l37692l57324l50352
3464c83231k88388j92452j13787m6505O7140K35255L54349K68993K2514j32851
3454b08963r1324Q370O9750J40545J82796M7718k56423n60955p49316p57866
3444b175668n66971k42047R1071L22178M19119L84554K91351K58911K98694L01385
3434f17423J44730j09682k83324l51963m11086m52881l96508k26288j0814J57889
3424b557350K23426K14102K19292L21664M75420N06772L23874p875l34330n06673
3414a121678m90393l70115k59417k14543k26421k37956j67845n080J92359L80740
3404b520349N30323N99351N55953M16037K24413O4819L6509J24950K31411K88725
3394E52142K79037K23177J41610L7862m6883r0640j57033k83785l80839k86844
3384a2196n936K01766J90745Q4323j6583r5816j45096k00831l24886m61531m77030
3373a263071l23661n7694J98744L89485N39676N96708M97813L15709J52445K5779
3363A071933r3460j86117k09271j82017k16625l40759l84013k47842l2028J27531
3353f92668J31113j9890k11275l41488l80728l65560l40580l20369k94932k39230
3343c075607j39315J0084J79394L02093L09550J74606n7396k46662l06155l14666
3333c164074l16821k12614M4972L05144L93137L52518L32543K85106P4713k20900
3323b126276l42107j76560J18858L29805L71031K93898J97391J72590K35020
3314i26350K96792K64248J65728P4383m7936k18617l08462k36331o8306J01337
3304i03514K39680K92806K16650J30007J65096K70140L20354K24395k8434k88661
3294F38519l69294k34053m0726N2151O3480N0421L7755O3370J84529L96732N64346
3283A407230N44340L45385R3219j25300l00180m05194m31622m31497m13006l46699
3273f3324k40961j45885j00631p6112m3346j0153Q189P295J259J5589O0969J24617
3261d62494J76985J46671L7581m4675n6018r349M8086J04130J81842K29622J63225
3250E15606k5557k49165m32205n72387o63935o89966o74269n99263m26903j47153
3240c965197K22156N26239O11039N59557N06043M59920M07783L63851L43509
3231C4900L47917L43227K69416J01547j24162l31027m42453m76953n14338n63491
3221a355417n49910l91135j27802J07327K53806L21113K82578J48563M7349O8949
3211a194579J54669K03637J89609J30551J12018K00853K86956K62903J68411
3202E15028Q1001M0653N6681J21662J83061J43031r3247m94598q20403q50272
3192a117403o18813k97307J1955K59552L96636M29637L96728L16735K17493J19814
3182A15027P459j27133k71060m07161m84397m52216l15831j52488m2387j1726
3172b141913n7209j35602j32939J1058J95245L07848L50480L75225L67449K54474
3162f05884N9749o9574n4590J6224J3020r2743j95397k16430k24582k59217k16821
3151a846245p1809N5814J91169M19802O51746P51938O82864M66351J45737j80043
3141A267324l82783m05067k91256j55723j07639j28988r1495P0064K82601L90518
3131D47556K71035m6465l89729n97935o18197m83247k73388q3827L9876J00262
3121a634059R2234M1134J1649O2007J79488K64274K31487R7525l9762r4865m5667
3110h34555O5228J42390J83792K57553L05483K55454J44715K6804l7462j4474
3100D94928N1461Q1034J9415j02257j56783j15892q9096j34232k17471k97612
3090d66505l78714m49973m60658m05912l26811k58622j92333n7908J53361K99299
3080b544776K49823Q6879l965K0387M0047m699n7626p1345o8554j19829k27330
3069b700988l20091l63084l25175j81237J2566J79588L00842M04380N08291N76340
3059a908568N38917M06237K64951R9537j32048l37755l96127l31780k32696q9423
3049b118755Q2508J71403J07199k2273q3283n4780J4945J04374K21935K96805
3039a279922K21863K2608j87768l39405m23355m46368m11198l26005k15556r5084
3029c480190O0914K21286K84733K53119K08137K03136K49068L14691L56642L34286
3019i94178K45436J63799J43241J59090J79764K12186K79903L87450M32827L44065
3009A553583K20436J66860J24539J3939j64651l72643n38290o05298n80766m94888
2999f77179l31408j03729P2151J43925J31776N4346j8429n609J01629K37176
2989c95351K75580J72131Q7291J55475K77780K97375J93648M6671r3598k18347
2979G98655k94065k98548k36162j35861n4825j5624k36j6407j29607l39100m72728
2968a194508l91761j81894r203O2056P5996J18049K05285K56219K15541J36012
2958g08208N0636p3350k24219l45737m10283m58131m91804m40306l21798k21442
2948c644642j02266J01812L41079N28496N98472N33755L82015K09659R6131O0011
2938h95478L2420l8453j42197k16836j89622n4801J37298L70874N94721P12871
2928C10797P13306O68479N69625L43791N613l20570m98112n20253m87732m72173
2918C12771m59650l85629k24260J306J45531O7846j47897l58458n45999o67818
2908b262257n82970k80210N1637K49123L20415L80098M81101N46595M58318K14659
2898d23491k4114r3927K0020J86114K74539K59054J26814j06276l24317l95361
2888e00945k88284r9712O2451J35622J35384J56157J93639J41822O960p6456o3794
2877a97156p1514j66616k25901j43895J879J26033K21075K84088K85148J96878
2867C10019N4559k3675O5643K87596M72049M38177J76500j26355l02623l60053
2857I91837l69345l33699k54905j77138j62093k12483k59877k83306k85035k37966
2847a584010j03100Q7922K00647J33119q4072l25058m96739n74895n39380l66648
2837c652214j15280J07921K15611J85203Q6345j0980m1354M9849K13599L94174
2827b567126N97235P60489P28229M90015K23856L4556j14879k33949k91801k98163
2817f71538k64487j71622l2853J13157K28742K32364O0430j71801k67135j88934
2807a133677k8695J05844J73621K41414L20657L35984K81371K05311J36969N1911
2797F90710l0962n5431l7088l4550o4927r0706q0401m0462K503j9272j69279
2786G0135l52896l95408k58051n4108R6210J34081N8611k2541J5517K00310M31401
2775g6739N22995M09673K13462M8077o4634j48153k65122m19127m68119l44300
2765e91987j55306m1734n5565j42804j64033n9477P4630J79042K63814L20555
2755c72865L49788L33450K57462J47034O2587R1505J87877K00158J00214k3516
2745A333694q3139r3281j47509j87831q0858R2123J40929N8144l2019n8600k3085
2734I18568O7291J75259K08961J47864N6892n4524j98635l18165l54407l01384
2724C47720j95656j35853j77878k33031j76770J0044K11026K71613J84899P9931
2714A86045l4312k44922n13721p26050q06349p00218m30823j16704R8821J34556
2704c153677M8726l7039k7151J15375L80242O80083Q62974Q88418P84227N31894
2694A074072K01056k9779p4858j0499O4751J25940J45961P8994n7373j99960
2684A318305l28063m44069n00943m47085l08269j53473n5186m6543j24717k81024
2674a371067m12642l83803j93264K8473J54683K12038L38301M97957N48260M99836
2664h1228M29763L15421J10218j18798k51515k77701k70978k28904q8116J23525
2654c38313K59617K53444J65191O2589j2838n5227j25152l03293n17224n71116
2644a182322m16248j96619j7345J54425L68420N91899P18363O83341N28343L28163
2634A560420J46033L9805j581j4018L0006J33761J62621r564k83775m15187l35494
2623A013027j96663j02393n6022p1343j38143j87578j88007j79355j93228k30776
2613e30481k66657k92969l45962m11319m23677l58744k25396q3002l9694r4013
2603c071914j07422l627J39653K12679J99132J66693J76879K53174L22538L07463
2593a404752K52604J63572J6747j01242j27648j31655j73697j77293p1202J10848
2583a643718L11926M95461O35768P08141O82657N55949L96981L10176K79380
2574B732721J23767j93178l87489k54986N5336K77254K76305N8117k19843l64771
2564B103233l53697l00467k67412k08600r5051N2106J92536K32945J43563l3136
2554A466020k47641l96909l89904k76281j64269p2382K0410J09249J70441K21035
2544D39769L24830M33586L88676J46153j40697k89610k65375j22046M9434J20498
2534A085218L6456j07188j41244j5368J82944L44133M08340L68275K68461J42272
2524B572299K860j25934k22348k86430l42042l82865l14812r0675J30713J70352
2514A111118O3831o1536j62160k18208k41099k44112k21625j92134j69404j44271
2504d79600j14351j25753j93824k34717j48543O1777K84636M08110M24856M08976
2494B91567L97663L47766K36626O5980j30974k70122k92153j68430Q4647L51463
2484I14033M48910K68000j4543j01599J8875J11484J06366J60519K77248L22230
2474B511523K98251K62734K08737J19031j4202j24490j26957r8738j61043l48030
2464B526816o09068p81129p20288m86020k52541j26655q8054m4066L1598M5609
2454e03798l8171j20510j26111j20936j66007k09942j75001Q564K45340L24181
2444h82391K52265J75517R6040l6869j53809j88155j48644n9339L3136Q7097R9567
2433g25585R0922P6901L4721n5608j20056j05710p7972j19129k22420k99461
2423a523397k85092j37192J17450L42618M71530N37002N63710N46479M76648
2414A109756L05358P8738m4733k6736j4050j06175k37365l05496k77500j98191
2404B83606j06325K0058J92492L55624M03904K91232J12893j9378m9659L9242
2394A523689K20295L89837M48416L96425K42487j2288k82138m54654m83297l64822
2384A623950j44100Q7470K44719K59676J22483m4312j12173r5574p9688j19021
2374A743430k02345k48731k10048j89628k78696m35434n51198n40519l50747
2365a263916Q113L85179N77846N43750M39106L70900L07318J89910J9070j11553
2355A465723j64604k26144l05480k99986k03453q3784O2458K17531K66742J92429
2345I21432J09189R1479J54989K46651K64927J84991M7174j33959l38855m68212
2335A079806m30836k70272q7212P5821K26117L46768M07661M20094M34044M78294
2325B680285N30999N32359L83188Q7330k17668m49891n79992o09352n77603m97471
2315A282184l22002p5089J08123J64116J41804O0205q7488k52661l78913m48342
2305A91937m33017l12687j39205L1700K24681M06746M60357M06356L79862L46910
2295A563640J82577p5007l03420m43627m76844m21054l07472j63346l2128M2831
2285d33850L477j30527k02371j06658P1026J77292J46242P0165J04247K63595
2275c7362M08371M51743M12425K56030j7605k98728n06581n91766m98244k56396
2265f78113J2530K19806L40781L42856J87500q2263l66701n73659o57477o16229
2255a870969m65221k28935M3977K89537M71808N56903N16375L85283K21582P7426
2245b234j8222q1236r4197m5760j2383n7315j44066j63992n5229J30099L06421
2234b38114M26968M37015L05569P8581j73014m00279n55882o14912o01446n42445
2224a877959m24864k61373o6904J66601M28427O03956N25082K21241p3675j68630
2214i28098q5968L656J1987j1827j1265K7952P9954J16567J15198M6670n5718
2203f90892q3422N074R8386J13053Q0473J4807m7945n2263n1057j08316k04868
2192i26970k85559l04115k44221j52155r3710m5203N3950J85715L16997M39783
2182a055488N20362N57626N62685M92771L27813J18349n8084j59660j94849k07508
2172I04017k55912l54328m29330l85555k45711j36585j04549j18542j37898j15328
2162a379721p3679q7836j51692j44669K5971K97386N10727N46097M33833K93590
2152B70007K33015K51680K33384J28244K732r4727j71158j80778o0018J03372
2142G15753J69645Q8154j50423m71720o78876o22228l50034k9375K11114L14245
2132h03745K87617J88196P4078m019p838N4076J12808J06334N1422K3135L2567
2121A14631K4365P426r279p613P1818J73026J57925K3309j25517k13114j94916
2110B2061q4864M4672J25359J04962l799j34922k22824k68638l68238n29741
2100a315972o27644n73201l61071o8184J69725K91196L72273M70798N29778N01677
2090f10625M17182L31555K61072K11615J92460J69342R2608q8050l57293n72400
2080D7466n82190l55707M969L38566M93431L95297J61828J9430N2305J50824
2070G26219K20165K47201J97432M5969j54648l22951m01777l76731l02012k67830
2060c88963k55637k01313j19510j6935R6467J76750K09335K18214K10045J53887
2050H2340J7673j77216l82541n17204n40235n10678m36735k91209j14693R6719
2040b773779L77826O46216P69981P29764O09458M70762L24072J94414R1842N666
2030A446222m0885q085J09240K46163K72317J47381j3296r5503j05348o3388J6301
2019A911119J02069J71198J79536Q4391m8774r3908l5755M3902P1248O0311O3406
2008B508743K2215j24756k89318l52730k89874j70187r6892l3842J35575M31257
1998A740191P97292J117424J231506J086334P39932J90234n25561j133649j364330
1989C879373j240963r23137n50521k46880q9304q7296k03485l57898m49087m51911
1979g21109m23877l56648j70513R2511L17723M43707M53978L61336K22776J38358
1969C58242J22341J03166P0022P4782J30465K08658K71362K39830N4998j46337
1959A487529k01892j60487j50487j86670j78930r2959L1k82j07549k24547l25538
1948a41781m19930m30565l38953j80279N3171L50383O29377P59015O60875M02189
1938A343502J71025O8302p263j35152k33189j77114O735J58909J68317J0693k28910
1927A145855l64888l02499j24691O6737K29552L41468L50417K27883M2982r8202
1917A514614j20686r360J67486K80143K53327J44194N1635J5062O325k8412j04322
1906B170006j76842j99181j62784j28341j99276l52287m53478m55088l79062
1897c36333k07893N1103L26846N18798N40919M06952K48717J73334J36978N1006
1887A910427o5895j39050j70562k31623l67142n08358n17879l82914k05828m4053
1877g22877J18411L15396N35007O96201P61742Q17107R03401R05563O24382P0245
1867E024578m31881o34850n77630m19230k81324j83645j25020j26552j70762
1858B073684k09450j97010j31131j04450k19930l92937l55764J2961M66862O77938
1848A620773O21308M67362K83112R1371k2225l8391n2083j13889j75071k49615
1838B432652l68521m63349m63572l35207r5301J51364K82783K58575J37098N2738
1828A589260R6550K29383L31478L54661L09935J55312q3643k35776j81042k6662
1818B539456M3491n6653k72516m46028m79630m27476l33470j61941J6975P8038
1808E00246P5095J21701J71594J81931J96110J93949O7227j89442m34026n66431
1798C17954n54490l99377j76358J7442J44465K30508L29699M07362L66323K04708
1788H88236P537j25841j37211m6878O2447P7913m4184k08282k93428k97900k56623
1777c74214j46778M657J34398J67812L4881j98018l73192l91075k59610l8977
1767a440116K12094M21900N31662N33568M66436L61433K35640J29057O6332P7583
1757A595589J78906K81032K63289J28688o7935k79562m33681m60996l52584j72281
1747F80465K0729J60577J85936J46054J52550K08988K17811J55174J14143J37317
1737B179744J54611J42130Q6736m2066j76333k34251k32490j99391j40926q1479
1727A456285l1869L0506R9037J28503R9307O5629R1995J59884K19886K36756
1717B555919J85642J25153J44453K40944K97248K04680j9584k93072n03814n31052
1707B406517l46277p8889R7082J63322J66792R1222o9354l00160n20446n92471
1697A017338m82922k92130j46810j04614j60172k30233k01162p0133P9488J81716
1687d09634J98717J33169O5786P5941J28410J11913j245j20791j56889j47350
1677a21973j75566k35448k65719k35715j46212k748J42761K18209J89363Q5355
1667e47693k634L1565K00692L80053M50589L60093J16043k05893m78145n68724
1657b64054m50902k13543P3913L54398N17833N20893M68620M36818M12186L24810
1647B180972J42705k7332o9196r370J0204q7661k25719k53457j24699K4563P1084
1636A632094j552j54639l08951m20184m97717m98825l53417j40679k095J05524
1626f40441K59215L82177M00905L57188L51304M21595M85001M75189M09864K84312
1616C186309J12726L1989J20794K81975M16215M69642L82037J72454l6529j82076
1606D955536l00069l64430l08329k11613k32381l39613l81283l11676j88228
1597B317914q4891n5407p1336j9392J12757K25953L06521L52232K81982O8451
1587C434784k03968m60587o67080p55998p03703n87829m98629l97274k31417
1578a071701q4630R432J19898K23939K07944Q1161l8641j03329j02060l1081J1187
1567g77881k026J2438K2305k6656q9621j14217q5453j5554M5003K3568r2802k52333
1555a353229l39866k22860Q5218L76906M52542L36898J59979n1657k91144m64974
1545a312187m49378k17945R0102K83170L02562K54463K42127K85514L46754L44582
1535A69764K54525J40393L7835p2694j59458j73129j34742o9558Q781J07394
1525A09111K18542K90381K82045J84729M1025p3880j35393j82023j68543j6845
1515E49149K10550L98046N17184N68316N26424L90058J50990j85050m93264o41289
1505A991114o67357o66971o46193n49270m20225l71368m09930m26620l09731
1496b476551p1644K12873M53460N24774M29245L39592L90931N42556O61228O49413
1486A655877N03652K81984Q9114k0018j21819k27810k07076m1675J33964K33734
1476B279927K35141J70583J46985J68454J35647L0891o9308j21639j82649k89378
1466B504654l60973l43540l07671l08111k90165k22554j37593l3451R8582K36355
1456H35533L57464M23204L49996J02789j97132l96337m89012n11540m25903k57851
1446b08789j01633R20M0022K0050j2990m2219r9974j50492j16199J811J51898
1435e17595K79985L01719J78907j5556k19878m04550m82798m02150j97123N3534
1425a425505K42588K87438J65024o6258k38228k31956j37628j00041r0565k7199
1415a622330L2738m2925k41965l76261l14441j29557M4272J78610K72404K90043
1405a909412K28934J42212P0106K3607J5694J8584j2410m2517k1610O3328J99717
1394a223767L34767M20251M37135M40608M90195N15424M40876K96031J52260
1385B303780J1649j42339k05552j58986j68019k96177m47969n31931n52672n23036
1375g11252m10847k09013N3047K81094L86056M07886M18983M15431L36553J51279
1365A119217o6185k13368k75426l03537l23514l19880k89378k29747j44136r2430
1355a138384r9041q5749K8967J98472K71858K24495J58049P9397o4775k70340
1345f97051m66643n22653l83192j16890J81865L90579L93685J82140q9334j99180
1335a326674n4944K53385N30275O12686M90107L08721K04834J51168J07429J30117
1325A407104J92362K02439J68649J51196J54282J44891P1800q1446k14425k42635
1315A954217k12583k24779k50200j58649Q2448L30375L77058J91913n2528k19017
1305A818255k87603k71580k13433j46278r1573j27322k35279k61391j42038L1333
1295G3091J07612K498k41361m98054o22196n35322k76428L1701K43634L05235
1285a409590K52304J18877m0457j03043o2451p0098j32268j18701J0019K00429
1275a354979L97523N68627O42812N44073L15535J06536j0177o4291o5972j0972
1265A068715Q2435J74308J73621K7881j26008j83435k25268l11425m09993m56463
1255a85632m17659l47416l08454k59685j43713p571N6931N7996P1331J17272
1245a366600K10077L47341M30068L74085J93216j5323r9897K5015K43103L00056
1235F41141J35108j04454l50022n93065p91547q83699p99894n50809k53353k9042
1225c579636R5796J87127K53194K33985K02327K92970M40774M67892L06009M5056
1215a054506j51429k01597j88816k52356l49334l35715j67408O1588K06713K67391
1205b165469L55373M91935N91348O08845N59760M61005L41626K52472K39358
1196A736253K37375J58583K5918j13894k39631l01709k83663l02201m24006n47515
1186e4490n61602m18950j37228J65962L20713K31396Q650j09053m7901R1885K16575
1175b94043K92194L49313M16106M17832L18200J68678O7j43463j79624o9033J40305
1164A416532L71479N55978O26018N30109L12237J33391O4906R494j11283k43752
1154C665109l12989k96704j98968o3922J8509k4589j08685q4853k468j0821j36249
1143B443370k64775k80280j42397P4823K06579J99260J40204R2241N4376R772l8868
1132B494305r2443j73970k64447l32731l53927k88246j42851L021M5202m1910
1122H52003j93090l27748l76754l18376k03291o9367R9810K40823K08020j8465
1112a06435k72420l91985l55476k23491n5678R6935K00138K44327K59519K57816
1102c46750K09953J38477R9376J15357J74004K44036K65305K08525J32672J17093
1092A358048J86815L07306L91440L81553K71719Q5729j15279k15084j41323K4742
1082B535666J26709Q9677m8903k14053l20279l23511k79903l11640m38787n66046
1072B48930o22552o21287o05109n66669m60631k71634k276L09693N74756P15205
1062a301574P27691O17476L69506P6338j00590j28102j05592q9669o6566k7737
1052b8819M4995J17135Q4869q8395l04776l99829k99172j05975M7482J46443
1042g86042K04721J93930J09814K8002M4594J60426K77698L19911K96789K50560
1032A100403J99778J29194M7173L15k018J7301N5773J04313J43985J29422M5313
1021A970952o9976j36359q1065N4797J67945J19912r4628k55387k07250n1644
1011A417297L5230L6728K4550M5441J13408J79666J83945J47605J14368Q8772
1001B387010P8136O3308M0461N8587J15130J14012L8063k5645n3575j20890k66766
990B427831l81840l10823r9973O3795P8681j6949j56914k95191l91558m28869
980D88190m29353m14281m06796m35243m43386l39779j41190M6253J50773J69430
970a755382J54045J64545K27578L04738L23598K85615K18198J33704O1505L4156
960A52300L0583k8971j39425k07964j84628r2221K8684J48330K34479K64195
950B05362K56328K51274K59735K58045K28136J51241j1041k17249k83525j16814
940I81492J32376K41035J40818m0578j66699k54375l73590n19843o23562n54566
930a037492k91023j5155R7620O6695J7220L5249J62857L58887M89133M70116
920C54107L67264K60470J60423J01664J19848J32493N7149l5035n7665l6269j7741
909A406708j5212m5753j23534k44477l38392l41184k61258j25273K8345J37891
899G7861J25104J8363o9574j15178j41215j76177k47229k87094j75796P8721L08496
888f03718L38278J75070j5596q5805j3897O9931P8792M9023L6342O5034J41230
877B34684K26265K25681J50376J54883L14476M96609M97525L05519P9079j01116
867B583981k62750l83951m33643m14704l35331k57944k58677l02184l40999l42050
857g48252k26659M762K60609M59435N36044M47029K66647J30915O5092l6935k89334
846H69353n82136o69898n57825m28251k74855p125K77539M18073M10072L56042
836a89011K92295K27766J90681J46707N2907o1065j41052j16966L0963K15189
826F48414L39917L88328M02697L99698L62129K98607K41877J97966J57598O9570
816C506801r8389k11998j33448M1579J42030J29886L6073j34006l19665m10462
806B548401l85926l16279k71627k56685k28160j77237j34304j44565k46702l90692
796c776m08946k21124N0130K47003K64184J16667m7031j25393j25643o5567P2110
785b47386K46357L20248K10496J1260j10675q3965P244M1885k8915j49875k00562
774A6112j42199m5503L3366M6866k4977j00278q8489J6609J41014K13798K40914
763C07233K65478L07174L32647K53856K9666k38864l74887k92731j24242m3293
753D22037l1333L8773J88104L14672K78432N8181k06421m09079n38377n81111
743d66122m83230k72044o9523L4604J9459m8001n4187N7129K36647L96028N10825
732a38415N82522N63728M66778L66434K62154J15341k1698q4819j46520l09462
722A656043n13822o02254n04955l05616r2439P7889J64772J69000J05575K0263
712A74456j4903M5170J98083L95750N48971O01425N65666M32177J83722q9949
702C040568k43294k24714j27476n1799l2564j23421l20306n17971o38057o76965
692H4001o20823m52844k38968n2449R5053K34920L68955M07473L07034J78272
682C10624J45525K04517K57177K11499Q1347l1172o8313m8489m6168j21381k28823
671F66343k92897k99288k70261k35987k15763j81891r2376L7106J35289J53378
661e96347Q4400l6639r3192j9102J08223J64938R2409j06259l35166m54797l98667
650a590199j36620K53359N46386O06517M94159L40099J90992J8049j52120k56140
640C14482k95572l06145l31555m03536n02107n48041m34842j45693J87067L95000
630b070942M26814L45454K24804J06549J8783J2309J05906K23329K77623K37610
620i1761Q8019j12148k85885m24147m59344l18458o9362J83682L94855N61962
610e32587O76243P03100O12802M10915J42203j35330l36489l95161l21057j57605
600F67034N9135K56881L20587K35126Q4254o9212j60334j44022n5446L9789J17324
589A351116J70634J55298R7758O9488L6388m8933j03913l4183R1172J44674J10142
578B039641P7769J24130J62927R6768l0218j21755j51419j74944k28930l29129
568A464840m48244n07959n07396m84250l92930j58840J50523L23307K45615K1905
558b93429k14598m09955n17375m72868k55384P414J08614O3872M3243Q3323J41600
547a715543J99979K69976L60884L63066J94285n874j07619j84618l17123m37632
537a380219m47897l62115k66421j92286j02366J2171P8941O6786N9857J29334
527b404215K58833L91191M93215N39274M75423L09327J44343J7196j36774k96312
517b08499l74269l10655j56642m1552j5039r762K1329M4210k0920j59354k23537
506a454690j50566n9247p9108j73611k08792j21724M9948K34720L80854M30052
496a152164L67804K39401K9506k53645m74032n23216l88162j35356R9906K44243
486a945715K77954J93552M9352n9414j03462j66324l04536m16153m03015l30810
476c208571l06862l24270k76110j12746P4523K10219K92847L17363K69776J59522
466b904309L7190n6880p0174N0090K16266K59202J42901J756n4285l3779o153O494
454b411681M0976R5721J29389J45147J38314R5017Q0409J47141K41825K95450
444a002292L10752L23547L11858K05300n138k18470l33204l51214l22743k82544
434a364148k21112r8251K7478N5082r100n7367J7295J83143L04837K74886J03074
423g84183j05569k63588l30538k56347q0703L9802O1475N3724M2123M6193N5186
412a522425J0493o9857j26143j27491o5174K418m5897k08083l50010m01840l57899
401c261908k27266n96K65346M13153L82744K34312O8264l3924p7527j12087j75559
390b525048k60346k84642j94301r6334j27792k77568l95980l77641k49532r5644
380d884828J7890P7915J08696J16328J15934J35786J55345J71482J71085R8302
370c716065j1691q2199j05193j14002j18395r5301j8112J34519L28685M76087
360c321667N38428N23471M51618L87016L60343L09243J93696O3915l4618r8377
350f26932j00081m5957J8937J03950K10541K74320K45916J48891P587j56722
340H0450k91452l57167l53001l23520k97745k70707k48264k13730j34633l7171
330b446940j9557j29796k81535l16603j81560K1715J43863J09890j4670p8103
320c193296l4401J169m3822r8806j03167q9316r6504j11722q3910j4446M0420
309c827801M0091o0347k32935l28823k47265n0714R8894Q7491k2866j02315j40992
298d787582j77000j51365n955K19839M34585N36199M93053L93911L01869J71769
288b570677k7689k28890l09048k80548l05779m35163n32540n13446m25002l24437
278e953219k47183k09619j91308j83312j86923j76529j00424P1956K45489K98351
268f632721K64336K47085K43889J86491Q0284J2697K7586O3128P3313O2977N6880
257e314055O6286O9999P0350J03058J57280J64666J41324J49877J30624L4793
247d225798n6134j04111j58718k30847k55731j88973j02762q4940j61110l18754
237e887878m83760n38230m49346k90431j26094J1487J35285K52813L03873K34360
227f837921Q2130m5889o7877O553R5528J64020K30838K60807J97801R1374L3035
216e789601K9910L086r8441k27135l19773l84222m03286l06903j17034N8339J57152
205g397908J75199J55101J45580J30625R1277N1276M5316Q5594J64876K49891
195f103173K99282L09121K85506K15953J03469j3543j11311j89965k19052j51543
185e575256k5211N9805J07056J69470K24148K23792J68418Q7285l292r6498j33360
174d793643p7698J559J3536l7877p4648n7541n0416j00989j58907j86566k17945
163e741135k33670j66672o7741l5773o3056p5323o8656j05016j88507k68611
153g014160k73809j85113r5509p6774j10473j48271j56346j62423j94591k08614
143h626083j58907p3899p405J2252j0737k3494K5190J10071J54755J15984J3072
132h469201j12170k00014j94433j16736o5829q9242j02920m9695J5541L3582k2720
121i373837j28003j95537k14048k42458k46577j82582r4309r563R5875K29286
111a0361753L54377L86405K47503n487k03906k42884j42575L331R9124J42610
101i723255J86490J96556R6115p2331j92313k46105k76071k53496j74860r8516
91a0557786k2127Q1632J80648K18080J85054R3605l0137j16207j12971p1486o1588
80a0213283q9312j52645k51565l68147m44105m25743l40336k38710j47528r1968
70a2763342p7988q3899j05591j68529k32065k07482p8597P8714K16480L86546
60a3035753O06781P50978P15561N46912L58295K11536O2761j42442l72945n45434
50a0843750n78681m33900j73892P4009K40640K85306J88967K4320j17341k05947
40a1540269k41374k22645j64283r9804l5830M4258J28176J64383Q9876o6273k03991
29a2147776l20912m46479n36627n37703m16090k03561j5535O6378N0587Q56l308
18a4510170L4299K5204n3016j30665j26871m8194P688l9339j51608k12990j54014
7a5359676K739K09914L82268M26840L38789J80957M0219
0a3777950          $$ checkpoint
##END=
