# Supplementary material for: Polyamide-Scorpion Cyclam Lexitropsins Selectively Bind AT-Rich DNA Independently of the Nature of the Coordinated Metal
Source: PLoS One. 2011 May 9;6(5):e17446. doi: 10.1371/journal.pone.0017446 (PMC3090394; doi:10.1371/journal.pone.0017446)
Supplement: NMR Data S1 — Raw NMR data files (.dx) for compounds 2–4 (1H and 13C) and 6 (1H). (ZIP) [file pone.0017446.s029.zip › 3b proton.dx]

##TITLE= atsl44-1-B2-102col55-77
##JCAMPDX= 5.0         $$ Bruker NMR JCAMP-DX V1.0
##DATA TYPE= NMR Spectrum
##DATA CLASS= XYDATA
##ORIGIN= Bruker BioSpin GmbH
##OWNER= todd
$$ TOPSPIN		Version 2.1
$$ 2010-06-18 19:13:12.018 +1000  NMR2\todd@NMRSTN13
##.OBSERVE FREQUENCY= 300.132250975
##.OBSERVE NUCLEUS= ^1H
##.ACQUISITION MODE= SIMULTANEOUS (DQD)
##.AVERAGES= 64
##.DIGITISER RES= 18
##SPECTROMETER/DATA SYSTEM= spect
$$ Bruker specific parameters
$$ --------------------------
##$DU= <X:/todd/nmr300>
##$EXPNO= 1
##$NAME= <atsl44-1-B2-102col55-77>
##$PROCNO= 1
##$TYPE= <nmr>
##$USER= <anthony>
##$ACQT0= -3.69238616675252
##$AMP= (0..31)
100 100 100 100 100 100 100 100 100 100 100 100 100 100 100 100 100 100
100 100 100 100 100 100 100 100 100 100 100 100 100 100
##$ANAVPT= -1
##$AQSEQ= 0
##$AQ_mod= 3
##$AUNM= <au_zg>
##$AUTOPOS= <>
##$BF1= 300.13
##$BF2= 300.13
##$BF3= 300.13
##$BF4= 300.13
##$BF5= 300.13
##$BF6= 300.13
##$BF7= 300.13
##$BF8= 300.13
##$BYTORDA= 1
##$CFDGTYP= 0
##$CFRGTYP= 5
##$CHEMSTR= <none>
##$CNST= (0..63)
1 1 145 1 1 1 1 1 1 1 1 1 1 1 1 1 1 1 1 1 1 1 1 1 1 1 1 1 1 1 1 1 1 1 1
1 1 1 1 1 1 1 1 1 1 1 1 1 1 1 1 1 1 1 1 1 1 1 1 1 1 1 1 1
##$CPDPRG= <>
##$CPDPRG1= <>
##$CPDPRG2= <>
##$CPDPRG3= <>
##$CPDPRG4= <mlev>
##$CPDPRG5= <mlev>
##$CPDPRG6= <mlev>
##$CPDPRG7= <mlev>
##$CPDPRG8= <mlev>
##$CPDPRGB= <>
##$CPDPRGT= <>
##$D= (0..63)
0 5 0 0 0 0 0 0 0 0.06 0 0 0 0 0 0 0.00015 0 0 0 0 0 0 0 0 0 0 0 0 0 0
0 0 0 0 0 0 0 0 0 0 0 0 0 0 0 0 0 0 0 0 0 0 0 0 0 0 0 0 0 0 0 0 0
##$DATE= 1253232565
##$DBL= (0..7)
120 120 120 120 120 120 120 120
##$DBP= (0..7)
150 150 150 150 150 150 150 150
##$DBP07= 0
##$DBPNAM0= <>
##$DBPNAM1= <>
##$DBPNAM2= <>
##$DBPNAM3= <>
##$DBPNAM4= <>
##$DBPNAM5= <>
##$DBPNAM6= <>
##$DBPNAM7= <>
##$DBPOAL= (0..7)
0.5 0.5 0.5 0.5 0.5 0.5 0.5 0.5
##$DBPOFFS= (0..7)
0 0 0 0 0 0 0 0
##$DE= 6
##$DECBNUC= <off>
##$DECIM= 24
##$DECNUC= <off>
##$DECSTAT= 4
##$DIGMOD= 1
##$DIGTYP= 7
##$DL= (0..7)
0 120 120 120 120 120 120 120
##$DP= (0..7)
150 150 150 150 150 150 150 150
##$DP07= 0
##$DPNAME0= <>
##$DPNAME1= <>
##$DPNAME2= <>
##$DPNAME3= <>
##$DPNAME4= <>
##$DPNAME5= <>
##$DPNAME6= <>
##$DPNAME7= <>
##$DPOAL= (0..7)
0.5 0.5 0.5 0.5 0.5 0.5 0.5 0.5
##$DPOFFS= (0..7)
0 0 0 0 0 0 0 0
##$DQDMODE= 0
##$DR= 18
##$DS= 0
##$DSLIST= <SSSSSSSSSSSSSSS>
##$DSPFIRM= 0
##$DSPFVS= 12
##$DTYPA= 0
##$EXP= <C:/Bruker/TOPSPIN/exp/stan/nmr/>
##$F1LIST= <111111111111111>
##$F2LIST= <222222222222222>
##$F3LIST= <333333333333333>
##$FCUCHAN= (0..9)
0 2 0 0 0 0 0 0 0 0
##$FL1= 90
##$FL2= 90
##$FL3= 90
##$FL4= 90
##$FOV= 20
##$FQ1LIST= <freqlist>
##$FQ2LIST= <freqlist>
##$FQ3LIST= <freqlist>
##$FQ4LIST= <freqlist>
##$FQ5LIST= <freqlist>
##$FQ6LIST= <freqlist>
##$FQ7LIST= <freqlist>
##$FQ8LIST= <freqlist>
##$FRQLO3= 1883992.8057554
##$FRQLO3N= 0
##$FS= (0..7)
83 83 83 83 83 83 83 83
##$FTLPGN= 0
##$FW= 90000
##$FnMODE= 0
##$FnTYPE= 0
##$GP031= 0
##$GPNAM0= <sine.100>
##$GPNAM1= <sine.100>
##$GPNAM10= <sine.100>
##$GPNAM11= <sine.100>
##$GPNAM12= <sine.100>
##$GPNAM13= <sine.100>
##$GPNAM14= <sine.100>
##$GPNAM15= <sine.100>
##$GPNAM16= <sine.100>
##$GPNAM17= <sine.100>
##$GPNAM18= <sine.100>
##$GPNAM19= <sine.100>
##$GPNAM2= <sine.100>
##$GPNAM20= <sine.100>
##$GPNAM21= <sine.100>
##$GPNAM22= <sine.100>
##$GPNAM23= <sine.100>
##$GPNAM24= <sine.100>
##$GPNAM25= <sine.100>
##$GPNAM26= <sine.100>
##$GPNAM27= <sine.100>
##$GPNAM28= <sine.100>
##$GPNAM29= <sine.100>
##$GPNAM3= <sine.100>
##$GPNAM30= <sine.100>
##$GPNAM31= <sine.100>
##$GPNAM4= <sine.100>
##$GPNAM5= <sine.100>
##$GPNAM6= <sine.100>
##$GPNAM7= <sine.100>
##$GPNAM8= <sine.100>
##$GPNAM9= <sine.100>
##$GPX= (0..31)
0 0 0 0 0 0 0 0 0 0 0 0 0 0 0 0 0 0 0 0 0 0 0 0 0 0 0 0 0 0 0 0
##$GPY= (0..31)
0 0 0 0 0 0 0 0 0 0 0 0 0 0 0 0 0 0 0 0 0 0 0 0 0 0 0 0 0 0 0 0
##$GPZ= (0..31)
0 0 0 0 0 0 0 0 0 0 0 0 0 0 0 0 0 0 0 0 0 0 0 0 0 0 0 0 0 0 0 0
##$GRDPROG= <>
##$GRPDLY= -1
##$HDDUTY= 20
##$HDRATE= 20
##$HGAIN= (0..3)
0 0 0 0
##$HL1= 1
##$HL2= 35
##$HL3= 16
##$HL4= 17
##$HOLDER= 0
##$HPMOD= (0..7)
0 0 0 0 0 0 0 0
##$HPPRGN= 0
##$IN= (0..63)
0.001 0.001 0.001 0.001 0.001 0.001 0.001 0.001 0.001 0.001 0.001 0.001
0.001 0.001 0.001 0.001 0.001 0.001 0.001 0.001 0.001 0.001 0.001 0.001
0.001 0.001 0.001 0.001 0.001 0.001 0.001 0.001 0.001 0.001 0.001 0.001
0.001 0.001 0.001 0.001 0.001 0.001 0.001 0.001 0.001 0.001 0.001 0.001
0.001 0.001 0.001 0.001 0.001 0.001 0.001 0.001 0.001 0.001 0.001 0.001
0.001 0.001 0.001 0.001
##$INF= (0..7)
0 0 0 0 0 0 0 0
##$INP= (0..63)
0 0 0 0 0 0 0 0 0 0 0 0 0 0 0 0 0 0 0 0 0 0 0 0 0 0 0 0 0 0 0 0 0 0 0 0
0 0 0 0 0 0 0 0 0 0 0 0 0 0 0 0 0 0 0 0 0 0 0 0 0 0 0 0
##$INSTRUM= <spect>
##$L= (0..31)
1 1 1 1 1 1 1 1 1 1 1 1 1 1 1 1 1 1 1 1 1 1 1 1 1 1 1 1 1 1 1 1
##$LFILTER= 100
##$LGAIN= -15
##$LINPSTP= 10
##$LOCKED= yes
##$LOCKFLD= 4877
##$LOCKGN= 129.300003051758
##$LOCKPOW= -25
##$LOCKPPM= 7.23999977111816
##$LOCNUC= <2H>
##$LOCPHAS= 18
##$LOCSHFT= yes
##$LOCSW= 0
##$LTIME= 0.200000002980232
##$MASR= 4200
##$MASRLST= <masrlst>
##$NBL= 1
##$NC= -2
##$NLOGCH= 1
##$NS= 64
##$NUC1= <1H>
##$NUC2= <off>
##$NUC3= <off>
##$NUC4= <off>
##$NUC5= <off>
##$NUC6= <off>
##$NUC7= <off>
##$NUC8= <off>
##$NUCLEI= 0
##$NUCLEUS= <off>
##$O1= 2250.975
##$O2= 0
##$O3= 1853.42560803292
##$O4= 1853.42560803292
##$O5= 200000000
##$O6= 200000000
##$O7= 200000000
##$O8= 200000000
##$OBSCHAN= (0..9)
0 0 0 0 0 0 0 0 0 0
##$OVERFLW= 0
##$P= (0..63)
5.8 5.8 11.6 5.8 11.6 21.78 33 66 0 0 0 0 0 0 0 200000 1500 0 0 0 26 0
0 0 0 220 0 5.8 0.5 0 0 0 0 0 0 0 0 0 0 0 0 0 0 0 0 0 0 0 0 0 0 0 0 0 0
0 0 0 0 0 0 0 0 0
##$PACOIL= (0..15)
0 0 0 0 0 0 0 0 0 0 0 0 0 0 0 0
##$PAPS= 2
##$PARMODE= 0
##$PCPD= (0..9)
100 100 100 100 100 100 100 100 100 100
##$PHCOR= (0..31)
0 0 0 0 0 0 0 0 0 0 0 0 0 0 0 0 0 0 0 0 0 0 0 0 0 0 0 0 0 0 0 0
##$PHLIST= <>
##$PHP= 1
##$PH_ref= 0
##$PL= (0..63)
120 -3 -3 120 120 120 120 120 120 55.71 12.1 22.56 18 15 120 120 120 120
-3 18 120 47.46 120 120 55 120 120 22.56 120 120 120 120 120 120 120 120
120 120 120 120 120 120 120 120 120 120 120 120 120 120 120 120 120 120
120 120 120 120 120 120 120 120 120 120
##$PLSTEP= 0.1
##$PLSTRT= -6
##$POWMOD= 0
##$PQPHASE= 0
##$PQSCALE= 0
##$PR= 1
##$PRECHAN= (0..15)
5 5 2 5 5 5 5 5 5 5 5 5 5 5 5 5
##$PRGAIN= 0
##$PROBHD= <5 mm PHQNP Switch-1H Z-GRD Z8352/0119
>
##$PROSOL= no
##$PULPROG= <zg>
##$PW= 0
##$PYNM= <acqu.py>
##$QNP= 1
##$RD= 0
##$RECCHAN= (0..15)
-1 -1 -1 -1 -1 -1 -1 -1 -1 -1 -1 -1 -1 -1 -1 -1
##$RECPH= 0
##$RECPRE= (0..15)
-1 -1 -1 -1 -1 -1 -1 -1 -1 -1 -1 -1 -1 -1 -1 -1
##$RECPRFX= (0..15)
-1 -1 -1 -1 -1 -1 -1 -1 -1 -1 -1 -1 -1 -1 -1 -1
##$RECSEL= (0..15)
0 0 0 0 0 0 0 0 0 0 0 0 0 0 0 0
##$RG= 362
##$RO= 0
##$ROUTWD1= (0..23)
0 0 0 0 0 0 0 0 0 0 0 0 0 0 0 0 0 0 0 0 1 1 0 0
##$ROUTWD2= (0..23)
0 0 0 0 0 1 0 0 0 0 0 0 0 0 0 0 0 0 1 0 1 1 0 0
##$RSEL= (0..9)
0 0 2 0 0 0 0 0 0 0
##$S= (0..7)
83 4 83 83 83 83 83 83
##$SEOUT= 0
##$SFO1= 300.132250975
##$SFO2= 300.13
##$SFO3= 300.131853425608
##$SFO4= 300.131853425608
##$SFO5= 500.13
##$SFO6= 500.13
##$SFO7= 500.13
##$SFO8= 500.13
##$SOLVENT= <CDCl3>
##$SP= (0..31)
1 120 120 120 0 0 120 120 0 0 0 0 0 0 0 0 150 150 150 150 150 150 150 150
150 150 150 150 150 150 150 150
##$SP07= 0
##$SPECTR= 0
##$SPNAM0= <gauss>
##$SPNAM1= <Gaus1.1000>
##$SPNAM10= <gauss>
##$SPNAM11= <gauss>
##$SPNAM12= <gauss>
##$SPNAM13= <gauss>
##$SPNAM14= <gauss>
##$SPNAM15= <gauss>
##$SPNAM16= <gauss>
##$SPNAM17= <gauss>
##$SPNAM18= <gauss>
##$SPNAM19= <gauss>
##$SPNAM2= <Gaus1.1000>
##$SPNAM20= <gauss>
##$SPNAM21= <gauss>
##$SPNAM22= <gauss>
##$SPNAM23= <gauss>
##$SPNAM24= <gauss>
##$SPNAM25= <gauss>
##$SPNAM26= <gauss>
##$SPNAM27= <gauss>
##$SPNAM28= <gauss>
##$SPNAM29= <gauss>
##$SPNAM3= <Gaus1.1000>
##$SPNAM30= <gauss>
##$SPNAM31= <gauss>
##$SPNAM4= <gauss>
##$SPNAM5= <gauss>
##$SPNAM6= <Gaus1.1000>
##$SPNAM7= <Gaus1.1000>
##$SPNAM8= <gauss>
##$SPNAM9= <gauss>
##$SPOAL= (0..31)
0.5 0.5 0.5 0.5 0.5 0.5 0.5 0.5 0.5 0.5 0.5 0.5 0.5 0.5 0.5 0.5 0.5 0.5
0.5 0.5 0.5 0.5 0.5 0.5 0.5 0.5 0.5 0.5 0.5 0.5 0.5 0.5
##$SPOFFS= (0..31)
0 0 0 0 0 0 0 0 0 0 0 0 0 0 0 0 0 0 0 0 0 0 0 0 0 0 0 0 0 0 0 0
##$SUBNAM0= <"">
##$SUBNAM1= <"">
##$SUBNAM2= <"">
##$SUBNAM3= <"">
##$SUBNAM4= <"">
##$SUBNAM5= <"">
##$SUBNAM6= <"">
##$SUBNAM7= <"">
##$SUBNAM8= <"">
##$SUBNAM9= <"">
##$SW= 19.9752069877683
##$SWIBOX= (0..15)
0 0 2 0 0 0 0 0 0 0 0 0 0 0 0 0
##$SW_h= 5995.20383693045
##$SWfinal= 0
##$TD= 32768
##$TD0= 1
##$TE= 300
##$TE2= 300
##$TE3= 300
##$TEG= 300
##$TL= (0..7)
0 120 120 120 120 120 120 120
##$TP= (0..7)
150 150 150 150 150 150 150 150
##$TP07= 0
##$TPNAME0= <>
##$TPNAME1= <>
##$TPNAME2= <>
##$TPNAME3= <>
##$TPNAME4= <>
##$TPNAME5= <>
##$TPNAME6= <>
##$TPNAME7= <>
##$TPOAL= (0..7)
0.5 0.5 0.5 0.5 0.5 0.5 0.5 0.5
##$TPOFFS= (0..7)
0 0 0 0 0 0 0 0
##$TUNHIN= 0
##$TUNHOUT= 0
##$TUNXOUT= 0
##$USERA1= <user>
##$USERA2= <user>
##$USERA3= <user>
##$USERA4= <user>
##$USERA5= <user>
##$V9= 5
##$VALIST= <valist>
##$VCLIST= <CCCCCCCCCCCCCCC>
##$VD= 0
##$VDLIST= <DDDDDDDDDDDDDDD>
##$VPLIST= <PPPPPPPPPPPPPPP>
##$VTLIST= <TTTTTTTTTTTTTTT>
##$WBST= 1024
##$WBSW= 4
##$XGAIN= (0..3)
0 0 0 0
##$XL= 0
##$YL= 0
##$YMAX_a= 7489388
##$YMIN_a= -4432186
##$ZGOPTNS= <>
##$ZL1= 120
##$ZL2= 120
##$ZL3= 120
##$ZL4= 120
##$ABSF1= 17.46624
##$ABSF2= -2.509117
##$ABSG= 5
##$ABSL= 3
##$ALPHA= 0
##$AQORDER= 0
##$ASSFAC= 0
##$ASSFACI= 0
##$ASSFACX= 0
##$ASSWID= 0
##$AUNMP= <proc_1d>
##$AXLEFT= 0
##$AXNAME= <>
##$AXNUC= <1H>
##$AXRIGHT= 0
##$AXTYPE= 0
##$AXUNIT= <>
##$AZFE= 0.1
##$AZFW= 0.1
##$BCFW= 0
##$BC_mod= 0
##$BYTORDP= 0
##$COROFFS= 0
##$CY= 11.9774589538574
##$DATMOD= 1
##$DC= 0
##$DFILT= <>
##$DTYPP= 0
##$F1P= 17.4630603790283
##$F2P= -2.51229593112341
##$FCOR= 0.5
##$FTSIZE= 16384
##$FT_mod= 6
##$GAMMA= 0
##$GB= 0
##$INTBC= 1
##$INTSCL= 2.660862e-009
##$ISEN= 128
##$LB= 0.1
##$LEV0= 0
##$LPBIN= 0
##$MAXI= 10000
##$MC2= 0
##$MEAN= 0
##$ME_mod= 0
##$MI= 0.4
##$NCOEF= 0
##$NC_proc= -1
##$NLEV= 6
##$NOISF1= 0
##$NOISF2= 0
##$NSP= 0
##$NTH_PI= 0
##$NZP= 0
##$OFFSET= 17.46306
##$PC= 1
##$PHC0= 103.2707
##$PHC1= -6.944531
##$PH_mod= 1
##$PKNL= yes
##$PPARMOD= 0
##$PPDIAG= 0
##$PPIPTYP= 0
##$PPMPNUM= 2147483647
##$PPRESOL= 1
##$PSCAL= 0
##$PSIGN= 0
##$PYNMP= <proc.py>
##$REVERSE= no
##$SF= 300.130007387333
##$SI= 16384
##$SIGF1= 0
##$SIGF2= 0
##$SINO= 400
##$SIOLD= 16384
##$SPECTYP= <>
##$SREGLST= <1H.CDCl3>
##$SSB= 0
##$STSI= 16384
##$STSR= 0
##$SW_p= 5995.20383693045
##$SYMM= 0
##$S_DEV= 0
##$TDeff= 32768
##$TDoff= 0
##$TI= <>
##$TILT= no
##$TM1= 0
##$TM2= 0
##$TOPLEV= 0
##$USERP1= <user>
##$USERP2= <user>
##$USERP3= <user>
##$USERP4= <user>
##$USERP5= <user>
##$WDW= 1
##$XDIM= 8192
##$YMAX_p= 454523585
##$YMIN_p= -275466
$$ End of Bruker specific parameters
$$ ---------------------------------
##XUNITS= HZ       
##YUNITS= ARBITRARY UNITS
##XFACTOR= 0.365940538175575
##YFACTOR= 1
##FIRSTX= 5995.20383693045
##LASTX= 0
##DELTAX= -0.365940538175575
##MAXY= 464442965
##MINY= -1441196
##NPOINTS= 16384
##FIRSTY= -1441196
##XYDATA=(X++(Y..Y))
16383a441196M7860j7128J7486J9310l0189O6253n2032J6820K0743O072K0752
16372a325249q430n14L2101r659M729J6376L826J5467K5995l7487O0208l364r626
16359a235627J7531k383o897K1880p930J5311j6934M9894R479L968K7527k709o315
16346a133205M988J1673J1647N823k5818M0688n49J1807N003P018J3420o046L0821
16333a022730j6205L4859j4074K0750j0168M5798k0115M012J2686j0703K4068
16322i51822K631k3837L6931Q782o902o5J4795J615L2960n941j1908J9059J0593
16309h73109K2882j1788K3533o008L0610J249k7203J6340Q257L992k736J2567
16297h01414K9668r675L8880l3641J6471L1107l2898K1928n064L103K4070q974
16285g26439K8170j3643J2496Q081j481R276J1047o297J1200J3184k3851L0876
16273f47381J3115J2685k4123L7189m4043L5037k0619N9227l5367r683K7034K0986
16261e75943j0555k9289J7536N4487m598k2906J7584J4651K4220k9900L0058n64
16249e15219k2712P542P384M4163l9034K5459j9332K2839n352j9279M158L2941
16237d76442J5722k0933L9883l2174J0532L895J4877N298k2741k2083L0216J7748
16225d36202o182R160K4690k1721K9400J2413q263m007l5055L6746p699K1779
16213c84941j8312P872J5264j987R092J0763k4068q841J2930M3542l0243K2497
16201c46432n3769L9518Q824J6534L0555o3730L1423j2195P67k1391K5447L5319
16189c09130l015J5930j7783j3770m531k4514K0879J2739L3195k476J7449l8778
16177c13805N711L6811n833l5755J1094J3832l269K4789j7576j4444l595N7337
16165b44703l4314K927M824M180k0996L4358L41K846l6327M8420m6698M8794o9963
16152c06311N4229K0898j2467j0278L29O1834k2691n7500K87P0803n401j2795
16140b19063m3246l293J7213K7854l1619J3305J991K0457k4577J7129k6463K7365
16128b22947k3327M7629n4268j173M7435j0649k5904K8637l6429O280L0055J9330
16116a95331j8960p828L3910P74l5739L2507q797k1087J1519J2097k4161n011K4870
16103b01237P336p90k5735K6124l5790L4115q054Q652M029j3834l8466Q8408l3315
16090a88557q318k941J6226L409k3574J5081k76l754j8522K2402j8286j4349L3906
16077a87553j6315m293J5687J066K8557n8378L871j6134J7857J6864p813O529m279
16064b04334K2437j014j5540l3517M2142j5238M568J2376M710J3457k2767k4219
16052b16939j7272J8362M2289l1280j0399K2343k9066L8334j0724N851l4891Q4054
16040a39338n1929N814O689j9535j3214J0300k622k621K9980L3339m1427j5456
16028b00020J8265l0899K5187r652j5673J9430J3976r15k1976K1536M862k0906
16016a96785j6895K8033r790K8058k9869k4975K7319k7434J4014R610k03o891j88
16003b05996L5665l0832L6044l2004J4351J3708j2894r825J3592k7456N991R932
15991a89724K8517k6875k9150M1809l45j8946q402L3275l0139J5957L3449n4633
15979b05207Q282O107o399J1143J5222J964r616P309K998l3601L3619k5744J7283
15966a76640j0165k7380Q481M8309m3855l47N517P031j984J908J5491l9946J1596
15953b01984K5681o155l853q055k502J3382j1538k6518J4851L192M1354j8128
15941a80273l7212J6433J9445J5836l6283k0869M5466K5078k0549K2237m5920
15930a96611m728k9964K7709l529L6161l0289Q30L7458n7019J5707M4269j5437
15918a75443N408j3728L496j5138j1157L6089K5919l7830Q165l4610L9100k876
15906a72605K5335n4152k3727L3063J6775N9r891m1826K1304M3178j5004k7220
15894b04711J299j3459L3067l8341M9572m4616R632K4074J8193m0564Q949m5067
15882b41972N5867n772j0115M5612l9845m106M186J7279j4385M9398n8301K491
15870a99663L7394j4979P883m7209J3759L2080l5480K5058P281q818k684k5747
15858b11125j667K7012o329q656J593J4412k1746L2869n329l999J0314l3868K5810
15845a80709l1138L0734J478j8354k1677K9684m0051K2471K1218K6631K691k5084
15833a82106L646j9961l6698K6612N533K0678k6057j6405K3623L06K8316k1270
15821a93783k8538n346M3765O343k2456j4298k9939M5302M5247k8714O566l4558
15809b10409N043J6849j3223J385j8340j8687K4843K7164k2147J9563k5234L1156
15797a82037J3709o9794L3056k495L5397n852j9507q88K5181j2684P165l4754
15785b13503K2290j2636J6593J4834M31m9085K8195o294J2206n385k760K5918
15773a69196m1331k5126P3425j7878o245j6659l908j1623J889J9808l502m196K49
15760b04293j0071N2258p659k8743L7111j0613o0792L1286j676k703J9648K88M837
15747a81122j1567K599K6256k4959P802k0310J4647m7316R5275n8942J912j189
15735a96914K2079k6039j8137k7834O0189J7375m422m9209M9262m1170P861M7588
15723a59371l4163k2642L0414m001j4152J6139j5097K2888r473Q821Q094r158l2188
15710b13889j203P4799m3744n044K5305m0532L9405r4336P2358K4145j6664k8975
15698b08375L2845k9555j4489L8417M27J6867n6076O8994m7037j9039J7261l4635
15686b34395M9318j9610J0992r577J5102r357n3330N8649R007P730q218l2394
15674b16083L3378J7524j5466j8283R442m9159M4940K8339r354J1837j7455l6431
15662b16771L5322p601p021K3178J3126l6767Q121k7948M1517m8445K2571j2925
15650b13643J5210J85K7936K416j679l9069L623J3913l95K2038p9047O4925M648
15637a78939R781n5793P1051k4157k5357j6109J6268J3228K727J4182K0311m6015
15625a98822Q456K863k1339k5748Q467K9856o994J1688k8377J3324M7981n3715
15613b12360R980N3582n2221j3745J3994N950l651K1339l9386J8658N446K0227
15601a72187j2769k6235p579L6069j6519K3111j901j438j0750l1383j2229M7770
15589a86040l6071L449J5741J68O336n520n231o883Q957M0038n3191j7391J3026
15576b22612K5207J1458K917m0133J4444K3666k7911Q611k4217P310K7328K0015
15564a73917K3895l9018N178j0314j7345n440J64J4841N992m648Q014m0637M6722
15551a86513K5126l333m9837J4057L7469m879k9451J2647j3173j7141R792J04M9950
15538a55182l6658j0868N27K1326r628K05k1157j8495L9249p412m664J5207m9412
15525b36962L6267J4455m7905J1163k0645J701N0914J7812l1347k5933M0977o900
15513a96403J1353N57m3078M0146M670m2757N1698k3481J0616j2718o615j9546
15501b25558K3151J3544k9851R883L187L5944n4428L3739R825J4349l0219L1888
15489a64546K3m5273L3361j0208M051n669K6533l9372J029j6143K1936k4440J3290
15476b05428L1929N961j9222k58N021l3777N5624m5935N4665o9591L2972k1793
15464b09832q761J0894l8401O3616k4949K2360o671J629M829q852J5141j5034
15452a94031j4421j4458K8650l3752L5082j2976N325K371K4189j6323J6090j2304
15440a86558k5737m664l0059M9925K2751j4216K7303n9156j996P771M1881l6677
15428b09432J4117K721k9594L7196j1321J4879k0881p194L5831p1823N1777l799
15416a97523K4148l5342J8673K8142k3812j6488N5866o1445j374k871K6417J261
15404a84348j3278J692J1163j5052n992L2341l9922J1256k1455L8835j0866l2079
15392b27705J6313L316L4622L243l6008k1593J5761J8253p633N997j0399k0025
15380b25858J0896J4276P681k7203K4334j9914L4722m6433L5898M367Q563k0148
15368a98819j9797J7926k1893l288j8930K9254L9490m6636K0089J5676j4259K6602
15356a74585n5304N9891o0935L7788q575L606K578M735M820R86J0120n613n0141
15343b30629N8448n033l0520J6384k2318N1890m6439J7010j6527r075N1499L27k9681
15330a94664J2320Q221l2319j5087N5103m3551L3985k3890J9940k6249l934j3294
15318b23419M8115j3018l7862J6937L8694m2586J6250k1206K4235l196J514M954
15306a90588m0626N6216o2331m093R4141q4652M9251k6943n939J3515J4607k1067
15294b08509R833r382J3368r427J685j6571J0895Q721r507K7919n5393K2228j8115
15281b32255P3381m4615L2409o847k9952L6405k2886r227R109J9463j7373K2234
15269a70154l5532K8622k8078j2165J6498M9245n5144J0053k5480Q770K36L0698
15257a82431n1179J8760K9569l7343K9819K384J0805j8089L813k8990J4351p588
15245b16119L5537k1500K0257j037l8122l3484L2097J3326J398K2610j6406j6529
15233b17972J3752L541j7566J6324L0198k637j9302j5916R677k4507M6603k2031
15221a99836J0244k6613J8862j458k0365M7227l0260J7187m0523J5908l3376J5758
15209b27245K0449o849Q756M277k5851L0950J447Q648N636k7373J9762k623o948
15196a96964l2004N386J9513R57k4657K5907j2373Q706J4518l9171K0343n254l41
15183b15434L1318M963j1316l3749K9124j0382m770k7277N9806j6921k2655L552
15171b13741K2809K5758n6520L020j15J2272J227J3292k4362n050M7234o1299
15159b35475J2893J4603j6110P215R873J2831k4375K8264l5873N7552l9592j5762
15147b23956R723L4872m9896L011K3149l4912M0548k2853k6376M2008J1233K1875
15135a71574p159k2534J5747j4549K2505m8604O6728o2994N191M2765j2092j803
15123a88373j753K572p209j9655J5422L6255m0031J7719j6544K401k7462N6051
15111a70607k4358l6416L879M0260J9878k3964k6592K380n76L9063m9202M3020
15099a83235l5907J23k0967M5910J8972n371m1803M8053k5420Q23K887J6279m7632
15086b27288J4984J7382J2669n3524J8968K6141k7548R367J438J3467K913j5531
15074b06562k9536L5317K0054j1963m5657N4137j6424j709R452k2350J8662j4139
15062b10718l3408K5587K9739r173J1602J3095j3634o744o302o161K2346p10r124
15049a93605j7117J6149m1461M3753l3270J1816J2390L442M962l0868J0877k8312
15037b41244L0076J6128o33j2875M642j6702M1555m7128M8736j934j0146k1096
15025b10621l3068J9955J8376K827L3140l0062j1063Q538K368k2087M0355j9450
15013b00792Q03N382l0128M974M9846o9510N4267J3218k8010n919J851l2650L341
15000b33327M6739o3202M7644K0738j649N239o3630L3737N56J8084l9757r719J8012
14987b20535L0705J6633k3130j4435J0317K6969m6879L3992n766j2486j3385O736
14975b11264O678n0852L956N8251j9239j3261M6218R544m1744m774K2790m4785
14963b38482k27L4444j9012p041L3942n0348P2096m0068K7366K0594m3500K5037
14951a85199k3528M830m044K0659l4701J0819j0760L5393O79k0259j3368l986L7034
14938a86431j6052k9605M0382J8775n0436N3799o143n7475L9392k4729K9935N819
14926a82769j7712k6155L7078o9673K3839M0282K875P20k7848K3509r079K6959
14914a77974l5046j9836N5364n0661J8565j815J3440M018m2878K2430k309j6139
14902b32841L9850N932n717k4757j3702L3585m1113O5804J959q4150O8026j2285
14890a99409k3613J8492l245j6261K8737k7287Q404J9681O099k2095l4581M9496
14878a95582k7812K0677k8188K1737M23P318k8753L9284k4835j2132K3288m507
14866b09082M939j7651J3269k8366K7661N926O833k0129K3309J7020l7984J9502
14854a94753j1707k5286J3046L807o52J0076k2513J1279M4134o3297K7766M0796
14842a67304m1945K4277m2256N3229o8816Q2745k0045m8564M8161j9359L844n0707
14830b46740M7439r033k6582J8732J1838l062j3503P9269n9251n509k7078K1945
14818b11535K4572j5549m098J2137l5179L0405j6524J9804j8519K0056N15m824
14806a98739m3047M2479K6204o9272J8227J5372N522j5964m465K3533K8907l8803
14794b10046j5410j161j6156L3010k5214L3360r100N159J4179k0732K4531k0625
14782b08205K5686k2079j7780j871J673P142o831N903O141K1753j003j1272k5230
14769b25973N3687p1146K2980K9866l6518L7379m3147K865J8198k7767L1001j1842
14757b20417L3208m7676N3688l9636l5025L0080p680K314j7429M2790p59R446K7199
14744a69897J1168o7912O537l2751O6539J0632l085l4737j5334K3595j3169o502
14732b24916m094j9587Q0745n8822K8543m4501j124j5523P0804O897l3768k6161
14720b41507M6464J4075k7612k463j0514N2198k8785j1652l88N462m5172N3574
14708a96320l9715M8302L4890r4638J5610K1706k524O157j0918L642L4298j0809
14696a90319k7999L564j1597K8551k3334l546j286L8016k1513k1820K3927k625
14684b09981r614K9711l0454K4123k5439k2265L580N1560n0526N1174m8671P6525
14672a60277n3013j3501M6940k0320J1748l4518J0240J8784j8425n428J088O546
14660b10136j7872J7008k5914L6614k0178R029P738L3154l9159K1078n8982O9145
14648a78475l9979r779N2184n3096M1953k5004K501M728k948o485J7408m6176
14636b43168L1655Q419K7039n2638R879K7601k0849L4543m4698j4683J6488M645
14624b15767L0236k073J9223m2056M456J2285j4843k0930K2052M796n3411N3738
14612b02294q336k4522K9567l5097Q2650p7232n027K1095K7449q630P357q441J4623
14599a86838o2988M6412j9783j7713M9243k6657j4911k2039L4068j5888K5873
14588b11221N501l4023O5190o3985J531J7914j9141J2003L2545l3110K1842j8995
14576b23949O837J4455K393j0783j2516j1734M7584k4942M647L0095Q790m6845
14564b15968j5388M957k8176K2678K8485K714J3426r328o5346M5725K7772l9605
14552b28054J1862K4725l7185L0060n911k5987K7727k3121k004R728K661j9694
14540b35193K8342J8785m0917K3920J3990j6873j6970J5901j9529q197J7365L5630
14528a83746l1086k0100N1113n4097M4868k102o2190L0184K116L4024J392j8837
14516b08461k0011L2420l8816l425P712M2140j5384k8325K9582o388K7685m8491
14504b29762K2314l858l4330L3821l9519P2251k5970k6971j0614K5932N171J8787
14492a92748o8874L4977J4800J5804l499k5892k6798L3675l2619J5400J8841K9754
14480a87179o034j1650m7613q5R0208n8661K9341p138L4418o6349L7307k4824
14468b18259K4112r051k8627M0895k7966k5286M8342n308N600k4846L9395n2041
14456b33040O0913j7051k830j9809j6368M296M743K4317k204j1923j3454L1653
14444a90757j9876K1145k5217K797J8180j4552N228m89L88M08l0564K1230j0453
14431b22532k7251K1259K3194n2704K5502L5504N015k6049k810J7729k6563Q834
14419b20872m696K0098j7801j0812P076j4422K2885m072j2097K0065l7423O845
14407b45226Q071K7404j0895O663j6101j122K4802j0659m3446L6901r918L0328
14395b03198k0853L641J9798l1496M271L6238L3156n7466n2341L3123M731L2338
14383a98058o342j823R252j5124Q586n186k7341P919J0397K26m0277K6004O594
14370b25173k691O408J7508q783P755k1123j258l458J1265K4888j6351k0320j2915
14357b44248K7744M317p573k6202L1308k5724K1400K9564r143k7924P655L301j3594
14344b29119j0202m647N3552j1755l0189j898O4077m0284J515J6534l7302P690
14332b22028K0580k1594K1401J009l421J7559l5571K5448L6492q4818L6987j7192
14320b25148Q880q73j1913j531K5412k3628K5260o330q235k2008L881L9463j5791
14307b12561j2078j1690J9382p102K9430n627k6586L2040k3679j0248j4798K6310
14295b17207K8302k1586l5324j340N3804p134k5090N932l178k2835M27j3889M9373
14282b09745O871O125k5951J7995l0617J9911k3313K2816k5957J9796L4392l2796
14270b20473N42L4976n6007K1805l105J318l3606P0819n6483P408L6160k8741
14258b25387K126K4139j5694l594L958K2629n4294K8565k4303N4670l3451n080
14246b25716J1289k703q527r551q414j315J5729Q119K0764m3977L2291k0237Q68
14233b31380o882j2750M6494K6844m788o1499L7120l8738R798J4599L8428j7634
14221b00388R260m4091L0635k9238J4939k7151L3936J1446k3068K3845J7585j4220
14209a96510n2912N8991k4773l4533M8095m8648P2963k9701o822p9l0864J9013
14197b25780N915R148j279m2452J6851K4754j5930L1845J1228n3981K9612K4474
14185a85595J0747o0940j5953O747j0312j0164O6469j2717J681P426o843m8160
14173b57614K727N4226j2271L516k5113L530N4589n2614P216J6296k465l8629
14161b46606J315O197J1250K4806k5073J0768k3327j2850J9089L5979m1042K2124
14149b17370k3746M7607k0155l6250K2193J5318l142r877J4930l5782J9525j5962
14137b42711J2384o77k4390L6416J182k022L5905l5500N228j7185n743L8278r141
14124b07976j5771L545k8973M4701j7119o681R023k891K7497l6909M6306o8442
14112b53690L7301m8182M3352J5751Q89m1128M6144j4719K897j0348J3372j1422
14100b19783K5801q326k3490k8576K7570r241M012Q060K737P393q42j2447j9204
14087b46336N2053l7722J7400K209K3783o6596L4161l506K0586j2644k60j5326
14075b32198Q370J3249R157l4786r466q03N5611n738j2250j369m323m972k5713
14062b45231p009M1138j2346J4671k9254K7448j3830o089J3812M196R951l3720
14050b36263n968N714M8167m0476p039L0610J0088o3167K1642J3352L2751k7236
14038b17825R982j6165q708l758l43L3604l7828N5566l2715l8357L2499j7491
14026b41539K9513l4059o286O4871o2843K6374j1480p422K7559o05l3488M1736
14014b07669r791m880K9878m6129N461K06J3155l957l4886L3624l6903M5135m4648
14001b61404O5769q760l7661K3945M330r950J0408o795M282j0666k8800K4107
13989b31195R74K4983q28O087j0038k4021K3032k3674K0016m7835M2322O773k7410
13976b40814K2070j793K2014q943k7930M7774m6525N044J5280o580P050l3886
13964b47239m242O5951r0607P4975m4390L1469l1339L6877j9946M887r294M5384
13952a87514n1483L6505j8483p692k659P919J1594l3406R943L3903l1047N6443
13940a75977o3000K5596j1083K6726p6069L0150R475o347L451J1688J085O240J2771
13927b05294m2813J4613j9797L3648K805k3314j6529M8300k5495j1049O2474m5175
13915b27626j3964q78J9450J3062K8121r1269R1378l9122l3005K8727M4355j1247
13903a92018j5065o1036N2259n1249N5965m2993r514M7872l859Q33p185J7186
13891b08804m1454L6421k1079K2782k9653L6769P056k6612n884k4986L5721n088
13879b24811M8119l8245j4376Q64R871l7520N4863j4840l592q218M9795l1293
13867b09383n0903L187M6297k324k3255j662K348q620J7860K2853m4878L0290
13855b18190l2673J7502N810j644l627K524K1055p460l910k3148K7964l2873J1664
13842b37006Q896j5478O7039l3317R310l5862M0828o553m0415J5131j8575L3986
13830b12016l345m3621J8243M0566o1697N1984j2554J439l811k3824L3280l3781
13818b49137K5322j8995J4941J1120p137m1296M5483k2975N7369m1828k6834j6980
13806b70947J2537K2296K2723j4554J4995J1236l4461M309Q196J4504o132L057
13794b12241l8765P762M0508k9996M732Q09q403l904j4283k483J2608M3643o866
13781b06879l6698o97j142J4854j3886O6430m9709O186j5547J4327J6869m4792
13769b50684K4752k9016p78K3652k0643O140J5087R568K7321M497r0098J10115
13757a70087p5198L9774m1181J0214j6292J6021l3970J8900K8868J3155N292m2749
13745b47253K5546O771M714o3466L4170K6645K7106m3516O684j6083L530K4966
13733b10186k1676M4297j2372m4328m386K4188Q518o0406O2737j3481J1264q316
13721b24147l2653K8406j3646p091M5103m9893M1868L2362n3498L3378l3546m2808
13709b76165P3345k3381k596R646j4637P00q427J9799j234J2190P157K0917k1533
13696b04219j1377j8697j4067R222l912n43l945K8840j7516l241J7824J8937n963
13683b08657k433J237m7948L1304n9367L6022K6372n501J018n373J9144o515r314
13670b30011K5529k7844k9344N4292n072k2454M0874l2395k5509M5316k5605j2430
13658b44653L2351l8086l898L2268k984m4858K631J5201L800J7147j9064M6006
13646b04139j6594m0829M9611o0687Q2686l3919j3070k3635L336J4915l3035O6866
13634b08494J542k0726l8754K5825j6344L8225k5679k170K4428k2485O437J9956
13622b18239p636M140k6912j1264N0736Q896J4932n2217L7388l4413J5739k2271
13610b41121O193J6277K3853k5268j6252j2490l909N3567k8823k179L3687k8284
13598b24749r579l046J2445j328j1810J2463k7112L3804q399L727m972j2415O039
13585b34932M9810r5206N5943k1557r722L5091j9856K0200k8503K599K7630k2763
13573b41266N984o656m882M0202j4255J0839o561j2689q13p498o567R184j3137
13560b48115p91K5478M6955m1911k7985N15m1070M1698j0372M156J3626K2798
13548b15018J5037k5718k6678J1098k9981N0527l3159K8443j0241m357M131j9512
13536b55428N2443n4144M1013j9641p009k1329J7500j294L0281j8511K3020n4468
13524b67567l300L5112k0496K2286l2645K267O1662k5278M330L705r080j2539
13512b41543k4161J9648K5955L9567m1003o738J1691j2427j1588N3813n8293K2951
13500b22128j0473m797R784j543J4706m4251Q778M4108n5036N1336k5775J1395
13488b23896l0173J2592M2267j4872l4040R052L608n409k4770Q5114k7359o6701
13476b74587N2352m5375M7955q410l7794J2402M5898l4456K212J1966L379K421
13464b22037k6722K9431k3788M0863k5935M503j1496q965L3093l8333K5724J597
13452b22065j770k6213J6335R845j6360J2276k5976P643L3334p1689L0243M2116
13440b12281M970k3427j225N2273n2348j9431L6300j5090l3950k5824K5258K8517
13428b36258J2607N700m3354L183J5499L4578l4167K6744k8574J5143J1922k5123
13416b42100n0077P0210m891K3708n1049M8459l6259J9823L2559m1634k3486J5903
13404b38834l6399P2808n5344j510J5154J9607m6065L2066l0584L1292J5622K526
13392b19661l5462n69K2217J15K1771j827k501j958l8281j4140Q1020l0376j8184
13379b37836k7808N8664j5197n128p430J04K6436n5144J1449m4972N3206K0399
13367b23257l5851j392Q164N0111l4341J406l661K5976m2528K4687j8741J5017
13355b34410r837J0355j1946l364Q919o053j1352K2133k1484M7430k622j0493
13343b22724K6941j7956r127l2388M340M4834k1590n0039K5291j71J1095K2330
13331b19164r994L8208o6995L7029K84l464j6151l8319N5411l8162j5699O0316
13319b16700m954m6223R129K8155L710o215O2285l7798l0144M4340m3904l3539
13307b71858J9373r880M0135j5813j079K2914j7598p784k6214M0093l0730k0723
13295b79164N2523k2447N460J1363k5031J243j2189K3417o674K0113k6933J6803
13283b41516M2956l3214j2793L7273j8447J4583k4570l5137N5455n421K0443k6829
13271b27217n6044K4894J4547m945q759J1986J3680j1882l3716N3543K243m3394
13259b65064K5681m4265O9069m3450R091q256k4958M6071J046k595N512p91K760
13246b30149l787j6862M1286l5146l43l2369O0762j8164j0646j3496q885M4829
13234b22970j3564m3053J1506L8733O527J1667n4712L1537L467k2378J2536K283
13222b38421P026K3352m2773J1816l2699L5974l507j0921J7192K4089k9915j4658
13210b53445J6249J7232K6138o3343n884J2649M9352j7377k6385J8517J750J4622
13198b09925m2497K1041l7404K6136K775l1277N2167l6924J9099K3317j4302K1083
13186b06711p6620K9891r017L1858J1508J0983k6296m1311N7007m0815M0609l0026
13174b48940l579j9747P915M3013K785n1816N921K0627M7005l0418k481m490J0751
13161b23454J050k8230o489K8095j8601k1045M9684m7062l209K6437j5759O964
13149b51619L3658k6942j7852k2864j1790O7944Q161l4661J5801m044q553K0628
13137b32133P524j1731J3110k1354O045m9715O3462q442p753j7711K2048j4625
13125b51275R017J5339p6913L8387M1646j4629J4076j4775l013M8825o4796K7606
13113b30505Q312Q644m3083K2762K5361o3259L3795q180l5093K1691L9809j1195
13101b30941j5067J2693P899K2627n9697k09L9975n6394N5637k6705q341J8170
13089b40353K8476o4049J3297J8161L60m522k3252N4173j9615m864J3395k8110
13077b56903M6235k3281k0236p096J9935J4949j0789q426P146m8148M4550k6525
13065b68589L3725j106K6241m8706K1704K9116p0822M2749L930k2000j8365L47J8283
13052b53493K4370m252j0379o903R261l665k2421J0918L0959j7233k210J844J2945
13039b30259l4471N392K8083k0228M3551m1174M9988o5353L2912j532M521l5401
13027b63971M5397n061R673k3660K3366m6200m38M2854k6007J6256l0489K6551
13015b31729k7460J837n78L5618k8706p337j4649M4885N736k6433M234O9061j06738
13002b82259L8355N449k5865P4224q1621l146P601j4886M1027M112j2393R945k5850
12989b65307J6938p371M7495l9097k6035N6513j9674j435j9112M4372m2477N263
12977b49927j4715L9293m4740K3783j0275K4768K704r0617N8647n621K6525O98m781
12964b44258J3801k21R787k2138J1009l3828M9894k126l2581j0769L5438R639n021
12951b21374l4082K3139K4795o4504J3780l146K3752k4350K2968P464l4917M5125
12939b21350k3599M2206n7872J3484k252N3894n9359K4411k8577K3221l1585K1569
12927b45809J3067j8409K960l4307L7056M936j4967K8751m1370L7338l1463k9169
12915b91386O5030o7844M4908K3689j5595l7281J8152J1137J336m489M112Q15j5778
12902b63194L0434k2414P505k9704J550M6275Q443j4629m9091N474r127N8761
12890b29717Q246m1691L3698J49m0086L2103j8960O502J9576n3250K7671L446k0051
12877b72364L3288j2170P882K92J7250J700n9513M1033j496J0913l8045K8981
12865b42249R092P109k6801P271L868J5139j5951j7572M6864k2156q597j705J9983
12852b25705j2642L1478n4866J0093K8896l7968k5873L1406j0924L2047l8460
12841b72518j055M7873m8761L7442j3907k4251r492Q938J5914k0608M6467Q202
12829b25756m725k9465J1463o27R589j2803j0193K1049j7308l650J2051K5934
12817b24441M198k0883r097j9756M350r612K6332m618j6559l882L0499l1352L1896
12804b42925J8561l3162J0147p790M0475m7604J360K2980M709N051m4838J5674
12792b57362J1296N215m2542J5725J5215m8538O4635K517p442l6236P242L1607
12780b38668J2789l6342K5022j2289j2329m011L9954k6644K856l3358L0004P70j0571
12767b62817J7328P962j5163K4219N042m7448L326n310Q0251n6358k693J1600
12755b40061p957K978r035R440q811J4274k6324r413k043O0270m7124K1486l2597
12742b74917J1111R048L813k1510K9503K034k5963J5736l1365L1012Q810p960N326
12729b45322M0538k9444m2070L0148K3631l2072j2966J0755J6321p857J2224l6880
12717b72994K1629j43k0459K0609K4972k9891K2860l7163K1405j1576L9536l9058
12705b60273l1124L9293K0754K8628o1397K947J4511J8582k9137Q749k722K0559
12693b30630J6952n3812O081j9744J7217M2889l2572j5866j3167J8272J2210k1113
12681b73283j2966K6687J3184j0083q100J138N427K4550m7888K7011j3088R80L2778
12668b33653j5109L4591m7299k8183M6098j2711l0594O8143j4801r603m2388L5025
12656b50484j5003O718N106k5181N3523j6909L830n3942J9151J0331k7728N5034
12644b35554j3736j4728J415J3986l6459J9240L195j2887N1876n0700J0481L5740
12632b28131j5896J2039l7509P0400l6476P485m041m7447N9852p8564M5430l68k8457
12619b81683M9642j5063K6502k2631o627L5828l0641J4050m8351L2219l899j2461
12607b63115q007M0050m4058L8510o328J1529j6470p00j3308J6274L2515l8724
12595b51832j0188O660J4738J1392n3073L2226p822J6266O151P831p0810M4024
12583b54437k5080n248N2206n6805L9128K5865m1675J6896K749P16j0021N46O715
12570b48445l3273M9770l7313Q115M2645n6894J1170K0401M146k2850J5953l788
12558b50363j7407N134J1606r065N617l2840L282J8661J250j9033K5353Q376K4307
12545b25122k6037R129O290l1924J6684l3879L7792N996p5952N2219M989P151M865
12532b47799N024j0773j048j2437M320k2456P873o201J3602O1149l2569k9672
12520b70987N4047O870m8003j242L5338n7194O9578k7274K928k6886j8117K5670
12508b55272q519K0164k2186N267N2297l4899l1454R377L4986l0233J3447j213
12496b48238k3851M481k3275O5124k6352k5217K4248j055l369m138p453K0232
12484b48863p603j4446O1407p0201j7819J1282J8721N9532o3852l690k7129N8850
12472b43811K7391n2970O8665p6389L8753j3253j499r607j6825J5484J2553J309
12460b50199J0096m3250J1798K6513l1896K4224K5964k8978l7671K9759J0905
12449b52735l4129M3834j5634J9710l7085K9738m066k4208K3485L537l3616K225
12437b78944j1600R917N518k3437O5850n8105O7066j2749l7986m1K7361J232r245
12424b55163o849j3690j6135J1648Q940j0179N3205m0883N3415l6957J0916l4325
12412b76057N4304m2165K2037k1963o081q698J9716k3051j2474O3028k5234N80K735
12399b53323j5196o427M574o217J4783M2259o417j6353K349k9644J9256K5647
12387b24709m1432l214N1174p6026J8431J585L118n857J674K6419Q662j7314K789
12374b54700l4343L8864J3190j8266l310R019j8015N470J8511N111L233K3705
12362b11531k9312p583J0939j0318J4664l254j0986k8940K3911j862m4467L6857
12350b61882m7601J7245N3262l4381K3385j460l760j7516k046K1062k1753L3501
12338b41944m7890N0467m2974K8688J9736r112k5670J0296j2493J0306K7292k2774
12326b56072K6279k0712n754r713M2313m2048J7650j3440l9226K9648j9828O0854
12314b30049j6043J2748l7467J5390n438k2730m979N271N3029n6522j2710J04986
12302a94514n9579P477k8086L8147p244J4665l6664L3513k1966Q04k0282l43j1222
12289b85294L8442j4862j3641M0860l6799L1984l4819M8766k191K3391m7141k8681
12277b79985K9070l1184J2178j2079K9911O248k9844r175J5687J3220K8780m0248
12265b67421J9214O978j2823O454j0402K2715l9858p623L287j0026K1083n382j1755
12252b85559r270L3147K5453j2007j6586K6279m0747L5277J9448j9579k4068Q442
12240b59770K965j2952L386p292j4249J639K183L0514Q692l1747K5676j4843j5783
12227b81581L445l183J0159K9170n3443K4276R996k0978P1500o4866J1879J3101
12215b50525j9342j3715L1049L883k4765L1608m5774N6699n7818K9755L578J120
12203b54247k9202J4325J6036l087l359J6840k5814J0991n833J1920r616J0875
12191b50171J3498k9057J5190k9392L6833k6130j2156J476N951q43K0728j6141
12179b70214Q035j4560J750L4151l879k849q276k2051k2113o473K4851M0025m7832
12166b89435J7257j3991M0455j7932L0848j6609m1981L6131J5622j2006k5460
12155b77101k1095L7782L055J5012j9945j1627L2088n295o8029N5639J5894l1346
12143b74968M1611l0094O908j2130K4461n865j9537L868L221J7890K533l8402
12131b80504L0354j558l8614Q99k6939N0505J2302j004j7148O745m511L371J3977
12118b52125k8471J9610P453R714j9631j9713L999M0604l0772L9493l4895n893
12106b70627K0298j6112k8431O747J8668N328j880j849o028J9137o1995M4274
12094b72470M4402k317l7920K6318l2483Q082P614k5292J7374L7590l3645q96k143
12081b65786n301j0666r378K9741j1414m058M879J2626k0160M1712l1999j5199
12069b85003J5650j627J2750M65J2156l1801J5127N851Q422n7123J8131P163J870
12056b77969j068o826j5859N8460n2243K9468J1O716K3718r226l8004N3593m3150
12043b72379j5951K7436k037j5971K9611N79l5869j0347R999K5549r813M112n1842
12030c16923M2697M0995m9406N7449k6542l0295L4801m2121M061J5215q663Q359
12018b70373n275l0059N0059j2664O099k8407M6103l1925r35L6734l3944O804l3691
12005c01474N6721n3441R538K9014p480N0228q0841K3516J7832j1934L3836l8405
11993b72890q032M3296k0324j8335j4522l0073M7945N931J8013n4987O9498l4183
11981b68663j0332L8540r449m5758O558N043n355J2278L3398k3019k822k3769
11969b93350L8579K4755n1883m336J4221Q134L56j6513M460L2343r475m5615J7895
11956b80429K7183j6791k5993L0906l4713N2931p82o919j7730j2814K9894k3441
11944b78698k859K663O984j4949M0199J2482m5656k6427K9925O951l0226N2609
11932b47002l0282J700K4227l9279M9420J5611l7124K4935o0768J0497N6701p8245
11920c09609L4006j837K659J9346l2085K4862J7935j3596P039j5778j6169N3615
11908b29612m1556M4962n8075J9875l3293L4076l351k5502L3148j5015k319k7340
11896c04002J4175M9984m8212R070N1377n1118L1415l2376J1923j298j1427K2169
11884b58320j764k8808K6982Q608m499m6535K7301O61P071k411L145l2268N1239
11871b49598l297j3693K8419l2127j6770P1443q0621J8941P918J1190l6685n044
11859b99924N9250k5273K9806l7578N828R88m1660N3648j6189m521n5997P6415
11847b55207l7650M2764k6872l172M2239k6781q015L6352p0049M8590j4997L7276
11835b35522m3932M1405j7248m261k7866L5555k8191k9568J1368M0356j8612j6957
11823b93473L8414j5884J270n435j3819j1153K604K4883J271N165j8161L140K9055
11810b52123k1756o361K260p21M451M4532n6257M1460m2929M8774k3606M7860
11798b14416l8065n473j1933J4952r525P380q022n568J3730m4345K0755j4841
11786b95371J9114L6879m5995O767K0199l1404L7249k9171j8076J5329J4426m728
11774b74782J6503j4271L630J4134r819l4196M1887l1568M5776m3339N2425n2762
11762b86382k1298L7357m890k2142M5383j026N70j6724o51n045r642J7341o027
11749b73176k7598P211J6838M7378o8525L4231m3332K3827K7781l7393K0260m48
11737b72946J3162j192j1647Q973q388K0647o8911L2684O0387j9679m5142K1048
11725b71004J1812J8812l0189m1035K4150K9509k1608n3847O8959m0341L3300
11714b71482r174J1303L6535n6674p791j952L1550l1838O5648k5370Q742n5440
11702c05943P2294n3689O2837n6248K0328M426l0477J5768o867O274J8928k2489
11690b74858J1041j3068k5872r978L4835j4834n484J4568L233R848j4820J1766
11678b73623k9153J4262j0745j9765K6704k9j6920N9195l3991K8802m9411J5251
11666b89423r03J3596n8887P6420l4616J5522j255K1844k2423j3499P623l8002
11654c24003N7894j5720j8484K5583Q217J5827k8748M242J4641k1726J7409n526
11642b70394K13L5536p973n1556O067J2829k0095K4992j0451n691L0132J2857
11630b43534l6756K8527r294m8938L4721L998k8363q246M5544m0467K3001J4292
11618b65515j3684m462J904O653k2100L9067p311j2354j7029n723L122l963M6913
11605b54482l6263K0651m754K6507n5068K7379o697k834L597l2601L6496J8317
11593b59752n117k0130l1500J0729Q2265p5140L3979k787l1436Q167P084k8418
11581c12056L583K0562k39J0620j1117L7988l0504K2657l9807K245L2923N923m1507
11568b98729L7370o535n412M701l646J3931J2104m0328L716j1176R064K478j877
11555b84339j132L9013l2765k2272J2235J4817j407j4560k5011L1741j7588L7887
11543b63381k344l8568O4046J0630m5998j8941K3027K991m4988N9150n829k844
11531b63049k2398K515N23j9580O12p469K6645j2987J5170O716N069M159k7632
11518b91706L5341k7528J5956j5780n313k9622N3723J3938p3972R0204l0768Q796
11506b56731p419P185J0240j0902r356j6410L3735m6666O415N1706n1197Q243o977
11493b88134N449J0455q19j5815K2421q708j1354n352M95r787K8291k2534k0072
11480c15464L9731k1918K6487Q830K3036l7200K329m9495N1037N816j5990l4596
11468c17397M6911J9014j8236j9171j667M7120n9588K2109j8578J8438k5617L4258
11456b72404J1051n3071L6348l1296J2924N1442o7834O0318l2872K2211J968k5291
11444b86506J3583J5690l7518K4464K3838k9631j5048P184K0085m7852M4885n443
11432b72269q157j0345K7563j3947J4786L171k1845Q038j533k9339K1825K0908
11420b61144n4942L6802j3853L0411j3738k7901R990L1747l1187R211J6197K39K7846
11407b40322m8720J6800l5259J7205k061Q50N596N597j5331q657N400M3591n1805
11394c07116M3130k9486J7251k6909J3290j9592l590K8238j595J647Q645J7584
11382b58503N765j5273j5806J4346K8982k4868k1556r689K1957r09J9914l7520
11370b93160L4219k2321N643P904k5796j5639M2293j154j6366j014o449K7878
11358b63962k4080J2222L9697n2927K3502l9396L8720q088L7k0489j2859R968M9198
11345b48457K361o6315L3340k5053J0502L939K6502k5386j6954r21O1625p0702
11333c15519L5630M1927m7386J741p236K4806k6529n653J573M3621k5095K8610
11321b49510k0314l9744L1044o249J4852m5058J435R832K160K3775j8430M4635
11309b51572m8197n2380Q8607l7804r338K0252M698J5950l7099K5941m613J2404
11297b73151l0375L0245J2157r624O586R117k7613j1297M20K8048j1158j6495
11285b93140J2053m0394O7335k0016j6034Q575N48j787L628k8102O0731l7403
11273b84006N762j5829k4789M1544m438j846k0265K0264k952Q991k1218J7856
11261b80926k6525N3338l9428K539K9638M529j1414m0701J1992Q80J1805j5487
11249b99760O689k2126J8831L9223p8005K2540K8615q732L055p925l8040K2606
11237c13029K8281J7583k0434k1193L9086l2614L3484j1871p364J4186p591p65k165
11224b84406J7782k2246M3103n1392k4492L169L4395k6252M7269k8963J3537l7338
11212c15834L2106L5760p3584P686J0382K1800l2585K2959l9057O0737k4866l0882
11200c25378R241L2391m128K1619Q843R36n8737P0302k1193l2663j804J3621J8525
11187b68425l5948M241R791j3987M8573j6993j1693J0845m0568J4165K6885j9m9605
11174c22738M5852m1270O152J072K3834j834Q285k0372r525N392M2505l4719R464
11161b87902K271k9190J2594J159j4178P1051l7793K7529l6287L344M0398m8878
11149b95882M3106k6640j1012Q855j960k2171L2066n893j0623Q581k1277q260K1566
11136b89544L7306k9939q922m8294P5199m3407K3017k7946K9792p058k7163K3661
11124b93298k271J4515k3237K8663k6425L2618k4978j3214K8982k06j3209k59J1272
11111b81047j2578M272J5248K978k1650p069j6331K4603r918k7984N4549k6539
11099c01466P562k605m562K6549J9410o530m4424m169M5339q890j6941N30k9584
11086c19781L5298P797j9696p387K696L4681k4368J7480N072j1858L201l09J0301
11073b66873l4710K2518M7709m8514j1003J4155q150l982J0238n3245J6553J2650
11061c02654J142J687K975M580j739k658l9710J9348n094M8802l3459j7736P6956
11048b47560n0514J6024l3154J6502K6584J0871j7971j66K3832L235m5825l463
11036c01605M778K6251j9342l4426J716L457L3363r552m564N981J8737k9410K3391
11023b81225K881Q867l6303k393L454K3760k6389J2279R476P711n4284L2244k685
11010c02607p432K4501N118o138K8029k5332m69l9734M7895n6965K9817M6985
10998b56332k2897j9062J9574p504K45K8415k0270Q921k231p620l0231R690j0010
10985c09312J8115k4224l97L0293N865r689m551J6191p2725M7898K4097j7027
10973b95466Q973O560L2948k4893j3588l32n041o652M6949m0931K5308k1629j7805
10960c05599j5385J565M1563j0583j0578k5742J2606L5872O897k2311l6721N5178
10948b73238o871n2528O5326n9868M1052J0740J683j4689Q283k1501K3249p367
10936b85729p958j8181K1745J0856l1102J7289L438O035l3612M5128m4406L4989
10924b81508l4513K7573K105o494J9182n0503L0098N181K9793l6489K1480j5411
10912b89506m2803O4596o301q647k3273J4995j1924L2083m1675n9424L7739N2961
10900b81179k5079N941K264J3442L8085n8887l170L5153N54k8818J6180R31n0957
10887c35540J5436J7844P613Q617j0752m6239O6665j2432j0587r417m08P535n544
10874c07209K8966k5852K1843Q87Q832k9355l514K9858j5191N55j0981K3989l161
10861b80333J6611o6040k6646N7596L0052k3011n629k4518J2366o470K0172K2412
10849b73438J0040j8605m4243K8153J0811m813l3516K2153K5179k2638J2458p701
10837b96160j8152O0040n7273j3654L7194J7058n226j2215R789l0056j7178L7787
10825b88046k9162M812L6045j8133R41j37P942j7188J3059m033K3211m1028K6953
10812b84764N324l412j1147J0483m0959K6138L6043j6962m1421K6643J6736l1089
10800c08387j4067K7793K3508j7716k9994M8482n7450J6606K5634m6034K9497
10789c02128k8274J0779J3642J1225O394j3058k331l425L9507j9113m6473M0638
10777b92617L364M225r308j979k3460K9109K63j3280k0978K5127m711r355J3324
10764c00276j5704j557q30p83J0803k362n956K2540q344J2918l094j6986J7062
10751b92569k4531P1212r0701O2721k6644L6097j6290R725k7873k7654K2540r915
10739c13882K5044k4703k0102K6919m102N0330k2509k0441k1454k786J4626L4810
10727b78250J5570m3128j1311m987O9997n6686L0282l6221N502N0970j8203Km0305
10714c16768N0430q400k1156L9119n1546k6305L4789L1029l6128n052j1591L6663
10702b84916l2683L5848l121q035j7300P008J3637M04m9835N3750k9886k8118
10690c43247M6104J809p508k2091O658K10K6714J2195k9520M4637j5688l4517
10678c14244J2094K0181j0719j421k3084Q607l1822M0312K9088k5989l4292M2851
10666b88438k1365K1431J9602m7988M172K8175j4453k223j4088L7254l5959M905
10654c08975k2339L3966l855l5042L664K5105N926j5748p530N3463m0200L5540
10642b76025k2256r546L869J3547j0504k7612J4852n802P380J9927L4323o7422
10630c25269P834K275K9513k1318j2662K9375l3991L0360k9543J4610J7808j4603
10618c05611m625L801n685J3168J8874k9674Q693O214m1236K2386j0256J9666
10606c04285j0435J7736J2167k6832M907Q800K4921m8751K5671m5206J5648J5197
10594c10462k2753J5841J2251L8923l6390k4265N1462n4996J8103r242K0907N386
10582b95235r171n189J9720p480k4655L0995k9961P464J8166p782K1101l9457
10570c21484K5737k1091k3616N0029j9449l5413N1741J4037j9807k4056J8860
10559c04512J306M1661k1426m163j5642L6443l4117o525J7274j5743k1013q280
10547c34737L3030k6181J7789k4175L2569J7074l4052J4725K0945p254q442J7640
10535b81069l4949N2842p443m1377J5904k7283J6196K3416q727j2141p514M464
10523c07681K909K270J4970k7723j7268O3994j3316m3849j2601O071K0410M6478
10511b65336n8304o356Q234j1420M0245p253n795k1931J3045q424K6072k1724
10499c18947L4124j7414J3637K5252j8606m388p360M3191o2213J4463k7837M3501
10487b82597j531k4035r238j2530Q297M758K9674L8251l8751m005k967k2435j8529
10474c35638K6398J4757K4423k6646k9630j3062K4885L805J7293J0046m3317k3117
10462c49803K6390J4524K2380k0410j2735K1586K8179l2058n0476L0025j8585
10451c40983M4449p664K0742k4073K5870k8891O214K3129l4471k876J2608L337
10439c02609j7164k2922N3530m0005K212J7531j9860L2100k3254o011L9743o991
10427b93700L497r393L9377q6161R415J1345q976M892K3090K3026o200J688j2087
10414c00187Q584k7954J694j4586K8596m1543K5324K4816k3874j7276K4897J9887
10402b91622p350n487j7554L9466k8709j8937J4705q527J6816k043l3093K7594
10390c14741q269j1130K3921k8367M3898m9000N6505l1714K4638J8156k9672n0443
10378c56218O8633R264k7572K2190l9517K0918r632K1257J7509n0135J6135k3945
10366c31113K0265j6899K8049k4195J4038K0505J1829O385j5327Q852j9459K3990
10354b73080N260N412m6651L4351m493P498m976O7859p2385o229l5745K5150J1035
10341b86994k0178j2097q003M1395l9051L5925o5939P7141q1080M3342O938M2385
10329b66216k4286O072k5554P56j4029J5681M7054o5205K9359J2683n937j8481
10317c08103p119r669k6856N9028K0250l5763J3284P82k7747J3731j7054M0638
10305b84598k8307J848j246M254o419j183J3366j3547L5276l8823j4720J8875
10293c15224K4470n763l2997K3340P099J1779j2267M928j5634L6015m2798M3822
10281b73230k8908q71K6665k2977L225J0404o2222L7553m232k2467P5002m9668
10269c11726k2799j259N3933n827l8167N33J224N304L2652r483j8092j0941M1496
10256b83152j5764j1665n956p412J9425K5409l2293l588k856r732L562k6129O8452
10243b81699l8211M123L309J5469j8358j3662p293L2190q058j3388j9356N2546
10231b92388j6684O0149m1428N471l8359J7862K1218j4119j8675J2706l0595J4991
10219c19851J2218k8468J1692J4450P310l768l1635K8313J4615j6279j9151M1251
10207b89303l7756M663J6940n774J1553l4039K5737O614L075l7906L3502J3489
10195b89205k9056J9781m021P56j1506M0204n0499N1360m0338J0066k0187J8586
10183c04059M291K1606n6253J6516j9201K9870k043k6102Q984M7016j1320m8923
10171c39618L874M0054P800j3126M829J8187K873o5105N3275k5827K7460k2459
10159c07783L7488j3585m8544J289m897K9009k6652O783j7L676M188K4776o948
10146c01217O859n420l2053j4652J1366K0920K0350M212k016k0382J680N808K2770
10133b81775j1266l8951M1530n255o649J4566j8851K1384l7967j070J0631M7628
10121b66045j9616j4235M938k7449r327L3647J700j0115K5251l9007J1800k4277
10109c32735M4809l422k3432M0432L4074p0688M186K856O356K9858k7869Q760K2078
10096b64737l2999J2002M0597j7392L519l6598j442q73K2792J2415M4665l2209
10084b50260k3900p603j1258K120M5488l1377M0223j1465l5129k7990K599J2359
10072b96193N0640m6511R500J1166k9142k4148L9192k1117j156L2079j8524J148
10060b93066j674n67l7665K9257j1844J9255o08j6260J7165l8957j6247N5602
10048b95609n0240N4644j1810n4877K8578Q538k0266L8056R640N081j3436m5624
10036c47325P0237k8509L6918k6438j0568J2135r41K4898J035r1663L3624M946
10024c21651l086J7796k4915L7349m0711J2683J7632Q633l2268L2003m6040M3462
10012b99113J5238o6509L6977l3131M1845j8224J7525K1473j4731Q575j8637k1549
10000c30261J2802O131J6519o1976O5544m1409K2283p92j9146J2354m2921K4311
9988c36561j0428K9964j7883J8755L4780l5638J678q280M9730j0771l7277j4389
9976c36320K022P097J4101j3528K0965L28l2712N2598l4330n368J6560Q884L026
9963b96677k3234j5016M7430l7792J4325j7308J2409k6996K0091m192J4142L6510
9951b76308m3748R145l3906L5355q316j0172P3399m5732k4619J5323o591J5753
9939c00417j7887r021K4092m6111L3121J2825k6970M0989l2529L8834p4346L7779
9927c19641J6299k4772K7608m4882M1960k9333K0495n861P767j6258k4010N8342
9915b92286m0338L537M6K7109J7578j3891j1805j80J0551k8022J6377j6465k058
9902c29847O0060m9084m730k3996P1330o4097K4807L0998l4526Q6J0443j104j0730
9889c20390O777N029j1466L9748m0838j9602J4158m402L1538j9811j7968j7224
9877c54451N123K1080j6858Q407M0536l163j297K0611j5670n450O897L800j5070
9864c05505k5977j2350L4427q856O164J4458k7730L0216K2076k7968j1949J026
9852c11968Q961j1827o331j1797J3336M6084n0562K6132j9314Q995l702N68L316
9839c08109j9382L1111m7680M5941k2898k5319L4127j8383j0135n888L7237l2637
9827c42015L6175r756q065J9261j7270L1375j8154k947r085k7880L0911J9283
9815b98167k4275K8879j8696N109n4818N1843m7551K9928o848O601j61K8894j7057
9802c16319k6935P891K0743K1443j1885n3033L319N8951j4473k1404M2260n6674
9790c46116K8451k4829l1281O5400Q688k7525L536j5557r116M8O98L4533j1478
9777c24548k9860M4679r197p366L3811k9809J0871K6270l3010q617j5772K3981
9765c18567O90J4714n0398M3395k1027k2738M8425O692r077l4589o582N9353k9010
9752c18719l775m2543O9312m4618L3678k4648Q486r413L0575k4246J5488K131j3030
9739c21322k425j1568M6104n9857L6409k2980J4206k0419J6522k7688N7513k6036
9727c21541L4701m3452K4609j5684K8027k8062j6915j001L5365n4795J1130L5465
9715c12153j5968J620r874p031L7251P556m3588M722r87m31k472J3785m495p30k3149
9700c55944L0740K4438m6698L4234k0517j2494K9153p060L2196n4712M1082l0826
9688c36408J221k3004M3246o371l5734R874K1466m0338N7155l8562L5461k9434
9676c41428L2806k7093O212P245k1336L6288l6588L7238j8120j1273M93O0932
9664b74624o3990j360n18m6060P0496J8682k7539N81k7407L5644m3516M6765j9944
9651c32790k0050L0695O398L727k8386J7539M446R378k8721Q725j6514K5222L2260
9638b88071j5177m7084O2983n0635L1577N823p0927R4325l7885J7241m3339K1452
9626c19717l3876J0238M5047m3083P388Q589J0218K7264j1015m6359K4329j3364
9614c34341N607l0643K7401j9737L2185q920k467J336k640J2051o373j3941K8696
9601c11786k0446Q413j9298N541k673L665L7473m2908N4792j6212J7224k5660
9589c11875J4408j2561l0561M9056m2291K0459l0481L7610j7328J9393m6612L3723
9577c17060k655j2756l727N230K7819j4199k9452J4741Q771N973J5176k1187j0391
9564c33717J3510M7752n8240j0089K8760M4670k3054k0157n251o644K5123q771
9552c06108l037j6640J4052J8039k1211n928m015O4854l4624J5507l8922J505l8369
9539c54897J2247K0172K3194k7945j7403K9548l6299K3831k4476L2727j6134k8968
9527c64403J6922J4907n92J1515o5856Q1392R515j9569N7387p0971j4611K7903
9515c16461j619J7463k2941l457L9265o4627J3483m2501L7159K4392n0142M1722
9503c28264n915k3739M4401j5946k6443M8385j8426k3748J047J2405P973j6990
9491c45260N1868l7361j3800M2624k9776r9n271j1973M2319k8833Q708J6868m5785
9478c55771K4655l592M4318l3200k6168O6774K216m8209k6733j7334N2065k4004
9466c44983J842L9941o149n6819N2904k951O776o8489Q4052n0655M3513J4331
9454b86687o3654J7832L553K4609J1162k7737J5596m1317J7072M154j7257K4109
9442c18565j6843J7243K492m0049N5637r974m0471L5380j5701k5632L5361k3491
9430c44613J3386k5377R0045o1021j2922P986J7214P440n120j6040R968j5764
9418c34818j2470K1499l5020M6587J5003j9311j7022j482j9828M3783k2587p52j6850
9405c53268K8321K3328l7268J3353j9307L073M3833n5957K0640j8913L1654j9212
9393c39723L6854k5013k2268J7590j9505K613J1136j8198M1173j4826q228P18K0275
9380c17402K971N470k0759J2623k1266j0915J3262o426q208J9332J8989J9864
9368b92465n3608J3781P752J3582N39j9388j8952Q028L3277N954l8460K5150J2569
9355c02241j3167N512k2420m622L2690N260k8540k2337J6217k6940M1250l0805
9343c50143j5657P2339n458k0736j0517J5745j0469j5128M8140m9172j1411K0125
9331c32342M0001j8818p354k2216R160J3480l423Q515j6506K3255l5211J1392
9319c30067K1951J9958l6512k0453r148M8828m7337N2080l1978O855q068R317j4557
9306c39131L4709j1170n1750O3652k8097J1286l3640M6874j7050K6332m2o6996
9294c65023J1490M8773L919k9550Q596j7063K1208L1987l1079q300k2122K977P6762
9281b67425o0419K706P507P541j0962K4215m8909p836N1428j5938k2448N453K9363
9268c05724k4553K0694O242j5963Q510K617q172m1943L1042M700M56J3518P552
9255c01024m7208J1787M2215l1307R262K208m9773M9838l861J1649l4359L1367
9243c09206l0688J8284j2633L07R019J3330K8101k9764k5583k114L1456j5339
9231c24830K1677Q588j3902j9640J5037K57K626o408j5195M769L3557n3156M8171
9218b98449l7559m41L6273m3261K5803k0254N0260k2765n979L9929k0904M476J2225
9205b80646j3616m1606M1954r055r06n690p884K5925m4696M1513j7747l4257M1767
9192c04944k7974K0704j5688k1803N5501m166l5364K3332l6471K4530J0803K600
9180c08940J4782k1887O336l3432M2337R937l8446j9283M4735l5599L0870Q61l2212
9167c39941K3683k9458O7019L902m9797m182k3866N8829q080l2299j7546K4602
9155c27134K0524j340M948r245j7000K9607l3060K7142k6869J5657j0343j3686
9143c40799K5503j0773j3889L5096L157j9669K4270k6634j24j6220K7543q087K944
9130c17682J6238k4379k3534K2553K5636J4437k6018K1530k4440J0191j1149O139
9118c10478l5636M7404j6780j577j3884J6662j0848j6968J873L4247L8088k3846
9106b91743M467j0103j2555j1204K1209K2096j1950m5132N2793k5040r625n706
9094c22493L1717N529j2375J5590j5306K4499k2279R78L66j1362J5085k395J3625
9081b78821m0889o358O1704l0061P394J4879l2366q17l343k6241N3293J0706k7879
9068b98799K4469k5019K3035P53j8480o2439L1586M4330n468K641M937k4554N3771
9055b49237j2397m2897L960l676L3554l7182Q591J7121j2088k9817M6961K4051
9043b53056n6753M0040n6232N1427J5234k6683J8634l4380K161J2506J9844l431
9031b70689k7493k329J6867L6713j8104m0255M3528k3832L9l9742P1620l2003
9019b85680K5484l8176K8218l0785M948J8710M597j9593K9094k4903K5342J0590
9007b52154k5693K5603J5574q575J1887k9051k8424l193O6549m7971q145L8998
8995b44595j0835n693k6059J7386j3344M0509J84j2222O585L971M534o829O123
8982b40285l0942R9273n4104J6802l1345j9901L0360j4770N1578m2458J3260r459
8970b31991j5746j0694N2227J8571j9893l4486K5934P897K6385n7542O1725o6696
8958b44309N2791J2066j983l7499M4693l7082J1485J8714k1240J4586J8763M816
8946a64199k4344O576k116M4994n454k0387j4410L3580L5930n7029m3734R9680
8934a10913m9094J2754l8851M0709K7053k6869m5851L2371K462J1530K7815l8166
8922a55050L9762k4661k4499J7519L0863l366K4204K7320k6852l1515J24M4894
8910h1257l084k9083O0922k8102J8939j5158r241K3900O899k9225K4334Q067K505
8897d9584Q893J8361J7370k3456L0358p555N3921K1475k3764J6140o919j7146
8885C8094Q594K9155N0464J2084k7780n037Q1890n4259L2048K9651K934L289M7771
8872B48898K7435j0398O7590Q803M3875n5587J5737K617R881K6164J8129j9686
8860C83458M3487J1904J8054l0564P1475k2494P2457M4493J5997j5283J9833M1227
8848F54044O1114J2153L8161K0388P5064P3948L3766R5569R5758Q0357J28120
8837A368442Q3452K16458R3509J46373K40066J67788K48076K54897K94362L91912
8827C505335K81987L94195L92209K41428j04435n49393o74349o81641n18067
8818B287269l58855k56801j67463j17546r0339m7912l3379k0671n601j379L1585
8807A218908j1229j8664L817j0856J2533K4714K1712P758P504k9356L6300j2063
8795A251078J1241K749K2386l8475j253j9645m9380p1426K8524m5599o667o3710
8783A019823l1871k4569o4158l5290m5777m3159l9777k8653k5381l1958j5487
8772F33743m8274k2068m1156r797J350l9756n1105L9164l2452j1408K3496O292
8760D48029j2351r058R700j1578P704L6870j6844K6340p82R381l050J9589n085
8747D98865m5129L7422R4640o0878K6802M0643l0710N6142O405L9957k0632J9210
8735F62737M9260j4972P8312k1753L0670P0582p652N8473K1015j498J8263O1946
8723A005383P762J5509L6531l838O8832K7623L9791J1806K5081O1572M2266K6773
8711A365091L2847k8504J19889N6569L740O4272L6227J01715M7673J7729Q4556
8700A901804K8857Q5738N3866J11207Q003J08689Q2376J26912M5150J00082J01812
8689B754496L9508J39575J17618Q9571J07379P1671J28956J34040R7534J12768
8679C793116Q8047J04006R9545J11753J23282O3439J27227R3930O4411J15022
8669D783778J07020R0106R6536P0401Q8506N3281P8591l0937P8441J664k5735
8658E391652o2152k325p6093p1230j25940q1540r7044j44462j78904j77559j53677
8647D220726j93132j85924k25835k07944j12664k43381j57619k11212j27458
8638B555557j68920j91222j26855j29572j13087j33024j23939j07813j29717
8629A331408l2267q9163q4749n2687o8133p4212R694j15543n9707l6861j932n8557
8617F67291r5455J7132n2766l2011j1604P22l6019j9878l4858l0632L791R961L2759
8604D18433p0518M5743j6956J6462m0896k6852o5367q8189K1037q1803m7778J4850
8592G8166j7364m8220P2900j01575J3519M242j1841m4013j2328K2376m7590R818
8580h1910K4358l2377K2838l5724J4696j9064q06N105Q885l6197l6272M2134k7987
8567a52321L9961r2477P2795k8465M4354n4329L5267m6205R96J4557j5744K3455
8555a58156K3482o0351m319L4928k5689J1285J3509j7849m482L468J1369l3275
8543b06080j6906M3898n6428J3510L1098j4061n038m0513K4508L2824n0961L3043
8531b11106j3042k0994O712K4378k9544J8321l933J5819j8736K4911k624K3455
8519a86383m858l4662J7441j3283o681l6874K6403J4369N889k2110R287q590j4114
8506b54166K9799J229J6471k7939J158L1452p496j6556Q034K4342n0269M322M0700
8493a98919j9718N500J0011R902j2241m318J3468o1716P5546l8318M5329K376n550
8480a78648j1735J5697k8183J5388J0052n3146N9109j3773k3127K4293P491o0224
8468b36806M1217k2488K1106m2135J6780j30J2907J8962l1797j6819K293N705K2641
8455b08564o8636M8875m569K306J6598l1999J6397L1323m6941P99J2856k594Q545
8442b25604J7771l8651J9851m517l5846L5186J8140j3784o594P793J978J7189
8430b07088l5472J1448J5165j6505J9659M799k757l3621L803N5106K0904j4237
8418a78796n2310J0011q97M2190l312m8481R441K2704k047K6948l3655j1111K5844
8405a93471j3023L0728J0043o03l6555k692J2482K2825m542l9814K4421L391p001
8392a93811N8426r514p055k1727J7705O827R089j4726p252j468n833M5068J4085
8379a10186m2003J1733j4479N644N2162k1256J8510j3895l1560J8434J2149J890
8367a12857j9133N805J444K3115q020L1998k27m5671J2784L7092m3226j423M7824
8354g0495j3860K4084k6327O668J4300j6285P112m24j825K9518j7661Q411k5155
8341h1939Q8392j6494j8559l4233P592L7252r060K374j782K3344k2531K5476K2257
8328B2089k2716k3750P9616j6874m1608L1210P470J361R786J4835j2439J0847
8316E9827L3153J170q378M008L0161l7713M7425j1078M7383k5789K5926J6259
8304A82354J4115K5247k0712m06N0988r04O0104M1113m1336k4612L9268k2135
8292C03084j2880N0838K3648M5123k5537J1768O2969L3811K2428K0491m990N4347
8280E85100O4667M379N4826K7742L6119J4755P7889K3960O84R5908O106J8996
8268A011131Q3900Q610O0705P822M8241N0730K9445L0448J5382P5237K531R1237
8256A515419J0661P122R9128K7879O0362O8775L9485N8384R7188N6138R3103R7980
8244B231624Q6906P5530J89769R8007J34224J30538J90371J87829K12209K40973
8234C777980K63706K64188L03408L42666L44305M00091M02716M64080N74679
8225G137819N25954O56546O72078O91048Q35092P93246P72675O78093M05583
8216A3168134N1067l19670q15484j039371j354301j269345j195890j011932
8208F213208r05411p65601n78429m90657m39117l24249l03582k16893k16183
8199A973086k02140j41183j79094j44149o4409j45017n6610q1477j07421q5492
8189G66094m2378n4087m9895k3396m1872m3929n1075J7123l2173m9846n1491k901
8177C40174n8431K4766j7908j7358J3017m8953j6029n67l480n8559M3518k7194
8165A72996j0300l32K2524m465j0117j5427L1547l9322J0485k9526K2688m7033
8153A03718M1941l7520k4460M8051m567J0278q336J0310l3595J0527L2479N888
8141A54714k6545j1725K8901N3713n8414j4591K7139q818J2408Q610k541L174K400
8128A68425L7609n3264P960j1012L9184Q171j4286L012p889K1220J5016L1780
8116B45926n27J2991j8055J0605r296l51M1074M2816r434m0651q80M8128q995J833
8102C15184K5132J0047J0270k617m3070P2848K9201Q713L574M6187n0179k568Q8843
8089E11565m6286N6354k7784N7412K4283M5935k1475P6535m536O3182K7504L8708
8077H01397j7039M4358O5988O0756L6742M4644J3016L5075O7214O0785Q7840P3808
8065A374584j748J01745J09303N7590M2274Q3330M6147M9169K4012P0517O2507
8054B019430N3917L3775L1782K2806R2440J3010M1675J9756Q8476R4782O0397
8043B572246M3161P5779J28475R9597J02699J04598J17691J51045K04878K12164
8033C812333K79242K76600K77733L14879M21033M04992N58283N56807N20382
8024G422284O32146O76303R58384R71464J128865J169871J526966K409405K702286
8015A9597974L471783M823390O740110j2011363m039620j275576q42408j109401
8007A5354889j361453j342513j190264j603863j782998j103969m48154l88696
7999F132979r54871j309747j164686o53440l72529l19801j69147j68421p8593
7990I41744p6582j16519k6630q5220m7103m7146j5804j2021n3536o0016K0320
7979D21487j8261n9336n440l0435P479k0442J5650k8108R028m9689J2930l4624
7967B20239j7743L2922J0142p3518L5280k1271N9974k1380j0853K9022o5210L3560
7955B11164k2613m5088L9305j8156m035O053k0842K2620n721m6364L2752O48k3752
7942A25971L080p711k1734K8965K1821M604j4844k0113l3519M6830l0477j6848
7930H6025k4937K601P859j4911J2995m4830l4342N9059n1176J4316M6359k8078
7918C0940j5607k0542L7454J7892o6968j560O5233m5057j822m865k9598P349K4401
7905b750j8566l8642K8152L902n9886J05734n2048j7538J4524M626l3877M390m012
7892f5991P894j0821N8007n9842R158L263K5256j6433k7937k0342K9939j0889
7880g8738Q0M840J194j7070j9834o648O4082k6280k625n709l9458L1684P996j5932
7866a02418K1348j1090p928N397K7986j8715N18p231J7554j9929N4929m5735J4332
7853g0982l506R000l1449j2023L3816k0843L5015j2376N5168j17558R5203K2078
7841a8457m8428K2673J984M2249l0096P764N2243j8390Q93l977N3510Q872j2583
7828E8257j4292j3710N1305k8773J471l4884L7663k8442M3151o8798K0398j3103
7816A0243M3053m1506N0562k780M487N8807m0833P2541J8104L4361L3919n432n6373
7803A79153r408r96J4727R9513m844j53489m9647j9058J5013J850L530J5200l8042
7790E3502o3992Q7932m8547j2096k0137L8826M1736l3108J5310p519J975j4054
7778C9828M2085j6982k0785k2538l722L5359j1103K2417j0404K1028l4211J3766
7766E4738j2781J1779j6461k2072M0568J6840p643j5880L203K5219L2413m009m592
7753A01322L0647K788J7346J1287j8991j143J3188R349j9542j0535J9886L165n038
7740A53729j077R840j9680p732K5195j8784n266N5416J5493q628k1743Q701L3909
7727B19373k0685O8340N0871m8593l822L496m5904P7981l7349M0301r070J403l538
7714B92804N5438l6429J937L5307J1655k5010K7577M7563J4540l7685M5107M2796
7702D75600k002M1443r496q54J3400K4271K0303K7347J4335N0867j6084j4721
7690F24409K8732j8955M6956o541N7411k9042M1217J6526N5393K4536L5183n8560
7678H17265M2485k1349K9874k005j7718J5958L4742L8158K072O3506p2053L6566
7666I67501P796P4342j0897M3414m0456Q8286L8900j8660P4521j3224N9010L3346
7654A303879J4234M0163K6063L4390N2497R0303M9856M7129J1540J6339Q1805
7643A768198M3338O6267Q1317J9668N6262O3215P2936M0895J09392Q7039K9955
7632B438482Q9512J16470O2705J00177P8223O4394J29044Q9272J59905Q6309J46532
7621C561025J30848Q0923J53588J56702J02693J26807K3784J05254R0269J13034
7611D644927J68519J95020J43702J18887J31125J44492J63391K67708M23360
7602F401131M09925M19885L72777K66017K32020M67335M88078K65292Q621R9517
7592I430598K69724N28695P04355P73748Q06044Q86580J239665J454507J838662
7583A7932578K460137K132034M81331o01095Q73437K338455O17486p66245j581979
7574B3886139k117723k561210n09495Q99923j330222l518186l680843j966234
7566I102149j063200m96172o6221J49719J81241L23878M41042N73897O59819
7557I806152R70127R67418J018927O57619J17791j76899k29006j78746k29305
7548A2724078l97976m65882j32071K65370L67581M4144l93200p25062p11378
7539A0575604o15304q12918j024130j188069r83893p62160n52630l41288l14426
7530C980786j47631j42498j47747k4352q3142N732m619k8874P1954N5186J8853
7519C553648O674N8433K5151J26752P2441M4019N5761L7091M3493L4965K2046
7508D080474l557O4450N7291R5677N0603P5857R5550J07797J11039J59721K0779
7497D915681J05967j1486J3844j7403o4898Q297n7368L4930K5262M5652P6484
7486E074962R3545J46010J33858K06298J42689J43804K18214K50341K86264L19204
7476G015189L91786N68921O31322L17848j79495l08791l4671K38387J41633l91609
7466H390520o22342m55314j69130K8179J23491K22205L15520K34895L23363L26773
7456H718160L53904M20354L03276L58015L73227K34860J85881J29714j7724j12610
7446A0947057j99039k88652m20203m70308n39556n32088n73143n69522n26025
7437F828521n16549n22353l75567m11182l64418l19096k84622k30742k49121
7428C554871j37650k20041j61032j49321r4483j45561j36472r5881q7633o9452
7418B257345q1036o9948l7788p4874p5268n8199n2079J03r3500n3947N154q1195
7406A584768k8407P057m2682j5880q4311M0752j7432o5293J026p4855K6120r449
7394A321414k9238m8132Q676l4022j2806k1332L9134o6761O030R84p34M7470k1770
7381A188913j28025J2668j2792k7762m4718l371J7173r298k4177n6374L8694m9247
7369I01684o913p205k743K0763k0042k8507K7531k7134m4478L084J2189m7346
7357G80883P156j6194r523j5796l7510J5924o669j4664m3923N2434n6188o592M957
7344F54295k9403j7587R639K2891k6407n0699R417r998j3338j3769J8429Q248k2080
7331E39638M770m9250N0127J2922k0602k9857M3753l6409J2709k1402n7058M319
7319D53660K9092l4142j1950j0606l5972k3304k6021L407o8286K9441K323m4065
7307B63577P304L4332l7582n0064k0154J197J5548j9906n825j541k8719K4522
7295A82689p0464J8566O2315L6069J3351p3409k0411K2618l8865J9081r39q030
7283A42571k4966J5357m5494l247J844m78j6167l6624M726J2052R465J7893l6395
7270D0537k7591Q409k2399l855J5112L85J0023j6354j7140Q146j8946r837K1865
7257a1645o047J3479r7458N8658l7545N4968q986k6507k4531M2539r916N8374
7245E383j4137o1617l5886N8579j0543j1833L4675k3220L8736j4520l7207P9835
7233H245p8865K0485J0612m5823N8439n6391K8892k4994L2683K2256k4179l795
7221e2435m146L2749m2235N3073m6224j0994O7740l8745J6119m0930J6130L2751
7209a7147k1848n971J007K8630m7264j035L2423l3113l914J4698L4587m4548K8087
7196c5408M877k7401J5562j4753k0131N84J2329K806P414K1913l40p832L6919
7183c461m4924J7757K5183j5547j3402M5851j0687j2030n043K2923k5899J6508
7171b771J0032j395j0300N6929K5364j2816l5363K911k4380N8194L05k6331J2666
7158E3045k3334J3760J8102K3084r318J7471L1355m6312K8430r638K696q463M5521
7145A36399j0146K1094j5982J0025l0607O3437k7644n182P7868j0976M531K70J3644
7132B26731Q4989m2383j1222L8002j4216M8680k4484O6204j1539J6173K9759N0956
7120D57650K1918m0353J9982j254Q5151L1492l137O9111K4162M674k1936J15064
7108G62524q359K0440R3286O7527L1688J7965N9128L3828K7877P9160O2916M9730
7096A297710M7947L9369P0669M7209N0452M6062L1740K6273O8841J41168Q546Q0961
7084A956947J23930L6578m7567K4477N9210P3966Q7624J52642Q0493O4365J19846
7073B732511J91106J72591O3696J94496K16552L81596L91374L62671L20963K99830
7063E327386O31443J075706Q90416Q97061J107021J781608L527933M742555
7055A9981129n269917k014349o00824l08000J502412L244211L769806m396442
7047A5908026j323592J892615Q20574n672662k024729j469581o77775Q17225
7039H270101K701513K429578o475176k228131j629573j514110n49445k99133
7031G05624j54971j39952k5410o5703r5489r4955J0506m6057l8328n7817l8472
7020d1024k2920N9939n0926n0500L1456k9535r652K350k5525k6215L5417l9267
7008a66402k7818O6893p2554O940J4551l2571J4339j6485J3337P355P300k3535
6996b08650j6306P356j9274L2542m438L5001m1746k6313M2932k9314j2165N474
6984b34901L0447m7018N72K5029n067j9860J8107L1j1778l577n703P106J1198
6971b35414n4757L1389J4558k0185N0909m7346K8520m5306j7348l965L8708K7583
6959b32654P048l6654k1787q778M4469p713m2160K7774j3956j4271L4459l3182
6947b97405O2287k8078o2852N2617N664P469m3974K2424j0037Q306o343M573Q812
6934b76537m23p084K661m117l633J0401J7738j1625l0032J2463N4721l3028l3111
6921c01606K2569Q279K2598l0681j5958L3262j6576M0982k3035k5299O157n084
6909b84392j5275j9932L1440j6886J1480l564J9545n1214M1910L7477m2189J2909
6897b78691L4578l5614M590Q498k5832K0217j5221K4195O614m0242j7287N2917
6885b61278M132n845l1411K2578k1937o453M0539L502K946l3466N865n866J4612
6872b72082j9994J6656N937q003J9893j8015l644m125r339l3346P2097J2002l4895
6859b76858O925M014q137J80P390K5564m4880J6696m7238R383k017L6440J1316
6846b61222k2516p408J9794j1380R100p11r704L1393m6990J6032L848m839r4N3913
6832b30784p4662J0984J0663M589K7038l4772K9445O060p921K419O4416j7505
6820b10030J9781O717O634n7588J4436J8364r302j7745M0168j5909O592J282k1429
6807b18029K6329k5517o10j0535O362P611J3787m635n0941J7781p3407K2947M103
6794b84754L2877l2137l9317M6644k0063K0578k8434O5497m2406J463j8965k324
6782c01341k052j0706P0654m4726r20o17J240L5314o3569N3445k2151K6750k9194
6769b87873N311n297K0672l9036q420Q980J7972m275K334Q223M650j930O076L463
6755b69150K084l4996K1397M635j8843L5005j6082q772j205j6468O8438r0010
6743c23967L5243j8025O4281m2980J6301l3702L38M1993k6635J5022j7983J7328
6731b72786o5237P3139P403l5219J3567O160l3676J2676K7213n3473J288K0630
6719b98315K3484l7080J7344L0235l406l1274j743J3241j3793r631M7275p2758
6707c36421Q9533n6963j262M8046m6347k6270L532M7506j1195k7210j5224K5620
6695c06655N382k962M7291n5771L8129m9243O293M3559k6276P895j9913M4074
6683b68197j8913l6229L9958k3499K4313l3588N510J7724R611k9684L7473k1446
6671b96967j1607K8791k3607m3548M4673l5941M262N311N1705l0310L8379j7221
6659b86080l9450P423q650N2407k3274K4078j4011k5225J4797j527M663j9058
6647c13907o486K1751l544n472j5306L9578O798k0616j0365n639J8505q6479M6149
6634c35033K5339K1375m5971L4867j2396J2668j6004L2480L870n8663N3903k6356
6622c09921l0713M5662j6269K463m577L0013j4567L5978m2640J5805m6318L7962
6610b97122l7272P521M4496q553q088q956J6214j4594j2888K4535l7089L3630
6598b98166J5836j5998K6376j7427q483K1707m5928L1932M3940o0347l559P609
6586c02508L9163m4644j0064R972L2147j4386r470J9968l5556O934K3180m0389
6574c25653o199J7021L1221m1488L8258o1182J7539K9093j8052M7377P817o0060
6562c24308l709K6631l472p926L535j9464j4114J3383m486M795o582K4547Q420
6549c02750j7759J011k5617L3686L7070M087n4052q449Q021J3323r260P766r808
6536c22731L9992n0822j5109N6320l8970M4062o2275j2365L3166L8976j4495J3531
6524b90720M971k8141J3372M06j2356J759r586n733j1410K6135K5684Q766k9397
6511c06250J4895m457J7443m3179L1379k8934K0381j6009k2906k5356L2127K2866
6499c08000j7191J5926j8904L9559n3725j5883O7592J9952n8313K5502k796m191
6487c10472k3936K9997K8515j5815m5662L1666J2949j9584J8664j8922j1450p627
6475c31677L7715p83K8802k5548J6966j8529k6458L7915m3210J5251O309J6131
6463b87116L1574l9903k0053N0607n1776P818l537Q242n2818M8456m0607P1446
6451b77667l8352Q802K6021l5213L6327m1148K6255j3451M909K6370O019N332m6963
6438c12759M9390j9280M9642l6930j9727J134K0157L884l3325J3462L4358J87l3279
6425b83086M464n493j9417k3070L7196L0326n4585K5381L4960k8226q634k9066
6413c19250M8987Q491p31l4002k6718K1173l4610K7162R156M3205n6166M0905
6401b72398j5519j2768J6831M516j8680J5120K2707j2032R971L724l3105n9689
6389c51322M5123l490k0375O786o007K8619l2299M938n181j1573J7687L7417j6337
6376c06014j9383K6040q850l9570J5307N7134n6512J5172K1195J886k4754q102
6364c26451p376K0030l545J6501p802R182r973K0925j4486k2843j3331M0796m1876
6351c40249K2008Q444K8468L673j7300m511l9162M9352l5107J2921J1483J284K0835
6338b77861j9175L5943m0355j6243L5632j0282j98N4488m8570j5359M317J4974
6326b82689l333L4078k2010j9750L1960j6910k803K7855n616l325m068j8068J3779
6313b70900R863j3983K7213L148k8974J9173k8909L3476m3186L8997M648J2615
6301b36819K6921k4283k015R284M0247M392l6418n353m012j9253N5679k5912J8415
6288a99127J4119l4764K5319L4048k2720j5726L5790r273O2735n6019j6060O7095
6276a14583k6819Q033N9917j4881L7390K962j2690K3630q236N3085J976n2305
6264d2521P5408j4696L2624k1043M8841k4065J6817M1402k8545J3005N9064k29l5396
6251A20666M593m4746K4454l2910K2482o7321n2591j6669q434l708j1870L7864
6239b8190j9746k9176N8795o1357q732K6928k5769J4832m4974j1143J3757J1761
6227a03014q1825K7606m241L777m1345J1673J000k0640k2428L1096n2560R228J6899
6214b24774K1064K5090Q023m4572R647j1153R63n0052M0059j4035l2010K4244
6202b47506k8923J0186k4635K0643J8409j4044m4882L1230J0991m2610M3838l0754
6190b98057p198j0143L2351k1242K2644q245l347k2585M7169l2456L3638n5211
6178c22682J8392K6289j7851L247q656N413R185k722k4524K3570j4737n042K2253
6165b87865m2805M890K5866k8273j7980M4592k707J7564j628k4862J9159J504O126
6152b86419o393p219O734l820K627j7773l64M6486k2135l1461K4708N976l4133
6139c23186J1774P547J2276J6606m200J021l1501J9378j5587j8159L0711l6756
6127c30076L0528J5806j3483K7637k9498l4332O859M825K5886o40Q469J9871n0722
6114c18870K1829k3902M6615k0017K7070m8201O2967l0592l3990M9140l3385j1864
6102c13200L2608L458m0740K4880j8284L6895k4349J0094m0467K8755J1645N786
6090b82919l0624M5402J1426k9907m510K8035K577j1493k8353J1687R457k9124
6078c08346K0315L6659l794K4859o1280J1746N2896n3179O116m012k6705M4456
6066b60269P197k2889L6612k4736l785k0504O127l8681O4772q286J792k66Q675
6053b54241Q79r704M4199m4539N263R764o489k7054J9040O81J4432J6737r390o419
6039b46841N607l9333J3794L6088k3453k8117J1850n053L4288j4385k2668P3715
6027b04508l5935k4831M3512J6739m7470J1862K5217Q051m3040O3969j08222
6016b94656J20604m0759j9206J1993k0951K2844L7151m7587M9408J5717m1665
6005b07107j0573R387p561N677K1029P542J0332m7965M5869k1708n458P09M0480
5992a59347j3894l7746L6268M3938p3185O3730l6923K1704P144k024J0871N465
5980a33999J4397r846M203L0698m1663J8252j7314J2243j4634J9531R257L282K2542
5967h3051J3110K7798p0977j3477O8216J281k1727L8995m5726P1132r180K5798
5955B192k9833m773L2567J795l0730J2574M7642k284j6156L2076N398n830K5137
5942F9775L6414p509k3828K8378n231M3698k0749K1202K2210N103M5516O243N0091
5929B71313J5990K2872K6102J6593J4986K452N8602O0940q005M378N3458P656O6504
5916F13841M1528l801R3901Q8567L5094R4763M5433M0571k8397n4485m9341j00311
5904H17363n4553J9787j7156l9245N3841k2230M6509J8207L7198O9963J425O2593
5892I93702M402J15886M1012L3782J18749P8231Q3751J19606Q1856J08886J55479
5881A935342J71332J71436K13267K09718K52917J87638K88511K46329J74385
5872C850875N6040q3661l07152k86330k25516k23260j36028n3292j0066J08464
5862B690074P9436J24013J47250K14527K7231K1181j09765l26285k98539m09643
5852B159480k84312l07763j91412j75425j52876j56149p4278k9422q6863j3551
5842F87429n5165p732m6519K1466k7379K3822P632j3339j6644M7740k743k8100
5830E90468P754L0506Q8371J18O5251L4017L3263P0723L3352P6299j2158N7752
5818A075716p8829p8417o2195p7037m2501k3327J9289k2273l4410L3730l0498
5807F79248q816k2184k4800k325l33l3534k3641L3287l6451n155k0540N3551r508
5794E78799k9271N7839k652k927J8034j4524K2445M2533O102N466j523R531N5483
5781G45335L5566M916J1080K0197M0613J8598Q865K4283Q101M3675M9129J3528
5769A023886N7469L7185L3547P3494m363J3826O0197K1003L7301N7142M0011P7180
5757A527878K0062M1676N3404O1582N5858N9564O7994N6296N3623J37053Q3394
5746B218384J00390L3099M6462R4243J18002O7991J07149J24455J19219J43961
5736C173355J32328J61588J57200J98417K20670K49516K46770K59135K68684
5727E067663K28074K83303J86367J21008j2269j563m3893M8060J28234K21185
5717F226169K58461K60455L76891M35862M99048N67698N87627N96229P01243
5708A0509683N86325N93474L82790K99846L33014L98521O80848P09603Q53490
5699A5347594O14615Q0574n46733q89827q75233m82446j84587R2069L51943N91478
5689A4099447P14413P55082Q11626J071244J260802J476029J172972M47955m94345
5680B1315225j078731j578158j847596k165567k158380j768144j159483o99377
5672H859789l28467r8542Q2044K44162M02813M60579N44194M66827L30656j77037
5662A0787018r84079j541379j604763j346324j011703q09132n76720m06709l61534
5653B144675j94644k18785j78280j17702q7004q8736q4560q3141k6220k0650l9668
5642A005285o9980p119n8632o3024m1198p394j3850m0029l2685o235j5546P302
5630F56895m8224Q80K3168q714M008l0258Q365l3109l6903m5157n138p8643J9842
5617D27012n4643N219J859p117J0396k3644L2057k9974K84j3653M1601m1655m2127
5604C05615K9239n9769k2318O080k0738j9722j5454J3146l3271M9547k6708l2888
5592A72759j5208L5146K1455l8654n2472O2187O592j8315o894n34R261j7846O308
5579A63785L2867k0634P023J9949k3845L3725J0686p0506O4315j8918L803l0531
5567A71719K8574K4223n528o205k979j3272J1565j6514L1080j1805R330J435J6494
5554B38117j4343m847L5207m237K532J4403l4232L2426L5687p8631M6591J4775
5542B83448l5803L2690k8206j3621O1665R33k5212J8263j3938L1906k7546M6524
5530C31103J693J0146l6654L6666l4767M6052r055J8881J7528n5836M4034l1867
5518C37924K8333O3470j3625K5438m29n302n72r270L1370N2284M490j8828N0913
5505E46196k0016M9261j623N0337m550j3707L6671J8943P6251M0548K4352Q2782
5493H85445J38114K13336p3122k28855j98308m5264n8824j9225l2420k923l2988
5482E44966L1061J3331o223l0183K4777K4622J374M792L9500l9128P9922l3717
5470F55094q358P543O6892N0828l6981n045Q412K0914l2421P3950M5862J3559
5458H60249M5250K6986J02438J67392j82814j56270j9734L6475P2150j4273J7602
5447I55451N2167K9111M1480N6525J4097J48004J8732Q7978J29047J59296J87297
5436A879185M31483N6388m95363j79423k13773j26261j0993m6559M9269R743k8797
5425A324899J8089k3666Q7181L7882L9127J04185L6809J25883K71496L74855
5415B396740m71640m55501o0451J3880J49j3482P9266m8551O8496L9502L3383
5404A581791o777L2948N3753K5946N2658Q4503K5763K06998L3972k09444r979k5452
5392A846680M815M0129L8926N5523M1331j9307P7085K1181L5889P6919P972Q3463
5380B310606P9362P5814k893M1703Q3595N1248K8123R5559O3703J37798N6956
5369C021574P5103J32523M2760J17006J39209R4431J56057J58504R3574J78891
5359D209632J25215Q2479J25427J53726J49255K17244J38287J93926K81872K72957
5349E950020J69280J51133J06406J13987J11364O6762J40102O6257Q0320J27992
5339G083623J55229P9112J65177J33111K09437J60535K20763J34978K52926K20121
5329H815012K38873K68837L13258L25195M92370N26367N82803P64170Q05956
5320A3132841J020611J223069J075048J132980J585543J975261K350077K485035
5312B5980465J870888J645199K723542M525991O925565Q618207Q251718Q983790
5304F9525365J4648527K8019249M2502298j8251973o7774243l4905336j1909878
5297B1854009n334534k905943j930987j227346q30480m81265l97694l48817j25009
5288H271934n0839J29895Q5282J01684J87165L31217N04425K13274m47860m71267
5278H854910k84179j02930J4545L9081j9108o169J39743J36389J99979K26820
5268I199081L01194K55830L75983M96873N05121O80708Q02635R35134J048175
5259A4600734J024201J259586J503001J885730K094886K152246J993572K471621
5251B8985577L796413N864140P109301O268429O320721R357616J5718290K4797359
5243A08217846N146588l5317360l1295484j3084647m403834K99047K186888
5236C1749044n302796r873960n489448k658685j483049j019199o09413m88967
5228D823527k97899k36558k17967j43319j67059j18198r8461j32340n598o2319
5218C343809j4179o4523k823n2161j8262J5875m9022p1714N3504j1875o8593N0759
5206C110795K680K9234N1184k1884p246M5825K0396M6534L2668N0115J3802J8963
5194C393066M0029N9341L8717L1106o5371L4991k914L1678L3164K3241L9958J5497
5182C672503K9090L1196N4547O1892O3151J3643M4149L8594L6169R8228N6863
5171D200025O1652J29271N3827Q4278J23809L7207J01139J15709j174L8881L0799
5160D975423J4195R2817J26892Q9050R4934R3050J30146J61559Q0548J00480
5150E959094J32996J52649J32877J42745J64987J99969J99206J69714K26594
5141G480831J82835K89405K15897K37886K17915K36002L14575L00409L06249
5132I782004L38801L27703L37822M40537L58798L33253L71789L41300L51526
5123A2983533L85523L92880L11344L57139L26349K32691K57957K17526P5037J34503
5113A5674482P7454m261o2291j39985l7563j99611n20190o96932o59455n12308
5103A2919340n22926n09977n03705m71459n09576m80006m30776m61411m00944
5094H628560m04910l93403l36766l21429l19748l06048k77706k25927k62101
5085E780522k15388k50663j70022k10251j36480j73445j24820j35216j20662
5076D243575j46849j24393p9249q4270o7642j23866J1543r7775k6748o9715o6619
5065C367992M169j4622j2554o2982k911O979m2139K5587n598O3058j980P9498
5053C404497M2679P0651J09592P7385j1074j42554q0112k2542l2689j8496L0792
5042C428129K4917k8945N378j08q752M6236J4196O0321K3669J601Q5337N4251
5030C706230M0882N1362M4377K4443P0009K5112J7077J4605O6417j4269L4852
5019D081097O5697K8942N8253J6455R1478M675M3493M6163l3916q923j0531k7160
5007D355723l2990P8491k9425J8329P1745L5282J5302N7050J33446O4032J36668
4996D903653J37347J65943J66448J70478J75043K27147J41397Q3312j9200n7901
4986F093667j69329k02507k22052j45702j96172j05587p3977q1575l2719L0731
4976D894778K1031J7435Q8354j2314R5183N8121J4809K7539J4016k1447o506J9808
4964E210807l0250k9931K7774j9135l1794k5016O8651k7713J10368l0520K2234
4953E245475o050P3708j0216L9427L0355M9615N106K5155J1279q990J7244J1808
4941E483916K9191L9632J5794l6348M7524J00186J5082L1790M7060M7116J13701
4930E934644L7154N2519K859N3934J20530K876P3431O7180P1145J25034O1128
4919F602434L9819R2654M7994P0454N4279R5297Q406N0203J77911P9710J72202
4908G491363K2345J4863J44569Q5107O7177J54010J24342P9334J20024P5086Q6853
4897H465073N4817J25696Q9123Q5274O3978J27618J39256J98834l7117R6439J68384
4886I577375Q9158K07716J19625J33063J47038N6378J70453M7507J11768N1387
4876A0711468Q9486J40326J33354J21581P8648J75041J20683J21532J99035J65542
4866A2056696K00218K60604J90111K45330K68772K37740K34561K52840K09553
4857A4156425K42304K37928J99366K75447K36041K98699L10777K68537L71350
4848A6596874K92158L70522L89790M21796M44737M62515M74357N21973N17461
4839B0492183O02249N62406O20870O47408P29507O69433P53601P77963Q95128
4830B6750748R64050R70230J154089J125640J183849J109893P96507O05484M83005
4821C5143495N81858P01336Q76418J079517J163725J330826J486338J635654
4813D3999167J785996J876791K055328K098759K005987J698005R80083K23744
4805E6723860m01716n13448l30365J23738M50852P81442J139626J353376J660716
4796F0988081J840889J954056K163449K212566K151416J720796J061359R5827
4788G4188439q25577j106487j057362q62307n68780k45776Q4554K94872N29895
4779G0431471P80746R15038R67936J092153J044920Q17061N01063K0350o70118
4770G5900620j127321j448838j520522j476907j496614j451993j459305j401972
4762F4517148j501140j437612j439789j429697j338158j261787j249552j195527
4754E3663886j112784j180790j129273j198377j248779j274292j396571j423458
4746D3699562j535268j581218j630746j604145j636665j545701j415573j404612
4738C1345634j353197j188564j161524j070826j019174r88201r68939r31178
4730B2664031r32212r50248r21449q76613r16403q52005q28712q02203p95105
4721A4789081p69060o88155o68997o19715n49230n60836n11419m57681m14490
4712I549498m22197l68999l35199l21922k87042k67497k55311k75941k33506
4703F781884k33104k49078j56825k49989j35436k05873j36047k00315j03599
4694E111618j40456r5532j61227j19695j02046q1495j34726j13725o5785q1971
4684D014960j07420r1680q5280n9658j05830p1363n7168p2245m8268q1820q8211
4673C146017m3650k7102m5379o7690m9893m2205m0849n3813N672l7666l5671m3157
4661B664614k1649q4653p118l4343j2505l6532j8196m3425m310n7705L844p478
4649B340544l059n3980k2665J6728l1747O4046n4545J0234n4186K2667J2014K3305
4637B269356O407j1112L3347L1810P824j3474K4913J8550K2546J7774L3152N6191
4625B497284K7313M9850j2914P7330j1199O2860L2999j478O2095M4761L5986n312
4613B859575K5320N3681L5228K6367O0737O0969m005j8561L0090m8820j0658m008
4601C065915n0909j491n0470m736j4776N329L3557k9118L7169r173p368j6020
4589B957909o777L7297J9834k5071K462j9479Q0136p676k284N7914J2257K3628
4577C130150M2767J03210P4529J52879J53847K49448J95179j55466l95486k71976
4567C279081q8103q5710k9648J1287q1217j42163k30873p4818r6639o5270m3118
4556B352809m4351J244l6039n5513O30l9587q9885p4647q0870m6331l3563m467
4544A849430j4626R5409K06864l58064k20019o6272m498n7676m2588j06374k661
4533A278925m2505M2449q2281m2446K102o019j0723n6959N137j2683k310n1631
4521A021056m19k2478J0435l0509j8207k2128n7098L7819k8870O2702p7477J1726
4509H86552O4074J067L7530m3360j53308m27l3910l2756p3352L3462n9282N3279
4497F79569p5718O34k1095j9285k1568N311l6413K8360r896M353j2786k3117j1571
4484D86778J7589k2413J1032l9781J826P2286k4599o7351N3398l7181n078J3275
4472D59781j1477K0043j5178k8269J0021N022K1779l2320R542j2548N077K3630
4460D55103L3008l7206J4888r744l24M5788m3811J5517J8699k6793j2367Q993l0274
4447D31477K7740j2852k7374M2685o6251L6771l8842O9016m2679P41J4455k2299
4435D12588r361J2427K6029L475m0446L2540k8734K461J075L3194j7924K1157
4423D48481l698m4600K5985J4734k0197J6532m1219Q015P287M2988R692m8202
4411D15798k7782K2699l483j1085j3075m0178j0074O4712m2268M0221j9974J9555
4399C95066N555L724m3197j513o24L9215r847Q590l5144J0245L49L530L0905r359
4385C97495L573O742l4579L4702j0431p219Q548j2816M4661m8511p518L7270K2007
4372D33924l2003K5570K494m1198O2933k6480m7735L4497o135J7076o914J1039
4360D27068p398m5531J18943l5596J1717K9507n5357M4187j8876L5365k3350L381
4348D84060n7272p407M0238l1239K5049k7997K2486l915M2343o8607K6244j282
4336D42701M2035k3457r754K265L4806k6905k6811L9598J0030k3131M8510o920
4324E02967J5902M867l1927M1928n515l3846P6705m2068m903L8918k3131J5715
4312E55612M1394k0989j6637N6152p331j1361J1048k117J6161L5318j1815L7115
4300F82550k153R566J2060j2043J0077n925N9493K6874j6622p980K5483p193N5976
4287H30163k8208J3322M5637K609M317N985L2902J6621L7436l0873Q0252k8076
4275I82087N5733L1455O7340j0377N3554K1574L8692K2989Q4611K0942P8584k3721
4263A423463l8781J03468M1984L3066N8226N5659N8452N3658M0309O6833P3358
4252A969695J6347P5139N5243J20726K7597Q0689L6127R5405J18029Q5727R5141
4241B775865P5730O1685J95294J49100M214O912P5211R0767J16654R7390J32198
4230C781020J37152J02575J48636J91768J78089J62928K02243K22593K44908
4221E371912K78594K88393K88306L29870L78333M26131M84054M90552N60905
4212H897050N80964O90879O99948P52733P69746P51328O30817N62347L37353
4203A4673165K24254M3542M9532J06901J90190K79261L96101M67778M54072M17712
4193A7302508K54762P7959k9324k53102l35637o30604o46637q46037r02301q63581
4183A3128006p60483o80257m55955l99805k96056k92727l52897m45227n23938
4174H920661p21594p67215p93573p62569o92437o07991n08736m30337l64437
4165C271772k92806k41533k27134j58520j69841j14157r3919j18221j04702p5413
4155A675526q0286k734q8486o4386k0256o8385K2477p0951k816m8647j2816o003
4143A232237K3848n3618J916J4630L92k8847J4338k307k8595M9047k0571J984L991
4130A208445N9320K4184j6055l0058L5867K9358J4551L7727l565O9897K3801Q10
4118A454282P3226k8666M0349K3859N3651L4298Q3342O2085l3112M5887J05401
4107A914602J5615P3964L4422O0048M5589Q4510Q5672N5909M2710R2031K6313
4096B531385J06477P9755R9791L6420J06876O5840J06421J14242O6846J36917
4086C450970O8030J18423J42342J03011J77890R2588J58831J69853J97020J53694
4076D832652K33108J94682J97072K27335K55392K78538K58737L21192L00455
4067G099163L43256L06630L86280L34781L97625L79677L97896L14022L85481
4058A0344811K77397L50703L58989K15309K62502K57705J90876K64005J99364
4049A2721661J94890K36604K27477J55059K21153J33827J01171O4681l3390o7583
4039A3955550j94176k35389k60328l43116l81631l86142l85466l87591l79338
4030A1002373l22320l74087k67701l61761l26385l27988l44407l87355m50454
4021G839915m19786l73275m44383m15731m24693m40213m11330l10289k93439
4012D306776l20220k59195k32395k00491k34331j38855k13002j14397j43387
4003B450503r8658j30765r8272j10209r4849q4372k9109j17991j9625n1505J2208
3992A627356j09378k9993o0324J745k8650K1223k7466j3586N6483J9412j04432
3981A352390r0285q4708K9543k9215j8075j6003N5272n0673L6843J9135l5119
3970A169105L0768m7526N7193k211j3287M8490R872k4279O8768q230J9898K5121
3958A333682K0281o4135O2538L0986l285K9411K9392L9779K4376N3230l543M2992
3946A595704L8036R2395j2109J0587N1455L2902M2651O5194K8884O3891P6780
3935B086370N0159Q2325N5267J18461P8918Q6192Q5827J04964J15042Q7093J65604
3924C116222R4539R2874J30275O0008J38156J48001J53215J93490K01736L41445
3914D669961M72276L26549j36714l18809j2603P8117J52131O1308P8195J31716
3904E502127P5646K5135L2344Q7200J41223L03478K99718K11162L45548M93757
3894G517338P97472O39898l62018o49539n05205k83486n0784m3881n4289p6169
3884F929337n2397k3978O7580R5968K51006K86090L15315K94022L08673M42891
3874H914507N40496O02777J78716l73561k90291j56220q1147q9103k1213K9323
3864I254284P8547K08684K88214L19161M84775P21733K35869M01077O27048M90061
3854A3109453N20626L10775J83638J69100n59734l92664l94535l39757k50666
3845A2356236q5893J25699K30653K84857M90630N05635N53937N96874L99189
3836A5457817K06050K0806j93550m47001o10360p69473q46455q78799p09782
3827A1229253n07324k83088n4088l55782l0569J23836R1511K33447J26690j53383
3817A0420503j47280m71586n50737p12375p45430p01530o86480n84238m08791
3808E412056l37696k84188j93250q1706j52311k5835m3949n0474o7992j79863
3798C994792j26851k05122k73855j87805k56509k28314q8192j39948j00559j3887
3788B373750j10959m0590n4811K3235l5401Q857R572k2618L3390P722l1784J5369
3776B175732L6560l1313P6503r688o960L682l5322n725K5565P8512M2174N5860
3764B405580J9974Q0213Q7924J93936k7503j82253o2767l4856O1408m2169N9314
3753B558801K5737Q8052q2510L8238K5757j547R12Q7040O5739J5230R6429L493
3741B921371J13934N1762P5977J17773O4872J00503R2057J76991N4479Q2369J03319
3730C955407R846J64344J91904K17030L48436K98531M79142Q77724K419469
3721H961833j491677k567732n43013k36300k29456l08087j95086j63984j66550
3712C059948n9575k6898k7666L6563N8657J02622O8919P5312J45379K33902K03191
3701C870354L19444J88481L00280L43591N50348P74871Q75018P71197R86100
3692H979684J562753K317276K267794k805694m663028k521762j203759o40885
3684C292379l38388j80321m3570p3164l55167j84531q9869n3528j3602m1190K6055
3673A945104L5042L2164l7887O7039J7058L3107k995L7871M9174J814K6379K4530
3661B228400N2130L6983P2400J3221J22059M5863O5814O9012Q1978M5555J08515
3650B941930R2356M2185J34155O5485O5402J48698J66910N4775J36667J29809
3640C978372J43683J50275J33328J60777J63664J38891J93037J34278J85554
3631E381859J86501J78333K34719J30861K05248K00609J58639K42582J36155
3622G055506J93287K11268K38629J80693K58077J97178K91335K40222K84944
3613I151139K37428K62248K53979K05906J89867J38916K07246J05881R9526J10147
3603A0962283Q6293P6275K2516P6321R1269J13654P9624P1790J01913J29039
3593A1810977J11383M9197R0860n529M0124l7306o4544j19300j92541j17796
3583A1565525k02757k19814j94350k03031k25791j72801j66923j27048j89483
3574I863527j32835j53645j27122j61185j45027j29356k43432k10200k34627
3565H326098k91368k26511k26273k70501k55381k16368k69233k56181j42171
3556F172111k39762j53598j96185j36921j39455j50335j10573j21326j39144
3547D784812j14475j01545j34829p5048j26371o4210j41042j13132p2748m2171
3537C799241j25145n0875k7805p6003q196l1484L1036o7049j3196N96j6442N942
3525C420620j7407J7688N25J5065r11j9098Q3103k1187O7131M3267L1123O1323
3513C681242P6810L9181J2961N9041j2677N8147Q143M0917K6634Q5154N9432N5000
3501D189985P5037O4538J07257N9560R1722M1633J02659O2065J31870J09452
3491E035778J15764R8258J18448J49496J61030J34903J84018J74620J92847K06227
3481F571389K16260K17181K52541K67907K74605K79647K60736K37454K18404
3472H796124J46259J49295J95574J67356K71145K73782K87848L88668M42954
3463A1119005M93090N13623N02355N50215M95241L24000L08679J19134k1398j33129
3453A4270815j94740j65945r3011p5324R0248J78092K88549L34733M40392M38370
3443A5512179M31740M04819L25362J03225j12714l10204n10214n52180n69179
3434A4722834n49452m05025k68457j68585p0728K9137J73729K95055L60559L41115
3424A4460182L2731j79762k29849m71397p57683q58894p50232p45003o83464
3415I816629n19045l62739k52975n649N2331j58920m27976j58960m2281L1833
3405G972248R8579Q2909j0499j81493j82546l38636l55000k64134k03652j24567
3395F493209j25091J0864O6096K42249L25669l208n17255n77142k27744o3122
3385E624525K2481K6909P554R9992L7813P0443M2450M1497P9559J14576J18667
3374F286466J55844J92129L10654M36055J17457j97536o22825l36782q1563R1434
3364F351333M0049O4839Q2112Q7331J20430O7604Q6672J39599J00226J72717
3354G312912J08629J81242K03759L02669K02594R394k45560p7908N3179N6787
3344H107697O0464R3076R8774J33171J52808J17416J14953J40611J53290J76312
3334I348572J14523J60061J90999K29804K59751J45708J16988J93133J48546
3325A0908085K19449J48177K25262K52522K42236K42684K41344K68413K79189
3316A3027361K73469L50644K98632L40735L34926L68405M10393M26314L70254
3307A6201133M86135M88845L92764M76702N49565N08533M92014O20631O27737
3298B0844059P49787P05130Q24270P68033Q11027Q79631Q51143R62356Q77458
3289B8272894R45123R37304R21065R61485J060811J060511J166355J250206
3281C6575754J353850J330483J410380J410302J232478J126053J179409J168696
3273D6787405J208135J289255J276453J383028J455382J647077J697847J871912
3265E8616494K035496K129199K208569K377932K713612L061982L381946L608554
3257H0133784L727271M087685M742785N729473O824018Q073885R356265J0747186
3249A33422352J3081182J6391949J8389828P621551r561159n215841L410290
3242A77540152Q490845J1086019J1605594J3729794J7802696K2383546K6093426
3235B88732072L0970607L6705615M2612413M2769715K2652543k650149l1457069
3228D30335747o1440697o6865034n3501859l7845069k6033884j7978263j2635284
3221A54035657q657902n854265l863222k719737j858174j061052m52592J34069
3213A29702782K69779K37802R41818K994150N354768L44281j8447922k2307239
3205I9090219j4967380r892101p230049n965261n064061m521258m043817l583398
3197D3822894l254754k832916k587698k423223k160960j955509j733722j625295
3189B5248817j450259j345083j207196j129572j085350j006901r48980r40684
3181A6134792q07145p99246p17346o94231o19135n58996m89634m38420n35511
3172A0475128l67572m35433m19297l04476l71523k82646k83823k49822k39117
3163G521419k42397k41766j89096k22153j69309k22604j35627j75089j43467
3154E779911j77356j19393j29353j21786j50902r9363j28034q2329o8671j09417
3144D593307m2794j18345j3878j04312j01440k7453j18185l0559p4396l9295o2328
3133C860322l4041k1982j886J4695q0226m8482m621k0854L420J5518k48k2695
3121C658920j05512m5005l8021K0643k3249J9607k4389k4853J1676J9532k0803
3110C448546M9969J9270l399O1916k9679M9807Q913R4516R0864L9299P6268J10514
3098D016804K92775Q36874j065823l00328p3411N6886O3454J49003J12106R3756
3088D182096O9841N2824J14487J42593J39323K97312K73462L33928L70696N78039
3078F554601J229916K74586j811590r09872p24751m07072k02499j62471k00843
3069C640005l4714p2631n1266M6843N8398Q6443J45015R9429J42125J94283L41755
3058D595685Q98988r44568l91225j30221l42571l21352k89819k48842k11865
3049B614210j38868j16974j29417l5506l1675p4019J864l9892P8950n2739M2325
3038B118259O9945R9361M1424k09256k02785o0686r6861n8835q4738p5999n4604
3027A485225l6697o0236j3523o6297k1528K6151j901o7471P183j2668M2474K533
3015A283245j25388j861l0494J2935n1374j5836j9983k6935L2525l511m1018J9057
3003A031362P776J4309j5883k6141k4796J899K0064L464p751l7300k8020q920l3868
2990H96195j3605M3344J5703l3879j8971J0667j0495j7891P1798o9285J9842j9320
2978H74103K2103m3419l4501P616K6147o672l9558p074K1466l666n1068j7622
2966G47855L0021j2949j5265q452j6956o213M4872m8812M9671j8262O721O471j0370
2953G48332K0014k7333k9137o767k6880k3290M5170l1453j7075n946k229K2234
2941F65640K520n3567J9572k939q067O365Q850M22L2635Q207l2455L275n7158
2928E93300P33K7287o4082L5015j1562M5503l6576M298K7501l4551L8161m8598
2916E76429O8958m7829K9340J2327l1909k3491R837o799n7545P3486m1116l2564
2904E29124P4198r328k770k0110J7219j7794J6199O20N5505P578k6471K9342j4209
2891F39103k7432R812j0691q215j2789J0260j614N0058l244o3308M6981l3593
2879E95328N282L5160j675M433n857L0253L8566j4321N269K8588J0961l5463K619
2866F99143K0448L5221l4374p474K8274M6972l2254M6308p6432J15102m8412M8246
2854H40768O801K8976O348K3522M5954K8957M2079O6347N651n5846r096Q7269
2842A117730N8607J4901O3260M9489O3188R1202J51678J63393J46801K17483
2832B137732K38491M90642R13483M27394j497931r73441k58030r9210J100L6978
2822A417208R6499M3394N4870K9836O5575J26309J91917L64869L17089K41103
2812B948669M01147O79701J673581J494500l096373k008270o25742k04968l0838
2803A231407o7067O2564L7877n1999M4359k0923J15933Q6100J57639K28883O2827
2792A887600K30776K99408O21401P49965q21222j121632m19051q6994n5975m6596
2782A237680n4194o8213j2615j1928N3926j2882P0660M9486O5691J2264L5930
2771A365805J31720J27805r6495Q297m7071r7427J8844J31385J68642k27437
2761A484068m76599j27683n0409r755L3797P1568N8672l8248N2731J3830J15881
2750A127853j0405J08037R9311k3165K4798J92471j36030m92809j18085p6520
2740F95456m3387r6589n5113K3101m9184r502K0842j0323j3674K8546R9499J1888
2728F01560M4428o5999j07088p1969N1925j457p4279q8427r110q767J006l6249
2716B35574K0681M844p1870J3907J8345l1117O044N8647l2556j6174j3699J1900
2704B04526l3104L672J5178j783k0439j6149K2631k2752N7279n8365j1974K9460
2692A68180m8922K2754k4114R158P749K7557m1917J0494l455k6374M7356l6233
2680A12233K365o424J7756j9913O664j2658J9350m885J0746L941m7050J8238n879
2667I4484q203O619m066O754N2301q1831L4944l0365M0828l0462K3589l0105M5669
2654A20156n9845O5504q2744L8164O901l5645M0735q228L1952J1448k2688k1270
2642H4440p26L3024m0955K561K0790K4542j960l6643j0028J5540l0535Q293J1980
2629H0323j9489n055m6579O9941Q107j1413K733j4578K2888k2104J8583l542k40
2616G9575j200J1388k2718J1814k81M4907o8109N6622n6322m976M1218l0580L0888
2603I2226k4723J3421o5983j690K7122N2294k2980n36p0851N4418Q968j5946k3842
2590B1898L3312j0026k09J2481n821k7179N005K0287k1825K5201o976l8199N226
2577A3175K5580K965l1636N884J6866r160j7179J9640j8911k341K3410K2333m6780
2564C846R768j5358R996K1560j0967l1298O5464k3218J2974n7770M1916k7211
2552b98J3684l2163K0402m2219L2017N35j3340L7781j1689K4171k0532o524j0940
2539i115K0979J724k7973L982J7362N2509o9086J1356j9927J0433J7888l3906
2527b3774N0649j2859J0024m2646L6271l7814L0533K0095n1302N9708o1582L7112
2515A4415l0065k2124N4164k434J648J253l6360K7688M993m5156K4755m3284N6143
2502E636k9135L5966l5368K1824J0798k7900k5221M3249N099n5128L4900m2003
2490e7283M8395j9823M844L123j8642J5718K1618k4266j1942P193M8815n3774
2478c6024o43K1161O18K016l2329K8335J1861K078n703k0914j0667R086k5710
2465e6835K6580K0686k6594j1425l267R814M9820J570l1275j0212L0736j7626
2453a8028k8260L6553q576N635N45m4031N0329p819J1346k4501j3095N8651q1106
2440f2357K707J6594J6033L1530o004m4882Q357m316J3989j1665Q772k5395J0617
2427d6020j768M2176j6919m0471Q4061m1557r229R732j9837j6826r357J0007P360
2414d8648L6982K7488p1660J0710J5366j1102L7645k3811j0276k8682L0316p428
2402d3100j2723J4893M2313l3984J6324J1676n2472L4908j3122L727o560J8405
2390a9715l1638j6584J7518J2315L6136m6688J9257l0078O780N272J3375L899m9557
2377g9708Q1068l9793J7383l3188K7025l2437K4476l9531P5974l8588J340l3080
2365f9059L1485l4665L9571K948j7249Q630j8990K1534k1607M1813l8760k1673
2353g6022N7188j3100p845l8211J9383J8015J8433l3438j1848j2547L4641R573
2341c5778J7601j5426m477o301o184N161L3294m6121K5417m189j7720L3420j2240
2328c3543q773R918m1609M6440l3959M2526l5447r551j0350L5244J0905l5249
2316f3448J1757L4991N541p8724N2577m938p283O400L8975k8515p40O731K2953
2303c723j7300q148m9899N8102r451j9006J4610K0565j4048K8921n0922L9466
2291a0833k5759N1577o7899N0244k0967K8161m8208K4773J1100M699j2037M8274
2279C3125l5114N7374m3652N59L4532k2239J6029P382K1412k9206K2742L3506
2267I6450Q774J7346R501m2023m2343j9900j3937n564k8844k402O585L4714K2685
2254D1042l2154Q967l4898L1787K4183p0862Q9686m9566L9501j1895j3892j1909
2242I990O5759k4295J003O198Q462l6546M9053l6843L464P287P64L3316m3210
2229D4402L1930R321K0947l5503L0215J1478N916j3480q793k447R249m4522P6336
2216A35049q367m910M175k1373Q122N0625J0350J4185j1916M5357L6146q7233
2204A70210k2341J0146L7602j4455J1941n2600M1117J2405K934k0915L6808j0149
2192B02703J6518K061l1992M7801J3312o864k1584J0079L3839J8412R731l0817
2180B63199L5772j615L1169n774M5194N810K7968j8600K7077K3743L3013j8872
2168D48084N2360N8419m37P1155k2526K4832J039L8103N4384J2787M5906L7878
2156H21984L5470R5175K567J5717L2589K315M2247o881N1119l7685Q0891p0285
2144A065223P9983M0203P104m911M7630M5674J637Q7966J2551M4427O4368L1982
2132A523837Q7738J6690J32765R3559J26479J08735J42363J82405K46830K87200
2122B948601K06866K66270L62508O95918L47463M89616L96551N25272p1758N71950
2112F739257Q50020R51924J658360K024067L010758M548367P438351R902043
2104C7123147k1420729j0141145k590829q40820m36516k08044j51567M5831N0370
2095A429698K78417m71008l31498o3299m0534l846o466l4458Q6650J8343J36596
2084I98595q6635j66707j2794k3248l349K864L9044J379n19J2580M4251N691N3695
2071H64847k1304M1517O8935Q3111N8502O1347J07172J86018O6705P0332J78826
2060A766008K35259L36301L65685J69416K78323M19828j2941L11516P12551J371903
2050E953849J173713J480994K150642M438084J6872349k2617683o785419j120567
2042A545962n95643l05019j36462l8556K5487L48519n30446j97058o8418n8455
2032a0089q29J2352K2548m9060J9577J085k8155J9434l4011J9687n0540K0608
2020e7393K6131k1080k7459m035L0892R346m532k9665P533O922L1961n8538L6937
2007e2980k5768j8209J1218K0437k059K2785n8057M2870k3180k1428P5541o6367
1995i5197J1362J6432L502k0895J0873J3400j7160j8729K665K0254Q076n6222
1983a21639N6238j6325n759N284j6394K373k0510N6387l4924J5128L0306o2526
1971a12361J8233K7146l6932k2924M3985O783Q026l3666J8682m5391L1158J1591
1959h5670Q227l454K0046K2838j0235k3112L0373k7215k2382L7109m4975K8937
1947f9513J0789L2375K0429O4849K8022q2276l5457l3539j8741m8407K8478n707
1935a08698L9811m1270P874l8959O9593l2561p038J4381j9110m81K4503N049m1973
1922a28879M7890J732l6225j5583K8734J5488l178k0777l666K3824r609m0378
1910a40627M0786r196j2011K2025K1842n2802J4784L0025n1067K4957j3232M2038
1898h2478l5076R788K297O100l0003J7053L0065J2683l438K4505j6109j8355M794
1885g8174K2347K031P0895o2260p5231r003j453r197j6263N9658n0290K2421k29
1872a24748k1401K3182R629L9358o5323N0282k2981J1739l9661J9302l26j3892
1860a34840K164p20q817J3589j5133K6565m6547L2996l4450M5007j1055j7625
1848a48866L4539m0821L3689k2608K0918j0014j0680Q003l0223K8253J2651k6418
1836a51577J7448K1152m5191M9506k7920j7261Q749k7238J6209l651K9192K7676
1824a02906o8232L8666j6937j1041M8266J2415k1684M150O09q45j7862j1063M9767
1811i6697k1822k4318m492q138J9945q323Q419m5634L3789K0764l3440L4579l1521
1798a56889P0625r0554K317O3512l8385j1832K0592j1868M9533j8218J7883j1745
1786a15029j4234k9756K7968O21M3132o5840J5546l759J6220o0052O2317k4169
1774a47035J94q228n787Q919J9399j5779P726k8794R356J5624M9075l0603m9103
1761a75036M3069o3199L4549J6205K7591j1286k1313k6295O3521j7208j1627r85
1749a42014K1228k2604k0158m33L6122j9787j859j2897J422K5376k3524N517j1057
1736a64668J5685M0255o6781M8903l5010K8640m2809K6173j9157J3556J4792l3241
1724a73662L8617k0403L3469o0151M1965J341j9801L341L6924m8061k7706O1973
1712a32154j443M734r66j1849K194J4551J9911p7956K4484N036q553L270K5803
1699a32938o890o67k432K8573l8085L2081l0202m0125P0711m2025L0654j2254
1687a43599o322O796k4539k12P347k1017N985R525J1184Q217k7597M8639l1474
1674a57067P995r174k6598R387M9732l474n176k421j933O293k9877K073j677K0489
1660a41428l7494M6804n6854K7584j4184R436r319L2626l8728K7179q61J4977
1648a40262k854j8077J3633P615m3386L4840l0166K1739k2100L3744n8713L9639
1636a64348q22K78k376L7953K461k8737P331j1050L3699k5072p934p986J4384
1623a52219o939J4560n338k8481l343L2078j5324l56J7735j6707L1654l7373J9543
1610a50510j9082q343K5131l3129K3931J9162k3056j1593K8153J7191o1750M5021
1598a48874k6305M0257l3733K4727j8653J5138n113k7712L0547k7756J9797k0734
1586a78414J6364q772J8659l718o492j2523l135M3738k6419r129J2926l5223L1008
1573a61130J3433m4513J3295J8545j1755J5412L235m89R52q630j3064N741M4666
1560a24302m0640l8547L8561P716r952K8294j4368R354l5122K611j2141L2925
1548a55611K446k0106r592K4301R190j3899O391M9231n9372r447J0751J9221o836
1535a53332L048K681m4898L2384n1680Q9902p9898K1367j3795N2462l2121p553
1523a81433J2633L5469q9828N8714j2301m86m64p567J9871M440k9576M6600o8059
1510b11987M2829K2386m9292K1317K3593j6854J6005N845p0087L4164M3733n683
1498a44031l5562P085M458J4090l8507k104M9608j7945P807j7544q371J6064l4284
1485a99236N1894k8735j717L3353m3882M2197j7590o921J8209r462j0713m3807
1473b16410N7818k9954J3061O590k5767L1008J7431k5981J0538o5333J03971
1462a23028k9329k1428L4464k5569l4535M2273j8902K3943k7083k2567J1872J632
1450a88257j1839N6530m4355o362M7769k3479j4482j3652K4312J4287m1648M9194
1438a51982l4542L0007j3186L1338p6476N722N6332m9794N5309k5285J0641r983
1426a71899j9308n388L2383j3713j727k1771L1733j0846N624J4380r617k019J3048
1413a59120j302j0150K9938p430m0132L1987l8970M9304n5484K5695K3410L1056
1401a21198l3043J1477p4186L4232j9356M6314q260j504m0919L2908K7585m2815
1389a88765k4592O1920k8904J9849j1349K5221l0605k7890K7997J4467o0338Q771
1377b14218M7717L5662k9594J8432l0264m982M887o223J0016l142k6732L7218
1365a61223n4565N0536l7505L657J5716N535k1612r995N7939N876j8423j3079
1353a77143k2664L4827J3780l6539j373K4906l9654J5450M315K9824m6139J690
1341a98720K5832o1841N341M1523L053M1924p3422R845J9361j3121L131j604L9415
1328a59283j5142k191L834q285P738j9124M0021l1898L7178l6806K711K0016k2782
1315a84013L1641k9799J4554m2690L4655l277r535r713K6285K0444m6952N7502
1303a40898j2923k7271Q527m068j1305m480J3490l3263J366k6549K6813J3457
1291a97104l795p77p983N1298n9195M1724j1978J0594m319n461J0850j3043L6177
1278a53012l3935n0155M4587R414l6073P2864p5565L8110N0452m3899J7929p3123
1266b32406O8285J6508o8749L8297Q834m9044N2791l618k8513J9010j2267j1573
1254b02445p9R526j1689J8035l1440L7420j288j2182K2511m2267K0992Q767J7769
1241a66370o2924N6428l4765N8913o3965k6199N6080M1024n7486J2713n161k9423
1229b21135K398N0944k4897M523M5532m1139l811K600k8870P7992k1445K1389
1217a35919n9936J2065J7662l6781J0495j7917J7104r964K2180J594R025L030J781
1204a65581m98J1j1248j4038K1400K728k0034K716K1324n3653k237K6577N166l7736
1190b25103l840J7675M7892j3111r365l0428O2736m6574n3826L2565L8458j528
1178a84449J1083r421K6926j8891K9712j8167k0605n6264M9498P923k2491K9549
1166a75597K9355o0942j2025L6626k231J5060J346j2959J5148J9418m0527l2497
1154b19825l2521K4419K9618L2427n5355K7856j235k786K0743j1606J4672j0834
1142a84427k9618K0974l2355K2071O1065l3828J4918m8878L2824j5144J38k5467
1130b17727J0816K3180l1521O1141l5922J2177k2250N3305k1981l3009K956J2006
1118a86829J9868m4809J7549K3729q256N493J7516k5936l2233Q901J1964L3717
1106a59326o0721N5360j3566m5285L7460M850m6681M8750L2870k1130l9469M2048
1094a64840m5436J8628o423k0244L8316m101K9693l4985P534l4159N3603j9451
1082a81865j6856M6m820L6038n0920Q38J4175m2570O2030k135k4918M8670p3678
1069b35965K4623L9191o984O023k2741k2421K5330P947j9896j3631L8473l1333
1057b11384m296j0868N2920o390j0356M017K4060l6732q192m6156L8972j4300
1045b28705N9981m2413p866L6143m8152Q572L6334k6458R798J8148J75N8466o8376
1032a94353j7058k7383K9015K4979K611m7266N118N8220l7161K7917l8142J5462
1020a98041q34m610J0006J004K632j7224K4414j3991j1574K8077j6207J201j764
1007a96911J3106j3229N163j5068k108j5048L6009k360q753K0826M649k254l5980
994b11958L5672l2341P501K2938j6171k3601o343J1828M682K3895j4660Q827j9090
981b08821J7873K3646n7175N3057n8148N4286l5301o081K4543n047M3659k3298
969a76807K887j5468k410k4981O291N1032l8062l1l1653J2032m639N7259k4153
956a88703J8322l7056J2900l3861O65N5463k8712J6458k5789n925L6247k0939
944b00930K157j2789L0639p228l1982K1928l782L518J223L7808l7085M983j6624
931b08164P135L8893l4748k6264J1606j2904L6852l0339J0995r908o160P4358
919a48648n0402K2951k2557q520J349j8230K7458k8967j1923L8126j5828N634J858
906b07699J5265j4605K0955J3886n4599N6414k4040J0950n7777R290J0315j2540
894b34185k979N0149q004O823R077J825n9372N1404l3075r8J9787j5860j1498
881b26006L1722M401j8113k1005J8174N7993j9796Q711k4640l0359K4834l7344
869b31428M2279J9762k5199L9274q4128L4200K0463l4799M0268k3210J0665K3069
857a68784q0515M2556J335p208l7644N0596J0182j0302k3878n959M4363j6460
845b01718J6224R125k6655j4853K4639l397j626o0739M4042K7096K631j3677j7111
832b16019M4413n2603K142K1429n39l902m5028P2883j9374l7843J9123J7325k2614
819b20607K6564j5084j7017L5040q354M684j1977m487J0790J524m369j3480k1520
806b38293N3200n568Q384L784o7657O4201K2083m2661J8185m5485j1876L1318
794b10385j756l914J2058l9498M1957l7313K8230k8037l092N8749p5789M8778
782b10012K7751l7119p156K3235L8490m5327O360M934K503k1928m0449M4462J8854
769a95402m877r367L0413j5027p086L2865p0492O4365n5732N1907k3379P802J1723
756a82287n636n0388J2154K7836k0791J9309l2242M4820M1445m9896l1570K9266
744a97980k06l9194M4733j7776r342K9857l4908M5100k0517N914m230K011k7245
731b23783J9309J0944k1279R666n666K9948p4803N5103J0562k885m5386J8895
719b19375J5099K1402j1403m8002N5114l3598J9072j2453N672L7513j1628m3160
707b25747R981J3661q781J7267R576k9027m723R100k4502R283J274O0054k3550
694a86134j8710j3886J7057Q988q111p740m6599L8102J6777L4894r6542P1543
682a90361J0025R167j5619j9700R25O342k5303K1880r58J4593j025k7728L3091
669a84671k4935M2673l2468J9807p058k2168p380Q394l8254L3719m523J5941q602
656b09525m661o408q380K6551J4809k1201j3709N6043r5224O4506k3257J0369
644b10087P234j3526J7460m0486L6675J5598J5719n0398M1940j1101j8948R39p42
631b09723p337n451M3263m1470J203K6023k1864N1654o5785M1008n972j4341j6842
618b25634K0819M439j3325k6264N7679m2261J4727r11K7256k2674m783q09R798
605b01943r841K5943l3713P4446j7911o0664M2503k4319J782k8619L5394m7644
593b44586K6236N81M4652j4374j3123r321L724J4144j4584j0853m6010O5951k2393
580b19956k13L3K2392k531o523q172L422k5263N3920q0277O8566M678K2602L818
566a63504k0163m955l4318N5386n3904r553N2599j3217P356k2168j9759J2188
554b14012j4647k2994R512K9466P498J892n0180M2788J1867n0395K0677J5555
542b12973k345j5470K943J4107J6222q65K8887n4541K0649j6916l7680P2930m8124
529b33176M3726l8181j4770j0579L0456k366K260L900N42K1205M698m3755O0351
516a75689k9863l5230P4714j1490j9521L877l5052P376K4437j7591j3754L4813
504a92973k1975O0377o9668J5269L0231o0472L0201j0238j3873j7100O4048m1973
492b28146L1645k1203l0089K6145N427J3094j0761N278K3482k0197J4245l0597
480b21677p135J1645J348Q192j1426m977k994q77K7764l4555M3527k9551K3585
467a97131o814j8611K0463J202n982K4344q283j0224k9845K2463J3551p602O462
454a96007p341k1346L1450j8811Q548j5175l61R849K4156k3693j3147R528k2450
441b34800J2283L1523j7117N352N997j6681k0425q319K6416N0896m4887o79k9692
428b40133L3140n326k6086L8591r591P214J4054J1355k6090N657l6997K1658J1122
415b01432J0327l2237K6153q621M446M892J122k3624j6932L5566n824o726K6236
402a86654J9233m7132m7866N5269K6873k2058K2785k3100P658m9603N0484N536
390a88575k4156J4198o558p63j6241J381J4420k2906l730N3704m3490j4674K2903
377b14487l605J5674k7824M7525r3304P6609j4334j666K003K1081n5312N0607
365a97033o35J8088n2644L3400J8105m7399J5218l504J65J7358k2232J8413k4763
352b27463l166K3281j3858q189K7370l4462J2725L7204k8080j3472J2816j4614
340b29908J8545l7509K7083J99r434K2113l2915M5383k2562r24L3100o2121O4078
327a84872q58r429J2507l5708q587Q184N180j8261L0506n7054M4484J7789r095
314b05214R11n7415L1075P9778n3557L313n4898M7369l1435K5280j9129j2654
302b46576M2528L1603q1768K0209O2846k0640k4142k5901L9463j5657L239l0726
290b45522O4875J4563m1451J573k0684L5963m0345P831j4110M4629k604n023k9670
277b29975l6864M1851o405J0885k3559J4262R501R786R78j2902m609J504L7114
264a88433l1557Q835k8634p002j2355M076O472L1235J894k0378K2056R385j4633
251b19039j8405O788j7453K6840j7369J1673L637k1592L444j8685J9762j7507
239b57906M3023k4874j5060N6875l0403P30k1089O393N897L8845n2232p984K9866
226b27919Q126j0013p443l1915J0883J9854J3061j0633J0071j0470l0271j194J2641
213b55222J1578J6732n8457M9168k2772j7890M3315q203K4265m2161K4907l4127
201b68867J8746J0984j8754J6036j3589O402j4269L3849k5583n691r9J0099j8757
188b69493L1402l7464p61K3427k3342n744M7663N205l2089m0269P4257m5631L8601
175b34238o7477O214K9446l2292M283M8805n209j6398k322O44K1145m287l9612
162b91298K0687j5327J3564k7055L0223k862n7396M612M1369k600j7623J6558
150b87148l3899K8961o092o471k0533K3300j9217M5495l1768K585K862J5182k7686
137c14429J1833m4147J1908L611j6830O0789k0346k1607J9082o526j6817r295k2272
124c65046K6737m1246M3118P64j8627K614J8069j0270L852K2873n7013J3013K9190
111c31972l1184J4057q582M008O39l078K2152k5810M516p295P857o440J0207M2792
97c08133n8866r040K7164k4468J1965j7701n794k3931J3586j190M0463l1597N24
84c87018k0949M1064j5790l0796J6737J0110k3298k339k0680J7785j0103J8792
72d06485R605l2374J1560o855k7120J7024m34K7923k0012l794k1844L558K0840
59d28408k1937J3895k3443J8839J3074k1633K642K3926l2661L0050l1576k3923
47d81155p821K0519N248j7450L3616l4832j1596K7700k7032k6561L1537P245j7847
34d98429N626J1544n289l2629R220m1676M6659l4145L7363l1176K8329q133O987
21e05749J766q032K6173l4182J14l695L40j2626m1669M1169j822j1202J0135j1555
7e50835k831n756k906M453k241M785j9571
0e74902          $$ checkpoint
##END=
