# Supplementary material for: Polyamide-Scorpion Cyclam Lexitropsins Selectively Bind AT-Rich DNA Independently of the Nature of the Coordinated Metal
Source: PLoS One. 2011 May 9;6(5):e17446. doi: 10.1371/journal.pone.0017446 (PMC3090394; doi:10.1371/journal.pone.0017446)
Supplement: NMR Data S1 — Raw NMR data files (.dx) for compounds 2–4 (1H and 13C) and 6 (1H). (ZIP) [file pone.0017446.s029.zip › 3c carbon.dx]

##TITLE= atsl52-1-B3-7col12-16
##JCAMPDX= 5.0         $$ Bruker NMR JCAMP-DX V1.0
##DATA TYPE= NMR Spectrum
##DATA CLASS= XYDATA
##ORIGIN= Bruker BioSpin GmbH
##OWNER= todd
$$ TOPSPIN		Version 2.1
$$ 2010-06-18 19:19:31.084 +1000  NMR2\todd@NMRSTN13
##.OBSERVE FREQUENCY= 50.32874772508
##.OBSERVE NUCLEUS= ^13C
##.ACQUISITION MODE= SIMULTANEOUS (DQD)
##.AVERAGES= 15000
##.DIGITISER RES= 17
##SPECTROMETER/DATA SYSTEM= spect
$$ Bruker specific parameters
$$ --------------------------
##$DU= <X:/todd/nmr200>
##$EXPNO= 4
##$NAME= <atsl52-1-B3-7col12-16>
##$PROCNO= 1
##$TYPE= <nmr>
##$USER= <anthony>
##$ACQT0= 0
##$AMP= (0..31)
100 100 100 100 100 100 100 100 100 100 100 100 100 100 100 100 100 100
100 100 100 100 100 100 100 100 100 100 100 100 100 100
##$ANAVPT= 1
##$AQSEQ= 0
##$AQ_mod= 3
##$AUNM= <au_zg>
##$AUTOPOS= <>
##$BF1= 50.322709
##$BF2= 200.13
##$BF3= 200.13
##$BF4= 200.13
##$BF5= 200.13
##$BF6= 200.13
##$BF7= 200.13
##$BF8= 200.13
##$BYTORDA= 1
##$CFDGTYP= 0
##$CFRGTYP= 5
##$CHEMSTR= <none>
##$CNST= (0..63)
1 1 145 1 1 1 1 1 1 1 1 1 1 1 1 1 1 1 1 1 1 1 1 1 1 1 1 1 1 1 1 1 1 1 1
1 1 1 1 1 1 1 1 1 1 1 1 1 1 1 1 1 1 1 1 1 1 1 1 1 1 1 1 1
##$CPDPRG= <>
##$CPDPRG1= <>
##$CPDPRG2= <waltz16>
##$CPDPRG3= <>
##$CPDPRG4= <mlev>
##$CPDPRG5= <mlev>
##$CPDPRG6= <mlev>
##$CPDPRG7= <mlev>
##$CPDPRG8= <mlev>
##$CPDPRGB= <>
##$CPDPRGT= <>
##$D= (0..63)
0 0.5 0 0 0 0 0 0 0 0 0 0.03 0 0 0 0 0.00015 0 0 0 0 0 0 0 0 0 0 0 0 0
0 0 0 0 0 0 0 0 0 0 0 0 0 0 0 0 0 0 0 0 0 0 0 0 0 0 0 0 0 0 0 0 0 0
##$DATE= 1255135896
##$DBL= (0..7)
120 120 120 120 120 120 120 120
##$DBP= (0..7)
150 150 150 150 150 150 150 150
##$DBP07= 0
##$DBPNAM0= <>
##$DBPNAM1= <>
##$DBPNAM2= <>
##$DBPNAM3= <>
##$DBPNAM4= <>
##$DBPNAM5= <>
##$DBPNAM6= <>
##$DBPNAM7= <>
##$DBPOAL= (0..7)
0.5 0.5 0.5 0.5 0.5 0.5 0.5 0.5
##$DBPOFFS= (0..7)
0 0 0 0 0 0 0 0
##$DE= 25
##$DECBNUC= <off>
##$DECIM= 8
##$DECNUC= <off>
##$DECSTAT= 4
##$DIGMOD= 1
##$DIGTYP= 7
##$DL= (0..7)
0 120 120 120 120 120 120 120
##$DP= (0..7)
150 150 150 150 150 150 150 150
##$DP07= 0
##$DPNAME0= <>
##$DPNAME1= <>
##$DPNAME2= <>
##$DPNAME3= <>
##$DPNAME4= <>
##$DPNAME5= <>
##$DPNAME6= <>
##$DPNAME7= <>
##$DPOAL= (0..7)
0.5 0.5 0.5 0.5 0.5 0.5 0.5 0.5
##$DPOFFS= (0..7)
0 0 0 0 0 0 0 0
##$DQDMODE= 0
##$DR= 17
##$DS= 4
##$DSLIST= <SSSSSSSSSSSSSSS>
##$DSPFIRM= 0
##$DSPFVS= 12
##$DTYPA= 0
##$EXP= <>
##$F1LIST= <111111111111111>
##$F2LIST= <222222222222222>
##$F3LIST= <333333333333333>
##$FCUCHAN= (0..9)
0 1 2 0 0 0 0 0 0 0
##$FL1= 90
##$FL2= 90
##$FL3= 90
##$FL4= 90
##$FOV= 20
##$FQ1LIST= <freqlist>
##$FQ2LIST= <freqlist>
##$FQ3LIST= <freqlist>
##$FQ4LIST= <freqlist>
##$FQ5LIST= <freqlist>
##$FQ6LIST= <freqlist>
##$FQ7LIST= <freqlist>
##$FQ8LIST= <freqlist>
##$FRQLO3= 0
##$FRQLO3N= 0
##$FS= (0..7)
83 83 83 83 83 83 83 83
##$FTLPGN= 0
##$FW= 90000
##$FnMODE= 0
##$FnTYPE= 0
##$GP031= 0
##$GPNAM0= <sine.100>
##$GPNAM1= <sine.100>
##$GPNAM10= <sine.100>
##$GPNAM11= <sine.100>
##$GPNAM12= <sine.100>
##$GPNAM13= <sine.100>
##$GPNAM14= <sine.100>
##$GPNAM15= <sine.100>
##$GPNAM16= <sine.100>
##$GPNAM17= <sine.100>
##$GPNAM18= <sine.100>
##$GPNAM19= <sine.100>
##$GPNAM2= <sine.100>
##$GPNAM20= <sine.100>
##$GPNAM21= <sine.100>
##$GPNAM22= <sine.100>
##$GPNAM23= <sine.100>
##$GPNAM24= <sine.100>
##$GPNAM25= <sine.100>
##$GPNAM26= <sine.100>
##$GPNAM27= <sine.100>
##$GPNAM28= <sine.100>
##$GPNAM29= <sine.100>
##$GPNAM3= <sine.100>
##$GPNAM30= <sine.100>
##$GPNAM31= <sine.100>
##$GPNAM4= <sine.100>
##$GPNAM5= <sine.100>
##$GPNAM6= <sine.100>
##$GPNAM7= <sine.100>
##$GPNAM8= <sine.100>
##$GPNAM9= <sine.100>
##$GPX= (0..31)
0 0 0 0 0 0 0 0 0 0 0 0 0 0 0 0 0 0 0 0 0 0 0 0 0 0 0 0 0 0 0 0
##$GPY= (0..31)
0 0 0 0 0 0 0 0 0 0 0 0 0 0 0 0 0 0 0 0 0 0 0 0 0 0 0 0 0 0 0 0
##$GPZ= (0..31)
0 0 0 0 0 0 0 0 0 0 0 0 0 0 0 0 0 0 0 0 0 0 0 0 0 0 0 0 0 0 0 0
##$GRDPROG= <>
##$GRPDLY= -1
##$HDDUTY= 20
##$HDRATE= 20
##$HGAIN= (0..3)
0 0 0 0
##$HL1= 1
##$HL2= 35
##$HL3= 16
##$HL4= 17
##$HOLDER= 0
##$HPMOD= (0..7)
0 0 0 0 0 0 0 0
##$HPPRGN= 0
##$IN= (0..63)
0.001 0.001 0.001 0.001 0.001 0.001 0.001 0.001 0.001 0.001 0.001 0.001
0.001 0.001 0.001 0.001 0.001 0.001 0.001 0.001 0.001 0.001 0.001 0.001
0.001 0.001 0.001 0.001 0.001 0.001 0.001 0.001 0.001 0.001 0.001 0.001
0.001 0.001 0.001 0.001 0.001 0.001 0.001 0.001 0.001 0.001 0.001 0.001
0.001 0.001 0.001 0.001 0.001 0.001 0.001 0.001 0.001 0.001 0.001 0.001
0.001 0.001 0.001 0.001
##$INF= (0..7)
0 0 0 0 0 0 0 0
##$INP= (0..63)
0 0 0 0 0 0 0 0 0 0 0 0 0 0 0 0 0 0 0 0 0 0 0 0 0 0 0 0 0 0 0 0 0 0 0 0
0 0 0 0 0 0 0 0 0 0 0 0 0 0 0 0 0 0 0 0 0 0 0 0 0 0 0 0
##$INSTRUM= <spect>
##$L= (0..31)
1 1 1 1 1 1 1 1 1 1 1 1 1 1 1 1 1 1 1 1 1 1 1 1 1 1 1 1 1 1 1 1
##$LFILTER= 100
##$LGAIN= -15
##$LINPSTP= 0
##$LOCKED= yes
##$LOCKFLD= 9692
##$LOCKGN= 131.399993896484
##$LOCKPOW= -25
##$LOCKPPM= 7.23999977111816
##$LOCNUC= <2H>
##$LOCPHAS= 163.3
##$LOCSHFT= yes
##$LOCSW= 0
##$LTIME= 0.200000002980232
##$MASR= 4200
##$MASRLST= <masrlst>
##$NBL= 1
##$NC= -1
##$NLOGCH= 1
##$NS= 15000
##$NUC1= <13C>
##$NUC2= <1H>
##$NUC3= <off>
##$NUC4= <off>
##$NUC5= <off>
##$NUC6= <off>
##$NUC7= <off>
##$NUC8= <off>
##$NUCLEI= 0
##$NUCLEUS= <off>
##$O1= 6038.72508
##$O2= 800.52
##$O3= 0
##$O4= 0
##$O5= 0
##$O6= 0
##$O7= 0
##$O8= 0
##$OBSCHAN= (0..9)
0 0 0 0 0 0 0 0 0 0
##$OVERFLW= 0
##$P= (0..63)
8.5 8.5 17 6.4 12.8 0 0 0 0 35 70 0 0 0 0 0 1000 2500 0 1000 26 0 0 0 0
0 0 8.5 2000 0 0 0 0 0 0 0 0 0 0 0 0 0 0 0 0 0 0 0 0 0 0 0 0 0 0 0 0 0
0 0 0 0 0 0
##$PACOIL= (0..15)
0 0 0 0 0 0 0 0 0 0 0 0 0 0 0 0
##$PAPS= 2
##$PARMODE= 0
##$PCPD= (0..9)
100 60 80 100 100 100 100 100 100 100
##$PHCOR= (0..31)
0 0 0 0 0 0 0 0 0 0 0 0 0 0 0 0 0 0 0 0 0 0 0 0 0 0 0 0 0 0 0 0
##$PHLIST= <>
##$PHP= 1
##$PH_ref= 0
##$PL= (0..63)
120 6 1 120 120 120 120 120 120 120 120 120 25 25 72.84 17.8 120 120 6
24.5 120 58.86 120 120 58.86 120 120 120 120 120 120 120 120 120 120 120
120 120 120 120 120 120 120 120 120 120 120 120 120 120 120 120 120 120
120 120 120 120 120 120 120 120 120 120
##$PLSTEP= 0.1
##$PLSTRT= -6
##$POWMOD= 0
##$PQPHASE= 0
##$PQSCALE= 0
##$PR= 1
##$PRECHAN= (0..15)
5 1 2 5 5 5 5 5 5 5 5 5 5 5 5 5
##$PRGAIN= 0
##$PROBHD= <5 mm PHDUL 13C-1H Z-GRD Z8243/0003
>
##$PROSOL= no
##$PULPROG= <zgpg30>
##$PW= 0
##$PYNM= <acqu.py>
##$QNP= 1
##$RD= 0
##$RECCHAN= (0..15)
-1 -1 -1 -1 -1 -1 -1 -1 -1 -1 -1 -1 -1 -1 -1 -1
##$RECPH= 0
##$RECPRE= (0..15)
-1 -1 -1 -1 -1 -1 -1 -1 -1 -1 -1 -1 -1 -1 -1 -1
##$RECPRFX= (0..15)
-1 -1 -1 -1 -1 -1 -1 -1 -1 -1 -1 -1 -1 -1 -1 -1
##$RECSEL= (0..15)
0 0 0 0 0 0 0 0 0 0 0 0 0 0 0 0
##$RG= 812.75
##$RO= 0
##$ROUTWD1= (0..23)
0 0 0 0 0 0 0 0 0 0 0 0 0 0 0 0 0 0 0 0 1 1 0 0
##$ROUTWD2= (0..23)
0 0 0 0 0 1 0 0 0 0 0 0 0 0 0 0 0 0 1 0 1 1 0 0
##$RSEL= (0..9)
0 1 2 0 0 0 0 0 0 0
##$S= (0..7)
83 4 83 83 83 83 83 83
##$SEOUT= 0
##$SFO1= 50.32874772508
##$SFO2= 200.13080052
##$SFO3= 200.13
##$SFO4= 200.13
##$SFO5= 200.13
##$SFO6= 200.13
##$SFO7= 200.13
##$SFO8= 200.13
##$SOLVENT= <CDCl3>
##$SP= (0..31)
1 120 120 120 0 0 120 120 0 0 0 0 0 0 0 0 150 150 150 150 150 150 150 150
150 150 150 150 150 150 150 150
##$SP07= 0
##$SPECTR= 0
##$SPNAM0= <gauss>
##$SPNAM1= <Gaus1.1000>
##$SPNAM10= <gauss>
##$SPNAM11= <gauss>
##$SPNAM12= <gauss>
##$SPNAM13= <gauss>
##$SPNAM14= <gauss>
##$SPNAM15= <gauss>
##$SPNAM16= <gauss>
##$SPNAM17= <gauss>
##$SPNAM18= <gauss>
##$SPNAM19= <gauss>
##$SPNAM2= <Gaus1.1000>
##$SPNAM20= <gauss>
##$SPNAM21= <gauss>
##$SPNAM22= <gauss>
##$SPNAM23= <gauss>
##$SPNAM24= <gauss>
##$SPNAM25= <gauss>
##$SPNAM26= <gauss>
##$SPNAM27= <gauss>
##$SPNAM28= <gauss>
##$SPNAM29= <gauss>
##$SPNAM3= <Gaus1.1000>
##$SPNAM30= <gauss>
##$SPNAM31= <gauss>
##$SPNAM4= <gauss>
##$SPNAM5= <gauss>
##$SPNAM6= <Gaus1.1000>
##$SPNAM7= <Gaus1.1000>
##$SPNAM8= <gauss>
##$SPNAM9= <gauss>
##$SPOAL= (0..31)
0.5 0.5 0.5 0.5 0.5 0.5 0.5 0.5 0.5 0.5 0.5 0.5 0.5 0.5 0.5 0.5 0.5 0.5
0.5 0.5 0.5 0.5 0.5 0.5 0.5 0.5 0.5 0.5 0.5 0.5 0.5 0.5
##$SPOFFS= (0..31)
0 0 0 0 0 0 0 0 0 0 0 0 0 0 0 0 0 0 0 0 0 0 0 0 0 0 0 0 0 0 0 0
##$SUBNAM0= <"">
##$SUBNAM1= <"">
##$SUBNAM2= <"">
##$SUBNAM3= <"">
##$SUBNAM4= <"">
##$SUBNAM5= <"">
##$SUBNAM6= <"">
##$SUBNAM7= <"">
##$SUBNAM8= <"">
##$SUBNAM9= <"">
##$SW= 269.964128572355
##$SWIBOX= (0..15)
0 1 2 0 0 0 0 0 0 0 0 0 0 0 0 0
##$SW_h= 13586.9565217391
##$SWfinal= 0
##$TD= 65536
##$TD0= 1
##$TE= 300.5
##$TE2= 300
##$TE3= 300
##$TEG= 300
##$TL= (0..7)
0 120 120 120 120 120 120 120
##$TP= (0..7)
150 150 150 150 150 150 150 150
##$TP07= 0
##$TPNAME0= <>
##$TPNAME1= <>
##$TPNAME2= <>
##$TPNAME3= <>
##$TPNAME4= <>
##$TPNAME5= <>
##$TPNAME6= <>
##$TPNAME7= <>
##$TPOAL= (0..7)
0.5 0.5 0.5 0.5 0.5 0.5 0.5 0.5
##$TPOFFS= (0..7)
0 0 0 0 0 0 0 0
##$TUNHIN= 0
##$TUNHOUT= 0
##$TUNXOUT= 0
##$USERA1= <user>
##$USERA2= <user>
##$USERA3= <user>
##$USERA4= <user>
##$USERA5= <user>
##$V9= 5
##$VALIST= <valist>
##$VCLIST= <CCCCCCCCCCCCCCC>
##$VD= 0
##$VDLIST= <DDDDDDDDDDDDDDD>
##$VPLIST= <PPPPPPPPPPPPPPP>
##$VTLIST= <TTTTTTTTTTTTTTT>
##$WBST= 1024
##$WBSW= 4
##$XGAIN= (0..3)
0 0 0 0
##$XL= 0
##$YL= 0
##$YMAX_a= 5342714
##$YMIN_a= -7745104
##$ZGOPTNS= <>
##$ZL1= 120
##$ZL2= 120
##$ZL3= 120
##$ZL4= 120
##$ABSF1= 255.1643
##$ABSF2= -14.83228
##$ABSG= 5
##$ABSL= 3
##$ALPHA= 0
##$AQORDER= 0
##$ASSFAC= 0
##$ASSFACI= 0
##$ASSFACX= 0
##$ASSWID= 0
##$AUNMP= <proc_1d>
##$AXLEFT= 0
##$AXNAME= <>
##$AXNUC= <off>
##$AXRIGHT= 0
##$AXTYPE= 0
##$AXUNIT= <>
##$AZFE= 0.1
##$AZFW= 0.1
##$BCFW= 0
##$BC_mod= 0
##$BYTORDP= 0
##$COROFFS= 0
##$CY= -3
##$DATMOD= 1
##$DC= 0
##$DFILT= <>
##$DTYPP= 0
##$F1P= 0
##$F2P= 0
##$FCOR= 0.5
##$FTSIZE= 32768
##$FT_mod= 6
##$GAMMA= 0
##$GB= 0
##$INTBC= 1
##$INTSCL= 1
##$ISEN= 128
##$LB= 3
##$LEV0= 0
##$LPBIN= 0
##$MAXI= 10000
##$MC2= 0
##$MEAN= 0
##$ME_mod= 0
##$MI= 0.5
##$NCOEF= 0
##$NC_proc= -3
##$NLEV= 6
##$NOISF1= 0
##$NOISF2= 0
##$NSP= 0
##$NTH_PI= 0
##$NZP= 0
##$OFFSET= 254.523
##$PC= 1
##$PHC0= 171.7446
##$PHC1= -106.1854
##$PH_mod= 1
##$PKNL= yes
##$PPARMOD= 0
##$PPDIAG= 0
##$PPIPTYP= 0
##$PPMPNUM= 2147483647
##$PPRESOL= 1
##$PSCAL= 1
##$PSIGN= 0
##$PYNMP= <proc.py>
##$REVERSE= no
##$SF= 50.322732914629
##$SI= 32768
##$SIGF1= 0
##$SIGF2= 0
##$SINO= 400
##$SIOLD= 32768
##$SPECTYP= <>
##$SREGLST= <1H.CDCl3>
##$SSB= 0
##$STSI= 32768
##$STSR= 0
##$SW_p= 13586.9565217391
##$SYMM= 0
##$S_DEV= 0
##$TDeff= 65536
##$TDoff= 0
##$TI= <>
##$TILT= no
##$TM1= 0
##$TM2= 0
##$TOPLEV= 0
##$USERP1= <user>
##$USERP2= <user>
##$USERP3= <user>
##$USERP4= <user>
##$USERP5= <user>
##$WDW= 1
##$XDIM= 8192
##$YMAX_p= 395839075
##$YMIN_p= -5254093
$$ End of Bruker specific parameters
$$ ---------------------------------
##XUNITS= HZ       
##YUNITS= ARBITRARY UNITS
##XFACTOR= 0.414653661358657
##YFACTOR= 1
##FIRSTX= 13586.9565217391
##LASTX= 0
##DELTAX= -0.414653661358657
##MAXY= 424364235
##MINY= -16724270
##NPOINTS= 32768
##FIRSTY= 4087616
##XYDATA=(X++(Y..Y))
32767D087616M575992J724422l11870j964475L832606k559699k178621k826740
32759D379231M696914o359830K11753R905064l699829j548649k405382M732661
32751I911933k151228M520704J375784j1689280O730812J354387M964654n679219
32743I338547p098459M157467M582702k39106l820771J300317l5068M717121
32735A2902750r220369R731456o535427l967727L488453j319284M135052L813208
32727A3028112n407447j539745L824587l695165L206649o00935J030344N47835
32719A0394235k091849p75377l730907L512518J548514m626774P155419n21201
32711A0864578M50852l413206q326618Q890766j63967j028361L469683M39883
32703A1183610J75492K668639o325174j116620Q69216k227858j910630N241496
32695H558171p58553l429532P191260m903751N136468o271551J13318M936737
32687A0572567l966471o185250J0186110M5746j030573O49331l074254n80870
32679F616336L868048r704267N379953o01598M302301p041385K890131j400516
32671D309003l784151L941172J44227L954585l899459J170398K866523m053075
32663D649223N672599o566058n85056N545844j0447549J0572802L912839r923639
32655B831005j827882j083608L667288K566158l942642M989246J904446J30475
32647I234486l815929K037291p981729P666768n302748P507600J675683l727968
32639G293454l149587j584618N409445j1106849M963257r25955N215286n139564
32631I74869L629805K585826k046409O28505q27597L63209L335868j002717
32623G641359m617225K585743k52859J226712L15726q443890O939886L896150
32615I291602o061948J48281J956789j976544k806836L714315J010426L444561
32607H720646m57712q241348L254858k163005J218986N078294n440950M323089
32599F292858j251740m301522M844558n131797Q089606q999854N976548k295453
32591C223204l745884M281371L606419m651113J296111K667191k454042J13420
32583D336677N31373l358817J79157M578202O42494l849534n378259j689197
32575d007904N404352j450666J534317L514824M798109l315218o210776L983080
32567D250118l092261l84979M527398r154841Q021287K427774K539609o104103
32559C030002p07815J190909K08443p147039M372214q150903J0276517P06408
32551C778736J685139m999921Q273262n484023k619273J788286n799597L308818
32543f8573O8081L074029l446576O388706o728006J857765L429342k847939
32535A726829m219049k439185Q078306J0320779o765469n637537M669731o177444
32527d43039J882807J660994l229959j07341J639715k241187O69482M361807
32519D193279q703474L482551O99735N06644p428393R039463M637601q473853
32511b046447P634072j08953J515627r982259N441205N353328m730405q59794
32503B216374L684509r776148J687696J969313n17652R53077J313848Q911507
32495A0442524j5147782R663156k026832J944498j2383014P191708j513106
32488a828848K894424J020096l166379J63172L238695l590194M792200K865893
32480F389059q907562N59645M9691R37109M156228k423353l582260R739353
32472F917910o875527j096223J214204j314690O249273j4641170J1450204
32465A903981l674482J1629073j7437954O843087K015493k141987j595329N930392
32457C472274o008684m32296M213803L042162p705832R155669n175931q461922
32449g900757J5035517q207396k970054P151723K668602k000689L812076p189041
32441C99981m116475k03722N631443p08041l879794k484202K915525J917427
32433e27858J96288K803065j2873298R408114J116472k021839O382559q575773
32425d092270L749981m03201o843528N611152j261580l051375P450493l647898
32417b488226M146648m414401P579264j2164516Q913588j842500J682518J032579
32409B444954j600099k146115J620310n214418N8003L635435J668270P728967
32401H195307r021288n60067J664729k613260l868191J831584M443829n763603
32393e690960L0453M969953J642000O75256p8124k156849k700915J697196M717917
32384C105927l20353J45791j0933389O784130J225008r823589P726812k000709
32376d090372M642371M756499j2389750J5917042j0802100L872891m001361
32369b094780J055549n655959Q907265M970521j0839112l560953L400734K618498
32361a198237J083732k510193J795168R74237m036546K571760O288035k592800
32353B375156m558714k379618J0179937o221852K521760p843862L837082L85899
32345a704212m096384N016979K130543k304055m417000k152104P412453j294711
32337a408491l366105M197926o88132l461409P154138j5882009J2065485P32249
32329f56348l001225P443392j660543m956693N745471O20634m926736J328171
32321f3877k660061N569298m030822K585218j315030j689724L212164k855279
32313a248113o969349J0026178o430145M620498k908275J858853n002250P687364
32305A634761l054918m758337Q518385o734564K826989j787319J218407l110728
32297e247324O634753k389230M613371n040375l377842P390434o018638k870458
32289f305309J632875K062814q472590O671861J507312M132045n738846N751508
32281A241670p140218J5923061n720420j0414379r78513J475114L383089j923295
32273d153891R11887L532557r492161J15904n693149J3423715K325913j789118
32265h18343N692307l831195l515818J589533J492145m136961r25848k158778
32257f612958O808524K688K73938j0912229K596621L639639k35707M649770
32249B10286l141744M377850j893179J797516Q07723r417637K883536M331063
32241d4586J208650l949122J323663L083871J954151k036733j208606k881321
32233b550033o042853P211628J034899n621030j143555L572122J593882j1308119
32225a3253059R959304k464213O841098j648181l510645k119252L236535J914409
32217a044004O89955j901948J838810L537043j3531823O991798k527134k995700
32209h943003J1099087j4791075P037510M047640n0823K344378p825855Q256867
32201A174726n623011P592046p893845K657035j214395M672708j811833q95703
32193a342272M462815j4410757O852877j404432J166347N738585n349817k932844
32185g219498K802928J143269L16651l927342k967250J4031669m704913j48824
32177f73310j1230511Q135121q023296R648040L711311j0493J764827l119482
32169B02207l30389o827697M733162p775828Q828094l173059P595304j4714064
32161a1462270K961892J1473290m285849J181478m860644J556613R145096q656254
32153b946648J363439j842587p003627O667516j873539M237940J313441K083995
32145A999930j0122837k26695Q405231o945620O679736l871732K252934j42143
32137a971196N23125m752611j9733M078143j142411J333985J931927J219416
32129A200645o526720J1030810j2970452M152118m0300K967400M2752J593981
32121A450234k573625n366650M015538J450190K769754j5711911J2485282
32114a481188l844362K271035l787143J2518602l874101J998819p248047m861098
32106h307483N508358R567430p153363l101523j533759O173193n698987M536102
32098a0032n612264m473752J3103518r140623n253045O440049J956729r71002
32090c960422J362503j673172r33193L60512o414058M557725j23587L183195
32082c640497K194999L852268n173949N74677K272566N635444j4682786P86165
32074h181113O992370k839196M59950J05229L802986n875104O103303K527427
32066C095852n131637K257134m711921N769316m719497j513115p482156O667534
32058e768490P321724k223948m434140l284576O208539q47731l734891L197714
32050c565799m319476R730218o619078l141404R965054o595977n305061P641850
32042b209673M304165j882517k511481K430421r143170j72821M677700L729278
32034g78098k119543n498668R703022k694048j820488K883293n102882m326257
32026i753669k531798J1725713J062401L052383n909547n861330N227699N736108
32018B747960k249355L214700o976014J987785l996818M20359k425729j704482
32010h981594K033778k395862L345685Q1259L141800k22467Q66066l576124
32002e707459M244720m089391P618483o521803j412742k615780K8856P659355
31994g95761k367498l413248O508582J50332j250807l965573K149123j190994
31986d175844l276963N911998o212798L643148j930213L442429P665711l500898
31978A566570k433666L533380j35304o024357M184000m803215J1317323j5806115
31970h601384m846925R731063Q21238K046366N19327q905894Q548847p399493
31962h086855O654626j0043557O022329r64416K580892q20622m064676O966992
31954a755287r57357M042989l378134k249500k679079P834190q141916K021285
31946e262809k4038J496105j065666j050554N589195k442489O070075q346525
31938e036706R261547j164532r19544J437868J841755j1252763Q592903o9761
31930B690767j354081p752475J2770322n992483J725411l857898l093654m941284
31922i805375J2283708k133576q317884L741219l833441L915784q55827K980050
31914b025342J033714q551118L545165J845287J698131m578839l988501J2686593
31906A665090p487112L408312M781019j3853002O433879N703707Q899300r923503
31898c72310m78465n502447p93381O647179k345800r80318K470355j0449654
31890a1804841N208607L467074K754556J002396o737477K583456N0050J390498
31882b085681L444944n132141J1367414p424017q293282P19916P279067M225812
31874D102032p705147K52579j486639j028588L352361n849457K805398J248090
31866d309371N571560q549381J806173Q249915n995883l443048M685712N242166
31858C257843q583568R20646o60925M428377k414841n163069J5560547j7664625
31850a0319615J3966675r906145J0152048k953680m036878k121243j046765
31843f265603L286652l048014N69330J53698N11222L883296N801105q263767
31835c372081L026866j2366694R384158r233190K916241J0643246k521773j282381
31827b805608M805366m351130K13359j938328p112681J3609858j0560081R595043
31819A455798n627403O987499n772866K310202J902230K085851j1253443L079186
31811d832946p36828K556332l703643m599919P022522O96031l582326P048424
31803a32353J81948n14176J129838k468822M74268l401284O764220o127950
31795d094311J148804J303631n053102Q593999l165162l526894M573399j4332747
31787a4552383J3922387p972723P655337K855423j974176O424313j1623759
31780e265581j14430K400562P66500J180636n867887K635765J133462K273027
31772h57946l279661r516386J0464455l718369P401L489165J88170p412056
31764a0635227J1253419k209882N168642l881773k180749k570343J0734432
31757E678519n729548N816788j1656568N765156l454027j533965K89515j48440
31749d972570j58089K472250J800701r513055P710967P198328j1834894L509225
31741c787137j391683P274804l725981n363447P053686J347452r657002Q185355
31733f3953L535144r243660J368841L584451L44597j4295937R130373J2137471
31725F497327p702133L116316K94989p971989M923306K137452n091401J713114
31717b083019M468124j1643172p466203J0187248N416939l913919j95917O283767
31709A053848m653210m706470L639900J1385445o742032q170391P389467J343773
31701E40330n744164N245558o066098j2725j575724L458592J503925m338898
31693f989204j599769P337041l559074P102106n37063r073809M546112M26083
31685b347577q49353K351560K73617o110946J3307277j1266647O228443j6496849
31677a4910475R514222J476203K745631o37826r84572j400431O452208m513157
31669b258197l796901L008702O9380m198606M688586K410518p844007N68385
31661g352140O269508J465246o806377M849193P24113m681980O589840Q58075
31653A915478m219355l169001l01645K541713N784415m810393l707719P370040
31645A403533m509593l202046N936249j564102m193460k867950R479324o313740
31637e831785l702817M025744O36776O943328n011774l777973l642049J2141801
31629A781251j4269600J0879708J357853j1716527J0867295k364923l429109
31622f894052O60708Q76048N833641k521209k420304J685951j470848L084731
31614a165334p392230J0094323J46128N58769j2655234J0636819o280076O452412
31606C95577m846800l628605J0345997j251718K658106r080687K257482L755234
31598F04586j846806l681041K689243r25390j780553K296365R110806n120895
31590A346315n725196N24501R787171j4444644O548998K200049n810349M596246
31582i76909q989999P5613P680513l49863M412313j680646n769138K850601
31574b747515r87376K214183k488293N329744j705334k919864K922295n915902
31566f298062j492875K800603M968770K382811j6481091J0500577n010784P639224
31558i90827k772600N71208Q730474r718862m551575M999704j052618k005700
31550f790796L443040K769491L845456n189185l280869k046729N652108N955459
31542D357975l232468O152233j0650455J58300n417093J1164707p632975m721020
31534i820796K289674J2405199r176095p89545Q460689r960086Q033344p555649
31526f113265J102900P130964q208450M280582J378264l354255L230168l898774
31518d451866L539313L396431o216732k88038M852276l067703M008969m526753
31510b754103M59031O922326j7374967Q274351J057049j879013n404404Q640518
31502b059212P745348q101529R88510l72171P300539j1323670J159308M280519
31494c82358k555823j832136l797446N127913O689061n257346r172529N357870
31486e822794J0056375p238924J15746J092878L962128n386900P253571j1595774
31478g563694N313579k186922q95289O01741M52500Q045195Q693323j1902854
31470E57579K146169r705170P519208j210363m02727q04825k878496r13738Q824076
31461C131713p218866N65349J1893873j1602998q748335J4818422r391937M806767
31453a746012k033783L017022p88657k966639n0005M222692m739816K892740
31445b192458P02446n917884J0228090r276968L990481K459244q2433l250382
31437c339864P900311j2309078J0595311p343126O658153k693132j022578K584241
31429A030238n177762K34553K082877m804431N406490q489594L48154O299030
31421c070445J682627M844502m542482j998133N68210M008922j3604946J120158
31413a0991587J1852095m334881L784917J979290o161720K189027L298749l730387
31405b114497k40990p41471J485446L399329n404205P883034J997137l173239
31397C090544l707967j993694n088925M661460M02425K622053J809347n205823
31389c410580K91475j1475245J7300543r387829M155202k720252L570251R21389
31381g55046k779632K250230J98603q522113N223060l880763K720110m869800
31373a0415351J855881J6389448j5810563J1711435n498243J52812K05187m051991
31365e461385J1431062o363186n752144J410084O892387m565782j250012k496841
31357f155817L304651j0063571R905469O443706j0567367J555930R016894k819945
31349F19950p199213M920461l63230j808787N235748p908329O356043M191061
31341D043704p335498n487794K582585L492675r402888L041687P672354r350046
31333a0743221J1314135m340230N208735k184880j534182L602599P29710N40969
31325B593635j0977041L555145K403352l367087K315428o454670M311338J0679500
31317E059600o088182j873427J15832M000412n069358k190074L042853L199707
31309A97363l021675K926541K632109L24898j5362335Q423541l490010O213961
31301a155607m87901p040494M416796k429104m739705O548268k175701O85571
31293f377877R211386o690839o923591J3119428p817234O585902q410131J1501768
31285D198812n99345n980674m247889M448153J367913l136209M801207o764379
31277e912411M525505l700110l997937Q937582J98006p30568m688392j595480
31269f963805J3175975r616782L207864l109963j411282N488864J90946l407641
31261b445824M128371m415096k776673L960740j2604546J3545747o951269j363789
31253h922339L386638Q21147J2451561q241074Q062098n147223m811901q93306
31245c294399J375990J288805L513221m439363J669346P86084m983969J505991
31237b578294L435925j4135390J5064188L42480q331219P066526k319415J0701120
31229I245921j0383203m417452N519449j1353075O305966L026564r001901K877608
31221h180123R047560n298551n551210J3596854j372586l395516J61852K325823
31213A334103q466560O593435l755881L194425k485299O454925p240850o794864
31205a1166566J1831845k511273n165500Q379611j1124039J1633864j4829456
31198a2951514P731088M157652l907550n260164J1885199m368458m940641R066502
31190A412114N236150j1481022j60479R672160o144582o051014Q049143o56930
31182a24460j658182P51393m206438o642149L415939Q078692M23342j873275
31174a835138k446812N771887k698281l776692L115683m154216Q55499N140713
31166b7357J576804k163719K404850j532670o228346L800894k281222j013434
31158e464200P293691j1689468J5285463j1237363k659066L182875K940597
31151b347471n019647O44834J2606839o481903L69477m812502J976687l196163
31143f259849J424460L591021l381204n466485J5011469q882516L299539q019965
31135h683530J1103947n636646k658707K912954m840169J5907036j847275p718646
31127a461036p21327O97522J680356j107094R37369r785116J1571823j0929584
31119i117087Q632872R81249j589656j0071372K488780O430274J531148j674577
31111b388369m121053O49176J1001676l515187j753506N09255L532205n081697
31103a167500m081100k884324j207312P656169j188297m396474P668929j946869
31095a546778r291026K229507Q305868l929113K753951J693677o954125j447880
31087h185919M271353L54369m291966K182456L043000o603375M495909O968172
31079B233999k035971J646597l896201J0951368k0386905J4361736m130313
31072a255690J315304n96912L655221k426845l863421L879310j65575p591479
31064g050087N566406m888587K441158M001171p694333O244065m73165j112153
31056b965525m484539P688700l98033k840694J481064k543089o41717j328002
31048f031835k742297N223657m099980L988495J831629Q595862j0108311n607721
31040h950501P756074l209772L51136j836798N021000q273969J1038394j3527218
31032a1631654N178782K742917N69363O068502k622573m184112M128107M961160
31024E210492n961564N15579k274473m648389Q278536K287338j2720758J2769261
31016C456022j0046351L617202K996664n787400O297067m968479L010498q619726
31008a0044503M276262L820102k961895O822248m670860j589308P835498m795987
31000a308443j065565r879652R756642j038418L122191k95546l655340l251252
30992g615383J554203M411714l893585O131191n366172N790337k189097L709266
30984B532474o085585J0295254j4231148M742391M342157o272196l442526N199104
30976b920075l978340J2997266j1570733P003525N504438j3206150J443872
30969d726197P509714n233995l290460L532623K365213k557587L063545J994803
30961B657659o168984R452620j5396539L43126Q039024Q123072j6662559J0728011
30953A115430j345418k892758N004582l225714k947657k288752R350010M634755
30945G404478j2264568o585290R569277O865651j3641355R008606q110407K519331
30937e234277J598421j527168P228268o014583J042576l273567Q815862j344531
30929A291001l853969J1960655j1915868l870685M911871M722621j6735640
30922a3490014R895256L943609m010702M515431k307106M47822o755809K475122
30914e286391J628010J0705968j3102355N252823j845824R794130r083000R565132
30906G628493q191325l538174p781454M506527L757636l276020M382777j924145
30898d435685R409524q402767l395546M001435j704627J0505720j2809707
30891f831653j16540R473909n65236p402887O338265K559025n786820J670199
30883f61738m687771q48855o7054q95661R20004Q601732j954880o658253Q587279
30874B334803N778065n908463m523525M494923Q29874k708283p701582M857093
30866b547095j1577276J5482737l684896j101209O180937j0678017L276353
30859d648466Q130569l534673k151281M625710n594680q66417p78586L391786
30851a426038j766934m55280j381215O649904n14488n625134K622550O895797
30843D999162m744656J737623n085437k683037L15180K104978J983406j978464
30835c351245m717862n80666P819940m243250R183650j585972j2221302R528739
30827a67968p63828p399529J1110370q783771R46752O108962J014332p886716
30819e821396J634850L758539K00597j247776p290078L721821R865083p356983
30811b535343K592582K624625j332986l320938J409273j3225721L983181P166265
30803b639062l781579K867235Q102189n906346n11124m977925J0053656m011474
30795h04430J528872p877539J1545555o434665o054784N967098k364921J3341092
30787H846278p063623j0707096J0310098J878136j0969868P495752M714137
30780D503814n231437N886902l954409L12632K826849j2178672L376242j72586
30772d630665R542305m748701M98365L768063l399176m433672j140114O774239
30764B230644l197884l50748K681941r33479K689640k380612j071070L34312
30756B744r750885P934812L027708n082919J539514J499762l861181L606576
30748a083869k040195o389319m903250J1249197M239993J992512l776231O278675
30740E567513l539016l904715L674165M45584j1892500M165825N230624l615515
30732c868035Q970848p35277n226533M563742q419173L649071n145851Q782582
30724B571374o449126l15337N007500J869719p250895N125667J588650n061141
30716b913589L621008q581494M662596M641841m291515r26238J307376l34798
30708b814813L29915Q017939n331907j1801904J1497497m168982M521372l341541
30700c092424l91659k02558j081892Q099366q379796l473025J1519422o10070
30692B387364l73593M970000j3836660J4486369j2174226O033982k852736n894957
30684g254457K145619Q443385p803553J037266L47210M218866l869349P321827
30676D586814p872873M234239J297423m472528J136372p548699J6202875j1067819
30668c504196Q963259j0016740r43593m770278M174979J038274O902156o770953
30660d927092O534737n271872K233011P055933m638826j0682325J1765275
30653B068841n001282j914119R864967j8760248N454426M835234M019075l742448
30645c175554R454710n791465j0228357K710948Q620320n757899M171458m03723
30637c99562o73007O616656m205256j218329n695770l405265J0737094q639799
30629f883238J969330J612490l549595L08620M28089L967737k01702J093894
30621a254375J277486p747945R146056k769453l248205Q183820M441121j0841305
30613b812800J211858K102252j732840Q73478m355522n304269J2883213j516247
30605A349123L57389K382462r174171J306907M166930M533263q140658k072686
30597e291441K304866K320410J599527k969523l980133P157130r457473L379935
30589d936702P776238l103100p11293k750148J791502l191476M04823L553394
30581a166762J937938j72837j285694L807431n46273o84566m776113k370264
30573e257140M942813k714987q374892J3841895o082881K928642q089434J3055289
30565D249305o278694r232489J6879510j0448098j902538J468688j491974J2473965
30557E717675o734472k294170J293409k06691k220221q534702Q463883N064080
30549E48791q004297J3062278j2038557r59741J671777K820706k939914j710884
30541g549841P107719k091762r14441K447436P145198q438177M903018m919181
30533b310031Q87304J1181082j3087903n406435L109765N548192p182448N139268
30525b121206K818080o526389K852689n886875L547123L145179j973202R035024
30517D890423r148021J895983L73135J756886o19182q374063O79312J1098381
30509B552854k005538k037265p401243R664211l907329J3309697j5676966
30502e501579Q485272m616092K770515k10597m119682L996064m62962n873488
30494e532549L857449o566235k698411J3610501l910143M176580n820270j497845
30486d380923N45795P113300q663803J711500M359508j317750J163154n022369
30478d491588R653967k068463j665750k399822n283479J1286076j1577238
30471f546297R117947k501882K51405O772510p079752l571258J361852r91231
30463c186706o497032J1794884O739682l111295m387750m073897j247307M17647
30455c551774p415904J3190792l183310l560354n210494J1687645l818274L635061
30447A773388q765004J952496R416357p896485K568651m759004L586312k810989
30439d934278K204305j781090k225240Q704432n856474j682261L58003M940490
30431b72113Q821795p934669J049726k121808o707587K776072R827886j4061009
30423h621707L493303M76795N058466m763351J1252170k198637j953254p040970
30415d297185K501921j792026M163534r657963R880316N573458l869898o304638
30407c802481R999774l296153r252578L225156n702148J4380765q717274n78653
30399c743592l512017J3057272j4604903Q955264O698665N21682m077025o911479
30391c616133Q1183O030753p491645k425751Q035028p613097J621578R778706
30383D400622j6584443M174084M950298J094815j692763K044763J183037L243036
30375B813449l346790q220116J0930501N207397q656403j805315j263746J19589
30367d221434N002727l381311j461323m024604L203586N845375o143790M873369
30359c07405Q995544j3888280K975575j041464P453679k861826p969882N345830
30351a298229j03924P21298q605364J1328242k270174n348443p028488O451820
30343f153262L254908M510719k151299n386831J3510140r017900m668891j014301
30335g116717R611986o194530q34553j224125K591944O546070J195354k514579
30327B060850m264370k72331K679480N280498j0078201J035056Q512045n730614
30319g77587J137530M275281n925283o273267L62220j022645J4046494r251226
30311c428483L948997p47185n086231L182025J1140671j3355162N285256J673526
30303B613414j2981576Q903579n951340O594612m20628N243700n666494l271691
30295d936424M0390L587656k246205M937703p651549K326864L142749l318999
30287d117815k294612J411831j175017L509317k230944K340935j587362Q221668
30279D078001m773450L94363p917257Q937048n808420n69227N456509j390593
30271a593026M050623Q72679q828297M563817p171281K258557Q096793l175102
30263i25237m714612K780051P984549p133991j681569M769122k091338M367401
30255C354376j5400500Q043681O16147L581735l303674P990736j5683711J0524471
30247b76739r694141J2164377m970385l082886N946903N146118o349562m683698
30239e800013P900492m043025J812758p259358O722603r954947M574926P546947
30231A500383N280015o046784L1074K344331q145855N471997J24700L527548
30223D087409q586076q86267k619526L635710J913011P46136Q373513r608810
30215b944900j2918K529938q179816O798515j304093J278373j935854J263856
30207b506899l344556N004027k017104l110300J2955888j7040835J0117324
30200E7545P23697J944301l063901o042466J490871M545986r481758K412495
30192g413230R961314j227622j0166121O459014M467619p235029L07284L901598
30184i45173l993420p881031J6680215n991182o423155L867824M863709j511961
30176a334174K900407J838272m706567J766650M139776r609690P992440j586583
30168A400531m982910k175029L570350o57787j941623P641825j743651k386935
30160a275229l121155Q011833q291775K327029k583374J883384J048273l54649
30152b355663p378614J1909660J504771q522991Q157842r090823L891200Q756748
30144F872130j3525685l648436J1400690m566169M82419N117571Q473594j8205689
30136g599575N154963O244298j2876607K0287274o351973j5469355J5398710
30129D787735p083085r59686N690037p971097M703487m377394p09565q97316
30121f816884l108568O868400j454294L45055M925901k400725P36726m29841
30113a334230M465730p354252R178451o412232j398565J854367n345127K516917
30105c828941L17276O08058j904814r086927J1522034M617441r76617l576559
30097b309049l052500J5360226m767558m961135l234884N928248M740041l762864
30089C940525m435772O755875r557590j079251Q133894q54925l284881j431381
30081a813506k219698j407317J26774L796600J0706996m038038J672155n790421
30073A033545j1225846J604184K329692J1337408j0949356m109800j841537
30066a1821710O579393O570332l194761k273657M53783j47301q72749J1174702
30058F468032j2042548N018921k270285Q36814P49279p793899R620215j351014
30050g64485O385286j0231899J0598388p585515P63761J762822l221294J914921
30042c78015n429394M766267J568832k392026K441931r21579L156390o787433
30034c975027P644635o956496m565447O063260J074100p060106L218146L179669
30026a377266j921667J6459863j3378952o059389K134490P482057m477083j420222
30018b558169L323021K491490k576314p061945N047328j050506l072708L369601
30010b088202L029822P325695p584736p552452Q456450J992694k719187P87899
30002A647983J299078o76804n763602m131979L568658K179085Q277332j4396092
29994g996341Q897782o139718K290949m231215J809020j405720J073263J17652
29986e584328P705021j632555q342276K436149J2802360j1667168L627924j315948
29978a970821n256524P722086l412239K271935M053484r748160O063040j368922
29970a646121O245598r414916J0844132j4866602R438100L390007r044933M616717
29962d38018M296652n156228l269011P079252l563341L101899o287217k392629
29954f628641J1603175L652461j2250629J1661011r335266K482303K3532q600340
29946g392394j555255L378077K553484J335539k852157Q179633q19135k027230
29938H00562K598278j855168m419637L483421p085103N080679p41357J665702
29930d72623J997930p696113l47343N436031J725480J658310l001143J386022
29922F86551o219940N086410l345401l428581R928469j506027P369497j8660897
29914a0089919M808151k883507j084804P521684o15161j832275n3321M76562
29906c752590Q479749j0446556O551203J557919l260406o49351P559017p792690
29898a753705k265561L218034m112497R01071k562930J3226788p231732k133435
29890b713967k07962J039056L853704q895038J2463100j1694398K737938J802494
29882a615073n821420k610795J6480158q610975o765018J0752253m282076m086915
29874f559861L107176r52180m968742N395296j417246K372681J734248k34404
29866a523032K694876Q13462O449926l510479N909697r421783m693017m347938
29858g628288N179772M646392k405500q973475M467084L943252k73809K671480
29850A626908j245350o221490Q919401m397637K238014J318519k73932j184372
29842G80061r988763J3544606o309402R036791j2551122J5707208p536823p370809
29834d688253P705229r047020J0885398j2715803J0790625o618445O517664
29827B829395j2743733k01868N752401N540401p12379l000024n334983M548696
29819c322094j542186O840233l680060m616067L966533j157233N195493k212004
29811e27385r218026J3134406m248598N580494K191093j0058804L924744m750407
29803c972483L364005m157625N212144R52171n803234O424634j282370q621735
29795g884493O135525o476194Q279918L046805o923327J0414074j0345215
29788c752907M696993m176291L490033k19208k705254j245896R614077k549383
29780C152164l069234r55858j622273L549132l20605r868793R035882o52591
29772g52176M114091J36717p109325J0010836j1864856j968562P458785l320685
29764c295175J922071M352975J84358l529593m679652O535179k759468K918761
29756A649456r1953L826079j5780197N123932o67932j669567O991575n353045
29748e971652P039508p66507K100667l224179J447001p655843J3126384j4397129
29740h301750Q377720o581637M638082O971269o938740m241036M574903J827358
29732C26169P74046n777334j568240J3777054o641657K288191k000634j1174253
29724i996658O621628j06009K139015m833674M23612j912526L25062M495429
29716b844121k030844N472687m0305m792189N893238R10420k439360l376209
29708c246683K981606M27421m830550M593620R677635j2116905p812028M660557
29700e665327Q785693o717579N015388J031849m545316m569469Q801641m456576
29692b319696j609270K442230M991431P092215j6079046O199651o890365O325344
29684A52494L22669n094300j127148L24970K00034R230832l918475l097762
29676c006686J566072O390296o802831M121966r54715k202051o56794J802058
29668B57315k374651j107806P508910l332140l372225J008416O571932j3430973
29660h271222M704226k594287m982848Q748438J766633l089854o88942L022316
29652a385540K153832J157326N10599p611560O690458j578199l973664o569813
29644a0606561N17397J0782504j275850k773557K21109m124655K770478O192287
29636A703152m412900k819680K751630N739286l366509J6326J705365o475386
29628e158716N97335J256824M074284m915861L573065q617820N503530J0854459
29620G167100j096377r401301j401589K461060J5241765j6934456J616273K772192
29612D24667J546766j1567791P267501O715805o505201P2778M35724O990243
29604E380492o933680m001446k880058P110473k682719O16335O341370o029548
29596c078781J932381K186278J083817R430245j5105103J561439r933103J7551386
29588E628559l838968j203275q222634m466401N035826J0350809k771145q07409
29580b94638O355448j0801762P162708m550492K19972O553516J538904q811823
29572b628167n906611K176417M220739J527803n132950n49908J4711573j7341972
29564h923076J4641725o056889k959398p96633P241953j554726K570814j0310788
29556f147018J799226M292782k974537M497357L772203q480373N439752j531449
29548F67943l096229M943812m017264N363521l969840M048172m63157l995600
29540e18642l883945R507484p211357l849827n0680Q033588o593544M261658
29532c05265o04887o237690K410343M834838m866029O96964M990241J245013
29524B163528J439085j0863064J7793525r826870Q44050k059508K94873l094608
29516c308989p356856M057068k428020j006170K927600N513195M014737j339723
29508A072842P473178j0265329J225524m825635k57803Q134408r290859o63724
29500g397398Q211010l770564J010333m267791j467602J0902504j0028093
29493f807601N279224r63391j908521J250477K885977R456291o202579k902976
29485H6901k089131L405084k209095n63753l193883J725709N603659J2513444
29477A5278935j4037645k519505o861805Q619854r007l947390p908048J5505112
29469D120501j2784456K555505Q398931l822305n186785M034198M574893R14459
29461B804941j1370047J1605798n135712R512922m096703j1775952J0273053
29454A818300m73826l836099j364547n761776J2817002r667128K830542j926095
29446e563627J853948M862075j0640649N832290J760628M29935J1431962n376354
29438D590208K07839l40779n297327k008075K73791j718178M294587J687561
29430A689627J085382O405681j972188j0976274L929719J264555o551945P673066
29422B547623K915413n423005J478670m787711M399837p410949M631653O075214
29414D426745l253836m204256J300158P077236j0377748J272640L167048q233228
29406h825241R320468m008733J647476J326482M995959m503798j00448l246364
29398c394199N695619m019437J119823m051936J1038428o897825N132645r833550
29390e210432m17806O355531j004556m612960O550929K257511r232088K798100
29382b515771l14190q41458J11521O824441j123052o173834L964178k476131
29374b544296K371925L733647o751593K576625K103111o160660N833659L875469
29366E037887L43640p172930l11320j532918l054610j074835Q05081J0084612
29358C124607j919825r124889J3226119j0592600l434302N449820J358551K005500
29350I2981m81554P22274N85623L424189j3048607L909210J1530218j0259443
29342c525109j291531Q382815k949584M265351R612375j4646937p408483O298237
29334a262866n254654J145581P426093m741626n634463j231120J1392213m445615
29326b606457k061250L128937k815094O700084O721787o186965p203523K56392
29318d066089n80737p768565J3650441j81042O706973j8401557J3560409J225283
29310D145116l219930m869018l610378J5066527n735909o673946O009982j731379
29302f18935q02627J12531k018416p56901P256313j790886o236104k908218
29294g763243R184123L62497m249865k160732K308555l958669J985902K868443
29286a422989n478759L513230K601243L816408r675313Q082490m450142O67955
29278b345877m386934J3724245j0230022L260354M16803q18269k51682q59796
29270a491178o372235Q822191j154591L95206n324575J3712351j0093344K850890
29262A344715K045159m66940J916618n096397L787414j012164l937839K435441
29254A016007J145909M5153m373936k83723o281033Q619685n768376Q228735
29246B348421q225008R895979l475255M913876o072552k833506J0450215j1404110
29238d401940Q019456j037208j947754k84138q8455j0247220J2625479n803168
29230c164948Q152229n352812M951426j3205104L840300J295206J5436488
29223A1952785n669482o081996j260819N272343j6833065J7428500j1172859
29216f364593Q204006n374394K227629M365200m498380K508572m715410O100454
29208B453084P44871J596587n727487l295458N643113j384373K92206q054818
29200g732275M308820n433066O443972M967329j723609J854536p735630o122693
29192a1172616J2155414k86358l115080L266703m42611L805855K174652p307340
29184i21381m563168K312619J0369666j778947m279436M380846q417590O820124
29176C922733q896703K431425m195447M905833j035188n96652n904765R041051
29168c27713j513722J0673019J336174k6772489J4296375J036513k681133J1680307
29160G727331p067771K787878j635423q510102J1028532j415959q408090J1659988
29152F166384j0411287P954860k661626p888910L039496r87260J1675123k383297
29144D503483l801848p010642O107322j363251J162539L653824p537386Q962676
29136D676717r702272K154480O280481l331773K661415k851477n972132J1039339
29128D954778l141108k045392m888571O822498M23432l926789K314884L360037
29120C873769l619630J858271j1646502R434098R67686m051078M427725j384866
29112a40527L574578k845010L89079L674073o097505p582366O928397L6668m639817
29103f702430M013376o89751n485311J1108661j848257N167782r225355k360764
29095f022049J2622453n948193L541605n952729L904663n808278O009137o518482
29087d171873K038470l008948O252187m174749J91482R733299k798448m222907
29079a61487o92704Q428587q705631n216749P494741k281212L189351l426587
29071a371691P717587K556827r861608N587755j2997923J2987452k877843m634142
29063b893586K214545O37550j463334N771367o914182J0230493j2015342J0152082
29055E719593p069632M82558K176964o535534M550821p283114J2962885p95671
29047D208870m868092M567105o957154R19671l731580n41377M143914N290327
29039C031684k93436K568308j942211j532824L965634j8251443J4307075j813957
29031C8830M186949L425322j5145552P788624N601507n291823k121090q912664
29023a0429897J3242799o027979K045080L910236K493581l755608k006894m2052
29015e70734q02605p327610K485876N908188M877070r38531q92119n296221
29007b556686L15819k392132K72799l781626J2370987J714831P478774j8835799
28999e413033M047763o503245J87311M767111P484959k887930L284155n54464
28991D412627J995659n148094p172472M042586M827157J063127q668383L379060
28983a268733L236261p537035J2600793o115909l780464N968277q487092Q047515
28975B663613k016980q341974R212133j824429p092008L955128J108553J0912810
28967H576846j0160732l108407l93267K435682J337214K566579r0411o288240
28959e124736J1187660n973156j0122601J5128730n291366P66366K081048J329561
28951C981506l855857J808802n939070O422370k09759K828062k962102k056660
28943A7292l706573L778077q681691M761706j0951587K0606796l548480p997740
28935e722200J831650K573318P541111j0033174K575089M355229q975806Q012408
28927B157625j963788j0564734J2557847N247324p027115M977990n265150o262149
28919f142150O121305J48675j621570l707174L577446p229999O586562M387311
28911B120406j00468l519715l474251J1356220q207182M49090Q634867m569612
28903B689355M583979l990414M322079j2467657L883459p0878K138093m173251
28895c085235O760474l826181K082303J928191j3412747Q942261o000732N077445
28887a534221r77628L863387n199163O514469j4960707R973716j65859j851285
28879d337291K215354n849301O732010J2045035j0214176q183406J1201872
28872C610097o279716l522399Q775249J967754n61106l881275K35804J499569
28864A843977O898221n677132M694964p592027K040857o364842P357492l699370
28856d97860j609818j169428N400431j907699j104166O66902L02665M005847
28848D086874j0312467Q935207K008662p265598O56353K715436k320439m082338
28840e578310J805215J492441L586564J25872l208695L134640o308580J0694706
28832E743853j0264081J169059M024550N955961q707553j667219K681024N675913
28824D611507k954566J181393q163193O620448p364320K106986j465746J2089338
28816F661847L142735j1644023N549540m909519K50184J388551r11446k292052
28808b764183L028822L76645j402963j718046Q276239o531454J1004803j8024613
28800g754750N657921K223696m984554Q64975N934724j636034m027622N419184
28792A697540m567052L868683n112945k90358P423130K050892j1823769J3593071
28784F839192q959945K853533M622741j0259754Q271365j295021j0101333
28777h029222J1417992j0191127N787309l915666O215111R426961j4249990
28770c538632M033192m900463P382723o306172M821929N137130J389728o831049
28762A188386L860459k685221j805324l485785N560042K016937o327339R57857
28754g19988P521588j6047683L654659L601920K554244J381318p670255M770748
28746i53449O726706q061454j551537O759135p152441O294425L4741l377041
28738a280915l740300P135726m185094P147539r333318J3691812q093359k051259
28730g09168L969648n252555p838842J0054244M138475q305296J0517304l840326
28722B733484r663590Q618801r08518J882693l91277p067674P596526o463656
28714c663211K94760R496844j0931155K738192K05393R855717k182164j4330823
28706h516447Q016998O861296j4672608L633654N387754o194627N35797L046381
28698a901802O481035r034972q576293J3310649J798311l7624o214935M789005
28690F13374m319858K193565K984641L789240o537999m078625J0909900q485093
28682b930855l672093J2599037L883952j1835465K171433l389208k846492Q091095
28674B071404p111336L998486r36000K669479J351177o978577L7751R739134
28666D841518p656075L335445p842655N072216J1640991k859223j1939387
28659e407170n54415P701188j831721j244089n923785L721391O561158o265268
28651c242711M496728M241244n378170j345092k611413Q265678m029819p051846
28643f655401N522147j511595n022132J2750047p467857N352688j88390k765934
28635A3573J595240R17371O919763j55801j0352086L172244J955481l319100
28627G46685j76073l675785q10224o3192M974592l137572M465963J249443j189006
28618B384831k440142J839696o823174J2143378n958313L716296o938771J1664251
28610I588052j0263336l689675R40016J327857M90892j1686721J3840407k077227
28602a529735L290065R26836K542790n620287J156820J577666k098561N379137
28594E624731l496167K729811o704591J557207n757699J4758590l758059o272890
28586a319067K205714l906775M692580j70432o172291O617645P317580j6583611
28578g318657N593146L23331Q635711p129979J497850n843406M218336l28719
28570c52387l988685O115214m124182j270514L68827J272330k298509J2396473
28562H118567j4116857O617347j2680136J6382917l473451P973625j2499508
28555c677496K96136J1055669n253679n152421P082354n168392l652905J3486233
28547I015499m125j3310890M313719l886768P202663j495841m221883K145773
28539b41853j373207P054283o571977k711489p69244Q032439l70935J062272
28531D110289K78600j407981n074330J711562j37929L578179N138406k910233
28523E286563j1432795r22787R744719k06598N437224j3600712P150496N061232
28515F517342r597616M662382P62685L951663n535281K236803r785274Q790792
28507B003496j1968192O492335R724080j2161882k023259N766144l568842N491030
28499b45090J766154k454061M674205O028530l004218m976782o695548O332495
28491A425685o275573O43211P133434Q84649n769148P547533m401163P319677
28483H508305o634759q855729O217073N422302M365036r802899m328338j423342
28475f532351K930902L380070q340813M230793l886142O035414j985769J1277467
28467G109571q238456q5557M558236k567518j539230O674235n179108O343732
28459G075905p895396J680329P180619m411659j0007480K716086N717598m76330
28451A579672j481772M80782P370704k069965q736756r78273k261149J0620259
28443D523502j431941L706009N96081l544723m787923m043632P426080k733264
28435b89811l599512q323773J7463930j0325438L815323j79322n370362J153123
28427e655842M166680J689550k90600j024406J901323l948848L579369N393465
28419E810691o942496J476209M504622o456378q19507j200590M959085K718207
28411D049843q09263L181097m258192Q147588j2245212L957204p915369L288353
28403b603951k239781J2343216n812951j3128981J7640127P71197j2769051
28396e800175J1877424m619016j614743J16562L054321k03813n441813R57885
28388a673368p589659P329393K424615j601756k050631m35332k704540O868660
28380E67382j770713J015253m111050P220582r580339R350714j322361n02877
28372H66591j063564o500638J1927635l336778p371866K592444R01540j582879
28364c567515M467704L205878J26933j385991k397423l638879j945336l626195
28356h760824J1279511n557662m51888J761264K262465L751488o316067Q29571
28348a202142M591042j65137m375742J985122L750313l464359L407664q538955
28340d012194j78344M548366Q04604L29140j849312l367045j279424N641955
28332F37746N835071j2285010P282108j814408M332155j641084j1286502Q679117
28324b60807R379140p141894j3818n544558Q856983K103114p639247J707122
28316A446035l916551l43036m422684M196396N847196K595795n749479K810027
28308B463699n99726n263173K376320l745647K93613m569822J0465439k794777
28300a374074J995363l212898m47943K717834N909167j933278p543895J1395600
28292G505876l758692k608631M362987r832808J759298J374159M283918j1003494
28284g917387R961158r458907Q765037M460167k382600o138977P741405j834360
28276C195536O31565q546971J457233j416222q60818K075379p24387j261513
28268e450198R513950m227416n939681Q807489L314068p580498P124883j8071526
28260a2508929Q491208J5328775k1196355P615214J895672k057633J0947075
28253H515027p184049p584352R642772j200284r693646O924027M64228l121358
28245c237635l383831P600420j698530K977719l082291L693645j425300r731911
28237h287714R764221j434632N310245j549445j368695q389893O448604j978301
28229a485610M047711j117656k277324j943975N313463q135097N274513J588964
28221A264989p136587O262138J0640608k2173906J2696014L131923p80893j731028
28213B173258N089032j3906582J2426006q196015m28202N219992p902271O636678
28205A111896J64640n929013R147185q376778P698172J107704j497187l675052
28197b48433R03683n058615R182700l110264p665147N577024k527749N367395
28189B420594r464331P033813L46498n135665R744664q627443Q696116l168647
28181A845599k553294J984287j509809J180704K075386J145102o622112K114588
28173c39549L818874r567497J1365744n704709k946229O456705j020593j133134
28165I29612J376012k284560J795284j911812Q299316j3004250J1827594k060095
28157D967101o564719M350172p508153L063099n937628J4418750p600591j529896
28149b341865Q893520n784228j205550L508528L152824Q11230j1383734L763348
28141e85927M865981n06060R50650J369641j802095o664347O609363o145951
28133a908745P89958M085126p49954L101848n353446J106856o502787N647342
28125B16198L011769N20471j4503419J1157363l694588l158382L094710L681057
28117C25179l435700m489840O736076O554104p137674k360184m653380J1353052
28109B891633L631467m421833L927088m249131M711459j106466p177155Q981737
28101G188799m629218k747530J0462504j1364471L02078Q606017j0213488
28094b395309k48218L515705J391986K406279l738108n853051K407083K60524
28086b253109N766360q900796O302924P527314r134338K26017L433911N411704
28078H379987k209651k295072q783197L875560J0337672q590666j629222K64014
28070f50575j150745Q01794J032946k8867P499585n784612l993383M444522
28062B170665j106608Q32056m699240L281680P581763j6961258O305999o2327
28054b657270O322245j0654136J2725671n305532L521823j4077341J2933276
28047B808736m855754L087892n500036l805561P608546O474451o920097N165617
28039D063794l554520o904107J4216174j5547273l283878O108164j110678L377033
28031b635291L086490j93967J079804j033361p960965J5444319j5473957J1149093
28023C462165q492284L613521k324398J2740586j1259061N67682q116339M751733
28015e056395J2357351j0425755Q912690m799088L899948k839236R350452q503544
28007B896423j0604008M206645P451257M751169q841173J0637064j3897550
28000c400173L039392k244577P349345k608066m144473K21492o09293R222650
27992F826297q177374k262066J453023J236086L984594p228859m313281J6324704
27984G843124l954460j1307931L413438K683296L465544n236088k695065R070892
27976C282750J677854o319886K845686L108508j308723j0105362P395154M029856
27968D605837l819439J029230n020359P305558o359849K206739L701072m469179
27960h20390l422833L737106k535475M197014L396585q169792k0791P344387
27952C705811j5226644K4339339j3155408l193242J0857158k473756L60992j1846347
27944f632097R618869O204678q318074L070119j2397796R984270O594444o524838
27936A599575o547032P713270q631950J252844R075117K990021n819263l135691
27928a503109Q051684m076733j219891J888544p003991P342961n021933o16667
27920b159135M248755p133209K740386J694946N943161q222172R136646k249438
27912C999940m235744n895952P869740l298371o616860P532517O511743n756084
27904A10929N987101O64798J265680j1036181J0394521j1423997L179807N143532
27896D286190o243153N883941q613757N848050q58264L761626q384771J0261844
27888E941706j261144j1309855Q913536K042653J0790309r130807p26868p051912
27880a792382m46246Q955902M084049j5089144J006261J28101M411593q823899
27872g565765O473432k31064p562806R149472L500325p106172Q007140J076861
27864E741423m420193K504005j957758q33670j865766R307993k639248m336610
27856A500176p467361J7091057j4392994O121398M335298j0207329r181341
27849a2201096J6787725j1138264P765198O662006q629288O994226m685127
27842A555380o747923K452007K22234k64346L028400N013505j1787218N069681
27834a458280k153167J0135376j0908279K955399K8293M117819m419157j570077
27826c272073R999274r057046O785972k405624q101077O792716j092762j994303
27818b344923P149525r621818K553585M996097n18019p113463L200876K614038
27810I15898K59797J0702181n537236l706856n98478O68419K852102q254203
27802b698376j93857M317664j262178n926790M685583L835543r133546J0535024
27794D159067o153953O640670r285039N826677q564395N252059N848876j498319
27786B225643j857554l494692O727958j608459L486522Q16017p539168O046464
27778D802731q982777Q081341n041517N584358k398855j811645P71541o618013
27770e612836K539711R762837K264452j3722264O203246N691593k597644j841640
27762B687455k214201o39294K16960P70020J76508j70060m684681O958578m968292
27753a867007k529385N179377m605667N363018o868374J0131456n853028K005099
27745I55489k00931J570600J354544o547132J214273o166188N914115J310103
27737e95127P937297r677256L884548o972417L494124n68836M764499L237584
27729E504416j0224662j863208Q874635J207522j591752j0024567P864884L213998
27721B961266q212978R996831m932882n097505Q590265P742232p723806L302596
27713F626019j4943690J4583708J903542o165364L406461l785194m734450J826940
27705a282028k335895J789330N354165J657401j483041l719445o35489j38193
27697g93195N417116m394642M013552p877572O488215k092523J439451N817191
27689H017593o746399j671719P179065l590942K419128L515033r471882K064825
27681A714702M316746m017549O354313j5142674R889106n494365p36857Q153675
27673E037097q409627k228004J2244068j7164181J4599514j324134k779702
27666b4969K601907n77060k375815L674102j1561988J507737J0625024m099759
27658b30821o952613J0791675l373821L068456q970942J5968778j2107344
27651a806632J2285020q737628m21279J235212N992270n008834k406895m882434
27643c751200M779765P8667j463061o432521M899209j012862N835419J365274
27635D298690n185993o40636k37684l975049L486881q94785Q190338n44828m317034
27626A79900J144161k872801Q773982l057858K192235M256037p890310M0515k021918
27617G43943O740995j4956832k40026M960161M53423J0985743k072027m03304
27609F212076j3049601J0056376R47557q381143M620671L345188o997455L264096
27601A7765J581914j226849J595047M60182n309888R136327p695152J061613
27593c79041L365622l719357K371259m344206L045938K359521k168384k764643
27585b233291R159018l452202m175556N023071J544154m60619k782350K372523
27577D994748O27951j2290050N368946L458030J960915M745614q355553P107550
27569G618151m732672j777926o982481P936149k089256k941815P145352j436084
27561B739418l14087k397311P86271j090148N625070K563407n167204L229997
27553E975413m797777o042201R147110l137567N313975k012589m27996o183014
27545b164646Q887149k321314p035915P897128K946289p662471m339511L672691
27537a20600L626840j0322007L081789N699955j703761Q496064P95195j6953995
27529g400520P805015p353303O244870K41703o618536K354996O312778K841897
27521D428900Q24887m022353j0152303J1490468k449118m580071L974561M369644
27513C884615q586307K998632L25639J589453J274880n602821O832945N27587
27505C244623q159630Q131989o961205j227482J7784836p628322J294426n572785
27497I06450l603116N059124M6519L379822o39949J342149j2716936R481600
27489C255663m731261N921374p192033N425448K644518n372602R968487j0774107
27481h54513Q104478m795662l359722Q663890r911574R363784o470045n457353
27473d716717P502603r622033R317475l746136O348120q077382J1186438r261894
27465a069526P06961J1005255o516756r026414K091285Q993212j0682984J227000
27457c271967O677101O809732j87184p121521O84308m952841P630145J17211
27449F384984p203772K007957M855063j9172487J0952304L790382K97172L576052
27441E487655k497033j231993J991496j6808k207897j2342893R145593P214507
27433E542627M143932j2201185L243663l567986J0793873j1402629o063987
27426i511692J4335209n648770l90559J2157439j6349873L68888Q141094n473326
27418b371590N093136O150666n735073p713367L769794j913912Q739168k571024
27410C447798r982920n14487M142871P229633n510216Q424241j334363j1577159
27402e674602Q914456l610256n318857O833808P080362L27002j3327140K893351
27394a881876L116932Q369812j814942r312827M501425m814150k950318N387680
27386F01736M578617r79983n844554M765996m399305O705174l298981K986851
27378E115551P56731k825168q044431K930965P869666o481973m886826P943804
27370B378319j423576L138276j707744l798161O100933q946793L120925j224830
27362b362651L685090n927886N430580M798037j3509359J0548301o33640K74575
27354B303047r50446n328292l29293j51208Q670755q294439P390371o08609j362336
27345A339550J091756m420259O483490p896357R276931p513179P511915k287634
27337C586213o870071Q097695n624202J4567464k2611590J0609803N103944
27330F859256r40558m62672J04402m981727m307438n856488J5786755m71767
27322E729763q445739J942980M366755o985297Q4098L005143P110106j2960319
27314f152510P039077o933948Q456059P116888l855530r419450M937941O233134
27306G421661o411908m592120M750752o185844M880918q265955P746928Q7137
27298e68431l290988R041590j1730201Q061368j601012L715823J655656p20324
27290D563481N448971q920167M618895J45752n181379j342063j764356O141322
27282C710456M078918n508372j344575k070779N527906n441718o116006j267119
27274h431289O345091K175567L946153L28668j786079k073235p560091J1830707
27266D775492l282057j819592k362790q77008P367169l278754L839628p584052
27258c221964R599233k355777n152285j113255P347199p639087O837662J660219
27250E961945j1869200N122107L167135J661103o213370J523827R339223j878337
27242F814433o85481r363621l26508R706947Q11712k37282j0415912J3738332
27234A0042620p373630m322861M72470j104981l024298R28378M712223J381320
27226A711241n535783K831007M939517k730682O868143l270719k320784k990611
27218d98671k120006J495123N68966K760131p538990K472618j729635O986398
27210B395934m583108j637250J852826L575450o775202J4143571j0872078
27203a899857J120829p87607M396450j270280Q48908j932553O319055j0566149
27195c771204L036072Q911823j1520152k135659j3367N950911M456913r99981
27187C915356q014587P36375R976850k440339k357379l770723O763201P89474
27179E598228K853218j4195716O492670m781710M264681j226157r44287Q103861
27171F164788j226739p559968J700782L380381L583220l493605L868814j1398845
27163d981172L746917p102102M198967Q969366k501302L974118l796475n328724
27155b820407L668904j061815R12352L324786r732408O434569l723803K752149
27147b45673j985481M41711Q899379q487n997676L302276k456796l66617j880464
27138b97828l67000K213018N637650m154001O26411n090096l117744J2165090
27130G615500L134092n829020m018226L567038m580696Q031259j1798957N032382
27122A153372l606020L878570Q55985j485011O150300l204440j115309p349542
27114d722095P249274q08969k238909J1399639j7000481j35509J6654266j1142540
27106g45324l37157N421602R62773l004479L95478K020885j734041m842153
27098a862416O920137j591712Q1254n872189J526873O913551m219114j829403
27090F6981k52386Q093193O95155r347547l65313r41852m629961J0951284
27082D269554m692038R87564l575442K044412L950216K434890L07564k00002
27074E526718p652018R019260o828833O127842l487208L684463J128910p550238
27066c1104j3600475O926793J5142340l484810m087855k07315J88778k811122
27058a964770K136308l04863k067409L4831N312054R06651M220346n214699
27050C058449m380101K04823J695688M118509k934555n07043j959009L931243
27042C228004j905811L955733l72910j458375L667718j0944768K214086L052423
27034A436100r273201J2047916o532458M081967p318601J4199045j1090162
27027b449394R632524q003711N754526j668248J71516O468610j1002821J375105
27019B78107j662877K712185P149705o647261j314611o52669R622894j0036175
27011e50702K556123L460295j0620721R785821n858361o21015J961127l190107
27003c077540m57094K620001P166811o489920l801335K229290M42517J726503
26995C59233J592523k516564j289778Q010174k442838n367181M933588l836628
26987e57471l118711J0990593p004365L581080q208465k54637j488409Q807839
26979B747454m711938J713405l906488K502219L080358p05173N2604K20702M988992
26970E982135j1372828Q331374M359019K18275p989593n835108K299301P592849
26962C585424n894065k142606k097173O711118l475262R393008J58173q066460
26954a827843K491526m383835p90532L402168J925797K190111r278500J2688221
26946F417113p622753P783826k74605J1751246j4051653m499814P688048m495260
26938B696148m085266K388745O82889p385467Q411681j636455K852291L304540
26930G229106l882673L948478p298211O202651j430882L204039j0543962N871499
26922C300045K590055j487659j0891888R011504j977394m959055L77590N815975
26914A779173n506736P483436N980242n655149l668481K417333L70955O30602
26906C831375k407530J88290J99004K474164o52151j17196p670997j388738
26898e543779J0477904K971715j429450l480765j0029671l51841O783106M582838
26890C980057n738378L68979r121344K0387424r419238O258203j4114542P676417
26882B77578N442706j1414730R350843p29781P571513r538086o341999J939623
26874c442333L862525J6528800k1937695J460167J4195921q024504L527099
26867F169980j387134q731465M287341R738876q22954o843056Q54388M16929
26859C682905n496902M218491j47532K516326m711198N720361O106191n214228
26851F674414j188157j233437l971395n868463P309738k718629N163848J243572
26843E411491k781232M966057j7127395J6340222j3636935Q672381L602886
26836E447475j2130979n42518J1268850m89770p502470J916903K540463R76959
26828A484913r042074N606034R762436p869345P786597k337614k732405o985n723129
26819c071572O953174l798239P018010j2997965J343251K611796L772948K124840
26811C956243J419836l184278L554633j006822o564798P450040k702188M007764
26803F930430R94272P28302l557379r196954l253884P102980K094654n037259
26795c194838Q797640j480126j490251R78936J828176K781570n658874N052734
26787G614967r440659J0743081j4446195N573611o14615Q91693P936365q369803
26779a11555K539744L350736q732525J756588j234082j021911Q136809j851118
26771B832686k496468O5563N937914M288174p025908n841056n030452N761881
26763a507666N712143j0367577L41109J9689767q959963m680997n910569J0396571
26755D712818K448612q812685m869910P014382J158951R299297r365455p021950
26747e435940N155329O432204q926263K445881k813167K921359p20592J707050
26739G65861P040818K955828j3835147K951536m382106N372114M283739q872913
26731c720270p47943L773095N356817p665453q96385J3813556r632565J491074
26723A771926J613312K335333l772264q61548l110296M722819K80310n71514
26715B408078J612519n652271J731719N698025L083514o342752N28077r957637
26707f890728R472997l600217M890451p940055Q980828K765630k617352k173599
26699B887955j0737918R770059J082559q095537O902204K202511n126691l57832
26691a472690j455712Q669663j2912679O175958N461301p082987J0775082
26684H157936k634618L52341p578948O890178o906475M526418l024586L912970
26676C695216J689433M597181M227949q639724m930878j162511R657026n438079
26668C695613J782950j1526699R653926p209922L457109n036917P189856j829337
26660A76579m643571N002145K318125j782319J942084p624029L538202O890072
26652E817288J426655l118430q51017r624588N984139M321849L027900l579197
26644C404599j4317597R883779R950988o355185Q00480n357056J1966694j0008490
26636c1788n673063J0287099l336069k921202m527013N245361p863639R707194
26628H86880J46830k272389J903546J275278k487508n177634J1398043j1452314
26620e779268Q685807l114788J215366L451758n720545P282256n43912o670628
26612a193954Q39654n229046M161658J46084L010627N51039l030183j547244
26604b291365J0919811q741969q13129l826290N174591J175075M559698j2972905
26596f816483Q357950L666329j4376169J2446648K447517j722550m764228O477659
26588E716673p424572O243347o266093N77708N747707k316751J2962122j4763152
26580D76989j901343N84885j695532J3443365p344118o761793L295609l447638
26572c349576Q447427P77958j370633l031602L621338j91705J530758p404792
26564i70827J1179709j201228q108612K808153L9109n600812K948731M051856
26556E146079l388544l656703L068240O019595o764944P057586j2895426P118616
26548A704499o4703P779820j1226115K86336P812403J668984M816779j3656891
26540h78888M353200P31692n568433R735030J070619o574392q002171O270225
26532A136882J2618025j0629179p438513K282597J1427017p194712K553271
26525D755388Q28162k843017j562081j420319P532470k942470m946453R469585
26517H871265n850118p718380J16103J2128040q337042P51948K779335L670984
26509F412135j0149813O289913Q07739l543969N518154N11312n84410j0741354
26501e480293J5322204m892214o29666o945044R952663r949370L385126O04509
26493A367915j696824K779644n167917N983736p562374K965761l833784R870098
26485D706255J195973J032550j0181666N494837k442660k310660J948263L013021
26477B455913L724801m018236j033558r58685k2696Q176304n794528K42981j809569
26468I62727n170331J1456618M564650j3449342K351982M320590j333616M53857
26460D157135K86499o723884P870768q534880R569572J470112r094538m804745
26452e803961O642217k749224J273024M748077o454267K874263M030457o506850
26444a946264M438157l858830P355164q130542N346646q80848p19975n14220
26436A089288J354230N565703p480756o69206K833169M396176k255411j0254456
26428e421263K046975O201512P47418k23286L345142q107561K921330Q101311
26420I611578k508103J983860p520703n87943k598825L122292R216443j1008245
26412b89646N600207o9189j8187o172915P81058K881605n772900L419506O661744
26403G021283L862183k987090O6587j838188o017387q85959N870932o140212
26395a047851J762393k863005J3468833m775181n903414R86575K553328j03723
26387D077955j0528857J5389050r672829l581620o967682J4728553k484327
26380I60243m60242O547594L02726R85868l120849n506352R844172n749704
26372C803456j389264K627519n773001L312381j0774719J7407960n551053L86613
26364D049892J1156839r126945j500113J34634m909905J1149030j2134738
26357a181306L588975j542521J956026J551623n719804N83210N354549l731191
26349H59561R3165Q131986r815904J826513k15253M472316r494356J2930253
26341H788281K84254r303851P065727o233251L414442O502349j0786298J459321
26333A190974l757345N201453p001194O486629l828573O058873p417359J0520538
26325G453996N318578k215538n66184p413448J599325k016801K246708n091339
26317f84703M37821P254755n398782m330125L80685L725400l809236j108524
26309c532709Q216374m407244K256490o101389R822771j1224578M761421Q443810
26301H234946j0252655O341788K150798J039981j0211898N057920J0923400
26294A3284280j1506686P047876k143062o385503k510205N818532n129936J810274
26286B85570N798082m668563m150855K693046L54945o861219N663197J3629058
26278A2743261q223138p959547Q033348p470954Q921913L87792n008271J958988
26270C383392l46670K223154l131038K088185J17213j0795854J4180512n349480
26262B369414Q60257j298065K690463k183503n333220P96378P641225j1966866
26254f423917J5163557k656173j369450l316447k507607M525657P49610N181097
26246I346327n901086J1143645j8569713N887743M210590J742116r753089N548041
26238C654574J646973L379222p481518j399875N974220o270988n774313N332975
26230i38730M168955M617946r881975M508548k352786J071063M677532J307531
26222G178084k422026l201723n686367J0206378m156847J214019j38940R48335
26214C940913q49276J343519J74361m706776N018834k555124P08559L396890
26206F471900q790413M386242J062191J0103605j0328335j2048709J2871397
26199C727878k239418N951063n116425j794028J978481Q4114L926127m976217
26191A541575n623452J556783P607226p426314N914059j739305Q81786k040805
26183F71553k779070j108487J451009o83453J3207221j3167803j93619k416336
26175e018985O105112M151094N323270l9823k637318j0588322K513030O073777
26167E881835k417557m335960N631898n206417P687481o857132Q197829j169103
26159G412874m683657j1235080L249953J1237479k282278m077947K6617O2386
26151b89653L864857l709055O680518n799878k243613L331338L507172l288987
26143B052699O00108k810410j281181J2374026n351067J841185n342191M371898
26135F455067q819608L894639n889954Q551374J375976M768050o585813j1127248
26127g377517R947755M654236n794831J724143p910143J6986425p182501r210066
26119d162499J2439284m874692l208765Q581519n771287j22413O62953j226294
26111B317806K404785J576501q513040J906125L245295n17578R45538n88390
26103B777042l940247K163357R922612r478609j292146o39051L452610O489573
26095I455141j2710783M167994N467106p842625M32483j040861N586953L8216
26087C553624J147826j675955k695107K929747k375184J000813m568219O211290
26079C528835m90359Q474907l554578r043212J600431N994155k497213j774482
26071B238484m163789j146997N533609M492699M168190j0081123J910156r838033
26063f886804J413645R189266j810266j090663M333298J2211j2867757J2269978
26055D562908O390793n004041k743979m075250O770472l018997L257425n267906
26047H71425n860641Q391051q82552l018694Q372139q194636M898608k285615
26039B291085j007396J641447j341725N127047n370211P51253R932859j0505522
26031A518837M314855L312959j707600k449262l617401K99012L26407o825046
26023d827239L173411K758518L094924O18217k168608J1352107p886087l529053
26015B586190j901538Q591879j2368171J1302394l974517q444382O754781o462917
26007c916281J0959861J74119q252039m265699J1741285q653396O472078j2873842
25999h613914P446730P498994J71597l206814q229182P705973N091877n634734
25991B230527p809023J1235411n783295J69221n10845K241635m71991k446992
25983a145352J0746643r480767K931505l510483R787267J809876l194500l169824
25975D774365l958307L96625k295956M363673p38429N324216q743106M078369
25967C201450j212822P676777n93226j2139446M571621Q032904j1483881q60491
25959b807114J569072P670471p128892J0426116r474309N112013p357699K381711
25951C91369M95504m845548J415688p6647M94627N546170O393768N87152j1170462
25942g68379N291018j838603N47795P286056p199175n620996Q918673j3010335
25934f393946Q861789l542640K054593m798924L585552N960699P12233q563755
25926b124399O563270j426801N263330j0311752K682889n84735l439220P241087
25918C863669l212738M280711j467932o455155Q83092O666688N107140j2636382
25910b970907P442942p107548m132328R521152L625835q698995R47729k886584
25902d258704O372936L593930n617763J0432734q371949o00077M194241l209728
25894B535620K156038q01671j68940m200000L810429j270210k557413P83404
25886B87257J0681913m900855k294908j689138n170979Q024585k951909J0338350
25878A2324316j4567001M253892o73512l575312M58817P388725j505531N559989
25870I664383l114825p34723k347512M45895k516226M803089j218547k424892
25862B556642k096339K9993o779642P047672j365584L535169n47433n598656
25854c218178M666913M898281P06528j2147698O715750R84248J590396l303328
25846H92912k822359N277176n694939Q704267j063941r847821J0132649k153907
25838C424037j901777L746744j0155312K099680J0538700Q42414j941028k943790
25830C709668k7640m839645P231642j2989399J4420934n377414j818199O705713
25822G015660k567689m360265j606828m183890R895194n684712J0554159j3114219
25814d052590R067342o773232L756970P446961j10537q165990L818291J242309
25806F229524p638466Q585522r239623K273432L859975r1326P24336m002427
25798G00947j212908j0760607J2021177P761378l273498k875131M009186q065265
25790a694721M022209R207061p464663k575735P788609j1184670N288103Q75755
25782D261948O092256j0941474O898460K178676r01446l221106r621244K664596
25774b589334P453622l557688o91395n83646O85011N310020L7543j786990R09988
25765E187131k603274M936146m562812l109129P858827n978616j053659l60525
25757C14089o902946J1499042m919916K424980k962850L004695M65895L840838
25749F763827K179853p587913m909310N629336l632546K095274O684881j0781778
25741c558376K875329P268170r948278J1606034k503501r21687m666052K18260
25733C69899R562257l076826n15913k071995m88302n817449m62963O424777
25725C923485p017890R258977N172438P22461p452097m534M936900j1579078
25717b039338r21964J6936033o358759n831016M741794J145425K262636m302097
25709E632714o302957L251986m06393N938907J139186m569864n910564m290656
25701e517641J2298076k555194k275930o972714O048903m017378n168603Q443505
25693B83024L612179n387594m896906K679431N717156p26461N28227J358265
25685C167321k417618K602288m756246m333528L945408K510481K562600N027543
25677H308249n604341l958568M418566j313323l680245k751608J2821795m35700
25669G804825L957658j4325526J647174M507628j515153Q41503m147567K634745
25661A405287J691787l101707O939657L068459j1695211r85873n12197J1215893
25653H026095n200045j75604j260437L846249l810361Q206674l924536j706228
25645D001807N92888j568040p61028N852969j0090442k994218Q379424K029675
25637E443035n138910J1275731j3828072P477419k36059j368511O377025o021875
25629C979783r08526Q685336j2968893l709999O168889l057573M822473M21802
25621C433292P480310j2889114M378799P066136j1305633N137843l072896P293459
25613G522196p420486j073796K999853P667435o078071K386907o545581m186479
25605d728022M874063l876120K005427P711492j214438o515718j826358R625251
25597F055577l585843r77987j052711J3911393j3153378M987164n325438L071542
25589C930319M71461m605590K248858J679131K952796j0440311Q796106J665676
25581F698446l505721n158244R551982l991209j108938k98294N453480o251897
25573A389605j252355l877564Q301491O339868k00882j6806936J11826J3045170
25565G050223p202668M585020n458564P139897k069856O587489l489328j754386
25557E387827j080660m010553N020654L156019L82417o550966P640510j7951442
25549h006194P843648L405803L706375o926302K19479J424585o421097L743010
25541a010693O040134K439430r241716R650848j0081156l491841Q702810N010734
25533H018550o543065Q210501j1198632J0076150p672195K394798N0623l974680
25525f37950M761044n214318p32115L362595p9507J2057216p994026J343599
25517F866538N453138r975943l94590J347993l166151l640595q482629J6776951
25509D784712m467384r325626R403574J76812M440412q585752J1690391j3575135
25501e457996J5247875p4746K37222l83995j160542j2896970P698854j121232
25493B088470n797497R070408j613949K092550n020586K786181j154945K178682
25485D629314k080094R412720n430114k2749L990624j2661839R996317o490812
25477A343367O649697p248577M260136j718857L300112M775350p517173j767631
25469B076424P170369j4156988K262011J1800996p350108O165404j0167721
25462b199613M650360l200942J234972L152190l959520j185172k00287P993914
25454F285902n382158j921647k192612O315750M43959q757170Q816867m310800
25446g01909j0799177J7287162p760268L937014l934589N319268q81165p625169
25438e158833J2652627p937638N538603R421707j3258754K464823P987720q374767
25430C335488O14343j0364816R843980m043203q119478J2790723N49089j008160
25422C597966J450142L048251M249315j2499010Q394765j0138730M075154Q208625
25414A0386478j4519865J0024213l104267j983533R435054j2893302p88784R655285
25406F211279n331424J482476n415391P661082J724401k428713k693184r43288
25398B67238L958150n200022Q429959k555251o406887L148907M728518o636309
25390b65697M694167P69812j1836012Q081738l601816M299112M088333k734345
25382C495292M427666n863992J2008596j6121201N672377L28455l843715O029162
25374F132640m642241L626652j1928502N350687J1204108r843870L317135o515289
25366c298680j794894R342696l417398M79844o760412R036037m737462K374702
25358A224433O589645l894114K813546m207851K190668Q476362n572327K541521
25350A0161883o61102q015617M05655Q190647p407968N885610r427781M259682
25342C391009O626910n936933m0018o941205M049221k287458O514717k485191
25334B891052K762427k087984o811237P341959o642661J1640014m931029K494387
25326F656928m647466P853956j4089110J1288331o996914L447180q077602N577868
25318A013171P316114p554899j993764R969483r60922j479378j0834457M827577
25310C02925K198213r83075l913180M660289n734302O507327j0031703J9783475
25302A2789969k3582646J0719829K459162q142530R448860n449024J216925
25295e39455O002234l873479j739063J1401297o811668k784043M368249m890989
25287A133083J317292l35162N664494m025763M400303n441516O366717p017947
25279B061501M552615m528487O272668p63736L114254o604708O6737j73791q393116
25270d396063N919585M391238l974908j808809O336078m264414P300622j2779519
25262c276190O729043j455487m853200P566848Q210704j3935402O550796j290270
25254D246842j0081133N694792L502068q375407J749583Q935633r44216J658718
25246F386880L797286j387401n668585m838070Q773706p237424p016139N337959
25238a851788Q153454q696296P666020M97L471046j2252803K565629P657174
25230F712933l436488m322413K075984N897029m681064j305057K421398j179312
25222B183010o878900L483157M666163q204161O259425O385034L33316j1947677
25214c720633N746826J765656J017635n777813O222924k239867k631677N391506
25206E774557k743432m449207M620461M351515l10338p092664M106457j2004719
25198g747370P012263R853867p289084j607549O187333j479323m783219J5604674
25190A5751592j6089768K029361M765089l761154K404680l499669O547266o043010
25182B104387l982760K942898O315541K363063p857269o221918R37217O904175
25174C505334n254277N166366o017408J2181950M13692j436300K644711k771645
25166H432423q612908P881947m545104o715277o63574P297865j312404L90185
25158B153153k592580k718636Q225224n257862P432787j2921722Q712622r76722
25150B056264n33362K151967k310703J416907J559560r122921J1263482j471795
25142E009399R620739l271941r822729q76786K994574l335210M570724q738322
25134c849552J961294N570638r04850L033722p97255k130565L810796l199081
25126C495147m577684J1014063j121039K831338o577856l761204n80270J445217
25118B167712J4883634j6949531N264890k545833K194923n381523O523988k350101
25110C808159k895320L247482m365723J4963995m523102p886838K854426n83193
25102D619886j126280J649914m5819N419429o687559p37585n889794L874849
25094A077041J958381P742991j4342156K254921J0238527j1509244K045459
25087e34080j232639R870470r015905M458871M561766l451765K963854n183462
25079B437110L053984p012409j69578j90451J2105373p486765o473716J5894819
25071A2158367j7389020J0207176l575903k661870K472648N997340l845673
25064C363065J013825k873865Q0512k514645O414498m310911K830268o037754
25056b035007l956465L85332J1162544k492411J845817Q628038j5712213P944151
25048E769786K789470p698952J2649916j0554204p968771R575022j0949166
25041f386899O240597P316743j0460410O584912k198766J3450974j4643363
25034i6212L590154k59986N714211j0302487O295006n395983l764132J1733609
25026G514180j0984330J6369377p616312n434393J331454L778107k803656Q74548
25018C028975Q617256j0668055N916239k426611K614963j319881M218729R53268
25010A0934883m274646J846100j0968314Q680307k348041m444658J377178j479905
25002f77096R280256p630634L666897J711074q22629j0233379J0606296K250248
24994H151033j0479595P731460J131900M090423j987031o055268m754076j63985
24986b335139O148404l33927j0508826J0633169K759141p720125J0447735
24979I090432k749805j673552r607492L536954K479783L646764r49112o241419
24971b467447O305400K565964j840138Q957711j0032067j646517j421021J726141
24963B148026L516466K809070j0308698N333226J74340J0443558j4215698
24956i9710N574968p062648o664931J1235025K621558l326892l937142O143910
24948D484138J1986321j5075872J3018622j1294260r68995m969275J0396919
24941G577598p021064M55659J827697K583869o297574R871094n824688q853431
24933e680840J1018345p143953K572124o68013J5942476j2178640J416299L569260
24925H847058p80272j1706596M192196L369443q48179M023638q137894N607801
24917D567195k873203k71826n34447j525385K483573L133920R48736p937552
24909b008989J2767429r921149J640360M572099r590570J1270278o192896N801002
24901H337564n181031Q88001p9945n306541k27281J569888o206293J5210633
24893I004995m184564k574166L926680k037187O52230m135269q262046K845294
24885d764033R792924m881850K302460R962496j1995419J3955612j0437717
24878C934473M361598j2020625r90605R585809k428521L151586q47210n001461
24870b54956N120900m385853J4557318j2270840K935314o996667O651447p313879
24862a957216K87928L967747j70511R572377k082089q89429j0618032M406620
24854B517395l547029L336990k259511N314977o488429k863199l303967N774590
24846a518183P333744k227354K862864O907598p322752n988309L865103Q75927
24838D788638N281961q143398J108255l844625j285377k988747O287787J610417
24830B814911k14955J3826374k1924620P313730M217589P46360j908909L6445
24822D906925J862731j0730437K700063P025401j453152J2875501j3386910
24815C800122N615668p913392M136288o56985l023260P183054n858r40594o908415
24806A286628L695071R959392j6172722P483494K670476l098349K829377k188420
24798F464947L810523L004661q756708k073461Q117515J633862q375760L444532
24790G270111K7657p641458k105003O725098l211068M483789n785341R551456
24782I315241j1906774k883215R380214n66035n452876O138714L497480l90469
24774G132280M063262j5231451Q654019k53882j042000K552132m468425P292650
24766H698585j62591o851010K169292o160580J0419291q929957L706856o120240
24758c230354K172571J1627279o886273j61853O647008Q28135j3298262P539438
24750E237689l763912l136711L885187R094184j2093818M843196K613556r899098
24742c219727M782566J3130j545570P431158j666366n986661l008209R984115
24734F784436m697455J0505399q650485P50973l828557n33961L151448L338286
24726F820084k509911K038402j2387259J3712742Q72348l885573j623615L27785
24718C365003M042340L628766l851317q261335J2148815o753641K318597p631440
24710i94212Q544130n196100r045145J0281742j146796m049043J291575r32892
24702a246741M821427R131244j1848459M894131m971152O755740p800980K811761
24694B546971R227911o155730k574915j042834q280803R340666Q181491j1455234
24686b12477M049181L761654p465596N336173j172653l228362r22800M710995
24678D856115L645463l499095q052245J4331500q424949J198486q61515n91327
24670B602433R958435o488726j889442J861468L374179j2570553L89320O453421
24662C690535P972531m792892p587351M630021l681810J834326J757890O813094
24654A0636344n155288m149476n855418Q570419j292846N75024j921364P234280
24646H641675n492188r41059L276500J065278q921630J0501618L262000n029667
24638F362527n54550p91209q87266l375642L218696l227027N736948r1220N141186
24629A1532443j219016l145637j83906m254177K568894k632024L009225j002970
24621D672832l990261m75178J451478r05268M13293N523877j1063569O369359
24613A996563o15129P740975m586697N782411l023623l335313k400078j985648
24605d26539K207889J794345n875042J0738565j304544o929879J60390M085683
24597D450868l582537p918170K456770R324516k030321R23186l186484P617026
24589H054854j2095585Q741009k841537K301817K631434m924114L17756O767942
24581H953576j3011476N930431R277241N29134m467350L25067m569107L221537
24573F189053p362460L612922M504636k989775o394654K723183j280102J28155
24565h69042K000154K928159K582464p933522R386700m069853J151771L999289
24557I176120J407015j1045445M277534L983452k919770J963305J06441p565766
24549f17114N556479M95368O299781j2419228K326426J0526588j3840571N379061
24541C706790O429841l196779J210915k148277K261252l462241J178825J626816
24533G607142N23247q398145l905758N407651L837246l772919N144566q209185
24525a766155J0704230K265490o849118K099963L87575L650631m03363j1995596
24517a906343J1670668n849819P75295n853872k230839K044590m218402J5033156
24509I464434l707912l76251N060676p149980N254846l734284O131783m853382
24501F089930p360220R203528k231765M660701n292736Q91796K565829j812443
24493F714620l111069k854267P485210o463444M64277N261501j0663661R351072
24485F184239M238001p734897N491841m718050l593301J048179l656646K639125
24477a01509J403776K170768J386671N054319j1489318P117209l148327l085788
24469f92199J0644744n525742l004868o316796J0182899j221382m172076K439389
24461B333969N10449Q895041J851670q762727j5086815R976127Q392419L806977
24453A1917110q080355j766294N829751p352977J3690655j5862038Q754098
24446G129950K64039j2519040J1405316j0114559J4916323j3369476J5051547
24439A2764100l110010K861945j3770932N997455N685529p679803K445531m468588
24431G25227K744573j1194763J2215394K455196q673897J4708919j0547927
24424B432722N729970l468118k001241J509331n510728R687756q02317m676253
24416B901122J1214399j7311418J886716L74836k90143L182741l315613Q660794
24408G303434n691929l605499P482763m628097J510916P042825m009612l938621
24400A466180O043003q157001K96010J497179K60653Q185207n85106j0127968
24392a121843J860047j775823R573418n866018j479054m281470O444570O309001
24384I662828l990988R56240O140993k641988m563875J2618790k2274668N469267
24376A376599n097823J7527462j0056085k508956J0026449j2562603k218710
24369c513667O938030l145993R07622N040181m257786J3198683j6122040L973139
24361C018169n220650K959080M362537j354507m097643J32549O798997q333224
24353a734692J4681205q965539M948539j2996678J0746276Q19531q358594r082207
24345i942159O872552J3714534r834771J0768514r753836Q528215j215720J033712
24337A0171041o062799O32834l646694M510743p508222P892029K400931Q85815
24329I275678P35749k0285085K2079090p125867n766424n839Q086524P22855
24321G716681k925276M421821k756050L80258r524649O849366j0835398O248459
24313d24788M263229j277499K097667l290125N346873q277773N629502O986550
24305A1053636p912009r68250l979376R632895K846906j1245715J0720138
24298A0148225p602559m225786j960624J2127083K006352j2257946j421344
24291c186599J0195035j2885470J3629756l825876N960271k822962L232636
24284A0296791q875981O63355P268700r112386L644986p4343K593855J915260
24276H320237j237749k695512L968839p847131Q870906l219510r971561K443010
24268a368471J3227253q195870R346786k594882l188952J102349M349058m835972
24260G841299p718572L052578R762169q660911N548700l293844k022239l904683
24252F04497R181891p372486R677110n453557o45654o702257M181633J136605
24244D607782k957172r41372O917710j0367227J0614002j8415226J3610527
24237C069024l315825N308957j678026Q291778k526014n212860p721766J2380369
24229H595637J31445o60345j2300133Q305535n029275K882188q452542J0736276
24221D208786L410455l247624M38310J0072671j5259777K99104K246619K153649
24213D322193n552353Q863694L128443p627522K489650K36505k715095m962765
24205a817250J6366439j5873299l65774J0700416l50231l679529J156444q599575
24197b462359N890183L836397m470975j734258P936124j3307699R767603L636513
24189I091529q904685P914450j346962m065610m931323P253448l182478L465917
24181E294286m574129N954822N53500o499800j082119O745709r738323O270433
24173B924379J347731p70641Q034860l415177m064260j956634J8993N87844M604172
24164G311267k507902j549246M063240J41619j1324970J1010521o613281l709536
24156c178288P429836R22195o261850j655700Q268432K135702k753802j167696
24148C738829P640891p067403l935115L00115j66652m419217J1542692L90599
24140H024739J961393r495441K531312K8464j90114M890745l297036l114705
24132A339357P095229j4562811O340854o60205R432584m649915J816130m003411
24124B147812J086566o588902J7523019j1346388j698244k344285J2036036
24117A0815614r486092L793868n606494L090213o119202P746190r406557J3227337
24109H054877J855713q632873N051208n547576P956834p907780N334838O211244
24101A2376485j5088272L385346N712266K776677m715748N08039m850561l23276
24093b19044R920956l02972J752139o332678O244303N303443j2130827M932384
24085I167704j1051174J0435171m594518q66509L38760m05425Q335117j0647469
24077G11657Q236222q842257Q221936l320258k556958K216114k025264L81316
24069C022508M509121j0427612J4329893m541152q582452N555777J0802013
24062A4668096r987098n368515L305384M305187k180016K277826n285806l291678
24054a556620M806246K239805m128272k976587r50662Q93162J9319738j0050634
24046G596176j501090k362787q515179R331095l494392Q725246m967836j1509048
24038f697815O002820p223634J8087746j1996400M888894j873183O196296m841391
24030B543333L203828n497792K896068N421152o68693M610805l035629m12962
24022I060110o430827J986480l386583N070142n259089K353241l599820n022247
24014e228593P957999R024555j4136741O977039M569520j3599476N56680J0635233
24006F756216p339130J4127730j2518596P07874P747487j0599056l37538J1030452
23998I575439n094288N893854m930271p68399l895961P139643k416058j3573974
23990h070015J2258902K17391m348041J4430042j7966778O572187N856438o076999
23982B873127o262675J5459157j1671996Q143499m562514K700629J658685R333339
23974A7671251j8211308J3074137o478865L82409J937154p481157P160717m611662
23966C442676m562337J1759171l301137q39244o149879J0727877m160710m996344
23958A920073P30675P182000p336195O376154n155699j520019o079849O302972
23950B420112J657885j1387402R339547m48757J842097J582045j669268M289742
23942G626001n638604k680865P964287j611523l726793Q843885r433652N987401
23934G330137J618053n702242L945669j0241242M729626M821263N826238j1821032
23926E06470j201753J96185P167113J892820J815004l221629Q91626j0026259
23918a980423J961426R08626N148740K454517j483414n433030m966558O852936
23910C462820L475770p364487J0082799l651224J908155p111630j649943k662991
23902c510731J2882951k698050L514011n206527J385312n476041P754680o972436
23894A673169M254764M082821K571355j4555273K295067K455920M041006M70294
23886G289123q61388l978971j425045J630746K935577J065536l004657k024084
23878A626837O896214n326954o426961P24268l78551O213681n8171M233965
23870G504328o439384M836858J562922N557m341699L686286j410759L604742
23862I008851j694725p924695l410618k33001J3863160m576651J909110M079686
23854A1021117p796312j146017N873749p744355k698136O90693K343309P576427
23846H120475p599766L993492j196224j0752417J5925266j025710r219594J353616
23838d00862J3101093j1485038J2169957k396093n233791l047989J754075j452334
23830C009018O730149k923049n351048J1962387k355052p479292l890161Q715193
23822H418145n866710p81491J993656o85518n81957M918594l54312M0923K518512
23813I619842p589009k744430O799044k261447l02204Q297487j2766832O634921
23805E687372L237578K12218o850985l93827L251315j0440940M839207Q231922
23797G773860q625227O550452L25745j0991010P556110j583268N642888j0043819
23789c394269J0790575l294034j958546P006963J569821m343366M193701k70242
23781A0300603o219824N664662l048713L699713l716682n80583n906694L95695
23773E88177m639430J0290523l742393l126108N310820M39776m466043Q757472
23765I412794j731182r147405R259682J409575j009319L97251j620103k423996
23757D547297k252845L773684Q760596j1467110L049385k838123k406605N476814
23749F643093O66846n454546j128042Q706831p17536j628359L657159n315386
23741E430060l364828O23904R720658o388369l789382k051577J2830720j4210284
23733a199098M502806m403K005013N726641p648125O65291m466763J3672263
23725A3253625j1385112K203825Q967044r724680l006882J0015220l304043
23718G018997J070772m690275J146546J316434q20441K299533l5223l218773
23710D087570j4248796O280002k512118J5418307k631698j799166l663120K599559
23702C530540L144979n929986M251407K17734J04205k178972J0528947j778356
23694A1890498j1567311P83591M24980k751013L589693n96980k089693O108143
23686E791908o742881R498838l342203Q145054j2232224N320608J497334l391925
23678D544509M883183j0721565P341021k189578n280045P825942q01674k399250
23670C202543M629279j258371K703396n491601l719848k086849N446197k955911
23662D68835Q948607k184303k353279M738959n741016l229282j985273M725545
23654C388793L815290q237922R494751l999966o626598N302277q622908R929704
23646D443421J920718j214357M553560k327439j91545o054424K904176L299407
23638G333517l928263n366761P272071j480951J169560O885626L340382j5860674
23630f35493J0624764q087504k365878k867018O190993K43585L864818M770916
23622A1739183j449638l118882j245137o710828M449585K587446Q882769r095298
23614F039200R166339m910805j495519k526224n714916R65431P331622l744555
23606E110573n365578n36380O208757o849960K829174L578031P53272m264289
23598A463600M262218n100340J4466253r162315j264762j91799n40757J955289
23590E887387r699818J3171906j0235272M727869k897416J135113L462574m240244
23582A312099O120904r682110N413500L895299r522053J0830912j68145K459450
23574A0659856j3911934P622909m578091N323163l432159m965813Q445793K972968
23566H136692j659154l104085j242012L799058l105703N40665M774671p612853
23558E27279n917567N851775k561721Q322172J013590l264178R346066J598217
23550A4915633n758419o661674j866972J0148536m703152j743937R15496k19140
23542E026371j616279k323523O44094J386494P47529Q694426j1204355j813974
23534d59217N188574L148008K750213J30596k588477m583555J855037k95153
23526E146026j585782K683927k072555j917346m6787L151324M20970q870831
23518c091054R406952J930662m08818r9743o008374J368517K769472L984332
23510I851946k775032m907406L636014K471540m926782J1674893j4406388
23503F18785J0849240n204158L476600M456153j7832213K298073Q252295l566191
23495C348584J030662R51791M902424k216746o442881k237095N718510L845182
23487H900431K36198m484184n30043R518357r128122j403530L806864J241879
23479H157850L99983N8225j447721K577842j0627107L85525N038439k684619
23471A858417O06540P104999J726913k605777n594325K032900J775045j1516744
23463d612032J8852134j1286893l26966J2880564q222766j242388n115212N947763
23455F874204j096865k729256Q666233r950706J797406K599545k648101M450859
23447G963319K50963K099898L075135r971494N29366R505290q171025k138248
23439C143204l352101P582571m950191N8225N274338l004740k639767J0801694
23431A2913233o793645m294525P861986n642274Q846850j0539748P696373l748546
23423F299704q018658M855893M835n99282L993701j205469m143205L342524
23415D530043L247946Q67219n156897L939023j455961K114539q080591J2785955
23407A2791276k004878n551472j443509l073108O470670l762280k876556Q173601
23399H723744j1544267O533790l058846M542040L276941O909179r695787J495096
23391G181890m096555l9180N586420m514667N81580k235628P909101k519661
23383G853300m689908m610026J3390632M625223r428419Q287503j5612097
23376a83792j901989O122978L006651k904535q007295O170642P124632o903923
23368B523369K547280l853487P677549j835797p341496M255992J300803N418323
23360A0692536n323291L719655n949910L706697k647539n524035J879237M72509
23352A025859l798453M679535J3142481r969776q357213J8637077m997100j329980
23344I032430J054726p296104O372792l068320j864382L896475O070830j8331169
23336d132722J5896510j0608069M296965p078732J0056944k623056k320049
23329C487791N241939n888440K821174n30494m103180k514970R347379m022897
23321C838302n63970k268524O067750m822864k863012P76279J2954126j2941421
23313A76666Q119332n62934k752475j083366J0241709j4064330M083259P34301
23305D892162K385249N964451j279277n308158p174275P929674j686193k922979
23297B800654K347926M194339p228168K561500M75198k757192M892369O511848
23289A3798474q379692n998242j036671O879476L018825N773146j363434m476976
23281H214906o667705K69720L41519N949732P14274k009926j0896810Q765607
23273D681317p237547Q765105q1996j475679L374744j5052638O148353J2349591
23265A1471250j0083567P517184n623330L509836m062523R703975j0611402
23258A821423N8222L811680k811408J785408k942073J880406j687770P305751
23250I221639o159183l121362K258063N096854k023566L125657k832017K967094
23242H533179l631209q054842R652428p866430Q346638J923756j857480m549755
23234B496285N698047J673632J749284j199156K28158j0231510O434474r3486
23226F755728J402060k877939k33577L589471j371972J765953j2693625J2966588
23218I302687p068033l263997K2295912j3865862O278461l569403p228612L231340
23210F112493O568747j2297804k428088J4790428N61546J038652k1431901
23203g085927J5984725l39537l86126j2661662N721485l21226N250642J937219
23195H099593j0774133K05128J5597578j4309285J5877436j2604854J0050000
23188A2141463K71008j7240733O797133l615119Q925168N2505k826182K11283
23180D716526N309120o592573k033959O658761m919195J606456O765548m677897
23172F832787n070987L112406O101438j22935j2810993Q021221r982297R04M005709
23163H7253R800118q30540o432501Q739036p137065K129713l729279l768739
23155a142004J520719J784150K295305N24440M997587q509005O678896L725416
23147A1875504j023781L4749j82642r226989P169075m600784m646905J402876
23139H01103m288539J0565554M248750j1162948j241667P304192m218030P856290
23131I864705k794699m917311R518905o047304l098543N213697q37687K622417
23123I524180o467385K483310r281604Q932312m753506m24477M129833j017357
23115C125306j240265k850943L948072N880314N352220j6992808J0936984
23108H158880p358543L791596L039423o247184n008959J5547179m060569r68905
23100F892918l306200j953733L041604L560951k677588k661582o65097Q952126
23092A1183399j1297630j997530R003538j376106M77122K092895l161668k080310
23084B843710J365096k26843R82019N553457P44999p345610J0160294m306181
23076I770941o159010K821431l802850J4694751r663256k831221l663446J457741
23068B625081o820119L754190K884809N837732o321085N669687L058662q290841
23060B398116J881134O791575M344863j2349457M330111R63875o392777n481398
23052c513958p18984J4599255l403503j573168l359785M873035N578718r323028
23044C158582j308367L915524n454787K728000N049356P8291p134035l201093
23036b168529N463905L285580R007968j2496903j0454241J6953126n300282
23029D290624O225749K98024n960536o1939P534909j2776788J2706815q298079
23021C958779M737659j592190k549165K633748o408650M028499l167870M647340
23013F288150m81542M05455k565342L424654j134398K615636K079260l549502
23005G082371n112917R817796j2345263P919547J910670j307922k512350J498301
22997F950233R7800J185018r277899P717410o748334L465184O140322m807559
22989D722175o409707J1268494k292010J994049l627387J40778l166103q32465
22981A797824k246873N617499l96439l26550N553660j1017461O46702R330202
22973H958564p028905Q513759l456310l101510k923422N379866o36849m064793
22965A640400R26211M495770K954194J731774o803602N564885j1431909O694136
22957E771859q713385O088329P221848j007700n053401k57285K207547r04322
22949E353490N627187n460970j792203P693614n435249j54317L154587M748533
22941A3734672q872170o279214J5007075j0498523P494300m191513L410189
22934I804816p285196O881905p063889M116879J461185J918864r363082J433275
22926A904757j469339j227635l431156O522887J0026917r047393M655838l763453
22918D171423k83454m829274R152425j2432627J3198707m260187O296314j0298049
22910G15278R583752o254451o292679J5289870m172514m219995M001839q830884
22902a79784K46675P251213l530759O880138J95476l756676n94021J1466679
22894A7978941j4703892L868995K206619l064295j768572M789844K799709q058985
22886D048364J0347323o663598K216277N772288q450358j353463k197985P89311
22878D508159j866524k155485J355688N700993J156951j886011o201480Q348868
22870H961159K57368n642481n89788j197646N229542o348603M701925k710254
22862B661222L921353j663844m51159l666141J845445M559355j859508l446405
22854A900318O695200r51098p234219L525535J480228O912438j2823918k31975
22846g27491j65142N661795k736286L382680K03199J00164j650846P80339N080056
22837I928468n199705K530775m124351O480670n032756K655509j471481Q807678
22829A4574807j1109033m762032Q446718L133117q197339M647762K851159K185609
22821A1770768l032161n225343K796393J37506k352732L612124J940613j879980
22813G767188k285159J926935q994786Q689854k848409L587059J0568261j1169881
22805G241062P79440q12761k547419j49389N140969l489238j1524991J4940285
22797I577958M97737k35256k236971J166610K006257r307027J2942853j3088664
22789A323497O322887m15060n444092J649224J359550M162170q119287k584602
22781a745713N856706Q577097m015848K745813q592075J022021l717529M727508
22773D857980J450361o515262J1883115m645774K890429p628195O844542j5562319
22765f425123P097188L296495l646642Q960827q06030j5293489J5215434j383668
22757G014992j0339215J3738426r040851M104790N924490j0673940M144645
22750D873337j945223N835180j575486M894391q929419n022602J7035533p199407
22742G966304m925187J02992M33559k726859Q122383q862560J2597992m427686
22734H280938o055032N597648N23608n814042Q286954j182837q914954j974422
22726a252139J2431483j0793033Q228326n843416L354519J352721l823109P849692
22718A1505044R51914M230239q626896j853503n645776M441819l09384k801820
22710A891637l1839L764035L362673j1663246P231214K948742m161515k326351
22702A015350k741576O777181J150986K721781j197165l212287m524408Q203031
22694H192893m45141l689229p182331J5341994j0439422P42230Q676153n178735
22686F018412K746320n946534J0447922j0509118R631350j924676r347771J2035685
22678A3151590j0126906N937966k744570n037529O878694L564624o416603J9617262
22670B4824528j8152207l67666m856455O523479j880872J69974m67006K48k974431
22661B819592L862569J279378l184707M974896j28596n65248j5498608J4099154
22653G658430j150054q33148l943389m12905j32744L539164J674103o244349
22645A55108P821543K607417k270412r505987J5129242m902727l707769r34819
22637D391596O429706k443289n13654n97782k280425L790944j379115m949065
22629B448916n573170O822605J21524J572319J0905968r602912L975913m032037
22621F639126K240958m101267r09486o017463K2667672j5571916l406857j297635
22613B43132J2425059n908730r117111N993960Q091844n832128M455715L312637
22605A3664378r173872N972666K18055n951627q96898O716644k877023j2246620
22597d574297J0250607K072377l488438J988546O847402j4169440O984203k975347
22589B935613j13065L329551O51688L250651l288349K222134j357055m651060
22581B980108N357278q420182O269751j0132059N034642l147373M693991M484710
22573G120866j756605m309773M990584R86365q153216O383094j826460M72884
22565C907739k627752J2266978j0385198k99686N866101p321860N252493l102565
22557C556250N736713l613960P714901p510964l612150P58342J4110655j2598943
22549D540844k253148J1334636j0207888K426180M45981o294265j83457O021817
22541E830700k309451J760221O852619j857318J055227j6685l716449j635719
22533E963145n942407L193271L926547R33358o752462J15115J1995416j1240833
22525B191150M344161M69531l56269K824947m60838N613330r345066Q488597
22517A3769543m193702n742279O870102n080296J163978O93891j899038j086077
22509D496122L02677Q087L518167l870564O10444K703217j132342Q87112J246808
22500H769728m469713J625278P199422j3928542M471728K714114o152064K920124
22492C150075K36781k755263N809411J11401M129271J774822q28359r913921
22484A714218N672236Q43751J802692r239555N422305J477126O028787j2771150
22476I50410R494892q476698r31332L929177J125182N071980n508912K156146
22468G810845p888705Q105264O525948j1219982l848826P132191o432781O068412
22460F252366K855754l365521l199564L970022n730715J0200058k527607j796430
22452F658363J729423k401703N601031m89233n035340l819213j163055M068997
22444E149270J617934N169829j3151673Q074686l970833J2819970j1825806
22437C883377j866590O317844o258242J1246369j2000404R086684l22513k389244
22429G697281M172865q501413J2435524j2361849L311248N481755j0043072
22422B192339n612760K2570186j1594637l966333O180488q428849l187257P292725
22414E445902J048530j196812l020992Q837352q088840M124479L591046l668879
22406G071786l570572o355934P855643Q364236k284789r471094O33748L527706
22398E770730L786300K97847p698149N921901K270042j188078m965361N747314
22390I942546o200544k331256P205986M141021m874173j258266n869491O902830
22382G658653k410665N959591n287284m584831r56628r2819O528636M226332
22374A1040985j2903808R912081l103718J15022l085805M158188p029493O449718
22366E553170J82003L872293p39099j1477346R802704j0695053L995708K979351
22358C473731P773939P211702q153457r387085M976518Q18706m5721L097679
22350I766012l34760o360074P347484k290833m758404J595884J972009n233317
22342A704001j91754K175382q38293J873938j651666O819085J528062j7135895
22334e717140J1697907k740550P35005P347415K285884l354366k981564l9587
22326G233004o284912N416725k79958J712599j644961j494577j078130L470079
22318G049869l398976k297883P83504J1585602j2118744O915071j510484n72553
22310F435406j985284M444956j712597k574452R349757n670242l633865K589619
22302G243298m23553L947811q141658K392307k75409J960815n526955R367833
22294A0544489j923226o624405M030646l099127M890420j2697993O495007m921535
22286c305724J0740908n7440N030203j5471405J0132511N139584k226671o108996
22278C872970P861554K19157j223777j916111j95251j0403974Q577253m078017
22270B713804l148652R72192J0045883l26118k028094l415292L813412o882227
22262A744908P301584o343367K46806m07862M072071j3990117J3163094O232135
22254A2019252k347818j315100q831382O856206K475825M405732m237965j579301
22246G445449l698701J0506015j1386670l655926L701237L477616K819557m381127
22238D827450l31584K137722J106453m880337N381948q305524J6061182O54024
22230A6651334j5884557P977752l263884J1906348o362413K359889p258270
22223F126199M735434o144366M154396J159315j2800018J4219295q277695J25517
22215C298077m607570J0132524j455052k948304J16453k659298J0418277p698265
22207D596842j105472M98541O706588o667408n929486N006349K838364R5572J3333967
22198A9373857r845069n955104O858305k330319k975580Q217359j0836831
22191B506618L020169M284570l329299l017758J352330O307439L162022n372919
22183H913172L291605n195328L839432k792977p675373P461474o402073j762570
22175c22638J997278J942409N974460p603062J406008Q715325Q11062j3345597
22167d24755L718179J372421k145891O798383k18400r823717J1425726j918725
22159H783221j0814526Q564200J726911O650060q097050j413114N466176l396951
22151G468927n411794J1155722p047753N843950J053174j0731153K457803M752182
22143I541058L200071j5761370R175938k479392K769448j775300n053738J1160573
22135A0777288l655636j305366q45350m144298P31467l007292R151368M001456
22127A1703637p791792Q741859p166023K855279j1370097K725994N323871j606150
22119C416578Q69593J647735k283096O183442N933726k209751j6493561J0823314
22111G887980J625951m321810k035483k028488M474542k23106q646327J1817784
22103H551043J389416K010501J279857l053802j072749o595132N174648p707087
22095b3305J3073980p536979j580294k585586R733465K340371m945384l711144
22087D765124M904869n316154P630703p505939N710849n678924J258487k615314
22079C153701p14489n037142Q024245o299954O739923L48361J443892Q935635
22071A6594172j3392404K853061K568807q28592l125095M58797L32938j826873
22063C634811Q093438o027654K410003o504575M527864O543206r165849j98234
22055C313010N018013p489597J1595324l870837l79560o46576k963719o076609
22047a500551J5565124j5346366J2833972n922217J659053Q31298O069890o72847
22039A3517356j5980355N981186P855277r61294m97213N466682p191008m448251
22031C742380J520292K05775l198515J1076142l025122q531276q4862r81340
22023G23474L580394P306301J478431m162640o580319M344515R84230j678392
22015E995994O348042j7385073J0535878o215421J0252773k160497L860354
22008A1232050q050931m949505P439195n506739N247469R992463q388318o330250
22000F85434O799924l444358P35665J956312L193427L56224r91243j4289872
21992d998487J4649384P993689j1208132O580926l586649j284187K054317l341027
21984F859834Q059065l964840j1678611L969836Q040017o645457N578231m884341
21976E333734m312252P294936L672958l347892J875245m293081K907594m081309
21968E049933K795504l832517K825128J030543K901561r60245l05779j220133
21960H283995r7299q662159L470417Q943659m281185q160574R782122j614185
21952G664791J250387l591274M815729n636198L522517J12902k700921k082471
21944C355462Q245567j292286n855611k623801N675965m476732M87077J175883
21936D691524j202709q89335M822263j601194M39826M480138q884496J0075519
21928A1931536o533223n2855n821762J6058782p045110M17682m363347M552677
21920I144380k639656M460578j424415j1457919J2422775n343121M887249J623991
21912A1673862o674418l500251O915033J462418N732096j1327074J83849l350780
21904A114735K175384R768994k660661o911792Q866896j1101992q00159m255254
21896c803849J5783422l417015j2493627J2836974j703064q346974M526684
21889C382551K262058q9662n302367J0355028N61080K527736j7632509Q913893
21881D977808j795783L133722k772783R324095n271086k092063J0767051p665545
21873H605416l03203m005114K832199q172935R065168m49110j2611833J6055308
21865A1015896l167942M261603j0530506J3719903q275505k491867n480129
21858i48547K222489J437730Q021692j928319J406592o935594j4220988J5800552
21850D855607L465981K79743M43931n109853M786102l044550J35944n11949j470188
21841C830768k6848J262125L799564J908712j053951k442840K00349K216913
21833I694792k475762K537477k798674l124314J477127N22564K080855k314957
21825E599108n084733P980903k851611k405491L082346n513000Q957945o163101
21817C602366q976559K2066771j7579639J0896170l120503j026951M775413
21810A0637068N11737j832982N360526o402270j344687M564693m384583P611246
21802A4720748j2465031L622376k5831J532374o357140P463137P84539n047307
21794D227865l757745K905612Q516779o852745k16628L793753r104857J6566826
21786A6078860j6373951K789391M555251n51749L964592l831428m432804j981390
21778B16772L265119O143530o764139O325608j3616672P566501L255573L296134
21770I688426l004942k826923Q270712L118371q166120o344731K116966K851352
21762E703111k895581O542141j3330064J1524347k963624N27688J604405j028251
21754E684172L931190r07995J242805j0759628R88498J468759O55357J4795877
21746A7099035j1966270l33221Q656411r247359P067873r359150J532984J6241330
21738A9691633j1157000M206357m894291P55243j055574Q36466j2310762N268786
21730A340858K094804p38818m315354P713071L180534j0651376L182063P140448
21722H946230m312675L929661m097022P663525j0533878K428675J205199J1722554
21714A6952269r125623L85925n417795R203865j0040564M897108j994080j091849
21706C769256L109999p71736N47493L144775p427255N488018n909610N607972
21698G558912j731169r777108J3819198n893136Q901506m694015L5453l558776
21690D660865n388147L054651l018790P895224m607672M973308m615892j135421
21682A818126M072728R179917j1030999K563037O149110l598021K283995l310085
21674H127808j1234054K142788J899138O094411j0544453R213968o520765k450769
21666c271928K6468369j3199814M71870L765930j0249309J4888984q913786
21659I960316r031353P110881l270557k802377m917526M782443K614665k72094
21651D174398N76173Q006059L19454n324541M289236j1193808M262635M23486
21643E533092p843207P700643J302481o706601M697860K029260p865188R117302
21635G965642l385882M114585k416965M203293n835782J40718l181795J526962
21627C130776J14283J0366297l215293r754943O251881J914961j27664N339835
21619A4020133p436082n59609O138724r196421R064908j0526172O938355m54505
21611G989331k976845P622106p226304L765434n45982K330147l313014j011746
21603F633127P91068p575225J0564981L4636L763226k262068m597409M912584
21595A2264920p688569K817636k91934m995269R995225o123521q52608K68205
21587E394085O556298l253761O08058m749254J1146088j2649613L160614N497922
21579A1710437k964529k887453Q013127p058832k191642j218146P848314j22129
21571A1129147m692631N801535k616184R4612J774630l013195o759580L013338
21563D731672N402276N172518o293981L346003o529778N537541P74256Q32203
21555A2972710L634028o505031J6883757j1146508P24815k782342O030721R596571
21547B9408721P885779Q441594o824547j7262857p223654r22632p274456P096086
21539A3324034J757538J375552q763655M531768J166210p164937K36211L727761
21531A0190482L42964l634502P661160m661745n312165j748005k389288J2362098
21523A2810999J109688q433256O33786Q399508m849856K598823m708859J738391
21515I299224q423735N348464J690593L974530j0351340J472351J0673993
21508A3684080p893582l89058J40197m635389R216983m035448j177568N570089
21500A0480304M036997j0905168j648515N707534k052606P58226k627936p848712
21492d099876P256682J4357584j0454525J156524o373085L073535k934538J511362
21484C493663j975749J222391J1662725o191439L840267p809457K165924K746226
21476I154551J697146j0323306N721394p79791M436993n14119j0161039Q126682
21468G358511O574125l470409j1202005J0142782r294638R524675r07069J0527990
21460A9253962j4376019J169654O151499o198939N408218n250898Q11272M08259
21452G377008m575924K950460J488542N280792j0434251K329250O423873L395q938003
21443A905142K287131j496970L243679n2525J2246O829738r65508M3715j907596
21434I899052q422492P135652k291335O519534j8175132R841447O99092J1832405
21426A7038223j2909551K37459j332562N21336N736521p912463P694428o134119
21418B939272L817937J926788p572764M537625j332463m62756l820005O849426
21410F883060M252332l238474J712751K302428j2811385J0635007q897809R793792
21402A0631702k11995j869185M03344m678161M269250j0916326J3755948j4330329
21394b945752J2830513r94443J010014l230496k841077Q211279k652957O318117
21386A5705198j2089236N838050R141832j3617907j93325j16413K767381k798061
21378D637519k592463O698847m099142M548593k027269K231627L213637k713704
21370I897645q936034J555429O378626k799764m0838p558060R882157l633322
21362D745839j454308J428379Q160588l313305J918818l520063m983503R367381
21354A2349826l37545r935113Q274759q133436J551426N020802J528874p042309
21346C277284P447643p653771J2330374j4503605J0499687r774969M764826
21339F387469j726019J1035522j3660020L612747P902135l452266o260471O349845
21331A0188942m959983M218720r63825j07816L765218l590933m298750j656091
21323B595482N942976R346342j2057677l11320p0693l623537Q013312j0175891
21315c41006l192782R724613o601902L531929O363981r16963m798839L570373
21307G339404K871843m393992K194847l074989K3318k36872N420549k403644
21299G740464m681749Q764428Q48376o340740m121251N59799J1865995m701893
21291I933429J589243j1412801Q154741o748837K166611M56076J305580L422463
21283H866505j2213588J1387337J56144l493844P172378M306033r587620K819113
21275I412458l394115m919262L240110M491256l806031l24246P108527q006070
21267C802627J1569145j0863864O567768p40917o345191O430073l592530M266041
21259A1093152K014272j739423L269252J184973j3309465J0065185M794045
21252A7371991r507489O145129N697349o081894N452193q13817q261269Q551614
21244A8553807l516252L24688m735951J1174987L81320O738525p681495J9581166
21236D0820795k242982n577492j7051851j2706534J0410682N632008r418667
21229I865959r182512J3036105m150390l055521K626233J829114k506603k376040
21221F086345N627350m502564J837128j177612l974776M91437l51957R645763
21213A3681114p884959m13476N82181O172256j634841p997451K467476J564971
21205F537271L46788O403180j3063721M999450L392869P67584j044111O139000
21197A4478310P2021j3055652J5335020k301188j0868362Q448766p658991N238865
21189I688789M657348k603570l674320Q149444j989530K221230k994396j767776
21181A1687219Q537809l939080J0192992l807593R118893L839192Q616503j3362730
21173C0883205r772459j1847436k093042O86949Q697567j0862074M735520m247363
21165F180867L673999L492641q188832O933359n624028R281506k156212J2119977
21157B5713277k4409820L493971J410868r31437M823409q08893j204010N636241
21149A3723606m803655j0542712J1519104n491799N03499L790366L152251j2542717
21141f92057R134994l787675j433182J3286018l581764n690637N351291j560816
21133A1026172m900801k594194J4171059q313546m958999K893559O929643o866645
21125G386248P740561j0224850Q43188J0492526j3337091R990546l863522n122508
21117C905098j641518J4017935p231304m962613J826218j268493K727653m995119
21109B377857K754321M731259m457247P222360l10963n673499K295222J119010
21101A0058320m943373L197058o00631q82457n015713J1603199m82750n809448
21093G124205k97368R95689J222824O698611n367784k939252n430456P628930
21085I635399m403619N347690L79947K607777m643428r11906K248843j211692
21077I049011m010570j032073L685510O123977m589848l949429J9990090j5753064
21069I513604j026786P594309q986998K397701L152548m010201j1922925R405337
21061F116589J0437114m111491j4780713Q970215J1433472r562700M358760
21054A2861246p701402L043297r154254m065504J8892119j0603766P141089
21047A0412825q489777k402930j594308R515109k035391O633214p874948M615588
21039H779382N157895j2364970P721313J405629j031712j2870935J3686997
21032A0483599M433137k448862k822297N792010o474771M61769k963481k157332
21024D303772L837107J248448M331209L080506l480624J049241n301013q503101
21016E65545P967533l472343N709668p015946J152896Q48847l421804J310949
21008C645345M738540K586617k702223r10951M812879M01875j991498K344127
21000A2924711p824568J260501R305705q463441P63385J921588m785935Q808914
20992A3910860r22885k87725K206223m395637o554103J773299p806579P242279
20984E165732O794092m170852j900203L49814N063986m856305m745998Q134739
20976I835005r865837J1526776j818492j3344148J8422326q402231K447954
20969H801353J882274o920950K972855K162963j793689K707258n901038l369801
20961E41225J1844691o959827N662447j0776621J2941548q948971Q41271K965221
20953H110984k363394O21467M68454K590174k445762P824271j1465537o3581K104538
20944E381614K978310r730107N054349p60362J9015670j3680910k283410k090383
20936C884771p52395L714554R094261r864736J1172598q916527O37630M008634
20928A2978790k181634n108185N209136p635753P779958J441435q130949N506626
20920I859424M079710q823359j462051J2883395j3072198N486417n677664R60568
20912D234242l066725P301312m216488M366021j972483K399766l289995K235546
20904G991196n657347J1674720j0468592J791120N065219p022223L898702N117694
20896A2390489n481760L256523j942252r790359J0342810m660246l210497K565067
20888C469775J0070980p465868m08887k029351j398051M033951N274998n551969
20880E995578m325798J2136829j1516636L892311j415736N368306K946384r458170
20872C623068j147978L975011j852313K565271K080528M128803j0000780Q652443
20864A2024053J007405r794517J0012267q986678M164851J719358r462071R700889
20856A0385557k733959q3050M912867p929892J499323k550456m562871J3671129
20848A2608648J707244p862835k105583M854753o604813q96821O168562O57339
20840H526494k255064N542198Q55469j1969312L820751Q045329q493811M7551
20832D119605R281948o902725m363929N925419M14795k7368K82890K72619n864554
20823C138700K4423R265718K808152q558916l29631M750060O086910n093535
20815A2091881n817789O532004N325354j1046698J2727571o634110P19099j925643
20807A1971669M567210q929377J2297372m41080p130986M549382o100063J874362
20799A2658489r55153J1434008j9237559J1571767n845650P864596j138174
20792A6352324P838730l795314J0450578k392658Q78248M949048m08515O116204
20784C9988645J4526908p447079j0187272m042942k019070j1088360N721951
20777B5452781Q53652j328831O55052L449272m00104j4666627K2842280j4747658
20769B2109817m091594M960992J0578153k2295845J1641332M926738j561658
20762B6267935q448613P358253m796691M247144J692348O473951q481020M515363
20754B8828670Q80990o558286O304851n193960p333565L050515o898763p953870
20746E126582Q805248N441714P8799m848807l369980N4014m025275j026200
20738F236095j489471J2479203K331473o706767k787178O802414j848222m469352
20730A0548195L707506m866728l402553K989333P696023m640254J443907j088871
20722A2386558r400168J3996757j5112043R656675p994502K975968M862999
20715A1372244p193094Q105436j912178r113705L200353M320369j934753K010336
20707H855008L360320J941175n878037j028952m165667Q806259l054123m728381
20699D107602J4987456j2880307P95357O150125n804337j637047M521630p419295
20691B821184J0743773n255535Q102102j0882294L850985p777631J135203P176963
20683I914750j284410M641129N555641k0330054O754653O643061j664073l22809
20675I907888k338538m138655M976830M181396l452279M403922j1148764J3466497
20667A5858297J137618K299568j1849678l445162J2431294n455461k262341
20660H714135m603207M377843M99878J893354L941031k907932j756971O33849
20652A0791980k029886p070094J0249402o518008K89286k067957O398252j104464
20644H938511P00506l285561n152665K758360L079389l67232j10756m636218
20636A924334K734336O471095L114806j1232330L190266o242722N493645K190369
20628G643799J705150K201287n326088Q160636j508667K924319j3202945P632110
20620A0229601k832672J985851k319114J1036699m756867m724421K623393P381079
20612A8623549j3169258P712855J0240j553678m128316o369441P365641L73287
20604H864879o81743j301051n857168J5875282j5557783j998590O586504R657913
20596A5588243m616288m989033M773283J604221P21632J280448p415470L358524
20588A0305560l380457M47545M395643l675037L319574q633569K262668R218954
20580A4260881n883466L377378m962834R415281o264810j0001063R198905J239452
20572A0379724j404336m316291J0445493l421595k712912j5098831J2670887
20565F542139P884124o153751L320214k249288K925746q956343Q516706M063664
20557A5893211p631330m239676Q752922p784437P57547L217124m828119q16262
20549C320980Q011055l606842K582626q52498n737006R630617L582961j8112980
20541a181087O842560r91739L162037k595345O874884m26096j3229551J0708071
20533I163734r701410q04794P011566N061821n378405Q412847r111996L66083
20525E019446J0421095j0344097J917146k839938N5928L981664p258733K714274
20517C666785N217996L83103k426300L81846K455873l421863K944991m841189
20509D361242k781351N808995J958358N580150j2588820R046453M74500j836997
20501A0022530M2160j615858r250898R738131m252443J320234L764466M81022
20493A0249344M193181L345366n870560k760664p73350j0608534J5500559
20486A3275342n617546O041953k759689l508007L812243o155832O376228l901834
20478G562858l597803j625434R393516k279566q76420L853838L54165n4281m080822
20469H650051k011562k183284K436836R29117m383571J861367M045971N031672
20461A4376597p087404L414815m302185J1391165K157936j0083566M403929
20454A4271287j110977k742471l614392l321746n140609J2336665P472500q390295
20446I759962q561987k30286M735923p589075P963199p60304M027889L2055P481265
20437A6858641l461007j5402940N405026O667242j1183801O849389l918995
20430A813555K003539O059240K893317j0646301Q765333o211852R887855p741157
20422F823529Q479953m184270R50288q143722k994409M947292n465457J0194322
20414A0607526k455065r90943J673069q334498O523671m837039O780052O26068
20406I592841o730756P167815L323424O21886m640163M313n866293Q366877
20398A1839944p210624N496806r578050P425531m570459N311145N649126j0195254
20390D168165J270273k978743J008297K76652N203610m328091m004632N014003
20382E629534m071261K340176R125914j743535l389391K720849O075641p317894
20374I370033l308187O787754j092090j778330m231262o42824M545003n134080
20366D516017P038556J506146o398173n07403Q78375K862633L65260n2125J811483
20357A2020769m228328j869763L646559r144491J1956021p48752j18195o45488
20349A0868332l072753j671592J2389825j2810559J171625P660346j3268248
20342A266976N995947O087685n323018J551250q702893N102890m270208J1361601
20334A3070230J867557q433724j558987K661555M202785O33492l266962M467632
20326A3643578j5934800O625041L904808o240958L018023M190403p139958j131330
20318I34807N350373K745780j737533j731592K275237J0178579n742284K019217
20310A4292584p192663Q464832m039129k185267J48934n105237N173849o507412
20302C050491R002565o63000m536158O020763j0026073n04617M726939L067453
20294A0138363k037433J242717r294747J6293462r829103o53535M473392Q27603
20286A1160719o20245M141032K120747j4319700J188278J1713925r3744j2715598
20278B575414J887189M096660k24899K83029O552015n902908P494333j4371244
20270B389589J4286800j1255025K546799m291116J607354l498968P317737k286220
20262F816950K284642K682149k018278L539950l404426p52376o213008M911608
20254G847211K226687k28017K410214J46691o563404K966549J893067m940432
20246E758566P026869k733466m396148o438786N683243N977187l030867p521008
20238C25590R00900N201159o121472l848314Q917580l270573J2825972l638541
20230A1292301n601370o82418R24529N690034l667549r06884M342167j1166483
20222B24327J3640821o942199L680212P467526j1360483j131029L427884k849988
20214F157071K567938n986462K392185P7268M218812P09713n377855J3230736
20206A7989406j0690060Q14361K381837m477120O588269m207337K47613p392298
20198A254671R294467m602248J0738309K879208j0244916N560325n33902r777876
20190D568038L079439J056499L317772j0688428Q545916n747090P158022L31242
20182A1621410p967569K464989j015797l630576R007144p054732P036230j63532
20174A0297567J696831n126133k898137J166769J0963803j1790328L6723K948636
20166G295731N75325L704480o517199N59841l15569Q249798j336698Q38713n587344
20157G467078K368068j1009002Q805519K066311p48028j50409q022323J4152012
20149A4929226r206757M915632l024469o538108n01714J320164P311124l286247
20141E918851N047643J675981l442407M41796J092130p591966M849259o493133
20133A498154J197507M672144l483975N607834K743191l370805N224338l041011
20125A1047377k670216L709271q010349L922339m13205K449434M879933P39788
20117A5654372l133499l149815o206626N001536l547197J0099391q876190M217087
20109A0059059j1743236N263294M163305m90874j646243J827879N250668l621014
20101I062838j2467587K72428J0772911o200110M615902K072810N742338m924788
20093H946742l696819M818046J815618k498840j0279974J5088024k156744q463161
20085C572892N904323N92985l751918j306174k763375O846544o5877L921742
20077A2951142j293627k941249k371794L669686l297094n886841M124779K349141
20069G304143J35001l409086R003842r21374j2451423J251249J2238213K788287
20061A5938852j2812658J0565214K955525j6235128J1980057J119143o782067
20054F728938r76593K266260O828866k718635m016672j356206J1529853j1548769
20046F737042L177877J392531k533496m65383L245941q966853L44052Q350331
20038A1282042K636631j3588839J2520571n909299m050366O992884j957806
20031G925818Q141835j3972362M943486N57104Q324337p114309M514827m643620
20023H677116k448925M940124k432236j739698J328152N708691j264580p84915
20015A1983729n933098R859265K870301p790559r310552J1957090q745648m494829
20007C95699Q213167k935126L323018r29737M725349O56247J394228m008194
19999A0834651K966307n278840n284836J1320154j634882o483948m041174J2577173
19991A4974605o558405o553324J2150575n022071j5452213J7342526O315778
19984A7197471j0541591R68784K692439l319561O57272k802463L478087Q10185
19976I140623l419936Q612455p426653k296621N330819l070721J420176Q70624
19968I160766j147115q263337O083102k137061M172570k030095J780828k937251
19960D682407N646390m918082L25184K235368l73922P745780m903466L461117
19952A3900776k188286j3363002Q822709L036468Q292884n683353o138918N366447
19944A2045725J543210p558956O137000m988804L289717J37803N5021j824076
19936H836640P81927J29239k692277k267931O967151j453194Q55593m201077
19928F956071J0198919l094522J369446q664232n33827M879091m490983k961747
19920C658216J5539484q775869O41087p340860L546616J552127l358347K806450
19912H268904L50565n177209O084226J19373J45552j334543M347007q20850o458817
19903E524208M530141K846514k556563M285848j1411675J041812K587944L918542
19895A0766771k533285O774260j1787018J435021j186550M434895L434455R65701
19887A2304250o478276O601701m986978R062050m415136q117827O573666M670984
19879A5214434p246950k35518M930428j0267357r8173J4299774m004124r826046
19871B766468J2017757r174124O268141n018672L759732k62164J0683606m019830
19863A7020914j0881268J660607M041654k769629j629547Q104380n055353K336180
19855A2827938r702440J3288140j4771022Q994644j507245j886945J746699
19848H989769O191490j5478767Q537296Q99160k403205O878237l854202k139188
19840G620590m464453K805218p94792R165972j1108610m130479J1377501K217494
19832A2688441J679683j0962653P251555l314846P249557p884766q18033q25736
19824E063202O792176j2307165Q127146q15448K767076M613705q251927M421637
19816A0410402m536508Q001767j0656522l33297J692509J936327j709968Q579458
19808A3384168p304283L500258K124118l164505N037452j126059r960706R101567
19800A1592010o493623M865094L13145j888882j700205M667509k093380m283165
19792D978503Q059021n120706J175173p22745L120408p432587K896560M83920
19784G437547j0214350J1409229j550923J06975K000388k775173k453264J2691381
19776A6651810l597174l317415o352750K856930M266431J823011j621983j084010
19768I624850L588805r115787N755202j844881K162547L569747j3603907Q824406
19760H960982N63302j511327n274599R39475j751339j844627M730959M745448
19752I558274l803244N472177L62288p542299L529455L072910m849113k220306
19744C580142M397914N257402K307839p190867k378195J046071Q373643r393662
19736F000287O777441j030308k469938p889268J762681j242682R333650j0097258
19728A144605J4480427r852058J887415k662928O860958q39621l043629j140973
19720F834196p092459P158748Q010643j959100p494504o504126J6009351j0966145
19712C996604P135908l672592k302140M432813M12582j714660o394078J2991478
19704A4885915q965941l444355M769963M387302j211328N800590o797124l211082
19696F213940L194721j818456M492822L247339n365517j255911M096111R102736
19688B1907785j9393247O527442M642725j33892m439549M988124n120734l97169
19680H581485k965302j690815M656772J335021o912034J973670J3992976p610816
19672A1360957k725064r571676O631557K283644r667665J619383O235333Q497378
19664A4663847m734040l606039m009581K193163P428115K930736n832477p07380
19656H326344P333493j3397425M730429L040783n904263k066368O838029O804863
19648A5705885l317919q320716j140272P952339L809714o040990m439193M91559
19640D700407P378582j576416l634504j78982Q399551j0124184K812969o909673
19632H67750J2024586j203413k044837M053080m798552R06448L616587m993890
19624H427759N644552m895076M39420o684106J108714n086690J0988217o68561
19616I274229M287982j590469m017822j599498Q536137r119914J234737L076922
19608A0082304l728994M615925K422541l062651L882023j2708738J1068201
19601A2570611l978249L418178M038729q652072m927435P558603j0054868
19594b6503Q865305K241817o96255l821027l740931N602405M233154k993481
19586I664484M677247r421303N53215N940935J344967m737517m052740R144966
19578A3114254p867532J4266835j8506236O773314P765787j7188047O735939
19571E094314O770469j961594q521670K843003j059613J171125J710729Q801742
19563A4848505j1741064K0511303j1944629J907224n376692N924803j480974
19556A2648476l771232K898684o199664K260257J036758J549553N089225p027752
19548H484305J1825551p122615j1211346L932028j753860M146843N329974o707258
19540F923622O826618l308407j5566932Q802455L078487k125416M38773N448682
19532A0517882k244969O125062r875525J5292573r167805k447800R664972j2619417
19524E244973R382920o245492m215144O769032K063323j1563910Q668743L670300
19516A3774745n30959o835875M232942j923622k944963N096438o23886j937404
19508H307416l77226m78833N435068n418989P266290M51851p900186r7631M629668
19499A1817428l481955l690311M421692k922112L092745n562415N503220L073521
19491A2251813q429902J1792708l624698K750543n971218L079755K998613j0048571
19483D799043O705526K052660l917439o891723J4409231r262257J0156417
19476A8051458j6428191M105742M70098N001531m859557J1373508j1951064
19469E763525K793057R86800p428473P005992k470803M992301N694548j1073860
19461F263087K344184j547258o00537N505411L609631k332502m530514m742579
19453C968923R266317M767237j2906261m751753J0525119l247341n284248O411028
19445H749021O164844n415123j489983J3809536j4307775Q926754m795063N809230
19437A7451441o763735J44238j953632M552801l066806M727778L168764j2983662
19429E277187M231623L34682P496805j2343593J5680804q675845L188212j1471301
19421C718574P267296n210518P570463P48113j189326J422066o593164O908154
19413A4641658q195958M304570J635856n211020K630991k601393Q307006m941716
19405A0569994J1301292j2802906R088764J333144j3764329K772673R60288P936983
19397A7395903P85092L024268q399810m358946o621179N256885K084062j461578
19389G704697L698653L469616L819642j1620544r44417L776521m878472Q644539
19381A3670235n071966L833188L00790M24787r25305K590448K462893l742782
19373A3542288n90438J874801j2979411J0426400J776915m371011N086282l163260
19365A1602566O662458m06647o054647Q464801p560927J1273300j9990085
19358C990819J1113731L894396p74834m913418k276462K548853q628027J0960775
19350A5915833k251512j605515J918851o746432K527723k10534J0751334j0654726
19342I645022O994278k466379j741622K076393j0692374M49727J1492495n590117
19334A0167423K157211J669954l579376N883711p638266j131884m496986R508326
19326A2540113k262368J318435N966526j6191796O931565N520867J832050k883558
19318A2771834j39155O747085j7710573J6922556q192593n119210R994754l191517
19310A2083181r75930n991839Q691828l890020m992845K565898L246873q096340
19302B640806J0668586P66026o523170L103773n015776P481533n389060j931583
19294E801135Q646912j572572m52133o391775J2071008q433269k347426j621954
19286E699926K593469K349514M121189j277459m860865p902922O783644k48600
19278G257896O002114m561526M827344j0523114L671979q4232M027231j100613
19270I517079l890453L862514L809826p243893P238705R80854j6977720J3398674
19262A0695586n087166R902663n28118n738960p34317J42672k7972Q07999O261288
19253A5693675o529188j258121K465336k784045P373530j2567236R740549K522174
19245A4656674n041450L260852N531307r533048l250163J1708023j3028839
19238D303356j214755m18500J0905650J16621k235723l674757R920079j3064046
19230D637925N188655m42694P85291j498608Q909255n801374L602889k945139
19222A2436200P051996o187516q419868J0838166l669137J654024r633268j684120
19214B386477K928850N735936j0202598J3159169j0601213N483177O177281
19207A5067079n660496l216911R847662j0145398L666133j226260P42760o024711
19199C049858K189720J2807698q664092K48889P259722n575707m565926M967865
19191A1718027K143666n477389K864366j745937o744234M065940O648099M545193
19183A8017731j0974039N701356q82776k409578L87106O112505j1572911J1335494
19175A5714888l885170M671347j4158744J2688128p101897K375466P51017o114578
19167D940457N282793o971651k096542Q759046K103565l709113K120740L271568
19159A3700863j2684696J2297176R0589L002689J123992k4508710Q921341P486041
19151I429285m461597K345250J420911j89893K105378l488530j648872O010073
19143A1522005k77793j849992n769458J0292573n261633n677492Q987546q070110
19135C895646J724177m279694J1177168j263829l848934L282995m150884L408862
19127I945507J467861k775926Q740887j2524089P96204R602442k832364m025455
19119H395067J314461j908125j101795P841498j0399054j581613M247150k182254
19111D625335J3444375j0617191l598846N531457R569004o902399j73600K017817
19103A3895952Q066674p096894k859155P164308j4558551J0565818p177789
19096H000363Q29147K401332p367763N863560k646033N854539K255713L47396
19088A5538254k774201K36451j077217J682304r322377Q773143l707046j714761
19080G634550M961688L972837m314217m978982k135019N870792K934795o554401
19072G392043J691934n952302P810014q014447N65259M636417K060449l541258
19064F648109K903111n073271O256783K652121m620050Q64831N802336m226479
19056A1207491p566802O820256o278088K945228m007770k48014O945297j0200607
19048c83009O333871N008305o482735L191456m257627l675452J3831238K104038
19040A5670085q649230n845808M502984O960226o112889r308930J3949447
19033A1165885n727474l715453J7184944l532752o030222m291386J713724J337394
19025H104660J904783J19638L141814p681266m704857J6992557o412681p237321
19017D227327Q789267n623306J0766007j0973205P471643l506611k153454J251893
19009A0249561N298893k946864P243642r541750J968606l36487M095858j1823105
19001D208354j980973m22158J2874534o725471l362036P510654o488560m394855
18993A219489R725613j713610J378843J002782m604090p541789P098241P315831
18985A3881310j0195126O222549p525378J897626M196766M503240o897439J1132381
18977A7215929j7939631R134248M528503K577294p440360P090117r804814L921215
18969I282501L104949j09653k253110Q782417j3087759K159765R896951o544692
18961A1231369o395203R322546m135337n413265k922401R374832N507490j1321897
18953E248134L184911L347008p398716J772890k865407J5132128m545873j095670
18945A2779405N62970j1132394M267330M894002J473280l043274M370084K504381
18937A6675784j350552m285605k006801r59741O71526n10129j321054m179403
18929B734025L882837N624838k353450N441116l45012m616308M836450j0822058
18921D382438M447118R502545j3267731j95710Q200714j958671j765975Q657698
18913A8002426n829619r640728P661693k88979Q887327j0078320r288329N886346
18905E311817J0522495k299307p119437J142833j564977J0127378M97338k142534
18897A4475606J44669n145057N093720j0054755J2548459p34743r913010Q980698
18889A5395587j711579l817048k74778J0449552j1803006K145486N341833J898070
18881A7624117n35432j0201423q787337J5934618m939181p820092J2612198
18874A3887468l842323K455615r83811P40761n243638R00265K009426k824145
18866G099618J3618860j0182973k020664P137848j3543400Q342859N315861
18859A5768009q187239q72855M977502k403847J17819j0666043Q731153L171749
18851A0636248L323155J811493j1429034L055354L465896j773158L901060j1582338
18843A408676N141367P113141J93177j157148m386168K69710n693060O088691
18835H978386K532945L243178m470320J789108q416450J6419563l365936q646578
18827H063896Q13675P14679M80927n142665M307469M066886N70021n599321
18819H275567l64952Q232818m423415m499479P266582j892374n751985L649365
18811A0492127r130039L596418J961997R44687n409291M629372j536325M947933
18803A0496879M271449l602712J2778030k6707764J3831381P638157q124639
18796A0580781J928845j097245k623903m166586J2966685n030660j379449J870273
18788A3048741l518144n401319J1741692j0335740O452933q396827J5136460
18781A8727796o381499K798408J209848m706030k072449N725451o715586m920444
18773C665495M42598J266805J672320k48692R44133O24220l99779o401921J5807046
18764A7372225o736973K916155j624733q650896J973344O554710r79933m568750
18756F255149M393068K086926o757092N78363o957613J3096642j397301N092864
18748A6391006j3806948J0281085O0033k745787J214428k835843J2566306
18741B1124280j0927552l352983O446477j0329544P723552j040210j1328800
18734a684780J1771562l586309J496377M234734j0096920P850711m12815M319415
18726A3891975l356441L877050o883616O890711p062136P955838K948538r355537
18718H906382N215074m127869k471517k697303J989409K211386N121869q87382
18710A3260049m044172K251607L186883p358700Q972003m752239J2379928
18703B3895359j2941332j0916457Q646360M169508o139985N82473k460675O581447
18695A1416698o333580K606828j8487O566710j1705555Q448244k566350J94989
18687H609497J719878n726938p459872J5249202J151059j222941n970167K431317
18679H781035K506218J761534L847823m172915r288556M042396k382126P875170
18671A2970579n839131J1880915k188982j4509870M735633k434495M301878
18664H916527O230944p106551M824036p81649r481204J8361616m374455j5477984
18656A111280N031721Q578761k782301N358230j0076080J056777o06571j896898
18648E774919M731143M596094K073365r926432N82640l576558j488557P804760
18640A0571374o531878N090687k092685O700188P45720r950502N422768L39160
18632A0294832k455701N154830n610923J126683l043376Q938055n76121k898253
18624A0930026r25560K904546r342930J6156589q702982M01030q009948O489502
18616I900273M348133r740906Q196187m219809o93853P695201l495711k79121
18608A1710394r67584M868182r503174R126206q013900O401870j009283l778648
18600H834063n537381L968559o657777J2739816r353641J4891496o467315r266076
18592C151744P276253n984955J887489M313078m448385M255759L469840J665794
18584A5586617l237236l624309J171865q95314O027397m747127J321177o299567
18576E303503L779500L878377L540962p118418m365674J1018401m527156j738519
18568I770976j427729N262833N08552q122393O567632q14672M611006n017542
18560A1338663K131336l013341m943394l615868P590587L441447l949336K8978
18552I009072j637384J235856o86654J155303j421120N98445K179436L177991
18544A3610945l73851q670670M679328L28829p392704Q114967O258243j0488580
18536F066507O354256L593231J880358m085847M453923j4726496J1714684
18529A5250616m159554J908800l870295L494029j640562j036427L670294N442848
18521A9059749n569696m096470m831135O762841k026067Q529185k67299j2891948
18513D669160L997834J0242752k556703n469576k455950K64166k024537L793644
18505A0460790l915602M642741l566598M568922n714755P721825p637918k821578
18497C737827M698663Q763496J755533p009241K550432l566315K848770n596832
18489H182333L995763m316880K467475o025140O761845p518573J2084492j0913617
18481D717698l157794J4437615J652703j659941m598617m006942K882721Q5252
18473A0352695l021511J239260K253155J064522l295053n232822M075940j544126
18465E892060M178450P484770j2494238O203523L141333L303733n990344J811203
18457A3530490j420440l170626n758694L981504j411010L937155K762846l804354
18449H646871J276765J918851L8584L665926M426566m141232l967360J132994
18441A2997965j284322q575117l14970M905376R187024m699432l473296l019302
18433E723926P761315N903321r265975P052586O17433j0793190Q556229j1039306
18425D516339J1249827k777191n998780O32533Q263367j7815105K1035860
18418A9106850j0119988l604899P953883K78568Q15152j0218717J367390m315086
18410A263153J3053497o882755P968434o629173J11914j689644P582582L032197
18402A7810205r696857j070374O454342L782024p868764l17368m560922K10243
18394D742529L78783Q342422j202062o888294N120110N926904j182386k008702
18386A3229304m936020K475877m58160L405972Q663146j6442106J0709453
18379A6647466n470807P419053o500982M406754n898415l389841l130570P081358
18371A1164016L248090k754318j485450p250112O276262N612843q943609M31072
18363F298794O752865n338001K424869M68921j090735M008272p228116P227678
18355A3524547r596030P322119m979371K223366N271569n27983l155927K614930
18347A2697220p818323K925273M800545j183542m029220O533693o739777K483051
18339I668920R179465j5081950P725711K682607l749361M906511m452763j665437
18331I213703n899608J3720328j0091508L702177N085190k68251j648582o401909
18323G411540j842375N026565k150146K758530m163172R273337k633730n239590
18315H440959K470895k479615o44770R79473N007861q111620Q948420m047582
18307A0564021m337583L263473n647360J8725375r462821o711211M385066m86863
18299A0292097J1395202r370367n459906L330388J324381K92447m189174M94874
18291H109942M07553O811757l065594m733528J0478085n288848L192025Q29944
18283A6741336r737391M296655O672166p047198L580122k414512K684740o392943
18275H382975J0601858M010952j3710647l064044J0048359j0779293J1840366
18268A7330526r82609j0431494R346991k648104m302482L708978l254919J295108
18260A0061995l536123M928115k699919M375316l306786Q39396k680204J1840244
18252A9822034j3062625M190716J3095019j7815573R749753K207491j0016089
18245H170726M61194k806810K111990L773241p162787m34453J812944K987357
18237H913402q57158K711915l402404o743893P398112M297239j843416j278060
18229I195737n035317L464473M728327k228068k475176j465869J0837968n911546
18221A1110529j0092773K268459K267049N019547M185573l123639o649609M492268
18213I477404o929006J3619305K60690r235105R43199M325025l933019k192011
18205F336482J966548j767309Q405557K469694n898720J812293J304384m426221
18197A0202708n509911P717105n512001k056543R217120l147417M519575K400348
18189A7830984n014929o975887L825516J280064p219498N280852N32403K369557
18181A1909062l122041N499807r558681L783047L051373q45610j462083o322551
18173B932323J6247244n704415l846550K883357m775914J57911O210263J078960
18165A5183179q731475J3555786l617451j0704660K693436R259539q775159
18158H863195M839119r159516N404474K329742P03598m875305M931938m367906
18150H669339j231954R962799n307403j31264r009068M505090J803495k100240
18142G160794J651207L481872k857698k970917M996907M295066j3183204Q306140
18134A0880167M103645o982412R367587M183556j4884105K66003L591024p851487
18126B673978M551080J730870Q174960o418360k304143Q574952r575499k997222
18118D410616J794303J855342l15273R591630j3999361M258350p718329J2755720
18110A2632998n176897J236339j968611J6412696r515465l435498k036114M250195
18102A2399643n569225K841040m381253N268858k222155N965416k856848N448797
18094A6894273j6646128O519552K98749M497240k271107p78670K302580L195226
18086A4011715l070662l955097J836038M256076l5562o424383P867114n22455
18078A3962784o16769k535367Q81445O513156q557523l741244P717427j275181
18070A2348728n263833l363203P626177m63790K485284p553162N848675P6736
18062A1741612q248846O728939L820296o757445L44843N96616J533292j034483
18054H724824J051099n053360R989495j1129245J0477833l694991j44607m458874
18046E762174J733650O177281M660033j2634399R947742m339608N252739q7389
18038A6472223m001165k438774J504539K789856j1289137J4678998l686289
18031A4030251n008580M178324N42289o297882Q058359j2588925N342682R12390
18023I168908r428327N12867Q587708M423269K317367n602287j386841J838932
18015A0431596J999630l559567l273234O80065m38204J42207K628994R998223
18007A8609710j1301073J1381198p913963M35670J0997987j2650654K175060
18000A1733935M659365q221765k326366Q400287K167328L397628m824229m663151
17992A0323032k827169O221670L00114p479806R059351q767R56389o236383
17984A0308431J2918559j0458149N135435p390290n082875L933620P770914
17977A7135645r462202n08020l892915N142841J186553K654911J354409o089628
17969G521594k50192K724059O748904q091107N286091k141570R9849n629571
17961F268057L222268n434898K071972J765672R629280j4100528J2430747
17954A5852570p115451J689761N179901j484735j0016814J448701J0724819
17947A6278752q807375l598562O296935Q657234q797683k043665J66718L372860
17939A1525214L538523p730299l631013j270212J0291290r882449N514741k523524
17931E832271K30291Q274892N82994O060937j1886952R233258j2122880M524798
17923A0729609K250597k274284P362300j0106189p69444J463344P726817j0681471
17915E701279l430874N161176M153698J773336l819727k389142Q696352n546575
17907A0299523J1512430j1599419j752077L879846n994946P098791j447321
17900A1996827k446876L232626r058693J0770502P956230j9867005Q552678
17893A1136289k157857J2203729q449750q591637R000774j35607K840048j372355
17885A4473634J903993P45877l701737p53543n316207O180858k393334m607890
17877F531651N341321N899535j0137249n575471O988169L036481k129210L727980
17869A3683207J092691o818427n134588J2833505j6556446J1303583N271810
17862A5675335m784769O91802j382486j991342Q53846k296796M720715P15711
17854A2202016j517611K344882n98093n173614N127429K7849k479030K392444
17846A2326272p684852M135972k268914M989132j693867R44281L816317m368024
17838A0196317J835238l328008J160765L738930m112466Q57112P498369m574866
17830A3271391m675713P088303l832285J344835j265133o345240N431701R396p934246
17821C093009M826792P223540l420732k526020l096561O117137k972819l975796
17813E268550J2700190j2042594k338260M859150p87297M444347p761897J2387196
17805A6729385p038463r645400J2438788k956518m85629j858973l011909J1211310
17797A5382591q969405J0551801o132049M592803n891481J2394303j3888376
17790H040187L347152m07901l825241Q545353j0118664j70651P954609m747863
17782H616981Q436374j452390p556321K493610J344664J964244L851446o624867
17774A1073741O824404j1640578R872619K915489l588991J491878p084497j0816519
17766i52454J2854117r522573J3912145R92228o905898O21217n539910k435777
17758C023095K939984O054102j005338r01094N564398O24218o088087p248303
17750B962975K28283P345361m004901M831296L479685N302143q59867q352513
17742A0932462K674428o920362R387472n453797K562001M290251R94628k741176
17734A5725907l51428J910244q226874N80797J720926m914456O258601J33850
17726A2837567m053245J236153n639592L560224N452558j61997j282348k731186
17718I218134J833659Q64305k002825J0351339j5780073l143926N920444R26631
17710H187688K427673n820921N928112M556300o926775M233416K566940o263544
17702H888889J0193929j4823615P647989J224095N276110m817647j547693n658858
17694F383199K456588P24000M572408q909601K240481L422444k859164R845501
17686A7875856l171470j4061649O404113K746130o486436O760296k171308L141022
17678A1036554j073883k907901k91754P94979K09443M031184J280132m882745
17670H196009K438108m505187J1550593q488943l193729L602017Q424119j340517
17662A6682470L776368j5017815M796216k048518R019051m45065j2460862
17655D301845Q608288o193476l73347K844097j182900N108304L93242N06270
17647A4012323r003153j10703P335791K291114P358949j5762413Q196100j656818
17639A2661190K470090k974007K741498l847218l822170N557706m037816J863222
17631A0612495N793259R06788r223383O502543n432311L579700n997533M446006
17623A1187564n721084O214531n30925M105982J35624j683375m246630J857046
17615A1318733m305476r62320J0456155k65841n12653l832099p07987k019399
17607I169113O690920m836447M296495j0100956N755208l448196M248097K884450
17599A4658684j576938n227072J963644L392557p223021Q304368J565171n109636
17591A0747757p998819J107531J0174403l012320J596464L695661m998693r48909
17583A0363075N78706J060447M522345p428785L719838m555789O362474r423290
17575E199021R256446o658940J2885401j4097818O654991n353151M5437R095129
17567A7026516O031558r283927J510749j2285676J4765618j1459283M777353
17560A1082908O389075p303496k048420K745506L484080j795989j694238j043520
17552I815906O780553q913402Q721620N976225j5570302M390008m046360P345203
17544A4499451p378628J2020303j0517845L499208K956850O27536L524152q151758
17536A1079269L93305p672457R030139n200457K168642l515423Q318805j576471
17528A3025352j575504l819459L509833r355475l38194J1429082m790409J680043
17520I765269O188961o302536O762256p232774O016090n639897l003750O66161
17512G219780J0811392o064656k942012N146866n54079m262795K118185n023409
17504F449272N811303j903580r698229J4151559l338970L719792r537344J1241175
17496A6894978j090430o924382K562527J856866k10337k561353p48215N846417
17488A5626071R50545j0035666L814830M667315J468870j0308327Q151370q6551
17480A4248457o160979L652334K550936M181606J616859m853880m643318P427803
17472A8019818k957835P001798l182119o877410M025258Q25027k950266O935978
17464B0840249j601019m253004P989312m669634L462032j7139J382985K173794
17456B5307576K216690m857982P507175K440940J787025m28928K666127N676647
17448D2315270j0944461l624508q835195k843921r465893J1546134l326898
17441A4820528L429943K487196j0241637n4319J53757J027210L575790R62468
17433A6160936r307301N533796K932542m855197P12946k102740j971735Q547039
17425A5650286l155997K992701n115040M594726m717830M004598j113475l557001
17417I582968L224919j558792N117708l657495m526321k046230R291297J990188
17409A7418242n621057j389716O108066M109630j3533021J8049198j2004525
17402A3136817q708209L469155p273644J3173191J889359k611544N109342o328790
17394A1855677j474937N898525q9814J468650n255993K144234M583653o491550
17386A2638445m084942L482633k874445K01874l132707K165039R975965j3203657
17378E168205O926120M820367l870574l118526L384034l015026p183267M460134
17370G571467K846397O71916l881565J3871332j0708149N272258K363823o833468
17362A1174011M704282p188127L884131L778952l261677l48229k616738j69581
17354I957024J944076L601901j82079k035633k305693O206986m05186k779780
17346A4001616j130410J19377m482977n761365M287098J1204716j260984n63942
17338A6413129j3251902J2932596o093693j032515n52089L181818q19912l694629
17330G082803J0531468r614458P184239q923746N528069K791349K1774m851746
17322I749752P339748l664817m44899l112390l83322J489491L180422k251979
17314A1902006J3250429k2913424R876086L770978o522451Q996860j0216094
17307H144390Q221100n12387k105966K911731R89773n91591p905910k291999
17299F859141Q767575o274653o593188J1657757N557549o683753q905396Q00869
17291E185901N892432l45890L109577k588082n631843k399341J0005005n79375
17283A2648384j843545j279354m50516l251910J2186369l467495q96829J812596
17275A5457700j5428115J6141569j3049763P700668k537334k748417J2934317
17268A8470625m576976J558984m276424j311807Q270443o881795n535307P285503
17260A3003246L165263m343361J212347K627940q762634N221622O291781p563718
17252A0852486J734883m248793j449247K634553K196593J815073n466568L84131
17244H453111J1229144q985259l704681O615463p499615K980234n0581O027276
17236A5065092n560041P310392j2688063R745618o201395J694455j068739K659094
17228A0956413m982948N959842o889131O395418j495086M391898p355026L177242
17220A0158622O85989P204477j1611482k793340P802903n787578J3475395
17213A9134986n478915k916923K031985k534199J130598M851251l005742j666477
17205A1546564L303646r728711J9087860k1125164K890936J3306148j0493538
17198H787741l505496P523854p94744M220857r423043L562683K110725L693101
17190A6175678j1000853R341095k370356N991883l693412k542160L43656o228270
17182F017261k26870Q72047K813412M784837J77442q45095k633762m25984J110171
17173A1643459M465380j0394806J4307492j0897750p436O284985l550637n778510
17165F072177N120804J383903o506445N358559J571360P23551k704759K430875
17157A3450025n03562L890289j0221420L769348K59658l128744p996672J5411729
17149A4930651m633553k259303K077041J448024j401674N663826m096887O114255
17141A7842380o568545Q445705m996713p275796K383072P450032k045062N62651
17133A5797724P126087j0656769l39977R284213o023096j542803R221066j4209875
17125H656570N046675M269198J292678j704424K192989m441533k675406O008290
17117A8645037K40837M535496j548328L232260l813598N624880l602630Q828796
17109C2142750l954207K8010390l027452k7908688r180955J82473r666064J0349177
17101A6947424l42466k474221n268643N049284o834078J1061202q252217P262383
17093A7148668r047063n32649l247264O107528K541314J205640O107324m353654
17085A5929844k19931l065366m578445j372113J392299P451882j1715597J2682667
17077A6505240m713794K424482N526738o943692P572648q081835j647079P559181
17069A8201889j5026305J3765102j1311609R308824J873779r960721J369658
17062H220617N159368M337374K796562q514658j386902m780957P472666P47602
17054A4051672j1319284J1307737j583851K412784p622225N041902Q740925
17047B1029660r447189K362870o351226l311417J4203055j1771104O932572
17040A3647221J355303l730927L126057J804399j1088249R424599J10454M125105
17032A8773962r671968J708989j087252k853987R039783m211439l152900N460296
17024A4005484m514297l615391R792698k979417q28706m169694R439810k668306
17016A4462181q426056M710697j587990j462005K559124k435210R147277L71524
17008A7339542j179093K379586m550785r862301R338168n999219k502347L29851
17000E293402Q555367j649726j803454O482756n152304m291281R468444K697654
16992A9600858j0417404N274478l543933L402224J296924M710021j2972217
16985G350951J236573K504484k382769J0555555j3682706J955416P721272L75209
16977A5633985o487363J5208220j5707254N047721K866714p902556M03805M06498
16969I469770j477585K854545J55243j744287r2233J0017518p277693K047949
16961A3953227k15128m11329J235608k343834j238378L661316k687340M475888
16953A6430030p622549K138354J40709k591580O145692o697925K967664j590875
16945I319520M371579O31822j4560j3995988J3490497K892706p54569M217577
16937B0158584j774888q592593R534372p911296k164792J497601K830742n869631
16929G708099O59891M189646j028640J2401786q518756K423020j1891087P674300
16921A3618259m97483o322801Q427380m718567K817621k236399n746807K492660
16913G833863O722069M204358j0918930J562369J154074k737728P269884n300450
16905I789509K334280r95135Q14648K518100r057642N578379L468270k527031
16897A1923378K431893O32500k117441m877427M351121K342408l704772L902654
16889A4884314l787008m413816J307774K683068P512426j1537010J2184758
16882A8834506n746079k419994P01674K024545q66393p218347L368615K391115
16874A1069642n512284R377682l669095O473595n537976k751769M517807p087393
16866F880209P305242J621043K61468m619274k419602R477149p866606Q38869
16858A1478498j880254Q629029m566938n054294L518714O718879j1271752
16851G571882N522656m19233l02420r72375L90532m561876K812364K411833
16843A2453363l8888K353457N608057j0203387R207865o045415J292465o074396
16835H553121P518374M269689j428891k28956L168026o362676j573917L938119
16827A7852889k419624k481922J0152120n447663k243533N529801n622729M996215
16819B0315554L536724m68508l608058J3787538n374044j601712K855874P226478
16811C6669846P468694K477031N019876J6714384J4417820l1743553j2045327
16804C8978771j0592794j776905L545780j493167j649380p554399k64954J799034
16796B0991986J6791355r316704j2289653M255287k305478Q990681l586167
16789B3531307O591964j803184o30716K31616L53907o352850N801247N780823
16781C3504114R39240J5944187p014168j5704815k249799o799147K763947k71126
16773B1112433p214882J131795m549199K573582N279913j613238M390812p734449
16765A3376767M524235l209551o918109O969178l73294j147832l668690M344179
16757A3896883L170222j514546K73079L110003q962532L202009q832079P113031
16749A1456070J1201551o505250j971822j448232l729493O018477o230780m314544
16741D475977N337910M258459k336151N430605J191918j1861000R368484K001326
16733A7867528q089384K458104J880708o694047n163407M404992J3204572
16726A9869066K91840r783950n69849l379232l620299J1474256q975238L128969
16718H435563M684621M755930n842287n349321n18464J5007916j2376124J005165
16710I802999J292572Q924636l78003p639631O319097q942510J020894R90040
16702A1390094K001563j604694o630425O695902j231382J48056Q848239j2021440
16694G595913J4332572n884872o690134L341642L622871j687312m449599K691601
16686A2872682n76491o20805m608384O688390n386l57477K590825J864985o588984
16677A1259355M611029j066464j180548J3850004j3222178L649444n388594
16670A2512048K991178j272168m24056Q852934n043740o213874J5336329l663885
16662B3074766r815338L724345j0743291J1703756O026202k553801P464924
16655B8881563o725404L769739j530476j386452J2968096q106422O151322k908817
16647C1113149J4463351l382154J1068697J0336806l0463299j1025301l152052
16640A8959197J9150868J39658j1241431l380762R438967j2594988J1859896
16633C2331405l676128R598146o008749J5818911J0007383k6496012j1026750
16626B0548206n890566l889350P229691J7660l401673j540294l008273n459061
16618D606340M035894N500629l315895J802172l973979P585014k460178J120663
16610A4900660k381488l898160O710584M484512r28888o628784L483864q135992
16602G606308N445616m238176K610813K710577r151357O889349k319987P996908
16594A7550051r00870L126315j0473588Q273737p006012L657705P557990m398243
16586A7387085k108890K296588n479597L954159m655344q825441J1617197
16579A4185757L749678l234062l570025O773899m323646J354601k033263P164535
16571B0067474l87458q029382k050778k151642P037057k582429p275852M425867
16563I052857O554365j899792l31638J757012O85875k085731j5228k022354
16555A1695366N939742p882126j551997J188231m928844O954825P251386p196667
16547A1469916k193245O194413r434432R713752K806629m934667o101883J694919
16539I215402k402103Q171616k928986O74471R49584j674661K172938P76654
16531A4954915L324470n820951N600724m244435L278165q54749r412460L596111
16523A0421790O229138l258111J472506k254307N46453Q186851j1796546M244225
16515A3791999j861072P089480o805516K414566K122797n478610p202386J1372669
16507A5443927p436294N721000J993289l331857K527207m392713O875157n690894
16499A1708822R369481j1461565J0706199n732836K26367l119317J8739L908392
16491A5624282J90310k393814l731104K654218o381393Q951210K46657J126320
16483A6286686o840861K142167P769572o057214m768587J4025176j0303442
16476A2253497O507622j3323192m39389P876382k09570o59756O10943K992393
16468A5608930n200214k861524q51867j749191J6247380j1157339Q323601o849454
16460A1510322R450240q668836L562195m568264J802007k001509O277015j0192090
16452G171080K181566O265734k311701m562038J669139M594375N272514q486271
16444A1794398p189724J5038450o305765m693074l486986J3570336o060795
16437A2666840j535711M417421j0083157O251209q26268k754186J0625924
16430A8762072l48825j1851946O565891j1072932R319533j650911n449075L322527
16422G596334Q006189N32022q194414J2191496m166702j313585K702588J968904
16414A9322832m771411k209214K160609o695379O365833P752565o685873o88064
16406A4551898j7414j042680l151769k218583J3821704j0464718N366739k479166
16398A4366011l582945j808637J0727208l637098O061918j1302276K401096
16391A3225277r440779P340771J1195578q476443M733934j1514017K0552705
16384B7617026j2622256P012662l899421L723998J655622K949551p663381J1703922
16376C0477723K038643q287028J3244384j977585J347851k292912K083588l941150
16368C2693514J2461139q918972j0287829L177289m596942K839830m505679
16361B2862350k33449P254911n419449m578101j887943r70655P235085N3693J2775938
16352C7092380q183575l762037L88510n248532J3231018K663418q043167L570641
16344C1708656n120763J614145K732229r889742K933584K746857j1216961
16337A5508005R23613k346390j451378l551266P986416l118796L032450K402964
16329A9385618m758104m244980O80245P421009j2431158J16549N970243J953431
16321A4092853r504101J0918525r721556R472685n217022O28980M646440L153446
16313A8470250q49975k159851n200081m09901J13475j055181L483252j230141
16305A1161847K036553K912069l246849J830417L627389k374172K577410q425531
16297A0099133k399903J475836K044581Q404191r173626N052249m350959M68679
16289A1620181P062107o868159k780227L488487j000341p385473J2949191
16282A7085766j5726206R683599M628375k106903K252936N945366j1516634
16275A0246299K192984L451890r265996J0872645q863541J1313041o838009
16268A3109313l45444J4758511j5669712J357159O475282m260963m373019O284330
16260A7335457j3722592Q383304L046105M76702m603337J1339329j634970p792856
16252A2827142R67596j880541K091509q173038R421944j140220n805718N067232
16244A3375906r076233Q554673N98956j762131j74708K341838k711432K224593
16236A3371462J811876o530394j831626M208851K172107p202249O347262r328086
16228C019203M487692J4088479r406461P14038L395495p44624m633893L526823
16220A4446752J820105k335339k268567J57491j220593L945661M30501J247036
16212A6223047L043030j1428991N956561R42114r348686M694588L127023Q591775
16204B1800461j1255621K70364n65330m49128L264113j337250R613107o569156
16196A4771560m504438J652679J150807l578992N00997P13146K423329L9214j870102
16187A1298200j578412L242570M668065l308957O082390q389638n421029N874034
16179A2467223K801731k102117k540336O725179r693070J5801640p236477l884362
16171A2339411k951246N916957q250310Q449193p064k903492O480866j1840224
16163G234091R393934K409428l152423k880823o860396J4358991n144603j015630
16155A4342569o036210L94180O284534n66174k12306L174961k657301K21243
16147A4945496q066625L872800k968008Q625790r494754l699862J0248898
16140A3463735J898623J011323n448327k937494R2019J866951o41901L473451
16132A2778380M65524o064966J1158050n836763O295224K003883m986543N561110
16124B1373899j0683724p580092Q559240K833003j960001L805273m992177J65602
16116A1521023P825324k512713o787807J653960M217247m12971r717211N21570
16108F308422J4070440j3740797J3812094j5807659N877037K799819j152163
16101A2167193q127896J0470371q747140J8663725j1060063L132878j8228310
16094a729242J0311575j511632L168579L616783n940960N450739n930038J923880
16086I359684n693557R228904p87170R69000J392334N533956q752737O265851
16078A7516265k753772o980161O290608m122928m4558k781538K805103P47273
16070A0676292Q612815p780328M428936r13940Q883025o935194l588704k252871
16062A1130031l262543O195306o09299M251850q83010p089763L309111n760141
16054G281542L643764L464205L475416P003058j4902545O024296l270685j828621
16046A0890430M044248l956612P466903j885982m611919N440582m774580K216414
16038A4829484j988479p258342m618553J0332625K638636k047540n924588Q969538
16030A4932781k188958K32305n228455K313276m522464P088535J151044N117658
16022A8895722p824940N377422q173279J881196l825670Q920750J621407j122510
16014A5750098k692785M693394q928088N57556K447230Q194434J386704n006046
16006A6402497q810390J128443P618333m551239M016166o621883J310793m454296
15998F038424J1122654l178456n326887k251686J1448642m53792j1120350
15991F278549M064358j0075922J3738750q852783J5301498o200664k466506
15984A1787280O834646n678412l606119J0994260m969000o652966R776080j1373508
15976G112261L509266J687560j134067N974488j5254447P666402j327619J836938
15968A0070782K925480K083450m523726N543703p151888N814037j1477649
15961C284189J2430531m570450L552657k887043l299132L511854M851960j0468887
15953F405679J083776M158184K212153m880500L705924k126630l95733P835417
15945A7998270k022426o529752O571116r85783J389896K109277l586467k374909
15937A2569222P17005k805984P212206K704734q149890k882866L906497J407563
15929A4678487L082066M267201k797744m484638o72011k422705K858978L392329
15921A7901963j3670446J0114262R221955j4863376Q565264m592770M669245
15914A7346097q027562M721311J471139J883185n379485M222504k860830j1979385
15906A396974J4813987q59586L36722l72349l02546j201835q00177M03778j993968
15897A1421000j251499o18865O09541P287620p26834k058735m013928M477047
15889A5125347N449835j6605789K954417J521721O042353N502062j2618884
15882G371062M939421j0085999N824075M805487P399335r969811M651559o134589
15874H800540K679003M706638m50183p299652O653919O949252j5492572O655589
15866A3202534p520234J2089558p785041m275473J7060678o932441L27283L928892
15858B0095756p388162j0596272O312854O745425J460687l244112P33334L471372
15850A7590882K134788j0347260N24103j01375L063184l084381J2164622q941585
15842A3002978M185722l460312N497797n339856K185030K62651J48050j765817
15834A4716243k697427l549805J1966873k655748j1472837P72594O355394l576621
15826I858666M462639k780959K503988L710751n53663n210665R86802l01905
15818A2675654O853277q099648J1530910j2366800j329807N214485p166234
15811G311837P775094K671323n523933J861278K961236q889118J0146561m450996
15803A3863282O049438o042332L550146k761768n603998N280426k341400J56420
15795A2150214J3576107j6705269L746695k879595j742728M581505O562151
15788A9289080j4190892O249386O402110j2189521k672430J5411073j966089
15781A6332717n728124n876170J9322696r858724o974101P051405j322335M426759
15773A7374123N11620J499068p962864n577839L624263k325808M68984N484246
15765A3095793k869970k898227P080670q77069p696461P532567o583917J53544
15757F936930J4150140j705599m300981r938093K307162J4383828l125319p054260
15749A1653808P176977j796429p817781k106943n14877J0033003p324054N883666
15741A5187370p259564O668396l684919J252955l504022o54046J285977Q56721
15733A0148868L415363P765281r652101L451147J381296O8317k289709o692867
15725G595595R135222l432846k859308M97551J953926N441481j2173107k352955
15717C805559R334552K390816p975341P289742r418952M819891K764590k807087
15709A0203770m723494P292853k013295j689448l793288J4732358p504855r375685
15701C128916J0765730O622012n413882L179982m005583J827260m885083l212247
15693H007105M298820J744422p702390J3379709l714741o628667Q907095j2746352
15685E545001O261353O723978j981520m447423L721765l204897j360463L015628
15677A4273422k826754M70076P5750N921954j4187472M99638L653923M758345
15669A2638882k051934K546483J199222n65505k134951l14572o014869L210497
15661H513253Q745761j369195p34073k197892K683588K423610J056101J716717
15653B0837870q020762N402531k876380J224873j0006287O677815j196253M356645
15645A6400052q009810K912802l58877M380846L620890o109169p88674O73353
15637A2721413j230945L70998j99666j276194N464938m771972M203581m49835
15629A4832318O289069m521435l994762o418023Q916433n740003O407890n815141
15621I956346L312507l11777k028687l197641O155020J661129J481066j5257682
15613A770281J0813860J819174o01915L122241M354574j4277666J1759092
15606A8759641l372345m204090k241217Q945900M86628r151749M106719O37047
15598A3966534k933100J061634k649596Q729768p095103K59594j838673N052473
15590A4553531P151378o894814k466391L013440J020480j2821851O246690P664628
15582A7467091k603073k512624R278075j2069884L637660Q731366l895858j3018426
15574E014327J4581695j0013855p40164L455759K484827l126228K557260j383252
15566A2830369O01470k21170j0601970J8491092k949496l446014m39302J513745
15558A5778724L945569r758327j177173K404438K050125j395867K272822J37728
15550A4258039M896024K140472q599743K440768o631234k912899N224425K137867
15542A2953719l062463L633913Q376023p344635M402052p072611p097323L938395
15534H727070M729898l029858J244735J3087281r927513j558562J1858379
15527B5131430j3917480j012889P27739P379568j290739n770331J2448025
15520B3695323k0328108J7405529p485274J4782172q233793n868264O451910
15513B0419495k791022o90754J888579K160391k90655p433207J0009578k673819
15505B0598586L883939K043528n731911j186425R91537R663554L069406p79944
15497C2552270k341106N108203O330093M989669q531622N258036q833584k0311654
15489A4220305Q239043q422151K264206j185395O011008L49751l450649k566854
15481A5459264k422713M088953L332540n246436J391278M257829j6395747
15474D464968P538136J270135l638274L933015j282549L313204j938262J036383
15466A4696756j932071M449617n560120L145974O740335j066469j4574402
15459E899620K938485O362332L640943j2550548N391877M221796n073977l92652
15451A0437876N710761k680626L468728K687298q681816L511997J4497941
15444B8952159j1921727q874978R791713p803761J259253M677766p934960N180878
15436A3326343O739728j1491480J98868O555095j572003l53825K485407K238849
15428A8126982l76554J007291n237873Q161111o003958j135966m134068N39576
15420A0946541R6503K330345K620002m226129k974082J2089969m974627j192215
15412A4716307O62101j447635l808636j637003J0136907n538053K956165p04832
15404A5335321k909651q40038Q545890n161433n28690R50369j0039474P370582
15396A2722876l733867P599186j1050915P405183M142422o607285k548344J3433255
15388B1362511j1562971N468620l105073J0018597j0457291N63709L83187N466010
15380A8137299l146990j077813l172482O577620M087516k458348j992103J79099
15372A7133798m696115P70523o75327n581315N886033P097514j5573566Q95228
15364E256773O842365J013730L922941n190899K604911O332625k381681q450310
15356I950455R657285r761970P114942o043388l505041P426735N978429q149243
15348A2668204l778821L599709n170788J3959761r516041r60800L201727o17747
15340A3385204Q746522n933505p195959J563722L846014k574598j854654N465248
15332A5447994p605434o024040J2959751p215089N734674O720295j2347712
15325G670439Q585687J975326n020455r48420p77289L776580m701532P967784
15317A8528120j027986N53348j2212709O613683J0868432q106176p186350O865722
15309A4896084o825855R144583j0600405J265799J500103O809670M9750j203147
15301A5036582J403513l707001M842296j059459J452612o537041M725295Q64851
15293A7021648L446570j2467244N494090j594179O136277n750488l601816l70886
15285H313972J989922Q407630L750750m205927j0491381N000299M713271r945210
15277G533326O412882j164625K34674k192122N268032J43452m74499O74169j1173652
15268E261637N471257K021229P602346j8726521J6758494K59917J38718n409929
15260A3377148j848996l80337O674619R98841k126467q478532j988932Q536377
15252A4763721Q37064M931463j0815749O287935l223497M018077o372658K985434
15244A3411790J846283L375723j616190p95493p375749M428118m421482P629659
15236A6482659K078979o159783n313296J8369946p545440m297437N188360M151292
15228B2955280j5377017J0250001q642113J88161O966223J203914o733739J309418
15220A2120128K488646j18841l137560J140887O473837r876869j789754K29581
15212G530055L750960L705223m607352Q497544n216231o341607P108620R65862
15204A5393074l095503n387645Q28662R410284p207237P876121q887534N544318
15196A4474540k294493K328471R24766K355369l574246q405941M323851Q268917
15188A8401234m276466O1845p052254j620827L014635K696456P609639m469461
15180A4364801O672925l052218o020067R511944m469452k693237K221354m065421
15172A2470629P541096J159746j0755622J1796827n246080L849257K011762
15165B2827615m008007p774385l628222J0624153p87227K905585n895134p646772
15157F617606J2184420l916071n649539M550723n370407R774322q728108P153923
15149A6616869j475349l773773L213922n858289N256095q099684K241292Q732023
15141A6853106o306646O506585n875085k900171J1241868l630891N235595p065250
15133A4059111k496040n383988l136522J2915201l207640K109291o682504O817106
15125A4994015R52482k749815k483787l043032J2266947j8906124J9251945
15118B0282631n712564m246037p60968m279442Q40512R785193r83589L63590
15110A5289326P336281r123732o765187J1001090j802668p104030R21372M828102
15102A4580554l462755o03952M680744J475941j0886673P402470m71096P17426
15094A3432659O372157o970706r3636M937902n889207J696145m172567P244695
15086A6557442M119810l693311n425354p50370L053115r36337L535490M41064
15078A6901549m053363m885885L909931k375103m742731O700134M268434N762900
15070B1485866n752945R15635j015981k911435m70388L973463L801303r857667
15062A0167851M127741J583264k132608L37465k692682q62261j976404Q633220
15054A7185586J408836m966926L482209l446550m440250M541937q081152R417627
15046A5101317l351689j446648j67353j174905M792768N595513p749531K317238
15038A3916710l745457m186210O544157J697743M901142r896524J2963312
15031B2194873m14674j0314876j35602j860936J0924523j1459871L623955L827931
15023A6385323L759179j3706437J4115623q361655o02709R376899j972063q510123
15015A0484037K661389o858131J942058K245953Q286418q36966m435778k308368
15007A1180612n784231N928163j332597L397119K866059m571905o452665J8567492
14999B3798047j215479j6812713K150042O117438j416695M675997m427500j455787
14991A1413350n170242J2086699n713461J091806K389187J587509o315089P521802
14983A8891561R28393m864096l401843K092307j195937J249659O307927k722164
14975A7285807k80625L956368q211427J541589m057191j451000k069404l07549
14967F406568O806221J909439k094090L548728m010965K635675K121682j363883
14959A5959375J372899J183027k529498Q0405J32907j428685K886895n55005
14951A7102320m687709l482444J004275L395071L34129l673082n403943N82458
14943E171075J594579Q167711O49188k467709N884527J473098p458645L79625
14935A3393449K840497o29805N37801k57552Q753150n802842o6215M5214J852520
14926B0666217Q76710m771871k482723R551068j0408310P224358j2787610
14919G867839P330007p8635j725064O168634J521546q100884K0329134p793283
14911B5519294p725653k607353J5466918p234849l66864J0767084m049531k062462
14903B7706584K977100J53410L243857J66456L769359L477071n673690P021244
14895D2841391m949340j3877629M57642l348541J604153m583877l07327J952078
14887A9788550m69173L04899r008652J2513617j1583089j739621Q285310n757390
14879A2334451P376337M55467q411492L165276l151417R343762p306716m36581
14871A3369087O114568R38439l973410j398476K242630l738928k096436r310662
14863B146812O672190O549464P80951k874434m360559J6016616j5796425K856332
14855A1990947P906307r281975N990918l617162K612818l959148J894653L573412
14847A7110770J109863r198839L132898M020307J963875j1098248P986776K203879
14839A7231281q801488P765099j156005n764735L269456K733173m30795r38819
14831A3907167J558380o437671J679254R031917m790808N98699m084248N053368
14823A6516058J67258n013995O276022R06655l264941p708608M017885N04158
14815A2400492l693124L654763M82570N032349o413382R928508p467133j15016
14807A3810027l967022O730924o086549p69763P252074L266489m783290K055208
14799A7508098j5100277J4709947J648287j140703j807885n82666j852147j895050
14791A1487604N283498p605974p31055K173623O943481k988203K822542M214583
14783B1600099K00122j0034528J0155846j2948168O125752k080339Q958580
14776B1977364o940751P981539j0868174j994412J1860590j889529K784864
14769B2911491j0059443O782367j786830M095556j7124740L641344R532448
14762A7992193n104568q55805M779068q833485M990150L753630P54846m518830
14754A2957199J0802988q564772n574904P647958k703568M935188j0668666
14747H831423L748827k929788J110821R468405j1657975N122100K43135k599089
14739A1337859l897256L136112l315819N20227M899561K144448j361610K630998
14731A6094520O07505p711499j001390q333348J7942814k361688L410044l538578
14723A5108380j085979j179326N870209j21607L124434k938514q948249P232751
14715A7062099o088392N379596r791254J1565146q725433l35247J1606623
14708B0673138q398153K463444L66700k747378M962829p423355M457117n80114
14700A3774228L31917K478873l284800J936196J911288o11619m735148K603974
14692A4404909l313435k837898l932362J5024276r396685J0779183p709175
14685A3018813J0463979j3308301M079730J203202l725684K259552l400508
14678A0590783J465310P972754r140531j273580R524422j536100m062593N218422
14670A8758887p53966k830546P355238j2332119L335863m304524O829962o001694
14662A0057101j310155K460374L403906J93342M495777j0484080P095080j756698
14654A4154647M335515J908898j841952k529482m443839J182856L792745k294939
14646A4264449P663809K689309q913805l614192O065033o43433j98635r305197
14638H007338j146709P638308P97765m171518k179457Q230490j0121287J9904299
14630B6959229j0508321q412156M108412R479446j638095q33921j816957M316986
14622B1654623j0216021Q8045n939526J0501694k816827L404188p19447l725879
14614A2230850J338419Q142768j3311675l701358J0986855l501336N470174
14607A7654697P84785q431951K944862m061513R735371O82914o586175l323321
14599I399669J1364954n349957J636603m090552J584654p966080J4207099
14592B0786390k242563n161483M987628k241760l439503M678960q38415P57401
14584A7286655k300630L667958m812769J237520M273864l264203J72207p627762
14576H632840K218962j429959Q646865o031173k836109J0043042o721932K284908
14568A4807444n416426O416585K748923p023713J794217r552630M902848M850832
14560A3528080k465654M968058j056411k08949K998488o2149j2870160J1603523
14552A6434826r85683q77286m845365Q316229P754398o744817n525636k009419
14544A1517247p649380P906073J878020j581333N068174l903086M370799q028769
14536I577745M427381M515137L2668l917387l80623m910066M856097Q323113
14528B2524065k822199p056665Q636997j34232j5146276J2534628n174400M876562
14520A8238480j563045L673568j083555k801050K44419l843195O504883m234258
14512A5136247L897036M141451O8002n503186o791359J0546975k845133J3300081
14504C1950114L865292q653038q227626M993061L827037J576518k319962M869523
14496C1880919M294007J09940O029338n627768q82310m390720r855445n827670
14488A5730291O164846J350987l713384j123821L72015P84844L907498M8275o576076
14479A6945475r38147J188365k80223m739831Q391725j3364492J1387697j002110
14471A7588459N158050m900324M617296m503679k047790L851813N060141M652156
14463B9476122j2427455n05157j727657Q755539p997700O024790J106888K116664
14455B4822034M585989P246538J40150l09101j4719801R877302M029460J256663
14447C6929234O020375n364356j0392488n125196K703851k590834o979767O476076
14439B1676895L604204o905199j394408K845588j55395j672923k885283N107510
14431B0220989j1161816P131012J368002m051713n404448Q522964m596720j517467
14423A0510803L463999L949202p868567J1435187q07187q614026J0922364
14416B2991775j7072717Q841008J1302621j2927133O627639q192621l506542
14409H064030K659445L384524K014162J094439k089059m739532N283332m600210
14401A1071131O920858N158798m465621m353302R097790n489420k301582j2120801
14393C517851J2911144J326355k016193J330077L538732J1765j3962735R436860
14385A6093856q843465Q942862K174083l598068L206226j835874J38429L378070
14377A9656119L833166j4179101O657480J13475N41012n759139K550058R56548
14369A4369618q577275J2227986J58213q295328N045999l460331R860015j2850180
14361H478717N798039O620816j004743n957391j421945L485115p210258N206362
14353A3994712j083056M557383j379667j27971O026220j1517676R464449j438469
14345A8495925R17224m358920k05425k419037p13223N01179Q006975o110165
14337A4114533P56632m398348M003503n352647m04837J0800554l129401R88025
14329A7378014k232627R52393m787937k100700O069303l117427L948816n631573
14321A0478262M401074q75844k074505N633254n485359p944717J2580431l040501
14313A3672095L943253K367924n824741j265340m838698J921771P210199k82111
14305A6904352l640876M245001p182737J2407001q744702l971870N352734m025202
14297A1343701j687672P857946q15360j663922N481985p417923J888400k082888
14289A2904267J375199J419905m416834r17450k185478N697786O578867p585055
14281A2871207l019012J1578852j0807308O168854m32324n551491N699924J911293
14273A8419995l674573q430359R143506p209606J1215081l265041L030091q530335
14265A0698759M606329j1752614J2824515P214295q106578j964259J488597
14258A5009044P17678l871605o59844K969330M757553N50405n055080J058459
14250A5475940m842588r698973J0137034P002049r70468j1462693O158669N713882
14242A7512852n826141J239310o659211L945495Q114884l516301k146833N448890
14234A8112945N36931K386231m874185k995187r27939M10328K887976M576780
14226B0113880l813172P84801j846608p191331P142283l483344R582107n999042
14218A5289574J109106q55483n04612r297835J2846427J586815m239482K363827
14210A8298337o163641Q552205l790231j0764128J1303819p407493J536291
14203A1565159L130206M163582m24108m869717J939469l863343K308301l997784
14195I951765J0452574j1819653M811991J404671m685603N298813J0671590
14188B6086148r985131j431182k704106M73954k464001O066397n122905O93047
14180A1612221J122101j916544M567934m494848M743179p226401M729866n185997
14172G951511L535714k348025P143638p65430k483173P275429m240169n551566
14164A0517929N834853P597J578847M305440j0796897L439262P176516j5039145
14156G024402M982970J094809O076547r813526M134085M516683o574114L978164
14148A5420020N596198p760064M678912k997491p500399Q702663l758032n920621
14140F461186M148614P421971M46249j405116K029123q473566N386114M04594
14132A6419169m443614L811510j406092j56091J154465j263439k574242M20441
14124A1962107M81806j0385940P872528j639579N899358R017937j3344572
14117I863645J4907916q068642r180451N999144l572220P383509n349615k441372
14109I541914J2463138r868513N722532m343442n28729K918546k314480j73638
14101A3417328m964644N556829k783800K625052K238328n828344j849351N290748
14093A3702146j174291k279751J0066387j0786131J1688642o085952l68600K335833
14085A7098283l591568O988340j658342n402221L461446M203694o69993l268607
14077A7161032o43614J611158k680585O16512J525867m75887l997903K32409
14069A3348989j124763n25490N630631j4968623J2701722m384084N934432N421267
14061B2034081j3450550m89665J0007289N916978m397080J338075j0198122
14054A0761006N917451P709000j0913820O098579L561196j0039142L08198k752865
14046A0649603K292047P541869J36451p143192j030040k509573J882421M082336
14038A5901922P512289k222190j1224004P734123j2563488J0405282J753162
14031A7297096m908282L543179K310788o747037N588371m105992K778378o80768
14023A5075733r578190J3108321m732279Q52884j799852O620771p453300N126268
14015A7220356j752077L381607m229810j601085o653883Q419367j494244m65224
14007A2825007l318788P059465J783029l623992K397928M554212n019103j1429169
13999E228589R203515M238975r615409O249872Q468712N02866j3590977n54641
13991A0131502M161497n915565M518917o618919M815153R593165n149882j330688
13983A4205180l112862L142468M532343o419074j478090J699945j489687k330430
13975H749793P143298M71486k29600k446407K845348m556746N612640k719785
13967A4870027L19507n173508N14406p17442L556709P14516o233248J882318
13959I733285K803955N024023J637846p699891J280203O84197J299623M767768
13951A9531009J463174j460133m006456n10500l02380J323315o950824r17676
13943H169529P938851M5457M592664j3136927N854944q362026J0591578K861061
13935A8555131L416504n940496k991980M696615k255803J893297O69395n078255
13927A2964408m757818K326597j237972j388485J0003373r053754p82637M699635
13919A2773347K389256m768478J040033O93411K173819o139093P506043Q887200
13911B4555538j3768462J2876081r899071o84471n12620M173354r949411J2203072
13903A8994010J240968o681790L486042o880174O917293m300367m712470K903748
13895A0967260l94556P61645P661471N041893o531521M50732n396218R59094
13887A3519800L95444K369438q841541Q87181N467358J222815P018046l003491
13879A9035050o822716k896588O477804j330812O485493r66346k660913p950844
13871I370128J361252J1258519j1223273Q670358q782230p97095L543293l635820
13863I765132K659718l985742O726951P667075o367341k436332q10021k349473
13855A0869967M986818j0294217J0584083N674376p782101N727203n564330
13848A4201799j453979N873425L749981p476685k004750k07300J1969973q771649
13840A5880815m94205N043834P22352p957610m9996N173968K77563J359939
13832A9956660j0794480J3056143m541563m963142m6186j101751O380036j0513717
13824G432000j755541J3083525n423652O384804J486639n808754k341326N474896
13816A8532591j863291p592845J1684816r521113Q775290k428824J540076j0322205
13808H804495J1825765n817686n020434Q596169q744392N97851R434842m361712
13800A5314898J718896m894794L562961m48927P622207m672119m600342M024992
13792A7627772k278084p092248L517145R634899j0049700M455950P083439q305104
13784A4594069J0384332n699555r221458K514639K805902l423591K333673m987379
13776I300632N792837j134661J589347K987939l938688K582569p058571N441745
13768A5563149j521747O057340o156649M356340m416674l571041K635272M160619
13760A7106609l486550m187268O839336q43217N120336j1718670O110441Q042127
13752B2983144j557945m097846r069431J5934422o945739m000770l532292O385327
13744A6098870J007462J994674m204969m371560K0207977j4443130l091657
13737A3197667M16855J269524k107098O947294L878648q918464k346711k24530
13729A2113185k91579K732764p07115M020324p18500N439626j0627714J086777
13721A3047768q95127J504663R6607K335246j482175P375034m106943p85618
13713A7089455k789671Q734220m163181m578842o811284J5629863o307008l788343
13705A3015209K12977K864715N481636J750720j1805510J369379R91803K773164
13697A6654093j813304K871822R12101m828188k77026k253934j95012P044464
13689A8115016p691302K592704M123807p54955m131389J193889J737679L163314
13681A8348763M299001N61853r962318l710135L101744o87494J335307N280475
13673A8567196m617238J1920287j8717513J5005241o213271Q098110j1525821
13666A2516991j119320N628389j4923306R316789L22621j848294O155702L503222
13658A9552794p679230m479074L853624N360069k412164k466363N916380J694684
13650A9340720j19048k054900l747680K772143n293170L612178L951827m295879
13642A4166191q654094P852547j580172j853627J030150K446509J812554K642297
13634A7862355J542580l797829Q21197j882754L703741M541183l819538j3737362
13626E233573Q494103j679998J0170806q109615O692543l489372J967288q857566
13618A0421762L920114r919847J0500319k135185R109203N896271j1318712
13611A6473925m417891N079884n451764R536351j0607689M319828j0277855
13604D654789R658735L780937l666963q98753M089526k287187L90140K165600
13596A7886824J795275n103679n147499o32620J4378849j2327534P582916L025133
13588B1457665j3888821J865632R652389j3764406L833664Q385861k652654
13581A4889330o983964O202617l43626J562753n69534k86209J342181K07955
13573A6021503p556212Q007277J458236p39033L316099P93659j741973k976630
13565A6582926n329825J608396O520349K836710l227234l32348o150555k598711
13557I909708P692233k081434j1414576J0425951l161609J529729J231887l035603
13549A1096286L257625n024390K530601J9680O261451k157974n649601K133292
13541A2466970N7656m313755P739167p093891J4431397j3410779L628298m909665
13533H595398L021235J688998L380016M352695q542390K116512K849837m832841
13525A2629460O555013o706036L166011k426105R652936j0331817m391753J6565851
13517B4713560r455225p269254P262420p625055P766529N664542o744094q881817
13509E431606J6576267r908053M38147J1983950j9209210R364972q99245J480385
13501A5258819j864521N938464m536315k315854j311312k016388O321998k994112
13493A2480779O72598n903471n26339J4622526m026406o925009J212013o913368
13485D693323J0297771M398454l679653q21398J281003j18188k995819J20635
13477A3176128j904724R227852q457926L843821o399246Q186913K497969o646653
13469A3524134L903630J69274j0363043J2727938q235928N786379k566497l743559
13461A1202328N460175l224128O087345m641647o124099J1517555p778747n237056
13453G261726M844161J2464917m168841m567937K4193o06732j220827m661107
13445I369553M968842k7629L755120j4680499K0509486L413976k861668p245942
13437A7201239r546895P381746m816718k266651L910719j725407Q794449n797220
13429A3135262O546846m815457p910478Q118651j130490k850536K961697j731610
13421A2323885O183035l929143K793716n500718j850082j812199J2469806
13414B0678300n065254L556378q060817L840480j71644r548538J4973694j751115
13406A8451484j300215l615225L827384J049805K615155l07784r454919K038646
13398A3304331p040464N723164L56369L641219k551298n270838J748902J3478384
13390B3389769n825867n311830P436799P42678o142448m11709P473063l864286
13382A7486169p488807K834667L652218p6519j17405J456122j3274153J1749603
13374A6221895k898386n90229J164592P79538j644400J2869203j5154185J1564872
13366B2312900p898014J612557j250161j054052m914085J6781031j5019762
13359A0570414L429152P906792l670139m975724O858458o180151m572734P847218
13351A7213286K587977r051536L965404J88582o790307N363559n63357K144558
13343A5058166O04217L023430M00282p334781P900875o668248p94586N076149
13335A7265504R32844o870845L413479M227135m394378P041993l344435J174439
13327A9445736P05p279858O678099m945953J1659638q762295L739089K51821
13319B0786982o399187r70065j764169M164054J553239N226502j1476469J798880
13311A2919767P512271o03950k739202Q408205p556439l753305l570984J6312393
13303B6928756j7251743J881435n821229J0841955l540590J1442728o786870
13296A7694442n925162N891335m035160O532498K038092r636550J539760j1117972
13288B981283N293084J6039961j0691669o455756R488051M62731O458382j4104299
13280I471768O332853N461482j895179j0367989J0894829p182718L599775N799160
13272B2113981j160834r155114L779703l82089J617331m928284N601393J874234
13264A9360321q958742K520752O313566J092694j5508494N363779O504491k135639
13256A4552728p611903M690477O719630L82271r871848J7032309j0223247
13249A5670417K682093m250959k616173m298701L656767J058386M127515M029940
13241B0059285j1943861K535520M009996j019692N06627K271167j112980J0780974
13233B6087036j7874782j993634J5239260r181934l177259R680018Q588370
13226B7367075j0764001k488967O009256J0381539r527912k298746p698664
13219A0979580O479078k162001R323292n469947M39482p257220M143578j870494
13211A4605348L394834n113749K558637L204497n055729m968719N250743J864783
13203A5740645J704002P633145q551381Q763342j9651394O609381k976782P246600
13195A6517558n805627O832669j271877P913565n355446l080411K538690n314454
13187A2974667R02605P630575j4330311J5319740j0162721O81132j580061j39633
13179A1295993N480042n260551Q79379N831700j746177O066344n678311k921740
13171A3946679J709113q72732L495586n560868M203258m75917l752981M498370
13163A7190508j137659O730104n086021j267386k147926o592415J4273484
13156B1962689p414990m78669J0067763p272069p267404R633890k334695n882845
13148A1013670O640360m215083L538874L531264M112306r482628j44166L130039
13140A8124636K808544m721990l299777N995150o620462P284938l059568j105270
13132A5406201j7021049J4146909m055192J0900884l003397l656085L758156
13125A6476427L667474m769779M432921M145336n339010K321874n230798o317278
13117I387167N628834P24039K274000M204843j0654209J1446726q755135J716552
13109A5972817J546168J2109519j7309264P108802o250748k253721M030721
13102A4954294K49141R77737n382740N511363p990381J498977P899321j355738
13094A6361974j925680N019115m131838o53055K116566L288741n283242m690210
13086A0102371R550295K634052j983375j245590o141571M620386K932575r311525
13078A1157618J0494665q967539j583112J1301786n225834m459206K548016
13071A5266394n800550Q030759k92445J540507N968763m311353r775960K228711
13063A2854826N304938o613738j139903K452102p69913P116858r423634Q635779
13055A8417315l455996n874639R337993l753571O704611r140434L96340M535006
13047A7166625o678775R259990N72254n671308N865406o255807N649816n263082
13039A4645119j325959o108033L609645M172553O004708j1076355M944155J2608721
13031B7474554j1788999K227184n627883N615730m802763J0055018m553192
13024A8599649j0672694N367300k895197P860696m519721j130308M559890M746410
13016B1916025p433051O61352k431114J0018555o518509K919277m131806M969045
13008A9969774l951604l853969K640056j942252Q370223Q18854j0499336N018299
13000A6570045L242099k040402m295748L959509k888749k152143L369607m12102
12992A5352116n897468K500191L583126Q635139o711861m947891l722034j858160
12984F933158J7775037k312547r918405M759088K065220L147255j3175629
12977I273177O763435n036592P907283l526392M617604j6046879J4090575
12970A8042211J702208n493537l999319O653111N328361n232779M36062m478215
12962A2958103P625705n18553m571749q174m471982j446027L546012M364966
12954A7478301J687498o193573N100813L77342k497556n137770j329130L933353
12946A3419278M869843N96910n46157M316324q649255j376438m037669M547684
12938A3140520P911332j027497n562942j572537J157364J337892Q94809k264937
12930A4014004K942529k026544o023620j35146M609383Q995554q029449K624417
12922A6971128j0138962J0134997l887148O726278M952972j0606102K633334
12915A6786497j161021J1666579n641397q307862p92252K82113M407415k255882
12907A4984190j719552L902550q562721J0739653M197150l940685p182662K874734
12899A5292657j48426q046346J3764426k961973m26353J281372j0501297R955338
12891A8209398o397781l746893Q191762l068358l434477N61591k903708N545769
12883A2957303O979587l822916o89054R092736l564832p924407M495273o031781
12875A1491909Q894513j0242573J604686o140030Q369501M836030Q583330j9458855
12867G938511J7067760n192607Q120850o053444j6047324O776683P109792K121706
12859B1841927j3650038J2018450m628513l69062l223912l438387R342094L147470
12851B1040029o128307R720219j410331L584732j6523099P702017n979240J154593
12843A3160613J542195p08938P855677r846068L070800m536311N078820O830129
12835B2446917j871814j1222147P921158m838104P940867m122044o496724R523884
12827A9281993j100369L104997q850228J4348516j3525480J763580m880124
12820A0142885L154537l798299m96150Q758117M263565j2186940Q616670J080548
12812A9534933L78018N78292K173272l523142p357128J0048498k563512r363093
12804I906138K551342J044543K249418m191599N847751L708731l547241n851649
12796A1717434M223384q08239M257512j2417636N158038l492780J3945648
12789B2583361q086304j458085J930555p400027J2477662p364778m655824O932956
12781A4959516m120114L054974m381736J444844K741911M020595l562964J1307607
12773B5464633j1671712N955739l351730N143423Q8878m208907M557616J88917
12765B2166857p900785N19257k530120R210177m770516L667390o358905Q501658
12757B2505013o107375j902067J14290l967341J2585737m035186O57695m075153
12749A5775613n94160J0484547j6578285Q788083r710900P630228Q08928n484662
12741A1119392M126517n044936P688340k473739k386916M58398j505895k625326
12733I355835M509247N939714N988379j1109996k350032j767582N472554K764093
12725A8802212j305919m069242J3007329j0640643K366848l94152k640223q65989
12717A4260221K26366j289476O372008l122526o889978O829495j0764360J2754108
12709A8375858M180185j1616083K561274P567195n304431j16127K958195J221469
12701A9827535J120816q134957M517757l055331K397538K45084j924964j00139
12693A4893339j0012789J1923336L874927j1225137J1837053j149354j1580053
12686H561322M165152M559327P651885l262113o436898L096660j008919o262069
12678A1064347P145288k165930q869162L408972J1080178r222370N791313m581057
12670A3651579r69756J537328M395789m758828J488305N33866n590323J965276
12662A2253236J9095J66384r50044L574835r41993M932415r844016L732708
12654A2942620L95600L403662k731878k201682L39486J1045110r190617K75800
12646A4278101Q699227r320471M333214k72576L391494p408314O633988L23110
12638B0657773o340003J1250217q738250q120070O244378j943600K702230k771749
12630A2940926n39673K968448O4795K51450K208408J150553m184094K729748
12622A7590561R07297r06315j1188022Q143724m397315L024132O712777j9523540
12614C63299K0413680r853229M593566K193275n184592J2122091j219354j0242080
12606A3186656L404269k304447J2447899r019994K295456m839070l770843J9318
12598A1419244O350799q09972p577648l69965J0969326n860529J118172K113574
12590A7353001q19211O215622n583549o766733M064976L103465J119285L14050
12582A9000906L141629p322253n848978N643390j610925J849028N720193m865935
12574A5707055K929150q02003N079967l768444p776236j207128M45465j100319
12566I507507J4904469m369255L478470o231337j547061M717677o245617R10265
12558A5125118l663073Q914264l926789o643908P45092N371244J829541n841721
12550A1909768Q017906q490328L976528N109436J574751j2084028K575560P192818
12542A9782411o972471l297871J543839N378045o275496J2661308k77674j0717570
12534A1824521k68484l020904N155593J1216281r441499j3362513J9108568
12527B1211563p590737l538911M500396l835896J2844126k489920j801292q437215
12519A0862114J0453030n828155j0295020R204578m007279L428698L108666
12512A6926632m9400j398619O182052q911435K312874O644951J626047q427099
12504A4906003P636754N69793r077234M325829M369839K65247n202402L13340
12496A8107169j593449N982031m682595l278818O433944r888401L196652K221658
12488A6498191p926361J1982784n029299N880024p012549J291267M195231m171647
12480A5707641O282624q037389M067590M334712j0041640l11596N862793o537949
12472A1326786N801075J448378j014349M999409o547928K21024M461855o966383
12464A3729867L924621L244306M251140q579050O67488k457443L144043M410501
12456B2335473o703202L63967o85597k004548K842681l325337J0179124j961640
12448B1040921q415310M2012Q712929j079129p677676P037441q947402M412284
12440A5126070j56769l647243O296147n331655J2847875P35369j1748899J429785
12432A5550680Q722322j1013324k977593P457061N106658j2865027P551907
12425A7532684r409257L741733m395324J3957192j0400066J0194861o265961
12418A4955862J0575458j9756725J3139238K881128N58512k575459q008456
12411A1769558M071271J2197343j3714783L415412j006238o46292m065680Q454100
12403B0474691r152967R613003m289158M422986n158332n180007P341141M68848
12395A8540205k848837m278972P497794m463348L328689o53628j938079N526880
12387B0710704k804377j936226k821057m061297J2317658p262567J0951620
12380B5094458o033604k2113N617890j0286642L686111r775308J3483534j1863426
12372I900900J1246667p322382J074191J343182L029034r223584O829550j4017062
12364B860496J5133947n989232N518743N064588j0782380K084445L801684k604988
12356A5087303l049109J0882544j1427292N871866m310889n336461R336297
12349A7054259r595616Q789690Q198712p604347p299436J3785078o452280J908832
12341A8784892o962330M215900J0692636O64257o992108m491001J858460k902038
12333A4868668L429229l852056R235016n422713n146376O862644J258495o058339
12325A5174568P05819r77299j830640M079230L001915m303752n621769R30876
12317A1158948O981055q748816P112328k972472J789856q866546J0930475
12310A7384828k995933j809578K960278M112058k474743J658903m436239J425324
12302A5824898p051536R007057k291049m025101N10004L462448N012718o61623
12294A9787816k517144k801756O119562p473528K333457R184157r922182O449357
12286B1159739r249823l7864K792546j885051m44490K162784J0857078m257938
12278B1096981j0433502O292379j314332Q264652j3679921L841885M342604
12271A8410746M33231m519827o49465K759252l610719Q907519q484563P476874
12263B0723048m664812n420294O452004L905981j2744415O669394K656191j477179
12255A6099918M669592p717364q47898l772719M638624R537535o456963K778140
12247A8928865j933213L428497k463851k546801Q892867q967929P04281J0379962
12239B6422678j0554860q793422J350836J0534261p618565l475933M347374
12232A2212369O094741o604543j514503J1242199m90849M1808L77846j153186
12224B0205882m527570L165905m192280m426799q89553J2852173n437898O717068
12216B3466928j4160610R942109J68434k257874j027139j646631J1582808
12209B6068025j0217677K661212l542126j369207K688509L664P711317j0051327
12201A3952390M439967p079168P45608J849711O61391o642130J8326639j2013369
12193A4241039P108192q705123j830270M262379K787819n620010k442825o832838
12185B968363J4088061m825274O162728n409455R428913p866867q83813r458045
12177D204611J2341972J399429N567104o822091j407589j075405O799114n296223
12169A5710922l144240N280362l644140l120620J7831586j3437219J44341L289104
12161A8910096r497340O964596L567940l179228O40072Q67759l728755O362298
12153B0907438o145898K228800L219828l423514l526571j827699J570993M317670
12145A7321047k091544r36310J529636Q951369j6100299J0114531o737278Q97760
12137A2948912O573088J965720p050090P939667m54120p899063J179364m002460
12129A1201018J523241M891495n798504j058839k913129O364768M221265l44971
12121A8086344j0225307J9321534p909672j244503K100184J770168l905759
12114A7992989k938774m43817J1231510j7273093R529800m891762L786904l853938
12106A3139819l330786J1778016q265901K640609P435p765054N028268J5520398
12098B8752804j5010425l887016Q116853r996949M917573N472549O18745j205165
12090A7778969k375362m039226R8738M716229k830746R594756M59292r366985
12082A4035665j701439l175048L830758Q951603o64243j140556j0906642K877871
12074A2107969P998169p208921J1298258j0686960M415252l720846L006198
12067A7209119j835711N830483l647944J119480L398242L666574o787965K111146
12059B1063424j506254r422282J0130833l107949k377058m195155N796439L816783
12051B0198781m905219m643688K910753O499396r293607M774502Q0063l897867
12043A1723114K173064Q882408j0006129P715332q07373q510827O142973J980075
12035A9292637j795270m68509J000167M719682j561257p052458m239404Q019207
12027A7914795l768932N235864L187796m348816j148779k236005O180207r711996
12019A1304134o63814N595659j0529021J1189175M585618m924952J792488j4333738
12011D015549R956924m380007O971495j225000M961994m274631N958621q880714
12003A3104231K1500k458184J5508920k603471o539485j277824j076107l981909
11995A0697671M164735M815333n865793J1296806N12919j2000135J328290O862604
11987B1812430j762395j0956540M972280P22008N10240N009597k509861M353986
11979B2151745p262807J386315m69250N943368q381955P245178l866249J273683
11971A8020028q028171k082487J1067581J468682o111134M683795J364129l918051
11963A6464372M33124j644802L766158k607203L04712p862709R853390p091472
11955A1615570L805797r95913J7527674j7420827j115837k650037J0094799
11948B0861226p851809k582796J5625873j5055508P311410k646492L388054
11941A9049958P527637j1555953L456493J1591211l013240j1280296P195038
11934B2970848j3575478O477744j947370J83842K52630R479451p520791L042179
11926A9363055R48098l512645m707332K854429O034801n876877K14181k412977
11918A2904733P255983k727973o271882P372558K353539j970787p12722l602Q87127
11909A9086974k879865O64014k746524K126475m115126R9758J0368820o330719
11901A6273807m75486m729237j374740P521045l358408n565455M912183m28126
11893A2775583L007272J5138L578563o273448J0896235j3373801J937781J459606
11885A4022929K034234J21143K216060n142353J072681o010579K680322P379357
11877A8373794M994266l671017q847475M249016O550865k441606O1351k71610
11869A8997584m208371m583734J3373362j3679229R044640l580620L381830
11862A8745462j626853K012745N01279n147128Q295308j1058597Q369139q76754
11854A9214601r308384Q740626k951674O093725n025058j914002L067908j870554
11846A6047188J181684P805484m513222p851738O257653r93447l200289K631413
11838A7364726r628156Q978301n546324J6351912o687530l139569K982617o632993
11830A4042984L492267L956300k429915P403937q787883m298231j959698P807502
11822A9227263j1076978J0354170m769111R34523J945472L807893J300354J601114
11814B3324700j1533158J1064095k417113L74363o677667m05387J008730k706564
11806A2031999q3784J1333768o341391j3816223K1296574J256760q362976j281687
11798A6033040L572585K861533L351520l727859n370310J901273P530713j3347268
11790A2805227k14998o03328l188346K962643m21310J073547J133583J60988
11782A3708006l2974Q848788m973824m598824P031195j911586M657278o376344
11774A6351715J026572j985063N257921n722851m416175P347393J1538595
11767B9398107m163940r754257N945668l739857n216726L892237L745284m076731
11759A6029785P998826j0150578Q164974m593636n651364N955179n686722K378050
11751A4444514n163920J4076822j1661952O307366P635045o677844j0036920
11744H923111J3876659J735329m627607n547796K53439O663966l601764P03287
11736A8378624j507629m46850K905069k200361R69107K76345j306236j909134
11728A5158935K109791m288793O848694k715871p037194K261417o01565M381704
11720A6117118k161473k411473N714968J100920n013519r93145Q981101k976590
11712A8357907n443575N909080m85123q290680N375203O373806n366424O968486
11704B3398680J279791j4323362J0781964k572636N854102j303275p258307
11697A5856957m841497Q064507q315362r311l836157J2195964j279078r038469
11689H797554J46454M390252l105479M077024Q061645n228858j483932M302470
11681A9957130K14300m740281J730999J350902l685362M825535p306800N857085
11673A8203508N234520j0861835N938553k294303L992573r42202M04150q172282
11665A1502682J285234N46274k482932Q036815p293858J345759R655073k393923
11657B0201124m81379l627265K070733R4670R01027l25680n023653R359331
11649B3168908n447137P841816j2125334N491223r170580M869510L411550J897313
11641A9937269k552732j76346P57975n805095K988801L676703o442755N135175
11633A7518995q322353J6283854p643137j783502j414430J1073334m936409
11626B0776352j1626179Q94192J0804841j886585P073461j0616457k637069
11619A2782556O0517R877594o816669P680302o692154O794394l207611j2675183
11611G803746P711903j704435L185941K41330L676042p481207m797983K942168
11603A1577505J0269732N555012p860564L388853j0337613K231757k442105
11596A2382577N646040J784335l84867o9502N536227o464304n831702q765429
11588C833375J0511025J2441368j0428236Q37171L257032L298228k7416O07929
11580B4330476j0111095K45645P153749m526989J1725611n303173J633496k278237
11572B2869483L27347M880773o799850K970406J173152M148881R56797N749473
11564C6276462j5854263Q496261J89833O355341p122457l50222L792723L384475
11556C5168153K196678n673267J1167935J635426L812549l041265K916110N363146
11548E3545465M645091R848587N973513j192715J1468832J8903403m933189
11541I8258987q26212q265460Q247221L9194632n7574291k1250514j3411326
11534D4373037p217404M757605j2612405j420979k785562K390621r299949J718400
11526A9903364P183909L53819j0017127J958995n606750k005128N170779O616125
11518B3557986j0659863P929869j2130812P993451O369229m945369k788204
11511A5326287l405949L166797k532843J2672242p521888Q983140o416885n068094
11503A5202807M499116j0481679Q570122J975621j234145q747196J3762106
11496B3546752J345449k021224m309938l684572j086613O011677Q427395n436708
11488B2792218k849620q683375P247269K518468m310273j012479O156207r740263
11480A2118152J1019185m352070J1610324r300021k899499k200825j1254290
11473D740956P993720K346509m478703N30452J4986911j2697504n915058R681539
11465A7188822k997005L298746J134887q759755R972037j449751r537002J2207107
11457B1058086p91057j086557P631897m289997J365157n789104m194739J1116535
11449B5020221q165581M1330l202834J1753033o314249l402933M750755J099586
11441B1579328J646648j844437j214155l490822n78091J116068j923535j24819
11433A5166185L429354q526305l08225R054813K493279J541742l979212L227445
11425B2099076j3121302R845439P409857j2862894J390536L923697k94767l263488
11417A5126154J799372K82336K464741M046217n735791J500469m765787O167793
11409B0885504n069122O915431M28117M620771j0183484J050664n711668K821160
11401A5757373m202569J1328996j064410m757550O089111o247210K96479M436772
11393B1636992n889693Q307461K34812n122072N712962m511289n220815M833623
11385A9981981J256976l437353P739013j0420553L751448L300047j348137j291804
11377A9531618j480952J535942R047873o614903Q959246o427490Q356961o732159
11369B6176136r03985L717280N207842r799272M397212q016473R149475j4335109
11361A5593106J529984O417052k11432J542799p76265O929017l535456O482752
11353C3971557n541110o10483j2204955J1871334N124257M583988p023756K36532
11345C0407364j185226L305527J98562J0347073j3442683P065466j475271O839471
11337D2060283n660863P255843j2408930O768553O461479Q322697p846659L97785
11329D5350188K845127l578470J3267664j345285o147641q54488J1199394
11322F0736489n816134J606182N531506n576824J764510R93052J3248548J2902299
11314H5389628N973418J9511474M574972R315993J7059627j083895P122993
11307A47864210O178832J1832255J7197395J7561109L5700207K8036176M5367459
11300C09737643O1640484K8993801m8714543j16939575p8053033n2465215
11294A04199562l6951138p628977j3179848o544881J2533403j0188258R23471
11287D3163334j0788900n129064K398266R79389J141930o345744K282505l161718
11279B4539998J3459822j0190610N66600K28348Q469222q84156o895642J369603
11271C0663185L715231K458580o438748J2864945p920452K310865Q821411q070427
11263C8404590M125458m440002N521861j828265J589431J0990401n751534m567047
11255D4044893R648948k115250l368259J2876459r646318N523807M126405M708038
11247F5798723j784320M165417j54267l430525j718363k493165P365585N859196
11239G3608281Q061736k50704J0986893O886589J9219723J3609638r47637J3022981
11231A44197500J1363816j1516506J2410523K1996462K9985332J7537677L9904868
11224B65879672L2919043O1633837O3931683n4397825j05866642r9089388
11218A65010380o1692450k3974699j7886475r605608j1051343m115485J361281
11211C8045601n237536q15642q501372N664167n1075J391652r885298O257314
11203B6867811O610470l692445l725817R496003k812346n298811M540836j94620
11195C1791081k852229J32420N03539r674885J6046725n92436K204500l057782
11187C4500933R352844m988190R06334L49068L628962m931328p795325J0366623
11179D1389921J392139L386205n617480R379307O600191o584774r64434J756570
11171E0737645r13597L575464L565736N651576m556440P839178J371283r451659
11163E7819186J7593701p820748N411953R205482J4101311J0825819Q371138
11156A15507842J6254804N317758K3632698k040696p596289J9714408K3887836
11149A94678361K3431267L6286340M6886570M5256262M9139487k4031878j00848408
11142B70798001j08141556m8282827l9901165j4369826j2756247q785228j150952
11135C7410200j0738991n42389K674547q142112R274861m908006p992891J1186544
11127B8221763j0126058P47815j986800M37966J657466m845487J1942556o304731
11119A9744490K044615p364225Q946697m84318R59624n418074R557682j4108240
11111A3878251J0271923k63092p748019m90702L155816K220321l907001m63961
11103A6653536p585155P800493J342530J44009k718990m400548M929720K365790
11095A8531385k600698J181546k66934r71709j756507P565056l011459l714624
11087A4956056L533471m598190P911358m641058J138093k419073N552328n969552
11079A5463433o02198M268722o42239k937541J25292K579759J0105717m227224
11071B4133721p771478k648421P291887L800299q749922j030595M250854K164290
11063B1440635n060996N407496l078542K899694r066174N493778j965728n771900
11055A0298263K497760Q521844j466343l052772p423620J0625240n294919J2407134
11047B7112587q558053j045647J8834o555155K917990m05309N344383L02736
11039A9132366p107015K103926M464173J230649n373216P828067n726234N937500
11031B2490216j0833819N177016N47246M248444l071745k792533k660887L867796
11023A6971734k8634M203173n444793k375625K338331M377018J342330o907480
11015A4476054J118283O848830k099051Q773486j6157765L325881l763273P219750
11007A9742195M187684n930570R84735M048213n876590J461531L09409o731023
10999A2195584M354789m897204K110221K373462J683996J124463j809901j081372
10991A6054038K942242l20182j1912675J3412024J580205n234086M296530o864585
10983A3953511M117892j631299P046298p498523Q85909L061385j634075q211167
10975A0089931Q836605R210411j3888287o496417P467442J1604538p483509
10968A9340714K352109j4946289J8874482q000861M199675l568344k284912
10961A5966574Q104679m168994o588787j98212L941783j0654741R252493m367706
10953A1287089P073965j869680q229510O977596o272051R840310n506341J415063
10945A4716441k860992j866144p59845R815025l199341M494690l980730Q527560
10937B4886664j3618352O888091l2917m751597K134893O310327n559677K6371
10929A6283803j752497l846663P244976J68027K489797k256525L512764J89118
10921B2032800n212471N555824K804285j0625132O404670L173539r202843n782122
10913I148550J1063459j0559769Q834804k050652K827464j0134638R307274
10906A8436492K934980j264206l321310o56474J055445m679454L936077j237156
10898A5204394N306090j300136p225778O348079M101500q090733r79152R574298
10890B2938562r102222Q36090L675992j672762J0539135p035276j007459K264405
10882B1436465r458530J951979N630657L357937m047072n023712J2791972
10875B6639696r079207P074507M107288p422828m600786L540830k15841l298983
10867A6744676L781960j467644k866837M056379N89492k400209O97633N343384
10859B4478834p445455M659140r285575j493701k54171P858826K979069o671864
10851A4825103J4830162p108056q05573l376443j627876N321433J627196l884771
10843A9801175m941866M817001K111600l047858o055962J0138461j0990882
10836A1831669M685867R20615J680962o341196J869541P741768r94119r211940
10828A2183167j606456M397917P390068p485470o72822M344660m61228L528723
10820B1618559p707145R14534L066401J591274K863236j247688o099747j838881
10812A3160543j164833K952806K694213J220874J920614q856084J653439K347682
10804A5929254K775117L817046j1939232L619060m05777K764159M33001k78376
10796A6714252l141612r35764R843199m452590m312590J1472511k960632m729660
10788A7497114n325952P863669K885309O64648r520747R958434o295914K209372
10780A9935933l108591M528956o834219R54327P285799m348731J0336831n904587
10772B2845718r783328L709630k379752O965049k358691K341803p769808l985844
10764I584777J1958321N37109j2036409J3588817l417170j073885l19433p11788
10756A8110339M297821r812709K454034J754248l377451O775725M65809M926857
10748B5594673r609925J150819L072230m849256P81167N878822r377717L23624
10740A2964437J1761557r535127P534435l123533k539619l729266O465166J082922
10732B0880972p136857O34511K866140k124839K309838N113836j813339j029988
10724A9700274o175060J617726N096021l800189K245045m963212J214363O708951
10716B1643919R68368m412124l105747j2212829J6031742q062562N535360j774870
10708A4611257p51636l56702k419038J4536978p033673n887614l500950N152838
10700A4351460R340300l206242o610681L120292m37219L040037p206142K1812870
10692C4204675j2985620l865212k237028N502856N07408k055215m258367J740415
10684A6553912M976967q987875M780005k041438O342735l504049r19308K896946
10676B0097895l619827K011058k809382K21456P603571k406833j622950J261326
10668B0736314l634631l741669K436533Q929030q420361j0619524J6818413
10661B2504105L155482m546658l513746o29580j918892l552491R246621K843464
10653B3588305j0768986O543061L014775j1193904R796010K031922n289371
10646A7721812j161507M473526r211124M874826K615633K227697q81451L369691
10638B4029103j0738757K603493O58344Q15730o962772Q200635M006634P86082
10630B3398492l689883l504000N123353K941138p051035M323939o882606L762301
10622A8421699L429146o310653L097902J792950m753358L203322k184167o983011
10614I713830J3575775K474779n176013N204252q516584J020838J88813N89315
10606A9075005m516340j109257N131517j82123k575922P44096Q141845n437566
10598A9271255P915162j3742549L156943P383197l926339n074857N572741m638855
10590A5916698k920309J303141K267705j482107l433209R273534q190058O308354
10582A9043749j622296o399429R397364o560187J796168N881752n096474K230577
10574A8671224P25087o915842P404665j0353651P434537O40369n220811K888571
10566A5274149L600713Q130220j1804003M630705j478066M772268j5339057
10559G786929J1161599M191142j670440K5951j0909665J5010731M423357j7227015
10551A2792589j344232P977932j6532862R123443Q941234R00244o07759l881455
10543A7369134n2958L425091p003523Q312630r274192R59588K967085m162655
10535A2540200K896983O698955l075798k383736L09608j604297J829087L821864
10527B1032866l016262m760072J0582943K232261o948286P512986m767418n275852
10519A6593166m560935N388713L073436M194208q024976K0967826k9237247
10512H394191P833524N360178j6354479Q559488N680411l091576o87337Q84781
10504A6579181k792507J0683324j5740432N064548J41197P741777j0612820
10497A1064268K092297J581357o99633o318802Q499069N503910n037094K866526
10489A9551898o999426J3508033o877919k651085J003160m973884J2506032
10482B5066809p327910n221070J122652j349800o65159M067561O684570m196397
10474A8181256n554852J927528J791525Q86629j344008O894534l421534o850271
10466A2510807Q528252l134849P16092j415502N789005q930604L92886l842681
10458A0613406J0235027j654040K349292o02548J0072861j4276192K216653
10451A8954459l27817l236653P902514m57207j0779742J596135K072244o835908
10443H888025P419411N011012j2265440M582359P054683l78565j49930M123051
10435B4284606r230991j173968J738192O063157n085986l46703K35110Q601440
10427B5084857k088044k476540J62416j246156k283472l543321m386609j64618
10419I058513L892666N121181k163611k119869k044227O073348j982007M596346
10411B0432340n579812j696962Q186655n431168K340299j589959n472976P831049
10403A9019466m201482J747526m204480k251519J1681771P589317j9622295
10396I758304J0905379L178110j7384568R834128R799428n861192J900684n150786
10388A6979487M298110k674285l597982L209507Q70346m986477P58335Q670282
10380B3527323j4079129N686747J365084m407317n64292J5104805p250706Q301066
10372B7683581j1207487Q48877P649721o581902J233158j444292K477365m861311
10364A5797710n973797M50526J7971731l744415m888281o759291M428021J375409
10356A8657613n130956N253356L883624L369137r926355j993967O101064O90327
10348B0903843K770415L474449l090745p578379N555850r013380q9478q32595
10340A2099980L498329j907602J552921j943298J6016521r102289R497146j3355233
10332A6356475K088699m627296M455069q56288n235528Q979509j839797k024484
10324A7296359k319252Q065921p338886n593976J5574241r898617L279785L826211
10316B2891786m348486n064989Q718311m336502l452287l642041Q838302P12577
10308B0316671j302262L363111l932441M616310p961193L761059m968021L67836
10300A4261070k988178R186811o075529J861778N239167m762399J45842Q28492
10292A7697054M101775N190780j4015648N889256j404847j184124Q342033p579198
10284A7037081J593648p815531O899851l809584M414719k235844J254950J434669
10276A8773959O02869k643673n139341R123447n251911K498354P66847J058046
10268A9788597k434964m45180k655734n085909J5914102q326507J369147J986027
10260B0109579n98895o48774q440142R413335r482215k795052R196352O390646
10252B3144834m756228o794734R554037J828753M289658o666166j131756o607862
10244A2860536R882780m006279l295362M998579q499362K850326J1865011
10237B6656229j0138364O048974k589401L642203p331214N189618k192831J88963
10229A9474177N780882L058337j5899610K306406j263052q91358M281487r657860
10221G189409R952213j415244L410187K523063m681151k434739P271554m31991
10213B1383301k0465498K2769878M73281j5236241N726482L935553o224050
10206A2362706N088721J37691M55614M645115j783358k648833m284576N369725
10198A9342805j784345L645147m219851M647517l164169M209258p883141k65332
10190A4527889M261011n669630J2544107r826865O240934p695775Q236567j818544
10182B0799694j048249P03611M562394j0732664Q99174j44033N444790K645703
10174B3130420m517665J300634m305551J1999120j1068683M002363k850217
10167A7690421l791879m11143M284650N041656q089898K483733N534618P09674
10159B3451832m149099L184440p549359M983182n113109j288684J3565215
10152B7084418r194677N15060k643439Q41893M770028k473366j0898544M461428
10144A2462801L667621K364784k263498J447283K815858n886645P411131p215600
10136A4803735O12000O93456Q557539j1537071O785390k568632n235032J0241043
10128B2352428p521258K072271Q022360m201834K883639j918768Q77004j2472251
10120A0093591J0394441p637463N410895J08408r63032J369160L621642l672352
10112A8725290n022599N206549m554956l297227N538371n46574J145837N722973
10104B2917664q675786l304342L351210m218607R452558J976641q145857J440338
10096A4793819m057906R448956r54297J515544p76651k886954j794223Q00813
10088A6089101P963566l983090O749425r257697o670089M67732Q457763k705358
10080A7111353j184146n412042M681034O781367l228384o893046j352795J2141396
10072B2644737l433662L007411p238831N136612p461392L981635m529602k733834
10064I373074J3203393o88499j1207032O819797M592266K715650q85799M552022
10056B8474872m508319n583995j356937j047663P59009O479476l707652q635401
10048A0873390M364219M607625r00170M255031j589394j200022p663033P912354
10040B0660000R13051M835663r635913j619118n971771M283985R357479k528921
10032B0294455m319484L616571j955100L859580j0048473q8751N084335P252505
10024B3695638j5866853J4384302q848704R472325o791911K411414k935727
10017A5520484m38533k573376l707730P938797J563688J0872380o136040m845344
10009A8194326Q00031k551500N234856K546166m848153m390744j313333m404674
10001I266975J3562590k214684j2143577R107478L385939M259630j0386706
9994A4837645M199122J742765p46043K039069L926788o628972j0424578J3900157
9986B2845953r756708N157360M120809o953444J626171N936130q833456K333272
9978A6476087J269300p851568J3426027j0789622O783193j963118L849732m335951
9970A6864080N773904r516630N455114k415249o295711L370419O244126k781285
9962A6698768l87568J845501N172750o676783n664365J3880470j3720995J1242216
9954B2389994m062675L243961m109540j980741l696143O694393j723061P363715
9946B4119903m176659K217226k296850Q016893p229751K977061k211658R58846
9938B2375011J487035n061642M363176o221688J388876J666781K622892m442741
9930A8177700m842801R153409o696209Q3051J641513j451133N895662o771243
9922A5189949N730329l920605k15224r306566J1007732j73724l35997m288882
9914A3687012P631950M106264o662751k177088j0057092M711363M820124j849029
9906A4210753P55250k700842O744214r33993L329173l803900n684898J2738080
9898B4653837n588904m236737k632641O941979K762928n995928L786209m681124
9890A5009619j92311l943147P156380j080034j743779M221187l151050j423102
9882A4853763O152674n907486j420116O109747k46914j689645r77776N945909
9874B2820156O69657l516129k568531M21405K333478K807218j891411k556258
9866A8519585J035467l890379K670905K112559K777868n415697Q67092M337738
9858B3015138j0247619Q92802R387601p134737m084361R681324J426221o500515
9850A6435854O140340o142647O298264K321880o920097L584587r149672N313739
9842A7882248j047520M103249L893484o747052M225979k253494l309496k74743
9834A6472655L972776k917523P455988l612446q40382m217827p87242n7646J706792
9825A7175145o678723P180487q348167J0907110o746523N550504M652816o622068
9817A7070581J92513k477310L414824m74876J0187370q572146L285617R28869
9809B3555442N63858n797134l853705K171480K67603O47399l713756M139791
9801A7980978m86855J806596m271767R309892m501846l853907R706128j641761
9793B4047458j70593l400263M490601m884216o16753j538549l674154N312913
9785A9566444j372918k660425K378615m271187O916615M345245o187674k928916
9777A5785799L120342k954316j385054L256153K967353j652176j025653L831025
9769B1943473k468608j26899K480695m621708l183553P449016L619626o938166
9761A8153876q69323n445670O511650l745261M979257k906632P888818p427946
9753A7138769p541932K942584M681110M232632M486337j0448670M464555j554179
9745A8401206j123362K234851p995980P626247N2750j142637J820579j324254
9737A8549400l195185L193688k740154Q226536m374843n073865O092023l630804
9729A7046796j328090J0797906o134421l416503m289080L01276J0340463q377325
9721A4941022K321252J054965L120866J792749q472555J380256O085405j634431
9713B0589529l129864L809050r752834J2113810r817096K109698m476107L502912
9705A4949098J926129j20654l57835M896701N7277k991466M798014l464662
9697A9692602M492063j0757421N462409M537802n972222l003756L450869P405716
9689B5308062r263791J7892149j0804875l1780p872638J1795570q571365l256669
9681A5194663N818220M292944j877629j397933l828204L049149J017637q598417
9673A3670430M066065Q459126j0040553K122367K968788l334286l871126k148N644250
9664A9682913l48523k167985J545394q57229J222110l866613K410878L05691
9656A7926636M014867n113850m755912O726294j977741p191191J5588823q7880
9648B5130046l981823j253057m409361O109536M52836n054058J665702Q40787
9640A9500608M096301j3680714K814210K10038M304423j834170P372724K615614
9632B5399034l168937n495470k437275N964144L662438j1655234L149212J824312
9624A7242224K931054n378813N305430L733914m334531k184379N120656l60167
9616B2075388n192158M19553k402408k296658J3253579q592619j418935l909020
9608A1936722K0489964j7833306j714078J1788922P45375n649066K636219K182463
9600B4583215l867862j499015p254732P721496k275612P068808m405856O81955
9592B0752397L522989j1313249O286239o202985j427556Q0430Q851481r83441
9584A9566305N845156o265621j920746p760534J1308388j841374M303981j519012
9576B1716543K14627p440600O474523j981641L087617o74193j001680p768688
9568A2626508K207378K930202K354976k565061n692737O798926J085627J828675
9560B1574494r080721Q477212r320330Q657928m502259k224127P249051L34817
9552B1166065o331457o222584L117207p16729Q596942R71800o831444Q000134
9544B1749934p998264O950865m574685J26556N929978p471632Q390200q863044
9536A4239908K436475o8819N905532k175025L032449n794486K771825p638695
9528A2709164N440378K587215r397402M209814P17550L317542K246625J373785
9520B3204671j2455537O434414K035580K15592N457413j8032285J5616300
9513B2476148P640993l564258n426780N099020p315535m98130M618067n170473
9505A7859052n191358N134474K116908n172034J0865428k671839q382900K00128
9497A4757859J693653k361751l485162N592265l42076N134245r04944M43839
9489B0527928k490207N149344L95100j849538j1032569K517123K123450N754194
9481B1094825m359555O361980q200627P761693p885098L959812L599876Q580337
9473C0913243o006397r862877J133506j374147j760833J996895M978353L900115
9465B3917858J699186m452823j2789619J9842292j7792399P229967m662457
9458A2992005j455977O169230O15403m635669O596557j495042K726649n368084
9450A6145072n251776J2069894j3354913J3619324j0853483N554658m386347
9443A3542429J0117714q526735N155401k956493P62682K460143O34269n831842
9435A5357568N931252M347843p880623L815799k741713K027448j0859094J3825342
9427B3823822O223477j4700567L629411L800734k500043M487070q880473J0565837
9419B6449268q250735n188562l630974J5296561k739848m484564n957218L600111
9411A5094039O356533j52399n396757K483893k669170J3103065j2550954j0778923
9403E489327P767144m42395K329680L601614j571447k779786J1895587n972302
9395B0317422n91221M46996j002049m155520K264888N049803n271249j324352
9387A5734718M686070o075842j467729k468208M902207M848601J75177n396836
9379A4938158P106455Q321093l165947j1099477J0907167j1265364N034879
9372B0776964k047272O276778m52418r416042J2229405j6409456Q661631n591068
9364A4028522Q512863l921838k114879K937092l10226Q0862Q59990o674010
9356A3398376k91233J0615540l331049p510898Q172021m03293O431147m009284
9348B3071327l71421j2757502R342839N40622j89936o497059j314354J494609
9340A3319125K180913M519623j506175N16130M99289L21150J380401M81738J389072
9331B3101266j946289n627436M208324K320987n38218p000543P462038o555635
9323A5424494o727709J1906662o330945L793972K037429J66169N14522K769060
9315B3553654l040252p444176L794876j378125O189085N632453n870544l002049
9307A8434922M299030o656547M955705q98046N450666j0779517M22919N348358
9299B0577490j999163K618184j1959196R045696J769004j685500M017185j1244760
9291A1138940Q022912J547633Q41564J846774j97014L609110j386849n398725
9283B0024345O911172o637394o67691n79469m38234m728988o785797J5320071
9275B2418015J560385m869820K967172p465380J64092L089859j137503N724961
9267B2451781l113805n742306P175266o789751O020263r039866J607353J1359423
9259B3928358m078429R848340k0057669J2053977n241857q96935M264395p406712
9251A2413468J0725824q621236J899535m503517O148411q67962M029540p18996
9243B0505067k036678P929869m293335m577304K297072j00471o956626j475053
9235A1292541K771617J2028257r915780R295437q841936R173298n681233k088085
9227A8034116N17373L775118j001700M894393p577105O144429p912100L369865
9219B0244389M743425q008172M471019j303562l361629L127099J03576j1099413
9211H916732J4878497p578825J389761O029723q795557J400089P960340j0518543
9203A3682217N646131Q24524M879578j709921q018639N244194M565920p147031
9195A7966973l956650O145689l295547J515916r036213J4579481l934330N009578
9187B4994897p348191K713656J268269k720451k825407L743602m309818j183693
9179A4332864O435390l133887k513546K551497K399896J677157j1309017P509682
9171A7950036J342442Q220642o573909L48647q948716Q842541l234489L527373
9163B1474567K901329l421395m801016J0915919q226151L652164J359118n228586
9155A8625949j0061534J4733186j017634o721174j556562M143728l970587P264639
9147B1440011o447618M848306j956948K343583n329271J807157l115748P576200
9139B1165672l447261j368953N946835r821364N679602r756278J1711524K2492
9131B0132269p267185Q050720k727845J999252K256429j3711100P185161O802279
9123B2719980n857804J636129k152375J4842928j4638545J016445R563589j4546840
9115A2583507L898344k041419N294982m252041O973102o100206k888576J2517188
9107B5984881o389377J0619271j7150175J1243429j0127703J0028813j2798737
9100A1410402O776387l514942j605420M736226m9210m752555J759137L431549
9092A8191574o519997J4136721k831958J77593j11784p402295J623467m57357
9084A6805964M356391m297539J271041j501728K700258j975494j003518l431817
9076A2923558Q264057p187427N312835O72331p119758k881865P381448j358324
9068A6006855K885909L475434m933772l145794M750392L989611K075603n78493
9060B4525745n251745J700797j922215k990167K820841P02696n076637j334069
9052A3175246J1128660j1454803L420406J2725833j3762289J756707L135590
9045B0125350l133394k80057O815399J388080q969320J1277222r286673P199978
9037B5136585p710324L497357p850736J1511704m704192J42213L365165N776021
9029B9163793r548914L247274r516471L250454P429486n640597N216513l084400
9021B0517138M748538l550710j403412o382858K061649K925943L877442j5345354
9013G448376N159416J059150L268489O724011k699305j524695J614934m382755
9005A6667621J021670J3194586j0742419k292845j545300n132152Q261453K971412
8997B2404026R36955n76576r304852O931610l261448Q73955O029902r524061
8989A4509511O590980n723467M694740L283488m928615l507396J0402969o714742
8981A8607468j736203r2767J1038101o885171q2733K64495O131204m759249
8973B2485145J22684l829140K332159q879178J0865679r417964P143545q32422
8965A9990508k36591n796907P142872R066698j0051378L67542j2279030J9962262
8957B8165976j0574054J333043p871081J1809423o587013N1982K252850J0110941
8949B8692067q243429m567043o74153j506443p68585K118904L927724L388632
8941B2367674N970771r433284l431166o49225J856545j874285M641016k682496
8933A6765550r37005j088442N300919n001295J2078481r406420M315101L642424
8925B5669313o246721K576403j654371m56570n086246K570112m365730L378829
8917A6385019M415745o344383R749186j5306405Q187573J78716K316926M500689
8909B4083066j0512331j761L55563M856198n569201R480160l128810P54559N241967
8900B5559410j1758293R185382M597051m774524p867147L677904L217871Q57244
8892B2694898O044013j3604815P186137l540832l306622m37829L988333p95517
8884A8227766K101907k770079J4020335j6385327O152595M003313q819205L910419
8876B0441724J134808k371024Q153383j2927670l92795J0590152j0083384
8869A4545194M874985j105073m807517J637424O472228m042031J622817o996149
8861A2201878J1078770N653702o269993j2611024L502451K178690Q08828p476958
8853I066344R411653K997490L179817p194259j813931Q19394o985580O555304
8845A6036232J309026r10665N433809p508975N16805P352695m886714L608712
8837B0950925p792759j945833J4515508p618920Q139095o734662M901977j0951506
8829A3463825O429915j007578q82342M486476p152411O797730K57522j213299
8821B1179838L00493j977985k593805M655870j886614j250882O359206r918891
8813A4867230k171143L511105Q390839K16036l259556q675782R578410l059966
8805A9397173j716873K857458M493495J538104J174206m416786k12775q589489
8797A4524513q53006k768784P574425Q009393l29138p061703m551928Q856169
8789B3399941r437973N425512j337912Q886415p482692J654110J757330l189093
8781A9675638M663360j1031438K176745J383333P325654m739291K266713L921961
8773B5642675m283985q41913j0572712P220502o624557N590200K070393O718928
8765B4919531n71146l694826O25650K173107k960496k238088N28238P91840P82643
8756B0356453K212436p522922N669043K523096J375266l796324k613458k906310
8748A5297280J4674607r913610n83667l650968J507424O309465r592076P84471
8740A4832926M387123Q481972n301907m619670k768630R17765j289902J0327280
8732B4966957m936747o821775N309131k627761O246671j3323937J2977750
8725B1790289r086934J0382684j0060476O889026L655361l579705r58188M493771
8717B3525828p16043j354456r62313o31128J096811k342181o29990l373782
8709A4612746r28956J004193m274127P754213n304001M826050l31164L580523
8701B0939477M618896j1181521N27420O226663j1413763J1841074J221540l050108
8693A9729678M357r446662O472484K788501J230308P38523l115687R697129
8685B8098631j3395715P714454j1900545J2872567m733934q742872J648742
8678A1561328J0136968l828636k614676N959130N74056n688517K759890k174255
8670A6685288L262722j013974k958382N988678n383575L005132P874822k611918
8662B4848793n827078J818108n930951K460169m81901k04425R625327j2194774
8654A4113268O935796m939951k037734l489590L903281J2032328j5091633
8647A1425765J269789O661176n198575K684653q56892Q00411J852369M071996
8639B2710692k491955K683554l431378j48413q762685P499499J579123m81604
8631A9156833o457208Q006173j038567J017910o606413P311096J169163m238381
8623A8320606M168532j696506J074290p98573r54628j952798Q968228p785726
8615A9343425m791173M735127p68443j0739k321868L717439l684411J0183405
8607B6402762q316711k09817n90035K637969n663892J0467994K960513k0421120
8599G267663J0071680O955836N332905n753135n469848n39611K349547K051798
8591B2266835l093954Q79535M954950j1122303Q879625k663022o681993J3141704
8583B6561377p975413K992670j263730j2959286R710713K453141m979157P182260
8575B1722575m084808N118418n402061o168400Q801361P77470n723233p109106
8567G932216J7327525o684799M922977Q742915j8727104M695999K204613O122825
8559B6537167q709970l279942N344977L615826q24922n709222N7842L401862
8551B0433618M936570n23556j1001684O3353O467490o54667k719462p280205
8543I721457N216000P764493l718667r86699K131945m242032K98331L890939
8535B0075767L496211k569667K913691Q4878m809318o33654K138238J558775
8527B2254921q786229N390186n849690M46872P700591l573608N467803q825625
8519A4225221O200923l154137N93629M471975J664600j1648053R646953l45933
8511B1655178L034592p836585N155129k41289O608480l943553j2995288J7845570
8503B9282234j3686196P974372l812854O10158o115843M510252p277295J891071
8495A3375899N230380o850378O013818J977896k896363j072603N420858Q22638
8487B2022145k799144m418658J407965M434172l428901R570946o950303J3816937
8479C3655159j3440254M183620n810044K420269L335691m862090J147791l850820
8471A6779322L571522K165672k624931k16444n601021K376387K526621P929993
8463B6907121j906235J370139p331153j708045P42542R854935q307167k919955
8455A6702182k952343J0503041l139213l614124L407470M931982m680525p207171
8447A3951299K24890J943650J3802761n686343l728122O401613p251334p29457
8439A8928957m662188M139402L136239K68279r853434J679505R988207m744062
8431A8880905j658741m385446L759726J916649M24057j203826m446660O432383
8423A9719047m203207P244398J965980k839557L793521k140052n444332J664470
8415A9760268L609079L938014j781086o847509N879490P16183q99637m522370
8407A9852432m878228j474405P338929L37036j180444O990405n636592l520017
8399A7829116n597530Q233944Q978705l341605q301578k5668l972800J0447677
8391B4250261q026155M050756P653116j6309370J3006636K476936p727575l691016
8383A5683589m430987J7349307l440653q67465o594480Q476881j5591791J2925656
8375B3510057j942302L299889j796349m886056l596357N63166J514634O790224
8367B3456906K292664J280691r909287J300949L385851m995985R497024m113410
8359B2195403L632035j1401154M463918L811541o367051k413249L300795k668758
8351A4553480P53403O427299l080975L204692L861777p108465Q115945n149414
8343B1577742J016067k153876m136399K903172M171430l230351j36700N453047
8335B5464132j921820k239062l029983j320719J1510281q132782j0342181
8328I987866L194502K465021R637904p500545R913936n825707M753204J023205
8320B7649386J023107o570211q92062K386752l487368K756490P94162J963273
8312B5623529m931830O606334r208412R993320m978196n56160O9382j0530936
8304A2087031J2403504o559568j343209J4734355p242487K305507p851391J1706563
8296C0240305r088361k595945M181124q44249K090442J0588647j7749876J1439616
8288B8261703j638029O744906k0084342P768392l417629M998847j515629O114830
8280B7233049K869424L539613r189463m258387j464597q82410R730669p432371
8272B0145527J296044r269079J3536569k945010O290415p963532l094389L020525
8264B1017070k591070M895671o965899R314911J704667j3623146K496179J0069824
8256B6318207q042939j138966j620739M414778L946163j667230P97047n890286
8248A7116035O803659j148441n359378n71417Q292730k583556j787986L891999
8240B4653645j505298l912670J1126863j6871614J1726594p193100o040686
8233A1983734R241977m380315N837775J421249l466575O460850Q09758J435386
8225B9343839j482295k431433o459046N148899j1617136Q148349l22294J925535
8217B2254418P824694j3822885Q817274M129691j0772013K432427L594009k616447
8209B1841168N310776l380564J5187300k7010141J9352560j3041231m153313
8202A4106555J3189636m476100K828646k520917M70161O59838j0597390J45408
8194A3805837q342461J7706160L549414q482209P408612k866018k713190O602670
8186B6668815j256033K106404q969764J709028n707071M130194Q786096n342149
8178B2125520m229688L510135N191850q148429J3118977k2298281J5792470
8171B5062554k140877J404947k732521Q30680j346577j873575l403232J686673
8163A7488072O798077l962757N062140m830505N006055m078211J803034J84288
8155B3470193k918319J57242J760990n02263P160376j1623209n47726Q635375
8147B5592659M56234n97798n321645O637561j0289562J0303482q551450J999752
8139B0229233o66682J516728k772247P733456m922691N718916n575671M890966
8131B6152008j390969l391856m147911Q392391M29586n636884J809831r75141
8123B1241055n851921J1463037j864417L446085j0161008k785050Q757167O314638
8115C0559586p398915K532520p463773O276693J555644k62107k521587J101116
8107B4379177k791292j845623J790502O568983q83684k676115N044226m744245
8099B4841929J873882p885724K723780K495762M65264l120184J578913l176710
8091A9796912Q313294n055567M880233o80808n46815j638315L73089k206320
8083B3235703K490318K080714l023191J541037l974669M347997k052462j290657
8075B3354790K132913L492956r711363Q269408J295590p442787p214584J1562431
8067B5739354k516487n03214j201023P572841j4489861q90376J5865292o640338
8059B2936188K557192l535075O626717o347468N635739J424564p397596P779537
8051B9679798j9857218J4810395j161219k532107O796230o339337Q809874j3849737
8043A6356679J0212162j4204829J0041320l444346J584141N1715m823860P226197
8035B2999179P033084o659553m670858J229849k067397R93312k462776R435637
8027B5830477k679695R47189P705051j4797735M977092M346010p053522J148428
8019B0423295M676103j2012581P029903L486161j678164l903912q90696J3460443
8011C0590552j2135135K85768R089984n884940l716772m458475J0762914m925204
8003A9608692K284271j4681521J0808601P673461l072705n701664O950467K483332
7995B6352934p165049O362075q57566M157772l609032P622826j0507175J237340
7987B3594125n684192L740090r815603J6129107n026941j1703275K811101P065218
7979B1109630r094561k745617J5789264j963490q770506J5984107R66675n451208
7971B5824294q667864P601003p7929K438692j3363344P771980n210236M94013
7963A6810609L431572Q41506k241963J837190O567960q396068P046303q413371
7955A7483738L759825k028344l103052K483838J003265k650711O622188L330581
7947B6901328m573994m96483k227819l072860Q446588l966571l330070r68686
7939A6711433O564757j0977921M059073J4905956j3379856k964343K672090
7932A7591189M607510j509227J212497K246366n337821P184887r787742O553445
7924B2761104l666319J614252N66437K031611N564801n509712J170508q489794
7916A6042888L472821Q39454O261414r680219R339769m344657m371557o6976l519331
7907A3973606N584835r3499P700841j663865l340232K642208J127029J911903
7899B7842826l624914k053005K007631j597367P864463n906516P387451j2956796
7891A8963773R810171j1838479K156435M113440j158070L33416r31762J561030
7883B3009954p085404J1497857q579405M802976m829244P922884q38656o407930
7875A9493032K66361N983582J381927o565633j383194N81370P510131J700798
7867B8968374r232600J770101N699236n174746k808289J6142690j036123j3159146
7859B1169497j512694K172008p93386M987763n861665L677110j726600O173801
7851B8285834q96709m042396o69114K988492q675107L336446J0152241q171819
7843B2307868o838438J0747053Q78629K568013l435178j188823k92886K974818
7835B7721056K908832Q070886j4159942o314757M988426N765401n386582M909219
7827B8502539n664750p580944J3211327j3437400R747158j890442m354342J703437
7819B0236583O429599N040377j1733194M367108K108861n615013R2090R982810
7811C0909221o719917l975244j303686Q987493l827662P558328n926080j5970303
7803I732150J6887499o078275N818009j75246L236803O21604r705529M788464
7795B5125479O366148n28600q901106P858093j8434229J5177413m548491R263568
7787C1378275j1001200K721620q040921R400787k181647m669052M649631Q296176
7779C0553669j1665063J792178k893895N987414k590097p604114L177588k389609
7771A4368071Q711370n817262J4848663k346169p215027L14982k409098N647517
7763B6103047j2199269L994175M724528J363078l402854k813898R606793j1435731
7755A5939869Q519259L598766n378193L018398l817919L818520J97462N70225
7747B6466387q48221j103504Q88806k464080q113L89425J81650K77541n524663
7738A8255228O127244n701163Q104741j036080M428903n852046n298773L008969
7730B2037023Q469410o924060J448467L262503K842990L53760j050383o958921
7722B3480789L886831M225023q36715n851322J45170J496102L043654k320129
7714B7269403N751076l328014L036173j763863K330932m241138P230775o136536
7706C0148808J0564867o606359L043363O128655k972914j872210m44531J4359059
7698E2348738o742000n40150O880631m205720P900413j3682004J5450476k970638
7690E4439746r369896R04030r309770K992187m548513j0661106J1751345L536378
7682C9734401J46049M656396q488199k796758j418391j494263K102132N921043
7674C8362410l564987K385158q852799n48314J3424585r801295L843344J825897
7666C7073999j682562q127216P817991p561401O306541J889600q202070J4995420
7658D2510302p586755p603691O029761j814881J0347941r76383l377247o193034
7650C1336013K804717M875623m491406J338251K986336l18391j209325r639978
7642B7681840J0005682m066507J3401873r453629k334141J0623036r412939
7635C6445215j3537648K1540540j0403849P664435m560702O678656j2463440
7628C1363207R580278k419637P09229n181759P97056p1593k802835L598514
7620C5572460L91966m348019K42946j962427J951807M499066r68120m10936N21882
7611C5490625j0167914K143747n418452J8069884m769374q241184Q319683j159437
7603C4267578k977683p041146Q613980n82783L734742p606801J301974L05140
7595C0015001n146645M688122K949314J879921j087244L136517m51858m318604
7587C1664524J0646900o620583Q67081j857228m347765K489306P851043j4255892
7579B6437386J1056456r858977J2996895L0055Q66588J801557j0227796n203720
7571B7898444R218369p877254M347913O460776n814042k016032l702756m425827
7563B4089591O127577J3496011o457379L967953k885086m569704k532542J794202
7555C3030623N465866p511916Q672101j3323545J0896776j0101877K773983
7548B9902011k669954L969326J962416K388427j3046432J0722683o844712k222448
7540B4161317l321131J082862K854876J541356m897792O358561p12591m730999
7532B2336459l134145P698147m836419j215958l167026K146393Q339087j0733349
7524A7433189K202980l781400j921330Q96714J906458L151969O812802n017592
7516B1683790L570757o522090R442038m646859n083575K101028K902533J824625
7508B5272247m903849j722877R890105j2056173M021923J440603k886845p435632
7500A1619502M192658J7293220p304226O23315l473947k82822o308291J1032624
7492B7392033q773773P3821l14318p979902J1702109k41468J505196K492317
7484B5856015k397873J353574r911983R032815n115296K118511r8058o377088
7476A4460617O350561n346640J749124M359121P21906k961348j400351Q373551
7468B6306541k937575J197262o730713M133499n541045L370758l946753L274998
7460A9126972M334434J753788J809832n703663N137147p463418k87374R015077
7452B7722795j1444051J106050J605798P547654p919539R510868n291159j1402222
7444A1436194Q520074p048p169728J2362502p949310m615106J4351737l518582
7436B3410733o934998R031007L364277n506420k492219n70451k242095N763311
7428B3823145l661290L746171N565784k491970p68387m450417l188921J2897796
7420C1471911Q60269l871645k675574J959683n097393M799154l964891O170424
7412B9651938q437624M435488P989798Q341393j7145606J0100346o125878L836968
7404C2646823K732156k064332k095518j635638L856521o15362M08044O686946
7396C9919640q748441K417153m236632j066281K453338p024554M980908K444248
7388C1139379j1398349J1262178k214754j1029745P137644o18873k021085j0011744
7380A2244651P549282k231365q68325O20596L162124M500473o31743l265752
7372B1079941K355375o755697J1969717j4580156N780359L952871l664697N529243
7364B5666956j128948j444193J470389J973360p897663P719810r343184j057258
7356A5959269L276365k049212L564953O26048l312865m56685O701994n509036
7348A8800831n946460P835299O564696j7032407J0524070Q62276L29841L168421
7340B5106567m305101o53859O622392q515841j390547O175344L170640l630638
7332B2578957m257300j62065k815212Q529669N73048p265235l875155J2089649
7324B5396356O347840j0868602K746221j703750P579232j0433919m695489L102385
7316A7470274K958760O241522n527989m678803J32228M507158j032739K223470
7308B2293881k20508J699297k797004N613541j353608o264615o138669P796422
7300B0628737K241090r971981J0757573k546529j1279215L056678P92831O069829
7292A9749013K844341j406855M831344q929723N133516J264392j1997787R118891
7284B0607132p61388n46848l225012Q793522o729787R157203p528496L150107
7276B2916433L960241n799513K121188m104412n106130N161978K619614L337719
7268B5107118j2483298R304601p757563M166542O743895j990631p706644N876329
7260B1260349j494438l87894J857527k930311N575557p711016J0422035k454590
7252B4137219o513295k931319J4994973o829005m190688K644601l425032l646197
7244A4241257N846899J723833p915116M392005j233890L426684l863215k105905
7236A4512552N060731R20576j32460Q922699j2412628J4334620j0955269q08872
7228A9441949K713090l983917j275217M88554Q419353l717036q147834P374569
7220B1313511K339318M369866l696617j4132965J0238401o92372K624078J702347
7212B4065567j0478193J1563897L484037l200955m778143O551862q201801K300950
7204B1307221r75244Q602161j6528282L492413N160088q86251K929798n242034
7196A7859870n767169J7894172k1610363J3737500k884651N360450J153527
7189B5743336l088352K822513m730317N070245o676123P5969q494495m36312
7181A0286464J6005507o361572k683510M748544n687560K693738J668546M950913
7173B5621070L89117n582258p084596J0419000q126325M692435n358712J6091101
7165C1060832k116201q002698k033272L367323k703283K263942q4879q316540
7157A3435224P966705j507287J351712k536718K89491k633359J230603n335243
7149A2261128K37722L657728J2284613j3543298P262128K704315k63338l111835
7141B1489163L023813L353078p443429O386456j2793820P659536J196753o613441
7133A6258109J989797k630272L401614L903617j33133J238672r65834m632173
7125A8430397M304925m778296k211019J365774J4739098j4115301R934371q00864
7117B6869085n497331N115618m466723q869655J0988938m24940k950797r70546
7109A9793649m658953O810140m230927L991052L937008o897020M859611M67980
7101B4072540j945462K952747p670753Q1000j468335J8116571q092094q592348
7093A7453866N950317J784255j654435J464378r529610M343228j49709K832466
7085B2494756k02336n355723M991868N078462n636321K397886r345059L595177
7077A8018710O34574J0268227j0481323k62704K746044K164945j130677k627841
7069A9329955k861901K649249n724098J5551876q020449M368550m437044m56974
7061B0399164l71179P511810q848382M416916l981284m575018J1005895q040162
7053A7517760j672401m111028N858852J4468901k0329373M867191J52925K173500
7045A8926327L036760l57579k362776L24236Q409631k848150r288051J168127
7037A7008525L336136J854313J069972M77921L170669k386693k496665l121599
7029A8912579j788490N784614k278195J90047K054796j0679206L449898r98077
7021A4647966Q915341k163481K17710K523749m519344Q748419j6106803O345986
7013A8609543l403034J0995431m998858q441993P439297O116729m632294k510436
7005A9174385P478293q399744n565809J0837326l426141j509415O422086q18112
6997B4192869r601324j895645P538452L941293p475514m627860J3834138l323845
6989B2582564j442580p541367M680825L496183n73138M52010O361009p993943
6981B0021563K004163k121853O089746m602437p062101J3180807q378973J816423
6973B0947338n609280P440335k622784o230257J5505654j4997215N070997N609579
6965B5114367l312678m26211m604120O250826j741728m946212L604150l842708
6957A6095686L872486l62891j39320m81767K87221K97527O798809j0648025
6949A5719726P623514q892505L784141L040191M593848M182911o038251J482683
6941B5496258o565132P040916j4151695J753131J0269937j324732k717386m688719
6933A5112578Q517508l985001K892258k067851O190487p006707l180882J4970450
6925C1442840q519105n677431l927769L857024J803008L179976J044757j436706
6917B1766594K711416l435874j055019L163634j0850316O419106K086080K326796
6909B3132417r27800j915069m708248J1606841l236603o837588J606556k507150
6901A6213356j373256K862793P693015r675926Q741881j070517n468155R46771
6893A8869962K056357m486873L292518k196280K249961L366287j797117p046890
6885A4307925Q096612j3104275J3155475n585530p249461J8143031p265852
6878B0497925J437454r338996Q376675K826667N8834k859830M16818Q837008
6870C0252555p758617q161877J1436143o138634p643980J1660182p944992L591567
6862A9292347M435753l572908j331021M296376m780364k364607Q931613K256406
6854B7163595p429322K304253N45485L970519j3855444R781249n767189k412714
6846A4300432P954681o148882K089929l212062M684916j27850K612301o722782
6838A5430683M667313K052547m69457K01777L800324r141341M448989r927469
6830A1063366P370992j609244J280448P349609J588026r483256n605595O614380
6822A8568726r72971k910540N891553l440069N233118N650766j0924048q74895
6814A6221640P599976L604186m61706r148245K691675L707004m98071m851277
6806A8865182r43626Q75845n70939K605178m327687J030726N321011j780926
6798B1074764p40863L216362j553500Q604974j2726923Q045504j121067j652340
6790B3146911J044805J75808j469036k85975l281599J133739k239825J996420
6782B0221248R057161j1711552L193665K064853j257339o626329P04804K727575
6774A8374086M058307l9969P084130p410901O718085j6844076Q053052j0120073
6766I872641J0532468j888744k145585M727259p44594K207289j0288665R492956
6758B1765025q284783J1979543J320025m121476j0605318M624305L259874o028775
6750A3908420K085700L066795M143924n821363R949886m426580r621256J3022907
6742B6308433n394253p8806j764875k778276O241826k834308j0030844Q750320
6734A8419217K222148K958981o904648K459505K746020K207669m022441l016489
6726A7069962l309192N256682j910811L622151N680291o459169J826303J091026
6718B2867243q306537P343686J855822j928463o930964P638879l182648L42895
6710A9699913P664305j1659864O319740Q61812n112499N879922m832629q81785
6702A7938915K721876L206149l906126j486501l043669J624049J214407O968664
6694B5237764l32416j1299928K077335m585715N971765R397780k969163N440096
6686B8937518r108531J270964K999578o775765K705251M329897M45720k424876
6678B2379756J717894l251868k348493p99180o859983J3767295q311086N451605
6670B1745940l41301L369225r183791k77792J0027027J214068n985047O844412
6662B7412741j440524q948755M027503K263950P206728j3320195P464453k081738
6654B2584163p352558P039072j006178J077944J160920J611906L711660r743848
6646A9083081M457499J508376J219105l521674m518594K291124M22292L950545
6638B4891754k92175p204001O44572M476433P51487j555026l405787J306430
6630A9613687K582432j662493j278847M684522L93702q015059P296456Q968951
6622C2583351j2206723k707854O503785l343405j177169N8755p983166m92720
6614A1234854J1829433L719029q790460O556819P20066j0420590N585959l169708
6606A7265402N684477J839327N623759j3322842L375406J654663q206748L086875
6598A7000319N665979o400765O546133p336364j8754777K9218365j424531Q97189
6590B5411548m157065N884349j0937805O182141K179407r76705J197868p598036
6582A7185702P104512K422461l100767p84012j791010P085036p320120Q018183
6574B8819985n366949j671105R80304k80848n63734P766343j1458247J97025
6566A8422774m208868L347507L600810L974914j2131178J0696994n264504k877271
6558A5561178P998370N363139n097159j2234169J2509032j0370851O109336
6551A9838876l370720P327381o790452J016775J3564368j2899463J0309109
6544B8995874o513602O506591p633431K008726k163314J504379n65981M413559
6536B6552801N86987m86163q054239L093788K050468j363248n161450K538986
6528A9757930o163745L408018N368280m309111k291864O769295n006480q04487
6520A6727836M307709l664646Q833479p963391j485255N190607R6545n312178
6512A6730706M551011m205538j540488N285224P535728n915574L503474m032652
6504B1911891j098027L944182r721730L135503j150531M518813n44095L141284
6496B4137290k478044K846878p446169k385248M532088O291812k833925P334746
6488B9999428q330063J878443n419586m295582J6289094q784712n185741R65063
6480A7116344L420044l511025L813501j131344j745595Q540386J076347l406198
6472B4172460j025639J796236l82917Q45175o061026j368429J520931p86786
6464A8710005J2407836o359075o297712M527601J6614k211567J123244J049153
6456B2966099r46883n661471J1709464j6932980L899874L580484l182111m50978
6448A4981498J3784134j0647453N050872q156006K662875M649988l022197M873089
6440B4176800l69257j4364058J6200103l45432m930997k035941l827326J014104
6432A5517996J1738143q213006L022932J918124L3416n341493J2035109o198679
6424B4512542k29029j65122r65244L869860K3088q242857O958568j3665902
6416A2095904O596736P74944J268893J744425m148674N52104N511653m10060
6408B3985925p434662O506523o107251M420136L993997n636002j969561Q528049
6400B6287154j1379365J1932708j530508o443620Q524647k952159k926930l794034
6392A7717893j031085L553292L834218m377242M74960L155759N786983Q44047
6384B9958825l520190m749227l137646L701319N826778k859864q95159n004346
6376A9320490j768558R641172L38047l825777N926513j284019r86458J795852
6368B9157262m053358J729275M017671o317040j716724O890991j0686327N614934
6360B4636684m725459O810813o906911Q997317J295189J230707M769708j2452365
6352B3655683K910527K925536k325944R811262j0271321K624048K421324R505415
6344D1256530k361685K487478M822663N417788O528387n514318L288848J4023213
6336F9948904R039954j0778246k8565784m436859n074950m009312j843980O614503
6328C0894230J127656Q320715r964842P409039Q027471j605377k874490q9082
6320D1245320L687921J1648250j0337084J4393829K436843R572093K2513991
6313I5161163j9042425l2471238R53612L704283k061141Q60954M310549M507929
6305E5923686L720538J0761483R62811j8683194o271922p698976q179142j42704
6297C0392580Q373967l978230J321737O189644P447977j0448564P460257j0681894
6289C6077474R098214j4043127l199943K119524k454238o542125k190225J0074555
6281B8940109r662790N877824J122921m690316R45585k443099J3216753r725521
6273B3581466j775807j863194M467580O639757n712107O979378l398760j0335869
6265A8582444l602595J459109P280452o656729L043763Q17792P309628j4844600
6257A3389264O732272J277631L990734l626993Q286601j3468794k173904L776718
6249A8183529l146963O193353k13948j404293J1977550j3899641n084534M871745
6241A7476798O154429p251020k966214O628321p784232k859628J8332314o781471
6233B0949297p834872M708989O96277J599337Q576919j328885m879143k684311
6225A9803608l241327J2367096j0953714j722078R756853q942731P068154K73057
6217B4408918j829004j2429554O600835K414685l290013L476931Q165413p602281
6209A9915930O575984q217902K291996l640898M518122M958642o611505L23386
6201B0113755L145386r17487j7149305J1031654R919868j5667576O076872Q293730
6193B4846897J429504m443648P669770k384151j542118m241039M597064k773499
6185B3158780j792614k745464L739955l041610O015996p506385R576043p293250
6177B0111451R380962j6849092J5687543j8616006R062975K521959l896050
6170A7403742J469942Q719172j5361965Q057752j246738K707117N50702J145539
6162B3445263o461723L601244n064713K437041k463140M527214j292430l146408
6154A5582348L873101m035411M066205J3094926q502954L156291o983204n123488
6146A5127814J1060260j5074153P075399J151565J704814n10213M80720m090601
6138A6925605R700511k048811q121784P483254j015700o976905K894101j114019
6130A7726252k480493J0149306l696107K710971P888455j5349464l215262O669437
6122B0403095n094633L266192L235778o790236O525605l060332O856690q32466
6114B4509693n780381M238493K3066m50482m126983N043152o693598R583963
6106B6346923l974979l514424O969484q644885M378472o334060P837868L173743
6098B6238142p532420p78103J077286J734968K274388j577483M643243k013182
6090B4066839r98981o231452M033079l394270j514476O597570P662746l987540
6082B6233515r434592K590010J463383J242743K026526o411031O510176J097008
6074B5317738m029752M052911p801181J460654P283278n712019m229941K103456
6066A8445144K586017P815568l276816j2789443O567255m9647R50194l369300
6058A6878972O412427l875410Q015688q92176j553013n908065j568803J0579049
6050B8088669L077229o348175m345806L48699N696203j2103795M214771K176280
6042B0804075p133670R161732m541435J0101150j3597262Q722400o689546j754136
6034A5073308R631031n128917R972408j1176466m884876P310761J0805086
6027C1602335q658060l67805j460264K407280L6594Q447875j1543550j833748
6019A8630657N481623k175318m202165M077359o07826J4421026j4965842k889290
6011A7770224O657996j3443065J0913820K958837m283476M286236o565739j554570
6003A6740263l219368J1575937p455686p035301J6606111n178467L854307n593647
5995B0294149m438454L507045R37328j449898l261756O585439l548428J761865
5987B0387290o980936R676352J570374k732594j115251P835478q221165m940273
5979A5479275J0385465l867291M777580j0040238k400489N862498m76235j037436
5971A8683129K991642l205126k248813J3032529j3980154P355515J810303J533821
5963B5972846j3409210J0922509l410189k648069j326506L226067n30773M358846
5955B3155521L932310j463587q743394l52345O435r30017m75433P598048k693672
5946B0033866P258406M05287o340898j329974J338390k313834k160083L755590
5938B0646750P834536o018093o269337O519946O64714l556553J560906O676102
5930B8058971K127528j2389430N273297M098885l641821o727680J463469K371580
5922B0634799r59l57120N956106k243520P846236j2708594J249932l684112
5914A6692768O31545L616360O573093l852882n080850J0461191j0280034M77657
5906A9238848J80192K735270l070552m546012N195114J206678k987856P078508
5898B5030190p698476m631317M469766L918076p31217j35693K694469q065784
5890A4850014j985910J8592164r375851o831222O414343m269400P292939n132508
5882A9554569k609830J2309036K589670r133737N558410l344046L347277l871193
5874B4400156q96784m032473N529448l033494q259816M835623j145809O116749
5866B3513600j945511J263300k213317L23253J606629o944102j642315M543760
5858A8505297K131692K948070j0685808J3949933n598480j4232520K3633522
5851C0651706m747220j740462m143517O540347o010978j731549K279151m631692
5843A6465786L996399L939121q071027P407411l890657l03980l47632J1171691
5835C0367112r687040J610396O160444q073471Q326402q301626l638640M445230
5827B1208807n34565o30426J680065P619031r573935m544494J585436N17428
5819A7327347P524811m545404m441877M291685j081251k192674O890522l515942
5811B0257217Q12130O07183Q368076j3795584J2464653p592460L146456L232100
5803B7499771l303280J218852k510353P815625k857219n122391j3877849J3230795
5795B2093951l272265K979614j650671M268654j1228807J0134823l203244N605399
5787B5727454j2291841P982544q259236J2643790j0094553j823781J5110713
5780B8995090l940415o370392O491589r007029O155338j757403l920843J2184476
5772B8830411m916531L50333m319164k556517M654762n987255Q133827L163263
5764B7353129j184351K034092n914364l109595J767175l66928n883994O743880
5756B1439044q91094L175018j3661970N253672L519803M612025L067195k125337
5748B4388356l216254k106158K789517k565311N726505n717402n302035J1045278
5740B5042496l103460L523387l263016O202971l131629j0328281N224907r26458
5732A9240917K394446M496436J675152n17427q464696O436768j0758809Q351707
5724B2854494k072814L275382m314710J24916J462678M909636m618574j01064
5716B1519944j241929L729408L35204k762746l956130K720871M476761j52160
5708B4669223o803991M038709m994684J649193p38416r466101J4891471l576836
5700A9668568M076801K594487m449628j132849K970692m224147N218610l424847
5692B1297687K391942j0361828Q311372p51359Q212478j3442284M926445N244110
5684B5828563m908500P397572n089772j1235144J3789328l981019j0551100
5677A1249928J5509347k935364P487963j6022159j110798P26141J1831166
5670B6736224l209981m813971j436783J3640592p777126q38210M98967L36009
5662B3135721P254590j307308j57092p074459j376713J637828J132812o37711
5654B2607668M281168j471034K547576r936369K627211K911162m290039K047560
5646B1324903N163018j22758n53582m700540O87520k784378j469495O628247
5638B4172935j786684L237114n980127L951452k739295Q302807L31613j0267917
5630A9221898N001719K747265q918250J854205l993127J802009N053194n06833
5622B2262080N743179j1787532N260112l123543K865752p45019j068511J1244327
5614C0650845j2408572Q18656L135753L379452n730309J856846J844175K049484
5606B5596330n728177K222986O061296j0465474J2451699k42389j2433944
5599A7462327Q120224o438557J0456377r861625L079513l341879l457031J8143090
5591C4162439j2640962m17075O781737l939758q479253P000669M408546o975289
5583A9901054K183820n263454P166171R31193k66181n452433L587047j587558
5575B1199659M988708J192194J135603j505820j2410586J8977098j8899455
5568A4677401M890983l196817Q091523k49173K105196r874225R419725J5985m707483
5559B1173115R104136l391740l79239m924190L585914L676224m878119L78966
5551B4345067J0197744r842700k033850Q752726n985698j549840N750232j1661147
5543A7972534J3670999J345703j044175j261458m510591M518186o014375O993704
5535C1670527l210298L365799P28433l139195J1594262j5892415m897296Q825194
5527B9045011M425730N386024q996083Q175542r200585J2465729k972591l340654
5519C4988123J1538425o680883J122372l293569o140749n881838M453760l53986
5511B9751655o427260k170375J188497J1651495p068253k674585J276122j441299
5503B4085997R52139L612332m8890q892258J1796321j1843311M897243r009866
5495A5549707P787648j0602359M278826M020605Q839455j463055n094709Q305566
5487C1621684p004480n281052K726767M879005J893799n142066j057261k601128
5479B0035268K646055J218818p618002Q651716L082468n361848J1953933j6865347
5471A7743061J3637784l877277k797561j0182769J1404083l903532Q888010
5464C0911799o046408m626212Q831392l746291K100814n183786L932785l571935
5456B2602158N158629J62273o611815K389272n722575J2653486n501987N34718
5448B5664159O250642n407878R380305j6122590N372569j158824N165050n206249
5440B3937184j275438J78156l969365J324786J101965k87355j29014j901611
5432A8979308M977030K195746l85393l249242l740477M285966N356120k084591
5424B6334467j644164J568064K388536l996942P401366j6427637k436785K0886702
5416C4073607j2280966O248264j813504l453153K014017L108745n848611m010861
5408A8037538J7901388j0654016J2828K70250J295484O830929k729325l571533
5400B7393543K586341p80658o186398J0446862k367543o369510N477404j387788
5392B8812253O267036r263746J1363551j0028736P525000P102841r833311J517601
5384C3462489K345764l181461J7133433j6744065P552684q453924O128O823496
5376C8944544K678780m82069J263617M036336q421980N5946P03990O093061
5368D4872225M150023j210548m10626P651095j473007N538911j760981L247817
5360F0604909j380322k118657k683884J4086324r65621L597353m357324M776422
5352G1559200N570495L48900L707354m80301O638491L646967L89282R578633
5344A00959021R512139P778818Q657412l518953J5327980Q081689J3189672
5337A59987778J2498647J8434129K3299208K2814078R429252J1675631M5905655
5330C04044378L2613130j1076051l4709499Q000450L4579250k2939492j09808490
5323B00703676q3082193n1980334k4349749j68159j1178031k872741L0933p360892
5315A9742510O401100m472662k77229M672885k277629j6878611J5004579K438609
5307B4353552n492635K442199j839836j472085o89238K817634n038453N084838
5299B0165976L354384k996591r912297L676525R349313P40635m111628j83699
5291B0082618r67651J523832n389358O741540o126286Q670582m957509r67396
5283A8610372k109389R003791r781491J0497065j0969891J422877L160012N345851
5275B5179197J730601k726053N55108j028142n613495J592477K21126Q698988
5267B8609807j1116907l56130L123292L534739r700368M466637j591912M868714
5259B1837872N277444j2656791L775950m798418K593690P773880o249681J1115
5251A7565061K674717l381387L422509j089539l219376J2637757o678535l604628
5243A8326579J822441n257224L471390P013689j1206799k383220J5279304
5236B7066160j8256902O772856K907934J485117J755687p147372r21530L463395
5228A7125345M569964m101837L330020q451769J0581168k067238p542477J1228665
5220B4671841j1609460J1906730m558187O360192l367425j918360J393834m720575
5212A8158590Q842762r049201J313218J338039K775953k191345n007057N001965
5204B1182924p545520J2994926o522378J865200j993323M428784l829082m88500
5196B0093031L986702L114138q797839p84556Q440378m319192q39759P67207
5188B1660110M648769n439163M618478o385073l645820J18366j392868L188040
5180A7370839R31476L963289n816835N080695l664577O111141l864305R475739
5172B9587462n098433K608060O798437j7187315N651922p855612O867695k193422
5164A9178794M426823k103179K563238o79755q895531P009382L702440L382227
5156B8584439j2057080O877743n96956K696349P312905j84668L88825q464475
5148B4557082j31658R434396j1824518Q977356n264187j558558J0028496p841816
5140B6376593l595524N477082k547695r088355N270145N056963K23375k297398
5132B4875186P772037j0507209R302503K124746r521083J948674k443831P932945
5124C1483968o456764J177571r884861l58030P813709K666856K554647j046344
5116B7950752k513193L127378K186036l748557K334211k570518o757457P664637
5108B7673289j077054k383822K110948j639409k267887Q691257q97924m597381
5100B5612017l778762J91424k509837O238931o893703R057062r65091N176769
5092C2128810j5290274Q069630j377603L679651r855359N440131N565278o110471
5084B2249793K612074r252068J1108148m71347N790739q846180J487227k187341
5076B2491045O84432J700629P74940l644672p782308N842790R72277J029701
5068B2068834Q097657j2732389L257849q800825K068487P047406P75694p692141
5060A4090572P323814j532250q708017J0091800m026518K942081k544039L910964
5052B1548407m521708J0239095R49278j0128204m666385J0235465m675287L536781
5044B2517442R01141l928117k597760M79409L350094K734740m260040O164042
5036B5360951N268065j0099938L728676j1485063P945547m688149J3143136
5029B9173225l752381J200257n760480n598301N405355Q21959p516422R21426
5021A4894638Q187928q354170N104960k109083j492620R369970k477615k74333
5013B2849675o79883j816853m37849o182013P519684L983809n185212q868006
5005A1183352J4361711o283700L824174K511674P077527k1635098J8688597
4998B9728237q270592n752182N910202n89116j548680J162561L943603n881329
4990A8702704M879031q40244j406217j871702R545294o454339o810163j851714
4982A3892650P811317K148280n493900Q218797j1822479R654798L07857r573772
4974A5143548O151063L156107J448192j1839161J4588172j8010887J7551993
4967B8189027K61257l360130j590969R29768Q21349r017569N516102l656060
4959A8092775J2217808j4043698L701967l949838J0438183o049901L634474
4952B4041770k356307M38944j386519k237647o617575J1777716o574449L745772
4944B0831705n340563P239044o755506O458878n264694O177165o854880J2667881
4936B9159030j1668886k543204J3217200j1258280j174995J1622048n251559
4929B2101354m528438K780786r067708J2389265j2831049J0303806l345271
4922A7802745L8788L028214j0058990J2076008n44063p426660Q340585m276512
4914A8980115m068790J215298P031694R63863m891964O991494n122422K733602
4906B3832890p70821l676628O564733l778451M958496o885713J041327l890849
4898A7394984j159984L753205M213258n353059L235118K685605l133760j752517
4890A9882850l841557J109058Q15334J0531518j0240516J334534j274017P503612
4882B5820816o550971K543666L668090K659959j8545679J3482657N771108j4105461
4874A4744185N980691Q112171p746663O415285j1026301J0164465l767369L250662
4866B6127126p244073K14604n360583P421361M621803m608214J359678q11142
4858B1720560n526678J3744411j1899013J53533O360274N870652j8583639
4851A1840100Q740811L938153k407743q429649O67182J0998350n165307O351548
4843B6533445n559314M355684r783281J9246367j1185484r101008O336982J895329
4835B2738720K726320j4184515J8214835q58137p809561k611261m89972J240177
4827A8966606L2290L033131j771128l127506j967236M725435K950583L775475
4819B6617650o791937J947955j0989750J6578881q553603J541652m351856J956146
4811A7955138L748802P79099o682460N493576k137221l006825J330608R93761
4803A8474478n08079N532514l670263N31130J839246L36777l096298L369672
4795B2809177m19740N345630o585946N516886Q52788l846970L023126l550099
4787B3144852O885874r925725O71819l412045M903954J92148o03719k70062L95346
4778B1982442m331399M604264l96474l376342N118438o811428K663529p342245
4770A2110785J5651971n448039L89249m690449K395612L31596Q376182j1511413
4762A7605494N693213j561492q05546k735454Q149356l602474m381387L259393
4754B1621103K046914M262175j2867704O945233L256822q935192P974204k963006
4746B1340549O433144q665496k008646O742275k355228M22209r531949J3319273
4738B5696131r897169R297735K134816l969757j1272358N327849J181290m9253
4730A8449284n819219N831859K631332Q50179q839075J0486173n349387O363202
4722B4604348l511014J435235L687874j020569m276487j106051p61234L810130
4714B2862232l881662K603027k520943L837568J775486p668469o617210J6160775
4706B6550804k799707k05440p495350J1779242m263391m653348L8299K771629
4698B1722738J900042q82334l526239q29377J872444k089223M468927n99260
4690B2037718n562918M957603k272117K131116l432258L126686K464254n916134
4682A7533950p82627Q401400k150061m036499M94594L651549K762724l172046
4674B2702984k443154J617235o510427K055028o14094J3206365j5496142J1979600
4666B6497395K164080n695976n381252M359177l532890J269813J488100Q44674
4658B2013121j0326242J0332443M578760j0534576M315831j220271l97587n16762
4650A8244717K170186p31389n39513K743836M045303n952864K872335n905667
4642A6946944j61487O902367J452430n053642K13726M107469k47074n153431
4634A9007302N540569m736462m424232J1488229q008710j955453J6707513
4627C3618756j1815861l133106k082389J593800R052502r269317p59653O132513
4619B3337245o482249J1041225r735108J737392l864340q75280o38599R480675
4611B4000961l18525o485996J2827826q904558K220578p639784P84100J705370
4603A8189972L625236K610781j643640L495180j4016706J1954622r103264M116825
4595A9229006K117560l67905m325181Q877894m553182R940334j2147975L164727
4587B1935278J580343L8614J664446j0252441P359732M146463j444269M862l149823
4578B1883205j760483m902375J240726P368840l268565K523569J113774o134215
4570A8064476K644886K194554j347516N540218o51480n112960m240211N652354
4562B2744321l457365n264411J797221P097460K441707r033000N181782R398804
4554C0906519n316067p583609J7383564j1912525r133008M267194k438699M180010
4546B0353379k73793N327003K46304q80018l907713q19706L853707k25720l651677
4537B0021766P912791r830529O301771P60658p934023N686134L008332q649840
4529A7277060R808019n758520L118211J30226l318160R487021q443357N690311
4521B7990811J091419j0502325n14573j773886Q161201q94796j192361o190243
4513A6175247L689373M551397j033104k281653n482225Q537634m498119K941850
4505B2600400k872199J966495M31313Q67920N314570q295902M145401j865978
4497B2292020M620823j2666597O878471j302020N228543q012182R918411j0707678
4489A6249791p077176J5986964J391091N802441j7883214L719912P334785k929471
4481B2595123R16636P820060q309982o117831L508201k208380l329244Q141764
4473B3016347r442940J4052161j5328579M642656r60021J3615314p335280n307059
4465A6952599J0399828r072492N003487q574871N365279Q05104k264813J666584
4457B0280705n194385O209694L686795q591888Q590098q327650j222138M933722
4449B0364953j489537l52017K767720o502735O037753l098083O090250n364571
4441A8453733N818420J358208o031662P200828j805519j112780n757033J586478
4433A9710673l411698J203073P918822n032738n891292Q010065l328341R717156
4425B8895720q770445K799664m271337L381754j826977K087215P126069j4717390
4417A4704273R879871k943559L089425p560784m669046J7132705m361012j0483999
4409A4787874K463921O596564l325934R5003K844426Q237972p284485J669774
4401B6085115n071527R056472j4807711L002791N679815j490022R60824p214666
4393A6201091O541006N603561j0601653L615679M082194n585685O482085n573502
4385B0764776J100657O799361r573910J661942J734838R312534j2030602j108691
4377A8660905M821523l661875p95792N255364j2118081K098099J2863302k279859
4369B4843586n095246Q547915n066594Q436604r722891j313931j1616430J3323630
4361B2336643L481411k091379j368849R12592P697742p032597m991018P69050
4353A9713595L604201p940879P513854j1845020Q248961q60593O778133r753455
4345A5458797K894221k47533l610957N195089M143762j1479942O209110Q107012
4337B6669559l549126k781326j628290m386418N355029J876817l139193K749170
4329B1166222J1423186j7430886M752739J176527p42688P213386n294706J71975
4321B2435755n95270n054486n953059J7010222n739070P576986q105118L951062
4313B5527022Q11002o995406K330867n540592j483087j327777O055898k513213
4305A6864714O441318Q996126n180619k599065k389997j33650K894130o298264
4297A8594693Q949622j66652q811361j032199J0634688m317913o886027M09689
4289A7374540N972997k916251P878914q642259K771130p718014Q261840k587818
4281B0395079K078919k868653J131931j495871J704125j208087p324973J3368115
4273B5780585o835395M92691k432393R653799K519278j2328392P287146k287478
4265B1849841l732286N572057j2720667J975438K760848M347128l069156M77062
4257A7460265R730946q833962Q973747n773205k597843P590680o839011J180419
4249B0892036N388430j636150q00734n795348O764411j588880q012939Q128237
4241B3339063m551450L419048K502623m107134o577983J6183199K83939j5684789
4233A4806516J2425171m976930K999399p32229j1205145J1924996m261697L145740
4225B4125821q744749Q594971l746296M838010M98092J767871k666994q363104
4217A6303622L714703o662242O397047L830261K542344R02621o490354l14828
4209B0223174l497365J802570K671335M128674n069816N713142n301324n398929
4201A5271461J2210665j8724182J5147556n595066J276402k72050j0692529
4194H622257J4242589r94843P379315o752700j0036100P987033k172538j272193
4186A7002820O974626j5079941J8222982k511006J900533q366347O080726p582204
4178A6642189j607280J6540105o719410N934061j9711690J1007734j770547
4171B0315162l503786R140494k168355j077510m375677K308918P351244j4250763
4163A3739727J3067911k097866j381366N754787o271868K941181q95577j3958997
4155A0897932O471752L805500M787593j0885539J3749080o425546N588962r300278
4147A8689456n47325M057018J851825p879635J760791J1635943m881304n320084
4139A9366685J665565m604834J1797738J136852o232989j0198997J1958208
4132B4888228l347295l415906P439770k934408n415998P701865k170066j656927
4124B1089263J872238k682534J746253N526908r535355l309900J1729669l068862
4116B3367680L578676o3371l302791m603078O849028k310484n945721L025723
4108B0595662j310519N773946L958209j0910543M725023k596008L679478p808028
4100A6107220J1103543m823386l576056L61027N713209m61736L667680m342304
4092B3749197l516481m045587P247772n150402m458426J6323661m071344j590459
4084B4487931q374904J6668236M426273k2602426J1986043l417899J44786q095220
4076A5222820J3367231j2992594J84705j467929J0037616k921808J377044k904080
4068A9903005J650288o376418L698844J5263955r283159q477172L648263r073790
4060A0953816O540891M153012N550778j468409k489564p791343K759702J912582
4052B0121465L865255o978552Q649844m109608J847828j0427456N033066L624977
4044B1626819n324884o103997O300461L570124K884179j8394Q79623r687932
4036A4125999J6676946j0260611O965O548512p949875L374482n652060L066482
4028A9936840o37937L167052K38018P96382j6282759K4587361l836155q841439
4020A9127363j31686M31682O343726M346150J644784j0363057Q494991j8224008
4012A1669945J0854878K032876j4130160N490129P533155j0593287J5239416
4005B8096952o611184o363379P622960j849914J748994Q801301n136974r679096
3997A6629660M221961j0044682J4592542q659267O858416n779641L649128J000231
3989B2468348L186871j607745M297893q219096o780237L609327M967049j33793
3981B1788617K056651m427182L381521o016232M898500L385563k670076M682710
3973B7080072j843542k582932o053111M690432l378994J82596P859015p276381
3965A8677155N422990n134758k439630j935818Q022807m426397k932305J1878983
3957B7133027r232352N702487l938937M37042n766353N210852R526069r461979
3949A9609856K156974l68270P619459q767710L042520j21755O55240o002718
3941A7823596O237354o98242O49267o863824m3676L125282J670262p768338
3933A4131681R479232L022644L852175k0707036R371569J214517K702364n415103
3925A7652043R245777n096956J540701K274964j0233242M827859l97482L983733
3917B3797397k699636P645858p938262N157542j455039j598413J537503n405949
3909A9041001O890498l354196m293347J347352k697604j775449N174869N430080
3901B5763204R85070o909635j572893l09546J702232j472542K706030q0625n464695
3892A5346600J4381477j4900130K108050L7027O352461o207978M423576K609038
3884B4150121J303204n489100K79274O19571n330098K171996O67983M028291
3876B2401242k720004m609867K654424J4517431q613451O254850r711079L372495
3868B3546041m235099J2532319p398888N07796m283451j746780Q377310o322310
3860B0976938l79573J431360j741798l465718M029642j423271n189367J1104391
3852B5342604q66996j0084546Q550840l299588N064356K807430p306129O243874
3844B6451845q793684L184812j735403J0766963o155175K637513j3094286
3837A3262585Q640974O41524K773295L206511j2223087R563375m237382p506364
3829A4121431J7355641r905749n859941Q169081j928492L974895k501794q95560
3821B2529512k008536O273247p764791K235678J628645K358606m119263l90613
3813B0742485l018218N817401J526680l055597l738640P762133l931936O561020
3805B8665328p815532P237342p619449j639367N750238K45942J784432j846748
3797B4762186p16069m285962J284998n29676P972788o758184j5589024J6029185
3789B2170242p561388N639601J562409L07779r02153J1949973p341239l600920
3781B2224304N296812j4949754J3203022M15406o301243m627659M279920J983938
3773B1524746L644296m439148M712302q161122M597474O21440o261964l4656J4078519
3764C0281887l294121r575783j395204N632344k177181P474P71564M348599
3756B4599579P172502n042589q253897K583418K656819l316567m039597R793290
3748B6152958k197661j07908n10396k819480m263829k950009J2459315j1481946
3740A4281044Q067733L340794l540816p447943M042474j941157k93851M686169
3732B1194447r653016P869145K499242j713550L22553J802887m759460J3113276
3724C0675524l631759r050116k628997P911410n702102j609399R082365k999722
3716B2047204Q53575K138044l656874o46553k188279j644326J214490N403071
3708B3520352N46306n360921l049609J2360763o343698L789995l130316P9684
3700B2412556k27246M210602r082027O20460m941524R525645j598153R9003J589248
3691B2608564j95802K00174K331456j758052m047510o156403J0898705q150372
3683A5730760Q403419j658286m063821K036015J484512J469947n455654P008127
3675B4955019j476080j482924r10851J2119546j2059976J0499586j1968808
3668A9675512k072562l425560J7640382j1779815R876443n920544q73294l662688
3660A9457874p60678K984884M546652n14622j58995N06131r205672J0594461
3652B7450035M06208q001305q65837N070701o59681J099793o258L528783p478402
3643B0544037L322411q00254J362163L932297q148059N629806r525112P243488
3635B3560777M617988p241779l952638M497958m106963N947720k227006j481272
3627A9614785k883651k572891L410972M057233J0211246j6734012P490285m378930
3619A8215037L825499r887391L934739k551189J2877303j988528J832993j1879875
3611A4378588N295990N664278o244727J562716o938874P981450J11677K591994
3603B4403092n60144k541307l500914Q276264o868024K833439k963816K467235
3595B1545825j278267j765962L943540p97707P181868o608425q374754J0623918
3587B4470036N316374o229410r023484R651182k157942K09383K780159l646848
3579B1369450j1673271O105498M320288O786689k359613p567309R744821n960780
3571B0765773P259883r971654k294676N853592K381139l238303J252253J729672
3563B3737679l851782J1508413j0510099K232133m578890j95855n080070J0696709
3555B3958238L821234J082648j0298468N19100n933309J1811756J348598L820859
3547C0130656n088775J127472j928076n761066L790727j799806N051118r716324
3539A5805926J6608083o083047m874979j51624O635927n325577P749580q051243
3531B2313046N95439K940220q24777l404853N0664J700949m256410J201041
3523B0315319Q836416j741542o004650j246249L175548l265602k58346N660701
3515B5471595m953015O468934n748785k682670J911220M004012l342808n867551
3507A5260932P940707N438331j0752515J0525653n015880k76315o210302k478152
3499A4432459K821482N057390k004548J664803n274909k296676O557653j814853
3491A9142801l650633J2146183j1928413J2171788j927641p058001k33777M844515
3483B3506822o647016J1104143k060606j008426m246082K257300m709389P517601
3475B5714347J627000n859752R092315o088750n633025M96598j733314K415121
3467B0030540m329176M660069q902722O449338L635413j50150l451024R273069
3459B7215357q611460J984660j102542K704487l690773Q88010j547732J359530
3451A9199537k210846J4749352j2018658l533671J0975040m648141j734878
3444B0777735j37468j376313K665820K452600m588113J761535J530956N063747
3436B8150499j0298976m144527N869417N521709r61684j601719j581856p317244
3428A3635619J2557013n953269K232220j515371R287673j1794069J2639276
3421C1089092j4316355N471679k552873M059965r10099N178285m019480k07380
3413B3792834n71852L067705K875594j7509050J0517954m705245O804425M316916
3405B8589281l362090k360496J0645777p920576m412410l726602L360417K868347
3397B3681648m965955M909934K123780p016508K849386Q337690K148526j848446
3389C0220055p394332m251419O232600p1062L532835n278167L053991o447628
3381A9596873m034023J0943765p520092L22955l396732L676788N32066o42739
3373A9478861L228589l659841m840827J0529852o500864L716337p2983l286691
3365A8592433j280189R739500o435679j749438L074096L152643j138532o815499
3357A7139335P977833K006714l19383o261360j642759N17720K738606J1304882
3349C3461588p675698m532910k710848K625041O166458l950019k30720k949236
3341B0203656K780645Q450539j1569996l998171J301158K342043j895124J876689
3333A9491439Q928527j1919701O569171L435341n778126j2278343J0807483
3326A9255791j21594l230420R399054R372734j3345743n218815P043085Q05664
3318B3959756k781470j766922l033689j301551P847526J0408119j9923974
3311A3407795J1301908n144843M335047l056043P05300P168945j1974525O096763
3303B2840347n303378Q141083k846494n974844P525877K671822q486324l51415
3295A8216674K682178O098057p947317L520486n651422L804824k08748L818287
3287B4333019q86175M969053k157056K873538j1497258J15643M774174K804369
3279B5329307p573837N737946O011709m191116O502550j3331975L067956m764374
3271A6788166J152058O440909k010364J673768p261107R276273l511391O978057
3263B9526369j2182487L976261R04550K248111j759196J581975l414404L910764
3255B4791943j1831603N212965o636192M419702M805235j173515O620347k667030
3247B3541852k179643J918765j407311o132363k218402J2236403J976766n132891
3239B2603176p855851J0381737l488648L15739n989613J0002403n496567k137725
3231A8334651O366798J204837r724084Q355311k16009K088926L364057o996361
3223B2778126k287157j899451m048742J1925923j680681n099683p087901J2832387
3215B5432821p892884m004940N6013J1082498k956383l281046J795788o125462
3207A4106405J0236088j123929Q589375n609967j1405292J0873118J16648K075101
3199B7857547J092089j5195938M783574L275204Q597227j0391013n31067P124531
3191B6612154j139911m423013l145040N862573o148526k558005J1465846J372493
3183B7898571p62867k676722k77q639853M835072M045583J722357J925700j9123818
3174I223746J6547068p033691J386080k955378O819195k95652M122243k011794
3166B5801817k27696o517464j682491P229378o452376L731216m969734K039275
3158A8951925n068377L59134L220760K818911P42144r658617J1818711K54904
3150B3439495l008173P480928q441283p639511O079069J1608729k092792K438060
3142B9864522r107083m783053Q701235n460188J741993q21439P731377o315434
3134B1551930Q466806q014306n859947N543487k702659L371337O62434R37538
3126B3956620p221510M742767N589523l105283l085811L116746j550242R05783
3118B3348593k965376L353570q438715R868120R70976n370570O916843k518746
3110B5164695o342013k572336M458203L357920j1647027M148414J148104n347062
3102A2368898Q697340n786498Q158366m260228M666137J585943m040324N222789
3094B6612423O8896n227842j172722l344968P883527k631525r776948Q828280
3086B1239121j157168j154982J261507J372254M865183n48550o530122L678644
3078B3025887J95126K629135m425827j126160j439401K369599J3948422j3915556
3070B1261225m323256M114261L663637M248171j845165n079234L095756Q114196
3062C3249591M14494r920827J278571M4785R7740j3889330K725123O489492
3054B0489639J1841167j2565213L491838l57352J075463K835134P099166j3269762
3046B0640080j015097K798541M929576o483986L02578n034945N622113P030156
3038B8789016q773297K133666l948233L659590k661072o0953N857667n264262
3030A9732122k422372Q193555m748038N462189o403428K741078m093244n77790
3022A7884072Q258620l065571o165276O918220m694294J0947230k288643m720301
3014B3074057L11829j5476423J4960859L346400j0471823O569821J387907M851033
3006B8553660j0528660N806523r744402J0561435k993241N256813n536053M930096
2998B6306171k932159l88445r8398j662952M672893m080414O117029L12935o118292
2989B2128368o916332P021660j77494J873237l113493l456800Q883871k620340
2981B3622677N369143o223623N747509j130256R55785r566092Q587162j623362
2973B5738943j54910K937093r618134O425703j6860305J7584535M026260j2079027
2965A8000158J1016459Q0670L049835J201248j7110697M934280o78602M505569
2957B4998920p874142m062907J1270995m648716L445031l849314j922729K411080
2949A9768218J067096k54938O305860o583039Q100804r28161m988009R789344
2941C2277175r544871l432162j427904l903470L617487K232223M392488L064580
2933B7275546j161532p329663P534927j2496856J701325N925321L274547J948018
2925B6671633o193639q52800l03056j838665L345017O35685O10311n465537
2917A6608949M297336J423901j186195n946290R834855n534373K724489K411542
2909B4634214j2055208J2817100n906834l567375J1984210o464435o509062
2902A4932610R755736q659598M531858J24008J964098Q72654n296901k911186
2894A5313279Q711503j128028L455445Q185070j8146306M790363n736128J152202
2886A6597400J950829n164526R371973k839738k184051R610877R98989j3024722
2878A5317031N174359K762906o86312n977222k247437O822800l02136L756681
2870B4620670p107317J1737602r536364N312846p754468j743464P604130J863942
2862B4997577j401700n379999j243306O545973J459127l419292M686200k886980
2854B3357600M459143l860357o113807K95072N88321J038177P517579l976151
2846B3305577K842901j0138039O985947m898219o155657J7782035j845486q678017
2838A9201042j548469l479581J1769000L719379o612724j142830l344691J972852
2830B0533978l056543P237474n64738p580983N735466R034693j0247367O747325
2822B7839305o078662L917266K208334j797809n686447j193431J644676l305317
2814A7547915N319415M61836M505551m487347k342894n14116r04453J157049
2806B0742956l44783N909400j0586153N896352n004713K366877j160431K463480
2798B0282985m159561J479226O28421r43205J0136442q377822r26350O572379
2790B4692515J748326m498349P838822j1468666N921555M84925P94180m826585
2782B0686723K11162M841173k494032M488015m006114N806800j1740158j098772
2774A6694797j717895P643983K43591K610852j1672748R412581k726813J380810
2766B1869158J343315o333065N946371o814072M096599j764004q74090K513110
2758A9983322o209910K437391J0976825j0365082P129357r384952N916391J886591
2750B2369933J193985j526210M094869K869589l961807K307l827614M407266
2742B5622318p664782P538700q481646P689468l507286n13574O315887L562217
2734C0561302n418211l717438M943406j0665693J395091L404836J283475l25784
2726B1460984n511381O12097R80051k249297J1957495o505457J836973M509643
2718B7091108M29310k259838q83136J445116q765610P440917n83540O10467n219582
2709A9305212Q70744J742366n6121p203887M540503N932143M666914j5935404
2701A3862470J3751975q734109P699873q680906N676449o839505K353219M596747
2693B3686213o608936K133506L835622J2457724j2089283q264828J2919107
2686B8069125n270171L157487o341095k128914K432599R325970j268868L3486
2678B8009619p016615j643499M762286o741941L250833O445911k370487m671636
2670B0024471r53065P469857l373416j886285P270652j1415221j051555N258524
2662B1343962J689378M914549p381269L235519k275685J0049633n028979j1907002
2654A4640106Q083123J017187l760237M204220j3480626O144088Q361880m840453
2646B0369288O472007o334594N512762m312414L13109k146259N633534J348528
2638B6855961m190336L675420m881536p074100P459175J085434j631011N646671
2630B6945678M742673j6279525L874574N197395K463940j0104997M887589J183959
2622B2911286N29130n719267o49906p37477K015863O237599l253166j393509
2614A9940553l510857K1704655k0948537L437943L222524j109351k704245K083541
2606B2116226m83327L275438r842130L371315j304337J3295182m451755r017124
2598A6959488j52949R76487P622337j45264o461131L338033m84224P948830
2590B9601607m049596o658061J128630J893415O960188J66077j1667175K404348
2582A9779433K014497j939586N678820n283136K041389Q90805l663402o443831
2574A3074989J5333810l183228L041210r693116O634643j060194k736686O318543
2566B7729971j0063182J531391L710488m966827Q060051J81419o671035P705454
2558B7217730m959514K874048j127056j310273n1610L097882L163436o118435
2550B2786208m254913J198670L395256K913083l679849M89535m709980J1200357
2542B9338367o125324O253092k147042l05024q843661L519664K389525n574890
2534A8504707J562364O683951k826457o467904j735511J006847M291146Q654418
2526B9673561L206952l554560r477497q05416l238472N582451j062877o942556
2518A3381586Q85658P838226j507960K817641L388389j0107685J3389275j3859755
2510A6225375J2600676r407704J060280j890288O705169K292505l990227m506791
2502A9088995J988393j773035r01301K381013p046602J0119252j651893r70543
2494B1234279l252434O298474N913593n334562p153555K998296k98912O63993
2486B1069172R789969l421474q442023N47495N267428N001020n440488J313258
2478B5684357p935835J0292314o848754r98555L245916l288261n13067l17629
2470A9320486J3303584j5528608Q542223p87378k898632m030900N38205L086877
2462B1545857J275547K348185p705556J0842808o892034m073231Q805498l709766
2454B2437308K36687m426150M675780o255691J969892J232709o5765o041434
2446A3763336J006135L206722K60900Q106617l43262p626121m956n939630N433964
2437A7863705L336072J544071q958334j131727J7469085j3338428K772159R285137
2429B8841740q693279N987638n677876Q606548j1885818N256344L246990j097962
2421B4584325L564214n837650l710828N727722r781816J607514M386410m856964
2413A5682927R410409r954426J529872j123011J0796159j0099295N93404L036479
2405A9872518J841611l019736n152662L152589K984710N540300m037111l4839
2397B1147380l119287P056917j0270325P952917p999963L146890K227569N841970
2389B5984068l738013L119832o573856L878493k86343M278044j0605239J29914
2381A6186900R932655p012594N462524n435686J0804620o740612N879291r624205
2373A9452893O438332m790527L311797k330660L982521q135308Q486754j585651
2365B4830151j978344R33917J767082M319238q134559M672266m528372m728056
2357A7153323P801196j0925905P319789l923403J1637070q192826L59431Q379216
2349B9607891l187584l308628J340553j133897M559563n115771j673334J291852
2341B2380645O997942p376547o157612J4391465m180651J74209n463180K38701
2333B1004972J170217L173533K759214p822379J56592R825399j3239973J0294567
2325B7322142j470784l745735o2697k165831r45239L645803K882820l199952
2317B2260527o127007P141449k934414R141885l291719l507414l697558N353675
2309B4339424M73337n143367K52098k453164L799661J294016p104320O020343
2301B1478028m252263N156697O381836p687223j624889P742725m20207n761724
2293B1012980n564206O901516K067271j839432r300021R257163j921635l393938
2285A7219698O795530n855385N634520m528688L954384K747796m135818J0008838
2277C1840875q442671p974888J0550893o267231j800501Q706064r710499N175414
2269B2077456q21230j411407M181274m904219L938609o531237Q715761k954490
2261B2290517m185503P618520l625333J574291R17537j4718708K0488691j2331430
2253A8028582N997928J734647M640507j1083312M333490m072207N055424O080765
2245C0715824j267751l342202j1532899L642851k089553O68016Q773240k108919
2237B3458607m990395r7657J408960m737259O775121K922975j72758k046846
2229B2520748L476281m47773q234869J0309727j4338717R105579j455897k564403
2221A8370676N457606j308320k377480l021840J310256L607132J577064L311836
2213B6926930r409598K361606k630503J0728812p238180J342203N991994j4647946
2205A3425318J3062232q59507r098022L42495J2019868q036839l045755J0456396
2197B8266186j948900m436021k880428J0010893l766811p845418O125493J74471
2189B3699465q270250P191636m294694N779801j470939k897176P256253n497888
2181B1496208L293953k783125P422687J884938j0117349N945950p295074N932806
2173B5780994m281250k19510l076425j680559K148786n693354M012220j475615
2165A5515287L774883m470554J2267264o986323J792748k327401O425411m259062
2157B1732253J648694K296921K152347k428234j876141j966322J574036J411711
2149B4545265L326928j079434j785728m070665o002623P519887p03199J190867
2141B2941298o275153l587070L758654j246440M383818m873086J0249464K142247
2133B7493732j0188357L352954N366155k734731m964110M491525n891628L029486
2125A9955026m469187R600363J27169k634756J766929J092431l558319N849254
2117B7728910l510182L311795j6212464O385534p386634J1795793J2945222
2110C5057974j1097508M499365p89765p614047L1795Q15189M685162q631284
2102A6956881J4897578j7852707J8802763j5694051L057581O344506l138900
2095B3373651j767310l846066R585119j0301122J2386621p214036K694179k44463
2087B4666573k987067N064997r354007O457199j0870790J2341936J435497l47597
2079B6406741m52685j2211758P515562r475101J6896433r436501L74127l573727
2071A6043091K106443L634852N428632o203767O069251p724132L134020O97093
2063B3185483o547454P470377o44262k366908k804250O192670k75167L436046
2055B7646535J3578r107632N638224l127519Q166596P895275j4777329n520517
2047A6827211P189338r8599n978113O970624j762800n784968N034727M690450
2039B7087870q221685Q236665k911404l958503l8436J424962k794552q470478
2031A0354439J8835268o453048P210802j6951799J4273582p934437K555883
2024B1890690Q630805l403160n138514L132933K702240o458939K464624j986069
2016B1834610J819639P049752r661241N375777o305932m474934L571856O247239
2008B5456766m011691l239301R716579o99985m726589r93263J0854202k2096635
2000A0260083J5716033j0935731L848835o506683J1379144k733354m40682J2638987
1992C3226632j0358594K84582m272046P305672o888798N560300P64652M998929
1984C0621329j5249064J0148706K74637l517370j101902P992091k101718j1284055
1976A5782654J1484254m836781j921107M574787l7619J312571j2906451P596922
1968B1049230J776869l233296J1882895j611853m151981m049868J830939N403812
1960B8896747k656929q119797K585153k37902N259172O24455k253585l453505
1952B0643809J578693L995712p840031R257312l496255R94046J283983l981649
1944B2435620J327727L867090q568257n147426J2593146j536853l267931k382552
1936A9320564M791934l156797q266732M962473L801178R13111J160871K421453
1928B5948055l28415k231596N67063P85616M244985p139701j180808O068013
1920B6733212l923580O193557o105514l992783n361189J0059274L982896j0253731
1912A7332142J1252477j849945J734565n483468p448471L206274N23205N02399
1904A9769178O189064j3760791J0869258k078160M438136l164746l00169J24091
1896B2085861l294583J01732l066554N168277R400224p171914n541881l188402
1888A4492760P096079K929635N638484p948851J929016k430934p366913Q905015
1880B3244291q39653K418504m142410L329837m507233J0786725j0262084Q904010
1872B8931987p146203j288032K082392O920580K135159o757774n076066Q863802
1864B8665845l225461j376274k778921j834746M405283j1742208L055537Q987094
1856B4156149k682109N593357j1519458Q294523J694741l689886M675299p648695
1848A8873921M205981k427759q015121J025235J5398410n816358j70026m236109
1840A8838174N268923k347586r12375L624472J725583r850710P227070j438460
1832B2135091m638620O728981j263409l948770L402255k650721R039482l105013
1824B5699276L884001m800193n036899k817780k915553N451955N613554n718501
1816A9359860p204166R506124j229681N589601r704895N09295O791583Q41214
1808B4458935l367917l456152J1245434j0634466K938676n129435O480378j424656
1800B1110797o785907Q093397p951485P77059K348201K909038k129836R292925
1792B7664189k304893N374230N230478j4755829m577322o11985M506860N129054
1784B5654782m401709l564212J864749P732886p171568N568605j378049n516253
1776A8789231J12822j462489Q511418J458510k1093897J3386873r88888L269836
1768B1983416L925626n902941l005514J0273817k903349n240270K497850N526120
1760B7154755J925842m900008o302574j871906L217255k238805M514392O431485
1752B7930436m693925j332761Q513936j0531251M039246K639244k017474q118006
1744A6429445O774982R47658J027320j2883813R848731R201483j5267537J4195909
1736C0274178n223378J1967149r391483j2706349M723259J2609136q019637
1729B4232875N189361l077292j5500844M569088J6542397r862553J306316P743944
1721C1143292j2117995j35361N797929O727937m669724J337492j1858783M140059
1713B0364846N470366j1428986J1348236k130539o91119n36709L212583J158078
1705B6766756L643817l882313k136297m511961P814130j0366679O70133N916517
1697B3914103Q477577j4894357j269961J0938234k081590k038703L611531r942896
1689A6713938Q94338L224768N670774m121820L035287l693143M687463p373937
1681A9037668k910689K26259N919062q005882J1797518n476527j315337L507139
1673B2779211k681026R568932j3773377R761609k153455q189160J0041676
1666B5354410k723587K293203M930079j0202867O473048q478675k845595J1938900
1658B6738916p145878P751503N59665j2654850N888269j425235N839344p10706
1650B4841028k291254P590635j5851398O901941K619023N75201K072079m678594
1642B1778661M67840R46986k676695r634236K895215N516565J0370465n280015
1634B4384786q025129L232011O735298o312829j382074l032544P690531n045610
1626A8244440L126316J10683L911381o716952R903773j3835503M234902L220132
1618B2199172O182873p661531l321095O976351J947153p607500J196589j897476
1610A8014536J2985639j4035653J0145989K876108q116195p27935o23422O091181
1602B6610248m439410k568317n809274Q260798q29391J1955389j4343309J699215
1594B0535949O62796N060358n115310J0440533j9696470J9476458q460597j127618
1586B1776099J766264L266044j386836l553653L077219P247455j8565548J5071340
1578B8698384j2057861J2996789j4594413R563035p767322J651422N022344
1571B3512378J451057o95702P681897r072540k573619J856821j618227r108262
1563A1433803J3565438j21586J620666l763474r83916l705685J0469792p907461
1555B0607577Q436324l167791n007547K854796K319476m951644L577245o575789
1547A8092647L344677N509770k823564j054270l401670O722312r175765L051975
1539B0266112M393275N254495j3102314j798548O885116Q64360n73224K931778
1531B5121050p501045R611066o803256N69531Q92559P98535p576989l748275
1523A1363176Q036371J0252772p479822k766595o837964J8666764k534737l530418
1515B5169547o65959K620989n301563J668331q416795J4574112o286203r871800
1507A3490659K110874M319251Q31334R825680o815100n935662m28015N796492
1499B3195513O419546j0103076l991040J2934021j4681641J1355110M598507
1492B9726940j801382o675870J2613700r988002n096093Q98135M031021o958438
1484A6750011M638201k370859j558737O568979n738100N203030N717342k907339
1476B6302528o096043M235017J495293m743132L589829r913667M187635j470725
1468A7586735N235288L02827N792918n386358l345535K709481l04934J631468
1460B4221890L332741o709334N583990L04165n022773J536659r765262P708375
1452B1190451O559078j0361003O119893j648754p04035K248982K099447r968855
1444A5535204O045724l343484K696863l839660L246062M437962n132635q30223
1436A8815813j719764J1318887o399910L779297K724451M899811j0526893
1429B2891692L376000j0462510K906483J0354380q01271J978798r134096l6174
1421B1073302L390284l585325M777739q138547P354985n898191M058621j325008
1413B1707860j646727M531613p604684N549234J750204m1273k253435m528678
1405A7464114J1738167n924648n927030O636852M026922l622557m549604M844754
1397B4686970p197868J0036013l025840L669646q286411J1206706n286501J349787
1389B7152502J403266n062314o581405K448809P90272K100094j097309K674568
1381B3828483o371116N035824k51137L248063O3275l454384L176762k092665
1373B3183105O954036l027318l744270r60640L166267r453862L444315O326885
1365B5888518l021722p111644M01410M354441n850073J0781078J917710n046592
1357B2313126k467505N147228j122497j810520J647467L967917l76425j1182920
1349A6115871j81943J0312511p79800k689333m113894j970529P797819O143492
1341C0634194r749874J396868m668954Q24121J890311m59200K275399o500488
1333A5642377N427802J671961M232656o144671J770175L784561q250160M145126
1325B2279827L089231j763065L116784K282325j057162l045333p902814j256660
1317A5743133L115036l247419M660509l200664Q232503k183194j775626m918791
1309A6425487M436668K389003k793220J037483k82770L635666n996303N168841
1301B4020855K976020n483176J845060P492004M19009j2573731N857137P2655
1293B4625833m37449m142484K831009n304196j240201k647505J1282576k851442
1285B2116141K963316L2065k658674l313486J463314N606089n218664L062879
1277B4052980j440188K004571k050892k373685O296252l257525L77188N48439
1269B4157140j0638477J8406749q866863j905569L051877r78774R86525m307488
1261A9905120N691193j0046639o5344M410496J283577k852844Q71354M972671
1253B4169584k93936l55605m269196Q81002M117474m302019O598692L148914
1245B9694910q414683J0144j782598R804469o109554l50537N437915q652980
1237A9637086J1028023j0840793J621390r021018L351884J1462612K96797k980737
1229B4555244k536566J133109J933423k092389l161105O512415L828369q276389
1221B1896111k144310M899062m136117n30164r15620l36360O950505p587508
1213A8095599l382305O046675O253237L649038j2778905M9848j68121O79775
1205A8444841m135649O641856j390127o611387J7398459p666180j0167704
1198A2514109J1994470k747574j251660M673769o332925N964253k656428o032692
1190A6125322O898537j390458j262567J2970711m954514n770924l855642K0912045
1182C9672510j3858171l363758R945834q509708L002499l675015L398193N55533
1174B7167917q864457K074344j590794j154145M571171Q800931q472065l636185
1166A8896717Q652971k923309p240968J6198277j0149142k237497L523911p001986
1158A7718974J3190925j2767682N627240K070408q732316l87927N909500O610935
1150B9240057K873647l097099j1908838O811839l738504n292609O600253m885483
1142A6603263R429692j623470p293553J7014568j1785990K810813M026677q12639
1134B8369361n647952m17927j004940J381904N532478r675280k173189M984946
1126B1349401Q523405j4295220M782132O818438r984925m676321J2398568
1119B4915478O958406j5752893K283899J0597751j1316296L227858L770159
1112B4684362Q46478o744660j051632J305116j322254L135857L013358J456366
1104B5322991k122763N892374o758640n794291j273857O390242M359796o113500
1096A9902352L856689n442436k720056J0165880Q759440p769474p395198K798553
1088B2155750J3288391j3496346N813641p221782L199383j597749N507657p091109
1080B0557836N974090j1225035J4807296l503575p222729Q007083j1585956
1073A5809010N094705P653206p301334J485479J712562j0470519K886248N319059
1065B2188416r21132Q10339J984046l514979k992840j59731O317519j134228
1057B2577410n360297O225441l208861m73907l106480j376941N068502O998616
1049B7343483q867133Q325104q080777L085744N076218k431788l700358K9796
1041B0780289j29255n871716R726025j213747l647938J7237654j9653235P990286
1033B5218363m896673j509230J0850742r176245N166712M32597l326073R733278
1025C2493471o833219q618705J047164J3259996o411571K194318m595769n842414
1017A6693271M950368k15737k669328J5215040j1611038J544197J071877k034420
1009B2944230K541305j0823182N784221J3223842k1449898J0002554j690738
1002B0532334J133268j122502K55141J731899o170003M775977L146240j054486
994B3227868Q6202L923794N607019k090986o196300j306083J730287k414533
986B2567268R569637K114742p400134r571235o7126P189863L110083l432365
978B4080733n587949l14335O529556j626031L991238P78137J069834o881188
970B2039995j1426512J5786364J13540r664528J829763N296860M313575p619558
962B0669499J044780Q000k9136L512332m882977K896242P99415p531257O016073
953B2502971P276095r831187K356048J915120n292340P903349m759410k422768
945A9647878L489900n731526k937144K756374O277792l727007j322655l420515
937A5033097O928255o055648l092066J5705682N85882j5065974J6456237n266431
929B5229034M07444j187656N689162o889627o815093Q500812k01061o47016l738332
920B0347667k956836Q129889m395865o24332k773123J016614K974540L418298
912B5136852P804064o785093j0142003K463926J1128180j3214163N783258j664908
904B0510113j521981P277551J322203p43431m242263K735881j0180486J4142702
896B9300289j5613840J0224059j7539268J2628344O628773m726741K776804
889B3678420P96004L267419L00645j1788717O257006j642892L254333P6428J122950
880B5321596o111085O565905K416740L040750r766641Q962613p514426o848807
872A6066645P291334R10295j915712n626655N766513n404495J821759M967802
864B3877486P324789j4644495L367387J3836301r546186l091825j351218K889591
856B2661830P557242m919779K890685o166785Q77294K520955k060671j108495
848B2252276R83006k07405N383441M225896j5485895O642465K82277q512030
840A5564031J2016519r051451k65042K479873R399854p424558o463688M186714
832B0442252n007383J3218189j0629966m749419Q197755m095656M361440n726827
824A6010385P44385P576637N673496o385953o721852J760212P722282q375218
816A8004374K814483o350871J4983159J054421n856203l989611M494036m609095
808B0544693j928763l194787Q171666M816147l994421K1307n473509N816840
800B4779173j503057J880746J331163p734849N936550N641915l740370N969026
792C2560297m412580p253272k605381L688717L496224j0455323Q234049p120375
784A6132356L94502P573500n027285M656081J871765k234170k314062k481877
776A8570810R448194M458141l867904q137825r65868P62098P603645k303542
768B5567749n724213J027837J328211n13377J999849J568837j897625p004675
760A6352593L309936j62376J641655M35996o398136N080041P39584Q253920
752B9253213o678396L946320m063181K781712j339919n638463O819478K471771
744B7552535p455k320149k123639J0228083j2109746M571061M333845j162680
736B8961855o911628j110794r91758J402113J268748j870807M036464k183311
728B2600882j0851333J8738821p817394l732533m8430N128492j189017M581127
720B7410615q48783k260217J632758m218142N784923o28704k952736O697132
712C0616846O490629k0624371J1033021m184600K934210q895518O209488M071976
704B7651681n190628K208196j102671l277910K315513o781572J3636157j3832162
696A5626604P008616q850395J0777173K933065j195342n586231M087513l103284
688B1697719j475856Q592827n084950J965733k118377J416117J487961j956925
680B4524249p68260M572343o397188J643671N03495J616064l689267K846786
672B4851893M271968Q83509j1906726L867910P288157n287428r579031R723878
664B4114130k754745O960263q187724M781549q468855J5032634r443708L118690
656B5152234m181830l733061p565467L881267P159841L523480O256709j2639452
648A7853721R743036j0865736P717994J8873j0537896L926843M324448j797885
640B0383398L997344o487459O256662L641166r246059q82112L507284L266151
632B4436375R306958r988054j91645J0444423j1040338R77717j754600K999743
624B5190579p875232Q443219j1177621Q679920p344061O737010M02703j344429
616B1712088n980271J1178719o189211O234889q577113j357055M237284N246219
608B6505549o368761P123452l038523J361555k425189l370104J316249J802757
600B2906985n664164J0484185k01056k602260l378128N461227P60200q103372
592A9663617M956815J47089k198916K800948P254343q445800k033084K080025
584B4225037l205240k80726L832600j643234J0119315r416706k959979k445633
576A8225434L107984k109894P534256j6810160J9858507p935966k581908O946246
568B6234499k583651N004353r122972l165564Q705047m213477L60522n235262
560A5983495M970493L590133m121003J0871091j0816726J740938o49969J897315
552B3465767p377870M685297p141025J3557775m795684o39476j422248O907407
544B7239943l608833j0846385J3363887j604686m93005k902421P216083J766127
536C0130710o063197o667191P129145M298476o65955o787261j132892P318908
528B7560743m816483J5367k026338k096022N133392L909772n796472o041293
520A5842666M419705M90724Q262797j2196695j983876m202610N157246N654526
512B1444483R519955O95514r828875K015672k813712k41412K854872L965073
504B7611570o249198P676482o154862o828558k39841R037867J34328r335840
496A5651948K922102O342882j0452052L534315K719801j530625K078876L439945
488B4707192m43810o002972J119731J948007L261592n500209R59307m022098
480A6026740M346776L885883l869355l055256R491306k811133o137816J2814610
472C0691755j6311955J1989766j0047874j62153O813782R79467L575821p552097
464A9976512M659832j948649N17452M035565o799781m504742M866788J457310
456B2260287J43999M343530q944724L541593q934628O627251l27262L853165
448B2563211M110724j2760113R938593m767340L056081l41836N749735p615874
440A9933181N340568J794802k994980m199653N043298p905319M907652m702185
432A7217364O95356K808937l342109J5067878j0925385o65973l47394N553272
424B6061946m969037l848756N619934l110124J046040p14304p653682P142473
416A9574490N411386l110965J0696543j4569462P427826o282489p753911K0273554
408C1666972j0134727l929050n746926J0476481j0207173J0598359N80680k113807
400B1190809j214392J511691L639467j6163641J1801235Q76453l001587J741134
392B0381169L26743J885960r89633P775680p803901J590198K099799p523829
384A7742186M893863m267145m613973J1698569k081631k964087p253859K46680
376A3400603J5492359l126863n526462J516709L161283j1735170M894573k391017
368A5686015P774145l407459J275138l548843K745323O935705j2882085P023417
360B1601356n026124O50480K195461K970229K760190k911527l397679M581383
352B3423769m838227N231191l062886N776542j2064922J4621735j0186258
345A8900944L726928J54345o968855m490571m522380J0518006P24784M424536
337B2467737k908086J159425J394926j306705K347983j677702L888863J611815
329B6978256k419615j322920k21630k517210m97308L433454p19072M624135
321B7338090p136431J649064l027071J657725M068509j622623m075179m871900
313A3980184J3643558p558114m832057Q517280n614027n78892L945756m063368
305A7440320P630543j1710229Q054156r45884p74445K558711o93712j328570
297B0230890j700316L791762m526739l688830P543647k950238m466202P779376
289B2013350l852881K145388K951527n453038L67608P021572k445952l099968
281A9647606r194392J4325279o727756K975422l329669q40967j49714k460388
273A4245421O510164K525902k684878k00706P524803l937985p115937N875605
265B2742389k814978p61366L929811p080185J1130238j0349832O773800k637950
257B0931927l939794N814751j048660q89247j20811J39495k39960o565309M196424
248A8278816M141314m537129N705289n4856M717330j3485621N090155j796473
240A8058825L081304l365753k662345L337428l363794P836923q608854N719546
232B0033280m466971O681706l574478j374741L342315l984722R573147j2701794
224A3527742P978290J134991K22453m192428K670872l537083K079072p886553
216A1997356N346829j486743N81745j266921J894840p55614K981628l481141
208A5811979j839542K647048p75161P023557m102364K937148o867519M123262
200A8958408K453641n113521M26992O169418p989078M608081j49006M23011L043028
191B2830974o993084O543582q62819k885012j895985N352233m062921N158676
183B3185644n780750R64701O16765n1371m149156K160342m950948J0022907
175B2018134p251752N149444L437918q731939M122303m650610j489636J0432893
167B3036755k511299o006784P132000j605184n999015j101014m04557N493756
159A8034658n094172J0062234o061700J055045j43399L261004l529475M173579
151B1757774k596652k344073n529125Q000478k96503K929404r272451N502103
143A8150955j595607q88556l021010P352256j328881m659634P478466J921813
135B3409802m753271j247994j698784J83524j212042l916460M390529K991099
127A8146403k005222R01344l961001R65681n531557N268983O666915p160031
119A3291515m31163o30655L697992m884736Q822473k329767K579265j516208
111A8598716l484426n0575j798985J2238071p902082n436518M352331L575826
103B0092358q96629k022067m186375R05699L316058O75343j556527K041685
95A8369545k612118j409874j410091K116435m030830R646951n907254L076630
87A7839394n177077K259774J994467K478421m053837O38659J291473k87054l672785
78A3311435L376351m127126L607258r187530J1894618l526916j920574N830365
70A9257881q057851N041444n992625L589211N308447j72018l169763p114090
62H690636O091571K36529k533404M082511n133538O028440k979989l025820
54A1456936O834140j292009k767360K038522j254270o939549J0773490j1064219
46G785681Q605049P964482r911184q55419m285923N766672j403518L678244
38A7344084j770221J764171j405004N635073p588308L856318j612588k386826
30A3836699L006593n8842k025791K188406k310365M65595J718j346490j996269
21A1761254O28650o70055J315188M752490l23495J399449p850495k443733M376738
12A2945991O558890n437717M822796l041883O95221n859452N271444K64439P965968
3B4185697p456916J673511m498357
0A3903935          $$ checkpoint
##END=
