# Supplementary material for: Polyamide-Scorpion Cyclam Lexitropsins Selectively Bind AT-Rich DNA Independently of the Nature of the Coordinated Metal
Source: PLoS One. 2011 May 9;6(5):e17446. doi: 10.1371/journal.pone.0017446 (PMC3090394; doi:10.1371/journal.pone.0017446)
Supplement: NMR Data S1 — Raw NMR data files (.dx) for compounds 2–4 (1H and 13C) and 6 (1H). (ZIP) [file pone.0017446.s029.zip › 3c proton.dx]

##TITLE= atsl52-1-B3-7
##JCAMPDX= 5.0         $$ Bruker NMR JCAMP-DX V1.0
##DATA TYPE= NMR Spectrum
##DATA CLASS= XYDATA
##ORIGIN= Bruker BioSpin GmbH
##OWNER= todd
$$ TOPSPIN		Version 2.1
$$ 2010-06-18 19:18:15.155 +1000  NMR2\todd@NMRSTN13
##.OBSERVE FREQUENCY= 300.132250975
##.OBSERVE NUCLEUS= ^1H
##.ACQUISITION MODE= SIMULTANEOUS (DQD)
##.AVERAGES= 32
##.DIGITISER RES= 18
##SPECTROMETER/DATA SYSTEM= spect
$$ Bruker specific parameters
$$ --------------------------
##$DU= <X:/todd/nmr300>
##$EXPNO= 2
##$NAME= <atsl52-1-B3-7>
##$PROCNO= 1
##$TYPE= <nmr>
##$USER= <anthony>
##$ACQT0= -3.69238616675252
##$AMP= (0..31)
100 100 100 100 100 100 100 100 100 100 100 100 100 100 100 100 100 100
100 100 100 100 100 100 100 100 100 100 100 100 100 100
##$ANAVPT= -1
##$AQSEQ= 0
##$AQ_mod= 3
##$AUNM= <au_zg>
##$AUTOPOS= <>
##$BF1= 300.13
##$BF2= 300.13
##$BF3= 300.13
##$BF4= 300.13
##$BF5= 300.13
##$BF6= 300.13
##$BF7= 300.13
##$BF8= 300.13
##$BYTORDA= 1
##$CFDGTYP= 0
##$CFRGTYP= 5
##$CHEMSTR= <none>
##$CNST= (0..63)
1 1 145 1 1 1 1 1 1 1 1 1 1 1 1 1 1 1 1 1 1 1 1 1 1 1 1 1 1 1 1 1 1 1 1
1 1 1 1 1 1 1 1 1 1 1 1 1 1 1 1 1 1 1 1 1 1 1 1 1 1 1 1 1
##$CPDPRG= <>
##$CPDPRG1= <>
##$CPDPRG2= <>
##$CPDPRG3= <>
##$CPDPRG4= <mlev>
##$CPDPRG5= <mlev>
##$CPDPRG6= <mlev>
##$CPDPRG7= <mlev>
##$CPDPRG8= <mlev>
##$CPDPRGB= <>
##$CPDPRGT= <>
##$D= (0..63)
0 1.5 0 0 0 0 0 0 0 0.06 0 0 0 0 0 0 0.00015 0 0 0 0 0 0 0 0 0 0 0 0 0
0 0 0 0 0 0 0 0 0 0 0 0 0 0 0 0 0 0 0 0 0 0 0 0 0 0 0 0 0 0 0 0 0 0
##$DATE= 1255143463
##$DBL= (0..7)
120 120 120 120 120 120 120 120
##$DBP= (0..7)
150 150 150 150 150 150 150 150
##$DBP07= 0
##$DBPNAM0= <>
##$DBPNAM1= <>
##$DBPNAM2= <>
##$DBPNAM3= <>
##$DBPNAM4= <>
##$DBPNAM5= <>
##$DBPNAM6= <>
##$DBPNAM7= <>
##$DBPOAL= (0..7)
0.5 0.5 0.5 0.5 0.5 0.5 0.5 0.5
##$DBPOFFS= (0..7)
0 0 0 0 0 0 0 0
##$DE= 6
##$DECBNUC= <off>
##$DECIM= 24
##$DECNUC= <off>
##$DECSTAT= 4
##$DIGMOD= 1
##$DIGTYP= 7
##$DL= (0..7)
0 120 120 120 120 120 120 120
##$DP= (0..7)
150 150 150 150 150 150 150 150
##$DP07= 0
##$DPNAME0= <>
##$DPNAME1= <>
##$DPNAME2= <>
##$DPNAME3= <>
##$DPNAME4= <>
##$DPNAME5= <>
##$DPNAME6= <>
##$DPNAME7= <>
##$DPOAL= (0..7)
0.5 0.5 0.5 0.5 0.5 0.5 0.5 0.5
##$DPOFFS= (0..7)
0 0 0 0 0 0 0 0
##$DQDMODE= 0
##$DR= 18
##$DS= 0
##$DSLIST= <SSSSSSSSSSSSSSS>
##$DSPFIRM= 0
##$DSPFVS= 12
##$DTYPA= 0
##$EXP= <nmrproton>
##$F1LIST= <111111111111111>
##$F2LIST= <222222222222222>
##$F3LIST= <333333333333333>
##$FCUCHAN= (0..9)
0 2 0 0 0 0 0 0 0 0
##$FL1= 90
##$FL2= 90
##$FL3= 90
##$FL4= 90
##$FOV= 20
##$FQ1LIST= <freqlist>
##$FQ2LIST= <freqlist>
##$FQ3LIST= <freqlist>
##$FQ4LIST= <freqlist>
##$FQ5LIST= <freqlist>
##$FQ6LIST= <freqlist>
##$FQ7LIST= <freqlist>
##$FQ8LIST= <freqlist>
##$FRQLO3= 1883992.8057554
##$FRQLO3N= 0
##$FS= (0..7)
83 83 83 83 83 83 83 83
##$FTLPGN= 0
##$FW= 90000
##$FnMODE= 0
##$FnTYPE= 0
##$GP031= 0
##$GPNAM0= <sine.100>
##$GPNAM1= <sine.100>
##$GPNAM10= <sine.100>
##$GPNAM11= <sine.100>
##$GPNAM12= <sine.100>
##$GPNAM13= <sine.100>
##$GPNAM14= <sine.100>
##$GPNAM15= <sine.100>
##$GPNAM16= <sine.100>
##$GPNAM17= <sine.100>
##$GPNAM18= <sine.100>
##$GPNAM19= <sine.100>
##$GPNAM2= <sine.100>
##$GPNAM20= <sine.100>
##$GPNAM21= <sine.100>
##$GPNAM22= <sine.100>
##$GPNAM23= <sine.100>
##$GPNAM24= <sine.100>
##$GPNAM25= <sine.100>
##$GPNAM26= <sine.100>
##$GPNAM27= <sine.100>
##$GPNAM28= <sine.100>
##$GPNAM29= <sine.100>
##$GPNAM3= <sine.100>
##$GPNAM30= <sine.100>
##$GPNAM31= <sine.100>
##$GPNAM4= <sine.100>
##$GPNAM5= <sine.100>
##$GPNAM6= <sine.100>
##$GPNAM7= <sine.100>
##$GPNAM8= <sine.100>
##$GPNAM9= <sine.100>
##$GPX= (0..31)
0 0 0 0 0 0 0 0 0 0 0 0 0 0 0 0 0 0 0 0 0 0 0 0 0 0 0 0 0 0 0 0
##$GPY= (0..31)
0 0 0 0 0 0 0 0 0 0 0 0 0 0 0 0 0 0 0 0 0 0 0 0 0 0 0 0 0 0 0 0
##$GPZ= (0..31)
0 0 0 0 0 0 0 0 0 0 0 0 0 0 0 0 0 0 0 0 0 0 0 0 0 0 0 0 0 0 0 0
##$GRDPROG= <>
##$GRPDLY= -1
##$HDDUTY= 20
##$HDRATE= 20
##$HGAIN= (0..3)
0 0 0 0
##$HL1= 1
##$HL2= 35
##$HL3= 16
##$HL4= 17
##$HOLDER= 0
##$HPMOD= (0..7)
0 0 0 0 0 0 0 0
##$HPPRGN= 0
##$IN= (0..63)
0.001 0.001 0.001 0.001 0.001 0.001 0.001 0.001 0.001 0.001 0.001 0.001
0.001 0.001 0.001 0.001 0.001 0.001 0.001 0.001 0.001 0.001 0.001 0.001
0.001 0.001 0.001 0.001 0.001 0.001 0.001 0.001 0.001 0.001 0.001 0.001
0.001 0.001 0.001 0.001 0.001 0.001 0.001 0.001 0.001 0.001 0.001 0.001
0.001 0.001 0.001 0.001 0.001 0.001 0.001 0.001 0.001 0.001 0.001 0.001
0.001 0.001 0.001 0.001
##$INF= (0..7)
0 0 0 0 0 0 0 0
##$INP= (0..63)
0 0 0 0 0 0 0 0 0 0 0 0 0 0 0 0 0 0 0 0 0 0 0 0 0 0 0 0 0 0 0 0 0 0 0 0
0 0 0 0 0 0 0 0 0 0 0 0 0 0 0 0 0 0 0 0 0 0 0 0 0 0 0 0
##$INSTRUM= <spect>
##$L= (0..31)
1 1 1 1 1 1 1 1 1 1 1 1 1 1 1 1 1 1 1 1 1 1 1 1 1 1 1 1 1 1 1 1
##$LFILTER= 100
##$LGAIN= -15
##$LINPSTP= 10
##$LOCKED= yes
##$LOCKFLD= 4877
##$LOCKGN= 135.899993896484
##$LOCKPOW= -25
##$LOCKPPM= 7.23999977111816
##$LOCNUC= <2H>
##$LOCPHAS= 25.7
##$LOCSHFT= yes
##$LOCSW= 0
##$LTIME= 0.200000002980232
##$MASR= 4200
##$MASRLST= <masrlst>
##$NBL= 1
##$NC= -2
##$NLOGCH= 1
##$NS= 32
##$NUC1= <1H>
##$NUC2= <off>
##$NUC3= <off>
##$NUC4= <off>
##$NUC5= <off>
##$NUC6= <off>
##$NUC7= <off>
##$NUC8= <off>
##$NUCLEI= 0
##$NUCLEUS= <off>
##$O1= 2250.975
##$O2= 0
##$O3= 1853.42560803292
##$O4= 1853.42560803292
##$O5= 200000000
##$O6= 200000000
##$O7= 200000000
##$O8= 200000000
##$OBSCHAN= (0..9)
0 0 0 0 0 0 0 0 0 0
##$OVERFLW= 0
##$P= (0..63)
5.8 5.8 11.6 0 0 21.78 33 66 0 0 0 0 0 0 0 200000 1500 0 0 0 0 0 0 0 0
220 0 5.8 0.5 0 0 0 0 0 0 0 0 0 0 0 0 0 0 0 0 0 0 0 0 0 0 0 0 0 0 0 0 0
0 0 0 0 0 0
##$PACOIL= (0..15)
0 0 0 0 0 0 0 0 0 0 0 0 0 0 0 0
##$PAPS= 2
##$PARMODE= 0
##$PCPD= (0..9)
100 100 100 100 100 100 100 100 100 100
##$PHCOR= (0..31)
0 0 0 0 0 0 0 0 0 0 0 0 0 0 0 0 0 0 0 0 0 0 0 0 0 0 0 0 0 0 0 0
##$PHLIST= <>
##$PHP= 1
##$PH_ref= 0
##$PL= (0..63)
120 -3 120 120 120 120 120 120 120 55.71 12.1 22.56 120 120 120 120 120
120 -3 18 120 120 120 120 120 120 120 22.56 120 120 120 120 120 120 120
120 120 120 120 120 120 120 120 120 120 120 120 120 120 120 120 120 120
120 120 120 120 120 120 120 120 120 120 120
##$PLSTEP= 0.1
##$PLSTRT= -6
##$POWMOD= 0
##$PQPHASE= 0
##$PQSCALE= 0
##$PR= 1
##$PRECHAN= (0..15)
5 5 2 5 5 5 5 5 5 5 5 5 5 5 5 5
##$PRGAIN= 0
##$PROBHD= <5 mm PHQNP Switch-1H Z-GRD Z8352/0119
>
##$PROSOL= no
##$PULPROG= <zg>
##$PW= 0
##$PYNM= <acqu.py>
##$QNP= 1
##$RD= 0
##$RECCHAN= (0..15)
-1 -1 -1 -1 -1 -1 -1 -1 -1 -1 -1 -1 -1 -1 -1 -1
##$RECPH= 0
##$RECPRE= (0..15)
-1 -1 -1 -1 -1 -1 -1 -1 -1 -1 -1 -1 -1 -1 -1 -1
##$RECPRFX= (0..15)
-1 -1 -1 -1 -1 -1 -1 -1 -1 -1 -1 -1 -1 -1 -1 -1
##$RECSEL= (0..15)
0 0 0 0 0 0 0 0 0 0 0 0 0 0 0 0
##$RG= 40.3
##$RO= 0
##$ROUTWD1= (0..23)
0 0 0 0 0 0 0 0 0 0 0 0 0 0 0 0 0 0 0 0 1 1 0 0
##$ROUTWD2= (0..23)
0 0 0 0 0 1 0 0 0 0 0 0 0 0 0 0 0 0 1 0 1 1 0 0
##$RSEL= (0..9)
0 0 2 0 0 0 0 0 0 0
##$S= (0..7)
83 4 83 83 83 83 83 83
##$SEOUT= 0
##$SFO1= 300.132250975
##$SFO2= 300.13
##$SFO3= 300.131853425608
##$SFO4= 300.131853425608
##$SFO5= 500.13
##$SFO6= 500.13
##$SFO7= 500.13
##$SFO8= 500.13
##$SOLVENT= <CDCl3>
##$SP= (0..31)
1 120 120 120 120 120 120 120 120 0 0 120 0 0 120 0 150 150 120 120.87
118.96 122.27 114.95 150 150 150 150 150 150 120 150 120
##$SP07= 0
##$SPECTR= 0
##$SPNAM0= <gauss>
##$SPNAM1= <Gaus1.1000>
##$SPNAM10= <Gaus1.1000>
##$SPNAM11= <Gaus1.1000>
##$SPNAM12= <gauss>
##$SPNAM13= <gauss>
##$SPNAM14= <>
##$SPNAM15= <>
##$SPNAM16= <gauss>
##$SPNAM17= <gauss>
##$SPNAM18= <>
##$SPNAM19= <Gaus1.1000>
##$SPNAM2= <Gaus1.1000>
##$SPNAM20= <Gaus1.1000>
##$SPNAM21= <Gaus1.1000>
##$SPNAM22= <Gaus1.1000>
##$SPNAM23= <gauss>
##$SPNAM24= <gauss>
##$SPNAM25= <gauss>
##$SPNAM26= <gauss>
##$SPNAM27= <gauss>
##$SPNAM28= <gauss>
##$SPNAM29= <Gaus1.1000>
##$SPNAM3= <>
##$SPNAM30= <gauss>
##$SPNAM31= <>
##$SPNAM4= <>
##$SPNAM5= <gauss>
##$SPNAM6= <Gaus1.1000>
##$SPNAM7= <>
##$SPNAM8= <Gaus1.1000>
##$SPNAM9= <gauss>
##$SPOAL= (0..31)
0.5 0.5 0.5 0.5 0.5 0.5 0.5 0.5 0.5 0.5 0.5 0.5 0.5 0.5 0.5 0.5 0.5 0.5
0.5 0.5 0.5 0.5 0.5 0.5 0.5 0.5 0.5 0.5 0.5 0.5 0.5 0.5
##$SPOFFS= (0..31)
0 0 0 0 0 0 0 0 0 0 0 0 0 0 0 0 0 0 0 0 0 0 0 0 0 0 0 0 0 0 0 0
##$SUBNAM0= <"">
##$SUBNAM1= <"">
##$SUBNAM2= <"">
##$SUBNAM3= <"">
##$SUBNAM4= <"">
##$SUBNAM5= <"">
##$SUBNAM6= <"">
##$SUBNAM7= <"">
##$SUBNAM8= <"">
##$SUBNAM9= <"">
##$SW= 19.9752069877683
##$SWIBOX= (0..15)
0 0 2 0 0 0 0 0 0 0 0 0 0 0 0 0
##$SW_h= 5995.20383693045
##$SWfinal= 0
##$TD= 32768
##$TD0= 1
##$TE= 673.2
##$TE2= 300
##$TE3= 300
##$TEG= 300
##$TL= (0..7)
0 120 120 120 120 120 120 120
##$TP= (0..7)
150 150 150 150 150 150 150 150
##$TP07= 0
##$TPNAME0= <>
##$TPNAME1= <>
##$TPNAME2= <>
##$TPNAME3= <>
##$TPNAME4= <>
##$TPNAME5= <>
##$TPNAME6= <>
##$TPNAME7= <>
##$TPOAL= (0..7)
0.5 0.5 0.5 0.5 0.5 0.5 0.5 0.5
##$TPOFFS= (0..7)
0 0 0 0 0 0 0 0
##$TUNHIN= 0
##$TUNHOUT= 0
##$TUNXOUT= 0
##$USERA1= <user>
##$USERA2= <user>
##$USERA3= <user>
##$USERA4= <user>
##$USERA5= <user>
##$V9= 5
##$VALIST= <valist>
##$VCLIST= <CCCCCCCCCCCCCCC>
##$VD= 0
##$VDLIST= <DDDDDDDDDDDDDDD>
##$VPLIST= <PPPPPPPPPPPPPPP>
##$VTLIST= <TTTTTTTTTTTTTTT>
##$WBST= 1024
##$WBSW= 4
##$XGAIN= (0..3)
0 0 0 0
##$XL= 0
##$YL= 0
##$YMAX_a= 666271
##$YMIN_a= -985722
##$ZGOPTNS= <>
##$ZL1= 120
##$ZL2= 120
##$ZL3= 120
##$ZL4= 120
##$ABSF1= 17.46624
##$ABSF2= -2.509117
##$ABSG= 5
##$ABSL= 3
##$ALPHA= 0
##$AQORDER= 0
##$ASSFAC= 0
##$ASSFACI= 0
##$ASSFACX= 0
##$ASSWID= 0
##$AUNMP= <proc_1d>
##$AXLEFT= 0
##$AXNAME= <>
##$AXNUC= <1H>
##$AXRIGHT= 0
##$AXTYPE= 0
##$AXUNIT= <>
##$AZFE= 0.1
##$AZFW= 0.1
##$BCFW= 0
##$BC_mod= 0
##$BYTORDP= 0
##$COROFFS= 0
##$CY= 11.9774589538574
##$DATMOD= 1
##$DC= 0
##$DFILT= <>
##$DTYPP= 0
##$F1P= 17.4628791809082
##$F2P= -2.50655683361377
##$FCOR= 0.5
##$FTSIZE= 16384
##$FT_mod= 6
##$GAMMA= 0
##$GB= 0
##$INTBC= 1
##$INTSCL= 4.734724e-010
##$ISEN= 128
##$LB= 0.1
##$LEV0= 0
##$LPBIN= 0
##$MAXI= 10000
##$MC2= 0
##$MEAN= 0
##$ME_mod= 0
##$MI= 0.4
##$NCOEF= 0
##$NC_proc= -6
##$NLEV= 6
##$NOISF1= 0
##$NOISF2= 0
##$NSP= 0
##$NTH_PI= 0
##$NZP= 0
##$OFFSET= 17.46288
##$PC= 1
##$PHC0= 226.4174
##$PHC1= -42.87454
##$PH_mod= 1
##$PKNL= yes
##$PPARMOD= 0
##$PPDIAG= 0
##$PPIPTYP= 0
##$PPMPNUM= 2147483647
##$PPRESOL= 1
##$PSCAL= 0
##$PSIGN= 0
##$PYNMP= <proc.py>
##$REVERSE= no
##$SF= 300.130007442287
##$SI= 16384
##$SIGF1= 0
##$SIGF2= 0
##$SINO= 400
##$SIOLD= 16384
##$SPECTYP= <>
##$SREGLST= <1H.CDCl3>
##$SSB= 0
##$STSI= 16384
##$STSR= 0
##$SW_p= 5995.20383693045
##$SYMM= 0
##$S_DEV= 0
##$TDeff= 32768
##$TDoff= 0
##$TI= <>
##$TILT= no
##$TM1= 0
##$TM2= 0
##$TOPLEV= 0
##$USERP1= <user>
##$USERP2= <user>
##$USERP3= <user>
##$USERP4= <user>
##$USERP5= <user>
##$WDW= 1
##$XDIM= 8192
##$YMAX_p= 543669917
##$YMIN_p= -1491088
$$ End of Bruker specific parameters
$$ ---------------------------------
##XUNITS= HZ       
##YUNITS= ARBITRARY UNITS
##XFACTOR= 0.365940538175575
##YFACTOR= 1
##FIRSTX= 5995.20383693045
##LASTX= 0
##DELTAX= -0.365940538175575
##MAXY= 545982725
##MINY= -4849417
##NPOINTS= 16384
##FIRSTY= -4849417
##XYDATA=(X++(Y..Y))
16383d849417J7517M1577k155O2608Q1878n063k9475J1499Q6386L3732N3098m8267
16371d546082R1M8277K988J43270j43057J0281M7183O8313n8002J17401p8812
16360d388149P8963P2720n2100N9161O583J2506m2519R3325o636k3707k082N6263
16348d135672j5642J07866o4796k4296J64313m1035J0988K7272K1341K8333L5511
16337c885817P5489n7975M454l4435K6826O1255M5022O2255o9657K4056j569o985
16325c757081L7271K9469N6067o609O9524K6833l9435L2940O983k3707L5479O4082
16313c468184o6221L0416K5405k974O8254k7283J05932q9374J45095o4612K3533
16302c320013k4158J0009J00732r7099J07177l664N3575p7362Q9890m1227J0728
16291c191412J6238j7539M9230J52450j23211M9245M0942k4144O2074P6632o7669
16280b977164L8504p0288N5113M5952J9321M5621j00342N7672P047n4013R0411
16269b842166j0366m0496J03320K1829o4776L9927J1032o3974J04063l9047J03941
16258b676713J08110m5517j09645P211L3782M3255O4071k2162p7962Q6956k1502
16247b610116L155N2734K8786L1773n8018j2448J02561k6007N1338o1779k2746
16236b520767O5217m9584J62778j62302R9806O3206P2671j79612P0003K8492Q5967
16225b264125o8781j987N1625j7516j75361J20626P0484m8367O4337o209k6585
16214b301859M2086P1343p0384P2362o4706k4439k0685J24498l4750o7763K2149
16203b252148N3899P5900j26065Q414R1709k4335k6231J21897n649k0272p5055
16192b177936K3692L7135l7430N4447n3099Q1417n9547J06327p3557J20504p4666
16181b052713j01700L8562Q261P2079M5381j16140M9107M4506m7448J10415n6212
16170b005902m4319N6760K4306l1841P6217Q9399r7213p5901M3262k9463N9153
16159a935542l9375K6937L4040r4416J06881p0251L3681l4657K4204N7887j24998
16148b015609N7608J27534q217o5416p1857J6342P0274K7939r9904O8912N3812
16137a838582j66824J39951m1044L9451L11M8005j3828n5869K0438l0870N5331
16126a843530J3332o6922J67986j34812N5152o4296J20672r3494P344m8438Q5716
16115a801290J6304p6734M4525j40027J14511M9971m2710L9508N7727l3812j37721
16104a909748J46548j02821K0407M6132n544k1753k7551P7577j10379M8670J6607
16093a821855r4763J54240p8354M6720l8565q804P7596o4071R8645j76827J03445
16082a802593M7291K7390j18535M7850M2711j6443r48j44582J02945J5107O7479
16071a732328j03471O2845J2976N937p5810K8624m0515l1366R9652j08337K3701
16060a858092J47556k9515Q0809j82081P807J36469r3444O8169j2793K5045p3334
16049a783404J1142q752j03828J64737o2414m4428Q2126j23610J04692r876J8431
16038a755184J6853M8665j24562l6133K8552N8515j8783J18984j70885K9486K1258
16027a783234L5309r2967R9933M9505n7455q8701N0551p9231J50066q0895M0561
16016a756558n785p7062O3317L4610K3339m5130l5435K299J15655j57367J31244
16005a706873j11727L7071J7366O9353o8979P127J02816j35208L0074j9843k0628
15994a799451J9525p3544J19492p2182L4822k4350l6102R2051m0242r3477J75427
15983a698031q0200L9664K3330j9596N2639l8035J837j0513j4745r027J08776
15972a643901o6611j82217J22050J64495j48271q7051L3614j31250J27518J2064
15962a799560P4747N317J5983o1495M2260q2929N0635J0960k8158Q3391m8270
15951a737119M2653j22709K7426J5151P4361q4626Q6660K487j00844L0028m495
15940a771027O4785j01010O0393l3621J13395j77031M9320J9885N4658Q682m386
15929a715957o9726j2397m2020J43945j51698J32988o7294j7801J09962k7593
15919a717591L0228j41088P6595m1949N6409m3886m8025O1989k1652o885k6373
15908a822228Q9573n1161j49576K05960O7795j87254J52054q3667k8437P3667
15898a733274n2136N6583j22123Q8296m0518j6308n4932J34141k8755l4082n9138
15887a862246J15083J4774k1825m0186n2658J28851r2555Q4038k3795N3439j02461
15876a799541J53541j33097J8367L4359j10362O1778p1241R1288N0370p8718r424
15865a792680K1394o049r7435J70040o3825j4963R7823p3608J0963O4773o0129
15854a743696k287J8424n1226r7632J32526m7756P4836m6200j00682m4685P4495
15843a833883J38722j03222n8361J53184m3276K7987j39533O4162k8733M0488
15833a782465p138N6200J2571p7053L5614p3887O5845K1830p302n1848M8282k9633
15821a788984Q3197m8726J1424p399L824j7251o850O8158n2924l741Q2809j27332
15809a803795L6855q7369J27706m0915p2546Q1160n7958P7509L5421o7549k3094
15798a794575n6770J02510n2916m7229J01204k6390Q2372j34531N4990K9556n0194
15787a791973K3737M4357j9865n8869Q0512j88469L8281Q2984L6412j12303J99559
15776a665637k09850N2680m7741o9170J22143l7509O5345L059P4575j51189O1714
15765a801580l3407J59420j35616P556O9284K0699J5667K0491j70521J38346
15755a709661j93662J46959J9644j1471L507l9630J1376K4798L323n0660R927k7910
15743a813460L5964o3155J08546l2818p1830J7148R9556q7512m7201J23883L9990
15732a690889p1896q7063J13097M3286p8943o4282k9673J61890j08206L2241k7749
15721a808187Q6104r8051R162K4375L072M3452Q052m96p5714J1907J6382N4907
15709a725035l4499n443p024j09354J15829Q3728n3147K6255l5081l2450R505L9060
15697a727656k6317p3694o814N4361K2173M5001p5364L2098L7011p344q3285l141
15685a812971O4473o4662M1801J1609M3372o2236q0678J4047K0492K5823n9944
15674a858874P2581P1850K974J7923n7502L0713m3013M8839l0931j18483p69O9715
15662a794977K7450j11213R6250J13047j82055L2580K2918r0736R5922o0946l2690
15651a884450J16068j07636M7384R0311j32788j277J05772j6339m1696L7791K03112
15640a583748k72756J01561K2061J9672O8150j41384J09607l6646J493K6799j16138
15629a801329P5930k7269K8994n6324J32592m3612l2547j12566L0297J44855
15619a660979r4043k5618K3294Q8958j02606p154m0306k8699R9312o1485m6301
15608a855627R2465p391r5937J49530o196k4169r0672J45366K9437j28793Q4683
15597a707304j02289L2278K181o7997O1773P7569k4872m3073l8032M2623N0508
15586a716635j74636Q4359o221J33780q0687k5124L7243k7154j4959N9676O417
15575a723941J5366j9964K053l5014k0328m269Q0309p8365n2441p6057J73499
15564a739152L7870j31846L1567K3693K4397l9221J3819L6664n7932P3073L6308
15553a690760k02032K33337m4697r3690K0502J3054L5491j00754J82206K04j73064
15542a820203M2622N9046P4529o5444l4561O1287j28563K4129N7858j5677k9294
15531a774271R6935j5954j37961J7935J5059J22524r2221l7033o9359N0711J863
15520a821772O4955j9091l1530M0526k3375O266j5913J20710p8948o7938K0341
15509a805769K1121J5372M1565k9060r0639K5499J19577r7398J00672j83315
15499a882375J49618j42644J12272r832j1704L0331r1753J22493r3930J5512K5305
15488a776707M5356p5703Q23O7617O4696j51409j1515J18811j24135n4346J45990
15477a750522K6902m9215K6141K7231k6534j07966J21311o8987L1321n1377K6128
15466a795567L4755j1520R1388j64399P3870l8882p9248J34743M4448k7635q4884
15455a822931L0070j739K4262j8392O4961n5280M284p0478M8716p840k3658N2178
15443a775847l0990O5364P4745j25560j4894L3158o6234Q8912j4566o5620Q3087
15432a748445k6529l40m1209N4575j9379R7609q1617L930l8560N0513k6216J5771
15420a759897j26002J40493m5951L6759j8639j41348Q3455j0209P603J15206
15410a718530j14512Q2770j7627L5986N1516j9421j19782R6858Q2531k00515
15400a840726R2945J6611j46884J61550j32155Q1344l6512j8362K8259l6163Q1746
15389a748347o2538K7972k2869l9078J13648J9057j10464L8727R0646j04101
15379a797347N0254p5370J10475n8385L6464o7665M923O8631o2404o4712K10677
15368a644459j67871J15610j40469O7699N2309n0587m1426P4187p6865N4118j09812
15357a867566j8193J38281J9327O168j15987J5763N2445o6534L1329O5869K6897
15346a712201j16092O678M0076K9296j7194m0j486O6895o7047p3699J7360L7926
15334a789528p3507Q7060J0629o3183N7334o9426n7248J82586q7172Q3235M370
15323a714850k6461o1419M0649K718J8322J9424j5303l1019K6379R038l1802K2733
15311a741591n9634M1684l9168j4637J6338k0879K1702L836o158P6880Q9745j65610
15299a797492O3175j52823N3148L8624r663K8739o2951K3225m0081J33159j8638
15288a741578j8770R562n0510J2935m4843J0375L298O7065M8420j59972L9493
15277a824525K9429j3654P4700j28355J46510n5274n05p8572L4206j8851M7529
15266a787362j8070l9587J73726r7303Q3194j09522K5137j2163j3068R1427k6791
15255a730382P4997j17270L9501j56405Q5574j7437P0764R1822k04538J22187
15245a741187J9954K3794Q631q4812p7932Q7626R1355p2642J12513j26820n8721
15234a818241Q074O1864o8160j8176l9524N7112O8574N397k6390k4984j6400r8264
15222a909118J25125q624L3503m7677r2j7299o538Q4098j07658o893p159M5946
15210a822386J8434J1879m8544M4341J6833R493l0027k9136O2867r6665J86385
15199a676526j09263q694M48P0831p3115Q5644k831M2295j14139l3028J09468
15188a708910m1062k6224j03272Q5599m4675j1746J80125k03504Q8922j10855
15178a895602J44257O6123j60111j0118P1089j03421J39880p9647P6636l7873
15168a788787O3915m6499o1546Q946J0445O1088J3750n1913n4916O9798r9883
15157a875602J00764O6738j30886J84766k292j57922M7385m6627O3850m3301J7107
15146a776020J9002k0608K4215l7631p5766J03025M279L9766j13667J4489P4874
15135a744042o7324K0899k6023Q6255p5616K3993O0563k8299j57626J88049o4734
15124a783905K5741J4492j75322K97664l6953j50793n4059J80461q2433k0973
15114a786080n4681J01600J4974j45035L3690k1209J07528l4946J4559R183j1990
15103a772407P2857k3107p1827l4313O6765m6427O398l4451K3722O8040L6058
15092a708692r5890L3236r85n8008J47461r4895J8175p3876K3900P1948n3375
15081a791001r2857J04184m323J2511N2868j00890j8735O6573k6674J423L1167
15070a765754J7651k1086J1835Q2977j89723O3427K5089N1897j21296J91574
15060a653409j48273L4729P0167j10158l5526K3080j1948Q7473o5430j6229M387
15049a821137J3961K2065L9403n2874J8977K1617n7315K8297K4069l9879j2700
15038a815516O7531K0072p6901n5636R9787p1964n5580J76775j72239J81332
15028a702339j60781J40713l3318q1445j7176J6521N9591j570Q6534L9442j19408
15017a773236o035k7877k4033M3440N0722n7392k9425P6009j31996R8650j6380
15006a797553N0810P6382j87731R3429n4596P3799k4019n4525j8199M5098N5403
14995a741702k0994M4913r905r5217K1827q4776R6359k9644Q387N0151n1269n5695
14983a867565q760J53383j13764J27379j46986J42709j21165j9055Q1953k6116
14973a797987L5064Q667q399r6805j3432Q5190j0621r5275J14864M8469j03728
14962a833993J08208m6686K9911o3737P5536r4932n009J28337j7906k9995j39400
14951a889666N1333P3359j13042R0528p0636J40134J6597p6128l6539K3347j22808
14940a913521J23210N1273K964l3240k0848j31936J88460J3025n0797k9964J641
14929a799733n0496J1578J42315o9655L3395j479m0857o786J8305o5553N068J16419
14917a707479n8753K5318p0505k4213L2724N5380r9698J7047R4960l2863q022j9087
14905a795191k2992M4462r0179J63261q3927M0243p3998R3306j58741J73494
14895a710262j47098N2611K5233R5925j81034L2209J03147q1973P5925m3337P6164
14884a702490m0247q532k3215j24253J02708N2652n6792j8449R7264j38779P8973
14873a781160K4907N741j34595J73404l9638n0990n8549K8116P6882O620l3145
14862a782407j2428q8433Q3824P1246n8282N7687j43075K8655k4517j0625Q1685
14851a796670m133m7856R073J5078k5327J11871k0194K5239r3551O0680J0752
14840a755038k6033Q8433j09707r6181J4216J56983l4263o485O3580j28449M6076
14829a786868Q103J17670j86988K3353m8632K0856L4222Q276L4710j5562j188Q5187
14817a706861j14063l9211O2223q9386O2307j2537K3956n6723J20913K2906o1121
14806a787597J07711j33108R772o287m931Q8211q0490Q723R0204n1948m0411q915
14794a809066L9101k2364l6163K7532K1034n1292N144N4050M9177j69054J20873
14783a771028q6902P5679q7991Q5193N098j34224J57891j20788O8269L0782l1043
14772a809064j6369N5570L6622q3532L3797N326m873M9714j05242m216m7852K38689
14760a651430j82046J29749l3455o0006N0410k09038K01718L142M4698J9236j55211
14749a842233J09824r6879J4507J07082j06030L7441r2251J36699j98603K30889
14739a699554k0632o3987O7360j29366J02331M865j41551K6556M8929L5694o6536
14728a835891m1705Q3002p4524L9599M7589L5878j08033R8626m0486J01741p488
14717a701692o4404n2250n1500n3445R3403J4255J20234j23022M441P3177k8973
14706a769776k8202j09369K17409k45620K00401m2333Q0941n6913m7543J10795
14696a690210j48100J7527N287O7984j02921P3620J3546N1172j13465J1788J8500
14685a795272n990n1477R7131P9829j65721K771J57370p5670N7476p1183j37907
14674a908643J71947O1108j65217q4077K02186l2543n6369j4096R3942j7192m8772
14663a797726R050N4816j03364J00957j65506J15786L1900j701q0970J02227
14653a734531p8726j0572N9182L2189m4854j8247J6763k9505j9058J3366l0241
14642a844234K8949M7896q3258L2535m6974J33252q0439M6157M238L838n2848
14631a810888J7902o1685J25392m2462j29273P7992r4229O6373M0351K1315j5370
14620a804582n5946J61217j61934P0492L1836j51785Q7724k8654M4032M204j12336
14609a915732J39534J1387j9449Q956Q0801j09789j54239J95101m8018K4227m4529
14598a831750M1812m3870O8138Q882J8086R882n1589n0004J60986k11111Q5452
14587a795086P4197j7851k59M8619k08346l6746J34400L6544K7873j74331Q6141
14576a824845K8212j8624R675J30072j45643J33048j40855M5157p1936L9147q7072
14565a903664L2322J40374l9530j08180J04688j27870R6895q8290J9618L3028
14555a840609J0106K6835p04P2020j6825K2958j68428J02580l4027J5472J5751
14544a794871J07460j06279p7266J54227j21033J01777o5470N6335m2204K09787
14534a577537k57978R1271o0269k2417J89406j32896l2968l2397J26243j05616
14524a815158Q1615j16918R3422j12228Q3161K6328o3880J39179j02887p0271
14514a857637L6814M7318m8469J5696j25956Q2344J05980j03289M384o2288J01728
14503a803375p882O3229n5791p4183O0153P6797j64683M2411J31706r3050N8164
14492a766504L9335j296j04103N352P2971j4286J6491p5305L3483L263k2154l5059
14480a847812J4009L0240j4277O0144J3422j1117j01715J64956j21630J6918k0410
14469a817272J123r2319P5304J1506O0886m1183n2656o960k6605J64329j34075
14458a857922l7660J37764j22764P7017k5711K1021M8330k1891o3524K6528Q864
14447a809948O7599j11802k7005M2039k7068Q7688k1029r4841N1535Q4762k1440
14436a779510L2901j25870J02692p448k2918j13848J40683j0084k6201k339M032
14425a807910j7404O4027J3421k6871K1166o6080J75299j75388N6932j7939j11550
14414a892297J70333j43429L2372r93k2971J40444n0815p3353K9906l0334m781
14403a845918P5040k9305k0471O0641k2598o06r0540M0919J3534J07068j07667
14392a819903m2255N1957O6016o6526P8145m1611o745m4381P0997n2837Q2058
14381a725085j27139O1672p7588L0266N4908o4441P1831J8400J05359j84432
14371a836249o5231P9755J12722l0522j13724J31770K506j68440j8527N4849r089
14360a860180k147K8257J7080M4759L7359j40669L9421j1366m80k773J19560
14349a731179j05749N4783K2332o8246J14947j56895R0884J13264l1866j24315
14339a822040L4595m0049L5278o6095K23000j08323L4312r2909j29067L9789J25129
14328a766380j38304J40015p6814O2640J1352n8120p8357O2939J5665J06359
14318a719005p1489k6905L5791l004q7796O7868r87O1058q8913l6067N2515J3401
14306a803533j03418J74046L6805j72836P8977q0424j2598O841L2627j2661J70423
14295a685751j66010j4470j2937P2998O122P3001j56469M4602J303N2332m4136
14284a829415K4552j04884O5811m3267M1061L1179P5942m456m1842K0145J34j31923
14272a896963J33204L3455j37662p355J59256j49275K3266Q1916j15537J26514
14262a749181r6066P1747n7223J8473k7615N0016k1075p427p9289J55273o9536
14251a811903m0296K3959K9695j9650k579o9121J28705N6464m7463n9754O4635
14240a747308k1887J1657k516n5730M9772J5212r9159O7742k4097j4223M1396
14229a779141k2667J2509K7493l9939p9206J78296j71600O7568K556L4542k3403
14218a792992L8127o7940k8499J2243N999n032J10026J9246q3205P9647p8286
14207a790666Q6513j23750R2952O8155j19145L3906j24411R3169q6030j3656l0691
14196a913654J12522k1527K7016q2596l3608J92523j45707k0727L1347k4537L9002
14185a839946J427L1611J8162R8312j12422O3022k5160J6711l5428k7866k2190
14174a833767l465m3616P8293Q74N2647m6978K5380K0171j55641J1203Q6962o1520
14162a869457N1745m6044k1477N2985o8622J73771j39992N2029j09366O3927M3328
14151a817173K7057N8823p7983r6222M7546R2871K3138r3494K0803o3694J12161
14140a766167o8459K998R2336o9848j4246L7998l697m0522q4033J19326O0998
14129a733316m0589p1502M3706k3340m1931M3650l0574O8387o2606o5687J05135
14118a808667K1689o9912O2959N5650m3562K083m4087N2585j9362l9202k2694
14107a852520J52388o2492n3483K6660n4798J5082J1446l874k1365P2126n4544
14096a825374Q1256j6584j77714J05383P1072R767J6514m0326j35003N9007j6030
14085a868032M7445O6999o2763N3806o0320P1722j77571J20820q0919J29588
14075a759225n0541L4650O3534l9491r7675o3513J31818l4094K3948K9102n5246
14064a816733l4129R7744k0647l6792Q226J1133p7546J5674O5704r9079N0079
14053a836366N8961n6670L4039Q2945j49409L7376P684P4640m1230r6683P5672
14042a809041Q9806q2174j03646J18069L8037m8025j2350k450J980k3022N3703
14031a779113q6665j5335N149Q8495q180l7419K1552Q0823j73817K2660J21228
14020a760622j00475N7034n9100L2659o4928N3792n5919M8054j582n1349J80059
14009a722377n587p3709j4583J24653j45910o5655M3074N3479O508J8793q4931
13998a866245L0499l7473Q1445J082l2535j9354R7441m8398L8990N389r7926M2985
13986a804100K398L2313l8023n456r1104P4808K8165O7632q6986M2970q870n8630
13974a844883Q567L1990r8282O8786q6647J25807M725L3645r3750l964P0282l0973
13962a814697j6917L4579M8241m0777L7649r8699j452J1160N0411l7416O5504
13951a762414L9592n5972M1456k2961n4955p1469O7767J940L1357m3636O3198
13940a766097o0353Q3715o8663n289m1021O283l6025K35332k19777M0250K5686
13929a805959j23023J38907l2351j3026J01916j51061J03145j32804J18820j02388
13919a897824K6767N1905n2071Q2405K0108p9842J0896j9709N2077p4004M2620
13908a836672M0612q2590J50431j10748r8706Q3646K6113R5811o7655l6595o129
13897a842482l1942L5499P4555k4523j6014m3918j6057L3108l9764n2993R9725
13886a824806J09374n567p2161K131j35294K12672o922l9374j5753k4581q9058
13875a889339N7783Q654L1068j14728P0932R6522j46602J01998n6348j01333
13865a941393J91724n4067l6997k3094N7954j3512r176O96j08213J14439L5820
13854a785819n8498P8119n0330M3433P531n626J9329l1261j362q9578J28541
13843a745521n9177j24897J25206l9625o8907K00382m0660o7411n189j08724
13833a934523J17588J5497m5778n2653J41171o1410j6222o4337N9056o284j3032
13822a860927J18626o6351L6278r8721K06606q8714m831n8909o805k0490r821N7721
13810a796338p9714j5682J38925j80606J02767m5903J43253m0398r5443J16654
13800a752485k2519k8500m8805R0412q6493R4866m2670m7432L1616K6254j19495
13789a905251J59734k4926n3747r2329K265J49961j3346l6672o2997n4324J03595
13778a828037j0659M3256r114N4251j9261r2411P0608n0554k6370k2853J42378
13767a748766j06716K0691L2506m6725L1703n1388P6397R4618m4590j00755k864
13756a845889J07499j13614j8767J12283r6076J943K3677N8876n0046k0890M8443
13745a792561r6632r454N0109L6692J074q5064M9623j548J7795M144o3620M8829
13733a840613m5789Q6070K5354l3719J793K4267M1769r5631L0440j1384p429J3197
13721a811675J7767K3676k3529r048k5617M6454K2861M800J7817n7391j48522
13710a942407J83905j11117P9115k5718l3554L2802Q4896j36770O1767o7315P8186
13699a796210q4142J19170N272j33540Q6964q725R6986r1825m0014l5594Q2580
13688a799078M0491l4152K7458j1093m7253k7777m8461J18625j11390L8651j8292
13677a872271m498K8336J0580r9722J55243o1316O0736l7189J33935k13190J85692
13666a713664j07418Q5546n2836j2793P3792l7846r2977P5463l4277m0381J30952
13655a726439k1577j78023K12580j63436R3844p8540M1138q7714O2384O9933M9977
13644a725873j22886P6641r8025J19279m7005o0826j8761n7065J37772n3089l2274
13633a882112o873k5877J36548m3660J6943j6235P510q7879J09435k5914Q5773
13622a732341j66798O6932j390M6421k1386r370M1944p1689J92658k05683j2205
13611a872907N2598l8518O6731p3539M3354l6516R5128n5672J9863n4833Q3849
13600a770462j46745R2267j4691J05750j54661L0565J32347j33562K4627P0796
13590a763769n3176p7098N1644K2455N6481p646j6768q9598q3297J68249K1946
13579a770577l8603K2652j29725J41707n2925J45555o0371l0906K7840O0060j30510
13568a815803J8492L0184j5306q4352P4608m2616o2534O1643j5254O3730j28930
13557a916138L9687J49616n8462L6760J6577m2839q8173J9572K2700R231Q1687
13546a729782j34717o7723N8553j6170O611J23993p6764M174K0944J0364p6492
13535a877009J04848m1638k5560k7548P3632o1799Q62J6801M6393J3688m7969
13524a825299J2387R136n199N4114r0550N1511r5262K6978J0264J70814p6576
13513a757682O0494r9200o9793l9360P8252r0244J44500J5878o6675J05814q2945
13502a800961k6534j07033J22241n30O146j5533K5594m6202l4704R7491q8793
13491a868818J40583j52340Q9123q6580Q2607m2455k4950Q1998n6622N8368n1277
13480a830363n4308M6433J1325o8263P5876j4934K1338n9860K7972J09975j39760
13469a874569O8467k2812r6602J55610J8712j72913Q0950L0455k273n4002R53J1020
13457a857004J1048K4490r2257O9126o360M7978m2292Q195l1547K9602L2747j58213
13445a964487J60610M6168j12259L6592n4053O1278k6030j2471R828R1021k9854
13434a793657n4785N6601o7687M6377O053N4893n6725m0046J8802q3977O8334
13423a845817j1408k1708M354N8919j4089q2948J5991J36615m5518O6781k33257
13412a972085K2666l6027J22024M1989R852j27578J58529o2269M5330l139q8249
13401a888957M747o0188R4766j2892p2484N73L8805j15165J66596l8186P8764
13390a803621n963n0408J07307n4393l0954K5592n0773K5401N686P9905K3921
13379a728300j21172J2145k7054J17234R745j98128O0668J14290j7967j6551l9972
13368a835062l2519J65765j65402K0088m061j8977J00162q5219r7126J81851
13358a770500q0240l5404J35042k5448j61413Q369N8176J6494K5191r831J01923
13347a737641p0391p9639Q9328m8861j407N5771N3990p9867n3581J5585L4722
13336a821991L8798o1551L986Q339L996m2900O5104r80p4614L2783P2656l1860
13324a808234n1443l7591J1066Q5900r9708L7993P9307p7909K932K4389p1952
13313a905250J07904r6204O4868L320q504j6349Q0842P9873j19748k3521J53188
13302a679581j75107Q9686r0634J7356M902N9836p9526k7256m3530o4732J52600
13291a835986J5423l5578L4198r6313K80152k62868l1516J31727q517k6462o9200
13280a904940K5765K4674K4486m4057N9464P0541n855J4521j11375M4499p6591
13269a878868N4216M4307l739L6226O516j27002p503N5350j4764L2848l7981o7418
13257a907812J02546q7772P5655j07779P3965M3445l8398n7124o4608Q4111R0620
13246a793151n1049N3014j05151L3092P6724p2254P4194j09074k4352K07908
13236a710099j62427Q2874q9792L1627J13019j61150L6203J27907j72825Q8185
13226a816478l6594J4030R057Q4048o5430j5695L016o7487P3719Q9488p3057o0834
13214a862217m9806J00443l2625M9401n1872K6204n9323J23617m7900L5513l2678
13203a801243q3322N5705J2836J6275m6159q201O9861o7121m2868P6301l7191
13192a855127M1976N2288j12719M6615o8931L731K1496J06064o3608M4671K0791
13181a762753n492j04424O1390M8055K5462j33383K6103M0597p0195R4410j61373
13170a941603K34584j06811n3671M0802l4086l302J0306K4437J07299m0522j51314
13159a913881N017L0096l082K5534m038P6144n3165j9061N3640K6237j60906
13148a937465J35623j05067N7439N7202l030l4778l4594K2458J0596N7350O281
13137a767985k5494k6542k9761Q624K4972L2171q6122n5219Q8494k9960q586J03810
13125a771598j71666M9481J9013Q2736l7372N1904J3756q5114J67406j88112
13115a869566Q3168n9841j50220J21333L3952k0718M0265M6984j44623L8331L5989
13104a844946m4666P5671o4089k4953M8115n8667L2440n9067Q5428k1536K5753
13093a850517j17567O5138J9187O191Q8222p1644k5268N3666O1744n0438N4839
13082a766447n5657r7594J00653p0211L7741R5837N813k7467l0816l5938k4541
13071a868627Q2413n2047k2386K9254O450l9726P7361n0678l0130O528P1163l1314
13059a821739l6753N6991p7976j3641Q0145m8129j6493K5590m3270N6450M8689
13048a790136M5967k09469J13081r3570J09896r9742J18902j5356p2562O8338
13038a824651L7237q1472o33J520j5044R7838M371k8673O680p8226O6117p3910
13026a888846M6923l998J12481m8054j3868j49549J14434j9448J04012m4670J5655
13015a774928r9604L3386Q4002n9119j7075p0521J71883m4468j02226R164M6030
13004a823476k9050N2768o9093Q5635j22555O7817M1001M055J4608p8350R5441
12993a761199o5466o7439J34948j13780n0805L6222K0467Q8117p7937J5062M616
12982a837194r8269L4213O6911p370P776j8632O1477r4447R1477r2820J8926N9832
12970a808120j0641n1148P987K1209Q603k9726P0961p0342J22525j63175P8987
12959a822880l7473J7977M9072r601n1406q5448N3878J52272j33585J12106j52720
12948a907808K6280L0396J20941j37769K32n6787O0345l3079M2565P6985J6829
12937a760870p9747m2578K8187o9946P3776o8425J24970j08158K8318J7094k5113
12926a882492L1727q9141Q8288J706r4215R5667J34j34032J51728O42j5957n7086
12914a903031J21088k4491n6396m1819M8982N8631j45451J13810L7597L051q2061
12903a870090O3668p3414J37855q1630J0665L6750J9161p3435p3896Q8455l5701
12892a851612k5267Q3807n2702j35426K50723j74250K135m792J30239q9838n2593
12881a919576M6352J35842q886j64018p113P5287J938K5740m0823m9822J50908
12870a754171J0826j37623P8317k0802L1013o3475j7863N0367O620p0834N5606
12859a832019o8552P5932p5362N0188Q4021p4175N1054q3604k3363N9672K350R1243
12847a742615j32767M5734k8901J582P0238r2918o6433J37299k6480K5583j03764
12836a913442Q1246L1265o7900n9661J02447j71592P5534N7230M2854o8418J000
12825a889437o538O098l0300J1127M9147J24691r2287O1320n8008o4150M2548
12814a845789M4373K232p0993j3002K4607K0169K7115n6485O8504k849J5060k4870
12802a811928m3518O2436j14878J58243j04078N8546l0588P2888m638j42830
12792a900345L9490K4241M6154p3653J6353m3132k6214j1753N1044n5552O9164
12781a864203m5005j9663J1919m8973O0096L0912Q412l2062K0408m2334L0267
12770a890226k6098L7134J11677l7872p1820J50581j20850n4368M8010J2048k6466
12759a868250k037j02182J84679l2804j4292r4455P1980j0121n6055J655J36513
12748a785369j9377l1677q6631L4698K0955r1101K11395j49791L4528P10K2986
12737a838674J46222j20146n4388K1814j132P4360k8543o0687o1674N3058m7193
12726a916983J06182j7297n6326N0198m8766Q5908L9274r8079o318j3430N0928
12715a824709n9495J0164L3664K9818n2737L2086o5419N8058l770M4613m9270
12704a846997L3288J8460k14183J76349o3949j3442J48327j80400M7899R4877
12694a799771q7930n2983j0842R0193m5174P8191k0853j02852J45974o8625r731
12683a884403J20361o5509k2075j2710l7289J7957P7395o4436J02118p2024K9716
12672a810899q335o6648K7025q7166J69973j97783Q4473N1664n3971Q5435n1261
12661a857493l4417Q4447l2600l5517j11342J34698Q7896L5081m8705o9855N3734
12650a794073k1696k4170K0044J7547j55888R0825K6693M7624r1887N2584m915
12639a837312J826K8953o3270K4548J3265j9799L4838n6384n446K9231k5798M291
12627a871057K0113m2721K2066K4466l9470O1739K5379J49287k24705L8421m11j1649
12615a848542K1340m6684o0973J87281j01157J4430L3297j66424J96315p7869
12605a848986m9793P9447j8890n3942l9850J20045j26805J63337o2697m3379J7271
12594a864242O377j9473P3776k4151J1523l5463l1291J4035R4504j47748N5057
12583a867096j10013Q3823J11229j34469k955P1263J7630j18581J54184j86838
12573a981823J72565n4984k6044K0148J32612j13102n7049J18199n8339k6649
12563a874466l4463R1259l0579P1352M9942q3301k8289K6028q0690N8791j52043
12552a986459N0057J12207O6236q9545M1005o8905J5906N0174o3323K8641j30316
12541a974322O3240O0468r198O7594o9544j05332R9935O2631j5537M5621o3061
12530a837505J1179p5283J5795p4276J57917j49651J68975j23046k1811Q1654
12520a846052j2984J19869j16027l9373R2716k7736o9735R0490l8630p5662L9569
12509a883555l0370Q0114k8667K3451j4527L4014p648j00089O1168o7695P4204
12498a859600p7070P1334r200L303P255r5871J25282n8322k4905M0915o9050j209
12486a947138L4020Q6321l4732k4739K0769n1541M7638M8273o3343J25658q300
12475a767114o5714L0278j7584k6991j32255J17738O8529J7979j23570Q7719j6614
12464a827599j08892m83J99838k09429r3416J76623O5903l9722P2659j13033
12454a877551j9121L1359L2673J0705n2904O1117j4546j117K3677k978p3698K1525
12442a860859Q13l220R8993m2872P0435j20980J37041o4902q8921j4905K8379
12431a860998P6110r8537o1164Q6782O3406r9355m736J27112j66771Q2452J5663
12420a840036M9962k5832m2497J06554o1305m5850m0880N2247m3948O4401K6845
12409a800339N9812j24617N2363j66677J03366J5531n9673J16026j11710L7993
12399a877925L7490N0513n8569O9631L965o2258N160m4259R164p451N9648m8370
12387a863261L0932o9103k5343P7672J6721o0223J3873K7683o9978O5690j4331
12376a869668r0351o942P2593J05851r1258K1824o6622J49069m1166J9238K9753
12365a767679l3322l8357j3087n2783O2594M6772m1541q7425L5169Q1062r7586
12354a906183Q3740l8971p1807Q8917R2220j26411R9998O533j67080L8265Q9990
12343a810789o5206N8938J0013q6379R8239p6377J18q52P781r5452P6394L921Q5248
12330a794403q9815N0966J6335j602k8530m0561M0201j2124k546K9329R1812n1413
12318a792351n9584q9410J17289l428l7596k9390J33487p7969o7153O5043J5214
12307a825848j9712J5854K725m8277O5036K9741p1995n3190M2117j0561K4497
12296a849613Q212K3038o0658J28407o4446j65313N4590O1995J9864m5955Q5115
12285a804764j25721J42202o6213j7829P191o1574K5507R6836o4308l5004J7958
12274a885719N003Q843Q537N198L1676q2280J2312m5896J16944k6977o0083j6809
12262a929251Q4809K1505M5683k5158p1090J6486O278J9131j9695J02037k11071
12251a960336Q1218O6609k0113j3640l3099Q3580p7694M1268K8854m2635p9878
12240a925866K0203O6152r2608P5918l6598K4728P2623n0961l0326K2955j03286
12229a957066N5840j11137J49159r086L6198P9500j33499o171P1295q5834O69P7479
12217a832653n2283L6798r6148J3890J31376j66515J19699J1287n897l1498J11636
12206a760308j30321j3705O8508m048l3009o549M0187l1005J32409j43996Q7312
12195a794525p7813l970j3636J006j668L6845j5542Q3127J3648m0469N4487j59154
12183a917664K26464j37973n4036m3368K2176K00832j82969L0715l5201K2371
12173a868653j6560O8983j17732J44464j03241J854K4167J7196q9653K4146o1886
12162a976915J67443m4156J1581N3535n8869M194q6664p269M4732p6307l9425
12151b008120P3763J72487l8285r7171j9915N0429M9893j18722J37698J6277j05538
12140a887204n6801O6424l0232O9926j0780o8414m811p8347J68833m2552M1085
12129a832873n9007J26859q7690j43196J61086j35416K91956k33144J23246j15523
12119a903702M5491K1946l8658N1308j943J1975m8863M6308j16462J26891L607
12108a802102r2116j14531J46803k8890L5847N0427p8489K3982n1659K4312R4160
12097a792256L5631o3803k6055l4854K3332j3443j958K5521o1174n23J7477M634
12085a887471Q5085J1602q9701k2620J22716j62591M9000j6022M4701O0038L8302
12074a766961j45750j3103K7071L816N2644M3472k18466K43598q5623L0310j22613
12063a951605K7585K2065M8820o494L9429n0572o8698K3778J16021n2458j5520
12052a867649p303P1191J0279J3918q5288j6589q4145O8520J03092j21089l4096
12041a949159j964R1983L0314j9771p8271K1621J03139n8129L0270j35525R6267
12030a869225o1298R2135j13258J23826J4861n7412K1664N1784p6814K7685K1258
12019a824794j4312q49O251K3384o7493l4424l103q946J32597j22861O4106R554
12007a840890l9666K2326J4322r867j14292J6767N6843J06249r9652j8398M8716
11996a857542m8631m5323L1143M5453P9248j36626O5198P9734j69157J01447
11986a855056Q5680j38477l6560J66334j25201M8754N2667j40255J23041p357k9224
11975a855654J3798K7457j2780o1765R303k3747N9233m6370R3548o0038r590J2006
11963a854599r5175O8701m3874J46094j38349J19299n4288o71l5144m6431M3270
11952a891167J4942O5909o1206k2701L4032l1823k6016K5866R1319n8507L020O7182
11940a789150K6742j29588O3516P4954k51736J38342q510n4851j362l7904P9375
11929a890172P3049r6201J0346l3000M5492M8704j36493J51246P0540p2036o9141
11918a897666J2320L9338r1384J29207j25913J40570m2008j14638q963R5918K5958
11907a837261j33573M0457n5602J35708j3732o4241Q5427j11147J07248j43346
11897a990062L24217j29601l2740j34535P5884P3666N7356j16343Q9701m6537
11887a828994L8898j59787J0679M0309J01269r7543M5736p293J1737k8624J12113
11876a761500l0428K7139k4104l4337j4586L3979m46r095k2492q5469J12943
11865a808396o8481O6040l9807J3525l5524j9377J04204n4326p4890k0305N0619
11854a886718J0341K2802R388l2028j7455K5559j1207q25l0962K8622j6316n6698
11842a955497L5415J20041j06883J25887p6669k3117l1635J0540N89P2985n7526
11831a885870M4022j14715J39519j57102K95559k10955J54485l3301j46514P1487
11821a843385P148P242r7865k5073K1123J08948j28302M6409j16237J55817p567
11810a871742J58800r9786p9775J3961R5092J3294p6270r8573M3809J18260o3243
11799a846173P596m4679J20314j37628P794q235l159R4701j27463N0405j0800
11788a897327n295P2299o4163J00955j10514P860J6949L7357p3431k2043O4852
11777a872501N398L2892m2016k7147P5412k7880M3387o6142j7674P3880l7000
11766a859391j3685J9133r8991J19265P1152p9055l4769J2143N6051r1286J26547
11755a772886k15038K45346j55301l5279J15776K7518j77466K9425J8809O0700
11745a858396j28619J80968l8787j02144O308J00513j20269J2997J71846j36681
11735a912264J3613M7301J8300n9510k039O8570q4274p3797J45414j5769O9132
11724a785323q8907J07684r5706M7828j29590J54909P56j15822L0162j8199K3165
11713a869043k245k9209n994N6249K9709O4459j22907l7510K8885l958Q0050k05673
11701b017187J61102o2818L334J04997n2528R9725j44144j3853J93139j52489
11691a880722N3642k5127N5276j03548m931Q5370p2375k3491j20137K16882n307
11680a824468j08685K8198J5936N4268l57n6744o6541L9387R6199L6155m1781
11669a828433m2949j07056J01964J30089j40934m753R7444m216J6798r2256q133
11658a882435l8592O8276j216j5415p2075J32896j26025N9815J39655r0727M720
11647a821123j03036k1248N9975m8825q4177J10361k8627L8445J17189j25518
11637a906584L1458L6615p3858O9099J4109M9232j12793q3332N1378J6388J66209
11626a742079q6573j2953q6902Q5743P968l2529l3592L9223l2944L7499k2103
11615a879242O8177r8250o002L5666l9923l6612K239K25677j38840L9956o2322
11604a889476l5884j0225J03652j4252n6861R5415j2066q0984P1323q0813j1704
11593a921875R0010L4617j44927J82354j18207M7717L9099j24156O7715K9036
11583a818617K8450n7146p937M0302P934l7833Q533j6594k7720j5109j12647
11572b008384J76185r1692j3879N3324L1378O7525j41048P8864q3148O9671j7514
11561a878718r3432J09807j23417J65998m0660j5595O1059j358k2909n5796l7639
11550a932660P2372M1334n1911L8923j41089O1745l7093N2300O3151j840l6636
11539a871404K6709k8001r4709J30073j82461J94417j23992J1063L7753m0785
11529a941337m8910K00637j09536l603o250N4441j0670L4592Q1533j94600R9897
11518a843806k7395n0379J34591j4865n0720O0803L5379q0825o2829N512N8351
11507a836183j64064R5054N1304O1394j5888p0984m9667o932J99972q6639m4991
11496a867624O6919j52531O4967P8080l4804K0830n8740J9771r9222k0951J40401
11485a842904n5910N2033O489q806n0391j549L24n819L4978m2693J6398p2609
11473a970459R3150j55o9316J17190j14579J9643Q5468P264k9495p8726N4581
11462a885434N3502n5961J4752l7527P8182k1410o2117R0369K3761q8186k3325
11451a913394P6007n0933j13154R1883O397n0060K5146P6471Q2767m2103o8150
11440a879123L6777k7391q3075Q2584o8372Q3927j50615K31656p5568l0263R0473
11429a788990M0511j76181J62881m3855p7313K2668Q6551n8660q0458J15453
11419a797393j41132M0396P430k7813O6236J1k4377j1393R701R022l4944J43365
11407a760891k09455j1559J23564j276J747o9142N542J4352M5480k1583o5214
11396a948435J21240j06278Q1664J15084k20646J51821r0061N6521q3957P8172
11386a844875J5494L1322n9541q0457J52111n1995l5711O0961j2952o188n0072
11375a881903M6565n8645P86o1250Q1560j24294P1514P9030l0923J3800j5179
11364a878939O383l0854P8841j62189Q7462K9378k4335R2816j31820R3052j3897
11353a854102j0074L3049k8555p9984J44231m6151K7743N8762k10146J85448
11343a779779j17925P3656J1996j60059Q1894P0868j28360O3969N2978n8144N3965
11332a834941j22447J57583j23551q058L5915n0334K3757J8902m6701J11243
11322a838632L7429M914p8404K9102k5346O9821j80628M6582J14669m1311l5342
11311a897146j1700m8315J07597N8017j35397M9387l5988o2146Q7580l188J39443
11300a751856j07074K441J14122k52809N6732N5167O4331p7879K7070l123l7676
11289a910554k5334J6633M0981q5385J16030r6221J49537j22996k4227J83283
11279a758253j31963j2860N0569m0456P539L9722m3479N0353k0155l6423O1176
11268a834230r8603M5121N4430l4988O255M6252P7886l6360p5406p9158j5867
11257a944668P9980N9365o8916j903p265k1910r582L7312K0874p5816j9334l0271
11245a982134m0727K23736l4154p9699J48522l5596j6268n3090j57915K05581
11235a821744q6456L3641k883J8859l0913J1770O7271j57369J13360R6892j16558
11224a874130n4116N6350L5272l9406p9873O3233M0949M8306k3214j06876J5357
11213a918148J04217L772j07885L9075K3339P698p37k0971l6181J58133j87219
11202a934907O3163m6971O6620j01992K2670l4024R8302K3371N2028o0700n2173
11191a904613K9495k1051j06174K12726r8889J38191j37605l0348l7337J67267
11181a788338j06728N5601k4136K4500R6070j62320k4634P3690M1927j9453j9956
11170a853777o8765N7377O6716j1012n9848M597j7942Q0160M315q3216k2149N9547
11158a843997l6477k2595N7143K168K0373N5987k6336q0669K6476m6878o0165
11147a954970M7196q807M4818o1165K9734J7982j10742J42468p4237L1556O9599
11136a826568J541j32762L1940l9699J43030j07419O1396R7719j62847O4446M2775
11125a826448l9562L3597j8307j1065j1969q7602R0459J01421q0405j3684K3981
11114a839584K6307o0022K909j00670O4552M4027p0650N4159N4380m302m1460
11103a870354q1849M1905K3859k9786O9788K3282q2226O3600j20029M2341m863
11092a924332J03391n9381M614Q4235l8847j01306r091K7502R5347q2268M3410
11081a856726j7068J05406j03063J69739j98655k3332n4440J42320r9915j8456
11071a954190M1173k0053R4165k2878m1873j23887K68563l8639l2903K129n5030
11060a883423n7100P1441l1231P5704j11006N1110j0059j959O4233m4932M4648
11049a832574Q1769j11893M8891K1803j57299N3931P6042n9512j7022k7798R1458
11038a832204m5387R4573k4201j55840Q7506O1076m299r8195N2667k2435J2556
11027a874183m3363n9133J63695l6080r5360R4684j47662J06165p7503M607J20591
11016a843542k6976l7582Q2778j5569j42407J46137m0238m5934Q7622q9334J8756
11005a906289J75654j6476r8458j6011J12135j12123j1158j8728J0022Q5490p1090
10994a867032k9891P35M3728n206K224K853k3590l7204P0184K2392m3135M4059
10982a819883j18854K2875J6212J0125j7878L6745J14685j01402j09323Q4861
10972a881837R7079r3724J15995p8335Q21L0980n3570j8155M1951p2726M4098
10961a867423P9525r6083L2230r7617O5588O5071O829q6115Q1225O9092k18587
10950a966265M8553L6316P7470r2622o7758j3684Q2756P4646m5641o0826P3977
10939a853078Q3904j29139R767N9668q9514p040L6647J10182r0483m4258o6842
10928a980186J37175p6046l3564O9144l1118P3679l734N1081j81667M8310Q2394
10917a844532j26345O8470j3199M7487O4624q6686n7106J18103q168M7291o8313
10906a858374p0357m1728N5165K7198l5165J24168P6866j46489K7115n8555O7978
10895a832178J0266l1895n2597l1569P7177o6071j8440k4482J94254j60285J17421
10884a818399k5460p9910J01683k6863O3934j34416J15930K5213p5744l3321o1969
10873a949322J11086p0926J05521M2953l7473K1034n9952N8681m0951m7019l8068
10862a904436l3796R869M3873M356J6068m7189L4799L1332q3855J38692j06361
10851a896648j7524M4696n3039J5656L5785p0205J23670K216K9075q5439j6738
10840a888495J7312O5013j04796J04981J0683o6099M2487L025n5402r646O004O0022
10828a814911r5455l40N5504j1370P7444r2136L3493p903n7693K8623R1032j183
10816a794895l4333R0219q2279K4209j37866M1147J27288r7176N8466r5024j6055
10805a916299Q3694J44710j56993j4054j02859l329J36501j0311p756l2912K9308
10794a850300m4109J34683j06945o2823J2581J2480J2958L6730l3625Q8717J5788
10783a783865j28870J08241j68015J24853O614j53026J32425p4452k3693k5996
10773a985784J14295J0068n6384J15127j6580j0268m3416M2363l1779M2728j4023
10762a833653J17273j66623N9349J6971o1171Q0608n1192M2479k9159L3145r1078
10751a883051J4420j9335l3943o144M1123M4697L1130m9904K24M8295k7078n7349
10739a896915l941J05312q6007R2800j54531P5710l046n5409l009L1901j277O1866
10727a836546r2708J84172j39434J4683r0208O6054n0879J84243l6040j09522
10717a906185M4817j5663k7921K500J44921j18104l4951k27Q6194o6215r1149
10706a981983R1495O1565p502j15374R3302M5706J46601k69872J8772J11113
10696a806177j63827J47035k7577o9395j0914P6609J12865o2790n966m6791l2061
10685a888989n2024J11269K549r3807O6357l1938L6595j1032M3065m1956l529j35649
10673a999089K08510n8314P2608q1035j5036K0105q8396O5853N7208q2316L7102
10662a862800M6275k3474m5425m7865J21363j6083p821J3965K6494o4848O764L718
10650a849737J6880J3329M6296j27927J46031j23813j39423K04269k3146m5215
10640a882456k8447P0460K9251K2728l2334L5198J6917J702k3228o7949N1366
10629a806792q3720J58171q9172k393J1265j57665J78575K3146j47974J35504
10619a781055j42040K1512J8994m0121J38898L3313j12158L806N545J04453n9787
10608a808640l9540l0547n9758M1412J10350j19015J28834j56863K16234j97687
10598a915220J19853j46630Q8119l3076J7804o1154Q3600M8433j7626m0866L2226
10587a824537j39821J07311j509R3063j04245J032o926l9175O5953Q3033o8124
10576a833945j1827M2804l5242O1054n2153r5847N581Q0900j5522J08323j08034
10565a853908J1925l9014L5671K7793q0087Q9537j43767J38557j31733J45976
10555a799050k1662p2771j7731Q8513n2556N5858m4594J8241K5678j03903P2163
10544a851814J04510q2560l170P2789j02867j5587j694p6244P2205j4748O728o0707
10532a953159J62650Q197j7722j28122J17963L4910j75316O0732N2825O2199m354
10521a779197j907l6359L4314m6167M8668N8450r3388n2115r620P1346j02368
10510a908343K6221m8696M1727O4453l6524l5261J5414J28212j56256M8027l2359
10499a893385R2834M7911j31810M2975n0775M0083K4198N245m848K9438K1514
10488a776620j09285L2609J06816k4424m1326j03503R8193O4615k42308Q3972
10478a911261n007M1426p2116J58414j7964l6067J371M0646p2029P4401N9091
10467a739095j15680L4000L9517J6871M3416j24827M9546P449l2980j4683N1335
10456a785131J0121o3489P315P5448q8450p9686K4128J5001P2306j12276R284J60400
10444a755029J387q5587K5126Q0616p0609K8326l908N757j59304M7357L2563J02270
10432a751035j19662K8354r138m052L6540J7674J9011o9695Q7134k2230j08319
10421a895418q8495J55974q0086N2385j383l1097J48071p6452K6786J5712o1693
10410a835696K7274m519m8406O462m645M3667j8448L3317Q2621j52037K12437
10399a657973j83885j1706L5677O5016M1825k6958m461j00257J02534k8521m9516
10388a818225k545l9974O3821K7493n3248N8554l3091k947L2819o568J4888J9328
10376a739695o4613L9041j09046J79779l1040n8749R1185j07561L5786J3008m265
10365a756170j00928K4038Q251m3524K0667Q2642K9453o4564L6997q074M2619
10354a728593J7720m7164J9563j05809J50514n5149o9220k2174P4982J4200l0044
10343a781174n5688m0130R5289R682K5374q8844K9417P1492o6457k3374J72614
10332a651799j68135J5983O4404p5470K4677N3259o2m6947M1670j42063J11012
10321a773471l1968Q1684m1683N6115L8838j29096J47371j11762j13802J73724
10311a704050r6082l830O4341j48610R4628j46115J17695m2809P7927J30127
10301a656778j51799m4896J07084j0569l0822K8783o2538j4780P4360p932J15850
10290a654037k05081K68951j68936n1182O9193j16275R0548O848o1559P7664P200
10279a736666q4493N91Q873Q434J41975j54434k1708J12527l860j0014p7158J28392
10267a687541l3643k6872L492N7797o1539O699m6858K6372Q0434p345j06392
10256a795396m4852O3582J0897L1648j85400J43210p5015J00260O1227o2382L2758
10245a719463m7448J2551M5327n9110K3225p7341N9211K7369o806K930M1849q302
10233a706008o7222J27291j97238N2487l2098O0766R2561L5358j59149L3847j44854
10222a904259R7343O9160J00849k2723j18350O5189L549j276j8741P8796j82777
10211a833240J32981k9327j5943M5260j3741j53505J98185j20965N1938l6320
10201a774677P7536j7949k7995N9829j4350Q2016m9696j4073j26750R7546m5682
10190a754245L1393n7064P0432k9512J09833L1393k0242j04582K6257k645Q576
10179a690406n4725m8778l5927J12496Q6588n4313R530j5455p5164O7720M4114
10168a654320J0676j84579J83652m7173M3761j05823j8001p4487K64404j14203
10158a696093j7022M3605J28199j72892r5355J16022R6048o8994r490o8847J15741
10147a629078l6737q5532M2457L9610J06138q3536j41298J09936p550J26967
10137a558623j47368K6736J8412M8051m2055k3824o5587o355Q5063j9666K7875
10126a657341l887j11210M0733l7531J25875j70518K0901L9407J20929j39319
10116a771961J88330j11737O3977k25847J38559K3092q346m9886J38122r1465
10106a707162n073o196L4113P3539J1250O220j79756J06864K1221L5778o2976
10095a672178m5912P9788j7220l045k7719j7119K9004j8701L6230j7869J8906
10084a655835l6953P9877K5549q4970J8169l3525j8528J13247j73321N8060M2144
10073a666086N3997j5177k6236k1250N7172m2218M6058j7890l5316m4521J14410
10062a597057p9192J01265L5812j30231K8647j01382J68067k3733m2534R819l6326
10051a666845K8572N1437p8012q8926J00507P0190Q5745j72799M7165q39j8466
10040a642271k2536O0550K1912o9190J33236p7543k1446L5100p1232k3638Q179
10029a668879J26940q4344k4528J53549j26981l5705O4175m0396L1468q7723O8866
10018a623558K3807q6035L287L8631J91724j50377q3859J12707j9091L7067K0604
10007a535093j8195m8681l7612P0912J2J1448r287J4700l3962k7507p7249K15790
9995a474724p9236j71038O9215N0444j09753J52596o9807l0298M2066r8170O9377
9984a649328j032l2408J3976Q29J47497L7659j24016q2640J00642o5520J7925
9973a636416J42505l2220O513k2806k4758Q240l2880o0661Q4512q8895K3989q0117
9961a712994J03910J27518q3687m7605P717o4287Q869K5109J120J48609j47749
9950a633470Q8123p5497o750l7131Q6370m798n4893Q2703l9658O1536j10220
9939a643685l0435R6410m4350P7583L1298n4436k8263Q798O811N0172N551M4598
9927a479948j12939M9096O3016j68092J14127m7627q5636M4857J23706m6180j28315
9916a673935J15126j5575K4724j26929J11383J7530n1671j326N4367K6722N120
9905a514464k9801N4713l0900J512K1451j46635K01653k30549J42549N6198J626
9894a472647q640j10578j8518J52537j06000L9594k3331O9003n1836j15111O510
9883a639017O9346l7665J78139j16932P7909j3665j04798J30185q2673R707J3864
9872a515600O8012j54351J43521J9096m1824j09787J36790m3632n8546Q7197l9599
9861a508723Q1231j12103O5399q5256P5982m5223J28516n8979n9916m7278j7151
9850a583501J49335j68664K69910p4525j03927M5511L2285K463j94018J81933
9840a443198j67814P5049R3104L764L587m3360n3591L5545k3522O1186J0538k7809
9828a476521l224l9463M8855m0066P4116l6906j09509K0124J23890k3878Q7871
9817a374711j9023j26675R5536n373M7779o1878N5892j1199k0860L7547l0856
9806a413821o2977K0081N8077J312k8044l7598J5703j4026Q3004n5320P5007l4119
9794a392721j3103o0148L4291L3975q1186N6175n1563M9621L1673Q8488j00005
9783a404503K4550o9996k292n7282J9554K2378N1747j57680K37778p7781o2537
9772a476064p5415M4200R1550j1832O6725r1434l4674J23659N6028l5794p9692
9761a422743L1286O541N970K2205k6442J138M8134q7128Q3478o911q6811O8032
9749a363251m6974k2395P7456n54p3411R4905j5614L3840n211R886q3821R8144
9737a297000j18641P5462m3678J4195k350Q7082q8608M3985p0416N4471N7546
9726a287952p8884O4147m4333o5872J6251N978J15179M8210j29398L6032l9354
9715a359996n0211K9769J46129m8896k5847Q612l29l3403P3476l773j4154P5488
9703a203135p2277L6502j56065J20037j2451M2025j44782K04980j53338L3098
9693a305406L8971j0654O215J03705j04257N5149r1437P7625r1967Q6527K4101
9682a211428j8282L6082n0431L6213p4955K7927j8823l6226Q6356O98m6024K0696
9670a248197J27872p6197r0044J39924m0428R7785j71418N6992k6421r4153K13999
9659a110286o2651q2571N0039l1334M4863p3723L766J13033j22560P7755L4044
9648a159625j6678L959q8469J34449j29214J23795q0031L4156L1226j2170K9721
9637a128881J1033j8294l6539p080j7887J0789Q0888m9572N6598M0119r1674O7061
9625a083439r5323l1843P631l584J10051p2896L3980J16944j53951J4646O9391
9614a088393O058j42729P4653J1289j02813J10129K4256m6714P0726p748k6092
9603a117378K4132k4241K4704n374L7601P8203j59875M9540n860j4989M5286M1050
9591a027201J588Q8226j98464M1364N7085N1762p0495P2840m6165J4427k6531
9580a041564J6524P675J34199q9336k33196O0288J29426p256P054o307n5865J38654
9568i39704j67572J06402p3471J04361O8623p5872N8172p2687j8346J12520r3779
9557i91353N8992L142O3238j4233K4464m5507L3218m3890P5352r1100p1163Q1799
9545i17041p9350N8328J39974j00936j2218j8857M6791l4014O5048j1681o4236
9534i28192l0318R4040O438r4549Q3540L5669K3175j6599k9553K0146j56471
9523i92674J48444q6028J71910K6789j10162K5747j4117k7828J17045j13602
9513h54476K438k6861k1768J33444l871r1634O0948L9685k2325l5620N6039m6875
9501h10876R651K9555p2112K12516p9080n0361P4622l2197K6290l1280M194J27377
9489e91701j27165J15501k07343O4202K8870N7101M3737P975n1059j2629L7399
9478f35112K194n6968J60230o6605M4165n9303R6501j21669M9094N3896j44286
9467f77863L7281K8307Q4110J03783j91364J30793J2899K9314j17245Q2665o1643
9456e38963J08754k4205p7215l9175J32870J7493j04155N6212q451L7697q4187
9445e23325J06166q3833J557j2535l7970J28780n0618r977m2107J17040j25673
9434e32495P1211l6860J21959j32805J33906J4930m2884j32767K03476o8596m1299
9423d42224J30811J9809n7888R135l2781J12937N630L9689j17338N7420N8744
9412b16056q5472K7906L0452K5439j8139K9718p583P2088q4622J07291m4085j9581
9400a82644N3008K3348j5516l1478N0060n2690R1945J9785j27851Q974M9354q5403
9388a99108R2979K3695j0661n6625K25892j1351m1219k338r4187J49737J5228
9377I2042j33618O3356o4680O2341M4707k7316J18690l9534o977n7056J29021
9366A80976m283m9433J7063l651J27803j20741Q4676L0977k00197J74886J30671
9355C68747j70294J27730k4907N2653L4404p4297p0823R7635O893O8387j4160
9344D01968Q512J9400J31459m7286j92858J20511N4087j2283J21962j09477n3287
9333D42708J16423q5507N5349M3276l3750P9738L9208J397n4494k7895J12768
9322F89221L5261l5469L2284J5130k8327K0898j8621P3471o9515J42821j33709
9311G23445J57656j6920p2177R2943m2727L2389N2180k2745o3083Q7533J03837
9300A032331O1948j04402L3761N6102j3955Q154l4786L0674J00597j08738l2631
9289A029055J24033J0465M3851q6773M5301M882o3687J90674J3791j14069L1238
9278A228761K9267M310J7484J1033Q1415r3438R342j0821J46389j21357J69799
9267A472184q8716r0308J99243j2469O8707O4906J2961r1089M3575J03345n0774
9256A631565P834m4306O9811O7676j27627P4803J60070L9653j26021L606k1698
9245A735366J63402m6444q3704K27555n1168j16685Q9351N409r1635J37571n6229
9234A912789L5620N033J65096m6548K6021m9625J19388q306p178P6397J1065J03669
9222B343421j32293l2654J44070O3849O3492k7548p8467J94161J8595M1296l2205
9211B565717M5653M7101k8086O1003R1257K0855J2390Q5326L9146j2151R729R3703
9199C031643p7856L2194K1478M3030R9904N1433J63968q6493K14154O647P6457
9188C576559N125N4034k39K38805m0643P3901P2378J7918N8651Q4152Q5485J19487
9176D345613Q7487J40155N4035N7818K22279J33714k0172J46198J41495J77165
9166E485787K8683K23068J30791Q7544K11772N512K17288J04266K08443J31453
9156F834607K62431P6979L39661j5708L52975J50580O8987L04609J87875J70520
9146H733516K68715K27799K21052K06928J09770L35784J76425J50205O8570J79425
9136A0678189J93097l0942J00652J6355J58610o2827L5420j85K3167r2777j13454
9125A0905305k4888p8413M6795j43531j32740m0638M1551m0499r3610m8520o0486
9114A0330326j9535k03342p9513J22287j73012r5378j19599j0169k79282P9457
9104I552240k08356j37287r5425k32546j21171j96583k3461k84509j52204k42411
9094G858287j29581k48967j28014k17423k23123l01331q0573k33719j90308j64805
9084E940443k02335k65418j35073j62710K699o7533k97621j05404j94990k7827
9074D484231j65770j20847o7285n0935j07755q3719o27j7125o6090p6256L3095
9063C760917J8989q8495J0416o1681R9657q1865K0529o9185O9170n5143L6172
9052C659481K6218q396p3794J64761J5855j7681l1707N0817R2588j32408J30948
9041C876682j7326n580J64760o1081J63065M9755o8953R0804M016J62157j3057
9030D345242J85988K6096O2265J0111P0436p5424J89688P6980J52202r6413J29848
9019E077019J71762L2981K82439J34017N062M6495K62975Q3633Q8917O5784K42961
9008F494045J51612J67448J45324Q2318J77118J45015J24372R2832K32502N1809
8998G864395J22392O0334K33474J1381O8068p8375O2540M509n148j5042j74760
8987H153768J9002k34160q34k13412j00311j08001k13854q4456o0603k08786
8977F948353j22290m8294n9607q0372q5005p1717j1458M1736j01527N8322j7157
8966F450984K1269O399R6503k109L406m8993J69876O5894j422J260J22464n6767
8954F828764J64161l3951N406M307j547p2044j78616N676o6688j72217o8243m8570
8942F366438k09338j24443k24568r3793k79248j60202j55354j25539k82148j66005
8932D545800l0287o72j64145p110j32965j07142j90445l0660J8259J3560l8631
8921C875562m7135n2644m4429p4718J9214O858Q3163L2872k4597O7457M9242j18522
8909C772323Q0511J04257O1190M6312j50153J49761K27465j77346K00486K0256
8899D335062J7666J09783j4784J24072P3702J7338J65784j0933m8571P9941Q772
8888D857832K9090n4612Q2505m7575M5837L0336p5206j08488J9765k4187j04367
8877D650930J2880j92328M0032k30029L698j47968J4721o551l0922q8899j73032
8866C852532P7072j79753j2242j63608j25773N1124j0796q6229j08770l2635o3674
8855C197248n7691P207j47475M2999j80992j5880j12277J0290p8731l6518k9351
8844B598829j32905j19332j80731m5593k32339J03327j44043l0635j16438j2942
8834A687198j79591j03561l184o4376j81482o1632p2646M2603j36860Q2398j13315
8823H95552q8349j06623p791P276p2026j5569o1291O1507p8800o8318j5034M3232
8811D93766R972p1864J2171j51019r298J75875k03688N9884k305K0535j03720
8800B30309J17594j00142p1030J6742k1798q1532q091O2793k2893M121j9292O0460
8788A67241p7850l5485l7978P4601l2920j5647j8706J14819q5222p0842K8555
8777A0566P6944n3338o8915M2440q0259N6104p3187J96541j28989M1967L8842
8766E8716o3460r2455J79107p196q7285J5254n3291O5013o599o8203J69387r8373
8754A0615p9522L2559n2698J17572j46359L4490j9768K9770J1677P3345j18256
8743a06575l1468N3758o1302o9985R8990M697r6642o5210M9192J04988p3339Q9378
8731a03518L0850q4020j0659K9272r9892J87661j05411o640L1117l0167J1492
8720a49915j8752q9044J39059K2653J2818j08490O1961L8180q3778N3177J8469
8709a03662P724j3534Q7726k9995j8416j2242N0118j24623K2178L1940N5949j3015
8697e9852N7368j13188P9617q7469N6579p980q9522J16151j4756p9197R2203M7028
8685c018j9222j0857j39709J32991j6305j7714o9696K7585J46058j19864O6565
8674b3186L0346m3913o1571P8068j2795K8754J2032Q962k2042m0600M3007o9093
8662g2031N2845K6773n6604N7258o8310O7156m2844M1080n3764n6485J32275
8651B7349j9015l4819Q2116l5128q3114Q8353q0506J13105j61964L7915R7884
8640C2176N9566l0359k2686o8107O8969L629j7453Q7445j0334n2342J55004j36231
8628F9277n4458J34397p3415J49608p6025j95351K18763r9899J65053j31194
8618A06756R2165p6410r607O7861n8662L6771J6949Q3205j5039k6884j28800
8607H8305O0751n342J06478j20501j58755K75258n9903k3907Q5574j67193J22210
8596B02975P2197m4165J08709r6575K4188n3089O8770K4980j1610J5863q7227
8585B25016L0065p209L9397m4754l2153J780R664J6001J7594j5706O4477j1179
8573B92993o4636J05385q9958J25944j09405R3686P4014m1494j22807Q8003m7194
8562C04531Q8239O3131j72225O8647N0441M199L8932j09667L5086O3005p9737
8551C54582J6273k3037N8449M3161o5892n3148L2564K3179R3817j8563M3090o0864
8539D43611N808P84M8547j21933J55935P4242o3564m6536m2329N4772K5469q2332
8527D52474L9239K1197J4354J8838k6969k4538J61675j2157K9167k1268j22310
8516E29702J52888j07107N7427J29086j08331J21022j27333k3470J02295j8542
8506G07637N6151m4624J35851m8483q806q1877m2070K04123j40927J28070O776
8495H71821j8309M3529p6628N0771R4763n9864r531P827m245K5562l9442o553L6050
8482I15751p0306M765J41504n300p2041J03483p0920J3649n0945J31528k11817
8471H29351K38531j06598l9755n1490J81636j48325M1177J74286j62411J60600
8461A117002r4786K8485L2572q042N2330p338k1023m7955l4834P0384l3113P020
8449A060702J08830m2938M0482J25781j01734J19538n3690l8567O8113r4352J53802
8438A345967k58801K16504n7115J20578l7106J0010J7481j9004M9411J06557
8428A494482q9488R39l1400K5192K1588R92o87j237k7426L107L3198P0512o7912
8415A431860J20498j7795k2234j400M6157J7141K6360r1358J15293n5777P2204
8404A640949J2465k1708N2508Q0704j66021J54788R619L3875j10195J4572J51724
8393A853280j5885J08175j33644L2107L6052R093q7K3535j0146q1238J48109
8382A969351N2277p8460n7467Q1017M4230O7086K7730J41295j48811Q4831o7429
8371B115650Q3027K6888l5726J04552j26628J64047p1929M7219J06502o2700M1449
8360B392351O4194p0907J8766j8053R4299R3872j40937M1484j1017m1733J65006
8349B587325Q258O6059J0726K7220K2320J6488p7884J9357J20885L2389O8015
8338B901158j6773q4487J55350m2796J24401j45479J49766j700J1950J06746
8328C158136J8086P9083p9914Q1755n2610J28012J9505l4654M5787J03731j4412
8317C452505p6005K64142j21200K28190L815j6313O885J31729j5046K9859Q6177
8306C974738l646K09321k3974Q3482M384J03589K6343L9314J61690M8568m2309
8295D581500K7489J63984l7716R4382N2327J84496j5362O2760N8765Q0463J62055
8284E415143k8814J35846J74862n7302J79800n3846J79913R6192K46746J2920
8274F301460K7492J70764m2655J73741J16634J66197M5167J89925J8761J34014
8264G301500J35544J28505K21956K16298p2275K63086J32399K29067J69475J68842
8254H894397K36586K51566J79537L73488J44193K79168L88332K43686M52580
8245A1443533K23702M36850M55953L79575L98785N06812M37034N19985M22920
8236A5225149O34132M98357O21776M59000N89045M12876M37481M60660L68847
8227A9707323L41895J0203J76324N2739j48946r3226k73530l89871l65171l21421
8217A8696319n50511m16598m36093n70031m55491m07038n26944l50331l05014
8208A4678268m64160l24756m31596j71853m33410k76701k51254k97700q0148l30214
8198A1616476q8041k71517k77714j45267q4024j31044l70298m4698q7283j48297
8188I968293j88973n3910p5261j32946k20998j68168j37376j50586M3843j94371
8178H689547j77505o0035j99747o5360q2317j18175j68855j75828j16460j67979
8168G357286K2692k54357j38413j74341L1985o2406j50600j04097j51474N4285
8158F430560k08297K2336j12059r4427m1976j55985j83291J28755m7533o4802
8148E673281j96094Q7651j07307q0612N5980p6509m5319J6276J0068j26110J01383
8137E312688J7939n9246J25028o8352p547R5736j16921N8836J27518k1190j07736
8126E356753J63980j2302L4073r5803Q2207l322N2484O7068n0813K1453P805K0104
8114E643687R0144j6378M3881n4849J99816P059l0846K9996P6299m0828R4032
8103F042013O1156j2044K25568j05083K48339K0506J2147J39247K5221N5539O7176
8092F779785N2109J43248J60010J25065Q2130Q5258M4603J62868m8424J99218
8082G785870J00416M6948J26723J45482K12082p5171K10202J29036J70527M2612
8072H894727J30769J85799J28824J73164J44786J06874K04060J34472J48985
8063A0252460K07435J53858J67759J82509J69030P7596K09838L43301J97795
8054A1961581K73921L03837J68115L51575K44132K00227M39247K11660K93004
8045A4447299L98271M67005L07153M65785N20177N56817M78571N22948O60253
8036A8824279N81092P24570P89550Q66909Q14454J042347R68010J254059J310644
8027B7175914J703031J848648K477344K285134K155292K517359K748330K693735
8019D5604787L202439L494788L411922L380747K831282K743964L035554l027279
8011F4678204l727854l686222l676627l572889l463978l171391k731317k070492
8003C8577434j897537j583239j558468j475055j349913j467961j331228j494561
7995B6419472j424154j285870j392403j367217j366793j142227j321624j035454
7987A6083730r06346q75155q54530q32751p35212o22511m78554o69675l76823
7978I732173n57626m84470k67569l88610k85083l83729m13531j7274l81208j78248
7968F374825l57733j34659p5851k71602j13609j03179o3944j95325j47221p8826
7958D832876q3308j86194K2497o4798j07906m4310n0881j23083P854l4393j30978
7947D037376R979j24701M1072q0627J07451j10150o4206q618q5746K7280J0955
7936C760065m5995K0216o624j43969J48963p4016L0089k38860J28146l5233J1478
7925C554260J2633p6308k5268J50250q8932L191K9086n5198j3930o879j1343N9294
7913C530856p1459O1672L1607k6781k7208J28555q3070j49119R8534J9997J3455
7902C527039L9803n7276O4843o961M7332m4521k5888M9478p831N0020l4367N3898
7890C655569l4266j0613J26047n7038L7796m0182Q5405K1710m7870P4464M7061
7879C858083j6231N828j13373N3173J81677O644n3116M7408p3981J56595m5657
7868D007050J954p3850J32318N289J4718J445Q8452L9883r2612m0796J55256
7857D239107k8020M7492J2952L0386J8783N240K4928p952N6385K9255N7021j9698
7845D465879J35548p8427R2316R3555n9843J29944R4686j26613j7946J74254
7835D903353j6800o774K06737j63755P2796Q0500M3908M2793K6281L3824Q6496
7824E309359j02393J94452p1638J03079Q9285j05286n6591J67326N2603k984m0189
7813E537023N0693n4679k8267J94709j13501O4666K0815m1445P6365Q2398j17961
7802E670816j7289J77373L301P3132L3689K928m0202J83535L589k0339J8033l972
7790F084594J38094R7264N8883m9302R3930J72886l5848J03810o583L8741Q4106
7779F780575j306N3087J15052N0188K5018K7991J59708n3085J11361P7997P1310
7768G417896J9536L4945J5811J84966N1911K7724J62644J20740L3613J44784
7758H214570k1764Q2294O1841J66265O7948O3889J29517R2452K9134J39151P8531
7747I103828J27814K9602Q3888K5241J7924K00338J1790O2787K35717N4509J28700
7736A0082138Q0057J9974M6280J05581J86159j6971K15414m0890K09581j4521
7726A0872802R0506K47791Q4814M1670M409J73224J42545N1723Q2339K20186
7716A2012009j662J83129J24228J6854J49726J36069J11604K23843K06247J26764
7706A3288811J07091L44351P5419J4331K12375K79741R0003K09973J26316K28940
7696A4977351K27019R4209L29527L18841J66358J61222K81090J61785L29050
7687A7046452J32608K92892K45186L02837J46933K97437K29474L12866K54482
7678A9261167K90293J27374M96246J04816L25200K14230L61412K28826K55324
7669B1664888L58679L25348J63585M09654K82347M04372J87208K49534L95530
7660B4441145K49300L13033K82691K85068L00902J73080L61027K14352K94003
7651B6914601K09664L41659K22995K27657K32967K07871J95470K22605J90140
7642B8965629K71292R9215L27802o5480L13301J26257K05167J37863K22819K46156
7632C0850021K79752K10161J85217L80419M80237M72278M70651N01719O68198
7623C4498653O54085O55033R46996P36668P98261J145019J003746J141732J143817
7614D2724010J269034J272816J337560J484070J463767J309547J398832J100187
7606E3359823J128810J022092R87583N69120P14826M38926J69620R7647k24363
7597E8264084o07212r95139j353509j824492k122178k337337k526608k694692
7589D3802917k562907k280342k055260j755403j420292r80715o45429m05533
7581C1697036k92477K59039L36885O69761J063946J314707J696704J989171
7573C8734772K347620J598953Q76707N0107n36046j79770n94825j053134j970438
7564C9273946k807378l415203l302297k870955k895764l410880l241859k892064
7556A4437546k271528j686463j300051q91015o11146m40200n07493k56728k41795
7547F231127l70784j16142k13987j58540N5482k30330j31887K4773P2955k07728
7537D954939j15884n0491K3972n8506m5057J11125j42910r2855J26524j23275
7527D587582M9064q9529r0379J5793K5660m0866l5150j1376j1023r4138R5659
7516D401297j19943n5320m9197J1406l2313j29590J30413p344q59R096J0204o1709
7504D106141o3286O9293M9959j0046O6998p8581O9200m1228l7385J1695O8389
7493D211149m921n5354M6969J08476j28304O9407J2056n9846k1489O6687o378L5533
7481D273985J29143l7955Q7676o4870P156L0645K68526r0474M8807o4403N1336
7470D639572J39322K9472J9229O8727J30579j04254O9427L5774N6677J05930
7460E190455N7278R6774M713O2790J98248j93944K51193R475J09844O9601J1448
7449E867875J19246P619J79162J47622M6317N6385K30906K2476K68971k8880J72154
7438G089853L1082K53436J63405J47774J61269K06561K59727K47034J82728K32298
7428H975167K79861K11231K98963L59633L45947L94656L84362M47861M71532
7419A2169213N26089P14682N63304P25232R00574Q90116J034194R96923J100319
7410A9620646J097784J354753J304747J446843J298698J328771J126846J015912
7402B9595000Q60180L58132m4738n70790q39890j163209j350866j762352j880166
7393B3201301k009582k127690j799201j581519j702882j278146j109474r62454
7385A0630353j039399n57057q93998o42394l76256n25153m02064l05980l91332
7376E496720l16633l28627r2190j67810k73254k76684j85354o3537j37818q4072
7366C570741q4131l82778k4548j42325R2475q9787k06211J9498k06603O8820j20127
7355B495024K9949k09475j02653j01115m4501M4235j67443j13401Q6947m9838
7345A867729j65141Q0613j05369p7315k9364L6882p3103k4706O0113j6509j29768
7334A424062l6558J09049p9608o1514R6125M912K6139q1556O9615j13572j1165
7323A345929J2850l571n5169l2014K1481J00674j00765p832p432L5762M3489j44751
7311A208651J40568k9103N8782j14368Q0191j27516j28664R6438Q219o2772P1911
7300A202337j6454o5993q5060J64624k15493O6640n0317K4726R0134k00496O3735
7289I78383k6684Q3656j47063Q7901Q7203o3357J3295j892r1172J80440j11489
7278I89221N2781n9411J65341l7579O8448j73354R7815K3762m6374J06413q9429
7267A097634l0089O8596N8782p3126j2607J6708m8071J78554j10156R308q3161
7256A072372m2359M1124j6415k8671l0487L746Q2418j6932j4173j2747N4543k0562
7244A071857j08460k0616P5700o0450K7922j3169J97093j23137q2646k8086J08814
7233A044822m9317M7501j12129l3243K32650j45233M5458n719Q5993q6087n3325
7222I71371Q0344n16r755p1728J39462J08578j49447R5330r6571J8127L8135K1651
7210A144981o3140K7579p1944J32650o4470N0164j8059l7062o2060O271K3554
7199A068464L3576o3160Q9016o2302J41046o6074M5193O2050n1176J007M2963
7188A240603J4583J6506N6920L0133K3697n91M1140j7459j6190n8972P7658j7647
7176A390381K0029P9142k0743o0320J180J9006P1271R638l7466L5916Q4926o6120
7164A526840k1518j8392L7619m773R9782l0465J03614j82398J40968K6409J5949
7153A693635n1601R4778q3686L0062L4057N0594l8717L0224M8695o9375J46040
7142A884706j04798k1499J74533l0292J08901j06843L531M9264M2419R7971J7608
7131B115501p4829J35185j0130o3385P1908m1330O2551K8378M8077l2112J00010
7120B339824Q7959m5540l5548J46277j07081J6030R7332r4357J40019m2756L4898
7109B537057M4830J061M1609j9643J17175n7605R0014P71J22388P3447m0080m0370
7097B870654K13020L2117N3711j5976R9050N2728l3924O1384O4954J72589m5886
7086C524421J46370o6025R4131Q2722l4480J83920O2414o6410K09818J01973
7076D238854L6778O2285J09416J10057J78317p6423J42939J90579J35935K6650
7066E155387J23223m653J87149N9762K26427J2762J59883J37329R2336J70779
7056F320384L0763K73959J72933J93546O6966J73709K73163K09420L04281J60637
7046H179761L31036L05275K42217N54208K41602L58353O01967N47889P06715
7037A2069023O94254Q24316J001113R27718J133567J021220J318971J577227
7029B0567409J646137K209977K207852J917515Q18721J22266n07933m38987L43N97454
7019B9140754O62825L08526j64684r49180j284944j813778k264133k264779
7011B1370607j888516j075476o83121p13748j587140k234434k433348k271361
7003H483463k064576j398591r95760p39598n49167l10065k75231k00181k57586
6994A692708k21168j07996p8010j63166l1432j61057N1829r4221q785j0748j03741
6983G64213L9739r2564K3865m6725k34843J83491m5756k3317n6155N2618j5270
6972E49296j62959Q4084j10821l9685O3307L365k5133j4447L9765j13727P4615
6961C47660J78910k64558M5854k1830j3882n9958R6158m6373L4660p9735k6239
6950A90667P9298k7312j22220O2538m2754J2591O4596M0844j6707o664m7920j0634
6938A76323m9855j3547P020N2876j47078P2496N8153r122q240j2794q1535J4055
6926E8752Q3780J9273o1160K7933q076P1174j24290j6743j4094J36364j12163
6915F0750Q1340p5027k5773O6355j3711k561k0169j6055M409j0189l3942J4050
6903B9477N4129k0144n9278N8704m1701J32205j82744J11202j3161J0955j9755
6892E9889l9231k3349Q4434j580L958n1350m4556J50290j5239j05957J8042Q5288
6880A20639m3143p7716J67746j57521L3941n5132k4102R9922m2385M2062J094r3146
6868b7741L2881k5802Q9990K1261j15344P9561j8758L4518q9972J12356k3408
6857F9542R6836r8196q8304J40636j41997J14290j12066J01252j24060K8741J29103
6846A15777l6582k8772l5785N1677k5892O9234j8473m7822r5872J38908Q881p5991
6834A9288J4644O8363J8338j73918L8605k3881J89699K0371j16977J00591o7726
6823H7397j00352K437O1391M824m7236M5698j994K0513J03092p4574p3569L0530
6811E8157L3672N4006j54624J9524L7306K1966J22986j45591p4359O9729m4159
6800a387k4710J93079j1082P1450j48263M768J61013j35163o7032P1863o9046
6789D5490J12722N4854o8789K6459p4065J00354p0932P3202O4296j42960J8213
6778A38844K6683J8166j07791J06651N8756q4434R602o4108K3978k4586n1787
6767D9974J30651o9628q1448j4377K8068J17229j38877P6171k0631m4781L3585
6756F5936m6053R5100L9420p4984l4806P6759n890r1760L7464j2220J02966k8131
6744A23801N3527o7998J2059J31453k48194L5932K4115R8339p2826l3395P1958
6733A28771m4565Q3120o3333j28627J80574o0973L2007l3019j7304m1855J03170
6722A37966k1902p0627P6376L9194n1936J3670N5664j29981L5976p5166N7600
6711F6834J18199q8603Q5627p3864k218K5572j12078J9736J02669l6455j02330
6700C089J20046l2128N8807k5534M1101k7076n4773J32407j13791L7634j8468
6689A21314L1758r2877J67785p6923M3660r2392L8869Q1212k1552J7605j26653
6678I1806N9668k7576k8839O5688p8908J81921j49045Q9323o0551O1004o929m3119
6666A54443L8076J2273j24348N3893K4021o9009N5233l2159j1193J14433M7303
6655B62966j27906J31120k4241p1982Q4637j73145J04094o0163J40424j13184
6645A52620N9169M7407l8753O8138J8381k14296J20353K9267Q8338m0393n6231
6634B34000L8286l1475M53J81009k88906J10894O9004p0876n0054J18716l1927
6623B79124O2460r5242O5817p0454O1565o5892J15907j08696P96L0262O0626p5144
6611B61129l6036P3852o8118L0623Q8275n9357J00567j33864N3262r400M107q7024
6599B18016M0636J74725r5597l4549P2254j9012l5152M2607q3991O4088l30l7144
6587C06551l0843O7731j09436J59303o2331N0897M9655p8255k3998q0011J32691
6576C81954j604k4606J4052M5591L6870n6978j02956O9948R4451o5131k5108j456
6564C65027R5402J0928J6207j40112O5849o3481K8351P6905n8465l6972J37871
6553D97510l1276k34667K43861m2924k3034R721l9462K3342O6509k2438J8311
6542D65453j20497R9019N8192K8972r6267l725J24731l7515m678M759O0960j25719
6530D53685m460l0524L003M5018Q0647j09981J58097r2548j3023o6594J59582
6519E82902k8503m4757Q6079O353j15432J7752O3934l4994R1545r0118k6377J00041
6507F08425j26025J83983o1677n9568P3463r7557J10304L2435j43097J18766
6497F39452n7298k4234K0813p3016J40211j0919l2394m2542M0431N7023p255m8586
6485F01686P7848J4423k6442K8559j12790j6271J18280r9038O049L9216J07196
6474G38716q7239P9228M6373j32813j1836N9284k300K4864l1828P6817q6597n1165
6462F21504l6222J26371O4628r3255j04071N6154P8166Q833j3757O1999p0077
6451G00273L8017m6201k4790J22528r9324N2614P9875j366j41764N6109J48851
6440H84822p7185N9299p1630O6366j06775N3835q4038J62398L7855n5402l9352
6429H30193N0845p6476J9855J4838R640j2003R8821J8006p1691P5920j07163
6418H50785J62771k2350n5327O2793K9838L4589j61878R514K9357J6495n3381
6407I03206l113k7639j3495j1805L2455L2212l5992o0644R3274n8949P7223l1380
6395H95353k8916K8572J49321j80331Q3693L2934L0561o4598j00938R1069J9649
6384I56369o7722J17486j61531J41742J0427k504l1170o7701M0249m1973J00835
6373I94507O3807n3039j968m0126M654K2577p5876J34487j9778N1n6078J8193
6361I91411R9984K1163j05515P3113k9224m4300N8443K6662p8511l033O4623N1127
6349A125943q9834N0175r7838N2107J55513j05745m505O2318m5060N2922N2354
6338A208350n790K6900j63119J03174O8964l5594l9856N8927j71345J36697J3577
6327A200885l822N4706j55904J43296j18114j4704L7244l5975M9040K9465q0019
6316A106098L0369J37741k9041J33053j82386M7865k1458L7583M4823p8151J9138
6305A245634K7955J81K4004j8956Q0329o5978J25149l5277r3003m8389J26957
6294A368606M372L9801n3254j5931R425k7132N5780P776Q1392j08996N0033K2533
6282A434405l8343J26378j53996P8435M9533r5571N3513k4553K8213K4734j9081
6271A463667N0355K4437k060o9234J32976q8843m4975m459K4216J89327j23397
6260A552010o7572R2078j30678J88958p2299J5675K0389J03739j61911Q3769L295
6249A627453o635J07168n3127m3995o9698J06991P1308p9254k6533Q2253L399j6204
6237A703126k1398m2011K22677r2211n4645J3815M2946Q574p9762L7135R3786
6226A832032o9837J14690j06024r112k8770J05655J5789M9648j46948O5842n677
6215A817288J7070J3393L5554l4972q6240P5351J9122m3542J2925Q5105N4392
6204A965446q8939j01888J74464j0078r1260P1750J9395L4249M8455p2253K3706
6193A973047n2980P2280m6948K6897n2573J09964J3751P1361j5515j35610N4557
6182B018231J33455j00737M2929n745j6524J1959l328P7395k6475L2418K3212
6171B186790k7973Q5716l0886N1734p0080m3956K16482j99823J71431j52394
6161B187041p085J35841l8928n3437J12724k4440q6260J73923j7219n4363m3112
6150B284685N7713N1598q333o440L9908P653j19229J73625j92014J53586L5757
6139B478509m5137m1319M1601P8460p8152Q8041j2075M2341k8482n7823J1084
6128B477048R7386j1185o2785J44332q8292K8991l963l2162P3479j2800Q8761
6117B698810r1389N3642p4747J08066q8917J6940Q2932Q549J35978j58801J59849
6106B850912o7617r7143L8459l8087R2886Q3164q4975m5549o221J40470k2190
6095B844109o3035J45587j26293J10652m1905N2873K2644L4215K0079j31090
6085B867836Q3J05927m3255N6564n0563L1288m9084J30176K8262m4078n9233n9892
6073B914031O2944M3323o1040L4997M8648J76952j22267P2035j16868J29652
6063C182407l1277Q0686p1243N0223m035K4091J0996k6940j8920P1506n1442Q2212
6051C298264n8903j6410L7950K6974P0M5292j52817P5249Q5030M8596Q0943j08069
6039C362169k1146j0057P8492o3500Q561J35356n2251J738j3531L794M8042M3357
6027C521024r9290P3857m2336O4296K3137l9508J02660j6609r6685R0658k6846
6016C554358M0363J2981p4668R5281K8872R3823j41547n6262J87567l5611p1804
6005C633353J83503j25356P5629r9398J02584n7759K6101J15441O329p2161j4777
5994C773489J11619p4782K2689J824O3962J17957o2236J559L2906L4938r6764
5983C927161Q9349O943m6490l4229J53582J6061q9172J89431j33799N2061M3921
5972D174819k3335o6743N8046R8060L2715j06053J15260O3967j27911k7897J06062
5961D296990r2314J30861K728L1700J54186j85449o702J22264J4326r71N6890
5950D524509p5614R6878n4829j8223R8927M5172r1510J38350j00388J1986N7078
5939D632336O1990j3333l544K4632P173Q0662j4599l6517K8855J7833N2380J2533
5927D850401l4349P6687j8567N7304j9140q373j2325Q4074j5976N1562Q8831j01235
5915D998894J5617O4134L8902J12023j28768O4865q565J53176j07194J1981Q2527
5904E297592L1573M9472l0093M0434L671j522M0244m6160N1945L2281l6108L9247
5892E472576J21594P1070j07366O5569m7035P4055J26939J6498n5722J14396
5882E852574j13666J23862J8676L3654R2271j18235N2220m0647O9223K4421M8849
5871F043202k2342J67089r1641j5076O7361N5816j0093R2034L8576M0011j1774
5860F353163R6678k843R9912j31352J16590K3717L1055N3519o3572k1790R9222
5849F654299L8309P9719l2565J44733p6650M037J13588q5886Q4778l3503R7908
5838F988767k6014L6578L3257N154P4278J7090L1141m5274m7317O6985p5293J98250
5826G257602J3884o2837j4512J94896P0059l7183k9230J32163k6159k4857J45294
5815G619120R353K977J3672R1569J46115k08638J95189r0023Q0772J60175R210
5804H029491J19799p597M7075J25829j54495O6127M3074R2697K3470K1289Q1379
5793H488138M6152K130J53354M8229l7771N6491J92146n3762J00196l892j3160
5782H978251J44844j6631J40943R329R7585Q8201n9834R2238L9919J32348J24774
5771I771967Q7363m5729J43455M4633R0346m0611J21668M0799J50876R3865O5317
5760A0523949N9758M3828K4052J93444m6429J08469J8869J70613j4831N9773J79828
5749A1321323J27928K8114j3099K37809m2813J61643J01553J21950N6567J06869
5739A2207844J55346J27552J06523J39429Q7303R0785J23473O3704K33304K41364
5729A3576627L2828K44902j2688R5441J52247L84881K2552K16387J00087K28958
5719A5042222J20293J85505K04312K60794K10374R9929K94048J25838L03792
5710A6847107K14818K47475L29877K58963J28966L60354K68508M27464K51068
5701A9334600K45643L19974M50295M17343L57470L90707M15627N40025M27369
5692B2899053N02039N89581O79183N50938P31956N76226Q10728Q57614Q62666
5683B9059984P54481R40721Q86532J049929J066714J012895J072401P29163Q84478
5674C7457298Q78227O47772N81402M97463M51345L25912L93558K57750L94700
5665D1885427N04663N05691P13782N19032N27829O45537N51658L30888R690r6285
5655D6097912m20975n96506j004140r42776j158353j297277j287972j236709
5647C8153204j084494j094105r13611q20905p17749o91392o06451p03434o25171
5638C0895892r22444r88333p49797j108937j287716r94953j168051j043564
5630B2632097j238020q79199q12288r23130p02076n48092n58133n70671n50095
5621A5850393l42712m21332l00366k46428l65353l78964j71134k18696k07426
5612A3197982k97828q0289k02950j27583j38524j46953j31117m5080r0768k09456
5602A1727434m3518p5312p264j35930o24p5080j18159m0282J36158k03891n4547
5591A1108985q2650k5253N7238j87144J12260N0758r0073J00281O7978j84220
5581A0928160M8512P9533j15729m9332P6489k8248J35208r8475p2584J4914J38799
5570A1057247j23351O1995j44789O7270P3270R8784j13167J99071j60534P4892
5560A1090688j20745Q6661K0094Q2586o5772L5261L1314M0018o5871J16374n2123
5549A1198485r1859J61436J41430j6359J6078J0095k6823j10410M2512J14629
5539A1439214M7976p50J49379p1752L6709q2078K27618j67005J31283l8001O0631
5528A1733224J50645k4121M9679M1669l7344N7764Q0058M758O76J3835J79454
5517A2250297j31670J23430N6664J6810L3199P511J21049J15207k6555L69Q242
5506A2574553J65975J33844K7071k3069l6832J64424M5751m9727K98823j5134
5496A3285679k3546P5916N0847J53324m1032L9989M0019J86680k9016K233J40622
5485A3881715J57619j58658J83296J40163O5563L2697J63341N8173R5500R9968
5475A4719377j6132P7595R6985J13782J28984J01569J01341J30196J17313K2688
5465A5593698J8574o8668M9119j12612K8766J8175k4337R6487J4838J50204j05956
5454A5658288J26349M1748L4314R3387J40040R4487Q2817n0801R5980J88636
5444A6505245K2395J28443J58159n7886J71848M559M9483J71803p557K1329R0235
5433A7258056J41276J24882J09102Q7351M5905J12585Q4124K05006K38322J38820
5423A8545429l4761p606J30750R7376J88086M9519J97574J22716J18256J92391
5413A9599730O0866K37379j6358P1632O7447K893r564R2343J91965Q5842n8566
5402B0325609J14875J02383N6453Q0945R4123J86551J95373O7900l130K68307
5392B1489389K32700J04022J81965J82348J94902J73384J30231J22937K20829
5383B3032707J60602J44146M8286L12382J06674P3403N4538l4439R1781J39633
5373B4129713J65998P4319O5438J50758J03958K51088J27834L22620K70705J76636
5363B5839067J27872M39971K02700K40436J80579L58804K26831R6908L68966
5354B8082134J97644K77256K15898K17591L23140K11947L86825J48778L94846
5345C0456059J77145J99954K75054L16765K45965N75909K58592M57798M88507
5336C3451748K85471N14454N31570L62085L30571K16064M93644K29144L92806
5327C6807557L36048M11674M11919M01665N15240M56988N34996N59446N14821
5318D0950354O09097O79312O09681P43953N91936R09560N74939Q45802J006074
5309D7520708Q61707J014699J059899J196913J207784J168675J521742J364617
5301E6916744J647443J492084J599686J711914J734086J959521K189289K436191
5293G1686958K178174K347918K646339L327608M409783N188778O012352O200769
5285A03998679O490508O455648O726418P203225P967082R345694J1443875
5278A59631129J2808599J0169892L93403j3403158k3418843k5483270k2064131
5271I8633621j6678653j1274283p413507m854216l123427k223421j524110r24373
5263E0617631o87710k09321k29005J13966J89049K45923M91002M20593O10766
5254E1562894O59014P94423Q79355R82924J008310J205430J277263J379350
5246E9748963J375567J506543J708318J624553J690562J930616K224536K405461
5238G4215119K801046L007333L249144M010030M779863N278989N770855N996108
5230A09108487O530973O442276P026911P617986Q670030J0021076J1760548
5223A67178287J1180878M750244p670132j8346210k1846025k0448846j6750527
5216I8047669j2183574q249713n299604l544554k049770j108884n95856n7998
5208F4957716M59715R57228J406557J861927K192372K822126L200103L978851
5200H1836595M463580M794426N253505N428575N568142N867003O275085O724175
5192A26211086P406329P140215N679034K56466p558882j4180169j7074745
5185A07879334j7023300j4798110j1675176q915525o608865m985181l704039
5178D0169138k669448k391580j798417j532712j110345q96520r34640q13910
5170B8021566m68902m73287m59504l38184l04218k02519j33801j12535j98708
5161B5329908j03104k8688q4808k0048R1090J12639n6705J72292J04918n0671
5151B5466823J59220J13372P0639J70751K72882J20373J60167L52762J61034
5142B7048023K28058L87274P3666L01198L35003K86325M42594L93053M66757
5133B9961951L15311N27419O00193N08818O73784M28422P14553P13082O12138
5124C5055671P71007P07471Q19111R99361P32057P85062P90823P17254Q89941
5115D2267758N13454N96247N22232M45076M6017o9308J4748l40402l22701n58545
5105D3114576o09173o12520r45410p07368p83688p54034p11968o11312n23960
5096C6855143n64236m54826m31168m63142l46308k48805k44996j81928j80646
5087C3739088j85429n7360J6404j13083J9480n9456p7757j35547L3290j65909
5077C3013721J00281K4670R7325P6950R2400J28293M4700Q7579Q9307n067K52273
5066C4002432k9347J18947j105l0089J50252l22549J2820k50653m02717j30721
5056C3117270l81779m51397m50394l76873o23210o67630o88401n39617o82079
5047B8255890o57170p00786o09327l90747o52407n90779m88977k87899l81367
5038B3496431l97041l27781j72933l54722k15973j51519j67284j50631j23875
5029B1434672N81j65420j61789k11771r7066j01865k69660r8220j51625L1177
5019B0209014j3227O1998m3373j09634P8351J59996j35256P9927N1714m9776J22994
5008B0412728O8089J45503q6336L2503J87191j658J85986L9110K4181J38357
4998B1145654J14250J50623j51455J05728p951O5547K6725l4010P0233O8272n5853
4987B1497763J59005N5671M8739l5394J45559j9153K02446Q8270P8673M5018J80856
4976B2447453M8235J77595K0776K5914R3081J75641j879K36560J18013O901J72797
4965B3521087J49466J15797R7136J42044J32365J39674J18779Q1020R1210J28933
4955B4717511J15333J76870J02680R5474J06138K37669J56365J7889K62439P8431
4945B6066799J3458K04663K09689N6976K44925M6881L31814l1595K51917J30151
4935B7525678J74454J19895J92329J92290J49992P5978J81670J84479K36252
4926B9033017R0310K87500K52890Q0101J66143K61156O6446J68476J96611K73584
4916C0876234J29635J32801K90653K01810J57417L04881J68841J90250K57312
4907C2709834J45104K97586J45269L17944K14328K25331K28696K87214K42477
4898C4813783J72512K27248J90808L45384J69111M24271K98593K47846J81260
4889C7070816L72390M13334O6346N29757J94060M16653L36265L62786L10105
4880D0072512K51541L58770L10635M00275M80209L13311K95380M24009L91125
4871D3297767L61615L69309N01726M06159N72224L02527M47170M65436M68040
4862D7191973M82390M38221M30590M94339O21135M53317N70166O28636M40079
4853E1750846O73181M40488P04823O90631N43723O03477Q11335N80228Q79246
4844E7677978O29607P34418O78027P62013R86173P55074P91909Q91824Q94593
4835F4801616R67464R15417R08969Q62631J197316R79033J088090J047619J062308
4826G3830463J225696J110678J240025J188458J220649J374506J400027J395662
4818H3986164J454824J448172J519366J586301J628796J570403J740457J611769
4810I6546252J914713J742725J725303J906540J785041J882342K040531J884678
4802A11428125J990264J984603J992844J958123K057817J983117J854393J983755
4794A27233041K029118K012828J962951J949883J969494J856670J950587J980184
4786A42944756J837896J865673J772733J716986J795336J641777J716516J573746
4778A56865419J726156J621061J701147J748200J805311J718712J805729J823541
4770A70815276J922685J857498J741108J816476J702276J850366J444132J468458
4762A84618275J467292J246692J129319Q85478O79967M88304K23917l57311o60754
4753A89721179j095972j624932k171800k644451k819217l259829l518200l734365
4745A68852413l655420l874652l613669l586238l471995l322419l222149l082493
4737A41023378k812233k751695k595448k499458k565166k352994k383945k405118
4729A20657321k339598k379869k400901k511962k543958k525064k619808k399456
4721A00936705k717679k522250k519191k550563k544252k428498k547047k265674
4713H0841551k331721k308849k331035k188064k188724k155821k206277k054533
4705F3076527k156495j911252k067369j957884j931600j740536j881393j751313
4697D7678685j637924j487177j523630j439126j292875j386814j191850j157443
4689C6561846j070311j039373q59315r70536q41041q33493p58485o80780p56048
4680B8752464n58485o08783o14573m91316o10023n58453l22895m52428m98283
4671B4037225k72732n40423l36775k49394m43044k07076k72128k33851k15522
4662B1266280l82613j55476k88535j50266k48856k44082j46432q7955k03868
4653A9358197j53275k5814l24955j7528j27870j61266r1333j73293n8930m6395
4643A8177538j19030n1800j36456j19091j04848O3080j11750j18056j5637j30049
4633A7333901n0646o2408M2216j0702j1700j61096J7321j31440P091k3340m6041
4622A6903156Q9252p2600r3996J6868L3872m6386O1919k9720K562n0838n4140
4611A6759949O7393J43505p8465J86648J7803l5685K6059J73149J1484O460K16262
4600A7494562p26J04680O5155J18837J01229J80502p7635J39234K81045p846J06155
4589A8505192K1675K23739l9194J49039M5164P0266P945J11216l0265p1762j45671
4578A8847344J17717j25753j8260k83772j12958j49225j66782k39968k05368
4569A7662975k31802l94518k09870j34374m16945l25983k02036k47861l37135
4560A5162451k04763j48360k83247l27674k06067j31895k42489l19998j58151
4551A3139807j43914j40043j53940j97124k53020l09135n6013j60494j38502
4542A1587622j04270j97360j91731O3979k07847o4690j6790M1967r7879R5009
4532A0908010j23232k57391k34795j56122j16929q8267j56835l8103l5583N1453
4522I752206j93345j8662j23497M3999K0754j2069k2639j44247M1719J1611j97492
4511I158338J78106k8572m4701Q8037k83925j02730j55641j23866j11250m8019
4501H525777K9276j33915k0335Q9142j67041o7736P1312J52884k73890p7069Q8355
4490H216760J1220P525k2789M9860o8509O4128r1638n7695P2564q3759Q8717N4146
4478H240530l0868l56J24313J3570r5555O2973J6830k3388k302J29910J16488
4467H552145j1054m2395P2670J0834j01681j08412j52391j45591r6505J21416
4457H099036q6066p9611M6952q7148J02547M6398Q2520j60288N1412O2001l9152
4446H038601l5045O5712L4461j55855k0635O4411J53881q2804l9617P5389L0412
4435H128911o0286l2893J54577l2169O6632r976m3686M9381Q4360K4447p839l0710
4423H290749m447K731K8268J15272n1871j1750P8283r1393L9177J1200J5994J01754
4411H523967j6389P0437J26702K9609n4591O8266J8213p631j17659K25274J79757
4400I045955j16211j4640L7608q0596L3239j57295l873p173K9930p569J3473J79121
4388H951969j45996K1099L2812l1175J07163q8748R5095R7356q1375K06658n3538
4377I111320j58569K44191m3430K8392n4941J69622l8213L4477M8171J05636
4367I446656j4457J5991J6789k25N8043J46744N717j09810L5600J97309n9184
4356I739173j1013Q1963O4825P2575j5597Q4609O0443p6495K15832k1137K0493
4345A0215671J72710P4217j8276M6407M0106O9246J52724o9282Q4464N6101R3993
4334A0918081N2467r8348J48867N1151o376K08543o0231O2178k342J1869M9621
4323A1335480J05980P8078j09095J38736o0459J4532P5135M4893m343N3234J2604
4312A1684775K0560j9943N6370j57141J45542O9925r1642J74662j51986J77566
4302A1908688n544n4289p875J30270O1551P5909q5510R2807q7272J52857L2931
4291A2214523N8828J6726J35470J21725j18025K09391J0146J2516J53885L5030
4281A2850215R4439O6634O3203J04576J97038k09048K40195M0103J61669j8538
4271A3590486J58893O9407P3845J10843n014J68092N3236J30705K3755N4443J28494
4260A4557185O4735J32657L6014P1915Q1409K16627J04251K6815J91133K06448
4250A5689189m4062J25371J75043J99231o2900Q8156K63967J54950K11482J25113
4240A6925540J21732J16761K45408Q8144P8922K19378K18547J81085K34621n998
4230A8424140L09673J84802K72411J15279K49383K02783J44071L40837K14749
4221B0458128K16967K88196J84688K20675K01043L84187K76765L34312L55151
4212B2920112K87802J56898N92894K67996K03681N68302L28522L92066M14105
4203B6132378M23202M49343L32382N21261M53686L43241O55455L19485N59883
4194C0190316M83517M64817O47057L65381N93280N56496M84918N13268N14319
4185C4813369M91622N36315N57918L32609M91081N02839M80442L77632L80275
4176C8964102M45578L94020K77910L80991K19163L25128K52770J38886K29918
4167D1628466O5775J43157l5926L0505N7092m6259j81205k02802j13866l07542
4157D1037395l97066j67346l96967n20650m04455n61664n62536n56588o65439
4148C6804684o94147q36205o23717p25219p55302r25816p23525o26083r34325
4139B9960345p18603p46977o59876p96497n99314q25682o94978o19765o84298
4130B3614355o04725o36406n32080n49342m26907n08046m49512m00048l89337
4121A9117952k76920l82322l64220j02041k51426k65925j43785r3319j16709
4112A7121285j20340r4492j80243j40713N392j9884j4105L1056r3984J4874L6000
4101A6544846N4018j2912q981J01704m4726J09693O2589K6558J04710j0332N2811
4090A6979978J30270o9213J13676J72283K3257J71018K6273l8395J53946J68155
4080A7831248P7239Q4658J70538J38560N2802O3361J79002K00507J72700L0373
4070A9000988J86262J82174J38214K39961J15014J52675J66546J96983L01451
4061B0680268J62233J24798K28174L83374Q2853L10736J37268K70472K83522
4052B2663698L13934L06557R6996M71874K10909K61182K53818K73463L72290
4043B5224721L07886L09199L55977J67841M29495L21281L65978L88545K70082
4034B8141005K72776N44908K91605M20378K22588L58151L89514L57792M27760
4025C1426477L91291L90213K76700M07265L77351M43271L95136L36521M81663
4016C4925888L74293L62449M93929L11732M67915N04587J86038M55225K27491
4007C8309547L68582L51633M16210J23145K02274M13471J08600N4491J53214
3998D0501167P1132M6218Q7721j43118k0799p0314j31552k75810m5230l28265
3988C9691150l89615k95345n59643l83987m28450n50850m52230o23583o53841
3979C5353606o13467n74683r10259n40573p41698n69748q22692p65444o92584
3970B9122458o65258p16156o17782n81293p09515o16481n64697o92686n35956
3961B3422634m78004n68335n92071m25750l62179m92816l06369m67364k12042
3952A9517704l96313k17119k15591k27058k42829l45052K9994j87942l04497
3943A7411297j54942p2944p4523l159j68836j28563j0185j07214m5834q7857J0235
3932A6567475N2881q1571P9757j07343J30697j16706m769O5263N4576j45328
3922A6494932J02552L2892N5649N4667r391m7067P3862p772J63938L662Q0648
3911A6998572J87539j04282J80566j00490J73369J16080M9317l019r3362J8006
3901A7422296j3460P4355R8524m9319K06470J05447L0408J13810K5786J23888
3891A8138205J76547N9982J70991J22547l962J75756J77496J01628P9856K47570
3881A9446616J75979J21499R7317J48045K04747Q2057J97961K41737N3715L53990
3871B1123663J25828J65218K88286K64309J32700K13842L72276K96531J94854
3862B3177507K50274L44445K30802J06735L20460L84024K60049L36886M06941
3853B5818123K39230M34864L09274M45412M14744M44389L57393N63201L75757
3844B9402387N18447M86901N20784O72587L49467N62093N36020Q58908K68745
3835C4176339P08109O37194N86841M84307O68069N64628O40313N17448P25008
3826C9708256N20799N11207M91380M42788M59347M80947L59200L42314K91069
3817D3607307L45047M15320R7751L82266M3199J40513l9278J59241n9148N9200
3807D5151418R570J4827k51504q1157j25978k84621j70492m78916m52721l86592
3797D2943834o38845l60734o63042o49702n67610p54216o31446n96196n99273
3788C7482770o95102o79132o10108n61105p42048o21040o29137o50264o55612
3779C1639222q43130o94554o87516o39582p00047o95553o44182o61303n08361
3770B5564994m88506n51220m68468l75201l37383m74683k10028l68911k94227
3761B1996367l91258k58327k46811k78856k89490j17382j59593k47135r7339j63975
3751A9746201k04464j14248o7862j2885o0935j05098j65043L9449K0208m7896
3741A9027427R2380q7052R7126j4881n89L2270L5318P4895K8902N8847K86774
3730A9631417R0984J54656M5154M1965J14216O4763J82810J63596J18826K18865
3720B0827252k30006l37044l75587j92655m2835q7964J3323M0939J08320J4632
3710A9738375J28490j1846J45457J6234M0861n2100J80398J22849Q7521k7715
3700B0368524J62622J10335l5919J24319J43882J3170R2570Q4754j00161K63073
3690B1227169n2888J95987K04245k7349J35725K13699J5079Q5565M8449Q4508
3680B2130189J85958Q5612K9627K73038j00334K48570J82798J85917O0268J26178
3670B3407821J55690J03610J59642M6657K51756J41360J58008J56618J6058J64667
3660B4761887J19993J49756R326K78858N3803K28164R6048K02033j4917L65928
3650B6250879M1580K78037J52000J37723J50683K92982K17423J41347J99404
3641B7862058K76276J16408K53530K06113K09124L78141K08531K62869K40700
3632C0013750K73338L66665L46842K23173K59085K89077L03290M81444L40959
3623C2897623K04527M71686L11991L85630M27234K75859M73774M52903M29517
3614C6330744K15910N76108L46940N21925M14391M62242K91416O27442N30925
3605D0318043L89359L96906M18870O00692L52143M55487M85635N18144M60942
3596D4396221M41190M94723K54267M42836M57860L42503L29341M11409L77458
3587D7947808K72266L18016K75860K68170K42450K93676L29314J08468K74698
3578E0330726K53968K7149J9365K26479l58J18805j09338l1435j93989J469k09007
3567E0433834j18771j26911k03747j35417k44824k14929k86712j41600k43863
3558D8717060l90319k03649l11099k70985m49521l60130m05447m93232l65538
3549D5467140l53227m74215n53070m56317m09874l62282n76735l64158n36369
3540D1380893l20745k74212l96588l61969k99211l67323l24086l65570l37860
3531C8333329m07537l38999k98260l36339k54558k49648k61657l00310k13106
3522C5672915j78292j55755r5777k35379j16758k13859J12896Q463k29324M6800
3512C4615930o9644k408R6235j37162J00955m5133M5662R0556P5950L7467N7858
3501C4866266K9713J84778J38089J37544O0863J96793K31315m4358K80418J23627
3491C6205048J93837K07965K54783R0192K67007J09204K72977J69814K39793
3482C8010620M46346J40442K14005L16877K25318J64910L14932K37535K59997
3473D0330982L89746L31905K68471K51732M15806L47376K67210L39455L37734
3464D3280417M96381M08274L98286M20587M58196L71881M25943N80617M56597
3455D7297179N22274N34561M13289O71318M74982O72876P07662N86655N61278
3446E2442074O06182P89637O13780P59417O27965P93610N53201P62340O80446
3437E8628652P10830N87318P11171Q70474N84447P56282P75281P01652O80340
3428F5006447Q86678N93936P64831P52742M65854O37169N29921M51101L37704
3419G0426383L65293L26188L31348J66916K22358K74578K76603J22119K46494
3410G2758280J43559K52730Q981J21967j9494j9421k69449r3564m03598k84551
3400G2195440n17922l99674l94874m71422l01179m99516l32822m03022j74659
3391F8700350l53487m56514k22479n45885m12403m68453m71834n16353n61104
3382F4691838l86095o17209l92689o28786l56694k92865m52405j95879k26989
3373F1142227k34687k01230M0373k51952L2976j29693K0071r1253N7552l2171
3363F0352213J0752J68645O4773R8438J91717J18839J51217L14959K00545L20830
3353F1992928K92653L75898J13810N32121K92829M58029L49192K26988N06161
3344F5140609L72378L55009N03420M09956N79395M86395N39511L22569N61337
3335F9270579O19095N54970M48259O00161N79770N62633O66854M35334P14477
3326G4452132O55927N12708O87360N45531P85374O18147O65749P60369P78971
3317H0462268O71251Q91706N48692R15562O97301R90084R36041Q68315J041866
3308H8023086R07065R03000J058636J029704R53116R95946J202919J104250
3300I6177722J081199J156689J102832J147127J352711J295788J060473J317054
3292A05691595J347876J335858J337015J513243J388534J502703J514391J605508
3284A17236723J593677J778030J738678J614293J824308J821141J872443J996799
3276A31476092K036236J920190K099333K332980K213380K359000K243262K556652
3268A49237125K639834K801546K809422K848716L036328L194138L401861L482737
3260A73451707L682107L840781L937055M252602M585005M655874M905173N226087
3252B08536391N464230N895399O206419O656946O935763P474017P862356Q542344
3244B63573865Q805589R285056R798797J0089956J0534631J1015724J1209820
3237C34313438J1504837J1693294J1823829J2159460J2060866J2092018J2152082
3230D17799824J1965681J2193417J2199992J2313389J2462885J2602935J2523173
3223E04061296J1958196J1057048R383623O589445K933117j318926n341273
3216E39322526q567910j0618945j1291408j1501188j1083275j1159110j1131674
3209D63969016j1823076j2577536j3482815j4162868j4612120j4826133j4672743
3202C67811725j4298374j3678410j3037747j2409650j1729989j1254183j0427177
3195B80976195j0148245r527895r000733q694997q269558q172294p649152p573452
3187B11939869p235005p336709p094551p001549p056711o950474o744018o927632
3179A55593220o949969o669677o755320o518397o388835o342256n904764n801666
3171A04262336n647710n195989n098227m686192m486700m291977l954760l898657
3163F7002124l562769l199313l248770k893751k812908k557398k398338k300867
3155D4028010k018953k030042j859053j692007j622624j547324j402790j470341
3147C0384876j121919j220895j178397r52808j055898j029564p77055q86652
3139B2161688p60185p04675o18087p69097p66880o25695o23750p66300n74700
3130A5952319n22724n60676m89352n22513k91507m43684l17623m45128k80037
3121A2079075l12452j91538j96387l55456l16482k01547q1074l43716l29408
3112I751015K9306k82924j05104k03261j95738p6337j55735j40010J826j08324
3102H514714j69722K0148j30015k0763j0648P064j58765q0902J07214l9008o1909
3091G977408J03564J9471J06640k09141r0273m7140j02188R0912J72729L9875
3081H061857Q3318m4152J05374J48687J71511J26747J03732J49587K93085K34897
3071I434643M58323M25255M0125J92160J858J23242J02825K50571K52054K77603
3061A1558659J81547K4515k55503n56482q90621p02558q59921m12209k88589
3052G798838j11041j35573r2834k20519j78509l11083j82335j45392p6402q494
3042F336656j70501j40706j37459j80569o3047j48131k1384j40572k84965o0545
3032D988777q9067j7128j57989j92139k30530k19726j77173k0608j47123n7187
3022C680107r4936k34483J6757o0960q9262j22404j78246L5695j06000R4086j77743
3011B762611r379q4814j38345K0733j42811q4635N7824j62810j22742j8154R4548
3000B172026o9291j85550J6498j30119l516m0636j47970J34767k20465Q5444j7718
2989A593470q8484j147l392p2571o5971r0529P0402O4238j57946J27441j58090
2978A217421k8801R5577j05764j36006l1311P0919M5963N5887k14175Q9842j3665
2967A045887n0146J719L6138m8707M426J1368j27258J41527j67587P7054r4948
2956H29473N1831O1988q3039P0229p5281n1811Q5954M215m5330q80L8271j47317
2944G38303l9642K4169K771J1982l8241M5465r0394J09514p6674Q9382r9255P0042
2932G47422m6551n1504Q3905j47282J32702m8223N9225j36931M3579Q4382j9367
2921G01357q3935j6640J35465m4883m9508m5025J19948j28954p9690J69527j24063
2910E53599K0345k4402P2816j31873J8568P8487q5453K0901L0286N7019l8366
2899E71927k1380j21019J17805k3791J07089j06334Q1556p1009l5071o3833J03903
2888E39843n2944K077j6416K4064j3517K3544o9483L064R0119l4744o586l6470
2876D52551N3965j16280P8650m28R1121J976o2460K4510p8565J79071r3678L7614
2864E68047k7417l497J1369K0332k2383J7953n1536J4582j5321J50871j04582
2853E58418r041j09875J82539p7403Q9023p4734R9590j06425L983j3182J06737
2842F49630m3533K8010l4124N389m3379R2671N4285q6562r0694Q5272J6528J05557
2830G39050j74297K24894j41117J65346j7571L7940p1075O5972K6060r6431J14877
2819H73648M7047o4737K0219O7694n1797j59728J9714j7536n5143L4202K6865
2808G40448P1527M5837j15100K08732o4152m2906O9683l2180O2110J49036p678
2797A085357k6501M5215K9027j76221j14829J18535k05458J83401r4309O7175
2787I11392j4429O3708J35364L7183M6282m5803N8722o0052o2961k5819J84625
2776A228212N2662j07019P2184q5918J733J22311j7271O2623j07426J0516J00519
2765A333126N8835j04105O9291l4305j10239J58666N8012l0841R2744L4118n34j84634
2753A340134N7701p8453j29722j3533o2745l8132l9271n4253k4154m7925Q9713
2742I99360k2376k847j4860L2810j16760J87242o5244m4912N4496k3665p6140
2731I07104j12777o8589P0431q3589n8560j77760n1427M4176q4961j7366J027K7760
2719C95469q8319j504m1233J00723q8375p7097l9453Q7959P5339k19718K3626
2708A27417k5262p8096o0897J7967J8665q8318R971o8124N0780m0175n7376J13473
2696g9975k27089R4727j3033q3969P6405j9321j100q0117K8086L6729N9888j65011
2684c73780k1944M5002L9316p4767N9594k1429n8795N7182J2948j7696m0205m5223
2672d39797Q6147p4604K4105q7389L9408J0335J12347q8512J4283k4146L8724
2661c89099J2100q6315l0263M1289L8509p2883J32733k01417M6022j1217K7192
2650d93349p0701M0082P0205J4400o9528L9960N5447j88031N6023K654L357m1102
2638e80583K6981J02973j31179N6882J154M4804m8310K6451l0597O2349o8165
2627e37240J05150j74967L101N2605L0245r7591L9365j05193J56413K3618j32602
2616f37096M7937j1701O063j02479J34965M0132p0289L9860K3473k32477P5400
2605f86212J13194N6565k16374M2126j4447J27989l4792m0159k5537k1078J0281
2594f88444O908M8516K4971j24388J2735M5939k827N7883n0165L5646o2876N0582
2582f45520l5542L2587o7168M4178R7962j3132p0111q0144O4270p4015m7785Q8130
2570g06290n6585O5061O5071j2274r1713j23626K25037j25307J5735N3323N2955
2559f38613l9307M0967q2689P9642L4808j37919J6743j3588R0843M429j68838
2548h13522O8439M7470m1432P4838j15731j6314L64L1272J00342l4631M114j02615
2536g97406J13946m6310P646Q3069j00482o1092R0575l2370L136P7142k5995l8670
2524g26811j03283J98899j13100R0099o8576j10310L0227k0996M7721P923L3773
2513g34434k3820j24630N6769J64649L5468q1084J33900j30942k000j10952J02863
2502g14213M1590P7227j28815N0477n0840R945J8297q9842O9254l9725j16840
2491h73485J52777j03386j4580J48034p9680J4991P7910J2851r3056J16240k04765
2480h46149R4892j6911L8445Q8406j07658o8920J3680O1052k0172J25801j11663
2469g49197k3610q261K749m600J05350R101j43074J09934o2699q1873K9730j4744
2457h31194n1442P5259P9440m419n6462K2274P6103n2173M3828o5323p840N6344
2445g15605j42591M3852j4398J20272O6158k4996j40010j5858J39011p9279m6425
2434h09869o5578J11001K9694N0638j63362L8940j0948L9146J7384j7506J09125
2423f71335j25906J1675M6199p4576J8506J18692j98643J04053o1657J21498
2413g11494M7015o8475j06213J9524J15809j22458P2145p7914R5710n9159n0849
2402h46359N0101P7326q7218J2832l6000K8364J6281m4536J25519r3363j851P770
2390g91134P3337l9136K1007O3135j8436p8147k3187O7089o1064P0561l8993l0606
2378g85574l4852o1892p7529J00185N3060L7888n4360n699N5280l2728K5583j0200
2366g90838m9140L3733l400K1524n0160P6643L0285o0027L6639j1015o4490k0481
2354h50727j2986K01067q3278j2898j05235O8071P7210p3482M4801j28008Q1413
2343g94052J19375j27518P399q3174N8203N5457o7758l4315L7363M8085o314Q151
2331g79098m0538J5670j1467N7247r0225J54990j2739r5698J13197q4702j0676
2320g84039k0281q1686M5039L9520K392M8597j55416Q1091k9162m620J98330
2309f60235j18367Q7143j55459J24664k6312j54736J02038n424j06028J31462
2299g81254K1963Q339q8175R0419j33713P0316M606Q2170o1484k4735J51040
2288f60508j46195K4789J32131j48622P7280k781K2641j67976P9696j590J7038
2277g74097J4744p1984J17936K3040j00529L9048p7368O8280l9620K6048J25505
2266f48997j12198j01034J37944l0334Q9675q0542n7894m776L4616J20168k1629
2255f75001p2210o3562R6910L6730j20812Q4687n8649N4444l3095N1260r8082
2244g97380K2378K3169N8404n5756j8507j3742J18207r3603l7012L8412j7649
2233g73079n7784O9935O8746l611j7528O536j15334J04272m3155m7591P4254l7622
2221g71961N6905n0189M1365p3595J58650q9566K1883p5816K6425J57693j14689
2210g12895J23827j96614N6598L8430R5842k7018l4522k9861k5095n2375J41947
2199f21736p0040L8903J7003J9284K6629l0279j47930J5422J27699O3285q2205
2188f43965N4286m1434o6043J01691m8437K9382l47K7521j19716M9173r190l397
2176f70476p0989K09275l2050j8570k6255k8786o7236P8111m7743m600J26735
2165e52584n5099L3381N4803j7820n0724M1918P007l3457L533n2986j2789M7772
2153e87045l601J8544R7445q3512N4296r4088M3969O5624m2686L4010n0178O0785
2141d86437N5076n7602m6065L3566L3756K2887M4608j04477R2920k4290N1315
2130c84743N735k851k088N1544j3M6794r6036P4883N2146j1514J19530o2008L5701
2117a72920j4991R1810N7254P0989K1961r2017L1332J78521p79J82778k4174Q1868
2105D11632j1937K31778q0239L3774J13106j2038M9336J00893K44136j6489J38027
2094A201979j41414l14783l63738j86405k17121j09236M7671o0000J00942k8386
2084g0491q1255M9216P9379M2571l0838L6111O5527q5553N8027n9820K36252
2073B39126q1993J19080M2942j43972J28135K5412N5256Q5425O2287l6112P0626
2062E66212J94414r6649R0538J03086J22951R7561J35156R0969K00252J65988
2052A670478M686K15013O7929K71154K07629J58508M69528M93751R12438K79529
2042D750643N42903N92864J56508L14158L86695O06494Q28293J707376J588676
2033A1474610L113268k986530l974106l591786k321931j362433n02321m07515
2025e58744J08369j04505p2705j31401m6740j13739j52169r7226M8495L7978n5219
2014a137606N7313q2672J28446j08638M6503J06854m6993L4494J9718q2935L29o8688
2002a133875J12376o602N385l8186o4267k762j8201J04905m9561Q3521q9923l2381
1990a129571N6677J3704L463Q8121q3713j5921K8778j3390k568K0226j25070
1979a159264K3367J19771q1905R9937p6825r4546J99380j3809p3348K5512m739
1968a036469m8039Q3302k961q6580o9791J03315o012p8631j6098J39334p6230
1957a094860K7951o9509J63808j55699R2465q5622J0260M6814K4075q2114J1343
1946a111088l7063Q3169n0468q4420K10196j05451K3687m5216m5992R8562L109
1935a060975K4126j47664N7637O0682J3658J4029M538J04124j44745o9081o804
1924a150475M9924k3477Q2418k9054m5531P4758j00834Q6411L8407j64902L1555
1913a150800R0115o6571P8171L7226K1715j04262M8261o6955m781K6660n7459
1902a148680P9904q2185Q0790K2237l6810j2652n5688P8168J5166k6021J9910
1891a065861j6677q6469J44165l9613J7543j4371N4762M1687j71887J1931J44184
1880i80606j36438k753N4041j02273J33898r0590L0513K5925J64273j10902N6204
1869i58708j0329o0618n0606q3038J20296j7576L695L8370p9148Q2468p5699q6153
1857a177046P8627J6978k3659j9275q1610K3350J67457n2903J21887j53391o3480
1846a163065L4032R5035j35823M1217Q0744k1278J1527M2731j84354K8460N9564
1835a111210l6205p0680M3393R2088O469j01268Q2020P6908p1336M1173q4180
1824a132828L1607r0834N5664L9381n5213r372o7170J63149r3160O4753O1259
1813a032764m1249K8726L798l2895o7663L1827M1793m884j29811J95093n5394
1802a063423o6920M9917o3806P187R5408r1138M1430k3793q940K6348L4259j50278
1790a213749Q5402j2410l5977O9234P5042o4700n3420R7446l7515J2500j08770
1779a186917N4377n9349O7033J6894r4508O385R1796n9392m5482Q5299j06175
1768a230039Q3227o485j607O9143p1462J02660p3040n7180J36104l9130p900R859
1756a085850J1703o5585K5322m0530J9460J57l6765P6996j6209l9598J7271j0059
1744a143687K5846m6762J33155j11577Q8852j32704K8347J3925J4158R9191j67931
1733a199187J03906n3522O5735j8249p8239L9806j7066K2813J9820j3605J2211
1722a115577J6947N0093L7372o8009n8964l4165J33050p3980l4529J4486L0205
1711a103071L6417j01586M7118L8361M5383o3157Q6541j11072m084K6023j579K9390
1699a075316L8508j01186J02073R800o2004K1286m4971j9623J10292p9165L7853
1688a062453l0544J05938j72366K207p1652K17139Q910q6266N889n0522O2974
1677a070746J7773M0873j9123j8116l7086k6496N6848n082p2212K722K2572J7895
1665a090178J6818k4700J4944j8559L1647j16303L1947O2824k3525K7852K5928
1654a061305j3825n1685K8764l0771j21088J24113K2059j11082Q5650j7001O3771
1643a082400K4556j53648L8725k3946P4681o7747M3622K3683l5808K8169m8716
1632a178829o5958Q1035O1321r6667Q5927o4952Q1455n3064o3514n6090K31668
1621a037668p9435o4092m9551K21201k27875M965K24846j45098p0300J2598K5442
1610a184967M8225J03369r0308q3560O4651O7766o1897j44003O8031N0963M0143
1599a121587o7203Q4423r8321j0978M8760m9667L777J15184j07948P0452l7756
1588a170864J2983N8951j02016k5237k7169J15715k5773K565n7225P0382k203m5689
1576a195580M1003l4874N7696k0440P7137j43571L6390o473O6899m6620k079j3246
1564a183758J7093J03549K3606j69203N0445m6388o284n0762J20122m1052O298
1553a176334L2283p3855n3904J41094J3267m0618j03221J24423r2648j1825M0845
1542a200493Q7130j2814m1966p3980Q8078j2020O4727p0914J146m166O3996j44198
1530a255474L5479N7106J0860k7880M0227k5681j07476J84671j59258J23164
1520a124262k5816l6756m888q8185L3038P0557q5423J24873j32245P1355o61N9920
1508a138493o4915n5943J08473j07385j4949M8346q7307J1343J14831O9658j35059
1497a251400R6603m4001O7934q4316J4941j8306k8782J54571r6805r999J6001
1486a183559M0096k436j71963K44274j66018k3392J37649j356o5440P7459j38593
1475a253279K0764Q3101L1685j37221R723M2389k6013J50038p6894J8178r5064
1464a232593J4562L5621o802N6438j32781P6421m4527J2222p6487J88420o7179
1453a176685J5303r529l8332j9944l2996K7417o3942P2210L4099n2618J3215J3845
1441a217957o4179J39251p8503R6951n5412R1567j04378O7376o1158P3930j22644
1430a235156J64713j30009J3256j4341J2571l089N3100q8640J10127o684p0112
1419a194264J06250k09138J86290p0096O2312n1794k8249j0109O9753n6825M1912
1408a153958l8084l8237M8178q2316J11035n1281j29056J09225j0133L0755l2231
1397a236103J0776l6203P8045M6289n9461O0025O4120p5811n1363j09874J83908
1386a125652r6098j4949M8425j5826j6187Q3172N3p7876n3388L1954J002J19590
1374a115780j31937J69986o6722j51218J22250q716R93j33045J23171O6927p9769
1363a203860m0226L0842m2345N2443J2842l0036m639j023l7889R9019j21761
1352a286633J10105L2363q1377J20899j39387J08949l1318P882N0377j53795
1342a261935R3552l8444R6108p6462L4394n8309J15858o1225q6518J37340p4399
1331a180040q2542l0076O2289K0892l9066K5761R2430j36286K5642O6962o6786
1320a240820m8946k2962J46347j24767K0503J14040j6421p9008Q7090j12071
1310a277015J59997p409o0719N4234J9223q5873O3192L9768n4379N2167j15486
1299a212300J06052j2472m7915l6541J3466j47266J51517l8473q7703L3829J62964
1288a114842j50152r0199J45565k0985l840N3064p2946m229J1098q2591R5941
1277a234116q7252J21359M327p6627R3776k1502J6705o3725j1581R663L8634r8740
1265a309079J50223j6766j31609K8476N7953L2968p4842R6182M8042m2453l0464
1254a191369p0972J58067j49723Q2376q2316P7408j7250o092j8033J5826L9334
1243a162744k1720N8788l5525l3546P2889p5953J25876j75217J8223K5042M2543
1232a161344K6324J2627m5718M5854O1076m6685L2943o5632O8754p2297J541j1617
1220a154174l1622J2290o39o4162P3269m9392M2208j5748p5426J4959O3882p196
1208a191751j03526N4343j22534J46636j11567J36171k9823K3586o5393k8989
1198a292847Q1899n6709l4923R1007j6366r2201J06789k4530n2136k8154p6472
1187a394643J99620k3135K197j02749M0215M0468p5691J13045L5775J6760o7353
1176a215491N8620j09727J33812L3258k25051J56754K232o2571N35J48966j09617
1165a188280j6755O34O2704j9179R5070j99386Q8785K3683o4876O2125m2773j02271
1153a300519P4604k8188o921O1540L4540r3370R054M5471M4320n2771K0913N1056
1141a140271m8438l764k8013k189o3382K6663J913m0246J09075l3566o6199J05549
1129a182868o0294n784m5034L4864P2630j56643J59966p4006k0946M8036k0574
1118a250653o0145J16275n5024p3024M7186M1870J6869l051N1487n3249K7285
1107a194174o6049L3798m8396r963p0364N233M2740N9585K3391l1936J00874
1096a155261o6244j59318K4R8422N2000J4227m4141r8472O1542M5301k6462m6896
1084a325278N7450M8925o9687Q0561j38481J64353r3345Q2394L4602j07958R0111
1073a176353m9353k2855n5783R2751J7632j05127M7205j16310R5393K8334m6613
1062a291079J28668m9602l835j07950O0498P7363o3252o995j3383P4430L3844
1051a161293q6563n7882J7903M4288n990J3359k578k7981r2562R6536L498J29824
1039a129441m3445o5184J6833j33469N3976K9685J0553l4400Q777L9400m3339
1028a290054L9215l288n1575l260J04241n10O5028j4960j44459P6135r9641J74027
1016a149101p8770L5801K2058n6565o149L8405p5783J1686j1783j6061l0464K02084
1004a114642k29057N6606J00472l6165r8474K00078j09949p3103N5003m8719J02466
993a195484Q563j25424l6277o4219J66920m4156N5718l619L7068m2162j10370
982a353442J39980l3343L3803j9792n8169N8499j769q596L0005n4686m7727R4379
970a220858n2248j6305Q9151m5805r3869J8242K0296P7127j91591J68677l4645
959a281828Q4621l5608j2280r7885J18627o6789Q3443m6268l3326J08365q8818
948a267746m9317J06930p0765L1669n9831O3505J7278N0559j21391p4183K22713
937a150579r3525o8172Q5275R5901k09225J86853j99180N0430J06541q8484p9426
926a363591J03865J15135j48801k3499J18407M4527j45051J67698r3289n3005
916a277604N0625r6855J6305O2403m8560J66254j50097O6497k4621r1846L3772
905a293727O217N3353j14983p404m4410J33069k5596n2223J57717k4740j75332
894a388059J42031j2299m4391P1305o2659K5916N7183n0196n299k4003P7275P5729
882a137467r0196p2373K5212N5942j51886J49800L3087j09964m1136P5460M4759
871a218762j51710L9626L0814N0128l4991J22379r0126R4531q8909k9612J27788
860a148844j32138J5911o3370Q1187R0712n7354o7866O2116j530J9440j45335
849a347071M6476j3209O3411J2704j44953J42116r3225K3809M155q902n5682M8312
837a322059M6675M8189k8276o1089k6519J44302m9270J43o479o179M1531o5898
825a284929L5857K4329J4086L6840r6773J7293p3682J8116J13469o1385j3378
814a270157K1663n0980m5185n1833K6486O8213Q3387r3189M7544l8621K7164N5358
802a220150j61678J73541m1484J6350j17652N4086M4132m36m5613P8972M5703
791a174229N411j08005K7343K7083r5067L9272J8235L6364L7038p9201k1565l8359
779a325680p760o498P5272L9127l3197J38926j77122P3282l0153Q0093k8190j45905
767a347805M8887M021J00496o334j4651m8102K3461j73846K00755k8553n1882
756a293553P8694j0968m9947L3742J1127n3978J35288j01427N1423j13133P6085
745a236647m6451q0889J74526k4149m9872M9303J4557j20302j4232j2082O4934
734a281304J4528K3852j27272k0593J62374J7753j17657J08931o7375j1444L7958
723a260249N8461j00060J3791L8893l2694Q6959p3217R7702j80775J19465o0145
712a291869J4762P1726n0007M259o0425M3692m4590P783Q4640m9696j12546J88986
700a193285j39344Q8250M3655j00900J1433j0677Q5129p9011K0561j2410l60K9406
688a257553l8552J2288L4039o0658l113l4322J61208m5307j11227J62908r3035
677a273324O7434p0044l9536J08547j01068Q0198j02492L4607N8096j13318O7056
666a283844o8085N4808L1055P1895j53561J43956l4003j08242L8588j12210O9506
655a350137P0939r795q8585L8404J5603K4420p6416K10061j98678N9023q2490
644a387651K0247J03601n8726L3431m4204R7178j03273o404L7177R8746j00602
633a310480O3545p4137N9441j7895j37062J03980L5229N55j0854k6656M6941N327
621a262066l0981J9196N8499q5450o1823J16055P766p8866J11923L5438j33061
610a303370n6555J00980k0377l5396Q4741j24090P2692j0065m2656J8533J41536
599a174027n6092m0724p6725J55962o2933m0169l8621k6150J30375q7927p4812
588a391843K61714j19641p1130m4730P3136m4396P4838k3050J37855j66723P3753
577a240217J4772n1170O3965j44919M5577K26544j75615R0856j03488j09178
567a382873J17978M5874r1877j7849J4709L3676r556O868q3830K3784L4326m3209
555a351979Q1273M7344o6986m6789P4853J8508q2165K0795N4227K04J9011l9506
543a271210M3990l6005k9858o9572J49827m4469l6000j437k5207j622m0648m4020
531a406231J05620N5443n2078K3739P9685j20882K3010L5740m810n0641q606M1916
519a278095j78137J09549L2484M1045L1253o0823N4385O2632n3585j12680J01629
508a250343N759p1354P6427j59284J40475j3501k6411N0620m8214n7070M9485
497a303411M7691k5254O4789r9310Q4369j47347P4287P3900l8085j3442m5667
486a327480l2571M1587K6406Q070j0460L8729M6701p8509j994q6142P9007P6130
474a220526q0064n546K4409j30782J13821J152Q0379r6165j00768M3195K9055
463a341840J0570N9532j9185k8761m9240L8130R2475n8097K788k6678J04974
452a215332j06090K7768j3031J01458p3296L2029o9488N7898j05821N5753L0465
441a277687K8410j0228m6073k5974l6366Q7504m2382m4248J06021j80722J40526
430a301219K4160K7034o8408M2214n3424k9170J27782o1045r1108J03529k9468
419a309123K4459l2456J1693J16817j33016J55302q7791M5570j09841p6044P4922
408a319508N8751j10656o6898J12017M4259p9073R8677r0667R4663J2328k1908
397a268015l8483k3405o1379P4578M6343P7161j98777M0162r3572J60055j181j0534
385a297047m7706P1080P266o8608N4576O3067j10186o2468J03477p532M149m5727
373a335659n8499J04819o0668P1295O391n4205q174R5676J941j37051M9950Q1217
361a242967l4353k9759R1290o8623m67L7830m52r5854o437O6018J8706n6252J48126
348a173194o0857L3252j82798N5591J25628l4572j20454N1478j6721J01699j21527
337a342475O5899j09370R4921l9136K2476O5450j57229J42721k1052j7757N2110
326a243442j0899r1846L8633L267O3546j34870L9570m9885J06055L9979q6055
315a325947j9163K315O2152j970j5878m0046o6746N8453J08905q8664r3326P9642
303a340273m3949P5570n4298J716J45375j70699O1005p3584J50613j30166j7622
292a396312O9664O5586n3074J5489o0424M6456p4206J33992l0768o9096K7262
281a325431j7378k7542p0168K19908j71800J2881J49558j33956Q0447K196j39988
270a421273N9390l6057P7159O6530j82953M8470M4337K8813q9909J60874j40727
259a385346M67j0491K9914k8244k5029M7447M2441J0359N3638k0304K1155p4933
247a338926o2897O1145l2788L8885p8444P3604n9425o015J03104q0878j30122
236a512757J14586j6702k3474j567P5566J3267m3705p356l730J4046p1866l0976
224a494668Q4834l0327J07210q6483n9915K3424M9809K5455j0633n6572p1776
213a519642K7597L4748j0437J5231J8133J27142j53581M5862l4903K0305O515Q6551
201a336479j20882j1174p0955L8787N2011Q719Q879r0753J02028n8697K7772j0023
189a460767q1187M7531n9839l8118K1883M6956O5758m0194l1557R4153q0917k8678
177a544976l1916Q0114n8311L7600r848j1803M4117o4311K9278J0002J1383r213
165a517884P0373j50634n8998R8895M5129r601k1333l1283m9523j4919N0896p0349
153a659231N8804j62167J19145j3527J887Q8025n4593m705o2713k2962K6427k217
141a687827O0958m8212L2898m4465j1366N1826K5433m8529P8063j05458m2237
130a738916M3641k6410j12891J22150J8694j6466k8295k4040l1936L9236Q185k1250
118a768298k7536L9433l2308N13j683J3276L323m7943N7147n5987O9562p0549
106a821050n0168P0406j11238J55794r0025m3454M4513L6855J8271j31402N1932
95a869566n5123L8784N0426m8998p924j58995J88531q4763n200p5804Q2808q3863
83b029687O8180k1855O6511j41890L9802O0865j53982J25164K8158q1155j2587
72b052476m49l0391J41373j26222J2657N9074m0765l320o1541L7557N8303j49539
60b155739N8179k7132j2277N7878k7949j5592J5351p7455L9832M1352q2781n9721
48b246054L4238K6363o0287N1752k5745n085K0590n9775m477J8848l9307N7200
36b231739o2614M3128j23792Q2796m6377O4585n6179R890n033r3072P6346j6596
24b358657M8351q0175J1176l9172P4M9012o9368k9080l5821L6682M651l617O6787
11b399157j08926k6119K2505p2307L388J13912p9563O077o638l4016N8123
0b522721          $$ checkpoint
##END=
