# Supplementary material for: Polyamide-Scorpion Cyclam Lexitropsins Selectively Bind AT-Rich DNA Independently of the Nature of the Coordinated Metal
Source: PLoS One. 2011 May 9;6(5):e17446. doi: 10.1371/journal.pone.0017446 (PMC3090394; doi:10.1371/journal.pone.0017446)
Supplement: NMR Data S1 — Raw NMR data files (.dx) for compounds 2–4 (1H and 13C) and 6 (1H). (ZIP) [file pone.0017446.s029.zip › 4a carbon.dx]

##TITLE= atsl38-1-B2-85TFA 6h carbon
##JCAMPDX= 5.0         $$ Bruker NMR JCAMP-DX V1.0
##DATA TYPE= NMR Spectrum
##DATA CLASS= XYDATA
##ORIGIN= Bruker BioSpin GmbH
##OWNER= todd
$$ TOPSPIN		Version 2.1
$$ 2010-06-18 19:23:16.197 +1000  NMR2\todd@NMRSTN13
##.OBSERVE FREQUENCY= 75.47677512628
##.OBSERVE NUCLEUS= ^13C
##.ACQUISITION MODE= SIMULTANEOUS
##.AVERAGES= 214
##.DIGITISER RES= 17
##SPECTROMETER/DATA SYSTEM= spect
$$ Bruker specific parameters
$$ --------------------------
##$DU= <X:/todd/nmr300>
##$EXPNO= 1
##$NAME= <atsl38-1-B2-85TFA 6h carbon>
##$PROCNO= 1
##$TYPE= <nmr>
##$USER= <anthony>
##$ACQT0= -3.81970970206264
##$AMP= (0..31)
100 100 100 100 100 100 100 100 100 100 100 100 100 100 100 100 100 100
100 100 100 100 100 100 100 100 100 100 100 100 100 100
##$ANAVPT= -1
##$AQSEQ= 0
##$AQ_mod= 1
##$AUNM= <au_zg>
##$AUTOPOS= <>
##$BF1= 75.467719
##$BF2= 300.13
##$BF3= 300.13
##$BF4= 300.13
##$BF5= 300.13
##$BF6= 300.13
##$BF7= 300.13
##$BF8= 300.13
##$BYTORDA= 1
##$CFDGTYP= 0
##$CFRGTYP= 5
##$CHEMSTR= <none>
##$CNST= (0..63)
1 1 145 1 1 1 1 1 1 1 1 1 1 1 1 1 1 1 1 1 1 1 1 1 1 1 1 1 1 1 1 1 1 1 1
1 1 1 1 1 1 1 1 1 1 1 1 1 1 1 1 1 1 1 1 1 1 1 1 1 1 1 1 1
##$CPDPRG= <waltz16>
##$CPDPRG1= <>
##$CPDPRG2= <waltz16>
##$CPDPRG3= <>
##$CPDPRG4= <mlev>
##$CPDPRG5= <mlev>
##$CPDPRG6= <mlev>
##$CPDPRG7= <mlev>
##$CPDPRG8= <mlev>
##$CPDPRGB= <>
##$CPDPRGT= <>
##$D= (0..63)
0 2 0.00345 0 0 0 0 0 0 0.06 0 0.03 2e-005 3e-006 0 0 0.00015 0 0 0 0 0
0 0 0 0 0 0 0 0 0 0 0 0 0 0 0 0 0 0 0 0 0 0 0 0 0 0 0 0 0 0 0 0 0 0 0 0
0 0 0 0 0 0
##$DATE= 1251013588
##$DBL= (0..7)
120 120 120 120 120 120 120 120
##$DBP= (0..7)
150 150 150 150 150 150 150 150
##$DBP07= 0
##$DBPNAM0= <>
##$DBPNAM1= <>
##$DBPNAM2= <>
##$DBPNAM3= <>
##$DBPNAM4= <>
##$DBPNAM5= <>
##$DBPNAM6= <>
##$DBPNAM7= <>
##$DBPOAL= (0..7)
0.5 0.5 0.5 0.5 0.5 0.5 0.5 0.5
##$DBPOFFS= (0..7)
0 0 0 0 0 0 0 0
##$DE= 6
##$DECBNUC= <off>
##$DECIM= 6
##$DECNUC= <off>
##$DECSTAT= 4
##$DIGMOD= 1
##$DIGTYP= 7
##$DL= (0..7)
0 120 120 120 120 120 120 120
##$DP= (0..7)
150 150 150 150 150 150 150 150
##$DP07= 0
##$DPNAME0= <>
##$DPNAME1= <>
##$DPNAME2= <>
##$DPNAME3= <>
##$DPNAME4= <>
##$DPNAME5= <>
##$DPNAME6= <>
##$DPNAME7= <>
##$DPOAL= (0..7)
0.5 0.5 0.5 0.5 0.5 0.5 0.5 0.5
##$DPOFFS= (0..7)
0 0 0 0 0 0 0 0
##$DQDMODE= 0
##$DR= 17
##$DS= 4
##$DSLIST= <SSSSSSSSSSSSSSS>
##$DSPFIRM= 0
##$DSPFVS= 10
##$DTYPA= 0
##$EXP= <nmrcarbon>
##$F1LIST= <111111111111111>
##$F2LIST= <222222222222222>
##$F3LIST= <333333333333333>
##$FCUCHAN= (0..9)
0 1 2 0 0 0 0 0 0 0
##$FL1= 83
##$FL2= 83
##$FL3= 83
##$FL4= 83
##$FOV= 20
##$FQ1LIST= <freqlist>
##$FQ2LIST= <freqlist>
##$FQ3LIST= <freqlist>
##$FQ4LIST= <freqlist>
##$FQ5LIST= <freqlist>
##$FQ6LIST= <freqlist>
##$FQ7LIST= <freqlist>
##$FQ8LIST= <freqlist>
##$FRQLO3= 1875000
##$FRQLO3N= 0
##$FS= (0..7)
83 83 83 83 83 83 83 83
##$FTLPGN= 0
##$FW= 90000
##$FnMODE= 0
##$FnTYPE= 0
##$GP031= 0
##$GPNAM0= <SINE.100>
##$GPNAM1= <SINE.100>
##$GPNAM10= <SINE.100>
##$GPNAM11= <SINE.100>
##$GPNAM12= <SINE.100>
##$GPNAM13= <SINE.100>
##$GPNAM14= <SINE.100>
##$GPNAM15= <SINE.100>
##$GPNAM16= <SINE.100>
##$GPNAM17= <SINE.100>
##$GPNAM18= <SINE.100>
##$GPNAM19= <SINE.100>
##$GPNAM2= <SINE.100>
##$GPNAM20= <SINE.100>
##$GPNAM21= <SINE.100>
##$GPNAM22= <SINE.100>
##$GPNAM23= <SINE.100>
##$GPNAM24= <SINE.100>
##$GPNAM25= <SINE.100>
##$GPNAM26= <SINE.100>
##$GPNAM27= <SINE.100>
##$GPNAM28= <SINE.100>
##$GPNAM29= <SINE.100>
##$GPNAM3= <SINE.100>
##$GPNAM30= <SINE.100>
##$GPNAM31= <SINE.100>
##$GPNAM4= <SINE.100>
##$GPNAM5= <SINE.100>
##$GPNAM6= <SINE.100>
##$GPNAM7= <SINE.100>
##$GPNAM8= <SINE.100>
##$GPNAM9= <SINE.100>
##$GPX= (0..31)
0 0 0 0 0 0 0 0 0 0 0 0 0 0 0 0 0 0 0 0 0 0 0 0 0 0 0 0 0 0 0 0
##$GPY= (0..31)
0 0 0 0 0 0 0 0 0 0 0 0 0 0 0 0 0 0 0 0 0 0 0 0 0 0 0 0 0 0 0 0
##$GPZ= (0..31)
0 0 0 0 0 0 0 0 0 0 0 0 0 0 0 0 0 0 0 0 0 0 0 0 0 0 0 0 0 0 0 0
##$GRDPROG= <>
##$GRPDLY= -1
##$HDDUTY= 20
##$HDRATE= 20
##$HGAIN= (0..3)
0 0 0 0
##$HL1= 3
##$HL2= 83
##$HL3= 83
##$HL4= 83
##$HOLDER= 0
##$HPMOD= (0..7)
0 0 0 0 0 0 0 0
##$HPPRGN= 0
##$IN= (0..63)
0.001 0.001 0.001 0.001 0.001 0.001 0.001 0.001 0.001 0.001 0.001 0.001
0.001 0.001 0.001 0.001 0.001 0.001 0.001 0.001 0.001 0.001 0.001 0.001
0.001 0.001 0.001 0.001 0.001 0.001 0.001 0.001 0.001 0.001 0.001 0.001
0.001 0.001 0.001 0.001 0.001 0.001 0.001 0.001 0.001 0.001 0.001 0.001
0.001 0.001 0.001 0.001 0.001 0.001 0.001 0.001 0.001 0.001 0.001 0.001
0.001 0.001 0.001 0.001
##$INF= (0..7)
0 0 0 0 0 0 0 0
##$INP= (0..63)
0 0 0 0 0 0 0 0 0 0 0 0 0 0 0 0 0 0 0 0 0 0 0 0 0 0 0 0 0 0 0 0 0 0 0 0
0 0 0 0 0 0 0 0 0 0 0 0 0 0 0 0 0 0 0 0 0 0 0 0 0 0 0 0
##$INSTRUM= <spect>
##$L= (0..31)
1 1 1 1 1 1 1 1 1 1 1 1 1 1 1 1 1 1 1 1 1 1 1 1 1 1 1 1 1 1 1 1
##$LFILTER= 100
##$LGAIN= -15
##$LINPSTP= 10
##$LOCKED= yes
##$LOCKFLD= 4887
##$LOCKGN= 137
##$LOCKPOW= -25
##$LOCKPPM= 7.23999977111816
##$LOCNUC= <2H>
##$LOCPHAS= 34
##$LOCSHFT= yes
##$LOCSW= 0
##$LTIME= 0.200000002980232
##$MASR= 4200
##$MASRLST= <masrlst>
##$NBL= 1
##$NC= -1
##$NLOGCH= 1
##$NS= 214
##$NUC1= <13C>
##$NUC2= <1H>
##$NUC3= <off>
##$NUC4= <off>
##$NUC5= <off>
##$NUC6= <off>
##$NUC7= <off>
##$NUC8= <off>
##$NUCLEI= 0
##$NUCLEUS= <off>
##$O1= 9056.12628
##$O2= 1200.5199999976
##$O3= 0
##$O4= 0
##$O5= 200000000
##$O6= 200000000
##$O7= 200000000
##$O8= 200000000
##$OBSCHAN= (0..9)
0 0 0 0 0 0 0 0 0 0
##$OVERFLW= 0
##$P= (0..63)
6 6 12 5.8 11.6 0 0 0 0 0 0 0 0 0 0 200000 1500 0 0 0 0 0 0 0 0 0 0 6 0.5
0 0 0 0 0 0 0 0 0 0 0 0 0 0 0 0 0 0 0 0 0 0 0 0 0 0 0 0 0 0 0 0 0 0 0
##$PACOIL= (0..15)
0 0 0 0 0 0 0 0 0 0 0 0 0 0 0 0
##$PAPS= 2
##$PARMODE= 0
##$PCPD= (0..9)
100 100 100 100 100 100 100 100 100 100
##$PHCOR= (0..31)
0 0 0 0 0 0 0 0 0 0 0 0 0 0 0 0 0 0 0 0 0 0 0 0 0 0 0 0 0 0 0 0
##$PHLIST= <>
##$PHP= 2
##$PH_ref= 0
##$PL= (0..63)
120 -3 -3 120 120 120 120 120 120 55.42 120 120 18 15 120 120 120 120 -3
120 120 47.46 120 120 55 120 120 120 120 120 18 120 120 120 120 120 120
120 120 120 120 120 120 120 120 120 120 120 120 120 120 120 120 120 120
120 120 120 120 120 120 120 120 120
##$PLSTEP= 0.1
##$PLSTRT= -6
##$POWMOD= 0
##$PQPHASE= 0
##$PQSCALE= 0
##$PR= 4
##$PRECHAN= (0..15)
5 3 2 5 5 5 5 5 5 5 5 5 5 5 5 5
##$PRGAIN= 0
##$PROBHD= <5 mm PHQNP Switch-1H Z-GRD Z8352/0119
>
##$PROSOL= no
##$PULPROG= <zgpg>
##$PW= 0
##$PYNM= <acqu.py>
##$QNP= 1
##$RD= 0
##$RECCHAN= (0..15)
-1 -1 -1 -1 -1 -1 -1 -1 -1 -1 -1 -1 -1 -1 -1 -1
##$RECPH= 0
##$RECPRE= (0..15)
-1 -1 -1 -1 -1 -1 -1 -1 -1 -1 -1 -1 -1 -1 -1 -1
##$RECPRFX= (0..15)
-1 -1 -1 -1 -1 -1 -1 -1 -1 -1 -1 -1 -1 -1 -1 -1
##$RECSEL= (0..15)
0 0 0 0 0 0 0 0 0 0 0 0 0 0 0 0
##$RG= 5792.6
##$RO= 0
##$ROUTWD1= (0..23)
1 0 0 0 0 1 0 0 0 0 0 1 0 0 0 1 0 0 0 0 0 0 0 0
##$ROUTWD2= (0..23)
1 0 0 0 0 1 0 0 0 0 0 0 0 0 0 0 0 0 0 0 0 0 0 0
##$RSEL= (0..9)
0 1 2 0 0 0 0 0 0 0
##$S= (0..7)
83 25 26 83 26 83 83 83
##$SEOUT= 0
##$SFO1= 75.47677512628
##$SFO2= 300.13120052
##$SFO3= 300.13
##$SFO4= 300.13
##$SFO5= 500.13
##$SFO6= 500.13
##$SFO7= 500.13
##$SFO8= 500.13
##$SOLVENT= <CDCl3>
##$SP= (0..31)
1 120 120 120 120 120 120 120 120 0 0 120 0 0 120 0 150 150 120 120.87
118.96 122.27 114.95 150 150 150 150 150 150 120 150 120
##$SP07= 0
##$SPECTR= 0
##$SPNAM0= <gauss>
##$SPNAM1= <Gaus1.1000>
##$SPNAM10= <Gaus1.1000>
##$SPNAM11= <Gaus1.1000>
##$SPNAM12= <gauss>
##$SPNAM13= <gauss>
##$SPNAM14= <Gaus1.1000>
##$SPNAM15= <Gaus1.1000>
##$SPNAM16= <gauss>
##$SPNAM17= <gauss>
##$SPNAM18= <Gaus1.1000>
##$SPNAM19= <Gaus1.1000>
##$SPNAM2= <Gaus1.1000>
##$SPNAM20= <Gaus1.1000>
##$SPNAM21= <Gaus1.1000>
##$SPNAM22= <Gaus1.1000>
##$SPNAM23= <gauss>
##$SPNAM24= <gauss>
##$SPNAM25= <gauss>
##$SPNAM26= <gauss>
##$SPNAM27= <gauss>
##$SPNAM28= <gauss>
##$SPNAM29= <Gaus1.1000>
##$SPNAM3= <Gaus1.1000>
##$SPNAM30= <gauss>
##$SPNAM31= <Gaus1.1000>
##$SPNAM4= <Gaus1.1000>
##$SPNAM5= <gauss>
##$SPNAM6= <Gaus1.1000>
##$SPNAM7= <Gaus1.1000>
##$SPNAM8= <Gaus1.1000>
##$SPNAM9= <gauss>
##$SPOAL= (0..31)
0.5 0.5 0.5 0.5 0.5 0.5 0.5 0.5 0.5 0.5 0.5 0.5 0.5 0.5 0.5 0.5 0.5 0.5
0.5 0.5 0.5 0.5 0.5 0.5 0.5 0.5 0.5 0.5 0.5 0.5 0.5 0.5
##$SPOFFS= (0..31)
0 0 0 0 0 0 0 0 0 0 0 0 0 0 0 0 0 0 0 0 0 0 0 0 0 0 0 0 0 0 0 0
##$SUBNAM0= <"">
##$SUBNAM1= <"">
##$SUBNAM2= <"">
##$SUBNAM3= <"">
##$SUBNAM4= <"">
##$SUBNAM5= <"">
##$SUBNAM6= <"">
##$SUBNAM7= <"">
##$SUBNAM8= <"">
##$SUBNAM9= <"">
##$SW= 269.290827781479
##$SWIBOX= (0..15)
0 1 2 0 0 0 0 0 0 0 0 0 0 0 0 0
##$SW_h= 20325.2032520325
##$SWfinal= 0
##$TD= 65536
##$TD0= 6
##$TE= 300
##$TE2= 300
##$TE3= 300
##$TEG= 300
##$TL= (0..7)
0 120 120 120 120 120 120 120
##$TP= (0..7)
150 150 150 150 150 150 150 150
##$TP07= 0
##$TPNAME0= <>
##$TPNAME1= <>
##$TPNAME2= <>
##$TPNAME3= <>
##$TPNAME4= <>
##$TPNAME5= <>
##$TPNAME6= <>
##$TPNAME7= <>
##$TPOAL= (0..7)
0.5 0.5 0.5 0.5 0.5 0.5 0.5 0.5
##$TPOFFS= (0..7)
0 0 0 0 0 0 0 0
##$TUNHIN= 0
##$TUNHOUT= 0
##$TUNXOUT= 0
##$USERA1= <user>
##$USERA2= <user>
##$USERA3= <user>
##$USERA4= <user>
##$USERA5= <user>
##$V9= 5
##$VALIST= <valist>
##$VCLIST= <CCCCCCCCCCCCCCC>
##$VD= 0
##$VDLIST= <DDDDDDDDDDDDDDD>
##$VPLIST= <PPPPPPPPPPPPPPP>
##$VTLIST= <TTTTTTTTTTTTTTT>
##$WBST= 1024
##$WBSW= 4
##$XGAIN= (0..3)
0 0 0 0
##$XL= 0
##$YL= 0
##$YMAX_a= 1051000
##$YMIN_a= -1334716
##$ZGOPTNS= <>
##$ZL1= 120
##$ZL2= 120
##$ZL3= 120
##$ZL4= 120
##$ABSF1= 0
##$ABSF2= 0
##$ABSG= 0
##$ABSL= 0
##$ALPHA= 0
##$AQORDER= 0
##$ASSFAC= 0
##$ASSFACI= 0
##$ASSFACX= 0
##$ASSWID= 0
##$AUNMP= <proc_1d>
##$AXLEFT= 0
##$AXNAME= <>
##$AXNUC= <13C>
##$AXRIGHT= 0
##$AXTYPE= 0
##$AXUNIT= <>
##$AZFE= 0.1
##$AZFW= 0.5
##$BCFW= 0
##$BC_mod= 2
##$BYTORDP= 0
##$COROFFS= 0
##$CY= -3
##$DATMOD= 1
##$DC= 0
##$DFILT= <>
##$DTYPP= 0
##$F1P= 253.47200012207
##$F2P= -15.4487036575337
##$FCOR= 0.5
##$FTSIZE= 32768
##$FT_mod= 6
##$GAMMA= 0
##$GB= 0
##$INTBC= 1
##$INTSCL= 1
##$ISEN= 30
##$LB= 0
##$LEV0= 0
##$LPBIN= 0
##$MAXI= 10000
##$MC2= 0
##$MEAN= 0
##$ME_mod= 0
##$MI= 0
##$NCOEF= 0
##$NC_proc= -2
##$NLEV= 6
##$NOISF1= 0
##$NOISF2= 0
##$NSP= 0
##$NTH_PI= 0
##$NZP= 0
##$OFFSET= 253.472
##$PC= 1.4
##$PHC0= -76.57912
##$PHC1= -3.992548
##$PH_mod= 1
##$PKNL= yes
##$PPARMOD= 0
##$PPDIAG= 0
##$PPIPTYP= 0
##$PPMPNUM= 2147483647
##$PPRESOL= 1
##$PSCAL= 0
##$PSIGN= 0
##$PYNMP= <proc.py>
##$REVERSE= no
##$SF= 75.4678087549307
##$SI= 32768
##$SIGF1= 0
##$SIGF2= 0
##$SINO= 80
##$SIOLD= 32768
##$SPECTYP= <>
##$SREGLST= <13C.Acetone>
##$SSB= 0
##$STSI= 32768
##$STSR= 0
##$SW_p= 20325.2032520325
##$SYMM= 0
##$S_DEV= 0
##$TDeff= 65536
##$TDoff= 0
##$TI= <>
##$TILT= no
##$TM1= 0
##$TM2= 0
##$TOPLEV= 0
##$USERP1= <user>
##$USERP2= <user>
##$USERP3= <user>
##$USERP4= <user>
##$USERP5= <user>
##$WDW= 0
##$XDIM= 64
##$YMAX_p= 408607014
##$YMIN_p= -28963514
$$ End of Bruker specific parameters
$$ ---------------------------------
##XUNITS= HZ       
##YUNITS= ARBITRARY UNITS
##XFACTOR= 0.620294908048723
##YFACTOR= 1
##FIRSTX= 20325.2032520325
##LASTX= 0
##DELTAX= -0.620294908048723
##MAXY= 408607014
##MINY= -28963514
##NPOINTS= 32768
##FIRSTY= -282336
##XYDATA=(X++(Y..Y))
32767b82336k323390Q95537l552827j815733R062810j0431245J0819849q269063
32759e896398P076168k164864n87174L535207l709864j397815N81460K914252
32751C50972K139985j263621J437590q9683j006618O52403k801141L4054m649377
32742e195436L705257K15480N692103m058263j557964J954137o332611R390528
32734C813231l211471J859977o377480L815163P27715k772384j29493N25407
32726a749335N704046m393369L958669l817479P16198o768158K025157Q153430
32718C829159o809689O611610j838727j390562j688330N285578j3071034Q899838
32710a72157k490277L906672n276135K9290K30517O369980j019714n573637
32702c995461L832593O691915j011704n997963K771470k255674j074940k329k007951
32693c050044L085444J219695j838273Q31254J473095l309112n91092K535084
32685C56051K391735J004688p96173j877756M35140l269875K44330k509179
32677d021039P300617K494947l455338o234841P134330l941910q18380M278509
32669B736895j718877M21852j168078o494563M199521L830732m217996R73660
32661a436854O840749j2927526J3095727n561619m627287N811559o06052l989585
32653c400888L205308k228204M676411J479165n684116J027562k873819n4507
32645c853088O730482M14147k993125N926773p415301j69399M537168l790227
32637f12570J777047q741018N641681m054215O768034k120169M82671L554526
32629B695987q343563p78224P411443k102404L244651j594812J329666p75658
32621A087086P51862o995884K591467N86000N030620k114129k29424J527665
32613B235263p907009J127546J024845p70970J936011J013540j680769L123M091059
32604A072639K042203O43012O87743k782542Q54744L936964p016875J766263
32596A204151K598101r674303O834717J559689J544896J585497m087356K90876
32588A856268n261790R07505k762206P375479k230486K461037m978590j117466
32580c750249J671068K791813L203218j093758L112257j358808j160581l069861
32572C45099p28606k235041J411014M691447j314858P23354J114923k206907
32564A800425M583091j027934o993019l727243N252637r17390J571827J720950
32556B263344m178603J432368K266108n640164R21241M106317o411305J3128898
32548G888204p784451M759591j3969377J1400179M534852J557532j4201306
32541e814776J3334673n439742l085791O502426l170240n195113N518011n454718
32533b805270j082936L925674N509939n677877k552746Q665532k465310j604446
32525A912560L450488J86843q963326J142123L769877K955615n783723l70725
32517a700268l593030N921734R83755n395558r37907j475015J0689315n951765
32509a458739N619036r83940m061425K31253M581552q712640M402608j124228
32501a506523O386430n421722J48637m40556l771157O656161m193144J225492
32493i16382J1043516o345148M45453k39274n843190K279318j610724K192241
32485A005810R1488Q65240j018055J907278l308245J296147j382564J348218
32477H05317J167577p318855O014829m40043j520989J697802k487064M088247
32469B006821j0973166J1150558N60033m197792M056281m161788J259005J6041
32461b84007k863358M311781j907224q02720L113126k500706M407960q495502
32453e020650R090094j485743L74620j751473L653959p694940j9175M977276
32445B123968m286627K518520j044337J325735J030379l844044L310524M104805
32437E238923p249275N133321P24735m888977L024375k247778K366131m46993
32429A654462o192678L064089M150010j922676O011861p308374M930668m714929
32421c27567j404041R65280L868772k398528p990146J122788J2533826Q87510
32413G257894O545302j3923145p3347M864907l935244M74768k374720j505626
32405b669211M621203J227101l839506L854876J012309J70222j106279k775717
32397D94998R35238q246410M238313j1630N320824j4888511J0662148P181238
32389E686208j0358216N444763j14779M299240K856643q25288j0830286J505778
32381b335937K726143o665576J1741606J019960p462042M99520O209424o294786
32373e61688r42350J1830400q267664n619488j600986R481919p744911K249186
32365a175582j939357L47817O989758p596237O372425O20967j938658J006021
32357B687154m252939L637240K160096L091821q352345L305869l914955k875132
32349d513191Q182564q242247P958504K235433q567146j323945O472720q52795
32341A349897J308568K090965o442261j67492J34667N226151k104554m314770
32333b918829N234892o164299P945297m574319M217779l272398k242423K477241
32325G02941o560957J441511P429961q607078O92570L138935N060123n339970
32317b041964J2244416m564575o493247P484432j309511m480693M112222r763181
32309d812101K428726j653670N675456k522646P74951L246527r90380m181283
32301b034420p10296P721052m415034L449910j393491j0177151J660449J3493926
32293G594945r293135L444020k181229N633728p008898K719195j0364326J0587951
32285A132251K300205l856591L411499L146282l633785n419492M141803j821550
32277e99378K090197n265146l887664J1101443M83204N479217r228813k388112
32269b215052L185053l264056N191732P98915r323740O236047N969367n970787
32261F07479M578286l123149m581280P092012m281206m340079O886174k487994
32253C50243L637570j0392128R326639k828719j093137J0046020j3839724
32246d793236P984985o722179O399891J15650r931938R171484N70527j241498
32238A553686l972888R80311P39164N143201p850870O390727m937299J737403
32230b16565m210622R955587o046058M783833k292758M85299K122143k811848
32222A769011o034352j515555j546504P211390O018638p093734P51870k401999
32214b841235N026655p018468M468685Q347040j1335060J168728O273567p15674
32206C374238K934012k768671O641065r900084m599193P154675p71073N873646
32198G938615p128394m058967M898993K696032o202274J2054723j2706753
32191b508025N10570j22306J762757J983675K529851p49106o580993K371718
32183h01859Q371331q481202R202713j0757860O323855j1980372P855390K100502
32175A832498K236482k003157j755367K593830l237388O721296n044599j943585
32167e99990m198607Q239373j1661127J0403618k27899o415966J869829O085850
32159C495081P222072j0596532J557666K204563l244525j809639L371823k751473
32151e50964L306852J873625m07461K217763l376147m824053R84047k198752
32143b975090L405017M696739k265111K847639p646269K015640k169634P358669
32135E267600k76460m45142n898007k529644N093261p631841L759717N882560
32127C222044n92950j397039n222077J0959017n714841l565954K031747k561930
32119b841983K547195J223377n16376L714384K249650n595553n84216K969900
32111C166378k313780r613486J9105612r852101q965775J2195455o789370J448019
32103a619048M08833O200281p421210k697818J1231613j1397012P735312n59466
32095A881485q087516L900632L910894l200661J0259570n420496L272380p158208
32087f41920j730847O210008j355906N07382p019277J0276485j0778956R563257
32079E030226n823818M342866m745041o48257J09302m245295J2955039n782519
32071A192503R23358q79273J08683l116742k833796J0266238o962820J75637
32063a126212n571089N414829J036341M997713q378706O227877k015079P162411
32055G748085q126673m201626N807164N907565o602601J287367r332623Q360347
32047H47005o264734N727741L429252r820440M099130m308504O248942k927376
32039b968984J212166k840846J0278971n952506p128776R020726l292438Q595691
32031F924004l873854O364608r004871L233272l950849L099192m145803O592541
32023E238240n882459L623950J626798r157715L532257K042958m764304J8316314
32015A4576039j6315732m19297Q8179l169523K080582M126376j647009N476056
32007D795671j14793m661497l580633J869883k749735J669615k327583O723868
31999A624796m415783K22568K901087l791251N779474n815816M310764m465854
31991c650015R316501m480402K700948J229515m916505k295507K479164j056322
31983f72623L524127n281467P729330m051850J2134825j8701900N530729m518075
31975d306904J2603088j925479m077805l785840N424903R13066k288704m498145
31967a941820o6052K264060K970510p319994l022729J3916785k926661r83405
31959B890694k890571K318994L123738k530996m82903r515388J5631533n146136
31951C398965m968750K056191l986569L795078J436302L45178q327526K528170
31943c722961K273997L042049J710531p923535J1297081n575923j062249q18545
31935g79555K36864L203706n035461N184029o72613L912907o437164M797221
31927D409934j1674300P759876P66880j275853N308230r235151L307164q55505
31919a488725j759141R41127L889866K404302n671700J920242j848048M188682
31911B576605K635168l383600j574938J196379J523065L210789o781335l138977
31903c736844k850598J1022113o450783j420913Q221070K233692q927986R52109
31895i58140R567102k038175n317871r258977N996694N30886K679802L75116
31887A576437n700148N091276j608347J3066771j8422368N847099M864852K48451
31879D964023k594235o444919j397682J458422R264864q19331m775799j517782
31871a862439M220531M448324q230550R169121o598951l464932K153247L37410
31863A71761R03743l020845n272395J305052M628398l11216K816588J665012
31855B886098r67945J933334j02804m073953Q981289j2127331m996149P904842
31847e62619O355054m935491O73092o107679L830915M918250L724148j746271
31839F149399j992408o660734n055114J1837801l144223l486152P79067R789890
31831H217526p414959K307122l253950O296037m934183L740835k574653O930342
31823I314117n053598j258336j648486p599234J3214109j0328941K906956N30249
31815G6836R01224N012770k625392r35286k10302j339196j696164J885373L545233
31806D615096p968968R433775n081732N971508j1499799Q612574K872982Q66124
31798G821560p959520K728950k119823k446814M552265l234948L345181q709642
31790f022791J2448184k803017q459994J02208O766946j811662L60429K5507m76912
31781A28898k129925l010438N526951O388055j2290581P772154q777366J4346756
31773G954504o188266Q826793l533247l030387n285741K551456K437838k324693
31765A408257l365664L356092M939315o955727p5074J0761200r910770k485603
31757b327974K625018m913300L970319N091930P801161j2109500n718473L461088
31749b119731K411795k172968O247339n032794m536873M030554Q28673p45107
31741a089112K443183M086271l023196Q13137p184814Q398114j317744k558999
31733E66840p229685J6006380r733155j149463O781227j1395898R427786r39171
31725B334861m53612M901115o297363j825198J713804Q22460L568790n201512
31717d36655J17082J545275O272655p077877k747745J1956065p30191j2328526
31709c429917P071885Q82937o546745N805028p189546q082856J2588688m756813
31701c657339O603719p585712M249772O218775l107878J026679k413564P86652
31693B121104k858953k489317J0325797j4246021M467700k59420k54655N37876
31685b655889N121906o284154q50809L316337J0138057o853990M27841O949787
31677I309086q796926r52825M088287O567886j5027911J692266Q611446m839792
31669F51517K031979k93783l259968L791556N52283m35748k313864m877253
31661d153281P998635p700108J0881504j157583o847891O793362o201179l65281
31653g51822k694400N976758k478857n497059J56197J1156877q493815n733075
31645h359196Q975956K283565J593942m621078N357942j1446870N623290R257051
31637H664602n108184k386117o22175N070445q381285N501142P21969J31312
31629C591709m548866m15647M417677n735000J354329M138718l900727O156603
31621E058796k432470J003976j1863204K903323J3036693j75147j5123899
31614g591932Q221789J658023M406268m817656o396641K010591J1496595p080656
31606A906381L065093k317118n281636L279372L817862n392065J803705K145013
31598C026607n041432L168356k737982k771861J2541265n195664p566279J0352391
31590E775401P61727o564772N724445o859757L969425q892739Q228837R91463
31582C134030q397531R196376l241624L947012j392896n845085Q642397r380306
31574c337627O819944p230822J2292039j3925920J2191306k529872k604771
31567A674277L53472j12792m870786N233898O510419p866314n452412P932526
31559C402288p4196q060559M372362K395481j728613L050212l582000N013657
31551D788632J693596o246836n12327l28922P273759m078185n786640K595064
31543f01859q925982J3527752o211593N188303K401924q786324L727950K574197
31535B894368o127166N163808o391271N207232m309760J0487845j538197m07459
31527D979400j563642j0744020N861576O653464l640330J523097j4823360
31520a1753815J2298552J048769P682558l742235k881285L033535j932131Q627709
31512A2381657m146473o030706O7688p177200J175561O848338o182011O09234
31504b453912M12322O537405m142210k506798N531538j658236o041431J518833
31496b802489R316626p184040L223820l254514J516323m266155n177379M313978
31488d313830j164922L043827l137638K786681N108106j0603063Q813355m664318
31480d131802L305205J972129L904758J189594l514579M35478N170552r199016
31472h67681l475724P684169m288683J395941N372111j767071m751156N400358
31464D702264l861198j693130m285693m98695J0040971j0392397O825503j0737144
31456i899519M706125P516667j0706278K0023428j1202998k95529N549867l752139
31448A939624p79037P46837l552886Q895877j0812448r31856P014963K648987
31440E170061q53802o592296K489309r11580L925807j1842615Q759433J066940
31432A211257P322873m953131n327205l17489Q799156L25347j0136155J4108078
31424A1032731r105266k657810j057966p016825J4120662j0408449R201673
31417D108750K271219j808604j0713513J456324O518002L255045r19685O987269
31409A1154807j7441970J2736634j3637204P994904M783477M95713j345793
31402D740568r349893J0766921m528346L931171m955405k517312O055668o925155
31394b781783j791936K627491N707816J175946q003473J3174018p763722O334623
31386H678980r338842R72518j082937K877454k531260k692638n661306J3811334
31378E033303o932516O031444K677009k657557Q15539n105872N748073j0717462
31370e108039N789566K976665q023060J969545L968774J537893l812446K245841
31362A544739N373450q328426K449477L522602m915527M973375N43819n310070
31354a46561m92273j823548Q186682k605479M896479j1312105K083303M098932
31346B885430o83006J457704J616801j925521q665460N538430Q146652o699566
31338A671464N12584k711628L441947q253429O755195N897506j910924j0127682
31330d724967L647056J914480K216227M603903q63987l891009l032654O968484
31322F837533m071129p183970J6657541j5110901J1586993j3590485J1006343
31315F131925j2813730O990255q282755N231706M523792k305809n49360L984475
31307B910499q672324O796663J241508p31198m833520O350116j716581m511355
31299c166192P92978J811588M629325k578178M368209l978662J113430j625480
31291A367018J420436R54468q92516K571491m917906L984849m215532j935759
31283a663451j419680L036994K091452M023676p915714O105876j0326059N650248
31275d16658P09916o6961O164657p396661K080536j483766L777651o535509
31267c166795K462950l543869P146271J273805k520816j145898K024489l281554
31259g51417j65950Q915998o317974J090521n856938M269433o343442M065956
31251a093813j415897O348446l276666K051658l255150K642803O86225k207071
31243D80535J252047L004194q88244j818535L439071j0048713R037451m101499
31235C56307N045246k010200m866364p329405P183653L970347r72114K707855
31227D085325l613062j196317q056124J1743836J642605L335000q844205m132305
31219e035247M790145J446409j930425j999964J011297Q665631k902193j512139
31211B533514N269077q930435O626161l992294M03439N9297O28701l082344
31203d84884L762643o640326P92972l182343O905377N182789r355466N193434
31195B174196m24074Q60408j677431q03257P19233j294739L938195o951268
31187c458737K252089k915933M800095L539588l585861N221897N070455q308148
31179B615445k603611M517193n875045J20049R28829J27383O51702M809192
31171E291137k370482J95882j413062J874022r886872N960375K705579K557261
31163D913840o727934J408318K540121j159380l433244k679394R085793J458186
31155E406306j1081699L678691l919732J2475504n759471K773423q880031m600313
31147i907322J0326772J732844M219313n422664l456744K777272p11103k366770
31139b808402N403321J855622n461942M842293r378926R312011j225833r873232
31131g335088J4110713r778930P932641N476761m738072l385573l114402n449110
31123f281060N922114j032189J971061l314338L277098M175698m914447J29772
31115f6291J411349M169202p128029O231864l905266M686083r809732N099305
31107F88485J928545o558404N19787K129433N766380l893804J7719185k1264136
31099b964529J4898480j0145305K886850p904692K790088P494088n363242l650062
31091a958324N967405l216856m160729J2226380j7587723p707873J2965021
31084c472699l803597K549706N027109j874236o331989Q599368l786314O302844
31076C210192n182405P342411l797144J723377q036358J6480492j7839286
31069f098721N025117L401386l06688q18007p370227R104090l87989m79984l748874
31060a679897M154164q105612M492789L268563n880139p413439J6580294j970295
31052C446428o164946M764278N891840p125604q61443K998013q186199N998409
31044G60776M668963r232359Q359458j4914j347236p228517K21104K109433
31036a703292Q498200n668008P269005j1538433R886328n830887O123320r614434
31028b578201J257040j620O325145l046601m504572L94365M533058r587263
31020g208649Q967904M04586K80541j2456783R800328j704341Q790316p575000
31012g01098J285668J0076445p502921l556656M433574p251830O447417J37075
31004C367674m739223K634335j222692j06731K807957N789050j2234008M396922
30996F93284k260492R11802o93314m240617Q183420j967471L276179l544276
30988C58515M257614p074755k481646l69711J4138750m497860l0532r060532
30980d760157O806324p944289P200842m238999L456202p33832J742175n871319
30972d343053J5350161j5477693M139862j530396K638676M258474n845296N06704
30964c02561q40735Q671839j832616q399374q2677J6102730r632800J88790j1259303
30955g386707O818178L1757L599153m003044j769966k22856Q100924k993071
30947B174368K691517r680149J965238j647964J0086304r804423O289467K928890
30939E003248N544073r121029j868398J632819p65049J0732228n222535p854881
30931a919524L718974k264207n66408q33916J128845K313913J305489N570324
30923H453490m815124l153734O898653j0284789L423207L150105n6237l903011
30915b87440j494650Q43545N247785J384816k63555k433472k565806r15229K599289
30906B115283p019329O018554n693675M846911m006512O201791k333908j201274
30898a072159P989675p272953K350554J374689J296869m15770m904678J061013
30890D07240N22581j391962N559792J151416m789453j927734o564825N837343
30882a195602Q730J207814L124748j481394R017574o380738m342367j496543
30874a537778Q427607p791136P783562j1972042K831250j282488Q852514r424037
30866d112548J2272811p652494N19229l566334J458498P476322j277889o203572
30858a085977R10840l124225l876400M145050O682716J005166p566394M069524
30850A160300j290927o527947M665259Q796376m127212L313436k902030m259393
30842a172138P36135n435997M369819q5853J834190J260547P45092k698802
30834d47007k30007M835236K124449j552924m019213L862711o227722L05677
30826a348800j091544N393178m591457q21789J774302P052168j5873712J0102522
30818E94868k143222P183884k56614m880938O61490m92591N66259j294224m955890
30809e016978J3123282j0965691M796572J994568m361124L297008j876888l902890
30801b912141N984419l974063N15361K348861L562813l183930k447233r77607
30793a083520L710885m056267J813073R084366l739624p580238K830262K842887
30785C821824l230131j855624J0993006p737782l935521J950965O252897n55663
30777E703971n211318j0310360J8535325j0180849j474649m589446J1592166
30770D064840k56912p22056O37492m045558L598092Q276741o901299q700887
30762d049547J1141496o061655l616234l553530N735535m0015m169736J1908407
30754G294721r695185L83922O408044j738876l998188N151760p032172M475019
30746A249045N497383j3564745J600371L69281M378974J0412523q494644k346390
30738h98202q288753N698690O516228L931781j1823461Q329491k699028J081467
30730A848213l093246L027201l048603P96290M689031r223598P137128j256238
30722H76178l47638o28581q8577P55249j793544L130443J819707O90829k580891
30713A833175L626675k833097M86313k464738j916484N65051J588949M888991
30705E774835o33208n519604K064882l730028J246313R105086j6577989P547908
30697g21805J85798O069183q516579j608823J0831099j0299645L307621Q473910
30689G720759j4243156K26295P936740M734631k80446m688082J234518M915344
30681G556603n032798o92418M027006q442275k658406N203628m47072N83373
30673I7641m130542J277957M732088K003174m217832L575948l771918J075030
30665F41546m308426M991153p99702l541697Q349329J27682J018612j4325876
30657g847379P751601J1671955j1945923l547363Q349122K331p505467O460383
30649C389260p391756J1256757q024985m294838Q089210p498390N728065K953985
30641D207308J581267l214507k465827J509056l663441l664946P075925M503551
30633E868386n347559m329047N564776r97416K431425L697726l370417p113931
30625c596057O749634n445272j830621J2073295O58533p200087K296086j350626
30617B354885J702583k545663L2999k03175J159355k912079N272873q308330
30609c446552L504454k102249M353321P04440j450470L40165R56722J266777
30601D126608Q80191r088673J466321L683071L028678q18539n539289J0681852
30593H420220k437493p845801L723012J219221J669189l049599l643530l4467
30585a979248l837751M336625R56234P922093j1035344M36975K702701K177460
30577A679745o453025Q300295l142293k677886L900236q40198K279811p633302
30569d586617J448579J0560961r414338K993902j956121l967606O819250j491740
30561D06270J995096n769228p70910Q509613m534100m681651k33958R607303
30553D528435q268538Q289532p593277K761789j293351O300161m378128K097372
30545B443995j5364N99212q219655J0012206m759802j229101k131439M529241
30537A229293l85045M027129o937194Q65212L461889m258329J369651m78723
30529a106117p791387J4133125p752052L141446O115474p025843j464716J083179
30521f66891k740659R818768j3267035J0780104k065798j966306L767588l42321
30513C317450q403094R874865o217723J237899P99235R736301r096784M95624
30505A743773o310341Q89102Q342051n375891R4999J669977R212092j0459522
30497a93760j519836M186479J905208k295157p48650L640158m398193n425951
30489d849702M888797N868587q012437K036007m359110N059205q82453l862608
30481d113714K338016L125407j267115M972091l276077q334132J1688142p820361
30473b687743k596354K441705K46536p87870P348655j037831L240089l943863
30465B223324l601697l437217J448091R06633j934919L305139j73707P238785
30457E974432o530637L958235K834588m937311j290210k205259N757347m852989
30449a291804p481383P387585K134470j047776L701449K966278o228753K935762
30441C075828q70781J672957k550863p430370P573628n156427M942225N887346
30433G143543p138646N720996k50552j252786P95304j3509382O421726J1988917
30425I919120j3385659P012578m367840J580226O56369n500906L047716M546163
30417C507767k053327l306462L071502n325771M079461J208208K18002m415539
30409c016159N483974n545498J755118l113415M699457R723658o540722m969730
30401a523317Q122596r484462O503945J906116m287808J886405j827551k045993
30393g50069N543668k075435p048436Q718951R08086J363878m101356R5841q940068
30384f284940J0684931p544781j208840M837333J60569J57856k92237J679029
30376B188920M883K850569j496433n593877O95756M731232l851681l561693
30368d032324J0105108k293181n765999Q717276o14938p14823o84577J98241
30360D914783n810666r655314Q794068J000063k416520M779069m635731k187536
30352e217784P440991p42490L98516J879095m499406Q300470j4535082R412774
30344B437084k971916M232324l99772n488028K201717L307265P136273p994340
30336B460607O242409j4737164P253891P384402j2655317N418338q780553J1302580
30328C889193M858624j0398363R754635N20946r312136O087826q590988O073291
30320B883028o044845j53010J453279M759661Q929273p418424l400178J46943
30312A155727K662321P074069j1070157l903007J3595529q685567o879l368308
30304b546272L619735m473477O834837k112027k609961k275659O60490O991692
30296D089358J524483q587893P822753m656897M345419k604574j419010M00901
30288I14540O448553j1263164P881202k166485P64983k001654k93346n215728
30280d931099M666428m616134J1944588K535655j3336886L179506K860837j858201
30272D44694n956215R153701l838639k006907M59608l799842p520426J4335293
30264A271267K724011l350181J588269k918498L683795m686433J1209336r545309
30256b3743L302158J773334r86297n638973O660232l637193N790416m597188
30248B642746r303161Q883802j109402K654799j719365r0369l472399O390048
30240D876699j1864478J593955K338914M740375k218326Q10l033457L869268
30232C03760p825298J2738494o932501K12865j947117P908047q905266j774910
30224f221926K024769k475686L962043n39425Q262326l822868m012172O827674
30216D004735O98260N200837q747088r66604K932716R07765p663306J7330515
30208A3697830j1829409n523828K595132P372920p594225j685494n893660M060690
30200d800044L728318M025786K304077m961051P917785q712833J605566M44883
30192A552487J967533K364931j1108362j426067Q671579L666031p972323P381359
30184E097168j947799l862385L201168K318213p220851n119233J2391704K29856
30176E087841J503919l800292K449108m214015l418444j40464L811468l221320
30168a942199m54069L172858m852327k705501Q791472j052269L269634J88758
30160D416357m724796Q08112O386271j666561j0427806n869923J4647558l819160
30152b49948m623710N649544R356397j0072420K550776k915213l624786L715327
30144b14033j278352R122520p378858K449388o016926j219561L466359l752235
30136d821698N078512J963182N040856k57586m452728k244805K778069l085873
30128b071n802951O510687K715395m264256Q158962L661819r481190q200821
30120f704426J3043131j1478787L158688Q208102j1593605K203381M779735
30113A616219j851176P723842q403645k493535j619030P518408j302808o23831
30105E64444o407532J1632076p606406M676814m47471J180991n141115N455369
30097C907170p036171J80711J917508J4358214j0533692m751752L343691o47629
30089G38050l083753M603274k121086m328541m835023O208785J0948458j0484394
30081b354230j645170K376052J931394l559334P039839j248946L017664Q48947
30073F406216l336988l020178r41108N008013o859203K382913j887631J59222
30065b088744N987535p189777N178910K349826M16415J501925o478137K55837
30057f6210k28823l970372K847174L261486R25805p895549L551328M079761
30049B504600k634918Q208984n922114l281637j352025N211062o191023J0468074
30041G011003p963039J327633R16693k457110O201286Q95080j0597286N282867
30033F17127J428847Q99605j542732j96613q538041L258580M742991r213059
30025h543295M955469J0145264n673840K147277J926563k239542J44772M705701
30017G568369J727090r918786j81203N41011m016241J0746209p250872j088423
30009a872846K694885n752945Q391346o470912j159127K289548K282319j1057296
30001a0655028J3248692l601176N301774n645127n340171J929340J256075J0200126
29993F694505q739931Q978357k140923r166030K64086Q673088Q726903p282213
29985F007842j1487158Q719279n866306K639767m34068J0073838j2060988
29978b407794k964803O869683r089815J2203806m241232M466010l737819N43072
29970A641108J453193L60398o35538j356221O842201p428273O11608J936682
29962C425158j661365O143539j1960584j112451l84625J0466989n314655K926987
29954B528993P38464n613695P606886L218566n915530R83974K224129n745863
29946B5924J937575J180977J787580k656650O54906q990995J0148751r33897
29938C154171o966749n215L519402K872273j644004J215805M635233q363864
29930a582948J4196917j3188136M301295m625076N765855k580987k157055k893072
29922b763207Q434665Q48903l146794k3253K917556p361408k866239Q150373
29914D190596n173183J713677K391903m040780q323249J3806770k74137m346244
29906e4647k538767J0798073q722084J396898o624824Q973935k16207n71101
29898B441276k883433J889712m412056j566266N911708K254661J188504n988616
29890a164510l209005L489040M644217M235606j2279883P514809p02609j718318
29882H09347N131798j0667820J499679m5820N600873J332151o450461M954094
29874B163841m879008k823480J1608275j2209984J1590139p398249N241828
29867C293362l210471m697538R917715o041839O694534r628806N156679n674964
29859d191328O31044J0047594q382635M010214j132073j921303N214445J140537
29851E416495o241718M100717k998186p95215O213700k022499N191003j2953462
29843d089165O21456R745889r354039P358005k568937P756132j2355856J0845368
29835G958853j0519800N168051k652804P952635o559529k998010L955343L783668
29827F088407p611606l014805L056013J877001M669211L45965r806988L531764
29819h65038J159369r45126J278277j944599N713523K208995o584946O62481
29811F82936n09828p775677O325047m514345J0643458K89119r601555K360942
29803b099903L395551L556026o283390K878212O01155o013872P048068O504667
29795I586514j3012458o85996Q497237n941732O049128k714541j089256o952581
29787f263685P062369O777938p373712k625522k540340L527874j259922J356235
29779a338765M348400q71716l459026K769340K732257r003169Q835787J692163
29771E705271m433911l676530N669919j325507k766083M590332l283873k418844
29763a939226L496107j115911k073542K341636J326179R44181j521355l177256
29755a719187k844755J0794344q240091L432214K478880L39483j0735232P569442
29747A075098n947396M559150K853509l793989m00799Q284877q888089K382856
29739A25217j784599M948558m897336K571463L911760o824285l028760P600703
29731B622721n722604N261284k938127j886928o56107K359938L127392m045416
29723a877847J36812R02779j834797R657893q327268P53485j145245J422935
29715c11253Q946504q592527J416708o386088J622618J1877650j2433865O867514
29707C007261n499513P506906p542874l688619R972152l279082j157126L274762
29699B593867n922167J443761K418807O343510q536291O023146m60889j121661
29691B782083j185779n178673K844085Q17896P5298j141598R87385m918072
29683d917375M840364P681790p643171j0508976J5452695O08978k678388o964927
29675d129010R062818Q042351j4111366J308089n649518J1422260j374272n11021
29667D060331j766179r22093j999141l081445j079165N89867P509643K304596
29659E616414J938880p346785o704631M644251P706761k074405j829999M624138
29651F574624j3863061L119747L896346k3563n337898K719102j882585R662868
29643D865580j523994k44026m681604K276493l095702M525790l34730Q7628j237849
29634F37586k3907n4378K519527K064264j223917J493054L567800p421005K372773
29625C931797o69828p675464N321365J406846r9308j224979l26054k860808
29617b196433k723393P917707k523925j235469K323030j551802M9551M326498
29609D385764l052956l096165O097093k143695l659980M877030N06384o275912
29601b362437K778063j792574L857481J65744K578740m211495J327823l416060
29593a074715P873287n466110L315781m585257K912019o472820M378311j484920
29585f04424O463841q242902k224647J913511l477490L889292K983558l266882
29577b566143K849499m2447N503678n546511q68979N700266j0221311M672135
29569e19813n258873M948821P268182q105773L58106N409394M05518o822009
29561b316447K334778O546233m772219l449248R088990r135215N887245n994739
29553a810622l793694L403600j976630O896352n400252M006240k875496Q615137
29545G064635M442557r36567j3992068R429964L964765j4002954J442518O584959
29537C997809j60329J436434k753224J455567m932248K049081m269625J2002361
29529H825826q229249o761107O720852n273579P001619J284502q664095R457712
29521D362481l286340l861303J4238362q419371n823026M254303n079551O901442
29513C286997P144812q020436m825772Q070708j432298l633639L327986o008456
29505b090098L43183n27293m769242J5884591j1495119n278286J1399978o254655
29497b786941Q178943r445147K125963Q912366o848414j654127K716431j429149
29489b30075J737938r358016J1255778L246056p25831Q762187o720491n468480
29481B499066J137757p502299N803142o120985P096040j174375l199006O08664
29473h51996n318481J1742848l993297O114635n604130n931300J75823N880451
29465B214553n92299O323539n473106k095083J075328j712295L639308O556560
29457I936505q789255M128285q471323J964640M96808j318493L396309Q46414
29449B189890o892363L087932j941133L389432l354346M599179l851651j29391
29441b902451j078437Q552287K27737K256236j6366125O922338k32633L623663
29433A002615l527745J460688l315004R438143n731000R559047r566018L650431
29425B971157K254866p895855O511221k024007K164526o94405l69184q811248
29417e892929K247708J4969801j1219162l766801K000057M518151j698418j209667
29409e1260l990576J2143333r690219P401088k567620o405834M978425k769044
29401i51707L197948k186477j707593M402513k470761L7112O67214N26462K001752
29392C516463N713729r749892l462336Q58570J587870k7324j962693K656980
29384h68633p7334P112815l538254J993223p493809J675516P757892k367662
29376D193754k406373l731841l139872J1788564o951558L45502J407490N699406
29368G205072k586827p74989O165777j4254244O532580o261830j373715l333033
29360h681209J323169K490521j417751P992392o21476r186503Q558559K730934
29352C188636o075217n644189J0026844M456738J229921n255298p88366N93906
29344A732975q23323J554380K846143j3045777M834002R64736J689509l05795
29336e53150q04034M903846n090212M956729K686259o832699J787988k761724
29328a706997M348928k764638j1262260J4967872N090970q478446J615459o802960
29320d992072O284303L409633r144083Q037892p20693m394475n322693M275396
29312b566792P81528O49102L226176l633442l038769K871527j533267M200047
29304I56110N293077j2558805L789195m86408N184997L068049j4578190P866731
29296a465244J760553k032555L113927P26247q723096O864150O771988k252864
29288D763106m606056m638967Q36158O70204O419011l118403K638224J243291
29280D206568p262977N477082j093769J334878j2803585O342091K670885L175094
29272B046267n75178M798008o555126j836069K75967L436749n316023J2883536
29264I158131j2789455J1625438r435912K815692R04750l985356K000090l911928
29256c618550P92353o85767N16332L68587J035472J0794599j4115751L656795
29248a255930K745120k360464K139383n391758J1680901n481729r32432K630823
29240C773914j738404K122339r33335J107644p941973j397419L771755Q021304
29232F785825q619204M736122O99442p59475Q330907j1859748Q83991j431799
29224a233939m30850m215365R246470q546597M726924J33079q57614o010701
29216g188593J0526372l77032M13019l000629N552347j655650J599313j794186
29208D074961n602391P938491j3115782M182937L069286L165465q66404L646889
29200F493452r196617J1735210l639129o97788m325657k027961P79307R932650
29192I053467j0761187L044571m072997M842455l052413K881588N429452p211716
29184A53220J525871r762643J1794942L252212r478350L355764o693333N405002
29176d47315j616962Q141369m488915J787815m208321Q66332M515421n231154
29168f81730L043426k944459l201247M618721j321310R56210M221654n689006
29160i97741J576087K647830L991613l493237q234347O076294n685138R919773
29152E801134o463567Q4155L788739k752261r54757L430721J214001O44271j7858545
29143a3066109J3782822J000760o041212Q617234j555382L184239j2515427
29136f593075K113353J3235585j1720805M906259L787402j1047575O241986
29129I23130n572882Q092021j020995q103257R320266M8108o751218N354878
29121B290051J304087P11594p201299k554517O288756K315173k881119J061584
29113A334310J990946o18626m305447R283875p332547M201101k796562k127811
29105c70761n012756O512962J509868m802741O582198N099767p919437m277448
29097b678348M516524k087748n665506R585964M00902L226887m736779j982451
29089E79445M389810o523857m299295M316022J2623034j5786488L608618r25348
29081b018059M273917r23137r165658R210868M576711j987749J545526m673520
29073H38899J1613876j1297861o27587j792051m54341R272784n903370j431331
29065B19018l790541K869095J415266j252130N213018m564998N914183m353976
29057A668935r217198M517639P807039l492950J266684l73191K163876m155595
29049A85239J184282r397547N024015Q53142N614435j57690K89975n583741
29041a987890K694415o95141J695420j875136N4021K681984r624698M433029
29033b623996J51774L078530j604518n763910R106597q824861O957489J09458
29025E86563n05527k492452k594162P175921k758732P638169j693474J076308
29017F432614r558410N517436k047278J499204r30789N41555r8791k797866
29009a442325K75347Q157800j0314628P186659m389653O583443n499293M823096
29001E380446n887045k497836R837932j4163172O235209M519263j048493p173065
28993d796761M628381l38710O644795j1320934J7938556j4247022O58706M155541
28985C322552k084275J0024146j2803139P83095N734765p925949J453005N136526
28977C640726n656206J1403697m213740m118974M179499j025998l515146n073991
28969d380133j235070M45790P045851m782967Q596775m036852K171003J552072
28961E376469l390078m377519R111761q985584K82157R799147L26902m332089
28953C811166m92931j579434l908218q89081K987445M65584J42959o393719
28945e856229J2017124o177444L044152j380920q381522O484969q48746j030404
28937b129020q10750J237978L688300P635491n572759p60886k345741j2206978
28929a1264365J4317106m98330k484528P595536K663266k258487j2311245
28922d241047J927740L675699J313748N273569j0188052K292811O018780l709226
28914B364022q044457R993406p026099O26682K133264P221720l725170m055123
28906e11755l154379O685789n646417o91458P720815j579847r77648q14759l520093
28897b489752n59040O489773m683651K054934r420821L604316Q987564q731449
28889d748126J1097984n581840k114428M893333L655316r70767n912903j030580
28881g12011q039452Q163354O2712L301699m392325Q746851l963465n093500
28873a926137L500995J002678N353379m486947j995923j24044P358634j0611963
28865a929328j138989Q600302l494098j247888n981328N275856P739447l016125
28857D807849l58737k460040L132368o156102J533906J231656J60932l56096
28849A535736j394960K045100J227819p45659L093k125757L566046P35214r145211
28840d298579O628897r856969P487304R279953j6099328K914618P220873r339266
28832f062497Q398004q45894n389875O321062k259848N651953M365276k209412
28824G968769p076881N802412r331356L485774l471065R309693p002338K310377
28816A995385J123960l802617P350461R77047l077524p60677q084855R976308
28808E697488j2860738Q224569P78332j573256p08046K303687p573468P07157
28800e004275R414542n322182O625883q255361Q695462j2918374L359899M404442
28792A000036k05054k540170O919912o652290J932486M99370n68639k053947
28784a668296N122199k975123K540100l971466K732421j510444l112070N135615
28776B292936q100887J0083421j244268j32781p388201N804677n069337N684585
28768A930145j2620655J2263072j1995324N083952Q397659l734133k354307
28761c029591K270484M031834q284149J3153216p840777L391554k306594m715355
28753c329378J0144377n460154K955218n535975k873363R876279k320215j0987784
28745g530995Q818820L325987o560721Q82171p68176R380230k606563k825471
28737B115282j653139N721631j2091054J4055457j1147715O111534K758033
28730E870029j1418271Q979614n915476k198150R924456p383387o48624O293143
28722C503334L438227m268013J96780m513019J5191164j1440876q442051K033200
28714d301254L611835P510651j400938r818542Q111525n195050J919664k102092
28706a664201J953543m331483M749584m778896Q012751K366120q175894N859990
28698C991514K080914n578723N104550k742358o38034l92764N34467o642815
28690d283249L340441J358965M823212l26754N473175r516197o466922R200023
28682C602694j246962m544129L697012l919251O533371o11377j0253644N365222
28674a377064N620176n580945P39148M144909n738368O259943M296250k709528
28666E654521p536283J29222M037990m384710M059223m482487K515696K329115
28658B322287j064467J54535j389611j637021O909456q535140R625999L333619
28650I719657r556758l831966O294903r53494k969828P13970K300680k547014
28642h29850M655697L284272p506089l915998N716492L882390j1829165J4829071
28634H286820q556406n917070K647636K405975L32765l12440K78213J464159
28626F29652K622629m610197O47758K437742l904384J552533m424799P880606
28618B831540N55932n285352K225055j307719P233936j729609j4201221Q420647
28610a256791O026824l389246m34041l180486R117056q323512j859990k25706
28602c525892O419546r737527M823405L517763J316878L348648l330874j132889
28594A699058N645755n522506J416693l537212K776433p598548O061487J313082
28586B254242q16631q373341O317840l231030J2301252p388146k184191n784889
28578f904894J1119640q814012O280894P82046n103177N89974M962641o343863
28570c430751N011473r27171N393255q490276j063298j210381L934376P917700
28562G134927r508991O550960j0296755Q273816J455900p361610J835693L374003
28554A457943K842280q493119M306806L815511j239131p372457O162164P306483
28546H786480r316909O392023r294577R138207k051144K099288r21681j0490810
28538e659123O129225O965956o539868l009565J142674k142541L622094O289711
28530F798563q550102p05382L063998k518334J1040719q853761j877897K078357
28522D76161J383106j710701r32408k012340M999842L61392m722046K478527
28514C21533M663755K289039Q39811o842936J871782k190209q484988J1843433
28506D311220O572161m945952n412664j912223J229699m631649M027891J879912
28498A118395l12338O709674j0807041K027761p886127L939240J1408736o871219
28490f72919k380597J1462545r367861R799135l589434q131638Q34651j834331
28482c880449O241760J62534O558270j0011682N598054r680m275611o391129
28474f007933J1182727q819897K392981l281978R203375n410223N591618k554507
28466B296163N544000l816372l347746n285006J2960652m162500m536083O219396
28458E872504p801874p37269j583563O460045j275342P72443p23417m612622
28450c629095P286729m863p212770P89237l90962k093790M107511M815110q697062
28441e029955J2010865n747621O49067M610723k917626n014441R859292n226521
28433C193783j049022k545661n838406R753156l043659p598474N095510L55370
28425a677403M340010l190565l963687M196826m238945L231940N470551j892403
28417B276324j515267r04243K833747p357789P443838l732530k046339M989830
28409A987571j0010350N619564M848890o222362K528841p42618O706308m435918
28401B79926J559585n385263J533582K61487m201222P685276j504321P619097
28393G848147j2623164R345906j285767Q36839N339917m906977k14357r889559
28385e549015R591581j989270k470260n675567J696544P085321o345690J272649
28377b383707N858149L194137p502755j034774Q721565o118766l051474R235802
28369F918177n700360m181904L033376J545687M1961l019872P66962K186175
28361A590202l846613L69129L106853j480260P028556m611221n889562M238698
28353E05782M029825q7840K028039j324627K102815K31923o570187K487781
28345C403511q400352J624467J2354716m609807P23083n567690n828355P240480
28337I40053p4043N136139p719216J75765k392459K692555K413581N360654
28329F533029k219123n244963L927367n457896J376307j502665K135003m838824
28321e291765P224166n87707J19506K408500N64143n587966P223322k198199
28313C874000o510311O325681n927559K982606K800167m302959J014744K726748
28305B983117q20266j733743r66367j996772O636487m793379r899348R826644
28297g63627N479600j0125297K804935Q738934m580537j300503P888398q514467
28289c72564o57491M65221l2775k582560R094478j0194285p52211J1371322
28281F339135l941624J201168J885783l891329k660026J65721P06634o57471
28273h52009Q50752l181890N759549k399507k024315J45438O11207p34743K983570
28264A158052P398207k553444p700277N067610r79941l321677m789512N124762
28256e96220j217469K609580k212646k068362L433035j671175N590643n476334
28248a608948J093602j527879M793532q750309O591096m672110j349509P366480
28240A935955j279897L142232n509642J246710Q31108k973718J020955J785165
28232A98868J670957m077564M801901M250098n614177J898092m412523k226902
28224c511250M749937n628582M280265Q52455m84864m76114j659371N074059
28216C196535m199356l65523N193532k817996n474661Q557460m849044J158483
28208C99430n18648o006430J6998401j0532143L21712n68036L475248o452123
28200b882589N457793n213003K721076N114903m913181l350864Q82090J507284
28192f76491J794088L681835m014010j605363q07580j431115l287853N834660
28184e11829N30858j177114Q90678K347070J466370m486720J410150l410968
28176b941505j357686O597030n494442n15495K305855J014749K543571p713191
28168e561114Q508329l450855n274478M786870Q150961r002039N231314k826134
28160E62854r507042J4667918j1496039Q163255K78455j2212481J0690905
28153A147825L224858k23094n506570j399038J0412290j1769429J0618491
28146F505333l058097r14208n49398m173413K527922N734943k250787N90029
28138D412324j0729563N311071O713184k940410l926449J423442J52233m431178
28130d015346p05086R731353j2495497J1158173J943236k209412p242877M064183
28122B28727l819194R104109K016303j567139q640877Q390946j1121767k47160
28114e656052J0393542J699718n717661L388449k625605l112233j190087L52818
28106b467111O666501o125019R726584l385749p59529j3465163J5495130j348740
28098D336904l001012m030823P383777n744791O592610j2859742M811501O656440
28090D144864n827898o064973J2093244K307165r886719K739074L458653k663277
28082C00133K01233O38518k885478L760510Q39085l981585j572723M470321
28074A770014l1491l715736L48272N352708r484233M309479P18181K816378
28066B083572M105007M0169J095715r71853m579516L807539j0145163J1814549
28058G250019q913248K344989j343938K62902M898561k322284l614719l420952
28050d858670N92682O713469n196592L906873R980769j4895271P969037k422313
28042A789984o39456J197392J735843l707214J006193k641808N10214o649237
28034g398089J1936087k774159O140341n833042k130282m228554N811239J645950
28026C169491r916320Q524521j194450j919861M373745l572317m925683P405768
28018A944894r14678P04522k140870J488018K169700m430756P874601j2165972
28010e470541Q526285J90326L97147p290744L673214m798652J80544l355317
28002g947738J3259848r118362J0244359j946147r701346P819621k357485K716727
27994B969477o560856q8881O995402j3017616J0590377j752784k19445Q109852
27986G025526q362292J65828P535712j25084p110660P059096n137182K375386
27978C426330L371204o063437M314982n539313J052173P29057k351150o968032
27970h028186J0605521M089303j4688542J5612280l637664q025580K596175
27963a476693O940534r303535K28493P771047p329410K196593M833163k275758
27955A584434m074408j483137M580246j239782N193708m343760N587795r447549
27947c642453O13651k088410Q396488l663133n920187J0447105j604454J093259
27939C631866l774085R440074p305363n603338M146725k324791L689149P972532
27931I872769r112650j146563o396815J1193071p732451P504951n697085j091922
27923b606695J1339833o351633K614126p102094q227263J1188377j73846P57408
27915A438213p914813R979521l783977O245852r033107Q075556o093243J933129
27907H47131L804958n083838j720841N338679J708627n141969J058860n617045
27899d805438K662652J2670294j4669550o89006M72757J387478n664402M058370
27891d576845Q296872J386657L92869j244342j922607p705206L57320N013783
27883a499k396607L787000o225319P993827j695550K099917L98057p431128
27875c471302P181111n032016R110329k100661o940776N54600k536068L718011
27867D83228m683945r87117K074822P19456J261475k037316m028541K375995
27859d821943Q206407J31612n629779O763440p610564J135016J810705L606071
27851C590965r44632m506680O048259o07861p830861j080805M588375J581905
27843H38665j94089K443087j182260N319160j125857o521523j131847O10419
27835i44245J984340l447469l490731O384870k027236J653661o99569j277258
27827a863637l627976J0771885j2487334Q426188p409511K824629L842656M102120
27819D579020K03383k074248O14931r35027k586433k549856P564609j1343514
27811f527135J0173468o89940M051515J583517O53608p975556n29760j703712
27803i63995o35991P151606j1190630O559240q00432K735041l83021l29261l186006
27794a043449N79677J250896l014396N303432n571412J180512Q154760p791421
27786i51401K53643O18899K100341M604135m181743m249459O065Q152551l212722
27777C140309j392933l200126j650451O085959o025464O681225K726469q440147
27769b075159j032607M094085k99525k117914m107989N961270o50408J530939
27761A302692r690952M163560Q909388m136173l050748P523117J801531r937684
27753c115269K470314p605463O329648M969880o788015O07267K634287J609143
27745A111792n88612l779155O882523l344059L990944k762255k961378l689125
27737e139325N905731n15323j950786R157882q603840J2089798o517295J792230
27729F219072q548368l768615N218971O02110p838930N657195M252873j020503
27721G73805K704832m72548j161432o960241l062495J4763708k423279q874899
27713d712549L896334K270150k381885M884429j761908J230270J066919m152715
27705C39045J620653j875731L680090k366157P90989L51512j1040882R707656
27697A207175O699488j7340625J2499398n325564Q155534l759960K001504k09838
27689C927112J882155m794998m413622L897632J095317l375025j611761p58399
27681d151589J384063K586094k244189M766050m366013M344422k44066l024529
27673i49757L868274j2861342J1517545j172530L155958m82808l919145N903738
27665E059933l941364K58897r168882P123426m714485q4732P695576k279966
27657e1597n590830N400907m150658R381225o780593L296487J744709N685088
27649H934738n691709N83973k162413L645453j354362n744293J468836j689196
27641b008973L464767r1605k061325j12858r76913R92790j466266O949609L633305
27632H322531p869292j2475421J5039076J148183q310705j420244k921781J2092914
27624C605261N768517q943016K223509l785258j627174M150228M384581o433466
27616f56818m724588R136828k146110j667021P891414j2351939O493720k871127
27608h95641L135805l089176P542076m784120p115310O561195n429605p77061
27600d851837Q632475k064761j0265146j117965J1307448j650043P135244p823978
27592f98563m403441Q489284K05540j683411m930316R25618N601634j0745024
27584g238679Q708014j322887p654474L480445o809705J6271060N482145r051965
27576A863954l396136j235488J2413179p052694L294394o54476o366108j317052
27568b450427P440611j684702q98259l271773l798096K930468L669408k387602
27560d50372L082621N429087o648482o181994L365977J591306Q251170j1873521
27552c434208P891705q372931J527819r91754P218921J122582Q679705j7282606
27544c640767L293604K693466Q43127o12095J732342j158653j231455q97912
27536A021657K252366j4302360J2009177n429614R758492q65692l633202L604650
27528D415474p165740l16273k696302R661039m651899P061134r361140P715148
27520D661441r389952O542834J947166l683676r041028R710517o393847N272620
27512c73925L665322j0626967P061381O315570m288244K145385n006929l903113
27504e011520K004940M329540k102548K979259r224094R017988p548527M655524
27496h99438k304846P845226q205572J0434773n286669J0256465o310822n295444
27488B33673L819758n883728O771916l004564n735080R397725l501032j3479153
27480a1380485M312019J3205277o335942p80859J098557L231585k546737J250371
27472B053786r178356O705645l624367M220309K23790l459899K878570p25613
27464i06135o08076j307868M435668M086118J996j3029723J5460165q387056
27456b54911j003986N935592j652589j1168139Q562169L225639k985810K75140
27448I33105J70419k381605M564251n024647k175287M88201M410739q109794
27440g124618N508969K317294J175334r58751l113644N684121O18684K593599
27432F700988j0404408K496341Q205733J611228r157869k423803P067964j625583
27424B470591m34964o646342Q775157r594982N941264K211613m254082Q66566
27416f65179K138698J503533k359657n044219l086134J2076816o146957J492080
27408i1019k473090K63450Q139991j45454l844102r345690L285383N14640P78634
27399b917257O644949J547598m068145o127486O093309J95885N124163r364655
27391b871639N180256m438604O216263n848856L266468J611025j958013l310543
27383b153643Q230006o209232M131424l988000o438772Q039056n394360k455620
27375f239141R668264K958318r127851Q784925n237683K608640l980636K609474
27367B044310j0618916J7957986j3260225j87014Q010537k731203n060515O449148
27359B604108p598053P903805j375925p968882J4439300M258506q329039l387891
27351E45929k384650P40239K469499O790758J244860q018535p193567K365911
27343c439556j133613J84373k00992j688104J1770616q678122M759898J282186
27335B856686j553217q60229l139573K026604J398629l709471K032779r70192
27327a917984M017967l944066P102050j4673410N673350R07521M586131J175904
27319B927463k977321k84417j806822P99030N257055j4009117J5050815l893411
27311A063275l303916j423468L552332P23584J425377M214793r898754M16750
27303c230027K801065Q7333M801095r701014P456352j563212k79668m84935L077835
27294B964824p422492J8554228j0780994q226474J1976192j787489l295021
27287A982774n189608P055700n346686O48618L617660k130781k663103L670273
27279A644847n708201M695570j641268j725496o38585L564325N445233l541798
27271B094627R48517p471303J0021011o957554Q89610K476712O397663j0147541
27263a748258P062191m599303j025549K403987M733660K746716p773227k475494
27255f75277K016000J10427J02107Q271700q039896j477795j165971Q7971M490286
27246C719552K820289j0727546O230050n000030l258594R256935r95619J757453
27238C802490p042391R87079P786796L243062k512439r802576R174212q276812
27230b640579O245741l212586L585582q057339J1407089r265450k362356n53471
27222d853369K195800O775865l904150l025659Q122106n351237M411127o525510
27214b155027O533281o120905K165768M122657n939891M561791m355505J319605
27206A31774j49981J410880K709084o369256K549969L831406q877625N778769
27198A015020R38775k738339L855173p036321M032546k700220j147836P55760
27190c025442o01794N066580O419290r751502M898980j671179p092064L426170
27182b330961O152797m690278n931405N411094N737189j0806975R734901L313536
27174F589898j0118337K05077P302601k858181j834229O17914J06129n85391
27166e74519L293658l580628R516917j0696779K126546l922072M108276P257447
27158G528846j0379198m822913J1364824m008456J1312277j1286974R8489j640330
27150a833435L022702R49577l730423L382052N32495M26748n674994O659897
27142C734619j0076884J2520710K924271o671935j363086j720365n009221K558079
27134c103812M609148M531368n540361J20840o594866k087037P594703M549741
27126D079724l209891K818255n75616J609972k188375k628080J21844l158898
27118c131065K254037Q312706r162906R175771r689968N824586q74681m391881
27110a683401K940072L757606j09639p567602O548285L06494j844330J782446
27102D129931p077392O054512j0432324N615917P451354q52953J293528p170958
27094i88385K339782m703511M227153k31218N608135o744789L106747J325463
27086C939377j0709306L274179P777101l643383M573215o684686j0592123
27079a2065626K2425207q074697L903680m475713K697566l103798R0994j753555
27071c55942j537053o121080M455729Q014759n16088L954909j4695366O242078
27063e58054R882478p296166L77037l996580j531788J734350N067558k587474
27055A091361p039899N864815R417425q999782J954679M067503q132528J907300
27047A30874j364349Q749107R36350j1821178L781227m198760N347301J11762
27039A672334m904332j688650j291556Q188191o748634M279936P069401m425436
27031B151254k455871p026679M167259L154806M249286r97614k291457J187945
27023B138929P3971k504131J068635O557451k672149q408163M886987M352492
27015E494022n228506j245068j319923L165607J992204l269287j7484L89553
27007c8882M10551N201659j1316478P697385j259638L18429p64015K269806
26999B518817l997753O024439l212296K068143l247980k618173J1774897l589646
26991E720448k662605l947957o449894M897906P140682p414265L844634p537147
26983f408198O79805L373756M479359J037275n892156L685192j846600k471730
26975c363297Q071866o513401O60356o20645o759713L587186O596895M00957
26967B060204l917871N9705N676709k763617K121082o666727Q861531p799736
26959b368720M122775N362152l446499m101047K710086j691069k363397p35420
26951b511139J2908956p594688q92543j51446j337784l666796O56462k626905
26943e215883Q622540l551386l888144M133821n793294P353632o753721M799533
26935b92902j739473K869063m108258l265137M863639k262939k72525L580862
26927f27670j272638N601440n320450L293501p445L247013o416971L356548
26919A853328l318181J0659168o703830m365830n1675k19834M131224L15011
26911B299381r415092J2252778j553102o212690K182114K184637m77664K174304
26903C434666l010105R50490J305567N441465k403873o370174o699057L020412
26895d330609K709308J8586N280160K567904p878575m155129M362860J668048
26887B42553r2764l431447K335008M206750K173900j3512175J8763218j4189524
26879c504481L494947n479564L683588J0912973m795019m507936K070773l659424
26871a784143m98974K408315K543074m719325R265032j1307893N95251N537525
26863B038862J825827M816962m163076m720830K292082K433044M763495j3019170
26855c732804J0532051k785213n873471N406414p174494J482201L357392M121942
26847E334018n293246m620626O044120J162470Q319750p424207o688706j37217
26839c303644O995707j0116663J1263848q014781J2908845j1634856J333629
26832e67915n50322M080769n725189J725225P29660J156052r97765l028850
26824c178335J4605596j6343880M015918L026397K558531k177460p898934P870367
26816B478200m087266O208758j1182862J2781229m598887l983448k23089K360075
26808b47290K927755l514994l533112L479107P878793j0360041J58103O988905
26800C777226m612566J738048M398407l557405n348622J0935323j0999371
26793c668960o26970P190735j220083J455338P66048J278033p576215N947642
26785C545568J815595o073989m017564k677946R13848J8699J0801005m026798
26777B98418o62185J438352J44413j039720n324168N804315L43887m004263
26769c000951J716621j916919L815906p105621Q313960K757662j401471m343132
26761a163945N318770p010732L710663L289738R274975j6719489M223164l381979
26753b458835K564880J972393J783049k954641o51713l703319J980054K325228
26745H57096p48456N662080q693085K87642J825821J1285484j5672078M555117
26737f40379P348739o006037L302302m867018m971490K761878o84147L514674
26729b41478p221929N836325M332730J038385j593918p120510p13443O468261
26721G84423P864137J425939q302744m995765m23783R382083r327378p68979
26713d362067O201075o772034J3142207q132453K220536r06485K168934l027950
26705E31763J700179Q227227o738006o572876Q781751j1339296M069496m755245
26697f095007O535532J732205m661105n20142N319573M182433m944205L293158
26689D842442j302591j551191m237213l570453J1336110J189643r757759M480023
26681A429011n735939L458757N633947M64376q006911Q228108l283245n106548
26673b918444r9881P019709l141628K569329j2707854P438152k887743R733780
26665E005420n713263k003845R235775l072210l546481K127154n862562q10766
26657d640778J0363622o333709J428233l82377L346746k33946r38312j751689
26649H57790K391843J111495j035561p936667Q416096j046978n51513J574816
26641C781321k22470K225598o207078K469483J139773L216896q693223N88978
26633a700722J024679Q025701n297001m664089k030827o32206N634678L229320
26625C589533n951488M686522m33987o05912K186744j1714821J0263027K533106
26617D552724n027352n718789J1295608m699853O96180K845195J168429k890115
26609B222027P35362p799468N962606K021324K67735j1305176J9333426m791897
26601F645939k297959p597183L405828j850267Q20457K241258K014375p19546
26593B662902m891826O157356O491339m861377n770624n9482Q81564k808056
26585b198204N360053o360096P551583l995621K864239l366159N507268o421891
26577a058828r91025R789275j0726156K970843j192018r77451R060624m026310
26569B848954k27238K903131p022772L874331j738661l577993P651818p482821
26561b771251m35633L94335R605173r61277P39043j4109782R224306p942229
26553f257315O704476m118435M005454K451818n174682P921405l789470j678902
26545F4349m5450o767781R14046O554477q94538m484722J0453088n581405l688003
26536c475939O491761p05063O118049k656649m949152N352432n417043m669756
26528c911360K315672L769785J801781l916318j102163q80921N352486J715159
26520E144121p337754o71364M015088m940856O150878p938356J891897L980261
26512B93915l765730Q28313j540262P869634k716765j880161l858673P994781
26504C225052k012126l549885k857928P921054K013605j617334k108661j1698546
26496a0684769J0008082N685475q151964J566300k228218K662727k756440j54985
26488d053792J320441L124118k432559L499094n189978R188779r045113n596359
26480i185369J0210578k348326L703478j07594k103602n474429L294578L503546
26472A492860J0046920j0084343r026162R073294K944558o318464k909957K912584
26464a868710K087457J0319177p395955j709850K703726N58725j2126717J6194417
26456H762270q748843o162308R232975K596203Q64549l532422n298454P178163
26448D892133k205042j1212955N107467J1283905J575682j8511698J0110567
26441A040059K415950q617219K376459R300474j2245314N200912O54755o959238
26433f833162Q56112N596102n0201k757249M924266k652514K822701Q184083
26425A0090138q198948m195053L402222R50211j6062J852662p271023J0082278
26417F696425q706187L699363n116106P094792O723868m136956l833327k576984
26409a55112O242L461167q483517J0869879l304655l849530K598681j71549L783917
26400D755523N293961j5977255R746036n554771q79485Q383552l918908k540352
26392f91699R29931o506910M570939j566655N614429k998657O295782j4404662
26384h757502J0832722O573446p411632m130418L872006k400960q954251J0188405
26376a88184M506104p750249k017544O163515o37062R74998L239868k051750
26368B239696K779433p319992K308432r82946k552661m926944O610084P718114
26360E873216q913771J0215101j0880111K239977k004003k955718P087521m42095
26352B20117j728463l01196j946517M920665k731779N680107P3439m389512
26344b03139m723863O026561K280242p539689Q972881r672362N908563o162950
26336e113756K801200J6084J221607K020409M063026o825276K640462k567367
26328a743611N293516m282432O34615k961259m43440L656794O492558j2605932
26320e959191R151425n7034p673086J507102N9428J742112P245850j0508170
26312d491564R303206k438957n735428K866316J977722J784028N513772j4318992
26304e539897L512725J0220531j2299203l927492J5887729o200915m81105O43269
26296A815642k134506m580997J006383M141585J623529P02928k919249m627919
26288d972604J169281J1262595j0374887N595236p20987j5243033J1670490
26281a613909J505450n12767M017731n201205J449936j809838o345184J3721185
26273E211399l046509O551705k790693q642033N773424o107933J2080275L965330
26265A2994965m268638n092171n779921k430550O777467q475235J0767627
26258D493544j675857n227445k514208N46488K460978O195860K351851j835549
26250D795662o017358N713553o002270J269654K268200l48489M341358k992892
26242C027418n563719Q88301N325079p271814O994139o285082J242352Q936854
26234G293528j1917856O446089l84603l16028N823552p093984N013045n608326
26226g44583N834135k080189N9966M14122m637154J0426048j4123713O203392
26218A352024L879139l237329k547301m31467L87799J0132017q009752j685885
26210a60755J766598l236561O9407M62003j405982N347097p096146L795184
26202d59155j521189J1837322j3585202P632129O278472o241886j104820j358134
26194A477537N574431p632601N162978k167358J488849p588327P713541j1581746
26186g552696R665103n719570O722063k433345O04360l441707N569848j801677
26178A612379o159767O885616J011700l194529N532789k973231k418719j957146
26170a660908Q724683j2453403N585559J324728o280774n10831K504956M483174
26162A717184l813165j0768697J6920709p550280M303003N130030j0217099
26155d278315P852830J333069n527511K95607J2097981r835202j118961j88711
26147F30787n425554R673475r156878J613700j706745k078817R47810L728051
26139a774171j646368o95046L807779n466097J988936N363215M728699p835631
26131a528684P231001p180345k711588R859906j6524515P908899P193857j0615047
26123f366516R953699j383915J823970l382827O947296k564299l936835J164947
26115B255520m861487P453892J772191k029335o975347K674906L995421j383887
26107B901874o050311p726504J0526518J753699M949103j3383498J5613769
26100H584650o861704n741062P727733M023210J524433j1279730P754451l719265
26092B012716J647299n598528L347249m256262O07468p97900j923137P026360
26084B065265K211718k380314N285263j0093577M479779K694091r655608K621158
26076b772225J0083476j4705968k291616Q613395L79507l762267O4765N005016
26068F14083O198630p950423M967603j2128981N737064K014044N337907j0279577
26060e489650P790770n950144M921195M66646J945913n704186K517775q3302q64887
26051d49870j88070J634884k475231K426284K550678j565844J593141o058783
26043b532811R842976j1180527K364958M710763j109668J979081L194340k842894
26035D426218n669470M7894m443610N401688J109466J79511q671791J2303371
26027D683277n272103J109358L90212P150600r779338J2722410j3042897r36321
26019b974802L400473l832070P629779l922161k144708M817668r566581J2836423
26011F244021n966521k080741Q476622j0925956R280900m819566J24558k234068
26003a900751L239971K33715M000367m186366m242596M748138o630987M008819
25995g29690m314426j286021L078239o29551L834251J285557L25665j659651
25987i5627m377365O450216k930575n366379Q502771r87859r52210J026311
25979A269283r197531R812212j882872K181806j136980n080926J3570323p800807
25971A734508p049322K810656J835031L339513k153002j686974k599786O851759
25963C082383k447367J238650N117937r436185K862658L61630o294833O379182
25955H64055l421774Q755373j4665303J1567219K249397r430039J779022O081004
25947C778954l945579l805904O631114q429357O045096M341455j0648237Q643111
25939B610653J028331L54554M002454j2309798j270199M134953k677449O005046
25931A878545j2387957J6559915n063908l502380n93662j351327O271945p388573
25923e577402J471943J997055N203331k113343m355342M654364N560427r056105
25915b215072k730763J0335749M435225r156539k883389O156780n710698J154353
25907f14354j393288K447999J649007J40546J64718l29112q870871J0522141
25899C716786m906789K055233l579013O771890j3372345P912945J898897K646987
25891C144591p729649P479941M39975o255253m75822J0109958n845847K368861
25883C236755m518227J830859K279215J284329m497251m710684M414983K357241
25875A677220m110475M04813n464179J8998137j3979271K768708k805762l638O491991
25866C977544n924734M353884j653135o52762O899499k814993m411666l171114
25858c397477j984428R734173k824073J51838P104271q424056m154870j890448
25850e685070O454896k030773J211611R88026j983930L542073m390575k922704
25842d816446Q570864p830696J0750356r722631N55906R29399l099515J0108768
25834E446005j685510J044032J651119r68488l22437r821293R562629K716270
25826G622327o954969q03270P27396M325254j339990j019756n027441J774118
25818f96331Q612650m068330m832100o620623J3461562N69857j802163k455129
25810B169393m953834P447482Q767162j2128885m836731M813743o71047j62282
25802D45001k701188J166338K276325R520760m570947m390180k858112j724419
25794b836422M104377M907302p412809N85093l64720P041924p148466P767084
25786F643363k949144n74902M70362n577225l718726P302233Q23968k555559
25778a35630n97432N127745r346829N557800q19980J430065l095689R461829
25770G581879m241150Q18353l716641J3670526j6918543K712539K261434L286994
25762E455391k932264J987314p556543J0352229j545227n566085k502150k428604
25754d735939K393690n75870K320917K476387r804879P989334K861851l006258
25746h0767J6191569r443174O05619q210568m213025O914892q5781J0350288
25738A2029053j4310757j189316O438488n603137J766338J1259919k620116
25731G770472m560175m848181K813698K906537m000770N865942l289206j307723
25723A350594o995971L683135p925075O06759R755402L651905p528845l193252
25715f595348l030178M035518M251113j984095O751798j582964J883322j4492735
25707a0763569J7461269R05052j3737179J2599954J54101N280158j7350195
25700e450409Q077442r550017K080788O233779O61542o234789O254290q48604
25692A224022o051453O111104J0188016j3146442Q01638J910500J3776231
25685A4813616j5084640K04681m806404R348587m986267P61776o057447L439538
25677b366560n30878k25196J299397K244740r48905J24547J236641K739620
25669C573406O226992j2447994M061558o272370j611028M30170R49421K181553
25661b908292J221749m661775O034413m735441O675985o03534k773526J6342544
25653A4592123p364606j5205278J7119274o295861o245271L994469J043640
25646A638490o571838J1496229k919388q237343L142626j139966K301667L664752
25638C375229p103180J3984344j0753572J041081m09138k185323n769289R453091
25630A633243K593608k66807p669892M218996r783586N059933P705135l25587
25622C165043r044492O485347K397520n385941L831712m437860N291424n703169
25614c400416N941391l856921L796619j925622k20893L012856J725234j3131952
25606h059704J413501J1575238K133552n635802L559988o248009L092705n879303
25598d047834Q490385J009839l168875l078296Q028392k443542L29604l794834
25590A324839O605233j6464972J0066441q17280m614533J800091J856820L687541
25582C444180j214947L013084n554455P314970p021301o675986J874082J3166648
25574H346275j3889779L063585m562045O103262l231277O056443j590725J613971
25566A909710K514250k084000n072330L319341O039779j5798313O229930L370104
25558D28471L075270k619368j287162K493713K028308r921573L650464M221488
25550B069611O464666j0215311Q233984j4830673J0284768l012746k560595
25543c566296P883745j0516998L709122O767316o343796L233694p11280m44484
25535A1023k517930M456216l443705K234638M940157M98981j03169o905579
25527h29368k139329p47499M322247J87120m504792M918560j804348j101759
25519a699168K002126N246958j1729229O248310N470403l453792J815308n340569
25511a439653J070700k988055J4141749p564176k381985l140488K874443l048066
25503b475531j158462K433794M612302p844621J5902412j0349278k339866K816949
25495A597699m318120M524277k19796P435211j4497797L856425L002397M13902
25487A794198N801237j3159977L26774J0109475r448327M96447R327513J280201
25479F527541j0053188p142525J2201584O079568q032923N03860k618159K45398
25471b288844k300173N967196j230810m75604M441413j0109582N791154J035796
25463H30546l568070K361363k699133R855445q686261N430402n752260L853666
25455A625698L018382n676969J641430O377572n426041j4243496J2664780
25448a8644p811221Q296495J016198N712739j5121597J4081579k033476k045180
25440B076893m04800n010172j383082M558575N221079j903003q873842R425205
25432C706853p863540M50065M443930N250585K692664k927064J213307j264026
25424E702774j0869471M320574O810216q461281P860920k688217P49157k666166
25416G58506j176209l689039R285361m682066J5236P47426N747628o634496
25408C72347k013545l156235J828171L340302l302537J0837N162387n317124
25400c075397N612151o76186j287724P457338L952952j5033935L685437m806763
25392d172127O165352n449279K080894N615837o216834o03197N283290N944278
25384H648214j5191201R381058O67280n94945k270296M256302j620531p851378
25376d575497M399980J541199P27425m580994p242021R274269k483153K312806
25368f25986J280336j630859K780576k184211O168345o780143R89625O11350
25360F09033o840648L942238m415143P911520k215975j679804M627224l56137
25352A582308Q05737l577578L305708J54556j332968j163330k011504O231262
25344C994191j214738K451351m471527p6214O618504m395776n495665R267492
25336F677618l06887m982829k505322l307850K748197K355986O434276m352474
25328B760715j2644400J4325753p017777P778392n173086Q039859p807730J326200
25320A587926J48097k944779K731736K715499k774581L332600q270299O369321
25312B895520j177884J08937J613832j0473366O882124p527078Q334181k006351
25304a350085k38464r416437Q231191L043090r29366L73442L682492q971980
25296e576117P602190M01297l922717n201315N871635O293169o888215l652826
25288e072899N225106k216721M02805P257229p391136N436711j3048447J2154090
25280B746738k133237P487739k648772J81091p852479k091912j859008J2589482
25272F419642n598717N0409o91448N735831n575968J047144l420418P76587o005108
25263g262046J0387408m115667N884962r976937L032218J0262676j6835556
25256h622942J6265693n804409m033780K681699k949664Q158363k77492o047108
25248f29640K844562k836974K084339k50614J1516872k2648863O764086N540906
25240B384674P92103Q1904J631614r715765j49075L567487k174057q53403N769558
25231A335040o763275n42890j154599M960572L124043l766675L663972L757499
25223D613687q720749P566541o6160o452000O80768L796906k001455J914643
25215A332181M107822K63632m748713q31327p662451J3436791O4152r401675
25207c439588j376102R502728j2161058L421032Q795523j8666785J8967594
25200E043344k939881m003250m3943M568340K813448l603492J776334n79132
25192C031768l402798O217929J335023n951267O919196j0420856O693482n064609
25184f42132j771975Q188116o311734q9105q673259J2884256p932515O110705
25176A762357P694406l198008j573671q696080M631483M701328l672736n81148
25168A067931k245821K716180l091763J024550j837782K958762j557554k661383
25160c626880M153698n30531J197919N466590p564079J187310l366710Q182939
25152E100256k858092m15057K112361o277690Q237715j3404113M145920M605383
25144A246683k911607K84465R47418p664281J0655493n257663R53587O256357
25136D510452q380496R3507J1416415k250494q057614N211540o772102L207793
25128a020999J906518n598554Q488244o97965j455126l724733P658283l114866
25120B440802l012213N489880o646990N27502K527536J395078l170815o551451
25112g000671P331638K752680k541676k627197M926752J279637p972232O287243
25104B436174o080283P650446r058810j810275R036932O16701m415429K064218
25096D39674L93594K876223j5673012O566238K696700J941524n763998J0544757
25088D021700j1670794K747003R449223L44743o696171p797439O133081l882144
25080g350798K262942O194377r186261J0555492R477842r284891l730097k593265
25072c654659L058130L024899J1083801r712476m751312L14105r50952J344920
25064b43544q25883Q499203r463675N045922n60345n761507M287610j404002
25056d26221n598986J2705334j1308328P122479L866530m484321j882391N601223
25048E595319o250556J835417R927571n243242p56459K122524j3537385O192675
25040a14136L589457q439025J1648560l951115k943251K450257p781771p69423
25032f310447J0074999p445488J0240518k028733p128862j806145M4841J887699
25024b471618l97124J145333k373590Q893364o609511Q04945J423589M236998
25016D652386l810885o630300j596024J2342089M702561r30740j7614138J0719650
25008A834599k392789n105209N424821j576045O089537q995722M911523m521175
25000d330460N930494m715557N309251p00454j351600j471011N318790m598626
24992f09173m15243K932571j353060J490715K969448o998023J1004761q454447
24984E67549M831909m063676L485351r659111J5044425j3311373J404292P62001
24976i38633J150961l045524L830315l160633o02086O24453R452150J864432
24968I175435j0792446l44276K471687j110283p050935J0912110k172299j839650
24960g50657r99010M017447n970946o726980R727967R68722P726677p631859
24952C61361j980864L807500N348494q288494N711862p001234O701412j0305202
24944e645165l282079J4588570J440993o536619M473146j5310698Q667436K817594
24936A213178r629553P954019j169122K716547L054176k446069R7156J397941
24928C188273k690670M064709J044239o989163k251162L406140K732373n464127
24920b959388K02640Q421079j2380813N14594O661307L522689m4268k977896
24912I59944n281377J1137361M126602j2380249J565091p44358j215205n087161
24904f919352P462447l625620K031257j210484R532715p843496j343441M634145
24896B718171O252705j300510n551335J488290m402763J762818k4675N24668
24888A467369J371603m90356j886305P009307j3459253J2189063o370131N293708
24880E125005n367542J322160j949743J2159391j1829065j12149K763261j315762
24872G95556J929586n694853j168723M022258J27003K614019q55254L278046
24864E047638o393566q426984J0218108N527595k443123r553345J3692402
24857G668725o881838m704378N165647l004356o225213J2225633n319666K400735
24849A325289o048882n024097P952881M945825M62612j967539L24274k266220
24841b95857k074027M642735O330757j2417716J556806L094166n651802J17094
24833d697844L115444p04782O009938j6355n576166P36541M490077L587809
24825F944662o357282L649527j265072j626858l479825K200712K845882k757430
24817A54316P474390p738375J693500J071047l913086J519347L559792m625263
24809h04332l152663J913428L329936j591874q53673J0767823j2687946O66098
24801b413203N527124p029767k668081J0659158k662787o797106J2155378
24794F770716k710261k940045m213402q75466M287676j50033Q70437M145700
24786E185322p126033j003556J1056053m715986L032600n906263J70389R436181
24778A0128707o063984n404510l664765L555020N54592K859319r455088O505388
24770i85321m64806J699111O5792P872166o751893q56311Q956717o446684m748576
24761a659805K893145M591799n575440k458300K021126Q109660o516979L926012
24753E331218k632667j692687J274794O940938p439970r39847o089936N672411
24745D24254L403932j220629j490317m702542m773767Q267234K49169M74285
24737F31619O34602N68425j830866r805914N320411O350676k283915N39554O410421
24728F535013j0502848K636014J041705k751137K182979L956673k70707j0637345
24720g809653J3706009m810961j801801N817522j121306k560267k248514P635663
24712F806692n20830q115650K983795J423477k794216N94583L022138p478151
24704d078162N808037n266915K875935K550714l445691K816515J310570J724903
24696D295906l3294n737583L565999o390102M0468J2976700j633539p905697
24688h21142R86078p395258Q378432k287883l45771Q638741o358328J945389
24680B740258J459886j959230q511782P809699p39226Q09023n634235m56292
24672d481899M931092l589831Q274858j0322881J920437j620053Q062863j620263
24664A554323m077981M48697P558772j599169j806790l629356M129792k36435
24656B341853r000202M131467N685995n15972J719532j0575698p92725K273593
24648d732157Q186498p580857L442196R167688o765107j752796l982375N320207
24640A303297m944535Q112775o106262M536096n614234K610027K741543j647745
24632I90962m904666j081800J903942N686762n011839O003701l498576m92962
24624d04476k084306J2962174q627030n293215J35813J0399605n448321K293012
24616C933256o422720K339702P1332q5621j813854l1576N901010o414674l83822
24607b906967L721891j792821j044613p02165K083882j153927N457103l781426
24599a19043j820747K415329N073741l079022J263874n752806J526100K115050
24591A622476n316646M106797j47322m711963O221261l208022M409423j022313
24583A953691m490611j129895N144133l181669J349267l96988j924030K699212
24575B3110j03611j572597o070107R027891n381928K331514O232699o127225
24567a640254L991211k810809J1024022q595546l35929l933157K289980J781854
24559A771372J328407j1024669Q132676k936179l45488l941056J5967487j2110034
24551c157484N990237r335123R431968j1938205R533454j333349J973997r95945
24543A69550O687779p546466J462898l421618n859908P293408N769306j859036
24535B695913J647927p200288N047038p53416j0170408J3228628r708140O131725
24527I18979l289723O492873j0504283N909866n588161P725799J1833507j9604750
24519f105893N293798L902214l098239J275656J594846q16876K637054p789291
24511c106731P311784m915069L816897k435674K100494q613135O591167j296382
24503e46649R92051Q157035r028786n012321J0241215j1187362j0432M821334
24495a573915l804278J1375637j1660137J297892l31795J075978r24663k659567
24487g204848M871522P071581k468445K930230l573082L196813l887015K877509
24479C814265m218737l295855K917847Q275571p30935r507773K546250k999656
24471c199023k654877K788138K838073K606677K10314r990907M251165P978837
24463D828397k011387r384762Q359266q220629P905029n608539L610028l03923
24455h26520K715142P332044j3832382M156061R982046j6317403Q307530J822980
24447C339498K747662j5139464O183467P84194j695837R669695o723128R69398
24439A35485M233131k80296L967239j3678828j274428K200481P781373m850550
24431a766393J6406714j5829517J613466J344733j010195K713240o658837O423531
24423C236742O33997o423217M645745K136103M864223o909148k319836L614649
24415C479258M37535n003133Q60877M777431J98264j407651k628111l414187
24407b699717P852872m17946k987081m349713o67669L996622O705174p064246
24399C68296j35283j976240M252261N728658j5908922J0825940q95186j643764
24391F15760M291980m993822O874637j179372m654604N196823r362802Q01586
24383b409814l864011P160232M407826k737153m172856q82768q29338Q145722
24375D817840Q50395l143480q701849J6793093q772421k215800J0336171j4147758
24367d183809k067713N787462L31543J546237l337824L202585l377596k361832
24359d460947Q97725J2719014q563725J1908362j2083935m105457R165455o884823
24351a408331j26026O357923L514344n008686J881179o642291Q21893j688715
24343b298710M078602o423557O289090o870090Q108686o12474k589992n80651
24335h99096j20185m068912P053071l208274L434969o228241O810783l919746
24327a145631L24419L505892j568152N88441o127264M793734N94683r943533
24319h977411Q538887L871756m687692j769245P323950M67658l691157o230629
24311e153883O036889J465453L549771m346350j719096r83134O028997R683118
24303A4561765j3332044j680609o191968P142205j0233165J2820853k672069
24296D14968l615814j915797J2956413j6755295P126324L405733K12542j689334
24288A39740J564802N357005l925169J83260k671266J270596L952319l022029
24280B849258k626321P712105j4180299P98591J482810M384841k781087M472320
24272B112218o027265P952768M14742l283852l333850M757297J745613k586912
24264A750759R285886j6883188J0679367o746952K29670p34089q83386M047614
24256G45681k494038N036569o598040M930475r918258L635729L030339L929389
24248B297846M681451k312452n445163P140868n429840n370939N39157K456102
24240a442970n220637L424712J042681R19482J0870157j1568669K269121J72326
24232D66203J229382n928491M013786K580780r016173P840691M849147j0649466
24224d614141K813228K5529K612552m089029K401644k368561P354402L260906
24216G396530p378363l251754N816996k159849K207427m018863L993438o255085
24208c649523M965112j634816P01756N507691j2154308N397130M396180j05722
24200C423500k434042j413293j886206P377887k780850l324055m229892M079257
24192a187694k012841L831423l347416K718276J194826N428975m666488j808665
24184A50396j667444J781250r88098k441341M423211k915719P237592o049869
24176d70022L21311P76415l463358N410979j290342n86278l280270J601205
24168i80360K648469K23904o101671R542780q697921p21274n138024J1608975
24160B384878m869196J519121P681768p746534k204371J956861Q035014m722386
24152B035155O645667j0074490K12959j075321Q533879r357860k97563O235843
24144B858269N356604j1233817l715072K923514k304523N477676N64627M464411
24136D391689j0857759Q892929p236831M263503K555955j211052l151160J767681
24128e85045k118626J0025213o478588O620705j4248409N088980j628590q00938
24120d125298K161568K748296M314995n962289N235565l598052P86864l705403
24112b143754N651412k928722k390886L245464N386948l833262J508592o807811
24104b312019N783491k410707J376616k847843k159644L076246k399391Q27469
24096a065782o72717L739652k456177j468589K157685J221266n660941R293537
24088E087934j461337j827128N562129o102082q596552P389258l531642j195749
24080d675169N853715M9059J956578m166027l013819N951958K667546r584018
24072d960177J0546191q051374O579933n624350l005455L139403N482633m969009
24064h62205O791854p872982K500021K645577J761018l439977p042000J445579
24056d073115P9703J2348642j0677933m94455P03177O502318M2720m563047
24048a31990M780972q17575J164678l469976j199621K848503n302401m116083
24040f243493O579941q07365Q60750r611024M803950p41845N147260K453361
24032B441535k087849n096702O234950p958573Q15520Q457661k820387K526684
24024B512839p82027l899863N747797o241569J017665N155290r96266p341799
24016d827933N601340K307391n76772n18316r72160m254997N939565j910134
24008G87984k897262K953255m44721l179361J335145n32573K346496L905132
24000D274095r159667Q056246j936999m847168k37231Q42482l607236J3205065
23992F589587p595739K985892K034826n781000m130641J3388888p031242l715361
23984c254790M501240m713458J1473354r700926M508817l047866k99567M619534
23976D086338n670613m066735O420944l906400O22629P196206l177813O124034
23968G628590n839479r974861J4009564j2384024N651317L864940J215699p721031
23960c549285P976869l623533n666506L087442J646692L792827o120308J702029
23952g53773N93652l965442J966544P51763j023833L968487J535788J698947
23944D772133n808887N028574k663953q435753J0818580n482003k889682L746082
23936i14909J881525N37307k216748r86475P88087M658161o072604K796957
23928D71301j929M678467p20610J239937l555113J423845K876113q130925J880393
23919A61479K616474o290861J238683J2928247k1241647J3602484K96525K793478
23911F104862n514077L287629l974167R848532r201493l386317L919286M013051
23903E097306o527654N07584o8886L801853j862280K297729R47445l089265
23895A103832j555417l573341J0311572o562927N539164j0398378K717101J359661
23887a058733L266567R65282n861860Q906952l029294r360127O990864o01484
23879B18167L521238r122521O237368k33079J149496K432003o273379L125438
23871A054731j236183J529539n818199j364382P543661n881062J111602j883861
23863d944154n668647J1211498N204268j3297284P34607J4997063j1963404
23856c726053J3783870r946342n80759l313307j288825K847946j9778K811032
23848E67784M122552m718843L399924n889512O462129j763885k876199J1061898
23840A0365848o383625q180474j029150K533872M582893J208284j436929j844294
23832a83575L473592J872230r165447M288111O758427j1035224J506939M45136
23824b039811r1389O57931k368750M633133k538909M883022p580922Q677325
23816D231630n292935N055101m014904m735972L370594M339616J90203l271399
23808a28066J33931M20723m866486M503971j763360L066456P12796l409399
23800a329434k007263J568446J444443N722804j686934N613233q257663l69473
23792F98159p60048M424636r14890n407500j84459N276144j505441L429109
23784E055710O424937j4394354K301046M886155J124420r994268M08770R06020
23776c281564J998490K184008m928166k720781J0146302l725368M960995q280149
23768c646233J096362L248497L149969M450761j1403894Q068510p189708r48675
23760c174411K854987o055474P633329j0280686O697655L35829L126063o212346
23752e075054M483094n093399L876437J5842O172752l150251p22m75347Q17020
23743A570372L003726p271910Q35771M268632K208154j279135o306412O863541
23735C892739J928881r827180N459641J1627087j7740294N453407Q05362J528458
23727C128101r60603j012441r64097O301Q386697q020131r974578P006986l665925
23718f069690J8390003j4535715L812440J858806k412492n916716O094638j299239
23710g7965J098663L176650n068364l269486Q271942j385774n152648l423370
23702e830352P95348P703780K000837o966072O245771m689881k396897m728825
23694g866291M212815O827395o523733L395478o91165J675149J290013j043634
23686A276027o074435j255273K295024K937659M003870l462844O078639k855004
23678B943663n206951N103046M793161k795843o240678J0722194p681354k666834
23670a029596J885972M356134r354003p032257J2667702Q86127K319864j2017161
23662g317218L846497N692209l969647J0736260p008458k475094l102021L752943
23654A55471K511279j264601l61116j907857r228058J9002893j4195765J604886
23646c682868N559349n00232J627307q260370P688520k678014L296930m921524
23638a870902p231133Q277714N623601j823892j556461m713466N968456k89413
23630B384504p771118Q132486q130511P383008m701889P912897m441075q2445
23622F85857M71967k23608J150118J60187j755298N210614l942674j129429
23614F27734O237393n557358L190344n535878M461738n491670M597529j06980
23606B422852j079396j507118J384808K484247K713276n508419r840954M277727
23598d652977J190165Q627552p667852N684020r02663l323167m215498J2825274
23590G564854j4861361N089710N914045n602753Q684336m332082r237622R916458
23582C135585N31771L932288r461958P885228M00436j772516m396453K959557
23574C213938m043185k768830R729047j0471234P921620n989507N434477m909114
23566a882788p29733J383309N248347m861110K737097R5796k386287j304925
23558a700294n361098R584828l767150P528646j0196510L200829K659761j598821
23550C50191J013945K200865p755301R180726k851105m143765o65392R70799
23542a699037J096464L495918p699891N10721n70470J0354889j1799736J3633873
23534G322731l339899k759877j930468q109016K614914M607838J413183Q87478
23526G06884k378243L591146J028704k668551l963522L366696j415032J767659
23518C5741j862652J468438n99354M823239p436561J709219R609070l330377
23510D416763p246650M001750o199736R25663k5065J836406j545318K898562
23502i37625m470393N052860N35875N544824p711985n332158J3144952j1415153
23494e588803P564896P180732j0951670M344915J051203q775412L005870L393729
23486A225460M492910O71040r011197J854376P11026N236513n587582K09522
23478a97932L312176n683978R957110m374791k345353K803394J174822p563873
23470b918425J0546762j0034059N523724j19756o81784m22282N092513p715138
23462g28445j2579771J1395118L198276K530070O81780k185765l468709j561230
23454b718676J822800l219107O817817N010857m985796k332147K949671j2224928
23446h879509K0685298j3570571M609824L73247k754507O86628m609553R416848
23438E957705O688268j3772834O152754r508751R105200j4206563J0912348
23431A328127l091664J532971J981233j927881L460219n164362k997149J333849
23423c544657L829269o413687N146650K827754j871060o168246J2697042k046709
23415D456356K853713j1002242l213074N153045q45004J962349L37206K199053
23407A901402L56977l305918K891145r694451Q101556k239707L250752J211789
23399B473545p66655M44989m788098J436489J840757o177721J0398306p678868
23391b817256n703741M162326R759725r38596J687143m055367J659120q338898
23383d585544J0944129n550155n192053J387183r77593k583194R829118n004142
23375a732251J0714122n977764o820432J91130J978540L721427j387299J296643
23367A984116l753884N261554j2096020K473929J0435204p713773K825257o09871
23359a193488n769961N241734L869931Q328999p387711m689011L105366Q674230
23351A0180089j1342218M686921k891307p430565L479719K299429N315701p637082
23343c339313J262948k305507N354811M510608j671145k992210o062300O672604
23335A430496N400817m645488q865670N911754J0005527q397445o744620J1105174
23327E200545r721644M141420J370036j978852o791959R929093K210979l291935
23319A067683L81220k647885K183973n323602O100235n231640L968618K938993
23311C437595n163933J161145l750032J332277N514616M413270q126192L592213
23303B410959m106124n10618L438486J511256L797106p291080j390439K879441
23295G38987p98026j882428J043809m981222N196770m203520J3009830j2967384
23287d843184Q198392q535330J5676573j2245844N113375m501011l114511L994080
23279b57460r88738K648932j275143n164687J1188096p899250M411516J881056
23271D544322l825516j669565M361928q419294Q795624M001192o601739K636046
23263C822998k028177J372182j2663076J194995Q621942M168141p762605N593042
23255B319442k132387K470026j950681L759151p53846N19789o752488J2235739
23247I714745p149964m22430j4494332J6450148n300911O055246l023162K118171
23239C947511J121275p603997M049780m672495J247891J786931k892045k288461
23231e303610L683764k552440Q584737j0825583P326131j228211q60653n02600
23223a678465O447389o484018l541O604443l350558M263200k713523J290032
23215D374959r337133P934773n768583P895230n135999q22070K150486K297825
23207C589488J315066l088326r4498J892949n417778J1790442q491339J945454
23199C441458m223077l621074J120640O670751j291154o228780O381197k448649
23191a98688N74464j763522P055622k347888j005176l979864M26818K84165j777047
23182b731116Q289778n600217J365536L148799n604519n454292L415742M341079
23174A170790o67677m492040P487484L697761q097245j123571m628042P316206
23166F63666l036532n964136J1460231K881909l49376n045721M50875l89792
23158F71124m213932M634261j371491K565359m170165L049634o36086j864710
23150a336006O368175o934244l591620N410119L335920k964380J1540630k1371413
23142i542819P222155j742913K337494l654429L257482K438357l684153Q015410
23134D646584n415788k120508L788415k14205o793694R102332l210691j108025
23126a325580k764786L286650n304003r27198L325784O392782J6750j452556
23118A247843j515570j915541n432875N937097p40674k154050J2006872j5560158
23110h127056N470120N928000k089835k074732O347869r219721K658619J0241693
23102I134957p609105l185289J135755M22483l736828R273399p973139j156483
23094c694250L907537J281398M23086p54402J112544j740547K69977j931320
23086a125977L467415j0611527Q583924J697305M060359m105394O743714j1862730
23078c152911L201796N562995m192293o482907N481655L475934k650772O25018
23070A868515m794297O532719p767345N756729J06333j598644M045046q933207
23062d784151O473773n936517L960910k229891J293390M394749m946394n489737
23054g263868Q736110L882255o043369L026899o994667O033513L586599n068845
23046a05373J185769k711946M548996k162456r168807J4166057q972437J0853336
23038G633139k732163o537270P426052p083557J3636255j5140192q02442Q6845
23030c513333L719504j034369J208720m953490J5317178p244862J878791K313834
23022G691973r291330N664253o688298O655244K262873j4392666P651909l169891
23014c615933O735759j826016n385424Q85806K707838o589006P470207K980573
23006C363804j901002J235322J680415K430097o803596J415739m18548l641822
22998b639591O82946J997870k160717K361822J616826n013870J2159802j3759496
22990d754408O839034J211292o089051L76113P914224k660758p813847L304931
22982a672470j362936M675616j03582o098665m61745L473395L126735K034963
22974C611311m337489N033107m275664j088053K720951l771469o080044Q973084
22966G85734l739448L930925L205137l823724n843758R186476J114562j1463413
22958f647509K342755N548840K84585N478100n417268N343018l787395k619938
22950E25188n523211P874292k636966Q31393j912971l686918O29791P266257
22942C366855p349278N450160k349799k020061J1067818l578359l197300r8393
22934A291643j0023596R467837l911656O197233p400694j08424Q36987J2492406
22926H841736j7796151J5822057p741443M092518l314020j655230k690247O203982
22918A763202N35679j695680K46129n86363n849688M961732r819229R251274
22910a192944j167009o575382O870681k876323j07621J3165426j3781072K501964
22902c162280M962467O67081l296516P473642k974200l055056P17491l098086
22894a765457J841811j422211J525168p498671O712340J871137n48858M168890
22886D884149m74448j754445N556092o283255j556574l040336R23911O878329
22878E133423m378718N799018j3882133O700838m04920J054946o080198Q018606
22870A960862j657636O796027l483413l346054O140965j2288250J6625135
22863A0747636j3370800K114482o408236Q638543k542506O755688m829959n453979
22855d349131k369033M368067p516156J2652490o757934L992172J261096m238564
22847b956993J572139O876751o751649K118772K891905M91244o077130N791803
22839C956842M141780r684456j622932Q601187l737927K849859p26605m058625
22831b80877M568890j967491n51042L487906j204319j280056o613523J50567
22823c689945M139484l21583J123649L981280n407810M526458j707216j219702
22815A424615m594941K757146m955539N209439O192444M999208j7614681O851526
22807B69217j037245q0736Q560515j0524176P625199p477681j189532P626774
22799C772335r131641L430752L630573j095603P684088q416780o54164l169945
22791c950385N250546j5283N675737l290793l392208L610860j0039199N594723
22783e56002M719857M146749m667925J010880q27979l53984K120446k823483
22775B768559j82218l858800N13870K426695J451521l83450k514791o37723Q812964
22766H396627j1106536M324998M960058n436478l368377L815816j24670l436402
22758a974964k322390L146471R061965p226503L530975m354281K60963P727113
22750G849349j7123344J1080384m941900K872499J672534N09212k5496l973296
22742b080058K195704J078435k299560k609317k989577R041151n714255r95888
22734d373365K537188N079272p347017K639616O531441P52538j1115162l771230
22726i066719R197108O418935q279377K143075M254738k46980p264693r47387
22718c791300K14085K426115K72003K263716k053963L657537K136097m216588
22710I07702J363362k364315M787203j3790089N796333O645080n631215j40527
22702b426466Q48281M898521K90335R16145q511014M641202k196680P359991
22694E820315j961464m543638p541505J5368530n453120o439067M705139l781665
22686c826475Q826653r782307M670767L37374P52761N195412o273085P579838
22678G480938j3303984J3292818j3200961R639958K360794j0896818O975203
22671B347948K920646q830490J053667L596417m30991l601096R510840l391359
22663C175582k940993j25348k522888M397702Q06030p08607j979155J591024
22655A693347l635010J938735O00300P249883O005688j6863695M490279Q333095
22647I812622j1217014j630664K762407J407724M098089k897777l922653m732967
22639f320233K157628Q582840l671242j759709j197986p036754L162765N251875
22631h30816J363644p233191L837334L310986P458550m903841L329107n162138
22623A169635r84944N135692m490589l968653m257260Q142708L82864p630608
22615f501155J1178122q297414J115999k397301N679758j729847J5451j703381
22607b639768K392725J203883k672109K665556L360756k320277l289833o55485
22599a954552p57292M521559J497512n231164K880762J920309j183997O609139
22591H302276j153007j4658414R781405j844278O2072m64505K202425p905446
22583e677472j657535K927420p33952Q875665n1549l851406K600066k519265
22575h8028N224085K30416r023702L035011M246589l053650O440134q678686
22567a667831O598884r733578P481407K416578r245304K026038J282988k638890
22559c479708K084067L160298J049549m071327k620467N494189r209502P372576
22551b20325m382487L808523J210447M82286N061975j3505391L609786J135293
22543b799893L929085k080507J179338m90931j373516P229347q752109L478024
22535C18838r128068R224772j704270l31140O754047o735531N938089j062041
22527C274696l182110M415675M040987j7302587J3589920j314717M91450k058663
22519A954651k152344l925459L162664n527132P314248R653073j0929108M093316
22511C643909k783281o853688J1647755r196749k533984Q86950Q441721k245278
22503A007355l062017O206170j091947o474151O688947M171263n56904J017607
22495G906323l550572K997836m9981j0857474R220418q661674L343421K143076
22487B491373J189297q873685P803752o788193K510081J244650P623837p311251
22479a10139j123738r293898R865184N665380o94719r916513P637630K094936
22471D124123p716231Q339407m610417L346800p828693O223556o038490L903684
22463b56261k08043j840958k903282O180641k982456M995027p509248L725036
22455g99544Q925990l826832m744068k59698L075994K15469L330237l207075
22447B710473o879280o14735L1996R586802j0075141M571341o616649R996652
22439B711459r091405P597468n696128O686593j637631j715583l948507L923753
22431a169981j126983L915681J71478o098594J738325L828294m056199L316211
22423E18232m189133J109849Q69585J718664N837627q498838N988060L823888
22415G177934j2951978N750995m957487O313894P32627Q35015m90784j0098480
22407g688264L409720m655833R651092k638358K684108M850547J452881k726623
22399D339270Q83765P24065j0009715o217582R159315M18710j555811J756407
22391e01576J840233j318741n81389j619835Q220613m966138M151355r695408
22383d470886K513569L986314r50830Q753595m378364j201180l469976q564729
22375g782487J0999501l321807N53659l268375Q088770q388005L216294n446439
22367e348889J2436158j4892408P155205j288335R075453K710063m543456l691543
22359A612248m088062q64556n262467P658364Q258883j0985146K806653L666214
22351B802131K416946N91429q272772K899907J0058982m501752o256164q332929
22343h594222J1415460l495406L193404n140759o017188J1587039m530801L738894
22335B156421L592804l189377k40307n598528N746206J888634q429076j901428
22327e974651J344748O731959J601430j4429714P900235K216056N247445m30156
22319D207352k458056m256432M452166j383361M33357k811806K435158M229591
22311D847969o442743N654949p735860Q638244l977252L865320l822806j422186
22303c94365P72016L12354n260314J1249531o626978k153253p56291O711899
22295C854599n020006P418339n618002m973894O574628j174577q576415Q131801
22287F16473J889070q38369o39609p94158k590927o548350N499258K151229
22279a255383j798818P114759P0664k658677m435941L15308J83112N07598L696052
22270A738674O55225q996928J2863044j1154347L929539o431341J0959076
22263C562942o086143L904630N206942j2069308P480815r78085J67721o77938
22255E11576k497047k127663L018177l408294K169809J776471L38475L231052
22247C012556l583144N968116m941498m918388Q566335n828650n539018J2849688
22239E585997j269331m058912m747529J1234352l521247r43109J451951L657662
22231G389834q50320k922113Q160324o196627j3147490J3348708k915338n179004
22223b312026n54734j165254Q334618p679633P83040J0033035k1227664J5551461
22215A762843j723377j328700P848821o488967j5708082J2048909O323438J20254
22207B855139m12861J003743r510475O057271k39342R5344m409022Q427695
22199C867492m861204L143108p614829R736568r896777L403253M171838j53170
22191A796279q779221N956514L967838n644808Q948325j1637898M290390l73709
22183a476290R503189r032861k265416K572059Q079194j2423562J3106177
22176H062490p902818N73478n679553J636811J0643233j0404548P010743n108958
22168a169122O641305q239796L990099k158207N33333J48278n274664K472501
22160c056273J2097425q930387o88355R71915j878679R286428m027764j131719
22152B642591r387106J0368100j302566j410547o10711q609553Q71255Q0290J4774049
22143G415802j1969573K943212j935125N158271J2374k978487j692813l977510
22135g023849R686627M566447n336591j041724J309491m15289k341270R41111
22127C44953J269314r36294p659656J7116711r351852K246338k131135R25668
22119A824047N916717o519578M03289l697338R48693q5754Q374627j3439326
22111f274623J2057883K10878j0791488J717783J625151n046892l03310L964114
22103b840504M907439J897398m595993K229634m526192O238745n576611P30202
22095a535882m27115L621006n346060M417883j87249j476295P724084l922162
22087B868210J72180o292883M011662N560033o550293l22011J604162k994427
22079a943367O80960M232175r362930J317104O931264m317341P551060J398793
22071F487718r042516O730046p721661R74844R465088r454703k011423M190840
22063c81767J6111M141508o234560J2129362j0222695j545155O210895l412435
22055G01264o725516P141912R901540r624570k689908k624616R879846O680258
22047A2640210r175286P201365l014112j0260653k183873Q166850R53436p195262
22039b867325O882297o749244J764050L311692l339238K263587q06638m698763
22031d239582Q984172m616297K847194m856114P835375l325632n946944L151212
22023a66616q180961M187043M52069O038214l730886P789577r16137o815918
22015a343615L415466R9446P3122J799524J398441r23361n821425o23615r36635
22006b862652p723J0697999p083969K000494L010840k846028l72197p414441
21998d877677R503457k534312k340946o597933J2528011n868834p499671J0591720
21990B903815j2697539N376746j36856P212558o028230K451277J617243K84956
21982I83970j033485K232920n104951L212814J928078k639550l034382L090468
21974c64118K897182m375777j701727j22924K090912K47535L618221j023789
21966A265515k746658M171946p409656N519296l434525Q853736r588108M93221
21958b875233L011046p905292N542614l20619k563179N660281m379755K010218
21950a819919k10992N933279m633630J697149o392951Q216145K064494q650997
21942c797422R348514K163515m226721n516160o223987L299559P360583k54769
21934B153112r191391P534917p820726J0149411L491868m738728L056775l655590
21926I79648J089803k51325n038529O174473l81440J662148n227209J0107940
21918I115509p327294j199658m190556O971784m543078M493284O58364M30194
21910D408549J483032M661313o184534K986933r790571N342702K447833m706636
21902F48621O673314n461443p82035k684546N182949k748880r13172M392064
21894D306872k508168o652056L06371k577848O005193l45389K773850p69835
21886E38990L08273l844608Q271337m607562j643514Q64037k979083L692617
21878F00487O927935k771283m049938r023708J4514584r042791J713939O124812
21870D994037m994526O809212j900772j362700o026717M270843J967101q903107
21862e146629L276275j612500L310774p23028k7042j768858P195238q492139
21854c987909R711320m048039k22700n073064K998696n158722P174131J571545
21846B965258q45148J082348l473830n566042N622040l050892M498960K305609
21838C538303n365879o58716l505309R024734j3183N870228j1673826R952064
21830G168416n171153n002830N880717L19367K630839l487587K306298m68929
21822D175138K323452j5903276J128860L242289l275695R637001l07312j8160084
21814a7139627L4998376n646143j3156033J136884l052513j940616J1658037
21807F858365K270362q527662O930645n205833m325968N153217N681676j2566328
21799c731526M353032j0632948J2444124j294078j09028l204292q86241K997699
21791f3258j709322o157241J0962431n830935J212974J0285382k751540q310257
21783b361766N65605m418921R695474j432031l779791N47375K813873m22125
21775A207693K391943J07567Q22682j1162972L506460N408334n742766J4191284
21767A0730225k713234j0021098m978267O181504Q767983j0263803N065402
21760B768712m565374p884340J4313709l698216j576513K39050l138761M268684
21752G26951L442178m487026M659507r721601Q238446m379239O357930l724576
21744A112570p565588K126961K103122J648776p909615Q716841K237267n57345
21736A912989o519256M009972j007765N39575Q07886L503777K710235j588125
21728D369288r152345m84911J870694l023942Q949813n653563L48101R86427
21720a790438J743297o343669R991624K361103j1889970N892112M725567r594508
21712d904882J0222690j0129815O66411P086258n86559r1953m966724N800825
21704C096251M865179j3307113k35454O464840M044069n165173K595868k435078
21696g6611l664090J0890781N02826r852111L323268m230339N280766l278027
21688a103537M932189k124123J222938j299051l691525j194976J2469390q816080
21680C95225m569282K089072m367749L612402Q122354M060897j1505598K868964
21672G06285m540835k0466R12729K678762l991750l457106J2996462r584248
21664d300167O821715j132517K304523K859677j369737j1235989J2824844
21657F772349J62177m484595n109305K852128J682522m991229L167503R377082
21649I428632J3657466j5397615O315588j4580442K516773p316196N747612
21642C71818M670664n628606J974987M541890J387378n713393N071853j8494638
21634a1818047P249498P335318o254457j294628O906641l245483O10357J612629
21626A101828m650602l786104P355552L78512K926121l598521r188881R780135
21618C18040k406159Q954738l271723N216911k869285r099954L007830k280836
21610b430438N840004K67426j012682p432868O281303J380915k338397j847526
21602a292263M172187K524190m50474j264199K441241n402573l616889R721640
21594F832860r829192R478370J167104K618893q75173J440455o775968l312092
21586G45257R006568J2539956K1226515K3367273j8479148k5429360j251830
21579B1725231P341697P7599709J47865433P5006462n1191988j92277127
21573H6069417n3595793j5531984p152937K712548n863381O424268q052789
21566E009349O656587p939446L802713p155768R952228j0812085p70653J0550129
21558I293054p431858P90175k722042L48594K107999K358424j00431p8368k377998
21549B187549m569165O471829J080625o741284K800581l74362M69230J898328
21541C223331l404833J518124P32943l808781J433868l744477J3336520j3790830
21533d504135R86140L666693j8589j468560K201070o485091J0462342r717930
21525d878060N311018j060510J247480L847193J215387n540781q214175M928946
21517c143502O777597q778823R441997m299331o499182R498555K124831m28491
21509D693651k443100q58037k137786O74367j831674M302809k112702K98062
21501E85590n204391m4317L371123M392133l81666j464089K817414M376051
21493H447848n163611q070698q86447m61285J0462210p445227j098681K858253
21485a357638N421279l659951J931925m060622J765217q538320J2209083m647726
21477i36753m96251R083897q839889K471208n62628o18278K248248p345548
21469d995994L887332l92075P815064j809789j377076k527633K866809j045497
21461B421141p213639l149841J6113118k889459k497800O82604j032380n141662
21453b707918K988992Q6478N142478j0303355R604384n581520N18889J345527
21445A093955j711293k190677m072456N054031R793780o517256q96634L801321
21437D354771k206218p473080M933672K749151L986842l618229R17250n312983
21429a668824K902281R011822j5320054K653675l456749O051395J234749q997721
21421g589426M872686K950173O960131l048504J922260m177839n129624K210942
21413a029201J0150299j1699197p16939M079706q443850M111354J0184616
21406F636788j734506m127147k830626k160978Q23673N975594p97450k678433
21398h93085j819176M566168j141072o512226N276672P87366L799440k897662
21390A166425n123048M629418J835544L23622M465953l952421p500716J931762
21382b223461K537663j137519Q024256j96369r823471K576120P035814M411967
21374A1205000q250785n415599O416681l697368m849398N744359M561301K865463
21366H579654j2378089k793643R656300K478504j054635q03346n967151O278824
21358C996418o994885l990228Q241877o54352R36702j496788J605807J36843
21350A781394P95686j859169o830226J1630297r525648R270574l257881l848621
21342a843594j77723J886733j80657M489558o518204M944548q531868p00308
21334f631515N709957M947201j3301635L762542M664697K150750o986434R179067
21326C494630l631360J265994J409015k869487o717628J0675027l323042k652596
21318b349447K755081k183267L820789J693850r394936Q839711j27715P19493
21310C773559Q45846L614353l542519l760094K45088m330117k083005M300674
21302i36215m59213k627409L197625M771068M71464q406755j056074K884388
21294b161121Q148929K919973j0007715m02287Q968654o40142r305680L825251
21286A345862l586360M131539R6363m114381J811556J281229K486458l630982
21278a78716L094613l006681j912556N942212m348156r208840R869922M310169
21270D561967j0151225O11052L225041j502523k55880J3870920j1480092J715569
21262E94829O202702n336015o155043M336161P165236p792241K570895m01317
21254A185207r456672R568261n560637N945717J10468j543430k416338Q664747
21246F497323j0506377N40874L73133L842351N165040j584356J91794j5433786
21238a0914004J3269528r326835N023269k380255O035907M778683n305337K356000
21230C536956l620455k532251J149453o75535Q24595j299935M924519P349523
21222I656870n682229k022344K729415L338147p607116J700806m124828M048627
21214B037348K286839m096809K954548r353180M834632L585753M142482p919225
21206a527612R107322j1381428M714166K672253N10677j755071p380107P002194
21198A962394m828721K115638m174558J1150873m041864o509509K566170k583503
21190d343080M939096m598641M486894L525306k007111j0356333P962606r500007
21182i891270J3240106n746175p49086J0603203l900231k365456n694903O497959
21174A994147l595430K879726J732020n748025k473431j17859N581874L10051
21166E63073M354146J85051n413824N42194k414728N137717o255768J002632
21158b299507o716286J2638830N949848l863610o870489j475566K799193O357114
21150F519527j1411814j301204J164486K286769N102546j985913J765638l541830
21142a401795J971245P43271J131610L814026n114790Q420445j0358262n222785
21134f017035L646740M313936L251803p179094M217870o203137k284919K541142
21126c712694L046524k52408J692719L1843Q06048j300754L906084j0772052
21118f554690O469451J344651n014587N056965p42816P96861o093670Q687751
21110C949916j541800l886181L663140n497050O989131n100540M40867J565862
21102E83345M674853j1640677J0147449l071948J755163N273106l900748j888771
21094A931772O290156p233022p892916J6891553J092068j2428613M541564k865443
21086C27119R250529j0652675P20249L908684m379408Q32896k742888k80437
21078c015931O36823K656113p712638N158835N799642K768675q736601L591519
21070A146437J0590650j8886462O622881M249868k167559K660455q736419L515744
21062a004405K367263q121322P439143j36745m52543L971805K871334p321550
21054c87020Q199929p436297l843134L535678o111535M38945j00287P407773
21046A704052M378573p502639J415892o853642P152060q12167k283357J0070789
21038G269561j653092n886956l450615Q015966n065277N942222p320265n506100
21030g654556J5220965k990975m903865L284919r81882N961693M37488o436720
21022A937067p876509L266491J707345j744660k012111o154996J5145017o601938
21014b334294m754349M274325N336421r000509O216348j225666K667615k886324
21006a706433M836395k38613M926138m326871l009754m033089j437001O429033
20998A439805k005881M79519P400106j4327419J6419109l233037r420740j086487
20990d335025N03332n823773J5105733M49142o993760M80102N990537l740047
20982A636241L428135q673213M54591k654288N177847m803063J1768259J643125
20974G977634j9728195J7421678p005067p827385P632130K729427O84733L70987
20966B255942l045407N139699o960876J3898495j1534684k929984L955580n599425
20958d820660O564951l370709M943744j745251L488512j254205k10920l188982
20950D06480j932613L22984l176748O941348m481916l366317M050734K054648
20942H18600l84660k41707J104506j2049896J1169278j836461L385771K534901
20934D500332j0368568o99954m936283J1106677k858909N082859o497661Q606169
20926C934662n865606Q035330K433956r173231K234360k502122M75966L983708
20918C557023l012879N519473k697030Q62873L08944l685165M16282j831394
20910e61873O335211k78245r397113K54529r4467Q131199j0530844K804641
20902c336962L824508J889008n945107K070889N685976l175516J204153p71057
20894A445892k109506K768449m177703O263108l37104J466065o774078L279465
20886A824588n164895P192683p807637m65906R920353k287949n960713q478449
20878a1227925N069267N856804l777696J245771p56023L499541J332796K232236
20870C474771K369056o135354m325422P190106k780496p523299J1941661m68620
20862C742403J513574j4659475L469343J815518N112891P88928l30318j67298
20854A285566l417618Q909343r761648J150990N215861j138109K287088o049018
20846a517545j881406L194547l46341O177350p943235J3889515q770539K11705
20838C014051k873447j102169K596181l123681k06415N437968m318778R80191
20830D03901l133358Q85515O65663J084520l345718Q447492N12811k552199
20822B968627l759734L04767K470151n295021P707684q836376K831950j771834
20814c379786N855898K449813l142712k868468k930369N050707k468241N724134
20806D290976m812402K703420o956003J0228985j2014655P516249M605063j4929518
20798i367885R747293l787717M027510R94154j209695k542151J36313J992939
20790i239Q461587p381873l244803N93974r74814L092773O481833r456269P200251
20781D763420o958951j375946p264112J0850749L863780j0754714O755601M701556
20773D581383O3753j500340j964296m01872m879069O708839m866977O341855
20765D083276n774087P814898j0982212l128146P307257O030735Q31297o895235
20757g12217J074839j279185N01657m359315R740468r813515O86813J292244
20749b868211J027135o494544R859701r647827J3805265j0067222N517806q348144
20741g216041J8976910j4145004m56001P940868j095975j4251658J9063406
20734H816505l990966l145180r857974J974843j720700k871254P091683P093696
20726C390653n922382L745321k638755o710584J1034535N8090J860928n967126
20718a149320M97353j444977J233452K424008j306597o759378Q531814j412337
20710F14018O339320J388828m899761l399487M15924k816422L817628J81324
20702A641372o65630q447314Q714353J034919N381234q202290j174904P316236
20694E597976o290089q277328L706971R018953K988424n374360J712902m131483
20686a048034R77915m705810N279912N70167N905295j714384k104186j3137689
20678i976814Q029253J91060L624286O509113j1579891J5620177j3182474
20671g65290m70280n168151J428581P474948k723350L761129l790737K075070
20663A821920n585917K573695K611329L182637O32405q168249K825044j241826
20655a348962P831767o007725k478042M857490l374560l86845k820168L631386
20647i5659J439145N145360r652257N86965P933224j5147234P187966O650339
20639D047849p065159L286001q28919L781782k551048M049367p378423o95890
20631c354440N385433M54156m258496K445272l75521n242938R545499L02164
20623D901129l335063j970011l58213O898278l078366N657641o115483j080928
20615A518984p703635O669170N308584q884623Q101807J307215n986450M088317
20607D419369o444374m20423M216413n946228l194852K892019Q492738l047378
20599I67284k234514J1040639p342768k149833k556815M904750n96444K086828
20591D119127n774146j611969k280544J2065083j7018069N618266O859516Q24402
20583B801666o234077M895071k216022L63646P67757N455871n550678o580672
20575f297438P341532l237891M129090l50196n09627m626563o70251K577982
20567a643362j800964P662817k621711j791362K39242J0273211k430870p763311
20559A23690K973914J578072K920733q152185n513151J3723896j2878874K809359
20551b414546L733901K60077l081074O248360j0075600J156947O526393J595534
20543C949992l702816L837306k570888n270626O144097o039896J324044P8975
20535b249812l135280J3679630n831837L356583n982756J2642111j1923777
20528E54862m661646J3760199j6715680Q358919J808164q240463N912554J754066
20520B530975j504664l734095k718090L708159Q505723p518874M096308r16244
20512B449198K655277n233092K413742j284075r027914K434823K227552L424022
20504E9533L993026p407992J702016K658535m169429J1173099m582742n509146
20496b083100O823147n57647l440745r39161K778071L16880l85597j784743
20488G27105L150563l31869m685241K394478m780938K678839r75659K040505
20480B17783M546469p826567k287131P286202j290700L02016m357899k65646
20472c675473L153445N259453p230039L299369L43267j525319P221009j2788437
20464e942725L706652R804264o351859j801942P34686L833028n917521l716403
20456e651820j165668J91240K93444J3460698l865114j907549N907948p699337
20448d36158J643661P879129o227633l565670k253467K841344L911795m234015
20440d41014q800510N670178K940390M84316K173431J165100j0957162J68953
20432g596318R422868j377257L24045l106106N613335o912725N796826o385841
20424d221173J108332K404263R664588j5171873R741907l753213J19962l750483
20416c857690R335004r780848M275989j90673L553369k232182j430751N759861
20408E432079L30903j0154186O846313n345631O549037l824183J726610L20967
20400A881909L042226q232300N680400j1697332J1579270m675416J3104205
20393A0682962q383992M392830l595736L984047o107215J69136j282202m64637
20385f04807m851854K505236j145109R46251n567207O414996K672564J638115
20377B008185n919568k024542R738258r000954N549911K62281q24702L234670
20369C023539m915451J439543l961174Q741448o192583O036862n529229n07360
20361a864405k20986M319389o927398L332217K120213n323650r52206P182819
20353A665993q979050J3217254q481054J069720l656790L159941J970238N024657
20345D990909m607987M36514J148853K925667p633924m48427R274127j3818834
20337g733102R820969r864817M617325J1197407J40583k200528M186179j6663160
20329f499144P234731r94356m516908M760484L150722j540233r124511M885623
20321b643592N187524j737400n616198L968784j568782O942432o275631J119811
20313f23052R99996k566548M932370l808768j660097M527301k562181n193382
20305e954361K023204n684541J0231739j543269n169555L579399j146166j326387
20297d989937J075771P563865q640588M755552Q68037n597721O064076m549979
20289c450924j003432J2098o092359J7780161l426405o776400J20615l287385
20281f124031P196747n899240J419956j439220J531420O891518l364651j805733
20273a593234O164810j1107621J612795M115600M215374r73395l867380R635199
20265H202148j2118361M541349P085741p691618J023700p974367K299461J243875
20257c388072L347502K683214k045439O80548k276835o346206Q032465L269616
20249C956793N76301q392644P287105L861398o728758n742890K937048k872K578571
20240C30052J267235o67628m370315K919044K408891m203788k247874K642471
20232a921912J295544M66941K503613q655496P871411n831442J1345472j0153065
20224c078934M371053J484902q286245M425242m114621J0743869j0156873
20217d611607j377538O506052l073619M887303l548163j106370O398520q030262
20209c955684L089442J307652O531622L023995j1192584k665527P993349l91399
20201C740866o354275R598834j1596188Q796775o727905J1061557q131727j347999
20193i60062J3185110r713354M77797j558806p190121O820045n733651J067844
20185c605198N513360j1165184J1894011N948359m124801k902944l713867P045186
20177D888922j798346p147842O001675Q83240j109667K579491m060477p368103
20169g131107R428895n95090l342731L594822k872885M2478q71853j472757
20161c220228O642548j0073175P990480M505338j0072172o57411n4740O635742
20153A696382l443936Q235825o597596q133756J1178000k861873n719279J1097580
20145E451347m459676l321059J950510m532269P063504j400876j593541M860804
20137D018744n796372P9952M72025n26045l09095J52155K307188n228577L015968
20128a814057O312256O719825j4189460O607673m171590k41959K292123k457942
20120i43131Q039618n731817J907201l576163m070425J435224m107524j306179
20112h353196P821572K46334j113087J622233n457239O253867n31553K115904
20104B604835l012211q664627R284569q324369L576417Q176663k92113m590442
20096a241278J705427J433389R747960j0690055k367664l374602P871535n156851
20088b072139L739637K980045K638163j707560n739887N085667p439708Q715652
20080F199870p445446O713524q454318q22579L521014L051809j050448r539794
20072g826368J0938606l22753r77209l856381k051660P294065k721763m541341
20064d064804R922122o693682L092253p303371J2476634j540075m941115K888504
20056C836466j999545k422509P021533o868129J575580L808067k943338o949559
20048d941434N366800N493485r04924J640607j0010117N49596k596620Q594365
20040C191758o799239Q188329p695507O367234j445262n627787O921679k329807
20032G71398K654372j0929966J0171053j702554J179161k670702M16772j466939
20024a577405M699247m096928J431575j430576K176962p532037K811388L811550
20016B93776K470068r00708k657805O71868j956800k708137J2123398N70531
20008G906191r982642K232552j975757L608952j083331J127381l570054L346951
20000A610243M025994j2338555Q807776j251567P340393j0043710j316311j703235
19992d868972N092255k63307L950358k794951L043140l453876M0574j398190
19984f52969J498997q146760Q262065o703544N741478k712945M263851k224555
19976f74382K729619k681925J1778477j3944654N878117n492064L034473j176481
19968e48820l392131P589070k710575M80649l745049L387883J694651p10644
19960B045034j333654N03981K397973j165622L113120j5389450P349446O88104
19952a791068J634178K090119K280251n67942r631644P873510o090328l649892
19944g852816J6020777j0707434l154339M883861q939276L054479J1344051
19937D649303m721059j430705j186669M214034j521120O067950p935018J754804
19929a08480n503306O295505o691658J0595772J458372j2045521O142610K073972
19921B217266j787721j967465K105347n390906p57999J2868029j1768916j110102
19913e592467O601248L566187n579779J580433o429777O977885p986633M576707
19905b286196r52351O562545o381819L201562K82380O403367o746760J456609
19897A539337O77798J718573n917061L624603l008091L933794j249717p482190
19889f162954P057353p256250M421085M750439p639168J101361O942412l419364
19881b05086L256559q382526L398961r44354L877559p78898m191323J021404
19873b947704q04994j594751N947132M049866j804909j737334L827499p803469
19865b868664O421216q848544R566291k572368j28358M264603l580970j811355
19857D41851P57037k317776j0738890J3535216o073092N171222k052433O417041
19849E140176j1054255k806078R870419l038340K359917Q273880n876949m578731
19841a709961k084742M563154N764763m269010N170882j6340726J7355292
19834H449652j3143989O976821j014808o692631P379898o119104M931739O139312
19826F906890r689871J1375992j0893248K251969j575351n495608N640409M767359
19818C288541j4200464M264329N93318Q586357k509594L756034q709380L90417
19810d540442O435240n854352R228918q957848k045919Q647721o178540L772504
19802E07282o27053L963642n243747L666878K141002m419060K38002r95324K244765
19793A476387p756260L352776J601851K491312L605922o396843Q570692j0438732
19785c492895m670036L085563M558460m060191O237037J423712o078182l778944
19777f775476R201060J376983p558548R177274q906848L917967R09202j970785
19769f29171n625354P718221R07653R04293K509494K724228q160772n31764L010547
19760B827375k489001J872108o737694j846921Q663050j860282j1198107J5497997
19752D728525r399746m266090J4301792q284979M479274n436507K495292K447029
19744A064590N0641j997600N44508q48779o08889J51098M696554n834831L708449
19735I25741n573193L095908J988199P809189q817306N913613m028143j714079
19727d00071O056017n636447k764842M963986m091619Q195835q576818O360772
19719D106813k62314p49914L92620l151369O024058j6360639J0838246j497252
19711f59751k115343N836147j772289j819077O680230p033254K291188l866297
19703b458446Q171518m910745j035195l974393J232430p519467J0224116m027235
19695d297417N766863O784894j192427K326942j2277779K857807Q90896K657505
19687C517284j618989J134543k166746o51559J1140190j5835219m760936J4510459
19679E269027q350168M692571L054536l404368J854773j442815r483779J4639455
19671F829232m527150N948963K457591J148810m312751M241926p366398M825353
19663I245576j3766355J304504J376813k757473Q774262R0190q992934M879870
19655A54453n021619K004570Q918603o326502j937947J872108j501090l477510
19647e314934J1950993r408391l353647K126347P492884n568662R8535J0052445
19639H075570q812980o203288Q095287m212839K101599j679115Q49999k499337
19631d285104Q198610m256028p385698N24969P504477J0231163m947643l193221
19623B391525p095599Q325880K710849j905673k349544o624634M062971k830046
19615c314271J0472749p244067J296348L004878l734805K000886j5598569
19608a3116851J7021747o380299k52095n469935J2976675p208417R362415j0485766
19600c552526l321014J5966175q664236q94206o168395P387717m085226J749252
19592a582459L877113J563338J853989o067672j621943j07429L951546O32794
19584B499277K475616n530920M568966l504436M254982j408264L708652l217698
19576C846175n617697R132343k134168n067893K595670L729627l937221j764407
19568G82429p32812j942679J811124M188748m877648j3040673J5417699n735052
19560d128864K189698K063281J534042N384625j661156j631438J523965q716313
19552c442160O59208k166602j738470J8273399j3304040k014790l501426L999884
19544c234997J9343K555201O200112l897637O859420o647219J5624r290554
19536g420707O677691j925867k065417K650367k566497J0949180o209906n989015
19528e900171J1599N849668J45161J239747l540844j033728N326968N950896
19520H049296j4157982N963932K838740K632880k49293q079392R70461K923263
19512H91905l535221p19417P984203j0980167J510151J5773283o391421m346285
19504A87031j409268o061695L559231K075426J2218681J300870k5300088Q230623
19496e199189Q222794j583104J82512L264586J003174o629917j338009O213663
19488D136510l494407n372690l179844O203519O890008n141083K483473m649694
19480b124208J214055O312281o176192k25302m309276R688532r038517J2242434
19472G583807q403341n39634m379893P73454M421571M831700j919901m935042
19464b567279J6106428j8119984j276330q34013J0893104l290321l215781K145084
19456a59092k922055J1948782j0985451q51368N788714l335943k2855J00814
19448d38454L218621n812544O995332j185247L514128q577464L838592M927582
19440F480546r100280L913906l562109P16810j182101M428560o645507L822729
19432a127446L556253k692993K123678K817283k757836p301444R791133q047487
19424c638859J996408m382311J3011308m018644j0997004J2292825m289016
19417b5293P700331m785526l692958J665745n248912o5498L623833J0064006
19409I235728n598820o650011O259602q48135K597103j6417j879319o862948
19401c763217N638939k429887N40979k378076j727491P326265j722764L372346
19393D857094j770547j656897k309500m357287N637406M241745n154794O397935
19385E885155m295780L760820m573115N599114r113486M54635K138464L320594
19377C176401j40198l273189L18214m533257O80648Q860963k774226O503328
19369H818684m687351K772305q023279K142653K035264j0085212K089793N383342
19361D46199L004017o379345Q017596o305242M315136N20221k346737J452151
19353B723996P726955r353821J091690p239402R569376l905328R503814R27059
19345A1044339p356774j0073814J0849556J00452l591737J596406k202357J834676
19337B200747O273482l402657J7920377P064931P271947K8616206j1870457
19330E4074576l1198139O740559L1350523N6142641N1220802N7033230R6649041
19323C22013233J3910918k21253777p5359732j9330170j2443011m6132L219497
19316A0710826j1428082J09369L083400L392122p376361Q164968o543263J509011
19308A621990K732724l515058J515891K597414K613711m055049q91591r2464Q28352
19299C355920J483221p549355K125598O30883j945326q699248J2661714l968226
19291a904819q5600k03084m303739R020188p813315K444173l318567P516278
19283A351515M63877J462880k455376r4305K971745k850103L777963r18992J208566
19274D917770o874089K832101k100811J31293M279592o40651P215231r519544
19266B40892o45731l609871N277375m806768O246151m336458m210908O056861
19258B11543K593679k032172L372701n100157l938046j54465K805305R122555
19250F880943q632610m631170Q378614j831609L573537l776520r46747k047101
19242c032663j591795L153901J395819k709204k942866P235263P72919J578218
19234C859592J1836292k313775r749356J182007l982066L62462Q996688r898518
19226B93326m77285m031793J332167R106000r051534n99893k29240j109029
19218d767281L45611L596079O577000k836790l39335K033020o85392j0470118
19210f547206P269793l686354J2764937r203720N998284q734265Q868830n222694
19202A507605j497579M839054j164170o154793Q545907M469542j7475064N175753
19194a753745l15225Q634798j2273442M824683P83029P47039K216432r25493
19186A938076j617457j654974k860765K964854K257131k471101L902118J76450
19178B634332m733748K04061L080901J663769n937453K289283k294493M119719
19170A026371q74470l427645J0784396n525129k210282J902520k097260O650256
19162F228757j620442m096375K266385L257856r465173J333033L606076J945946
19154C456063n700521K877460m796870L029743k27812l363316P682030j601723
19146A355054m863590J0510015j0698319L364589j654922j92669O509612j2694268
19138h364498J2958630j0925407J0965489m390076J264013O54297N732949m801962
19130C093435O04050j105317o590108J0274771m458419j150391j625025O701799
19122E744795m055657k576586k96767N029893J048661r944262P008076k080513
19114a22360M793040j0659563M112456l725338J5263912m669213j2242347
19107g249413J6029064q345455n441839J291121L297722j768954P690177k753249
19099B749174l312253m655831l401034O671645J405372n444013Q245290k355367
19091i7017o37457l572778J971512O499989L287156j427937n050059J419390
19083B392799M7506o254352K548830m394186J6516437r336008L129830n134987
19075d84131N188091J093434r64421n500953m442946J2012182j0600306K430436
19067a268614P930786j0890661L916308J389947r69918J403438r26741k748939
19059b164394R28713K193410j083658J517091m275585R398316j2234718j931834
19051g652659P695192P050571q575310J304363J128866K288238o142531m018886
19043f922156L876670R668856q272277K278332j261721k467516O712150M447652
19035H059990j793055k768780o022110Q258114j1210367J2429537r975418J749295
19027a272794j539453q75423M843718m113578m470057L173256O922975o355248
19019c686604J033943L688342k327891K436701M566675j241905K223132p451201
19011g58808r27120J506889M230080m441919k593968J287435K085869l293219
19003b904761O091911J107302p303318N219590J716615l505429O67568L63892
18995A453370k491322O039953N39608q703564m529885J0259245j390327j019676
18987A57402K220851L651041p064921J003270K68057K176757j901614n870924
18979e360081n14577R630375j289284n844545Q003906Q91992j4687803J3610887
18971D440870m976508l437420L973182J559050j1744363J3524008L33682P881173
18963A1553674j8555659O567707l692173M794520K874488N17463m341747M521259
18955D239532k091768O97157J908821q370538O752343k671141M887704j0069915
18947d717805K491694j253033l19456K575664j304128k15083j992698O189485
18939A454640o270414L792673j970980Q321548n28268L023421j399891r143180
18931b720451l467004N085069R368940j1177260N550481k476073p224052Q527265
18923A466915J0317069r723729J184390m201468o583557O890765P699330p279442
18915b29727M430772l57073K3627n606747Q427064k478809p778943R362312
18907E792476m110556L562500k677033L362590k549638p283954P022878p723181
18899d603918J0294202j1585178J2893938r811299L847521j436185k463002
18892b863921M889798j0002904J0961869j170493o770084N371991Q518065l944575
18884D989746p402067J0172622j3238008J2156530j1309821P202810J240329
18877C812141j2959013J2359080O268330r893297k115250M719870O17937k545866
18869B63932M324273L134139j0172629l054623L063516k728646l267523J864046
18861f573515J1704852m321026l644464K573288M752471q89932p983845Q555464
18853D173293j887819q202744M22015O914333M621715r87423r730549N366118
18845F88939p04156M838484o014500K085154l345188P24471J54057k352256
18837c924995L655243m847664Q835252n167593j362383n061070M961905O964311
18829D053006m931976J242019M318546k205548n888746Q48031k150553l693818
18821h409039J4276916n726925J206355j878768k955997O899643P27035m723796
18813e84576k168502L547772Q55411K869996o445875P30919J204918l410238
18805c400175L84727m65646M533548o160905p80033J1422878m147383J0130M02704
18796A799845k020921R705366j3550454o192750R227768M864686J195822j108382
18788C920980m260004j702252M185227l144779m976923N016057L584971M54662
18780C077939J934867j4454194J1800523O489291p738677o35195m43600J95707
18772B26661j786788k095392M047781m781766P080898L303776q03024r797680
18764d605534M949710K91979p570632J3387303q63624p274125O901864q651847
18756c434906J1392272l568148n694872M569600m181415p227923P646702l975958
18748d474648R479835j3529057O369946M172997N068500p212217o65572J370532
18740E80316k355433j885356O823416N133033k922822n113527n488527J525457
18732c703443M310769j177184q80575J615410l835989J48311p907323J2190546
18724G60522m096280k477370L399030K802048j052461K900914r041646n996654
18716a2801897J4756280J690865r293406P311804l5470j0845878J4048177
18709D830475n838904R102274r437037M67114R655474o461053J209539o394830
18701b866948M158136J156979j341520l204065L506863m492715P489479r866790
18693e460581M236612O207558p552869L583318k449625K165316Q42769J94507
18685A767005q51744n914534j142940O011972o713049J1859417m882902j99273
18677f6048n894992N749042o07547P089766k787637j177350r865697J5897528
18669H337065o968975K161531n732691P847561j1155829O527901L03826l889914
18661b569525q94040L738420J181080o604667O136023K12777n935177M155086
18653e80023K814785N55825n332475K086391j636308J014696J327859J521352
18645A772102L164682n47266j760651L829776q549567j365734J716968N656758
18637C917068j744244M059185q338596n696537J386967J0711840K828697k398623
18629D725757m58128r787934L907045N915285j0000962L419928J420704L816246
18621B957941q347878K541779n774070R015670k233156L479133k527121L068646
18613B180944p478229Q378190p214210j36629j395044O792380L783147r823613
18605d913064N530181m798580J312897K487308J378659l531689M730383J509108
18597C705203j21205n458340j623820j954246O989589l259797j922451O332379
18589B687312p152442O729149k971555J182872R99373p564406J1408244o874136
18581a555589j242925J581051m659180J0781048m580727J672467J440888J919482
18573E356515p999144q52270O028149q480285Q017093p293849K817287N713247
18565C306743j0901315P537984l093019K498840N978620n441472k691139K52380
18557b552378J0708146M085126j5159203L667090k858787L509745K031307l466411
18549c5365J2853m551715P822334j2053925O264066J2411225j1822760O357564
18541D404277l477180J681328q408170O307173O089317j437624r347868Q668689
18533D479942N75231p759824l164012K845053J0726703r997936o026L611667
18525A310798m542450J59815R89676M954319J028328n287615r39459N059452
18517B732864j924772k648148M561568p526570O455589K537095o288928j398806
18509c500108J685474K393160l673661P567179m883186m200585O268239M683047
18501F339559q4567m184345K680688n439682N672653o970418O076965p609580
18493c518727L625926k456578O101362j0275332N420715J204979P0563J063687
18485A236595j589569M674801j0364146J364885J1646560k656257p41196k683951
18477H87722R423565j4174634L707178m955231O024908L748952q439743Q719737
18469D942454j672458n032122N551254o996460O415322k626058O140706r424278
18461b701640N01971k985901L024283M445502O75696r621023J5893927p693176
18453A539639K158575o028558M665310K127924p078743N567019j04097n504725
18445b657656n503650J1956150l758016k88485l628517J918882J400415L277323
18437B716446L443492Q64296J212351o338623p052451J4033199j3706884L88855
18429d439319k315117J6961397r703760j925951k947145L44309P215867l727491
18421e37210m130331P366334l165489N271884q289936O724168J482161m745793
18413b4212K227591k551142m886577O217777p93630M68433m543687O774103
18405B888656J883895k55335n104199q13038n751188J1169173o212312O973183
18397D778835q755797K33181K400033l793061J458788P755414o099056k383557
18389d405220N775470n581241M680613J221450n478312L064354j661960j596234
18381c981080J485493J739640N524145r176589O419540J065835j589931K493757
18373C980810j290697j188227n396878M184278n535291J272206J1081483r979458
18365b871774k868738K465760j1433M878752k388262O424793j696967J80894
18357D113025q129989K880314p11102N70097l040452j454478N632656K723628
18349B583699o64294j444038J143042l779435J647189R186048k113012o021758
18341E37441k58591L840771k934759m017586K504170P951959l112642j0088422
18333e577659J010524O969817k350049r13601J957886m430743N306103M84785
18325B457063o748958l018793M307552O685900q945050O976099O470901o611064
18317A573650k512635J501048p69688M437917p475654K686338J276387m788705
18309d071342K067112j467145J000313N772710j602061M434005r97516j2974756
18301g838680M076612l931735J2678402k413004m75707J900390l916143n327060
18293e246925P952930n484324M656066J283062O79674m660789k74488M588716
18285C493922k231214k412290k272068P918006j619595q103244m6164P606107
18277B333460k56849p529784N949850m739385J2076146j004930L369608p155939
18269C042177o369030M135274l495132M850848n012351M755796m150052M196591
18261A954121l942722m660818J8260463j5788120k814547L403506q351179R469991
18253b469305L208011K617869o6279n304167O46956M713854j0309949K821785
18245d141225K960336J441676N134238r994708K864264Q83442p843363J2032509
18237C337169k624466m132090M178527m80089r09451l085327N351893r071096
18229g434930Q790290l243511O932012o369458O93504J740663l403341n67942
18221b862713o16371J1728246p483958P54725K225688J772416p382006M918622
18213C054649n192332J877950J390425L46789n156062j501000J1521157n728736
18205F12840m762186r47382J1075888r805946M617434m646701O180814n397121
18197c072360K690328l87253J620803o67744j609402J435723K620243j895406
18189G34932K21553k27451k629925J154730L143587P038878j1672393K2694K080668
18180a32727p391593J1062555M857115j1189739Q511282r499097r70131k35874
18172d988209M476794J787064J273065n88825Q35953m301646M731482m142752
18164i17074N511779o556811J955460m982446J736640L509661j838282N670533
18156D089460j554396k487399K6851R585777j1773560J135275O813033m094901
18148A740140j84458K822574j0694597N290548N551752n108847L046342q257284
18140e793830Q115309J094698p483286P032605o519529M807918L50536K416757
18132D021178k94786m324917n027945O868860M227239r382137N194079q014168
18124f732597J2024717m622731J197699M448702p174597J6519514Q562354O729063
18116C0952124J9194270k4034328k0038740l102395N115622j2334633O207504
18109A959424L15821n797671J0202084r559775o112389Q2910N019632M01478
18101c488486O893270P280761j4995158k011521K932891M828705L822472q340026
18093c077092L558248K620963N224765q445065l126576P435699L166652j4944570
18085g586976N362267M397065k918545r66073O627950n706039o731267L104770
18077d416848L059018N686305m101687n30363k58690m899766M086807J317067
18069e8157n067935M888558l36802J859958K164965p099413J675669j936772
18061c909929K295137K92865K933751n460295q34279K003550M516979n228409
18053c390630J0803203q510391p658396N232219J1192781n850596J606832p526377
18045d101355O104294m833856L160722R896221j2744066P027943Q71059k961800
18037B419162P340425q355953K195381L25871j43966o766110P314235r761302
18029e432257M848431J309474Q521656j8622467J0538350J837075q946119R508129
18021C562272N11973q077469L820953K354539k89837p244119K786441L829085
18013A253838O99612l146110K281472k839825P241584l915439k058867j508302
18005a992037N738921k140977l537289M610503k991958J58057M540105k533065
17997A852260r94919J36750n357728N623726o341900J078983J858182P943664
17989E799018l447615m345483R755772r350591M639901p93522p38738L586552
17981E105294j1215136J6812924n862751n192515k804742J037036k36085Q734105
17973F378130j262299r594932k826601M139626K759269L667752J186887m243392
17965B04440K897466M844186q439440J208110K680253l979868J75600L190762
17957B781509l326881K762228r632900M959978k995063J1419120l796849J052778
17949C223920k543915k550426n966455K319627R750239O704725j4070539j250288
17941d383112L824873K618338R27710L149503p462440q71252R219350j0466041
17933c443071O953114n550175p15570M40621J264849j176553K689121L22027
17925G84363j071091p87261j910578M637875m186933L167407Q318823p838590
17917A114015n394788P410318j553943k815261N370154q670407J1484390n197000
17909A747478L391108n266675l002485L876509p936245J0808434o545056N139910
17901B212978q344107N095337N754561R55652p866422J2378132j1244678L286168
17893B227621L872560o223872j340806R440318o279215l576519j497828Q419913
17885E042172l390398o005929L271146O606283l672210k467521N973074r479763
17877d123146P013536q887323O843039J407794M461884p436215K001573l056935
17869a775793O964611k000971R32186r066845l474197J6820193q155697J710237
17861A953724o172928m126021P441313O342306j4286513J1074478j47640M60978
17853B539697l307127P133064k933014r026809Q059660k639617j649766R80286
17845h43626Q336869j082957o218802o97623J1351703j1123199Q500316n752199
17837B470482k557102l50429m652684N795413n953869K453165Q141550O902740
17829A2249266o911431j093942m649729m060244J3679564o380332o605816L773437
17821G73Q74129N08220K221294k710345o103618O79209K799940Q045919k816288
17812C499233l071083o137806M325926R552357j5604260J251270O653417N708975
17804F178029n081575k270619J574463p989108K237188M154704k03340K633527
17796A233269m155362J014186J207121J677795k684982L180465n576511P891330
17788C787311j1763855Q012981o247857J0341986l074313o392745J6423198
17781A1086706j4136433l74173L97872K99208N885740m410744L484159K170701
17773D403036l860414L56104M935227N15099j4600324P563324k035485J30026
17765b593407j160387P487603j1944853J918534J1677480r143971J259340M201139
17757A701478n064401J457240k466927P662965q324704l558511J3177982k827712
17749A757410j269949p4391j144509m474624J1007416q959307P487000j0047689
17741e718643M930310l940896N164677M478080o996676Q386772q226191K427639
17733E05072N18045k936414N228172k749115l4524j2615239J6523215l759040
17725F80172m415406L795380k813501n31349j550327Q573231n449968O386796
17717D675028L875734l022870m561231K147278p091995L907714o053653J0472339
17709D348344p715735L639015l587484k230806K801902L158933p218866M813246
17701a991451J348431j07056L123105j316057K268064o331543L888760O211694
17693G093947o863655q881379P531574J166742O433212q781701L539405j338145
17685a00000N441126j1929484P985562j802539n91023N870889n756727O543533
17677E661337k063006j0092884Q143231N722624j0198646P490220n886207K593034
17669A369703K685859o509951N437256J683071l904128J617170K748127r06335
17661D220772j2059110K214220J1702638r508367M447106j169433l818409J05019
17653c865564J306002O621632k235671K566592p229417k872106k19834P523156
17645A594790k903389r436789R680826J473530k912904J251393K116035p49729
17637A13763K418427j451952j321419l217907O619188n356023R15992N233718
17629C953787m769468J685380j657793m891793J852174N836228J501133M128296
17621G637944K070011j3062603K683214N608526p398083Q64443N64128L15186
17613g17234n9444m48185K634907k868495k586265P058542l199067q23233n167280
17604f175754J5120306q608487o756278K316001K001190K989696k821328k166907
17596d101561K914046q630188J4442653j562429k188130o175949M385234K088692
17588A172368m332188J0573626o662150L959229j0226562p59701J0244154
17581C968776n309244J679007J969416r59949j741118q571833N938063K069877
17573i57005M111900m209339j834188k72187J1703985p071513N866011o254717
17565A082947L6522J738473r568621K278917l76265N577459M297045j1682860
17557f616383O946343R02354k787310M970064K969486n178680m75298o00372
17549A30204K117336J779663j636163j143369J43805J896290k708166j803863
17541a224263Q358434o007491P049106l784224L93434n045079k53120l721449
17533d234652M044207J526141n679223K563180K618599l097760K318913j652956
17525a593551k305541K598951P330948j0767323K235131q330705J1424648
17518E92558K299585q034336j618985J1772580j0310159J1126868n222518N05282
17510A110875k754051J175659K660165j119902K87239q692369J0535001P45551
17502C948168o699167m948943L474999L661181P721201n299031k679664M04298
17494d16958j908050J3138295k0054798J5366812O428666k5530320O650651
17487f325702j266972j678090J3349942j8795619K1771491n008103R955489
17480A2002436N827032j5195308L827383q703558J082311J1037897r496082
17473C82111J0033673m979862k408730j0070728J2841401J2998777k0665931
17466a869289L015241P282181j1389746J2766777n248918j49938o924573O409013
17458C890748K62575j892542l503627q079488R435487j1540247R660993M265405
17450B499304O118743j2012261N580133l700200L412862j0947539J0266859
17443A217901J280777o684239R939991m942265o187222P459387j160610l248144
17435b324424R497675j2215764j778693J2281975m373156p102066Q38604J330879
17427c844970K450847R248228j1372076K249125l603887K092324J0697757
17420G917348j0330321Q918664r438836J7861588k4106087J0824615p712002
17413f065031R194420O809869j0293490O722182n68499o154824L299272j137005
17405A806894n940369j957824N615816l333028K168455M649288m514137K619470
17397A114565m490796j965540J3138136m686263k039193k485351j650969Q55417
17389b209994j222140J810022L253536o805931K955085q700158P995027M770177
17381A845624j991613J286240m694507M635107k322497M791427q430115O638529
17373A758195m411692J4270216j1767719J88204l982355R451383l769128p402622
17365e665518j507720P233089m909860Q244348k932365l798655Q173666O386242
17357A1223227P16908l618686j837747P31389L044395P446413J0976931J566552
17349C0249382K4085873L1262900M7196553M8232991N4525699M3946571J3457862
17342B92957831l7634168r3390729p2997065l2687257j4415900j6481040j0956870
17335A4394802J977039q048283M602445m606704K701575r519444l282593O711946
17327D930783L424005j1714309Q716447j0225287O630096M24988j500449J0257614
17319A0943888j3354061R860039k136372n216043M976204J782366q723005Q293090
17311F426106k857716J960849l666263k009778j244702N605792J446826n389896
17303B71218p1743J0584095j2710206J0943196k962290k405641j591650q198021
17295f141042N287071Q422864m374268j956078m403573Q006794M377291q349239
17287H69820l605911j786217l25258P733546o067335N634361K865619m907656
17279D10969J097525k355483J204104Q85609L221615l87948p321581L175742
17271f9448l636023J0409983j827546q437315P2682K290802o78689m407235
17263f282789L214030M367658o569515N836702j0463394R340169J720279O889277
17255H052417p551529K377426L151833K993113p826123k013835M349256m65839
17247C066719l450061k481535L719097P256265m706075j0908805P468213P449449
17239G413267n204639r372897J0237067Q119511j5192856R731212p63220K372125
17231G339570m102448n706873R917284r044775J0133286Q083650p957872n756627
17223B905195p95027l849544P799173p055473l824344O105780m300878N850157
17215B835039J952042K311787j3065932J3267837q678632Q128677p699209l462221
17207d410612M380380L037315k337697j0308001L527079P416479o222586Q437954
17199C520311M025124r306181J598629K939136k973359k474774l087427j658057
17191g416598N274286J453661n626637J1044184p487919O930853j0472146
17184f300316J1813863j4446014P958911J769546K97205j201729j919293M709435
17176B681608r223992R464080P616282j2542236j373544q28073J0617786j0793719
17168d381808N146063L260179j3045008N631006J808794J0163618j4157114
17161e574270O297556j18874K853382K959221j3433725O717075k927564J747003
17153a480196m075105M771852K23672m252473j157309M464702K207238M770449
17145E472830n442891N615666q617593N366964K756895j477724j2290393L23601
17137h292645N062380K726740j764086O952626P331q018577J1891728j0115750
17129a550253k071360O840677j503275L519331l589542n642391l651593K475700
17121e172706N566878J888024n210301m736332J4533809o993394p836728Q397688
17113D36938L371029j089620J464486n359076J016315J068718n422407N949627
17105A436010J726165M414176k534768n745879j388896M865076k37323r15425
17097A619136l563314K367577k118188M636056K271952l584434J679032j028713
17089B279104M148345N34318N662756n995005k015938J6702358N2299635J90841527
17081B64457100J44149914k72344912r7639778j7384137m947774m283421m433823
17074G573169o426501L447400R07707l479563O233588n879533j1115950O660800
17066b078883J0916482r540742K401593N670537l78762J664092j2284497O120349
17058B490169j235578K551494n634256N137240j36700O103199j2722865K012161
17050a435136k801281J0964088p667833N562795j497234o594345J5239426
17043A1770480j0216549j081224R700273M08756j0475509J080278l98722n97489
17035A90294j72980J606712o180429J569325K058250R297416j0523052L697144
17027A542680M238262q935462O432248k019073k044694J424414L52892P863036
17019H854303r488884N059908j331569l253966j860811r4386Q017528q56492
17011E045631o115841J987530J0860798o289234j763532K951407M87469j3163064
17003e998836J0645122J236635q916493J1404073k031366m659669J1888387
16996A3567853L7880416P686935l9908209j6844690J179085j3528222J4609548
16989D642716Q900730n816944p291717n423735l907021J1760525j176338l861873
16981b173657N648480n737580j1726675J2231741J2080748l301737m798891
16974B222429M777277r387905j036434P165156J167663p852417O705168m843416
16966a082479k976782N616583J573501l739285k017723j743904R518885j839574
16958C309222k25771m165279J038469k615660l424758P018058k77590K972564
16950C629255q166861M176932j244731K106492q681408O001068j701988N822016
16942A940775l528331K729110k835965J05374K809006n314774O329539j253144
16934I81590L85099L051585p504891P779367n311839n157961O510802M931064
16926E664816o518709m389903O630683J893051j0205565Q009916K778615K014309
16918E877213j513801p290481J650019o400330J1741947n915255J16144m436722
16910f171266R304837j1539064l84635J7214228r754037J2330748j0150897
16903H49914n043813P092865j1833891J1163794p238115K684770k886800O442951
16895A231675j223813R48622Q278909j3252942J344436j623588k523503O127657
16887f92547L887816j74453J160863J433469m607718M920722o56781r620728
16879d349357L80722R52055m010228P132151L210386L89217j2526650O301506
16871b520198J0005070q175253j887846k392190J1515690o97871n107420M486413
16863E226395k841270O663341p634976M311835l944525q62057j731952M20701
16855c92508j213361R115597N58549k131740k357446J781791Q392675n486316
16847H267241Q739544J4235009j554495N262047L809236j1826425m851844q343942
16839A3736371q622521j246989j944580J536245Q69917J360664l170862J520741
16831D038986l078846l335483N970868J942468q339146J1117012k052394o583245
16823c19780L473268l900525k588065J0310366o183438J370936k916316Q820557
16815H067003p480829q578089N881807M013338n487259R701040o790909l86811
16807a060709O07707k630760O260337j977621l099817L322374n335785J2658413
16799H744139m303365l349564L774731p301722O196964j098145M090220l239219
16791C514039L713392j632236N233559K963206p7642P679128J261609K100387
16783B4755442J8573925K3122826L9930153O7868628R7942866O5240553K4628545
16776C62062938o5154932q7132427q0864837m8313629k2248337k3767822p705842
16769B6875112O14731j7954739K267918l637858N776238k908003o515500O221834
16761A0739733o829088R27533j604073P461275o348288p215497M87760N888876
16753C508231m602099O493893m838619k675567k178328L555261R087669j797729
16745F552712q810353L220089L732319r938935P465650p145632R346329p150356
16737b728177L998760j663160j816328J90054k932952J0609355j0432729J0704996
16729E929819O76294l599951j80330k359276k89536Q47682O697507k248358
16721E473851p83130m971675J789045N959334l426902P191683p182866r803003
16713e753663J1201441o696521m108433Q728794n293890N410640j552921k053815
16705a18368m991294J2277538q658628l416917N678408O803699p978603K678448
16697B274283l433578J695317l411232J317880p75055O072441k700454m052919
16689c013317l18144k596492K35780J0106741K471505j3561926L698846L564558
16681E87551j324896M881676j121917J372308L80864l783312q45567n68328O422360
16672F000739j32218k021521k741137M644988j590313k588240k149923O298981
16664E721356o865106j3728689J6300496j464197J302973k66432n336859J1355789
16656G019331r61570J870008j1577992M74494N868458n337497l690453J5251576
16648H916355j459666j267545p191420P812561o324609L223484l429752K675839
16640B955247M997769p357083Q045956j2260599N893059O443232o145190p257660
16632d685269O649664q46174k61021m591048L697560Q261292o522776l060765
16624a358537m45105K604471j368915k430975K950982k920442J0851441r697233
16616a814313j704209M203092M530947q950042O090011q777248J0358837k739646
16608A197429N657550l332525J349018n060759K264541o48477n83972O059970
16600F902775j4345597L517361Q415130k598030M44718N27741n549490n73214
16592c258606R006335r979999Q530768L872539j4137215L364916Q875755m77434
16584E797059q425099K474630l675564P218871K0954n864549O208127J313492
16576E067921K974221o780173M645605O386436j1453296j433932L364912m822394
16568b050700J830036J073675p028911J0256858p88516j0799844J0244521
16561B737119o70097k213349J638827m844687J0140658m963367j479576J258200
16553A603728N644059q090138O788998r007386Q315403n678746q3747l272817
16545c780646J122155M203046k966815j140812N197311P167233q862430k242162
16537a303120l776907M858410K691362m239634J1945769k994264n102999k460178
16529c81561n243937O963239K737564m731562O486333n168873M30333p427327
16521f335791J1647955j3852261J6462820n990266m987700L922663m71000Q896303
16513I292723j3452367j382563N960715l572563K161870K591780m351042O191277
16505C439830p147344L449133k006903l176669J0317771k134152m635064O85316
16497a208082N859209j286783j0345060J1411077p265414L582533J070836K74297
16489B092613O601548r191568L769745l971189n090207j725679j44375P380866
16481b78246K840137o283853R548747k097285n463512k380664N156047j674846
16473f33475j300484j791361J716553j0029228J1879075J668623o211816q00462
16465e502575N130348o536667P203976p295092Q287870M012761j286977j2940595
16457h926951O726798l118612L167215R328553n821670j555321Q114277m051443
16449C862846k406138J361645k117196m021030N853601j0229902J872342K443057
16441c380775K245960K094424O322716o684246j136325J017400k268991K637697
16433H47860J600362J839656j0696786k761940J0918694L534723j0710591
16426e428022N777955N211866M40916k982297k389588J239726j290782j141759
16418e61985l316170Q805392q390379O164844l009118n165757L617428p492557
16410i348302j802971J6522201L069661n344506o084979m519347J7424491
16403I916248k499814l717909R13555L352281j3066470Q562559n726825M740125
16395B473750p405862r77636M006048k757296M104997P453205j1245097M722428
16387C74537j44384J493580J2356391j6734146L119765m819657N170273j756001
16379i39642L027960k046830O028774r999675N795101k759193n352689J0314789
16371D068595L687490j1347487Q50125L848017Q189026o288104K629582q513267
16363b876023N093160J19254o904954q77003J3345382n120538J152881q808404
16355d876245P190359j151312l263857P462492N91066n564928n183845N641491
16347H45221k305066K588340o400383P831284o113787k50141p15895L231961
16339a288466m844854Q974422o670505L567651N474936l957896j542797N91841
16331C04332m128343r100988K0351431p561642q98042P340377r908250M785676
16323A184551J0724256j0942752r69080R21188l972843l476834P148939k145637
16315a528212M671954j2125169Q744156J151068n22327k94387K051373N103620
16307G252076j6460489Q354424L431102R432726j0960328J383940M258548n358915
16299A333084K114016n299266Q934618o519247L000426j1450515n485671J5518142
16291B145587L408111j613419j751060k818646R60823k214553J560711n703577
16283f026023l115976J3476700n371847O606969m523730p065325J4568406
16276H549174j476954P81087r140443J0921082r566994j389145p098471J0919789
16268B499125o281451O890483o337258J0129875j4618262M943388O415083J55687
16260C796670N169128o438955o02382l711980O356421o890981L502054r140343
16252g960368J4451162o733305j661138O39526r548349O269731J528945p887415
16244a0901211Q540141m188002J1521080k228096k283168L131352r18166l156451
16236d82521k312875k545453P424748p88039j292844n872221O000655k633389
16228b501939L651810K618838K001929q007126n083452K045107K229300l995216
16220g040749M415724m127104Q912636l055291l086771M455181M200128j035081
16212C638673l899057l664949O811896O499716k740986j0693632J319349O258509
16204C529519J571283k504039q910838L395277j0158711J7221438o715452Q444953
16196E873430p398639J520341l820466K593627j0452918O974408N538168N574936
16188F402887k222406k826131l245259k299184K885565M260877r56332N9686o95445
16179A364258l801999j411528M431919k628360k771033l199123R408691L449026
16171D841851n789118j0377453J4707701N752161j2214381l716132M240027
16164b555344j303780O409373j599581J281491o338367N313200j018831P23001
16156I11162k494875J1412838j0401473k477278N32608J697738o45901J791801
16148C26620o46082R292082p424534K040358M217806j6506285O720697k138547
16140d117885n416628J8195672j387576j0320605k955714o183262J0968395
16133a217603k610281N374309j3981784K272155m99420K0028085r508996L299098
16125C155563m013464M539278l416491J0023015j5335393N583419R60729J457027
16117B953683K278749n109331N985232j2600566L097929J139070L56084j626841
16109c525991J153897Q264279j8225269J6051051j868093M80690k019046p814843
16101g503325R092044l02247N026753n325308R85649j5346594P746782K790676
16093b835570O102307K356270j497392o519172J461886J0773153o959435P463003
16085A0345050j0950850K938083Q224268k2091424J6707074o779350P39227m849905
16077e717827J3928199n468029l128755l840091M632053m288785J0797042
16070F913807l514688O774661j0739189n595426M247042N242180Q031588j0841650
16062E18325l133068p52850K437209J27234j813264J0597214j0760354l394594
16054f174148M891161n798980j615807J4908778o450857k004804p109910J0278775
16046I24208Q7415n313218J1503810n602729o181594K998691K60414J703334
16038C80331J820594l469269n777655J6856065m813578M528453q733657p713638
16030f922354P744762R264118n348275k191888J482172k058655J161265K171010
16022E302155K96274J0480058j3358330p522826l106217J3413258K93436j1245582
16014e447774J0349524L550298o575516o949985k942938j803736Q215378O865120
16006E260371j4818210Q178340K03597j063570K341706j421302J2497119j0177612
15998A000439l864993P329504n463459j94892R44553o987293L663776J2837678
15990I265313l417125m050271O8828N529058p182205O32401j4747170J3203362
15982f97809J97143J591283M004322j0486074M950945Q352608P059540k2525603
15974g553645P742659n043643J3975936r883443K800942k92346j0386860n75074
15966i215474J7398500j4740130K5937906k6710726l869435L868605o034908
15959a3365662J9501004k1402777K3532212m334152L800758q29767m725852
15952B175764r53974n195838M166499K248393j4403849k467714K6990400j2147866
15944D11815R865011k4574089M576724J2417912r084986J2783251j3233244
15937f837606k2125908K2032141L382416K85293L828224k556797P121095m183857
15929I45001L219134K2335125l3285982J3612760p360419K750444n818659J851367
15921a751229j319896K721391l161756j513843M136893J808423k565472M456109
15913B810620o531394k150156j1222900L8427125j0156411j8487005Q2784m460433
15905a1687770J4691336J769423m390896p27807m88640O770562j3691962L860652
15897c895102j44764J7015559q725123m600573l413959j2085370J0955849
15890d893483j695933N21026J0173649n293089N559424n974227l777985j095006
15882f475624J8914144j4531253L182816J690061j080645j9974086O221330
15875a2053257O827195Q879730J6002594k1313612K345255O612414N525315
15868A2825634k1991198j678932J3954621m435672N185959j0103817J8450652
15861A2207247M80174j6119719n545715Q585403j0342382K0758613k0869952
15854a0846331L337977k82721J150227J2933099j229007p989176o31518N732436
15846B174986n165750J2363293j6321759L191944R954979j2477666M588861
15839a691112O683729j575875N097562j0795617M618256l093639q55195O622830
15831E010939m437303k242811O805587J780230m139305M215943m916286M259045
15823F336039l762855Q885517j4539787J4226841j0713895k209144r22055j1607156
15815a4306495K6407894j8185231l54547O849839K663560p653239J6149651
15808A1571432j1592634O668072p690881Q042604k4114289K3331733K075864
15801H291901k578981j8207612J6778424m259546j2272754R175247O650705
15794C577384p631620J2406741k3440305P548540J6066810j5733529Q505953
15787A299974J2427322j9521406K310779N779735r631853R782998M054920j816445
15779D686024n645526j617157L104126k310546j4427531L084543J2279870
15772h46197j920280P288561J818733n400714j2022335O214812Q672485q190913
15764d385848Q204670j2976303J0837532p683392K129950J4930912j3820378
15757b762857J520441P872871k914553n04013k305101O143114k754209J695223
15749E990916j717427p080119J787873N516619j3567329J1720942j2836039
15742a0184564N298974o019501P380568l311994O467248J7232747p125301j3486871
15734c748694J29860Q684617j633049J568582j682397L88892l154353P321447
15726G874905j398926p23429n310099o1801j0371852J2268006L893178j64543
15718F005439q304347L057209m597432J1550973o945225K982204N411450p430590
15710A729681j654443K837852j2725447J3762053j0388005J4010885o336471
15703A236105j266053j226336l74215J990534r565962P384423P737876l235528
15695B680844J1440554j8477135K778395k768200J262179Q456519J065536K618459
15687I057151q993148N409751n366589N203744l2306q008967J10306J723095
15679h96963o867660O357099K251193r59882n238147Q352898o716175k552525
15671f270162M601313k350101R143233n044122r006754k322782J0139265q603496
15663i713606L470930m345509Q604855M132909n405748J9044571k2761931
15656f973529L472945K594216j123576j2862894K3598753r999743j792574L276819
15648A90417l730335P450873k123135n224971N688453J460039n657013O156610
15640D210938L135047j0158971R996036q719306N277583R66553j018070m721095
15632a031285l048760M711309O894293j976176m32546j891414J217663q624122
15624d181038m329916J7515417o841424L776741J779407o824203m16629R64216
15616A442571L460816m530477J093695m976439L196565o95874K467396p76221
15608F82032J98956J605885l781330K209676L883347o512792J520934R795712
15600I602420j1484669J4168914j0251355n789291o359083Q254557L9168J0509019
15592H689680p425024J125036n902286j1912K011672L491646p054237R624908
15584D549483n124157l931725J0950019j3096472M499612l038092O743788K156432
15576C708888l881311n06646j181945J82804J639548J0002822j3639077M591844
15568I16927L40318J8424347k0670491k786779O454200K511865N822403j0027487
15560I85303M763658j4692057R538894o207713K891118p20762N810109r017401
15552f648851K644634N144762K382275k425206Q782689q588451j63946o323076
15544e195170O390995n991926M070749j260889J635126l335301J1333134r643532
15536a996814R633513o401592O136523q347974Q47982Q870289n514752o634619
15528c407444J054325L149204j812220N21049K141985k069597k851350J0529M048618
15519G85099J647066M709993m672623n075741J2039434n370229j3366232J1291011
15511A987778m225200L144836r958018J5612990N096550j1386852Q316947j2650949
15503d061918R702525r700943M688713n24290k145146j259483l17383R679174
15495F061249l780421N108772r160902r87030Q38124J33544P10355n36581L49032
15486a263858R520996r603756J031268L976894n055571L206290N58939j794235
15478E76967m586521J10538M643984O34239J517454J309834p40950L722489
15470G188034m590251K879704O82401J828308K258330K033575J027961J7651748
15462C0959810J0089494K4555057M4587773R8180521J47587989L2923215q4326602
15455C04557257j26712811q9544895l7195868k0666655o28394j2403625n770565
15448A1634444m28823k005095m270217J446256N606055o222616l709901Q01348
15440B851451J75950q137327J0109344p59781J4183013j6029666p784977J0685912
15432E293919l786398j903703J4759602j1692142P284385r013571j1015458
15425a0073366J3217275J611664p309614O320314n207122l171528R525062L278790
15417H191475n49988p475576Q14645k531506P465036j5456821J1587017Q508348
15409A0552630j1202422j135704P72528K614048n372567j034820O081886O299301
15401G574880l59625n023240k623982k582706O243875n664123L074066r115243
15393h476098J2158982k444765L425214L061733j4870190R512705P6513M187479
15385F631573j5228662O930681j554246J4492806o561549q006976J483816L580496
15377A767939K399379L557566q096553j520521L351270l831646Q153660K374009
15369H155103n513349J441194n560644k377169J1492544j0915673Q133635r186685
15361d331044j423809l132004J4722471K096136j2670179J271657J91721M032735
15353G57684J250004m723694N636825J0240771j7760082M117802N397679O535490
15345A1452479j6667370J1699975J0227180r42280R704112j3901690p577632
15338C994774n487621O557818j1654725J3664091p251370j381891o610131J0344876
15330B175821j559082J260072R08869R15289m546094j755108M879286L152633
15322E431686J270739l713462m792029L209958k154765N444218o696449J0531452
15314H531348j5304058l725598Q986304j266833L291663p22486J019923J217838
15306B028101K040493j102769n414327R278477j9406070N420115J4625182
15299G469202o807773R552123L070778j8718373l16219R322869J401167q433668
15291c459894L006984q449031N892395r193877J4883403j309370O004384q406798
15283a031804J248849K265086l032303k990481O235186m138509P250020j477793
15275D328251n183409L171641L381763m766106J748238o069536l51898Q858786
15267E117730N975323j4407861J030766Q121996n193208M369259j1013641
15260e999636R563111o062877M242402n940961J767823M283601m476055L030644
15252D08052j096553m9756k356129M55348m665934K592585O055497j52521n34990
15243F55599K01918m774302M712146q137215J6139854o289210M570244r919935
15235b840901N622028o340845J1617267q534127J826354L197559k225124R446306
15227A1768517r773211n396036P35031k008916L691520P404496m701009j714064
15219F328p531237R220174j887787q64579M165813k366869j730813m238789
15211e227759P208175L166797p056979L330757p58641l130153m027176Q287958
15203A792979m656703N608228j0395448J0220729k848987K308503L187588r375502
15195d158613N122439J179057k201759K880698n252404L967110n384344N522622
15187A674806l815915J020038p4952k077852J58762L969056N68119J560214
15179B982276K636985p845189M84148O030868p105520P093892r732782J913319
15171c542003J779360K036136J655734j598224j782010N952056j14140n409303
15163a022394O493709J410393n785295J508862l503915j111156J352761L866424
15155C209389m731963M313899P944062p713182j3980788J0090836l551053R147556
15147D728756l137209m28985l848111N790798o120459P034770k13870m478264
15139f72574m787495R590117l121932j792840M533368m938424p130670J8536619
15131A0216169n746965k063010P766847R48908R725190K2016423J6543345
15124E9406907n475765k4246957j7542910j005679k882259J408683J66171j0192430
15116c64239L54794J198385N781365n783031P375350n213555j3777168J0910100
15108D82001n384987J449779k79390J841052o26314K588246n507397N750086
15100C13076n539607J0119532n301273K77519r187971R319711k473953m59813
15092b932779P038545m338721O80515K841576o731099L824574R76539j0474293
15084i115143J1410944Q29731m478108k061256M445974n268487L378876m196539
15076e054008K475224L396539k693272P45940J455782J266187k06452k191400
15068h05460j418183Q229472j083199j0929029N133910K652925o585113K303939
15060b500738j858389K631789K84256K68727M355520j394235o671093O663984
15052A779821j630719j738648p10188K35182N545617n240913O71068N27671N977060
15043E415951L315583q757457J547160k461478L046715J1861719j6673391
15036b705198O569734j677107o323467N471122m868828Q886155j550729J236334
15028E038016p044412N433064j783881l622568k555322J0451209m478607P72710
15020B210209P045304j1783243J2062060n202097l736469j328866J452333o292786
15012e573555N702561n652617J0392166q215391j893654P100253J873586j1149515
15004g416166n349167J4233276J387537k162502K149255l022445n826067K0026939
14996A4020660j7896651M421097M417735n609569o8151Q89707M152860n606615
14988a278927l740639L920654J564065l740286O019849o312965P713707m064024
14980H1434J701651o94650O247624p397275m776802J0909872l953569o248196
14972d129911Q85104M90049l66350M784641P592340j1203290P016101m134674
14964I34010J423487J140186K721970M865042r702977M871664j118577n197871
14956f3066k355095K271888M772623n313413l603465M633901N934278o904109
14948f26458j317300n839473M220629O359791n123417k657606K539120M295641
14940A850927r438057N741489M219495L01576k665573J281355n730800j918771
14932f358359O782720J097157r544798M717867k554036j671404N911655j004240
14924b623438J1044327m616051M495283q890838N430830N03391r136110M181321
14916C88715K67297o253920Q056047l513443L840716K635949k606237m824872
14908b009748K147178j724814n752308M234085j928558K573188K574263J892602
14900B005888n789349r54776J1370292r307649N156427M571983q095465K031111
14892I88462O789391j8769395J2498184K010228J92629p216673M022347L749979
14884D265152p91170M546159q318114j794059J1100523j462633r706566m900520
14876g061228N358410m384968J7013330o189560j0267169J1691034n047561
14869A112288o513046J2825992j3795209P992891J906811m851615M867332M953964
14861H499408p176497j568480P684171o957732q072076J3345724n64078j693434
14853C497006m09922Q569700o904329m712799L44920P176405P354688n285939
14845I629730j755020L423281j26963m200985R595018L093985n7380K9699286
14837D9300952J1550066O7024716Q1549716P9173823N6360837k1191521j19545018
14830B04223571r2451919m6496226k3066526j2814123n267926q735387p823108
14823G568356q24890Q59787n917079J0982069j0026320K81618L83295Q21405
14815D128241m360841k737542Q228840O980282r465912J951157L78843j92435
14807D910633j1203651P173462M661157o130071Q300858p749155M589827j927740
14799B625320N18607n178377Q129476J600757p847949J351127r66040l647553
14791c414632M470462L6349n577560N431585j285721k754240L607726P55063
14783A269032L297914K582787j3991740J0661593j987911N124269k928728o147729
14775b120513L810364j803109R941501j0457127j300523o49022L340240P082939
14767G844750k719999q828141O80930R73182m676613O147032l547861L942117
14759a84603P785680q103598M17848J122353m710376N590758K197184j472916
14751B642330M707952L192417o097791q483786R346614o706693M260008M528753
14743G389804p105377N222846m338783O413596p860694k466445L420752j721902
14735a046203j165478o40913l385369L94627M334268p62802J435464K45958l587943
14726d178391M960370L41450M612165M405545o878180J852001n808975M956303
14718D262288n645756Q759610Q05459j698296j319607k53579J407712k998627
14710C319204m128300O237885n634307N658168l603718P527240r193079o107451
14702e924358M593411J172753Q021875j2831142P878174n901345M214544k008246
14694g84334J103119L158333m803567O345619j0228529M281582k680435J1508524
14686G900312r005481J194431j308886K547418m024332M137833m821646r44909
14678d325260J423854J045437q965436J6092527L266630j2463915R456731q169344
14670b638776L599682J110268k307077J73925j313623J487919k456340J241923
14662a102099M624011m79007o994845Q148152O012128j3061101j414128o34187
14654d901076N217485k547121P556377j792720p222158M651614k166974k52641
14646a457214o64944L230560M629662j1587171R218782P47794p654370M932271
14638A395370o872442K581644N160995j019797P69341r772980P738267n914018
14630e933620Q839487j0827718J0658124o391770J079200L679827M162877n349666
14622h3259n435875P988750n757006M875769m929980J266226n282072R560273
14614B202826n330367M062458j113990N22006m52664r85540L270517q19212j402693
14605d6659J575756K617844p513682p93969O514504k98471l062311J228168
14597B21180O059670r583662M91902M742364o211567J918868m877864O35910
14589f603199K828129J376519P32503J102195L888210N372317j1805141J632052
14581a476415Q664105q040163J967722k596115O870890K076060k152076j608290
14573C705718j103157M209841o210629p932949Q992349k026657l505356R715469
14565E844629n597469L493153q802902M716791K626874M164620m317836m812663
14557b684803n86667J0648814l355756o162899P614707Q76930l905382k68691
14549B176253N346986r60049J195776Q658923J1649534k7897977J2167883
14542A2337329j3219224K836281L622382n447466N220548p736824k034602J929231
14534b492345M66081M29966o127783Q461948n120822R824752m497778n591625
14526d647606J2888002j5014831Q617814k342339L132325j956436n246545N294568
14518G24952o84240j206267K521739j153528J565944l511588l77173O600640
14510D480479l378844J35058o441698P124935J881598n800272k655708J2488168
14502G833716p354636q900468O725954l503955N281054M308148o817128L549635
14494A122320m825209m721797K702833J387153N940484Q43951l639737k719593
14486c909595P06237J0110459r183675L121723O352965q432627J75771J625561
14478E66819j929394K126046J50042k044162l018097N192630L129361L477592
14470G650837q344372j24388M93491M983105k828876m562777J93881n660971
14462h200070J0342340m020903L29922P150339j0967951O552570n155123M994547
14454A025671n727516K299134n142414J7918K115208Q477416j435024j289712
14446C40681K258557m043486j491919k790656J0208652n043521N20423m04462
14438d45731l549722L944499m491415O014651j178575n195525M202237j41860
14430h41441k024403M777052J160953J906838p376860P28820Q332801r253979
14422b590219P550598p965814L638653K986222m761292L628609n491007O901409
14414C897159l228910n998477M299681L617284o436389O184059M377301j2634527
14406e922819J1418780p473472J259972O79441k579890O018106o371213m725644
14398g696739K405024J1047463J067915j4960822J1396706n474814L693984
14391A478717N20067p51854K832334q877662k701714J1551581J5395K700297
14383F767161l395650n126496J622859M982854m225899K87464M108712o649431
14375a628426r09626K005478Q60684L968601l867997k162581P251464m156542
14367A361055q071275N275408M305276o52166N32285q387815N828731L898936
14359D090435n985560l148812O762582r69222m661904O936081k929007n671970
14351e577377R151607j139993R90377m542343J966857M064362l379768l92504
14343A141218j344091l429849L362369N515527q194088n348572R089809j8324
14335G73999L278069P10707o404410O09907l089331Q455291n722092J492306
14327A04446o327844k329863k632957J2207725l568792k651134R78456O076537
14319A856574l196592J1088069j1617240O470538p302726M733310P84209m063434
14311a247292l638922Q477822j560445k909356J227622n356288O857461L646834
14303E497436K289601q196024J657570o890376N834229m376386K094068R746000
14295G656118j4086090L850292l24355N833674j0108729M339638l01473O353303
14287C212378k52567k667247J121049K659215m123097K265685J819726j0094933
14279f059791O692044N221479j264296o087403l692669O906792o42425o147407
14271e073676R887887J290981p633244p65851o594868J3305065j705691r4388
14263B616215m305467l467619J1632360n272568r35906N98564k666710J242024
14255e59107n547351M820948N013256j905394K986448m902726L998118m84743
14247C419449O41111o709773N514305k563913N076451m862910O843591q927291
14239a568980L416650l966729j48688P634207m796234m416495P80096L248171
14231A81998p0152p6824N243424j524697m126815L700114r352404J1992818
14223E967462k267523k991464q090207J4742426p256259K445737j303884k758968
14215a512680N14740K906998J61595J404270m056362O177688m863483L814206
14207D546972m620003n164574K395461p359489M889124k969495N150943J019178
14199b111883m178430P582690n352429Q476250M744920p064576l254256M165473
14191C007759j269648m93418L95092j521882J611487p853813O362298l429227
14183c191352J871435n490723M03385J1559882q634786j050328J830496K892476
14175A90485o008319L870794Q315452m363890o919215K126252o062608J2590432
14167C739383l963862k32005r209672Q408175L69844M304872n712172R611604
14159G316167m209233o082434m171235N208118j03287j79989r5007l412543
14151e729443N774857o253222J0535776p993177K309616L413142L880540q925293
14143b987204N130388r664093J2712435j4916678J3338621L7493J086455M56613
14135E194030m718032k507490o71555M27840P358551j55682m977973l789776
14127c840087O278504j223638n070627k405066J2787676J67147k856988m928547
14119a091626j58647L582676n383660M369861n198539L299514k761037m552083
14111g893541N779224k902364L466037K503102j576115R47654j840122j859542
14103c375667N417019l498187r102716J0016970J48252K24555Q882271m295852
14095D416645o159174P47649J533844l229699k453283N80271L733191n341830
14087f172386N620513K376648p204121K166012J18023J2302834j7021734R244522
14079A430311N42503m845920K596621m001396m489878Q40403P303915j720807
14071b344248L425186p532558J0961400k20765m024772p555967O975648l811500
14063d127576P449280l885477P720375q287173l795936O594939l94917L712200
14055D985715j258357Q18512o260978J692774L512718l68311j0655338j97442
14047g730707L591990O774834m9167R63128m718076j239641K559435M531677
14039D683473j0573103M107367M108973K743997n706123k144022m149684J6115063
14031I185941j5165038K876211J813768m031960P569399m483023Q713186p478146
14023i99662j688718l464197Q103234J048124m392674j516672K458725j095972
14015a547812L580018q740084J1742022n702440N116335p612784O036656l026088
14007a54177R09484J4754459j1680114r421994L934545l354516j985316M829868
13999b167761j865906N788373m364757n90401L402944k01882l089531j261529
13991d350450M373469J675137j885805M912786o275598J0603669j5126117
13984f072909J615702L271209R492213p295802j900613O917630K33474r103980
13976b843076O569227n97938k400527o993198j28717O720384j817804M05995
13968a085654O273687j886837p37301l163936L127617r519956J3428563r080646
13960b644463L279340J3942617j4455422J954289l253402L339688p441214N207173
13952g1394M967618m618143q07553J439836N050821l40489r673546l581642
13944g634492J0969242j8167405K6569757j0002235N510129m034581n471359
13937b260944L922423Q005174o165372m197651P919106q193358P17003Q777754
13929H524135m588862j783362J551612q578466l539956J2257535m190720M227365
13921C879281J160420n489430k960465N391571J978584q824762K748767K910921
13913G94887Q81670l236889n43598M149384j3308407K36643J4719012j0371076
13905f678374J2425247j2643500J1812419j877967m720375m586396k0889J2320758
13897F030923p654629L217145o336408L736915J1690647j4402155M124799M10763
13889H18000O20190k142509j385094N2914M239941r318206J061945Q263584
13881B210765Q258862j0087814k117512N494647j0363542O942878m965551k218629
13873f845896Q281606n095414O963656j1048533J3527513m702646J368818n577156
13865c128052l120791P664876j6667476J8282879n170695O772658o087648R456725
13857H002476p438335P364261n721224K380681q097352M984232M684270j0544883
13849d385874J0790429j8447874K0727013o436279m228529L649562p765399
13842f096951J531906M607654k269142J817647O87629p126491J1067152m295077
13834g5673j845889L768321o454433O345381j0487522R370287o05407K777355
13826B792420K163129k911776p418139L187214P135952n476003k456598p912556
13818a0896357J3096906o643419r77419L473226L41225O602400m783802m386761
13810d174001n267467P869609J877801j819989m505260n3773N932944n702470
13802e842606N748858l962345k043978R15219L481241K283528M030167N08002
13794E118086n110045J308371k878458J0334278j6847578R572319l533295n12467
13786b548789K134123L28888j82620k872880P065830o151526L371836o728044
13778e583182Q586810j061123j51204j743284k24973L499814m0497l665067
13770c82706Q093549n005429q845472K661084M837660n379528J08642M918141
13762A005941m087456l168519K784893N59588R038797n912924k914601j017658
13754c711939L566772j06571P944397r4672n082942n435238q906095Q172456
13746c653832O374772o6671n924201m3775N30540L617650l492176L23482J457930
13737h76281o210761K646908J968734L928570r57049r42826m736386P027738
13729A848647r381457Q169674q564939O005262P429241m899690J978136m432547
13721a847673L668937r577764J6000186j3903979O581186o351531K269811m515103
13713g675930K493753O531587j431798O863026p275866q704570N089668K849977
13705a260153M53580N36013K694958q36063M193141j125636j683671l988435
13697a016266m035087j083836J4510878m502195k645924k314213k282793p753083
13689a1122519P301087l023900N184932q515512O489019O776716k292086j742475
13681i44738M11020p189212P197695n030432O800903j280619M015599k093454
13673A886762j266471J1966287n554600j4263778J4732554m159838j0472449
13666g131533P121818K03791o3682k015205L235168o21447j410540J0489199
13658I807569j5826406O252996L260824J990043J795963r009821k218023L015215
13650i31640J410435l395445l687416O425445O36147L215562m369308r82219
13642a678439J497093k022695n900611P431119n607294L567118J107670n777921
13634g383960Q350554K387764l042037M576060j1426216Q268133L783965m408839
13626A105424j681879l636376Q009826m395015L851854k911451k498862L396664
13618A240185l693909l192447j019869Q484973m450005N112594q552733N740089
13610c31122N273050r800330M664939O244632o521585J467327r762215J0071200
13602A305896q11352K539707m770195l85097N197980n607369J144178K71878
13594a114374O548873p472326P19644o26544M78570L172170N457528q704969
13586a541428J7499094j4919256J547413n153276K236229K918751p722253J680611
13578c454115J0302915r025758Q485263j806539l743468n720796K976489R20850
13570a065159J48125M164813N620347j2837525Q077442r232344L832772q172638
13562i464167J0824782j669699J044748q950789J0279664l364604M611072q536953
13554e225946L475686K19250K268329l158657J597726N383026l72383o256478
13546b069447r78180J255977J224172J787584j937546l430795j299344L200864
13538b246715K108329J722841n425968L023391M941659j1481958J1423949
13531D065528K566188k012324o843110k381186j668793J1908003j551156p682002
13523c598852M455715P25152K107847m432740n527754M43490M0565P157109
13515A370532L56928n619839M235958j730454l525811j15810l84962M784941
13507f28517M47982Q422857j6405225O743587J069351l633627N378513k767624
13499a372703K22465L651562k428271R16420j879975k360054n476628R531675
13491H04491p54512K996908j0474374Q225738k413744k50053O049054q312639
13483d129131R640379n114392j380210M523897p263681K273333l338151O996869
13475B208913M34523l628692k368603P251209r54794J994828o966422J293931
13467g35107j412097k970408j038666J4029604p230115L193123N022743q289740
13459E69337N9429m112614Q925810j0384794o427212J2560584o132215Q480600
13451C538925r828389Q064595J943551n559823K761041K019367p875532R791266
13443D855001o615007m903058Q677510n481339N59082Q230048n021674L265623
13435C566186l279775m337831r17689O143856l849002M696705k590359j678974
13427b246883j188861k089587K882047M98712P7637L112650m74953R38899o799694
13418e290033J0824107l852915p295605J0619290m830550O99180P382957j2801938
13410d545507N284342n042820l074100J0290143m714555M23457j319979J037683
13402a661336Q049103j0447333Q349494j701261J500507k63346r822812J0598753
13394D601769J696364j0880944N091377m302417m057527J115845n211792J4692700
13386B745375k465720k192832p16834N544507q044125O338888k273375M380830
13378C316714m439587K288778n27127l463916J05561L108309j687754k848223
13370d147245M482197M377473r457830J804577J342539n40607n144832M692011
13362b591717J0028858k671428K013416r687657N309988Q62010q19308j513751
13354I30411K115705k834626L231859p052154L585821M699839j0896038O081529
13346a37654k883597J606579J925174j427566q33407N568336k349003M272685
13338E741547j1713625J2211955J067739j245102k779104K9792l658370n584382
13330e929550J1681917o483933j843353l882479J0670966r395422K860971j99928
13322b520811N265792p25779j074183j573400K699989k275443q110898M809919
13314c504814o107265N05556J1946835k968871J1542l05959m500102M501622
13306d21456k173624L083339L170172j472062M75487m761490L771266n970831
13298d299199J153696J980650o02679O513859J73111L941325j2818251R633198
13290E675710L01946m457602j1883483J0538813k199561Q494053m38141l134092
13282B897643p57823n781845j47541O683575r08927l967178k362487J6710206
13274A2365623j3912584m750411J553638P125708K189727m442796L457244n306831
13266a720682P3517M50740P211685k501311n832764N038414k837942P009806
13258F891463r35920r317414j173693J678160O396863m336105K87808j624635
13250b133473P81682l169632M971121L676800m532802k530036O054666p188334
13242d070008Q643472m513776q076876J1949660o121806K745457j774047N02078
13234g15846n946543J1294121j0053542P815647k224418m35354L710816l313431
13226A31450k31332J749918o539779L479226j465230m200000J4005120p877960
13218i48587N239588k727651l321920M92321N923859o124581M311716q811204
13210e966459K614052O731749K4476l426348j7414Q440891q470830O346134
13202F276251l774598l653981M988221L537438j0149142J129534N414389o43376
13194C124736l508354m14615M066350m076638K977402m207919J140735K733174
13186A834871q899425J542664M051179l370706O492759R77752p028320M891475
13178D92249n565346L806933l235431P193J705562M641573p85661j0349963
13170i282891Q627110L947295K857793j0855366P143400k439337L349017j767615
13162A579406q48424N811793n394396l824607R274439q571878K677664l912239
13154c208242k904586N948021l220333O883917l608413o849714N824865J331060
13146A96575n5279l569295L33870q08471l58959L429311j090757J400434m164853
13137d687424j450843R817945l981357J993001j736045P96818J304723j057669
13129I99149k917268N789861j0437238N552493K559859j893946J856627J213298
13121B722835j54446q606653R289213o570673O811392l065151m2893k293979
13113a910355n973745R265509K284871o768692j718473J3009999p022611q992136
13105g825633Q901939k774029P690758j0708100O400954J473142L42186l681608
13097a80391J583926O612750m429674j2570640P974302L711867j849071J831521
13089B684590L096515m285481o176103Q109080p591842K303740J893427L005696
13081C039622K930971j2168481M540644K369914q191709K106887J561133l75923
13073d186942N028769J80797l52806m441311N275341m926043M990672n173735
13065c605258J666905Q063801j0397929M377182K33373p863974Q791349J031629
13057B297078m129827L572779N63147m866727J0057016j4482700J2153113
13050E163879k908888m552415o018874N356544L643198m320325J228049j951106
13042d359938L727668L580m466841M056743M066472j250981r67489m237386
13034c428172J0886551o417425L505266j1503312Q234411K552576m208857J654264
13026A275302o993313J863444j233164Q785539o712847j695434J2410444o047125
13018A652846k831542J38580j630908M204195j275955p31815L559514q323540
13010e238625L842155L444694m969043L04968J092413K620112L712747r22533
13002C886888l19071j280318k075658P748320l007039j4864302P491582N647966
12994C228368L346306r565608k899182R73441K593383N4435K963842m992987
12986d298002J92549k919544k69713J0894811M413804q550721L306472l715465
12978i45809n63609q354469P219643N915463k866425o499556L526680p80803
12970c348885P167291j409631j031587L030939J669131m678816j92315m113815
12962b907688J919008N394155j228657j0305868Q912326n976344K153031N537526
12954C497489r881889J1340526q629996J786941N194324o140935O931702j958187
12946B139975J556789j33710k837367n733207P666188L050400n135295M642574
12938E216347q658387l637304J6291800j7166916R430030K022423q880885O297327
12930I14435o385506K563795M60877J740673J0996381j0985454l960230m521029
12922i176058J1560082N440507j2224910K366640J900155j676785Q104745j4655994
12914h361618N435060r05766J0908589l897796o515858O138490l020661K247659
12906B028099K411698j1129984J3353087o129778l475214R11341O010270M024442
12898H003961p892409l648842L731455j121649J327998l919733J2104627r076954
12890d91546k682653K251442Q25615k677185J930432L8945P57994R862187r924506
12881a09275R159448j6829440M072787o411034J2865892k012783j363279K381973
12873A754289o08913m388264n646455Q620537m185799N916168n114565Q140277
12865D487275j4432170O877666L569170L177253n407927N88584K306656o79027
12857D87480L705881M101372j3542456P272912l050507m7456L746445k6895j608377
12848A038399K518781q188817J0271117q710753J1576919q500210n32886L718261
12840C190811l580465L689092l257818m821329Q87394j241744J362524J392487
12832b379048J0590840j0652632J963287p152135O502208k803234O513485l423997
12824h41226j486275K891999p398516L965987r53629J498099j481924Q674660
12816D869175o397066k953912O585082p347373J3361681r341352L79728q447986
12808i292023Q266903n40628M149422k587696p947201J0715747o679406P772409
12800C857527o189640l585921O812326K085453k437372o22922m092207P577420
12792C404664k823577P69373o743247L124085k38896R799059m958167J402848
12784C736142p050586L945159l103059M79875N915655k025445j42654q58625
12776H96462p421013R574198n594264l202282N661526K958019l037578l200020
12768c364952N116635K079818j0146324R425818n064596K82098Q98214q79804
12760a653093J399233n372367P823029k927712K519834K029311n000645l271300
12752d453710j411116N335141K540379o631805n11691J0799146l548682O105034
12744H222696j1210706k065092R762256p125000M969406L298413r715131M043275
12736A80117L78113k494354n748317K469915R838264k311357k505389K423127
12728B230119L757179j0053161L194503K958490j19298N702432q216399M015471
12720C469336l798376l141274K587140l16104k664618m904693N200501P820861
12712D252773K645794n262902K485976j3922054Q087767m806340N470993Q656553
12704G608560o685253M188613r710720P74478N194935l071129l419047N891588
12696G72025j585688o32942p90337J280689K40385q923346J1407490n225239
12688c456963j949014j747437L369087J1198925j5835336p06403J4918131
12681E790990r788766L571148j995660K45184R299251m631697o780239j70749
12673d460538Q109798o613471Q549935p121531n52680j757028J0080127j4459431
12665h224819k524626R636656j91012L06814l235510K892628L681910n116519
12657b774478O636076k684399r015340J554933N362637j076466l021460J2014047
12649F995550r085196K873790j791465J49648j445713j106169n299831Q303231
12641d06155N138310m640273l183178K490942j459715K811811l422689P801181
12633E130234m363825q221435L790495O556516k938278n56605j111281L342506
12625A628327j895799j4118180J7943906p065887L251446L759625j518191k676573
12617f91326J90766M886945j2263338N142998J0721451m425860p955046Q092824
12609C699414L210621j2543302L307176k547063P088543n130045j444379R853778
12601E494743p168153m328896P779734o114233O369799K74451n802476O320023
12593B824992k094340k687671K844144j0967469J0022899K268243o92168l34960
12585A183670j649836m58744j128207J399157P076114k720217j148738l140057
12577e86858l841389M149947o13716L511181n283786J623519M221913L997494
12569G178305n694591m485165K243624J962829m133546R251913o210946M078947
12561D191370n211416N430092p964224K099795M694596Q34775l908099k692395
12553b525506R093031p583284q488047k243082J0238207K976450o004232O286602
12545A750139k303763N605151j3071959J542273P590350N59969o604517Q901786
12537C969429j0325627J3468J1013526L034490q361634M711556j2208558L331956
12529d821394k334030L307120r06447J0415657m969771n072513J0990360q712667
12521b103685k448858p84356P526180l804875j838976J356575n013592N349832
12513a761755J741518J591031j24399j909224L078515J064270n264813J251612
12505c33245J626417l047721k210907Q009937l92682k117297k238624K027736
12497A323614j462251J741910L484516k760532n384025l42962L838252m660551
12489d222029O73972P562073P18950L93658m51125l747520N35919L9912K82329
12480A786139l022990K010448O718712o133653O864386k530674o506269J3024746
12472A2210845j2770286J790743q95078j863180O834168j1777302L880385j97478
12464b787183K759847L707398N18550j0492802R136563J410823j0356794N97425
12456e506173j701131J3466549o099500J400421J96175k060012K736486o356958
12448c924143J455187m601042O64887j412732J1940576p005701J782628L032121
12440A931781j333679m626363J5008122q326824p821884J682920L218140k695688
12432b963475N378228k940369M573360J04324J667001k173969l458039M117453
12424D304514j746196q474740Q522266j908948L390739k590980l349469j104295
12416b957109L325286p050859P851159k778605L362419Q04649j0396365J2354255
12408D514830l48923n412870P363228o673551k049699K631386l11945k352975
12400b640519P595195m012521m477162K765934J245197m343104J3378435o816482
12392B694973j0801771P057001N432668q505046L477593o24415j219951l413227
12384e902175L729242k978828J825242L619645K914544L060682q43046o953290
12376a527984j968935N155555k451309O749626r750105J0179353K414485p613033
12368A187653j5667757J2238989M462103j19681l008393O637606m890692j029868
12360a90040n28605K774385K235778q312440q99383L452224q57356L227636
12352I02199M943368n902534j621274M55210o299544J3684273r874746M520449
12344H07401n320340O417090J229552o295177q576O910702J821510k637633
12336B924529r599284J454998O069290o26563N466006l889266m369792m775209
12328g345291J1856305j1061764K597556R578606K356348m389566J159962p226795
12320b474639m991250J2224902j018774k530720r18505J511654p105671O408470
12312A105467k59525K367194Q4677n619487j157678N841795R07308l776305
12304e06554P71454o176162N306195p12647n070724O783720j530083l956425
12296e091226O407670j459842O813900q885312m698933N24682K896757L200114
12288b92190j189815J187489K905612j1790477J4007358J067316j2112987
12281f217694p77509O009162L648532L084786j0743967R520862q897049n97521
12273d970398j14645J667196Q777992j7349574O604705P034582j2457529N602521
12265e205150N171328q001788J0803663n385246K902551o407934m509262Q635482
12257a996356r69731J1575569m270537l487851o560397N488825n902431J2173431
12249F050522J073846j0590880k465443R380358j2062582J1698934P40882m477799
12241f52162K159377q11137n573646N072728k175723O014098N291115l551978
12233E772672m179440j212502l662537m566924L747519j052023M758611q38178
12225a232802k97561l57980k208154Q099779q055131L676077O340992o698371
12217g33151J0710149k924457j1418210j170802P26897P206398p241732j037927
12209e882835j759453N799645p52225J863031q585835Q118767K923777m561406
12201b836534p01798Q327184p952879j39334K303023j802190O843n912600N806073
12192b902212P961468m384598o450991R395506k546979o497280N756229k589609
12184b258466J665530m33398k480904J985207M435510m660376J1266306p752377
12176A767032K566810p612656K773977l75868j1398654J1839652m442395K760720
12168b121382j416982J1424793j3695860J265699l520828M2920J3732738O5406
12160E776504j1599842J3764269j4201177L816284L793161k796967J374697
12153g3071l308412L401474J579200o96547N579958m456375m84877n335053
12145c793703R650774q318908j442697J0817221o127084M598392j312467J359737
12137E431265p256753l158973l82573M239429L594674p640514m6633P208977
12129A988899l893932j051269o56214P322490k09031k519284L313446p669333
12121c374228M011828K11054j0303623J4029465j674251n713383M18803J915645
12113d78690n513756k256106N305662M691232j228953m217560J228367j608839
12105d078643M25822Q257485J228579p775276K182483j464560K196997j420313
12097d47426J088876n583109N773952k017441J94598k169851L032998K384436
12089B257033L098270p989537M733346p241370N85709P211474N854566n068459
12081C441032m708097j552655L887660p718496N072778k315983P533626r16301
12073B723564k641500k486844N602434J901097l405973o337580L499399M12498
12065g32905L77881M37302q124489P726079M415591k743922l690308N264703
12057B929932p858089L035411l679558M530653o710396K410892R26975l95143
12049d809323J062501J520813J0014495j870862j2062907J2098502p393951
12042a440732Q237043q417305J039604l738370P720200J608390p766354j259617
12034d017141P282243m27273o645035L532516n408735N121442l362954N525427
12026A600490J310207q30511j383472k693352O688117m514507m67792l914649
12018d205469j860458K980940J876969J085520J622044P572895j4813242J216230
12010d524571J982958k925815J2616562L156077j0078627l415654J3207654
12003A0018584r352998N205714L42786m287859J454028P252147q398155j834949
11995C99298L36991J170114K974252q14379j141713n849111L503583J323323
11987A902358j919939K557064j26889p983399O343130o983338J0359789n890057
11979a741281O322332j1906573O439202O020882p076408J850531l115289L606809
11971D00205J862407k628834J985361q490258P157544n292020K318321k908840
11963e596114J1365223j0748381Q223143m38467o334493j011266P607319M13244
11955C480208r517590O656579o522186J3086026j2355167m55k401957J4386113
11947F811571j2606643O476553m509147K994070N340490l190937l499960j25614
11939b309617R118029j8316444j282866J0176254k634777P596635j0875400
11932h528186O698169N424323j0847672l372584J884545J2513886k102894k188652
11924e19065m873210O829161r51545J879922o695643j60847M832889p441899
11916g100237P623802J357338j3350610J0078509P567640l655991J069409l869928
11908b80068j997112j658565N421166p930502R661761q426945K489302p85852
11900c506815k109667Q780097k331822m2985j0933643J0822554o91114j428389
11892a441784L545479r89508l361717L069443l705389O114137q180678J1053454
11884F103437o975127J776419P76730k209366n184389K258272J340052k363114
11876d477086P564427q467403P727451M179851l792498l800269Q95484m344314
11868d514357P058128l689182M768405k939752k712096J260756N362924L429146
11860H023972j2113604R265079j5500700J911676Q873308M142326P91844q348474
11852b954573M603617n148929P548336m479636L290140r361170J4960820j1468718
11844c010113q74853O975564l571316J214539q196392O948480k860350N492426
11836B117985K824018k522940o032880M966971o016477Q500608J46141n301650
11828a318224j014527L633956l858006n238383J0958504o433118M047885o435009
11820e656922J1786041l773514j492680j2314105R700974L285138m098244n93638
11812c156950O384708j1413854P334616P07856k902079O427282n044681N290122
11804C627020q083109P116964n060566J617981J826222l732930J288770M99341
11796i00307k674633M695029l607823O822551j1419671J1411658p837255J273083
11788b237368k58943M966721q085824J0913282N32035K024801o504602o483917
11780e133815O054854j436065J667708j332557L244724r807590J0343794r090014
11772e488961M81985L485830J41431L464186o865400J262968K747373m934584
11764e705172R237915n130098L513300j2685388J3366819L24714l130853N955575
11756E746812o690958M107830l398662r48241k045401k742589R25036J746534
11748c299639J023203L849970m716581m6705M184915l961853N048767M380358
11740F462435l552539L802275j0418112K950855j875715J754448p415110R764434
11732A472971p237414L401890O747072n473543Q72432J017738L367913k901401
11724A267658r435283J2945668q923476Q743978n845415L2513m840550P432453
11716A377546l234546K815461n730170k123880K731051j89171J209555K013427
11708a130727j380556R858275n881438l074615l049328R786024l292377l695407
11700a860149Q461239j7491228R206374N206469m76452r205943K842821n930252
11692i247121J4645770o101687j681632M064K082679l10649J725365n170402
11684d053613L051355P384093n869920K061918m697074J031933L06518r85761
11676a770551L427636l311266L549583l206024o392187J5263618j1350202
11669c789393N439571j811868K750705p213616P345529M984335l005840o444591
11661a745168K139584k925590J290583n122232N553671n62326j667523N09141
11653b529860l899167N254098P422216o253695l225859Q823218M93399j3500453
11645g416103R644906j902765p75934m181173n66718J0911389n876935J274820
11637A111487M796907o475723O104048l238380p248260J275889M650115m559267
11629c583184K47773j372363R545982k050536q878477J0673887n631590M797008
11621C748500j07405l571407Q039987j0923982R778558j0652237O270244n563035
11613b980777Q61070M66506o66283N49391J875014L351565L731583o042993
11605A145076o39794L677854j002264J454626r648189J285802k426851P254109
11597A100369L332807m381732l069531N383198l117897l426437M596334m151613
11589c734502R03669L974970m360176L594722p350099L695819J973992j083003
11581b384608M34782O142633j3163605J81004O883874J670411m662490Q42240
11573d055759N68760M088418p79226K537196n475909L775885o740047k683562
11565h764244K893306P617048m116158P005795o666569N186494m269273m126098
11557e239699k142260J754359L394075J413458O26505K313614n324666P315538
11549D110924k427054m384785p170550P834959J1669909n260614n041076J436794
11541G68507j446604L050651r024331O276936j513131R73015j264514l543474
11533e722945P764895p592265M024572k532054j165651N388148r15996l365866
11525d117162Q826457n981689j999974M637737J31648j2821011J0548811L76652
11517c98531l13186L864942m522232N498633n919473J83270j620214N955210
11509B728419l562978j731311P650525l448384L583778k783633O26312l033719
11501B9009m83636M286034l540202M330488L804493j610949Q81515n244638
11493B452114N15749M71695r379624O015425j440603m544992J930535K371900
11485a607801k230606k429167O614979j234655j758219J634400J0776344j5336422
11477e571147M560541r00712P237110k988703k138226m88677n241148R093223
11469C562261r339006j634086Q365753k272371p19770L982859L217619N024096
11461A0187355j5647733N775855j588558L13123J633782l536216P526665m589974
11453G4299M628679J38235m364612N749323p251766l94963M839346O025889
11445I444430j0057048q130301J3211296k673221n821778R972594r842708P508037
11437C611301o194338J085735O872558k968862j574027N263800p069107k74179
11429a247119j899612K851885j290508l79260R134278k670889m7831j0563233
11421f112289J939709Q401364o860955J942849R97389R77672M280725n613996
11413d7532n880731R782190k697007l119033N373267o109988l904991J3336415
11405F732590k442009j38261q441484L77952Q426137j3209924K566962L051287
11397c076750N362832m200070L360616l373201L865350M94312p660955O090307
11389H62441n858408Q255455n9044q995399M463336J491878L948471o444070
11381b335340N127418m907514J442317J520384l638321j526698J0899676m129064
11373B452858k664346K103890N890204k406028l500757r668219J0219318m38251
11365A988669p516589M782828K597967l27807l116712j639345N930714J147678
11357C847403n875930K684616j571307Q632241k411590K503995l073643k540507
11349B195278n392707L910634K770126j382462j629301J267753P511991J301870
11341A0553182q032741M789239k301273k903342Q252925q005045R996554k975704
11333I373795j543017K628172R747523j0208664j32626L926810K094193Q641753
11325B4527939K0786245J8700006L6023508P1988855M6375690l9998983o1130340
11318A17272920n1521622j6843142j8508353j4676460l57425r23135n020004
11311I422779l312451Q59459J990276j937895J921322l132233r392901L460433
11303a21211J0873354m904690N182445K554422O746570J0575517N2124634
11296H3031041J59000565Q1625863j7753698j73413752q9584273k2468098
11290B0437648R74592j6659822J1042306n810147n156940M123087k390914k776560
11282C783250M131668J483306O54033P10396K466156r48903L497600K882898
11274A8660404N862716J4787010J5564771L5834646J00226861P2239768n8464335
11267B04711841r8044071n5233571j4891741k2623933L157865J376057p571188
11260A0881259l607292m55409l198922R406686o698778o046960N582144j332198
11252D530530K468253q447884J279096o89892N655859k891848o355810Q213203
11244C761507L928539m807599J327404K251116j620192m60641k21851o117677
11236a959394L661342Q282002P73099j914705l042553J454719j536400k573585
11228C144525J947786M602825j12474K376107K232032J3665900P961511N628965
11220D1447177J9686975M5882578N6587089N4253128k9673476p3589370m8090422
11213F6503679k9317299j1266708o643429n962125l392238j82941o697444N497023
11205H538518l662386M016799l468066k63461m739060r20357j113501P907454
11197F295940m517542K595136p620628N498149J929602j0051628O925614l39859
11189G14784J364719n403356M771392J182795M043642K39660o169439q21560
11181g7363L760983r75810m904790m09491N341720j0072575J2092248k155108
11173B599814J243058m049981n180166R217334l439711L551612p523233R04721
11165b676552N268694j1023020Q844920l521800P800141l891647q49884q360454
11157h409602K682596P042746m090763N80502M335622j736040L062036q490843
11149e023746J923419Q964473j670764J628158k587935L520204j3899449O972100
11141a73540J732239J163980K76657p910884Q410483p438099L412717l249563
11133c776010O644747r51802k973116K937009j08569q29026j750488l562844
11125d370099K151779R07360m952523O212744M648960k53963K927369k653416
11117D618211n578505m244727L905199L993819j633731l442308K156315J4385605
11109A4159878j6730586K255661R75727l457854O497452N614314l684978m848586
11101G81028K256096k272646K346819L873496j606111K856040j0656703J0722408
11093H300427j0366748l661421O136205N525184l761220o100897K911639K041679
11085A024848l057205q5311K760183j0693621J1093814l700265J1365938r388244
11077f79863m913203P949367M097605o762408k359911N33260N086001q439624
11069e488776N374109p524849O339080M037691k149854j78841j0572962J1442528
11061A278126o350362O656383L48583p371054L500289j50702M114129N206850
11053G232242p077485k790724Q646522q971279l242913M688335n692776M661519
11045b546559k436127l314997M623127M557606O670627o444592j280473J110922
11037I39534m307628O935994j814347J320820m499020M829455q710277R848168
11029D542699k377632P98184k514676j688752q18604k621983P256319r79245
11021A596310R10405J724861m099821m389899r81825k873358Q905261J30922
11013I22856p843048J8018956k334973k297109o468340j214458m884466O092287
11005h295l893222K321248O188593p454262o523282K701205R304196p844654
10997e208473N343459j810350k945648R901759j528763q544905J488918M438133
10989A134130o458878N471910k201846O99741l317739P333385r637996J2420638
10981E443345L039369q929893L749251n337304M778131n482210J992194J094242
10973C47125p50266O286969q115678l914415M099986o173982L285344J0867826
10965E932909k62266r309787K142478N504099m924901p058555R543396r82029
10957E85344j969421J806157j661881J36216O60035N809007r342608o75700J0043439
10948E390588m363901M45360k573501J47234N330604J603391n227595r92999
10940b40819k014475J392950p854896J1905232l376477o906687M130087J032180
10932a932905M040585m017995J905136n6097p25674l194420m289640Q354142
10924H3132m933122Q797525J467259q271321j074999j937269P993197K276672
10916D401074l422980M797434q058958Q484406r871126L837087m053779L041579
10908h45263l845420K425930j378143J676403K003815m256094Q173406o141821
10900b187187r54401N270286j959718m22929m732111O757656o450688L634231
10892a044861R740422p432390o472271j379037N013499L372547L545537n819669
10884d76223J085368j248017K262484p15345K520411o591927K241446L515125
10876B593322o493515j238035p68021K415903Q80427l991952M693907K090601
10868A82637L988881m000720l208344L802931k629109J339799L120168o819612
10860d223369P272055m686569j793813M485480M386966n231544p345567j728915
10852h865276L923668J1918068j616135n603461O713208o591914k326598M984944
10844B536504n075440n648987P027204L409303n118212O137253q580357J175825
10836d136907O396313j8780511J7659059k390261j17701P433013p380964n005018
10828f322977J0821604J84523k63485p73314k422641N83528j719682k763640
10820b676084K440512j69940L283135L523124n958788J110746r239184J3472297
10812E785818k674120J876584q589241M146207p867988J1565771m850299j290292
10804a897560L783089q110929J0604301O73725k163036m600725j536616J0186752
10796F939001m952840p30814l465335R24545M632054l215445l103042N457212
10788B485336q235174R758015p718049O654675q66364q600217O578015k298287
10780b242050n778900M778448k396479J2616551p868518k37264O344152J157532
10772F373472p325517R121601j1806786O8090K868728K340198J640678o335754
10764c055290Q317328l979482M175860J23757j3298424O123242l231408R638253
10756D813836l521122q729204P323296m712186k445147J0880461k619055K423346
10748C414225j0079975J72852K723357M258414o25092O73283o126609R268822
10740C679277j0135585N843873l757617l994192J6417692j4411612P603371
10733A245207J03293n671830P700063L267288o636294L568668m165010R793259
10725I204644q003794n845805l230642L00244J1061402l198077l030884M510927
10717A768015J715920k563252l166032o054443O936348k224757P858148q020267
10709c750320Q736975j0808276J971411K027670Q140405r96061n351143J45397
10701A16058J922900K477163K646854j008958N86458r194723J398118n380307
10693f436437N017127K279490k613554L469699n285429O392641j2471324O550750
10685c097037R011432m207848m86607p996557M905916L22002K179582K450280
10677C081163L52264j3517690M975673N203613j800184K615459j955195K187084
10669A142187n008491L829251R225351j0576571j548328N279057o744451M817524
10661D15529l137698L142560k405850N591976K370579j3772320O935052N916889
10653E056717q648894Q69741K428145K085938p90838K744469l158111m008751
10645c421584M50196L479554k752328l606071K564951p46370J1636069j5940117
10637h335700K541841Q447917j0416922N852471L215153L529566R50920j3913954
10629h128708J4203849j799682k827563p570021Q519542r87538K329787p982810
10621d243144Q296044p230974M776515N45793l199904m014340R65295L84569
10613c720146J1578575p954795q058082K0040360j7281921M477780j123234
10606b041463r35343n02998N73978J311691P304384q657431k606813j204708
10598f758703M062928k633521K068474j908920N675603q360241J0493893M214618
10590F854131p396574J659923k608227l432574J78500L527935J88437p230797
10582h259246R905047j790189j2425069P979220L549817J448173m422555l245411
10574g260213Q195411r164207J1634544j0597894k18624M496333R935040k735948
10566D284442m351725O428792j0390477L280453N548163r985145N868140p692712
10558g010069R241518l603950M20413M657460q845689n92429O134229n863385
10550e461902R134984q486143R656306j2783654R999937j54313Q75897o901699
10542d120587K085376L331617P32399l827408L438863k669701Q83691j886770
10534b032520q63775K892262K210373n796150J859112P078458j4189179J3264710
10526D423291o019994O976772N691593o412405j2007473Q898732K152803n361344
10518a658025p633377J2000982p239635J2204994j0968047L763842K9810O362181
10510F862725r635374l810316J388306q25273Q28350J4153008k0879908J6541347
10502D622865q066719P123026n585765L8236J820733m709550k152913O817970
10494i2117k774987n19664q50135N791972m432296L351293j074916n465731
10486f066581Q604930O87162Q28837j445737j775381L822266m174595K173009
10478B653910J586581m833307L409698P35095r599789j875821R137397o489901
10470e276137J2577314m806390p95965k471815K69989J782012K99197o910842
10462e332637j11542N031347P245883r582551O03867M10270q79685N238093
10454B623045K90746n656047K99612m75356n64987P648594n044501j192207
10446b071101M64247L839820m437834k309731M424693K223372p151098M804331
10438b13301k882604L294947K344202L798052q95149q279847L317656l130256
10430b646300p44884J362033Q006918r001481P237339N026478j0452876j170087
10422b382860L748258k899688R99325L212785n478000m001963L999577J424814
10414a377752L828863J110329K648463j2257739P460420m375354K352574J468651
10406H58455K147004n926494R352456p854145P161237j526085k063488p016719
10398d867779P450753l796073L879612l997644N427051j4543913J2566493
10391B118500j9599J952462j0554133M785435M379719n598046M036581j048715
10383E2204N385932j4895313Q412591m218941M801527j527586N56740Q066217
10375F633371p892070J095177n660201J915481J878967M808310m287130k87234
10367a795329L567588q249699N012624L534596k266599J696576o875001P035515
10359A660271o856545L345051R159736l680333J136442o34367k163992n088244
10351c121981J0001316n426522p447561N176422L849876l510383K328306k671493
10343h22020l046445N776077m45290n496326N038081M650483j591126o447485
10335b384051M450822n20891L950930r467598Q691394m684479O78361l53990
10327C60498j418831J917804l380957O958470q011010J303679J509911L563149
10319B802713l763300P787914j633211r321115J352876M128643J349999N638957
10311H343476o009217Q42719r27651k883292l303067P256918j571467o084221
10303d335802L648718n322461M797951Q423903m20673L531440q345840j925344
10295E1892R37184l706254O62746l749435P704625p466475o32661J3957558
10287G759180n777940j640051M871352n490367q316411O255875L289238L096012
10279D046888o352740M714630j831787k760729L635508m540830L125098J36580
10271A72618l582274J271223m057149L144922k531864j776240k870743J2359736
10263B130229l461876K053817N7308l076206m84707N742112l927688Q207570
10255G240559j4296909O493181L902923L339816K278602j408828m45833j6479062
10247i375551R053308k711304K905477o94210n09065L963644j9870m473712
10239a861283n97423N903671j0378691L346259j823384Q757433o335091O611399
10231C622890j291606q179885P408213m628166P180519k723542p760085R914617
10223C542955m512619O82187L367827l649632m828309l665483J3921816l740802
10215A117940q028726L933616k594628M832919O279173n087718R10885J302317
10207B665778j2997843J5111495k507909j038457r507219Q026088o978150N574904
10199a651313R593489k59978q570466k427699N51180k629895R469709p23041
10191C351986n427648m050204P994510q83214M416718q422699R547868j1534490
10183e007173M670960J688237Q388542p646190l892908r755292J4206350l55340
10175B297186N21027O21805n448969l752162Q805040k925219p779441R605261
10167A944528J56359l581677k580954J071179k763777Q047702n428635k168316
10159e303591O995601j427123r148756K649184k954530J1453944Q17173p816472
10151d734570L137681J033723J123960l415129P268007p526017K841394M14568
10143A43617n137769J674070N348063m068183p2725L25477j38261R39011k978207
10134c964907M858092l072756K353605l080592J296792k29926j286754M347508
10126A221062M60508l28195k41020j527654l216183N877657J721325q794052
10118d826552R883697m862640J827130p1276l796873K173730K839628j1380705
10110h213861J1561410j1986008N569497K609101L13328k339112K791201J71739
10102D77295n898465Q127255Q510165j4395587Q408664p393890L438041J629024
10094B902502m088642L328138k273798M87989P279226j1415346J701840J868100
10086b09991j280928M30433j615330l157305J2107608n038094m870282Q558568
10078D924679m089598o825704L896417K373171j829286j109415K909839K276137
10070B526240j2485898J4083378o3136l121925n623463R294715M585896m881467
10062D314340N941974k824994r739693n031560P674883q396948N972351P380562
10054E290915k080592o39690j1492598J0716988k151366l86768k581408M711833
10046A387314j815320j939338Q96858P137424j860610p918139M430751M118034
10038D436974j1489659J481368N029213k761741O936210k021259J163092J893687
10030D667885p473229K524839m881092l411892R660731l601861J462726J562199
10022E10306m712012j106114K614796n97901K906750l100001R434395j1146548
10014e196329L710897M464715j301339q814871M677863K569977m76346n22796
10006h88229l379227O117121K276478m517588K553343k161422L695699n876152
9998b179977J002986M858506k17509l740167J448811l239197n419421J904128
9990e581840L594848L513923K873514m329779q27664r11938j936087Q883631
9982E278608k623539o909668k297242J0404806n263306J210514n537519k547341
9974h284687J5440315n081848o731153P614814q796927L888337N801954j3613049
9966i762244J3219035k760358K696997p470621M650632N772679o799879K271368
9958A817609k951754P201500l567010p823922J278060M041983J177308k145660
9950i71886K062643J25319m523401L992636J111935n364782M806223p386113
9942f147426L822849m513783M546907o780845J563189P904590l766429N392691
9934B021743l236392k329260N479760m245838j43987Q156947m724829R581611
9926A0559755o019000r804413L350763K675588l7752N648305q832195j341909
9918c800858M601879m98156j091827P224264j3673735P946046n762075O535673
9910A481211p890010K027786q23163J0730880p698279k440915N224912P50800
9902A363222l653731K353509k530100k788516N926717p0609M672796q271764
9894b998476M732785M246608l328156q37291r066543J4180551p168176J521788
9886A283090m426633Q343353m407545m169665P235404n159737k407879O395950
9878B686338M464825n847747n745088M666332k361566P230604j3831737J5617878
9870F879839O65353l653141R79905o304617N657130p307793m793151N574179
9862b302296N50190K833229p080885P325092k529797L205854n787407K473844
9854a312176k643410K694724m460588J512999P035876j92526l73987L436709
9846E697621l217908o133754K714169K651127j25813J402189j4385822J5459885
9838D061694m478809l407528O933737o521654L493290o56150K67236J94280j1955
9829a25859K03035j091739J632047j572145M400157j1268214N082782J337295
9821a402641N819311m462609k15904J482849j795354m904404N358941L415060
9813C295249j5777464J1194027N046788j0488878M807176Q109023J28926j116495
9805E198352k625550q987952P027488l686108J764698P552572P093749J1797284
9797B5134533l265916J3929624q89969j2337908o772253r974432K358202j6512610
9789h330729J6184684r935138P463686j0657929R943267n385830J958843K65915
9781A506769m249311K524013p77615j874268N075365J861094m598575o648797
9773g181325P297697k332871L183734k406132J258308M81336P415014j1025679
9765c309918N246273m888263Q72056J168339o06370l870697r466195J5286594
9757D31819L326579j941204K672238l174310l349691O30868L693859Q56294J0205872
9748A3352324j2027388m575370j562158Q71403J335536R123974j0602449Q306184
9740D222056p438937M233411j0593967J0260677n746414O955652q410564N938277
9732e79809L181568n071824k888512N493828l530881O403568L509408j0022042
9724c504696K871064R177710j0195021j186917N183162l535755L869484o552974
9716c873943O722954N42078p180383K04995J077820O970770n937693L306538
9708A833136k3450n179558P976244j1958071Q355925p051755R833577p273119
9700c487071N899768j148900r434057p662630K4675478n729534o141776p748367
9692a0777089R462202p11m056314L213126M354048j94184k421873R312172l712776
9683E178601L87592p109194o43776j388286n949932P896858K133429n89743m298339
9674d382790K525897P960487o695416k730829R068445q414117m937269K138472
9666e467120Q726564P229957k90557j1257013m686678P628201n230240O962732
9658C615846o411947M006382j155038k534203N399724o584962J306052k625045
9650d983191J0667426n239658m410523M790493l797163O439436l855754l907298
9642d296232R061580N724756q457435m978185K36405P155753p405520m252765
9634g211643R321374q50669j0081898Q079887l64074L911105k218674k319696
9626a734288r846035J3096951q75912o02262O8757J584261M758271p065437
9618f15694m019432O01720l844090J6334235m309081j1548562J1702553N183748
9610I485397q498645p241286P035632O290079q906287Q41339R88848j425818
9602a430741M20930l218999P962274j0042099O927389l100003n45322r6474n650640
9593h773685J6912497j7781240P981253j292175N68880o199936R287096N34241
9585A236931m638750J349110M630015m986013k550882K577877N171143n952858
9577c163427L131333J2187490p866689k271164n59534m003574J2761504j4063442
9569c847503O179333q097824J0010809m707555J215920j837590j479695n943158
9561h507263K036682J836236M548193K017716r954617N532246K736966L646073
9553C892232J0962308j3422445K258505l651169O46360l07861l352266k997821
9545e972157N956907p882935Q938303m790072O498366q018020M334924P111870
9537F177186p541528J802296o244683M695089J995648r833695O357574J254051
9529a338062M665317o76240l807391L120882j0840934Q433229r17144k710258
9521d070601P49294P021326k27681J551985m365359J281079N483108k712177
9513D710974o938432J384452O065500q327626j849359P65940J363493J53075
9505b671983K290270n547641q8353J962673R072578n202861K186557m365115
9497b363875j302388L935649J531033q66803k505264O390385m481209N41643
9489H79171J147383p104561J0520088l728427J932226p483635j41709N777842
9481A798378l431128n176090K191170N224466o463919N244910L627634r221875
9473f206454m94777O101770m32562j750818K037785L556990q906379M44063M797851
9464h52531j1357438R324827o01237J384488j027619Q219118m12590n411947
9456g34929K045815n7661o085046n04877l64576K742190k364840P171880N21341
9447B369297q589589R482591o356666O219751j1105732J0939291J708241r802826
9439e135642O283392L91558k880122k262845P504092n629480k636056n4329M002581
9430d16851N570283j28821j104762j2002522P656191j41427J444947O404741
9422G281779o114572K651259K30575q974913O592368m567176K570329J04896
9414b25455J575588J455212j619319n266567O14016N8250J924454j2575R01424
9405e94972J173666j360128O508382o849320j208880K375365n31141O4280k359728
9396b782476K008245N397642K771762p962786K670457m424857r3230M149471
9388A734228M480616j1638844O617051r087394M960101l7006M779573p717918
9380e909593R759564j260955l856362l582057P083347n436621J4474175j0732308
9372E39190K302451j2389245K813632J475517J1535713p896682r07912J446870
9364a080466P95226L179411o229078L574555k78336K963889O94940p101142
9356c481001J204209N005476k610824m264150J0804352q998888J0058821j7552731
9348i834736K909341O345657k059960P074020p7770j1670629R136816K231441
9340D054180J964289l967413j62203M148024k171890J72283l106737r56522o050513
9331f076502J0464436m771477O629406j0561335M752955l075219O272271J024702
9323D659237q173400j787006O144333l885140M742369j126191O2449m51406o891796
9314f706551M368096P535267j6062888Q344628m793205N429078N205576M409157
9306G729158j0509482N437466k107596q07687l905721L140390k180827l048521
9298f252820O829389o181090J856430M899037m191417N166762n041739J934246
9290i81202K643213M125787l726407K665232n714160L607113k505996J164615
9282A278195k315169l80184K897350l964473K166394J885836O53992K550934
9274D772875p151934r43198J481554l621054M240744Q666806j1898043K062187
9266b390063q39912r71568N300527o905407L462301J2009578r372075r531828
9258i238447O962524L319407o458215Q790840l260088o440622K479723M435270
9250E90392j863350n017115P522846n417520l68998P824715q913619m220415
9242i863064N619469N222077J047219l734320q195989J6234131p442866j020985
9234b134328n957687O400374j554251K226094L508348o094560J400658M85856
9226a719496L608743o719611M854475m77046L14363M101742j0883874L671095
9218c249609L42829L827852p659361J603763L896350L648348O631580q064213
9210I77539M711331o010774J975541n854190N098078j901545o923578R673064
9202A745466k32871m075773J234061L46511j316943Q85267l010262J930869
9194b493675J187391m236973P689313Q476114j5466262Q920157j981723J685463
9186C779805j1729381K502469J8732900r941032k203498K804604m589289R23017
9178B79595m022007K400335K215341k442161L497410l838413j524170j516586
9170d950656M851541m46772m768834N032657L004856p737526L648286o451066
9162g817514K769644Q859357l746530L03641L349944r235776L434306J955847
9154a27081J406324m497043L698060M794132N63605o237751J367308n005292
9146d037738n408510L112242J1613316l296963J365603J212277o316817L501395
9138A744805k035874n992028K135349L353178M304904k848552J823206K617741
9130E102729p438424O603770m089691K278187J288906m301085K162927k910750
9122a303431k393700j461257N514298o183921L691774J804385n389171J6692341
9114A0971318j3071867L074228M997979r117059l627737R478729N653892o079906
9106B279577p07766M509417j605186q139599l2653J404211p089425P430608
9098a950816k551024P209328M200027n885333J450464l885819Q747117j3145953
9090e812009O775995n864912M942477N941093j2620292Q282630k140593q794356
9082i289967J0314249m264981N275047L684672l503733n801348K270014o16434
9074a932481K628565k574593P012237p257600J2857417j0739442j2023748
9067a2029645P773022L980070K078218K305916K239910q321298O021357o123316
9059b075766N579093j232547J73914k213287O441043k957896K14210j848875
9051B079889n968953k17289O455697R84439o206773m5127j988676K398154O238003
9042C729364l309262K672818p362811M392935m133314o01032O957818j008111
9034A338405K000807n397347l052455P948129p327199m152825J1108068m293494
9026a827911J73648p092817l077376J1337915N40796n784800O921364O22305
9018A813124j554495l76235J65060n561387J1009966m484224R81403L492159
9010E485371m112231q028769J0037276r252191O557471K051153j270797k247458
9002g80175m78509m498203k940258O103052L176338K841501j543682L285874
8994E165938j0924299l212960J2790307P596114j0769421M414522K905186p968674
8986c287p939128P786673j332225M130175m839506j328665j569778k22124J3082728
8977G764863m633506M322982j5227474P602791j131767j32283k101370K160516
8969a375248k084878Q057981q178567Q571148j0415350L946131q905561Q54885
8961i529459J3975105l845817Q375757o057087J798133q163753N006382m921514
8953c362253M78813M4450N728727j764330j963014M950973j0111177L865068
8945b132743k446852N829632m975314O455743p053835j25233O901743o421201
8937c968060L336702L40054n066262J0611707j1154727M32331J0845951l41257
8929E036439l313417o600231L772587L883719p490661M235430n02148k082369
8921c060651P978878p142962K673015M607118k572089o938999n55643K297210
8913b714123N409476o432779M208673m075162j91376O492636n372379p79153
8905c454187P961132j1909426K537500M004269J761968K00801n052738O675587
8897B724906n272693k229139P383347j247177L259637j3530328J2667137o325685
8889b569995O951798j0757446M915734l086732K394598K649254L722967l959796
8881B60382k45042R7605N661993j390319o721491l530760J293000M366391N962558
8872E754317q972152N616953m542387J1193611j1086119l073530P189912L535332
8864E615937q631597L522126N834758r038500L808982J574386N221957o249025
8856A659024q145952P764842k385606k614295L331941K78814L825709n985308
8848b270831N402143m338316n720205K279018P896264L08365m986996j402164
8840b832722J126757P802820q770130P307442j945268o997364N000411j973092
8832a281146Q122980j5072535J4291709r030773L579818L542789l097527j0476606
8824i421291Q083162n399653M377698k228962K550191k654653N738265j473693
8816d28936N218778j754450l997350L699385o269280O68340m70340L14115J524986
8807a494752M525945j140605m631281k185252P156100r192019J2737350o67599
8799E107887n230348L502312K206215q757045p64088N528881n992888N164420
8791G65346q058966K843393J812399L378340k700092J752787J731514m459724
8783b935003K210990M97139L952013j0837350M605677m329076M365716O975127
8775D505233O0843j464693j458411O79369m206737K202719M873698j5125j1646222
8766f469326K544057J813399Q57078l783626L939152L834818m891018J0884765
8758H729299j0038313O559796l910470k38316L309249k87426o350977K718344
8750D91186M362849m527736l541898L155258k023544L234531O827043n021283
8742B956406n41807l324868l826342R202044j016858R21292o245086L142220
8734A267001m457124N323090m355954j242201J697344N863203k541333k870386
8726a316360l121595M532045r541096J1121752m713948L332602j212527K565596
8718A646469m381486M754464o829566M068891N453121p092756j239606M668663
8710A048194J16845K592542L205493q243825N229486q533633J0405381j1024870
8702e204387J1167058r320820R866670j0333970L866467j392234R894876n330815
8694C212845M229353n973040n535808J4103720j4551714O044712o06147R50183
8686A874104k149671J80491m087379J960823m24192K149234M329669m165434
8678c32355l045038k059836M368598N289039p449892O375479n506775Q28938
8670a531842O826185r752699K396202m244341L478427Q388769k309307r717134
8662f465740J01882J2013967j1138375N329815j882853l30643K614442O981381
8654G223876j514890q791682p22308j192646O658280m287557q150581J3630202
8646B852694J437860p833816J0666197q586066R692232n425690o725245M584897
8638F63063n656481J0089162p155327K842683l192399k128212M836388L176009
8630C474886J491212q905200M71520J1342888n590818p28758m368734Q467281
8622E654277J99206k949954j770047O084729k290848j384086p496081M438323
8614D85519L261423k730451R68831j542883j562215M865039k096111k0659n651940
8605d023447J2098213j0190586m002785j113809O20072P949579k742134N331905
8597C927008j997524n313500k000817N774413P878588o927630L73586m258396
8589b544272J379712K909038O248820o999600M969468j391679n931600L130721
8581A770608k996456L220092r661425Q972242L511640l091366L296487o174682
8573a152860R702754j3156443L06142Q143203n568154L715999q276836M15656
8565e870539O099390M422505n35674k571194j1333206J3597081r231248L586164
8557a836721K563520k91302J458233N03614o948243K550979R033541p771819
8549g38198L913230j038758L567228o233231N895710p498807M387714M454930
8541F709818p449156l715033O151292J17785m033154N769070N619432j4300489
8533e130435L891809M806417l276529r58299K005092j016811m401697N604141
8525A523688l020023J941474n280799r34422K642790L882658P03842P90005P088084
8516I337297j0059192K386901L857675o362830K624965p77497L57762R11591
8508B276672l697187M058425l274490K864323M739647j0250424J056391j769715
8500c996358M630974l649697J531506M338392j14876l163373l20161p38331N614904
8491D132980N11111m331602o334183L83298J041864O590896m456630k52562L234966
8482E20138J663703L845108p165215N063064n494108L286454j526091l660985
8474c467932M816017L039157K929162k076628L635836n522293j201554Q168143
8466A0319908n776719O623560j4657815J1159411j4785633J5370875k659059
8459E594528M120661P606582q699498m653514R284239k85152J7170O368984
8451A9354000K335456n688549M224768M101374R728726J2003152J5592366
8444F1651293K7254683K6746241M2100319M0994595L8998851J8878561j3536440
8437B43088103m9943260m1392213m9091874k7599140j6365986j7398374j1121289
8430C0175967P4848j2124400k237447J85031p33639j722896o902181k388172
8422D327111M633311P0095o334069N685245J090497p398442N454365q160219
8414f32106J0069678m276357P62890q298536q1180P256038m709654J521333
8406A612106J009063J470930m937869O61105N229612m302894M319112K050550
8398G111715q206368J201528q366744R667134J42400K395727q435558P570538
8390C080372m792538M02902M314177j0119473J6611473j2855569J4430980
8383A1072324j4861279R37223l372191R025952L737218N99009n517429j0138286
8375h517459Q394554M84062K657465n072003J366466j227369k565152J417144
8367c062292N65633j068999R095877O88973o428313L720458l966610j654075
8359b109348O997325n173526j526927L430608n667068R746766l890579l607153
8351a799902P363837o480623j788357l016522m904737J1616284q9504k921866
8343b021390Q672360k67765q457151o124429J0781657k199604k295880n66435
8335b478637R925260q017232J913378q702572J1128312r323923k777635J4115980
8327E782931p48623m511896n317711N689941o91998O228123p41077q177008
8319b487318M477803l615727K743506L103914p379375R058936j3438507N322244
8311b214524k437888J2802308j3640732M799660k412541M767955J49713L081248
8303D895199m042774L14069l004721J1569752q983825j118516N332849j0562522
8295e600489J1743483j3725104P462372M374631k459545l591755m674543P710474
8287A239524o630558O468490o005371K756855n406084Q4704P448162j500917
8279a545195K37674l913209O107465k165580l655496L265602P933470l437788
8271B826943j0253338R304987l916407j146406N956857j34713J475763j0031695
8263e918009J6147505l692580j210828n617390M626206Q8461o801412N325098
8255B947051j0908009J1898962j0042828O886553P602693j3526686O040249
8248H97985l514351Q92558J2560550j79448j0825112P774655r735525J4636813
8240A2508125r459084m264222j278657N678780l854486M788008K846148o651126
8232C13486j943297P042335l778550j394133m222917O100149k198875L080853
8224B999051K577674k371349O399076m942240m367223P140517m338916o411276
8216c314686J1081027m602620O795301k171510L787041l870183J809828J90561
8208I704759n777380K128945Q428903o750189M878185n586025L030811N169075
8200A5227084N18798j668992J1893691Q86754M082705K731519L387165J2974570
8192E0033294O890538N724085m877343J0423106L914975P090109J6959865
8185I6158629K5177619L2982610K7976124L0437606R311532k4941947l8833744
8178A58268429l1936037m8163550j4539848j9583353l856038j8629623J735199
8171B3295179n231982o538233N065638o151912K39821J656549r734974Q015212
8163A0615298M931749o367072p211533P86373O347589k53607m558128n78883
8155C711786O47091o036444P89437L715839J827206o920322K297616m888652
8147d856443P127052L525094q898452o71150K358270M579806l248894K623536
8139B538819K041291p86732m767253P595333j5275916J4239619J530726k293947
8131D821940p60005j0530194Q251250L885109l924146j3779086Q850428M880073
8123A695369p706114K605025J858080K371543j557245n516005P933168K023431
8115C707252k194354M89726M175798j4729784O742935m323605J0815931j985055
8107B698844l295182k751758r173859J6695477k065878K237622m006136k826060
8099b486930j494915M281070q95212M853898P0933j4830945Q675829k874897
8091d701169M383486k05423N534089m057751l187686j936914J6434068j4924992
8083b662292J4852969o932386p274669J0311207r833311M17941L015334k561891
8075f67098m184148N346638l11457J018081p314211N832301L031785l866459
8067a114568K388373j545171L087754m210533r03864K582628J002784K524300
8059C811703l769526L892059j0156911J4056650j1061552N857781L56906R77038
8051C964148k340664j64283m953392N815009J3700368j2681967N377235n647059
8043C069395M499299j0361712P789818o117403O689176n298659n16361O049223
8035E802776k588897j183645m43815m730980J108911Q599195j620810l332599
8027A610136N702562k330857k488022M28868L986357k358016m032993l496715
8019b978680J189770J1129868o830114l376607N336574j597242P113044l639554
8011F347059M380447p818798R183673o956212J752335k652844j719009l635040
8003a118389O159451L06861N219131O803389o908504n87291N728905m807256
7995A0796297Q90972J1124598n294025J0180137P913125J3114410J3033614
7988F1759128K0852189L0533937L2718141L5532085K4908176L3179643P238193
7981B46721492k4119652l0654749l8360893m9431074l0382199j9035463k1163975
7974C3573487q525338L510537j2777868L020637j953083q313155L963970K679785
7966A5178972l322067L869690J2054403k795928L177180j2657489J92188j447935
7958A4249014n944226j67862k156535p476254P645731J155761j426150n565212
7950C14267L447161n523196O308298m319732P190951r93469j0064678q04778
7942d445176P690247L769911n779761k350816O121252o705570K922693N353859
7934F576639o560279o016717J4655220q258733O385331o598777P799779r338973
7926a356510J767944M365579J37165j395258N23297n706312P935332l147856
7918C123381O68791k551828q509177J0971583K886665j3530349R307386o89058
7910A677394P35832J2326536o483683m215291j2410510J1232468o147957J3082006
7902I796795j2840694k266944K376035j098356L963844K675683n296707j294533
7894c984877k236374J1586161n629481K002695L09387L938356K255691n165563
7886C075995J3437528j6688651K494919L37088n424712P883059r495496M865067
7878D84797O335059m203694O071940K416231p410250p670545L847448J820546
7870A691532L341094N356220l392103l331440R56740j987655j725805j568349
7862f59766N89407j61947M903063n92309J63537m66135L112980p170115N402504
7853E121219o720625L251574J378544o981420J1130580o809008j588734Q081816
7845F863946p258860l478885N392972L036694J963929l694498L266987K428653
7837H520938M3414J93935J241669q872672J1864473p216627P896940n699657
7829G972413o327583Q343238M06810N462414j793451K938891N676346l004924
7821A9674154M10698N818414p063173R643926M87914J2381817Q178459J2310107
7813F1842316J7596744J6145024K9066037L5680299L5082444L9945700R633992
7806B44992556J8738916k2075707k9294151m2203916m5554517l3727883j6580501
7799G4294797k045557p498481l041336J8184875R732087K1612823K8326171
7792A39565379M6837808L3394325J9744919J3038187j6145487k8536387n0307885
7785A57590859m7312637k9475813j7574726n335152j5626293k612718r253531
7778C0399989L404607o111199q089548l884007N029462J344958j1700780J312309
7770A1705791l695107j64183k86592N295277k899625O533864j2899054J1920116
7762A5510487m069859m91250n422033K287784L344989q656667J1747629l121068
7754A1130012m742504K17959L663230L875404M179100K650984k638521L885427
7746B2221091M283534q330869P753992J5379987N410104K1588816J8257066
7739H6563721L6193173M5679152P0937209L5705775K1115504m0639154p0167486
7732A85387894m8915226m0545056l0202779j0760951j5418620l912091j3012469
7725B2620702j7135M939153j4584419p43481j412239K981334L061412o520113
7717A0325214O00350l686966k089417N814985k947954j827292r53344O735133
7709A1970709q290122M098035j06633n616253K475847j304403k295180N385848
7701F317848j271126l974127N124520L598963n371088j415298Q436418j1407823
7693C8287L047603j214891M921159o757540J0108508m369829p007543L060884
7685A826638J955576L404584L366281k622540o854353J3899909p939722j618852
7677E417521O991467L143525j2749542N995264l80064P422694p706880O451167
7669A4585152J328301J508738O346244K026833j382698P79604k094385M443677
7661B7541466N415132P370118Q380648J7742888K2605050J9930926L7484802
7654A46471030M3153086L6793467K7410227J7272638l2686327m8177736m9409455
7647A40826930l2894509l3534809j3063890j5650660p593537q243056N124020
7640C4970489j0605615K843412p185659J2517030n135394L187533j170166Q507141
7632C7928771L008729K2608263J3534720L7362843M8900743O6649820O4643502
7625B94637391J3281055l7946084p2952506m2868581k5894298j7143200k1153316
7618H9960461k5993214j1244255j3094872o081247o419159L288050q542088
7611B1873676k007625n890387j957332m07782n484718J727921L646904k361885
7603I138772l582381Q371315j8575378O839245P974321l377461P77437L894514
7595A1460384k599169o666074P198873n767378j29486J781432n881698Q850125
7587H247009l013877Q541776o526744q63545k943845j320301P680093M793212
7579A4593778r578158J0796445m555490o151362J526020p017286M307828J337336
7571E259111O937883O07580p51489M63924M663623K383080j177827o145246
7563A2240639M445541K317941j54834O114407m39244O788598M744913K8688035
7555F4745996J1372784K0999620L5099536M7946060O0728447K9900168K4228648
7548B95021259m2055081o2327357n6234218l6863268j7287188k7407268P916693
7541F0763572j7550315P77045m931096r78103J1634658O259579J9086883R798249
7533H4860472M293375J6183952k240765L3585629K9640350L1871050L8439350
7526B36633413L714449m5489603n6232396l6408585l1512487k3513025n389263
7519D1802503o064755p140824p156358N473137r555924m56175j937245n752824
7511I211535N108988j066563j3129718J0381206J86018q969371L113251r17581
7503C917765M164897N562411r744259J833196N776840q585494K794252K120024
7495G839632k011797n149672J532670R46799L348877n600452k517973M653222
7487C041306R03459k889037K211417j471609L189651j0495707J0801338m64838
7479D825980p739527p7488K819631n350293M982271P41828j234293J64074P69307
7470i8510O563865m997154k480570l958464J970134J0821510l542839Q347258
7462A2625230j4935780o782285P195601l576316O200187j845846Q87305n032893
7454e264797J0246902j174383l463641j369862J929241m028752Q259691p555661
7446b421262N276415p85569j96448M370702p943442N946898l334755M396063
7438E308602k396222r360998Q591036j297602J826174m846906N39310N948415
7430D311809m68751p818538J5173698j1969552j542976J0172990q347706K290427
7422A801401J548989J096027n200088O562833n437811j949020j102619m207947
7414f888235Q952515o69162j943133R405203q320292k598276L248177M415769
7406E602566j2416997P251069o470030J1431603k352944l418496P703687q683439
7398a352981L869019K986146n607398m93339O205464p518329L610438p478123
7390e779103N946805P341772l974680l569043n303942M24596K700787K771853
7382E59045N165310o318035K54770N399492o664130K781224J378831L983060
7374F539567j4251955R574486n223784M623921j519623R829767n215751m436490
7366g9862J12992L52616j564416j789922l761989M016304l961343J1084481
7358D408861l515967j028746j083701r076003M705083L180421k296242N117323
7350D11029J055014k616128r597857M432379L043805k250855J314479O525085
7342B316951K173917m925376L97297K30622J122983n146283p201926J0723845
7334c07970j162091M954593m582339j936003J602129n221736P682329O134910
7326G163822o533449l609170j141018P103545n140971O415547n62824k110281
7318A585201o610037j11261O594355l250630J041853K712149j659404J803110
7310B105336O213661j2439760J353718k605387J0180601p046716j824133J1256604
7302G193924R30131o700325j47677n586880N679319l700681N054472r128737
7294f406454J2058276j0003720K321740J1178351n277887n984978M098333m155257
7286b171596l354687J0752913o361345l853477L50848N419641o490230L333400
7278b374533P551413q440943P680440j2038876Q574566o810378k677038M032544
7270d502805O822121j443785l164677L651857Q00045q516620O901845Q542953
7262I090934q809756j519549L167316l793767R891012j1952141O346687J812942
7254D233678k723246l174984j010926M458333o066222p88884L22933N61512n77250
7245d765056J348524K477418m601190R398413k132763k395457o45310J162593
7237a52828M271063q786838j561588P34656L970307J620602k999704Q377343
7229E473013o404780M777138p532200K566324l257192Q432719q922177O333731
7221A466576n541306N567471m397700N987768o495089L805928m442090L949300
7213i9142l139173L586418j177203N158763j2977756J0979097k242893k139981
7205b051870j166764o468692R673157J435409q992446K876027Q010205m681255
7197a366229m669685K728535J403003N30374J3883L81870M632504L97879o200832
7188b148698J068457M198886n562886M931450p050679O183775p02923n664734
7180d747352J1369104j2471562K748423K941870j903883k89947k340295N661015
7172I67373M19199o789405O83249k624916Q113779q513493J5986951j625988
7164F616749j3564521Q687482l30786o488354N802829k99358K117304j671740
7156H69605M213102p970488O066052M016398o333350l37615l60646J817454
7148A980512P73756l782196j930570M70937N245292k288311m761421P408728
7140C116727r446767O616459l880849K712773r699105N188418K296269J0088434
7132F992359j2893377O069476m28849l769728N319989q136698P660788m16017
7124C97943k8764r84544M119484j619158J680836P45459k289569p074243J1704123
7115F651567j4178648N303881J734954k086953O568864l600685R353922j1264146
7107a517244j754372N906770l221355R08016J099811M029490j0875588M296585
7099a127887K472593k288623r30359M234681m536434R553211q845393n566476
7091g034687N173452j893981J634457j054954M82302L976848j225476n502569
7083e444608J8034366j1302465k408348k227094o748072J8976293l490835o376816
7075i87579K259372l306108N145943J128868m491911J96681q435737j962047
7067a0452518J3098049O79139j0699474J2757828o732530o920972J1829121
7060C558643k320273J192472k539703L697899m281297j052023j782188M085783
7052E59313r09142K169113k754849N327751j0901534J3086196l455367r485917
7044f364436O940624j587322n458271Q510075k998695M499164l295363m894291
7036d648515j807662L468497N740117l714279j388363n300236J0878115j246736
7028A980938m145104j426144O055521K073700p952407L367375M684159k619323
7020B018715J161064o423206P387737q368730N3944R792361m003676o070293
7012d452084P651002m747051K066330r840534J2130228r736610M852072l490952
7004e567599K032093J097824J360281q429957J2813401L579451j0407663K286735
6996a235434l748262N976361O92218j492447l157814O49017M155778r837730
6988g998313L1743J3996376m213931k134340L696952r594997J0633616j2543179
6980h126073J0331034k590653k088716L227052o568243J697539N937534j1355878
6972i536404R353751O844199n364241N89105j809680j203590m484748J0897286
6964E285678o814821N518834j1754767J3410524l635236o352516L78195J665344
6956b298765K383099J202626k956782O204479k590298M094503L08807j613504
6948D734165K923708j1539811M499366o885878L556646M396247N18756L882134
6940F085333j1709453J1725522j3375586P31343R623893q406974N448620N847664
6932E970362l632838r43189o521932J887831N356750o274260K039379M127059
6924B009162p012874L027376M489784j0359436J0634842m46077n006526R62916
6916a700833L029663m345579n382L322757J789613N385252j2355997J1728098
6908F847592p150537l968930O589439q28496m500208J399285l305179M163396
6900g53638M010730l077953m147519o93994J879932M373168o820003L503243
6892a726034J904784K063544m64412J428776J844142k692052n495710K550466
6884e86496k011028m682853P598147r020923K899682P029818n351436O606532
6876B481443k796539r37230J556815l644587j307310M645688j774204K018392
6868B42468M477854N46610k783248J476575o40365J074338n574444j226756
6860b406968r51821O470846K690241r170121K085216M74541l836927m02890K689002
6851b358881N297094m780001O777082j0603020Q020494n445664j524657P625394
6843C007841l150656m096979r298642J0386991N381443k689595l364534J784704
6835b039427M874060K202162k477345m661725q58180K446035K748482n231370
6827b997308j986117K807717j091733N211084j103813J716685m591361J26037
6819a908809N075896k448632l114651j797460P22525k448228K224724O951809
6811C257174n432947j382569J509247O888604L960144j6368280M873836P76977
6803a917814n74404j041667K256356Q686687q365129N851793j0843796M681022
6795a266952N537430k058244k971812q3548Q63467L331292p526637P761383
6787C586379P634035j2595704k182478O084601l583286k796444m21643M148647
6779a25893l10801k95420j858282N829259l695507K112882L911677p155202
6771a587287N943187J961554p437897O1521j93662n291026J0508881K36365n370960
6762a169324O092805m395916l152309N539869r91093n232188P576774n639923
6754a371305l102502R580915n165161N224744m281560J673602n466398j636023
6746d543688L458538J81K622407o125515l265852M203200L390779l217774L87050
6737c090674L579697p224373P011093N657273Q322526L592194m225968J729648
6729A5351416o520315r36330m690711j78704m168790L166163j050264p165885
6721f193420O709782l367148m59442k779928M130941M00705N81313N697634
6713D720437m454164o902516M881562N473821l134664N253748j3046370Q339458
6705A131312r43357l013641L849734K871071n569146P161578m77874j5863887
6697a0854210Q811680J0335089j0284610N689616n809843J227475K944946k04473
6689A855670j371659m04392M697990n042121P04479O664318p096581j730680
6681a722976K26253k128921K026701O016876l911179k770802M4210n75010O095624
6672C300776n689474P361865m953245k78289k511635P433711q759080N612952
6664A517581j378402P57686O68190J862559J5008816R57981k754714r522988
6656G116709p044215l316690J905255O176405j0823696O398584k108880O489676
6648D793148q388632Q656084n199613J020921r181485J2301794L494893k979813
6640D517297r039451P626951N62399q698942j371612P475053J959765n708454
6632b676994K72891M654537p570258Q126147l880532P17164j763211J483432
6624f36824O574638k1778175J9928980q033804K901337M686291l776026n47700
6616f81283K869649K636013L252244j1750568O448672o9672l926788m716292
6608e938025J25722O210694M609106l143735K51565J991919k774897L386350
6600D718699L015046j1578968L473998j788618K477600k628203l403470J151928
6592d561988K287278M863000l819758R95537m071956K106593O48861o4538K197961
6583E80990J235287J76026Q08177l173744Q55116l763626L802221k493001J683188
6574b89366l910512L410401o734065P369768K931252l260127M931939j1287759
6566f838469N315770M452377n327983M467454l839021R04282k145682M018417
6558A007145j2514842P513649J992314m698682L216949O976065j671729m247866
6550b426997R706063o068263M241819m456556o5098j143363K365871m958426
6542b804950m70020J658176m957703J0739782m558772n385598R261955o589740
6534c106870L829277j107037M800591j3883507L869644K356633Q90289M533069
6526B182089k741448O723147r136141L844651L040997p486316R755150k10399
6518E971730q342251L047721o028679N890717p47258o648563P546239q29402
6510a39746l569013n423375O609521m940456L705771J98759m97798M151630
6502I5293L438016r546555O014539p946478R514471J636343j172320p972846
6494e939537J0836614k815509L765940n280003J26414j042801o971677K463506
6486d857053J445404l443080Q206123k708182M901004J751750m719554k849571
6478b273159k332438O194861O052366n673238m341520M469190n044750M879391
6470A930703r27998k94062J667908K903813p939518M154792K817065l381870
6462I30833M954068N774m392331k008928o996978Q389135n682533J2484280
6454G683320j0296875q98588L184266n606804M17816N765603J327369J513k2690
6445A554930M093194j1549662O421004L239423K301448q828678O774597j0718734
6437f712478l81894R553371k043001p25645R934705j1923476Q175622j365283
6429D511921j291070p934999K490771l520332L894670M14806M075249p647394
6421e006378O295133J301290R01358p042923R663208m542270p924117J3848187
6413G493488j3280725N061040J175503n470792O012743j805181L929726o978033
6405c862231q903708O706010R491614k739436J0935817j1170589L072052o804706
6397c275177Q605746j033376n488562L413447o43570n525832M109281m564668
6389d402711K783697Q629953o933362J37300N505158q827279N912017j639903
6381A164870j734293R871676j0984846R604861k988684j0413164r63047O075156
6373c67471Q126724q304558q453712R605126j647935L577723R29192n867755
6365b402666L148969l385668j847358J0222072q949924L085326j081047N386352
6357D176056r567467O190851O576978m211393l813458M244092k253828J060373
6349B402204p491631R827797p338394M867321J591196m50941r351376R502031
6341C558207q80749M648002J242414L088487j305846n179655q780838R38278
6333b671700N778240l348376p28443M462186k094804M642897P183686j3897880
6325f74194m889996O04569O343055l380515k03995l458212Q394131K106960
6317D841803j2951874J5297056k198370j1035150P688055J017701o504284K526741
6309a318322m537579P979855m932634Q371655j1549675J303857k766406Q149535
6301G00286L151760j015810n129418M208569K817332M404121j1289232P026916
6293D874524O919340k298029j5181028J0668005j819642l131575K296373J179873
6285C507841k703564L181323o904274O021915o044634J3813l379981N065775
6277a241786O229269m309841L985351j1339307P391735P753455k842842K94251
6269E920285l011878l355561J195001R348623j780359p156261l492437R470008
6261G137421j1009965O289346m78706K071216P93103N916983L164971Q854394
6253B2738763K087181J8423701M1073385O9330789Q4144267P1397820M3769240
6246C52965146r564164j06798138j57911300m2818342j7419085j1564180L343567
6239A0233504l276929l382697P541146r577787O994168L588404l115068O228073
6231A5232814J5772437J4497812J165999J2405821j0079635j5200363k2094374
6224A1700511R64406q232926k552749P305135r06784l682749o005108J0165451
6216H755187k196072N744931M10221m263455O506215M875917J780561Q409883
6208C0023388O0729J3836062J4199150R545731M4829674L6887342O0884561
6201B10266637N2517457J1791514m6255897p2740712l9061696m1588872j7536390
6194E7392041j0562117j0690356J462816N537989l877515J7311331j6362178
6187D0212011l924963j0348753q852668J481299q292108J10287j086643r405654
6179a07192L56027M816121j79889J812187O71454l128182j564935m328650O593472
6170D940413k921044L224395m83150m305657Q212746m562822K940087n651543
6162A393425Q063785j0988591O865689M840307j182560m76420j0046911J0140228
6154H608952q503363K735108p40580M052482K96769n154340m065190m96715P65839
6145b501038R153439n458126q710895Q928613o466850l19541K646123O953005
6137D224730l498809j307747J141423m019444P007078j326356k307383q23331
6129i09839L728787k0915320K3826137l784251J775527j027870L386848k935066
6121C144953q968449K310115J1753962k668249p222383O708198q45823m270391
6113e8067k468815J998923j01292P145074m434284k08372j302128j573843J086391
6104H3587m920162R4484M246580n087739P333354j507627o29363P04112p05662
6095c88436l375862K140086Q240516m076802n974587J117104L443234j685074
6087e59821m782586J432833j39860J525986k776353J0323914o687453P72760
6079h90580P908073p063076k428598m818225R826975m849018k870088L853100
6071a331437m346457M860503J078006K14876j399061K682148n020127J489269
6063a772280M570352q211073Q230756k342342M153335n467173K923427n172365
6055c087363M11423M236923m365234q936540J2444985N366971o689381j732589
6047b350805P68720K324677k996686j638361K630478J365378q638581J1198539
6039B663359q325374N264038M317458m341814q527765L753570L795600M851096
6031C450168j964098J384454l705682j169414O47567M513955J380237M444670
6023H981857n05124Q484912J272529L475342j3327357L913368j0719283K036341
6015C612585l676771J426241J238916l058417O447079L310002J168860q150570
6007B317925L580465o922869P365519n874267Q23446j590920K064725r65425
5999G98599p28338m583614N730056l077593K520746n364819L937614R325646
5991H558297j1670425P303263j0010235M349047J597647J777356m068983J932489
5983b31544O23981j725750P62579k502754O806986n631755J704117M250883
5975D056743J289601r971338N341771k705588l423066M323321p114007J2360532
5967D157969Q180606j4003841P313935n335120m078712K605146m63108N465891
5959C842766k606615K815359l106056k138899J208914n173362J3784325j0552276
5951a925844J912052L785363j1815334Q944466L043856q021026O251668R45596
5943C120797l579976K309176M860352o517086n763352J2391449m718249l789935
5935a686824M804694j939587J17707k004712J561766k809763m168919O178450
5927E2812J403459n779346L819480l140986P654304l992312k5444o125056M853634
5918a279455P769863q821279J7341K965728l915739l757128R664125p443137
5910d799681R475064l115368r054442J2192122j2122929Q434504r938833N384602
5902c544961R426779p677227M816430m389529K010062J560504l591629j31561
5894a521132L329954n114429N195111J491450l362773m160152P034572J273441
5886D166042j1397654K808149J2875584p344818O1944O372076k810279n551597
5878h20553j353673n163400N474563K385285k026531Q291538j5885542J3688168
5870D589855j0822020J3930527j4294210O028503n417787M699451J69732R933899
5862H817950m978505j839030j019329k538035N229828j824095o717562R933003
5854E064225m727777K730923o852010J4199634j1357477j218149J937312l372565
5846c595884L1034P472685n906755L70527M743133r590010P539383l618309
5838b554196j552084M612853k816401L035203j468829P292994j2441609O163465
5830B71396J276290o523101P772499J158043r529766L867489K270792l12415
5822B51227q106333R720257J917571O0228j1876699J3843013r924750L609820
5814e05666l262881Q440036p598585p17497J480118O52981j322953M133003
5806A298556m16124m73499m25698N001815n780749M473586j879027p891435
5798f092575M60749P444710J1005L9109J392391n642260K144195Q624854k736604
5789E645574L92740r1618j2556r134942P662662P40450j1042770O732931L15331
5780A207802n868386M299383R078773j4372256M51425J092517J288742N75738
5772b246262J448057l076493n707069O666033j543615J560355L661510m761899
5764c999383j864781J094778J568910o140206J4383605j2243337N666607L882827
5756B349020j403805m252728Q991521K140748q319240K153280N46819n652422
5748c446807J819789k670084J4448885q949678L752736p147859j388240N457669
5740A876411k008641J736915k757074M671298l106475j675602K989307K181070
5732C907209n624232O29860L766767p569450o43097k377779Q393251O642810
5724G125339j998835J902124o104785n871125Q517769n030274N156067m431860
5716g35580k820543R188912q675088n09084J35697O990458l767974R141156
5708H947954m636892n546703J1379452L432575L254573L383667p429517j8171609
5700e386500Q941079K157297p848207N467392J951008K06578o760854O909752
5692E637545j04713p373702L781128N096691r69352O96015j2638407J746965
5684d127830J061447R78495L298461k31442R92397L712724K537995j116349
5676G105898l123986j554628O639275p344579J2667974k761269J4050007K1202742
5668D6881434k76752J2531689n936454L2899807O8673610O4207424L3797375
5661B52778133j5024333j04654782p8323889k8338859p571570o337192q607727
5654C919781L144174r482695J3390628j0893673O696784m946966l686278O664380
5646D806135l225725p35225Q652039m439896o067831L115889o409370o56163
5638d960147P284834L15075k952146M758880k456701m96036M54593M6360l807740
5629a813028M282568j378848l233322P489113l84282j066286p552768M385705
5621G28852J0355379l704736j1093763j295406N433890O562970j3748650P022676
5613B61212M790170m711389R588154k528021M067342j3168857r55989N965084
5605C307706p039826J0283182k000034n834952m976726R160177p37521o779970
5597d617964R069407n291346o20132P055470m69539M655725r302130N296291
5589E775782K030541l162560k066486P748716p894678R21335m056880m756273
5581e460503N236717n479327P406556n144222M36632L865204j3021020J3112224
5573I52261K559711m695968P91172M644744J009158q022939O691721j967331
5565A962529O7915R198099q648921K960421R48726P727576q884470P18999L493098
5556I543972l187578J030732j871838j322903N198907k52944k65812M976907
5548A3849443k760193N753609O207750J730060K741672J6578488J4386739
5541E8487568N905036M517889P170478j058574J8103200L2599569M9254996
5534A74980162O8692858N4766573K140335n6583545q5519915o9941922k5650776
5527F2883770r589523k5512656O875336o024733j6836381k006356N867444j0571354
5519E085547K266191J53414o603935O537526o806107Q793501m460648O44932
5511E610421L837894j1106921l00484l222204L068235O721654L61820q558783
5503c588368L759097J0703840j2898054R888959M117508R48467M461083j0089041
5495G303491l330240j891584J4052932J7716718K3764P200706j5204976k8316697
5487b445886K530658J0477616n351249r623521Q137323K432472Q499958q174006
5479F483365K028149p648296O148891n428303P044406n597409R820038k771602
5471A0079239P187518k778964K3926819K6400206J4644710R393549l0109946
5464E8743131l6512567j1708125m353474j577665K836586J43944M66672k744661
5456E293841l041652r442142M760326M432519r97856P26335l883680J1856792
5448I704483k468824n270705n117670R836833k401549M812918l818156P49270
5440F026600j10165n679376j2866o466379Q188248l269462M819177N349571
5432H845348O2573j4337223M480199K011735q482894K845002M45130K083911
5424b046219L424000L732508Q57514j713433M85554r017496N635711J273878
5416B632017o819708P248656l232449N239757j759352o184004K571923K651572
5408B348412k261875R59551P151861l16864L285338P611350j3775594m873M736434
5399I733740r385078j739383l96376l580157O365230j645977K281992J480791
5391C114782l087121J154255L199724j636830J26393k260859K690761N121043
5383H422148m484872K470507O30922N445398Q091596j1620628j535058j850991
5375E569022l599688L784609K566449r748932M163177J003755k205721K272906
5367C805577J2278j92359J763941K545638p374456J133226k146240r65942M549537
5358C131200j865947l27184M603413q142208J490887j308008R669512q587556
5350a335891J3903648j3595491N041436j964010J491734l675521P079584K214222
5342I159711l261076k621162O037608o339722J359200K697858j451392Q309327
5334A3890352r974237J0591837j1100173R735206J597219L804504K704844L697935
5326B4947487p173640J7882008p640219J5131619R993784J5666585K2432755
5319I1240379L1434133L9465192N2399179N1876554K1988699j4526582o9209746
5312B04667808m6980197n0986534k9023090j8994009K822832J422197J0826815
5305G3755822j5102572j6919150j7475082r210621m327972O56971Q18563l872846
5297H323113r988804O897776l878140m414494L687964m08854K011240Q833709
5289A1063510j609726n135732k166435M729277M020224n06625j46479K043827
5281A2291841j1409871n22915J173287j036008O984757n949896k549871O62076
5273c56600p2907M445307p242344N669162Q53393l184681l672123P693771k834922
5264A298056l002119j901163k664395L897492J142509J212240m403359m92197
5256d912936N021817L561469L536548r172217k49381j480644O55874j543181
5248d582651K644325k011989L001478L53708K071143J126816k634131K261942
5240B230641j34988O186593p594837j520061J958701N153742o415915K623753
5232B487629l869146L702777p720631P175504R54379p375222O555547k26534
5224A684303R82381J980865k558545p889572R074974r638366J5234474j3274298
5216d403784L909595O436277k781700r277754R533869j039710p053092N225426
5208E49127L316081K593908n13294j9685536J5845142j3528823J5569023n6414
5200D089214l533129J901182o982031M852651r417370J6708809o359192q024583
5192f764449M426642M380159q410399L694502N292288m435647L799967k245905
5184b62842J021637j163100M27771l181042M200030o023884L148185O201241
5176D367996M131066p22329l359419L846403P265354r309945L51730n314255
5168A256601J043951l527020K668342L763023K832373Q05560j2008654l467365
5160f633189J0716292r450382Q814846M596406n680701L749809j8521840J4329725
5152A920966m95960p94923L627565N44776m289147o227200J1066049N00663j420752
5143D432037N2368O77563L047577P789729j1742484N827578p290858L91192K706720
5134E891422m845526J87283K310661j719346L194087m325439k668109L266067
5126A291100Q96831p146283P232342L625846q139855O206396K709424k498430
5118D177371n958723m39326L058942M027272l981896j795220l36148m824727
5110f072455M799523O318890k477068o412533M56703M285449k475901m44395
5102b021787J066583j283233j562735O112372j2358825Q506161j193360l346841
5094f081665J2404170p508872N283178k286410m159763K591771q09145L663175
5086C096439k983271M783237n385308M098601j80783k505312l464107p463002
5078a0003506R478105m095065M228857J308963n746408N474021l600012j427034
5070d382079N228811r42887K592082l159638M036916o033254k059663M502550
5062b17162n851491Q484421j743887L41842p161096R671127l569877K143442
5054B097319K39525p614632L251988J438818N08414j534031L659766K949315
5046D996482m182427K912152j821419J205032r581666N000131n764470Q567069
5038A330884m949118N222952m93646k551848J3542n828336N855180K203359
5030H02969l317775J1346095j3251178J0624012l103632m308365n743893J0896491
5022C944724m448000J502867N195726m021108K9305O199697k645894L103381
5014H860698l530752K44483P285244l104044m481598m318416Q713538j6019674
5006f350521J5837818j0089781Q689974k123189j752868j542181J438093O268651
4998A0375996j625286K192355K511518j3031637N512187L735957Q056045K926459
4990B0653594p102062j43600K490906J0549450K67155M422367R933392O989116
4982D8060318K2352569K9907812L0621607N2210820N0346593M2294598o16458
4975B75177859m1612703p3736520m1297206l6928519j9943147j8458991o165947
4968C7034826r265541j593999j0020619k943456M09426k282268n48359r415947
4960A374063J4028952p613037l422255j694952M340713j99710k253955o270436
4952a710617R332898l472261n463962j22518k27150O052803l971324j14498L405162
4943C708533N690846j2890374N986951N303933j2306538R995437K780781j3631937
4935e362368K066652L280036K933935n721236j587451M027732m761353O638233
4927A514180j036655L231462n077137p28859k21460N499425M436l507254p286192
4918g608054J2329678l240928l197090p221872P545567N288459l545188K319858
4910B670430R440j2872447J0901685L131838q35276j498770N942790j2216888
4902d767198j298476J93098P124604Q819452j334254r485681l798128J5049597
4894A0503014j3010362k625759Q334268n969410p93226O573391j1275889N748377
4886b515596M910847M207201K278462m237632m081466M494921l142026K564129
4878D478840k440300o686365Q647750l922662k061662J007143k946481M831778
4870I08041k113068j338707L670358m975531N156035k848974k29505K995112
4862A223761N573791n54973r405868Q796542r386602J3119937q628638K090861
4854B828811j0208919L719472m242890M856575R430751k829614r464533O293536
4846C83189m483013J178328P668245K059502Q97377j5513168J0942277j0235345
4838g102608Q846225m048504L058471J291539l1988p924808M575902L730103
4830B394332n670428j186614N200633O394035j2017672L438122K442633L866108
4822D861149r897173j134356J3599227o425894n511757j401390N560272J031571
4814F81649Q356723r408559j489179L60850m152861L790550k376670L897194
4806c40303l803099R614338q374095o13206K062383k625750J0084085o830958
4798h26605l982801N977571L837491m923102q036483m028017J6864087l884788
4790I97353K440104R45869r397869L956578L047689p80740J788647n585142
4782b587511p823697J7880017q724859n424801j668802K986208L217415l854827
4774f000857k80070O402090k168752M803219l202926l455722K958356P28637
4766b16025j47695L142814J24030p340882J295153l044510M312950K371884
4758D97719j080874J570919k23639q14728j1135759J4263806k355766p700485
4750f978807Q625985o293018p88557Q423836p040278J157928M170034j159778
4742A17345O655460q700057l347012J0701896N49240n853685r16901K804857
4734B011143j33082P297865j2900060J998466K982952m092851M385551k330391
4726g80407M955765q520592M394664l565879m15954k380924M311635Q048255
4718F046563p413737P22444L052198l750756k82764L590608n078809o521384
4710i635637J5853476j3082727P721394J555261p898887P043949l148495L530164
4702A938498l443615R201199o276077l879646K875876l714840O675470q203190
4694d826325Q86953k992367J4401021j1396719Q15980N842847o322337O471284
4686B880337q226737J1846354n982662n407843j936324O595216j664085J524022
4678c71722M164867k387779o615301l843630O186960R442401J801035q164988
4670B11843j005590l223861J253215m108579O730247K287787j3706428J6312699
4662D751333p781611J1373620j1462006m782609M463524K957057r46187k078055
4654c504934P515515l480656m48233m50720q115597J0060015j596860k516396
4646b537866J210502N86848n776804P617422m236947J075557l966905M099659
4638a928534j527329Q97923M489877m813439O260744p808394O009570k735089
4630a154671n558586N745434L501226k911653j421432J878337l43272l436032
4622c700649r020521J5914200j0554322N568161o497790J1462443k38156p817442
4614d884076O713451m404694J281576l526427l80812M201541j975374m392568
4606g367383J516824O13635J865156j60266N800774n208683K969037m559516
4598d530422P392744q413776P408088O08155N020940j0496263M07808k848816
4590e451542L548418K433469L318956n530603j792435j184920L235716J369587
4582e3354L193039j934311K778056j236105j513628m595335R182106k583360
4574C237108o578022m9933L749543l296419J391099J011303J4645142j6090321
4566a980500K510177K963717p162975M010270r062590L775920N275135M956421
4558E285575r594858O776619j828472J586584l063286l609970J2399556r411722
4550a459974k314168J0467973j0612846k54354L947331K703185J687586q917320
4542d752587M351733K818771n08962q959871q30727J1275780o159766N615883
4534B850254k728404J46456p445970L258361M568145m386386P576318j15812
4526C722962o231555k289797K762904m861903Q491251o796708P586358m127115
4518a743603K894027k932009K876315k610898L003175L428003q356627q95416
4510d337033P251565p508942N817155o168086R003531j0554650N346847J210787
4502F1174m481541M565577L886854j471889L40637k874855m578351K752689
4494a799705j976047J4116935j5626028Q380176l857929M495682M84821m816484
4486e98579k046873L258288Q70822n762615o819041L383924M398209M924652
4478A608787j819107k872674J919080j985115J223843R500524p141936p491140
4470g057738J1064520N21981j3927495M340530j5454J1891694o579145p878866
4462g639973J0092010L204866n391901Q062719m936922n958844L329242l009284
4454b248087R97728k327774k009254O512047j698251o634008J248870J1481664
4446E322935o741436l866988J2475783j152379r282300J157258J231645p091714
4438g947196M215258M832418K702776J750759m508472l693685J797140K710143
4430A859141j1418484O386636O911147l754664M0122k882462k06501J1076793
4422H011728j0068397j388365K682315k213007k829064J0212699j1287104
4415f879195M046476N906071K030320l652649k744830N827493q267124j018639
4407d752077j196192O687566o886371J0047881p291090J439788K873023L3824
4399I56352j705062n151948P933788n49618k256263J545174r761052P060284
4391a928345J623467L236670n34902o896757l063354N088307K898496m284979
4383c861397n386212J1189949m093388N772495q059042Q101962l525047M554494
4375D693814q338941l444192N315120q009610N676470J382199L684162k591132
4367a632110N787656n164585k297225O190843n63822j08882l20857l968667
4359b077649L089844K565331k940368K597383n514802J0793594q134669l636101
4351c257437N256914j312970n750862L854278p918687M290411N219188J95736
4343E76571K580792o828653P71839L051000O435391r726376Q282366l672018
4335A470912o626733m038250J1005923K055831q892209J3913458p876778J045951
4327B058105o064595M365570N321082P65657n426554J440482m56169q477970
4319f474392O882339j511808P61005L65238r06546k707429M913747n462101
4311d139947L277565N397741p557330o813190M797697R003162p312811P529193
4303D182080l995880l726392P042026k40226k454133J1086349r446783p861722
4295e414681R747178m189618q52198k506999l08672o94443M215117r490334
4287i494650P067053Q17752l00494K684059j01122K396980L311051l082948
4279C297681q617454Q918263K153047l013951P64758m020827K41387L603567
4271C326471n242493L580599o419929J407305k506645M742988k429155p541461
4263a1082320P762890P480718n392374J286520j699523K988011q7921N60250
4255A816251M727669j0712342J32211Q334467j1206155j833407R633401L471898
4247D363993m314019M109041o687093L824521J640089p828567J781783N197416
4239B087164K870841o721872L048197j956388L847357n454210O094614k671353
4231A144350K896202j2429475Q747113o53316q920356R369384l569468J763279
4223a652287P454795k279782k022126q252325J1509160m442513l180469N809910
4215B944363j160867m6852Q19234p031681J2205929j2005956J2864187j3300320
4207d711963j657195N307780N701859j232238p435630J017408n95701J124889
4199b480791K481122l598697k355583Q097296p669871M101043o32623m384046
4191f442150r60428R028473l284491j942397R786258k133746J043887M0296o952736
4182a817034N612331j1517421Q001550j946110J863260M053951J739900k459863
4174C530564j419432m735747P080797j1222962P392992N464514m484755o735493
4166e129522P679340j3589388Q660358K064937j35380N25607j225596J097589
4158e2055k734148P619415m984770p744800J0500782o351328Q551664J490258
4150F295018n992175n079391R90274j25112N144395j0547947K449103Q456203
4142A590368L3875k752060l238291P105754q9949n1503j0637759R604276L346011
4133D910722j5253485Q742417K714725R95656l391216j826658L199624p660040
4125g568255J3245614m593742n22497J032619m322140r74482M107805n723270
4117e318348j654290J7167056p155383n22323Q20423p285038j033731L676085
4109a305549o2677Q96643O85926l849715J793596k920342J565616L204821p581345
4100g573026n96656M180339J956667J054004J694085k858275j018252J904793
4092a256321J678421L597363j0797933M199878L627613N817823j2763509P98790
4084e097875N611289o094569L753748L813253j0637250N558672P936889o76420
4076D167737o753329N054028n950419R060822p475161O256882n77751n752348
4068a969539M086152J085517o904544J90684P96585O361904n420357L526288
4060A752690j854813J287637n627796J0087823r652275L035337L191199o189031
4052c969229Q203240n711080l606234O905985l948166P148272o95268q572536
4044d245016K125680K431333L0773k185791P11433O65296k772835k172518R702010
4035D290365q700875M273242l739568P454749k108250n442293O680534l695198
4027i87294l201320N159349k715224k903568M832830k72663K597649l972422
4019a462663L53714J331304o533569J688485O389319N89476p290794Q43176J616549
4010b475003l023914P437522l516636r18576P886321q526507j072880O145349
4002A935676m088495K159589m708109Q684934k822821n048217J1425076j1383310
3994c845677N780280l885964P697974m804482j399027k18122L658486j330443
3986A653025m234189J585598L528143J252135j890772m350733O61829j15433
3978a910397J522621J314204l925007M39918m244516P187407q171702J0000854
3970B213382j19528l629908q021310R098075r318472J4816131n698479J947974
3962A287865p401986N646496l447056K044042r4194n538155P361861o149156
3954f290283j48763Q889842K836809j1111019K799156M261015N662804L324067
3946A0223628j3233020K059352k635990q56644R409818p994566J1077961j5556873
3938g506334J0505749n203076Q273921m773260j48285j278793O87008K796038
3930C352968l214029o247307l131185J0465636L60687p642534O379069m080921
3922c757616l471560J0549318m626572K504254j85660q44876n255509P74737
3914d313484j975805P446690k431491l2351k354651K170282Q827479n804471
3906A532198P58504j1283195R33152O708450P073862o685697j47684j383973
3898b494383L979036O7330P70888N97391q040734K396689K357409M304919k135186
3889A803359k294663p33055J297886Q609498j4374538M685100l501056K926503
3881a580966k005408m242926R191320n811573k915660R908437k563688p69320
3873g89784l095046N535779n957441L389890M268326K317270m105379r808013
3865h244398N456622K980735p212974j206111J787876O735356j793803k209603
3857c706300J0398779o986341j643621L899850K054271j4574765J0664438
3850A06311k598862K878259J980809p24920l242747J177828m905589M007841
3842a321070Q273559q457782p020791J2150344j612598k348704K935754j4603318
3834a2004606R531206M842956n499490j685690k434637L558031M354284p453558
3826f791504M694975R009926j3800744O598154L107137m665554M577781n348264
3818b618093m895690Q302493P147856J903818p690720J100965N167167q983647
3810e65851N253411j2439275Q711060l483199L658495M645979j1327978Q773887
3802C226529o407172N97586L587135j435628M15925L1798K032964n351239R590465
3793F288363Q14815j2224711J2217940q391489k769868N804332p37237q21519
3785A80626l101496N21206k044220N172215k040850o973678J1230277m462114
3777a518034R506859j0330271N681668L48756k141809O469529j2535631K285736
3769b233197P56836n625747R440508J536246N839287j9974424L045983N386961
3761a827547M01861m876112l17797O337511J687467k325710k148291P519390
3753D450772j527553r521770m568580J2987004j535097O92425o071312P509519
3745B415408j507355l606476J825259L131094o120890n88667J754763N054175
3737B357311j921837k022195R252562q584389L810947m803670n628752J500762
3729f039261J0363800k430647l205088j100137m066637L041712j1154075J6645557
3721B055224p067092N612796J0030724q895759q989283J707476P804652l654238
3713a395500n446961Q826578j880687n80076K744927j239885K022909l709271
3705f57966l554027L156338q01744J916553K023838j60651o391793K164215
3697b305237J713949j03078j952928M832335k92926j0610252K980586R577069
3689C839518j737910k452504O742051p790253L199588k579108k756928M028743
3681D93197p376821P024962N67000k331815L163534o040476O22802M306761
3673D29144K605803j4031011J2735434m932115P513900p909736K33928Q267786
3665D913133N261738J0991567P492013M643237R908214q683008l0141908J154310
3657E539296j0322936K679793R31301P703322m699771P179342o251125m190163
3649a430941n497014O565403N817042r554312K914652M63214L706107l98298
3641B585853n167337L00182M458616o597710M901504J833244l954153k364497
3633d004298J366768J810953n004058L920509J805599n773212o06480M297727
3625b186492l869670J245305Q33764J71980J2873642q319419j488534j781519
3617b520943J005281j032855l95541J0224427n580635L829384l202881J221790
3609C548027M044785j7550573M353745N121819p67491k772737P022033k289466
3601G10142l363703j15377P90342k085352J172997j171574L303664l679548
3593d438409J881527j410402M223462l306718M238469q662088L177706o81994
3585d978447L071344M644988r020310Q198899k451257j13248L65876o454465
3577f736620L139454j528856j404285l48904K890768M717099J181200m734621
3569b824765j723998J422934R649678r293556J810967l921577j625018M077362
3561b427973J399758n85735M823746n520378K145184n497691j027757K408516
3553d282330K554077N705077k769636O99436M76923q473800J1230759j826199
3545C314307q79646l624887o575534J1401229q793519P926973L44627j4010809
3537a0897259Q737845K323366l098788p5868j172760M101241n956701Q949794
3529B910870J107392n769645R67967P011370p239549K856776L142391o022670
3521a035098L27619n281582J1866465l753381k84229J369643n845350m996001
3513g631914P674503k074003J061881l810208L493465K500799O71749o917900
3505e031628p78625L0030Q378384k401987L936785k317515j147548l800409
3497c132513N739442N160326n087939n538938l999056M602718k423910M246495
3489d33375N22919o899900l28575O451284m343503O411838K045095m947795
3481a522012j120447l371396O587984o677477O905297l256870L625695j79442
3473I91332L350491p480992Q044389K325212J77328p269750n417513P453334
3465B173831J305483q99244n390212O189416l485267K422125k956813j208582
3457a849263K897980k676526K936245n969682l933922j856986N972280l98197
3449d878071K347147N667579j670186j4523566J1765501k7193n180639J1117803
3441D618375k687779P86760r856313N462629J327932J082956L594856k445517
3433A883899o503537R65111K034857K4185J815729L766826r700533P206036
3425A492573N49429k725374R321324l375760j4462947J2290432q413974J194454
3417d129843o73046N513335k242621k316788K629069j672827K194941M159959
3409C462179n242789J004567J0014233n653161j316375L366766j0096156M98309
3401c962427O747374K298518p657240R035933p67725o751809r16171j936269
3393c909816o62419Q037241l011851R8165k292542J712281k544124k673797
3385e246862N882354k595563j942993L339702L067983R60322J616492k858624
3377B222811p499694P802959l689856M920604o161232L769126J090863o819170
3369d363589R660027p670608J677139N084530l580665m353459K455141Q123822
3361G032338r477877k045354N053923l937753J130861k471092P621270k203239
3353G03077n768299N080378N686636J271402r486319n666308L978106R79145
3345c222182N16076M435145m023608O81148M265806M092757q694641m892402
3337f841901K988630J134673K476063j175630L059518m135044l561915j929952
3329g985558N264979J21176l107706j423081k442694R154540j1284115J3022621
3321A320162K346281p7524r86024j666662m486837m241945Q364761J160215
3313A732427k874752m042829R6324J193806M475423j578214k393421M83282L716899
3304H08945M093973n316510m286584N598380M60333k035046L344447n550878
3296b882940K37014o657591J1535897m655370l11040J438577l98609J735081
3288D1019n658775N233200j660213k257808Q481151M532286o214423n267066
3280b770629J424566j601287N231323m30309K085148j303507j729288m608095
3272c702078L036686J933868N155615r217611M418789o219181K102117O700447
3264D208652l098582J162720l340563l427940J0976161j3048695Q703312J088664
3256C223729j0648174J252116O089771M910641r463553L570811l522792J3460371
3248H872920j0316918K353137J83071l152751M669592J969283p934242K267062
3240a088846M112502k76087r44913L84325q625082J232583L520099M846720
3232C161301J519195J85980m614007P91689j292026k281935o392550Q354425
3224e67928j936947j957102N938021p091633R553440j190252L93924q648681
3216e507158M359276K913969n847303N833723n119914J857767K883689K689508
3208D063557m408130J559359q628736L226240Q918116o272633O884150n716855
3200c74932P823386p151072P03513l652021J186038M169000j489522n990865
3192d776475N419032j16360K470963p563091L084744j273171O434353k79597
3184C400398j990314l903628o78668Q88812j475316L947483o336784J0023773
3176C875756l010458M231417n968814p711047p1260Q436629k354145K003249
3168e68673J506912j3401781J6345839o235206m111629O198842o957618J2485011
3160E261697l416602n58512J714099n077730L709739K829609j2289726Q147009
3152C19583l397507o349536J4358017p869129M32935m169941O923480o158245
3144e910343N416196L783914p807844J0569568J671144j5813192P347470n59299
3136a302386k541577J1036174j3754139N428061N347370K75363j0081787O732193
3128A139272M00038j0192973Q813346m053308J957922m405653M149850M04480
3120a787026M414279l101245o907567P727200L535754o32692l122125M159195
3112D285773N10132j6329328J9077257j2670978J0128256q364985J49321K091314
3104a123238L516513p356825N21684Q35170N3835J4218189P84109j2582805
3096a133368k317528l2506M201542J76654j012552J46812k580281J608356r133221
3087a0076092J5560537o635644J0867529l553113n469074j991262j75086k139444
3079c611649J2330188j0294874K744918M370265J741505r354684N303697p398776
3071d169410L627948K141500r708267P659654q598271J16380J0455795j436341
3063H8988L156080r216026J577781J997475m97223J979469l068439P62793j170438
3054d389540j760869J076618R841645q426939N571260L006177q394669L912025
3046D35708l658480n032441O555639k047964J753517k490694L552235o295671
3038g228151O561742q019584P718465J126317N415960n304823n130251R899607
3030E039282p912933J598398l046336Q62081P816624J354014q044090M48422
3022a884538n49662j0163663J4043449k869627l428459O833975K320585q41792
3014C460268K75312j885530l773355L903313l584940k33914k767529M598975
3006g400J91946K026838m685670J349009M387931l603455l192417j509866l966565
2997i009649J069843N042059M680755p923436P687125M362225j0415947O257278
2989A750253r971839M092760Q422467j029987l190109K019100l413776p368097
2981h689228N435817M327684M926421m445706j1155059L471972N191343K209274
2973A272518L3906L135739p659007P122264r887785P82677N947096p575168
2965f827760O828627L856536j427255j1942277Q810375n612651N852635k731205
2957c192975L580634o62566l518959J26305p28436R798635j556992n249060
2949a403414q657419O423365q37440P262270q830138n287119Q533811P833298
2941E037214k325479q830333R459794j643799Q33277q784063N608039L629710
2933B984360o007632L501593q729641N554457K165707O536608o593261m672613
2925e260422M665080O4712M755083j2756041O110583k12206J593256Q07735m755197
2916d987417N000024M945562m542324J0021959j0488485k761656N699239K272061
2908E158963o238553j880794L328399L037002K13763J741696K555625p502545
2900D13556l489702L239316K804895n961015j321292L090381k695696L285262
2892f34295M085014m84899m299188R661890j09489l627155j2344740l518574
2884a1271436O445297L764335K235791p296528J1367653l652578j454453p20154
2876e82073m26668N697418m890851J0348789j8141046L253575K22017N104776
2868E85937J244162R037024j6204293Q340422p757430R06435K251217k830395
2860d426921J3238816j5190086N949409Q008256p268970N848064k990697m706494
2852a538623m234253J0376157L94192j414227r440215L628126j381741O70310
2844b940274J0791384p004840l820679j401666N479054k493610K188486n182075
2836d384220N994717j301069O255572j0181656K246773p882040J1343141o317414
2828d226196J77271O838311q599372M549637K785966o756425J136162N808825
2820A714179p118087O409333q70646k025066L488268m928982J0649834n533665
2812A785168k453157M660945j4919266O959696M21230N197859M641717r016613
2804b722421l988067L168150N499370J10122k364255j1292258J4961293m348586
2796i76652j1245839J4417127k012240K23969p590183J2008887j0797107P633012
2788A660974n281270q83959J5094340r019255m338609M442938k174734o440580
2780f940155J0442568j3618910J6597651p081115k139624m737012P384763m750747
2772d842581M375011J627787r45506m63753k014046J742961l254625O88023J4138943
2763A1052214j8017879N850421p38036m757837M524812N525468p58336k083009
2755E97818N307395j2423358L390922M916583K832937o683915J269488M665771
2747C873641p889817J0407646j2998998P302358j548961Q753629j0891614
2740b992116m323192K645110M696490L612125M566102n174842P371291j3152308
2732b751340m172335P205485q125519N56520R521389j878876N186648q564124
2724c022152K777172K930910l934631j395412n133321O145363N735226q961747
2716d858592M140444k543244R616103j3005802L441449j306094N526942n714893
2708d703687N866713m731514o508756N031695O82939Q951305k458464r803603
2700g673372J0563721l3068n595535J320060k604288l1394M252668o81017j573229
2691b055454M735337k735875l321625q736202P953449P68778r143770K759405
2683i775957J3813425K59911l186869J412753o019574N887200J240545o073606
2675b442172l695619L758241J759027Q303978r958611J359449K021098k626638
2667a521247j489437k052153P660148k066767m567434K328335J903244l72825
2659a78136J334678L222731m198309N090128k12859K86158p631017J057656
2651a228970o51268j98130M26915N06387l11221L767260p215554J0664670
2643E760089q354659J562362K166710j2604655J3740049m655543j664813k247750
2635f298210J4120390o529117J225130o552426L255171p11382k982500L695023
2627g77921J068140q196833Q330350o428916O855252p789621L395315k006724
2619e550958j577384P73819M254899K847291k931967k115590J3817343j7899908
2611h382455R937090p513408O366112N89268K703762n015699O003792r285564
2603d597102R139503r747936l07563R982901j293013k642674M086285n946249
2595a325848N01220L480031o561605l381154M759415N83614j1161789J3748484
2587F42368j0399041P669518N707812j910500k262254j72182K977367K894706
2579E147794j0237248R664513l400586K772635j1782204J85175O746198l419770
2571d323493L493958O169892j1604884O878153j758408L280434k392826N766102
2563E508928q161553k04616J085073l041309J0790185j7991509J1604502K613054
2555B202755m709063J155584j173045l282199P071514k687418L841502m114452
2547a694822K264996J130647n155139P770163p212149q46850K687169J26558
2539i29427k790370M926733k155538K079474k584058o564694M707125o181186
2531i491941N385907N76836L902993M961825j1175302Q778790K614999q037652
2523b483545k853151J7465543o886553m611886r078270P749834o745358J035546
2515f407840Q976328m176726k238614O192806o039805J372366m627225J1130216
2507D181506m45089r010467K794294m993467O911437o18597k254835k022454
2499e457672R970698n829349M29877l317949J1298585n843023m779258N097101
2491A569010k778914L960953l340175Q02660j568212j47558k504516Q73802m66048
2482c598998p96413K95155M610418n187530l158278M55233P555555j2769319
2474a2594177R977725j75655L852519M678598r930272J621187L611942j4978722
2466a3936855J1136965P320850j4775628J6149169o599886q67201M89091L392921
2458B309426n552840Q729803l436741n73979k145613r92578L495073o362269
2450d529718j188515K878343K436172o083600J649722p0612O633830N192137
2442F917759j079280q48408m653361q340283Q311893j593471Q429583p625925
2434d81493k875667N308820n715998l290154J6636071q982061j483674P395273
2426F511117m879080k903784P075458r48337r616530J1843209j981392r867662
2418d767001N34866Q435043m597342J1360702j0074453n669204J0093054p162144
2410a846479j697488M623542j668243L842469o053878N546213j1505896Q239307
2402e20453j047294K038642m190671m396508J1648580M035367n466223n361832
2394c260392N814299o316858L496484j20335k865886M641719j874210n742935
2386f228114P356042k990156k503264R788033r17198k164044j1463988P640305
2378a482384m385695k35148O760896M205188n793307N72056n555688L211402
2370b702680L816264l417256M002640N968327j256273j3081595J6693066j2363686
2362b341193K455577L233538j1115470Q715849P41809m476115Q378209j632738
2354C959466n614301J910666J936015j0600613N614120J451979O511862q002533
2346b833339K441531k800191K477896j698410M268415K195766l041135k360344
2338a349811m738774R696598l745852K731154o801822Q632145m473200O69627
2330F20065l285852M686473o651318N140345j952549K013774P468563R7001j1860398
2321c723896L919126L366508p022653P144723j4052610R961007M585873K798762
2313F976840n664439p523540J210820L249666j402905K432759l261218P227558
2305C245541K394212j1244465L102709N873318K168968j0007939K299538N168068
2297B999950j1017611Q047447o781767j52175J1499900j0333627L053595j044143
2289c728431O773544k899370l218504K440677o65660l505473M806187J16256
2281A19226L446239p524605J984972M915506L776788n237139J960495o276531
2273b835049l319433N782553q098384P624934O428183j5321502J3601089k400745
2265A461646j977299k003868j847671N950770m219857P865147m983616K478650
2257B723902k763594l306945J2179910j1282714M847345j460712j03724n321166
2249d487698J404117K026999k596462N671949m724039k216887J960614K368891
2241e92516p279861Q925286l854793K505654q89670L929349L99508m030492
2233h87535L024551n349762L287542j470535J3619018j3204831l97659K602218
2225A223007p590705Q295686o275828j193793N644457j64401J508701m326456
2217b879332L432402m418958K110596O076414m740645j101636N31230K43884
2209g46045k096789j129823P55595K436165N543570q517369J1883392j9804421
2201a1675725R108825L320743m17871l144523L904387m530284q8046N707092
2193B184598n245609J089353L612268l934073n814881J3982654n48018o379977
2185a053685P104866q655359m814514J1895607m25998k586611j3574337P888858
2177d221173R104274o795537R718511r830971p278278N955774J606281N634514
2169C893395o613921K909548L13101q716955M312329j603683J012855N262350
2161G69019N282412k467100p389246O643525k541182R946810j1225853M054386
2153C072771k608268j478772K57124n340178k34282L815274K031084j355909
2145a841156M941509Q25046k000692k738305K335862l300012M058247k890915
2137f10416j465437j33514P991196m318513m390379L680535n939184O19495P599282
2128C033065j0145433Q734049j96527p384521N132620P112661q396834l357480
2120e468400K067322R284623m816943N731338q870648o216893k558555J0705199
2112a42957Q306914j0652211M333045l723375k51198K912928r600798N965196
2104b852456L731559l650185l62102q69580p53694O650504o831434L820534
2096a116854n204816q7148k82212l193412J2669963k652061l530545M395350
2088I98265o445905N338113J563535K559858r652545Q943243l016310M91458
2080G79712o833170O751084l69257k506135p111617J2965948j683376p462232
2072e469043J01736k76244m74084m241551N797768K878488M28435L611198j106030
2063A250673m768247L609875q897671P854015j376353k8115P434580m898337
2055A80420p871058P237947m408442K239378P875807o845570M093761o933589
2047d431346k814214Q182280L179583j351371p987202L038923L283043m431112
2039c331416k42710n296543J685700J4915151j0786181K131317P329330p835549
2031a430901L265434l949722k181917m351816O987808K232583n60134o346862
2023f335527N729477l874882R550748o038876j489640L872164j749979r706142
2015a0042657P493678n13937k300036O439884r182707N370784l284268J034878
2007d984381Q74230Q42625M392853M048106r898034m513465J2607082o230919
1999b861903N285961l18092k011859r507428J3436050m741519M940621o11955
1991C609876L060043j0831017j512057N148018J734230J208887m40643K643168
1983D620505o073760J532709n60365q813578J0017347r035722J9730593j2010791
1975e93062q13197O725077j1615105L774765m843632J1387840o560158Q026022
1967E488550q364413M670361j355941k314189L549440j912060k429602O280045
1959C612191K65601l406994J44067M534598n908048p024441P316785O24039k201964
1950b044166k696066L624910r870384Q152436j279485N026028J114142m64915
1942A562500N114456n576753j741395M222430k615113o142597P097104l060259
1934a139627k871384L788641K847908o472919J38718K593242J190877P795742
1926G871198j0171583j236460Q110462o382531j932362L961814j282773N436919
1918D374684q153063l336574M754340m78744L864785K327015K330919k867018
1910B816344l329736p111089J785490O374288K11929k844766O302939K834616
1902G040015j0237412K385103N884598n112327k59561n199452p63535J1714361
1894E451790m144684n02859J536564k074166K865296l198265r04602o526267
1886g497193J0132616M08249l351400m455871J0793052k148512l461562o404087
1878e984708J0949829p877478K776205l108883N373211p092689Q197040q32866
1870B399661N444741p255658L783341l069447M461499J904724r454277J529589
1862b55827m412135R028058l686336J9180k519011N659945M18785p302777N9719
1853b990399Q127038j913743j48391j1766312N511078O373402p902140O993406
1845B283939m253044L186497m163308J1720668q121375K76706p554326K412750
1837d211493M210406N41156q731010O398055j280282k38728O94628J110325
1829a506943o750912O105154K86772o42067n128307J1518221n408221J579150
1821E2847L788376R36350k387151K694467q266310O864625m128795r90289k694431
1812d130311L779092j557481K979624J695460j0021620J2872187l574763k948536
1804i06348o57559n129881J1234689o131153m968685m2350N472521k172734
1796c301500N836649j3076237P894589j48574L149504n879390J572996K872744
1788a079219q897983N415678R265010n487173n159350Q310390p450548L227150
1780a856045J686635r924396J5542135j000854o96876m605233K052370l598693
1772b400957q056461R305932O324834j0291472M332393J709687K089689k184598
1764H29047M47533l102550K152063k124404m835911J1690026n915657k227858
1756c087711l399001J908763P833463n611185j876272m616718R319140j681113
1748a210634o294734O498459M30344m703103N454340q237383j539548J3426754
1740C824495r731802N236089j0257614J2081500O761602r715205N484009J062555
1732D745629K70584r353626K89543O601040j3310910J2954320j0720191L711786
1724d811825N001599J157474R514773j0970877n34102k539115R416046j0669354
1716d435381J825936J133205K894311l835521N00572k741329j529015L163741
1708c023481K303683m259836L304084l98255P652858q69100k013063M67548Q36431
1699D000869j0418864l49672L790994k871349J2720415m218713j1262001J1104313
1691B495992p293092L639898K318319L318158n021105o4037R19172q811561
1683h498256P376666m706063L381510P08639M868237q572445P726186L518720
1675E803194j5422662P684577m022347J0311774j2299772R232540j754799K05302
1667b62193J055754j502738o159358L798277J1632522j987073j8177646Q109852
1659c492603N039829p221002r12523Q197907l117719O19145Q6285j254124j26542
1650b181347p12803p027757K1526728j9679155P474201p680710O636288k833812
1642d478367j153512P893897L917545p450538L021698n295649N116966R36625
1634B508665m127391o98418O413146n994209p08546l624516K264165N883072
1626A915968P57955j426671n100921k565878M599765K005798M690562q401958
1618c525380R056318j1330782K345707P67757N024680J247579o096296J54088
1610b356329q817023K0482279p131896j2973915P785470L144572n891131M646143
1602a111830l069910j986370M549977J006266L278923p737168m990389J4405315
1594D344814m409291J246864L030467m114729O015777o581929L517722K130805
1586E180500m343724p324024M300087j185609k442648P255324R01452q108272
1578e766914O210598m970723N394652R13888k744251j383773N524107l836210
1570f58626p84076k192842J223438l90494P325402j0411390k663545R072367
1562E20234K919234P35708P125886P38706j3688803J034234o162345O280452
1554d96694m343820Q518766m294481j699224L081747K777677p655306J775376
1546b335959m621014R556411l41003p445078K619171K930245J847364L372181
1538E582318q084022J682046J955511k977479j502952J459573j032105P022932
1530D105822j2546522P737691J082206j213558o559847N635618K191592M568500
1522E001502r615663O28050p197866K6131198j4231459K36619j84654m286754
1514c519027J2432802o126308j312366l977575m60861L303041j935775M267875
1506B671806p68828o049919q09184N341812o874219N260568q98224L394463
1498A268275l686930k093448R921676j6588105J3173927l977864o26984K698874
1490H9421K627616m137159P514002n872219l376681N954976M869l067915O076907
1481E813817o427733k390156N197443q2897m94433p851283Q288978k594655
1473e40919L390305J153317k270737n812503M837164n004752K320245m653608
1465f581488R384927r083296P851506k545094l333366N216930Q60203q557885
1457f787563K537356J507998j665438P52069j158133j14774K702162m798886
1449g025209O383182R599778o923813p792774P961842k619716q3449j658466
1441b158625P614654j0768555K557080N731157J329772q973020J0007097N266529
1433A0606089j1876025j724615J700656J1063925p264069o764876q11164l955211
1425i025290P869576K293514j778659R262697r554702M910909o671130l015888
1417e708973Q744752j0340325L066010L708892o066521P592731r428273Q996826
1409E65119j129321L871324m553101l514460m6637M092091m545079J1664172
1401F404108r684618j437569M161790Q945462j5556300R141371L387108j0195644
1393d834292K700056o898444R234048k445370K542199l720580R794029p764388
1385a392742K845612L313103l060186l85839P50463j098431l265867j319799
1377c613686N117470l666324P072997j1918069O122045q174787N246335J0090974
1369F276955o229943l07352l430295q08275j054050K670878K829908N542201
1361E490027q596332n76298K076467l70158l253144L567936Q446124j2760881
1353e976259R339928r205316Q40398L130458L826508l544600k779101m390466
1345h758450M756037N053043l84011k543040M979036m242558J837679l842435
1337c144699J0642105j2113042L930270Q552027o643364L058515k113089m335471
1329b166748J641273o87596k739374j324229Q930657q857711L156044j080966
1321c128650l896022J0294773N18787q684679J1740747r374419L750401m687700
1313c466762j621878K694900k151979M224199m79554k16835k902084O528715
1305B608722K244319l206782R05760K464243q001559K635683L06937N766286
1297E723609m768119j076783l710127l745171J701973J3068749r836894m619067
1289g261830N281395k395814l446411M788645O960953j427099m447643J879281
1281f8523K332470n69423J370181l196891N289265j0260464m373062P346519
1273b129928p87806L159567l215815N62603M098760j87384k425876L873780
1265B947901k039086j2113590O931351P221021o620991j975597N593824R207305
1257I152138j2304514K276326P746356l336370k748614l464225M219460q97354
1249F43203K595263l7113k452390o485092Q530023r014138n102578J5207234
1241C884412l524137l135606M895230N759146j3121261m044758J1188016l659927
1233a758885J108043N989322r520276J328716m96305P277475q8224l909817
1225f9951j949508l635776J300157l505391R543763j512880n687665N505482
1217a1769N089197n18161j1920644J0424755l620860j134589M977485o256907
1209b971493m087867O275035J997063n548627k252620N403557J205096M787014
1201D807158j5124715Q591337j450441J43047J121057p921683J1326937m00699
1193A091998l977254M448638l984284Q022773j1228437K321808o949595O796753
1185c457600m96467L102987j47031j966601j391024K336492M51079m442710
1177f010875J5445698r832000k037037L042247o554546L342759M902673M03573
1169B702492K344961p260797L714976j954530k765891j961794j846626P110273
1161H3064k929107j246890O776941j685016j0043058J1043323p623624p41417
1153f365784O877113p022013M135554j862259K614727L003569K722961K668755
1145F772623j0589449L356875L167283q957553o495522R827037L4266l773375
1137f657815O715161n584868N721137K075680O10243n62708p620761N042466
1129b61465o76156J749189K91978k633151j633762m144119Q739716n034962
1121c602732n938715R533062j13778k153575L089993j418284k788514J0149499
1113F756956j1121947P933203n10468o87851l708545j339017Q798022m298997
1105A821356j057351l613532J869192q730346M626136L743136P157230n483964
1097C31857m556157J316411J373631l024026M560433r091007L441963O732972
1089A086077L887160o7278p634379N598092q436038M529740m508862m24662M819126
1080a151024K241032j693854K801488l874740P021556r012874J0653390r910171
1072b925197N300080J455493k468330k382322J890444k884714l57423j864955
1064d236924L329190m03217p230491J3018218n032494O526368j0910322P741207
1056B801535n902417R499687o459737O28591r67351l745342P887236o335481
1048b593279k425407P040835p447257N162576l316549L278998l309091j332047
1040d941221j848090N003184M750158K16909k423305O746359p676545K021602
1032A849051k994082k816111l583137P085512m371343M027690j381578M977725
1024B793727L33915o496807O424796l705948K676906j0300358L022518O109251
1016H58000N18528q206910N016665k782448O616426j1127891M145085J1623957
1008F661412r573176j037526M242604n318113k831689M661400N587404l425360
1000a033044l874259N246413M06817k00509J862754j1752133P649798N773427
992D079264m82720N850374j0245265r79568j489591m96301R906418n745201
984C97410o377421Q439626L72293l878740l274353J0537147p732428m407893
976e924359J546869O163338L10470j1422010O341765K136299l330595J41613
968d036610R252843j1722853J610186L183822L129777o040746J966817k285292
960d942056N974459M046979q903969M725719k852028r58153J636451L089129
952A816531l269639o412803K92846K469300L170413L584102p920531K512644
944c757137L286418L599430j0896652J5365530j2832900j657514L177001L541414
936a74410N09954p126617o278134J4390481m410080j236195J355172J1617230
928H647401p816269l087290j1273185l482186J6625404J0925020j0307813
921B31082P94561m432009M617390K320522r059005N121856r433466L677601
913f161468P626318m178321l016563K905338J4326842n274263n968462L620268
905C879689l458575o585438J2570813j1360598J091993l841511M759103J440505
897a504019M227521n058084o16938J699417o618221J3004328n666632k694780
889c227408R378300q072456m70148M196344m107704m958394O109634j177110
881b328942P64731m238245Q450599n569660L518790n089941l027646K134415
873e385899L781080P78650L374887J509945m971322L667713m901739k8797n530141
864g705623J0569934l763798Q60862l416310N945584k299309k694453l252343
856e755456N712267p44418O975620m029978p003609L829749k098032J088137
848b025720n408208N138107L853010o97884N312262l572865K85770N66563l874513
839d23478m38148M508830k597613j407713P79425n592111N145895r54040j1063430
830a2042383J5051116m751674j227461M18706N95842O254344q184570j93495
822d079575L951501o085271N496471K832318k140749r262339P974600r4265P603969
813F196660l317002n880537J993538l397034J135101O37868R111921p133010
805f52495q25421m424567N297740P402733q81227n213899m469851L907489n112304
796d971802L772207n401093J0939304J702007J356692p549353p78197k263835
788c194070N572854O58057l720219K874350j2773173P112983K139106m94758
780a824870l862903J823329n129623O266278J0852190r318408k383816L941203
772C63380q675610P695347M009238N61972l212588n038878J479172k86765j01586
763c206318J176388O9454N06775N25697L596766j68642j2532535R491257k328094
754b869252O174018l976981K00728L811407K735668j3749600J0084739j1296614
746h885887J248038K657765j81517J626679Q628345j1379562O20618q80721J845840
737d700402Q575455p888908k012112R876892o509038k407592m767899R730598
729a03006n614176O772895k780449k553375L678195k718560R39688N55696K229152
720D06060k586297p091823Q084712L78978M092474j906782m371168M533155
712A539309q049049L717836k296706J3570294q407978m509290N832910q747257
704g349931J0240554J98327p326125Q036093o180229P703497k699437n827545
696c204796K000448k718139L838054k82155L441586o334747o209019M971006
688d497762L119419l046496M131538o46840K113852o496031M739056N352651
680D769387q368793N941251j862456R57296o512290L139124K116216n887980
672e708245O764751j44572j0168023Q149427Q72721O450461l927767n229632
664b940879n49518j985214L708089o73554m942511J1049382K925035m361915
656B228915l840260p612139N968562P261549q998428J2661822r309730j708847
648c348556M003081j927025M245482o874743K126117J226923Q08897K673028
640B933204o359405K940647l875983k617045J7706316j4705691J603929J603755
632g70273J269353j875578L227539k364630j3012292J2109743J146779p986486
624h255845R487456j13564O000261q853514O344617k746485k390725M167426
616C639627p530936P518962k516764j357871l75690K766938m746946M854260
608B251580q73578o757621L365892l199559J312732j238780K988761N947108
600C796535m993663P904954q659156O148464n420178n646328M665179K809605
592F05412j320884N500393l142012n224571J2519755j5152524k404800R928242
584A309011j100128J986604N465148j4744658L627303K624939k608690K517911
576i22560K470030L281987o969138m277170L855874k559294j924077Q291818
568A247470j373509L01723M682488o631457q411356J0544868R6809n830531
560e373495L371336J0936891j0886546j336385N90747l375808j873033J537422
552f408871R854975m664210k069160j956236Q248455L21018L12548p961994
544d323475Q329817p003201K296223R98500N466659j3730305P306784K629224
536A970226r282686O200244M409977k470419n083751O82922n976272J1414341
528A864582n007976P102001J219629q707793l752657O185629J557477n864565
520e403673M071399M464156o779516q908664P548685Q079916l981727Q161019
512G251595r234833N405999k988722o325567J0880085r708378M254885l539937
504d004873K517501l948204J772825K506434N395012n810174L589248j065055
496I52714o082878N034205K242514n43770q505790M800432j921774j644397
488e668744J690801M855608m724188Q414348p449909L895390m166973P049441
480C895774j42398o795157l238526J609359k768920R862142j099338p450478
472f127542L323854n324964P770627l833629J0591477l285013j3140457J403380
464h622267J5572273n479506j890279j58386k674631M248283l860514L174023
456C08996j634487m375522J981221L311177M315709p963930J498932J330788
448a227116M18720o163386P812542l463474m879285O727277k40586j536181
440b551489n742436N283532J558278k072497J0913211n973738J873112j0549709
432g261736J843701K154048O945671o196044R975410o514629k883832l52018
424b289429K542944k876941L745834l790712L613620J536824L829731j2486292
416f174421N062074L765762O78634n832339k934235M174434o39379O603716
408D704246o596944r48445j720292K937354J628793L951581p090503m687369
400g821579K829142K324496K443858p38586O46003K222575l094143k958525
392d146759J570069j187177L848090l104200K666438m882931Q039945j1578221
384h774746Q3629J2907393j0243003L759238L816800q281025r7864N202359
376a627219r41717J957515k803095j61523j80867L377509l714274O800397l036771
367c30045m831082L749902k949788R70438J830657L082028j0979521M975262
359d482149M244931k494786N310672j1337551J0286227J348148J053234l701783
351B26943K245281o591904j079310K943085P937100n228192K766324q579398
343e360071J1751022j4401040N273682K35767R023086r508898L397746L64755
335G76049l551971q21691l46198N043632R25039j406025P683251r092324k597965
326c388203Q090034p665092J218913M90303N544846k574336k644638q88512J539758
317b76927J990756K667287J844650l023704o819612M744974o817197j37113O91614
308e135272K951892K648997n834786J186443R87078k018713P311864O291847
300H389350p824048l767750J228208J553035m860365m926668J1583547k678854
292a303545P42587k875646o28036P305128k761381m036609q09840K825380J421184
283a20778K133282n017335N549615L2266p739854K853221K906941j131254J664751
274A130855k149345J530590n006756N88151L976433o298542J716449M082518
266d29647J621244m099216M477959m255468J421039N040701n066380o607682
258g897450J3112974l958564m570727k085424l541244R068509Q52675j994869
250a014120O067222j0355635N612567j622310l123173L992412n241019R385369
242C701313n497529L802065m784634R090069p626270K062497k499890k055991
234c808370J522651J95344J2503365j903898j2001990J477625k8177j616097
226c659547J0741527k832612n953230L919415K665323q519013j397707L864751
218a171093R44323m099188M117696n30689k044065l531110M314337L080675
210A080886p046487M150329P515917r492444j284585L612364J866937l703693
202c300776K365042l936428K439986O240091o850864N359624L95529o802498
194d090294N452885o2953k427233K95887K033902k955028j270561P67690k304158
185d559863r23027L678246k693030M685979j302038N282864j1038146J0714505
177C845490q77395j937643N045003l728303o507051J521961N162627n595993
169c071304N370623p922730L339994j394126l442514J927847L581488j861888
161c472610P225561m190983J837252k270242N808480j546485p855618O160576
153A695931q66864k626209O454777k580005N868827r270406k352017N953600
145B277634O7960k044748m211112Q390437j1164715K071021Q082361j1591217
137h122379R976224J36706k016246N400685m029833m590054M308600n075463
129d011760k233168O313473Q514432j1190634L844164k945656k959325K369985
121b298489n705230R839432j867061M29232J431821o31846j403958M142992
113C936893q829752L141301l273814q85314R985626l107819l665165K075151
105f22893j658278J408886j805117Q30925K336004l90287j693715J066897L522496
96B994918J408277m360693k797125K642213J376277l855049K038166j331773
88a884789L365276n691683L895917n61376j189365M335565M558329o687188
80A40686k42600J280243j680584q7893L011089l110204k685631M466972j577316
71d85238j41194k868203P250381p35941k081463L852262p370682K590102k593697
62b583673N937323q798130O248481K3576N75990J146884j216443j029982l74767
53g0741k68015Q65604K07262r39189j940744M855043q599956J137932R213971
44D461167l272642n562481O638350n434286M771065l266745q39610M706520
36B201338m316232J636481m627959P339940O95244j712808K339778q571122
28e015340O996882p429976K757222m021977R381652M195783n656624K638871
20C846493k362239k890865Q37514L877184k117577P77255j397713j890672k613524
11c934144k610542P184858k66864Q59737j377226j242811M961570K740908p908459
2a592973K340094j652849
0i05728          $$ checkpoint
##END=
