# Supplementary material for: Polyamide-Scorpion Cyclam Lexitropsins Selectively Bind AT-Rich DNA Independently of the Nature of the Coordinated Metal
Source: PLoS One. 2011 May 9;6(5):e17446. doi: 10.1371/journal.pone.0017446 (PMC3090394; doi:10.1371/journal.pone.0017446)
Supplement: NMR Data S1 — Raw NMR data files (.dx) for compounds 2–4 (1H and 13C) and 6 (1H). (ZIP) [file pone.0017446.s029.zip › 4a proton.dx]

##TITLE= atsl38-1-B2-85HPLC
##JCAMPDX= 5.0         $$ Bruker NMR JCAMP-DX V1.0
##DATA TYPE= NMR Spectrum
##DATA CLASS= XYDATA
##ORIGIN= Bruker BioSpin GmbH
##OWNER= todd
$$ TOPSPIN		Version 2.1
$$ 2010-06-18 19:21:18.187 +1000  NMR2\todd@NMRSTN13
##.OBSERVE FREQUENCY= 200.131500975
##.OBSERVE NUCLEUS= ^1H
##.ACQUISITION MODE= SIMULTANEOUS (DQD)
##.AVERAGES= 13
##.DIGITISER RES= 18
##SPECTROMETER/DATA SYSTEM= spect
$$ Bruker specific parameters
$$ --------------------------
##$DU= <X:/todd/nmr200>
##$EXPNO= 6
##$NAME= <atsl38-1-B2-85HPLC>
##$PROCNO= 1
##$TYPE= <nmr>
##$USER= <anthony>
##$ACQT0= 0
##$AMP= (0..31)
100 100 100 100 100 100 100 100 100 100 100 100 100 100 100 100 100 100
100 100 100 100 100 100 100 100 100 100 100 100 100 100
##$ANAVPT= 1
##$AQSEQ= 0
##$AQ_mod= 3
##$AUNM= <au_zg>
##$AUTOPOS= <>
##$BF1= 200.13
##$BF2= 200.13
##$BF3= 200.13
##$BF4= 200.13
##$BF5= 200.13
##$BF6= 200.13
##$BF7= 200.13
##$BF8= 200.13
##$BYTORDA= 1
##$CFDGTYP= 0
##$CFRGTYP= 5
##$CHEMSTR= <none>
##$CNST= (0..63)
1 1 145 1 1 1 1 1 1 1 1 1 1 1 1 1 1 1 1 1 1 1 1 1 1 1 1 1 1 1 1 1 1 1 1
1 1 1 1 1 1 1 1 1 1 1 1 1 1 1 1 1 1 1 1 1 1 1 1 1 1 1 1 1
##$CPDPRG= <>
##$CPDPRG1= <>
##$CPDPRG2= <>
##$CPDPRG3= <>
##$CPDPRG4= <mlev>
##$CPDPRG5= <mlev>
##$CPDPRG6= <mlev>
##$CPDPRG7= <mlev>
##$CPDPRG8= <mlev>
##$CPDPRGB= <>
##$CPDPRGT= <>
##$D= (0..63)
0 1.5 0 0 0 0 0 0 0 0.065 0 0 0 0 0 0 0.00015 0 0 0 0 0 0 0 0 0 0 0 0 0
0 0 0 0 0 0 0 0 0 0 0 0 0 0 0 0 0 0 0 0 0 0 0 0 0 0 0 0 0 0 0 0 0 0
##$DATE= 1252067775
##$DBL= (0..7)
120 120 120 120 120 120 120 120
##$DBP= (0..7)
150 150 150 150 150 150 150 150
##$DBP07= 0
##$DBPNAM0= <>
##$DBPNAM1= <>
##$DBPNAM2= <>
##$DBPNAM3= <>
##$DBPNAM4= <>
##$DBPNAM5= <>
##$DBPNAM6= <>
##$DBPNAM7= <>
##$DBPOAL= (0..7)
0.5 0.5 0.5 0.5 0.5 0.5 0.5 0.5
##$DBPOFFS= (0..7)
0 0 0 0 0 0 0 0
##$DE= 6
##$DECBNUC= <off>
##$DECIM= 32
##$DECNUC= <off>
##$DECSTAT= 4
##$DIGMOD= 1
##$DIGTYP= 7
##$DL= (0..7)
0 120 120 120 120 120 120 120
##$DP= (0..7)
150 150 150 150 150 150 150 150
##$DP07= 0
##$DPNAME0= <>
##$DPNAME1= <>
##$DPNAME2= <>
##$DPNAME3= <>
##$DPNAME4= <>
##$DPNAME5= <>
##$DPNAME6= <>
##$DPNAME7= <>
##$DPOAL= (0..7)
0.5 0.5 0.5 0.5 0.5 0.5 0.5 0.5
##$DPOFFS= (0..7)
0 0 0 0 0 0 0 0
##$DQDMODE= 0
##$DR= 18
##$DS= 0
##$DSLIST= <SSSSSSSSSSSSSSS>
##$DSPFIRM= 0
##$DSPFVS= 12
##$DTYPA= 0
##$EXP= <>
##$F1LIST= <111111111111111>
##$F2LIST= <222222222222222>
##$F3LIST= <333333333333333>
##$FCUCHAN= (0..9)
0 2 0 0 0 0 0 0 0 0
##$FL1= 90
##$FL2= 90
##$FL3= 90
##$FL4= 90
##$FOV= 20
##$FQ1LIST= <freqlist>
##$FQ2LIST= <freqlist>
##$FQ3LIST= <freqlist>
##$FQ4LIST= <freqlist>
##$FQ5LIST= <freqlist>
##$FQ6LIST= <freqlist>
##$FQ7LIST= <freqlist>
##$FQ8LIST= <freqlist>
##$FRQLO3= 0
##$FRQLO3N= 0
##$FS= (0..7)
83 83 83 83 83 83 83 83
##$FTLPGN= 0
##$FW= 90000
##$FnMODE= 0
##$FnTYPE= 0
##$GP031= 0
##$GPNAM0= <sine.100>
##$GPNAM1= <sine.100>
##$GPNAM10= <sine.100>
##$GPNAM11= <sine.100>
##$GPNAM12= <sine.100>
##$GPNAM13= <sine.100>
##$GPNAM14= <sine.100>
##$GPNAM15= <sine.100>
##$GPNAM16= <sine.100>
##$GPNAM17= <sine.100>
##$GPNAM18= <sine.100>
##$GPNAM19= <sine.100>
##$GPNAM2= <sine.100>
##$GPNAM20= <sine.100>
##$GPNAM21= <sine.100>
##$GPNAM22= <sine.100>
##$GPNAM23= <sine.100>
##$GPNAM24= <sine.100>
##$GPNAM25= <sine.100>
##$GPNAM26= <sine.100>
##$GPNAM27= <sine.100>
##$GPNAM28= <sine.100>
##$GPNAM29= <sine.100>
##$GPNAM3= <sine.100>
##$GPNAM30= <sine.100>
##$GPNAM31= <sine.100>
##$GPNAM4= <sine.100>
##$GPNAM5= <sine.100>
##$GPNAM6= <sine.100>
##$GPNAM7= <sine.100>
##$GPNAM8= <sine.100>
##$GPNAM9= <sine.100>
##$GPX= (0..31)
0 0 0 0 0 0 0 0 0 0 0 0 0 0 0 0 0 0 0 0 0 0 0 0 0 0 0 0 0 0 0 0
##$GPY= (0..31)
0 0 0 0 0 0 0 0 0 0 0 0 0 0 0 0 0 0 0 0 0 0 0 0 0 0 0 0 0 0 0 0
##$GPZ= (0..31)
0 0 0 0 0 0 0 0 0 0 0 0 0 0 0 0 0 0 0 0 0 0 0 0 0 0 0 0 0 0 0 0
##$GRDPROG= <>
##$GRPDLY= -1
##$HDDUTY= 20
##$HDRATE= 20
##$HGAIN= (0..3)
0 0 0 0
##$HL1= 1
##$HL2= 35
##$HL3= 16
##$HL4= 17
##$HOLDER= 0
##$HPMOD= (0..7)
0 0 0 0 0 0 0 0
##$HPPRGN= 0
##$IN= (0..63)
0.001 0.001 0.001 0.001 0.001 0.001 0.001 0.001 0.001 0.001 0.001 0.001
0.001 0.001 0.001 0.001 0.001 0.001 0.001 0.001 0.001 0.001 0.001 0.001
0.001 0.001 0.001 0.001 0.001 0.001 0.001 0.001 0.001 0.001 0.001 0.001
0.001 0.001 0.001 0.001 0.001 0.001 0.001 0.001 0.001 0.001 0.001 0.001
0.001 0.001 0.001 0.001 0.001 0.001 0.001 0.001 0.001 0.001 0.001 0.001
0.001 0.001 0.001 0.001
##$INF= (0..7)
0 0 0 0 0 0 0 0
##$INP= (0..63)
0 0 0 0 0 0 0 0 0 0 0 0 0 0 0 0 0 0 0 0 0 0 0 0 0 0 0 0 0 0 0 0 0 0 0 0
0 0 0 0 0 0 0 0 0 0 0 0 0 0 0 0 0 0 0 0 0 0 0 0 0 0 0 0
##$INSTRUM= <spect>
##$L= (0..31)
1 1 1 1 1 1 1 1 1 1 1 1 1 1 1 1 1 1 1 1 1 1 1 1 1 1 1 1 1 1 1 1
##$LFILTER= 100
##$LGAIN= -15
##$LINPSTP= 0
##$LOCKED= yes
##$LOCKFLD= 9696
##$LOCKGN= 137.399993896484
##$LOCKPOW= -25
##$LOCKPPM= 7.23999977111816
##$LOCNUC= <2H>
##$LOCPHAS= 137.5
##$LOCSHFT= yes
##$LOCSW= 0
##$LTIME= 0.200000002980232
##$MASR= 4200
##$MASRLST= <masrlst>
##$NBL= 1
##$NC= -2
##$NLOGCH= 1
##$NS= 13
##$NUC1= <1H>
##$NUC2= <off>
##$NUC3= <off>
##$NUC4= <off>
##$NUC5= <off>
##$NUC6= <off>
##$NUC7= <off>
##$NUC8= <off>
##$NUCLEI= 0
##$NUCLEUS= <off>
##$O1= 1500.975
##$O2= 0
##$O3= 0
##$O4= 0
##$O5= 0
##$O6= 0
##$O7= 0
##$O8= 0
##$OBSCHAN= (0..9)
0 0 0 0 0 0 0 0 0 0
##$OVERFLW= 0
##$P= (0..63)
6.35 6.35 12.7 0 0 23.1 35 70 0 0 0 0 0 0 0 600000 1000 2500 0 1000 26
0 0 0 0 220 0 6.35 2000 0 0 0 0 0 0 0 0 0 0 0 0 0 0 0 0 0 0 0 0 0 0 0 0
0 0 0 0 0 0 0 0 0 0 0
##$PACOIL= (0..15)
0 0 0 0 0 0 0 0 0 0 0 0 0 0 0 0
##$PAPS= 2
##$PARMODE= 0
##$PCPD= (0..9)
100 120 90 100 100 100 100 100 100 100
##$PHCOR= (0..31)
0 0 0 0 0 0 0 0 0 0 0 0 0 0 0 0 0 0 0 0 0 0 0 0 0 0 0 0 0 0 0 0
##$PHLIST= <>
##$PHP= 1
##$PH_ref= 0
##$PL= (0..63)
120 1 120 120 120 120 120 120 120 58.92 17.8 28 120 120 120 120 120 120
1 25.74 120 120 120 120 120 120 120 28 120 120 120 120 120 120 120 120
120 120 120 120 120 120 120 120 120 120 120 120 120 120 120 120 120 120
120 120 120 120 120 120 120 120 120 120
##$PLSTEP= 0.1
##$PLSTRT= -6
##$POWMOD= 0
##$PQPHASE= 0
##$PQSCALE= 0
##$PR= 1
##$PRECHAN= (0..15)
5 5 2 5 5 5 5 5 5 5 5 5 5 5 5 5
##$PRGAIN= 0
##$PROBHD= <5 mm PHDUL 13C-1H Z-GRD Z8243/0003
>
##$PROSOL= no
##$PULPROG= <zg>
##$PW= 0
##$PYNM= <acqu.py>
##$QNP= 1
##$RD= 0
##$RECCHAN= (0..15)
-1 -1 -1 -1 -1 -1 -1 -1 -1 -1 -1 -1 -1 -1 -1 -1
##$RECPH= 0
##$RECPRE= (0..15)
-1 -1 -1 -1 -1 -1 -1 -1 -1 -1 -1 -1 -1 -1 -1 -1
##$RECPRFX= (0..15)
-1 -1 -1 -1 -1 -1 -1 -1 -1 -1 -1 -1 -1 -1 -1 -1
##$RECSEL= (0..15)
0 0 0 0 0 0 0 0 0 0 0 0 0 0 0 0
##$RG= 6.35
##$RO= 0
##$ROUTWD1= (0..23)
0 0 0 0 0 0 0 0 0 0 0 0 0 0 0 0 0 0 0 0 1 1 0 0
##$ROUTWD2= (0..23)
0 0 0 0 0 1 0 0 0 0 0 0 0 0 0 0 0 0 1 0 1 1 0 0
##$RSEL= (0..9)
0 0 2 0 0 0 0 0 0 0
##$S= (0..7)
83 4 83 83 83 83 83 83
##$SEOUT= 0
##$SFO1= 200.131500975
##$SFO2= 200.13
##$SFO3= 200.13
##$SFO4= 200.13
##$SFO5= 200.13
##$SFO6= 200.13
##$SFO7= 200.13
##$SFO8= 200.13
##$SOLVENT= <CDCl3>
##$SP= (0..31)
1 120 120 0 0 0 120 0 0 0 0 0 0 0 0 0 150 150 150 150 150 150 150 150 150
150 150 150 150 150 150 150
##$SP07= 0
##$SPECTR= 0
##$SPNAM0= <gauss>
##$SPNAM1= <Gaus1.1000>
##$SPNAM10= <gauss>
##$SPNAM11= <gauss>
##$SPNAM12= <gauss>
##$SPNAM13= <gauss>
##$SPNAM14= <gauss>
##$SPNAM15= <gauss>
##$SPNAM16= <gauss>
##$SPNAM17= <gauss>
##$SPNAM18= <gauss>
##$SPNAM19= <gauss>
##$SPNAM2= <Gaus1.1000>
##$SPNAM20= <gauss>
##$SPNAM21= <gauss>
##$SPNAM22= <gauss>
##$SPNAM23= <gauss>
##$SPNAM24= <gauss>
##$SPNAM25= <gauss>
##$SPNAM26= <gauss>
##$SPNAM27= <gauss>
##$SPNAM28= <gauss>
##$SPNAM29= <gauss>
##$SPNAM3= <>
##$SPNAM30= <gauss>
##$SPNAM31= <gauss>
##$SPNAM4= <gauss>
##$SPNAM5= <gauss>
##$SPNAM6= <Gaus1.1000>
##$SPNAM7= <>
##$SPNAM8= <gauss>
##$SPNAM9= <gauss>
##$SPOAL= (0..31)
0.5 0.5 0.5 0.5 0.5 0.5 0.5 0.5 0.5 0.5 0.5 0.5 0.5 0.5 0.5 0.5 0.5 0.5
0.5 0.5 0.5 0.5 0.5 0.5 0.5 0.5 0.5 0.5 0.5 0.5 0.5 0.5
##$SPOFFS= (0..31)
0 0 0 0 0 0 0 0 0 0 0 0 0 0 0 0 0 0 0 0 0 0 0 0 0 0 0 0 0 0 0 0
##$SUBNAM0= <"">
##$SUBNAM1= <"">
##$SUBNAM2= <"">
##$SUBNAM3= <"">
##$SUBNAM4= <"">
##$SUBNAM5= <"">
##$SUBNAM6= <"">
##$SUBNAM7= <"">
##$SUBNAM8= <"">
##$SUBNAM9= <"">
##$SW= 20.0188887650961
##$SWIBOX= (0..15)
0 0 2 0 0 0 0 0 0 0 0 0 0 0 0 0
##$SW_h= 4006.41025641026
##$SWfinal= 0
##$TD= 32768
##$TD0= 1
##$TE= 300.6
##$TE2= 300
##$TE3= 300
##$TEG= 300
##$TL= (0..7)
0 120 120 120 120 120 120 120
##$TP= (0..7)
150 150 150 150 150 150 150 150
##$TP07= 0
##$TPNAME0= <>
##$TPNAME1= <>
##$TPNAME2= <>
##$TPNAME3= <>
##$TPNAME4= <>
##$TPNAME5= <>
##$TPNAME6= <>
##$TPNAME7= <>
##$TPOAL= (0..7)
0.5 0.5 0.5 0.5 0.5 0.5 0.5 0.5
##$TPOFFS= (0..7)
0 0 0 0 0 0 0 0
##$TUNHIN= 0
##$TUNHOUT= 0
##$TUNXOUT= 0
##$USERA1= <user>
##$USERA2= <user>
##$USERA3= <user>
##$USERA4= <user>
##$USERA5= <user>
##$V9= 5
##$VALIST= <valist>
##$VCLIST= <CCCCCCCCCCCCCCC>
##$VD= 0
##$VDLIST= <DDDDDDDDDDDDDDD>
##$VPLIST= <PPPPPPPPPPPPPPP>
##$VTLIST= <TTTTTTTTTTTTTTT>
##$WBST= 1024
##$WBSW= 4
##$XGAIN= (0..3)
0 0 0 0
##$XL= 0
##$YL= 0
##$YMAX_a= 116613
##$YMIN_a= -140210
##$ZGOPTNS= <>
##$ZL1= 120
##$ZL2= 120
##$ZL3= 120
##$ZL4= 120
##$ABSF1= 17.50952
##$ABSF2= -2.50952
##$ABSG= 5
##$ABSL= 3
##$ALPHA= 0
##$AQORDER= 0
##$ASSFAC= 0
##$ASSFACI= 0
##$ASSFACX= 0
##$ASSWID= 0
##$AUNMP= <proc_1d>
##$AXLEFT= 0
##$AXNAME= <>
##$AXNUC= <off>
##$AXRIGHT= 0
##$AXTYPE= 0
##$AXUNIT= <>
##$AZFE= 0.1
##$AZFW= 0.1
##$BCFW= 0
##$BC_mod= 0
##$BYTORDP= 0
##$COROFFS= 0
##$CY= -3
##$DATMOD= 1
##$DC= 0
##$DFILT= <>
##$DTYPP= 0
##$F1P= 0
##$F2P= 0
##$FCOR= 0.5
##$FTSIZE= 16384
##$FT_mod= 6
##$GAMMA= 0
##$GB= 0
##$INTBC= 1
##$INTSCL= 2.727197e-010
##$ISEN= 128
##$LB= 0.1
##$LEV0= 0
##$LPBIN= 0
##$MAXI= 10000
##$MC2= 0
##$MEAN= 0
##$ME_mod= 0
##$MI= 0.5
##$NCOEF= 0
##$NC_proc= -9
##$NLEV= 6
##$NOISF1= 0
##$NOISF2= 0
##$NSP= 0
##$NTH_PI= 0
##$NZP= 0
##$OFFSET= 17.46502
##$PC= 1
##$PHC0= 225.054
##$PHC1= -8.127872
##$PH_mod= 1
##$PKNL= yes
##$PPARMOD= 0
##$PPDIAG= 0
##$PPIPTYP= 0
##$PPMPNUM= 2147483647
##$PPRESOL= 1
##$PSCAL= 1
##$PSIGN= 0
##$PYNMP= <proc.py>
##$REVERSE= no
##$SF= 200.130008905801
##$SI= 16384
##$SIGF1= 0
##$SIGF2= 0
##$SINO= 400
##$SIOLD= 16384
##$SPECTYP= <>
##$SREGLST= <1H.CDCl3>
##$SSB= 0
##$STSI= 16384
##$STSR= 0
##$SW_p= 4006.41025641025
##$SYMM= 0
##$S_DEV= 0
##$TDeff= 32768
##$TDoff= 0
##$TI= <>
##$TILT= no
##$TM1= 0
##$TM2= 0
##$TOPLEV= 0
##$USERP1= <user>
##$USERP2= <user>
##$USERP3= <user>
##$USERP4= <user>
##$USERP5= <user>
##$WDW= 1
##$XDIM= 8192
##$YMAX_p= 431428275
##$YMIN_p= -348098
$$ End of Bruker specific parameters
$$ ---------------------------------
##XUNITS= HZ       
##YUNITS= ARBITRARY UNITS
##XFACTOR= 0.24454680195387
##YFACTOR= 1
##FIRSTX= 4006.41025641025
##LASTX= 0
##DELTAX= -0.24454680195387
##MAXY= 444682122
##MINY= -4246370
##NPOINTS= 16384
##FIRSTY= -4246370
##XYDATA=(X++(Y..Y))
16383d246370Q0854K3692R5973j44655K25328j99029J24534J41802r8289R1231
16373c904929k6410j28696J20300j2192J77592Q406o4308J25835j30069J32928
16363c701543q56K3893j01721Q7027J24538q7997J62382k4690l6761o9394J14749
16352c510373m7116J10031q348l6931M4610L2499J64854j00727P5288k92489
16342c568702L51852j43513J50659M5098j64122L16657j54965R9301p3812P80J81883
16331b958884q6970J26497j21234J77526j6049k0407J6708J60086j50580p3804
16321b947111J47379J4378J06389q7494k7182k6782r810J27268Q4424k4092p8850
16310b721483K8648K03420l1353k17914J17390O4387O6074M3570o2410N1666j776
16299b459781K10737j95457q4933J05492p0051n2702J87867n4102J72404o8798
16289b309324o5918Q7362l1121K2222K17774k17907J78019k7858L6463p4255M6461
16278b138082k97939L74796L7712n6177r7249J69213O0532j20928j65658J57560
16268b076220J74224O7043j6156j08359K44005p2093j31411R5561J28912R238J12791
16257a572465j55777j41828N6525j40506K45953k34520L28224p8554K9368p9131
16247a742711k5370J44580l9993l1955J52467p5444J24452p8519Q6016m432Q2598
16236a408311j74696K8352R2925P0549q2961j2059n0361J13144O5687k1545m3655
16225a422931k0869J41108j18784N3941J05432k18789P8955M9433k1771K17639
16215a156636j24713k7935k48578M00347M3691k23567M4013P6488p3877J32533
16205a158234k8514J34457j91332m1651N7511J83318k69813J28232k5547J07393
16195a104180M9526p2103p2796L0580n083J89998j50235n1007P5889J0813m0259
16184a138857J60241k29884K2245J95209p4899k070n9883N92J35061L1979L6482
16173i23784p5741R4902j89339o9297R9959J14647j45148J37197k739O0227k30491
16162a129607J84071j31632J1432P9421q694J13523j8019j09392m1752J15182
16152i35467j3934J5622J07998o6529L6988k45526J18050K37166j08899k01450
16142a055981q1611J98119N3346p0733J2384K23390k73910J39556l8984j1625
16132i06049J5380j40150K50071j83126J74849k10865N0144M1286p2057J84995
16122g95522j14759N5462M6927L9454k69825O8730l4416J60462J3022p1081K35153
16111f66393r0546o7132K01642l7772l41458M9715K1795K0046J64292L669j4397
16100g56539p088P7729K1461o5346j07880r2188Q9768O1938r4622L4683r7369
16089i35453J59241j62682K60125j858k03091K75650j28786J41514p3704r1794
16079g60838J77833k12820r014M6697M2500o6390k0348k3601o6416k5102j60581
16068a078080K33152R9572j40624n1843K69865L8227j79256n6352K21863j18008
16058g61484L7050K8377Q249l68259M17251m4421j60329n0268Q9751J69850p9881
16047g14114k14067J80849j39589l5459K09224m2582M6019j17086J24084j93578
16037h96299O0836N8028J06861j32966J10658j8666J48497o183l08153Q169K70562
16026e98656p6428P5042r1577K9100j75344J79720j32271J48002k0576P3316k45245
16015h34917J47069k4307k26740K69900k21471K21654j19538q4396K02455J4154
16005f56137J68313k73127J35842j74416p7251n6856K05936q4866r7892L13550
15995e96904p1005j64329j61417L86951k1745J4754k33703K00878k19215R2379
15985g73356J31195K3k00457K14183j18307m7863k6914Q1429r4079R4063k99065
15974a039148J70800J79334j06282J52486j40899J02103k74357L87997j39083
15965g07049L9996K22591m56338L40783L8604j51246k19215J26673J5772k96J09231
15954f40494j58058N6288N2113J62391l24291k7290j57477L11689l1605j6410
15944g73144Q610j7508J18483k07319J21392l02159K68913K19926o4424j35401
15934g62631J47173j68408k3121q1683M03840j42409q1405k14873Q5168J26447
15924g11902J72253k61935p0778J48400J54406l20085J60781L2915K6932j36782
15914h05795K52552k13849j69370K09799K38M1491o0435j01636O6078r4377N7509
15903h17795M7613R5430N5407k10728k3740J50280j11678Q2892j14599J4759P9173
15892g52986O3219j35675Q9343R49j2006J00528j6559k21634L84443j84024l06489
15881i90891J60799K22511l4792k09086L7185J85008j01720j25775m142J84921
15871f75982J69469p3845k06815l8037O684K41510j46415Q2025j11449K70203
15861d82652j69502k10774L17262l14586Q7394o1685J76543P4226m11008K76818
15851g17964k1567J78812l95336J63335J28139Q691l4843n3110p797K1485m8486
15840g78641p440J11226k55491K24280j23160J78156j23884N7883j10386j7626
15830h45083K15942Q5950k23682j74041N6234R3585N4301r3774J13750J01602
15820f15216j0126k25900n3152K17552K1975k5054k02992J94282j46737q900o7799
15809i22067J25562M2343J70181n6962k92206J65677p1587J62907J03929k50966
15799h23189J46423R065j32886J40800Q5745m24729K57514k4974K08034L7283
15789e20914m25161N92634l29317P4324k89410M1882p5892J00214K96947j07919
15779f42612j21952n4901j00843q8914M45530l23556K75916j33337l8093n0821
15769h33583K14699j00707J27711k83376K25910j16216Q263m9362P298m9624K21236
15758f27751j58675j29017R5550P1937N4825J16442k48231P1748k929j67859
15748i23960J89493K789k53825L41250j05997q1023J42972J3314n1130k17668
15738i43785k7557J36859J2816J4018J6004j21654K28361n6909j14116j16305
15728i72268O7763J74207j24565O5854j32191K59395j88811K38756N287n7785
15718f64358q8822j7491q78Q0227j51157M0645j17669J85698J58921k63452K50693
15707e87643p6734j76212J45044r4926R1511k9660R5627P2591k59627Q311J13488
15696f98230N3074l28771K2469O3452M2302J72319r7326L13239l74908m9102L12766
15685e68716j93409R1131j24974o7894O547K23247j5098l4018Q0287k11995P1449
15674g43443j2121K25921l69372J34526p399J18125k4647j00496M2567k7756Q9619
15663f74476M8509j42416R7149j68829O9954q9844K72985j21958j08121M684J09756
15652g02607j06264n8396K11572k93217K87169j75359K1545Q5261j9291L1769
15642g17818j16386J43714j26123J86872l0970M0499l10492K80953p6027P5548
15632f50230N7580j52919P1039N4101R4082k62380J13257p4801o5175K59754
15622e55692j89644j4732Q2711j98182K06183J6623o5476o6287L3792k5792q7148
15611h63644J26084p4114p7518R2042O2746j5680J01663M306J4476p5017N3656
15600f51000k05127J32570l5707l04953K85959m4869q2722K86476m4326l28559
15590i92258K63377J01556k06963O0355p5473J99003m5144o1375J40627j53954
15580g70249m4121J96242j67982L5324J99998m7188j34939J8185P4080k09571
15570h50221R6302k04591J72478j16890M15395j96199N1412j44799Q801m918J9249
15559g53981o3970R4874J35629k80840L2403l9961K4668K7462J08888J4458J2479
15548f87891k32166j1104J88329M4404l12534L04923J02045l42783K42320J47038
15538e57419Q6748j96132r6420M9272J34840j55010j50931J85955k95425K97519
15528f97003k07018p3603P8797R8613K10848j70246M9262j70956K67199l23441
15518i37548K80557j76760J06023L714K6844R5494M2380k34563O5163O0779P15j89248
15506h56450M7719k09067L04200k04065J95087J27761k40500N1037k3725N0176
15496g57827k4464J01389j21067J35603O2180J3804k30410L5956m9849J44508
15486f90177j66784J31424q9604k3709R4516k58414K90830Q05j6891j28905j7968
15475h74877P6816L4453Q4946j05190J22038o7142k25954K63277k28488Q6177
15465h33944N4978l8581k4899J48657r2227j41704K93061j47974J75082J08247
15455d99304k54093q2001N7764j79802O5655K52482k7018j06201j7692K96191
15445d94019k02201k48240N1478K68978j51004l1050Q915n077P0043j48195L2428
15434h47944K3792Q5743j73440L63811k70000l8734J50042N5476q081o2782N5596
15423f66521l7670K987M5124J57453j85936J70385l19209J52449j84186j17209
15413i82333J82134N1074Q0174J9745k29645K25723p0024o7907p2395L15177
15403e48277l05138J63368l6724Q711l0185O2887j92273R691J00251j60602J23439
15392h04852L06416j20584m9679j09975r5225O2606L69o057K2432K33947j22041
15381f82643j89905J97578n847j4512j45576l1336J23185m6252j3812m9785N3850
15370h05055J53852j61697n0672J37415Q2010r7724q7599j8782m9396K71244
15360f26404k77586K187J21240J48043q5204j2976k36183K61519j28261N7727
15350g75898Q4021J22003j56688o8952K6634R585j3136p7088n5666R8133K14564
15339e92488k55013j3346K815R2239N9080p6126j45038K73109j27456n3373L5458
15328h00139K77934k46631K9642p2141J17707j19660K0661R8072k41224o7652
15318a003431R3779J20304M0884j4161K11857l01082O2652J67522j95370K27241
15308e89805k95569K22453n0332J04145k76419K21572J26581l07068l6016R8795
15298g81663r6322K4312J14657Q2560J04683j22475m9644m7089p7090K00519
15288f47552k21609k18J41221o8190P7102q2143l1427J32239N2587j53727J90392
15277f11325k08962l2809J50939K2177j54063J96666j44819k06551L20773p6153
15267g44127q6535J9686J29801o141o6543J95303k84325J85110J8471j00803
15257g40103J7390j28531K34554j16404M0683N7972J44316l61583l2478Q1595
15247h02589M139L5668Q7592k2066N7343l6710q4245L1403N761n2660p384J31456
15235f52292o5279Q9759p8100o1795m0492J96826j87254J33099q9351j87363
15225i42242L58929j42436Q7979k15912Q4955J26095m5675j91533K33599j15665
15215g61906L65466n58729L53930j36108m8421O6198n3702K03480q2315L5173
15205f16934q8560J31131q6363J44691j43441l15112J16731J62577j888n0229
15195g47397n3065J59956O4920j79188L1742J07851n6192m5776j2597j29004
15185h58750J45469r2870j62390L15687j65637R1221j88088L52983k86780j0921
15175h60076N5066J31180j1355j59598n9028J22134q7079l3630K50974o4221r7401
15164h13034n9452n9385n4619K79361j9536J6434q0526q3266J06569p688k7270
15153h02412p9360K10493j19867J13513j76966J34813l3737K6981j09077j58170
15143i93789J59372N4916M9903m2933j7563J39743j60393o1636J34658N2069J73670
15132e11983j00293j10682j84460l2478Q3700j24252K33852j56530O9603m0401
15122h73924K56307j4654j86140J20339J8584K2357J10351k59491n821J49089
15112f63003j75260J45917j63340O2276m138R8245j50001j5033J46858j76484
15102h93963K27391j28541j5933q069N1230L4908j48637J87365j35154K5479p6129
15091h80053J26791j32420O1944P56J39530k57232N4189J87025p6185J27277
15081f48378j08106q8022J27264J7376R5552j62038J87454j1867j18543j2643
15071g21951J14287p6772o3364j23360R1340p1367J28744j02349Q8625N1125j51384
15060h36426j6460K21051k71216K71354j11669P6675j64163K23048M1003j22216
15050f89019k10938K41831P6941k00051m3539J96815k26213J84953p8944k461l4469
15039g85094l2066n5677n1410K08036Q6847o4349k65138J15030l2936J20518
15029g56239j4795J15241j71111j526M5671J76261j42604m4012J23373n7900J83596
15018e44045j43010j0568J20509j36052q5614K7217Q2987L2227o2547J63381
15008e55515j54366p2690J13719l9149J61848l55246J09862R7986o5881j82399
14998i41831J74256J03727J0529j18322r5461K61668j97674l5320M31072j59740
14988e67096l00604L1549J77325j96425Q657m7902j07383K15247J2481j2807J50984
14977f35974k67529K11033K2564M9401j56941Q4769o4660J23420q3720l01238
14967a018875K07165J90605J9745j69056j05076J95462o4835R131p5753k1467
14957h32954L8979J07251P2136j08716j91636J08817J48447j34078j24434J12790
14947h03398J32755j23324R391R7008J6125k15229R3502J33776q4405j65109
14937i08908N9448J90514l581l1401j932r1624J63495k07275J66046r688M717q820
14925f79009j24452J15008p1777P0049p1664m6896K06306r5681o0672J93611
14915e65177j93537R8533k50631R6093M1542j69234R0265P2601K2203N2944j6563
14904g20961N4787k8667L1788n1592m2607j35656L9955J27036j00082L5528k5536
14893h16007R7364o2713N6124K7856r9413K45905j54353o7024L31733l40737
14883g81265K1318L71322l36996j73091R2193J42133j98060L32681j81628k0114
14873g31507K85187l24201Q9268o6725P6618J02280O7794j32173j80320q5990
14863h99769Q2388K08385l39216J45618J60740j13766o0693q1171O1917J14788
14853g20779j50586J42391m7578l7796J27002k8927q1533J46749l01397K28994
14843g23460n2377J62956m3599K3255n4451n6030J4590k7912k2155q0083M0371
14832h18895l8568J57689j50842J13376J45111k27834K33855j69917Q4001R1035
14822e80989j37459j11166K45230j46690J1929p0265N957o9046K41145k2191k02570
14811h36115J83184j23100O5205l1100m8392J3017K1710J09634k77885J16776
14801h07066N3997O4391r7416o463j5518Q1772J7774p8836K21750k29856P3303
14790g22168J70854k95471Q6148j04081n5385J24521K29434j42856O4193P971r4122
14779g30962p7446K9003J45468j79639J40448P1033k28370L6555R3706j31321
14769h31525L01192k86412j64767J60840J10434r3231J07816j82950J86533j82374
14759h74444J65781j9182J82593l49212K73805j73212Q0847k11509J0650J75125
14749g38758L2937N4062r8034j41175R644J89221j54802J7581p7355k0959L3086
14738h94552J65580j07921J03691q2979k0995J09497k83456J95094L2170N580j41617
14727i19908K58551R853j87811J62330p6127k7677l4358O4095Q4574L4054k81226
14716i13650K08508k3247o6953J66080p9934r115M2654J84468k60297J43452
14706f08034M7410k38284N8910L9727m6602J8296r9121J57213o2718r1965J23343
14695g01825p7922L0599k7345L3863R7549J64438k60461J7991n0817k97764K16427
14684h55267J90502j75925K36273k85209M8111J97642k7900J58386m54237L31584
14674f36040j10339J57984j76124j79116L17917o7409l40021K22980J64538P2054
14664e73576j29170k75089J92507M7544K50311l74620J05171p7626K65828p3778
14654f42498j33215K06236q3174P9267k57983J90932o7067r4009J09493q1745
14644g73763K88953k81658m8026K78534j38711j52839q1686K34955j10620J6655
14634g68206j21554n5449K08111N9482m284r7770k167Q1997n7014m9245l0484
14623h36583M06393l32436n42R6836k71010J46278J31517j04458J90200k90939
14613h64744K24544j50918j66314J55446l3502j0182R1198J89087k17566J33960
14603f48991k31652J99971J01016Q5129l03447j20449M1370M5155K88941k35057
14593g78014n8499J39967k34993J27682Q2304j30795K59700r5998k1799R813l0590
14582g31222J37019j67001J32164l21766J72547K1561m5846j58888K92764Q970
14572f59698j96915p0313L77024j80219N4619J7904j74815M1050p76J80378k14156
14561h25917L8139Q1171j06245J33039N9084k8388o8629j98433K2416M2920K87464
14550e63379p6705J00001k79611J77460l0470k43525K35109k4208p9784p9464
14540h64576M8368L5131J44179k14965J30075J1459L8897j74298n3164L9762J4535
14529h44597L01828k60341p624J63802k2833J6571J1129m1178K38646j29647
14519e74244k20348N8630J15407j7993k91932J9896K50080j42967K06757j84501
14509g81215j8012j79373K68526m6927J5226n2708N9885j0603P851o218J7534
14498g26034Q0817m22100L30647j21496J56351q8619q1785J27627N0654j02579
14488g96517j38646O1772N5022L1738J07510l2597n3548J71953k66038N5841K2410
14477g81100J46239k639j51755j6557J17978o0863J77350j53378J3226n2532K40387
14466e23644q9478p1784R3049j6330k0220n5834j14961O4857j82807J09202o7537
14455h75487K70701k74151K07789J06643K5464j43932o613M9070k60041K09887
14445f90670L000N216q9752j07533K63437j39993o8239J81867j73048O3209Q3010
14434f69496k83515K67739K1560Q3794n0797j51732K75201k51545q5255J17338
14424g26708m8961K5535k0069M4449J70693l75756J96601K22263j71966j24165
14414h08084k4112K81844l80213p9637M4255Q8726K37446j09980M4259K0920j09431
14403g94007j4754j92365K18949K0011P47j47693K34882k89433K06028o2836J16760
14392g03711o7785P2606j33204p3019o4774J32964N6780K38966m4279l07612
14382h93068K35337N4910k81863J85756K1803P226j49871J17301q1081K31214
14372e52336l30616J82253r1179M1718j00454Q755J38280L1992k3735j49895
14362h45217K8943L42127m65354J42529j56150J61349l052L4852k684j6021J83952
14351e94726l46647K99009p8131q0828J21338l1780k00151N7204L53349l55154
14341h56517n1773k2326K87851p5271n5175Q542J33315j35047J70481j26399
14331g22319l5432K16937m34682Q1321K19785j09164l0122Q3388q8608J61642
14321f57254j29691K1300J82234l04121K37178j87314Q0378J60271k18406J35391
14311f80034j52591J12298j41419N6779J74376n5296J12938j13765j66928K0710
14301h32932J7206J45227j01293p9950K06085j30211n4793P929M6349R0880j8728
14290g04231k2704k29714K36787k4949j3505j00640J95130k04859Q7526N641J38919
14279f36599j01510l1493m1375O4410J29843k30402n2009K09501k93016L54174
14269f28476l01927K73206j04328j21172P055j03705K70262j5338l67N0443O9877
14258f04470n9037p2782j25160J73361K04601k67923l2619J77159l20643J27707
14248g99806O1167K3638m568K043J09707k54613q8157N8377K16447j41729K3115
14237g94379Q5325k8335m008j52577J61183l2462l5398L8207K2560j79348J02423
14226h16809J03980k2633Q6303n8348j3479k5597N4543o09J649k0846j42045
14215h53891M9385J08435k46149K48107N8795j42591p2702k0081J57150r2883
14205h06425J85334k73986O3892l7381L6488k1570J78691r8619J73739l46679
14195i46516K84661J07163m46274K33574m5196L36697m14455L04707q8403j97218
14185h71260J16687o105R5856J17810j73162j67925K5000J53466P0978j57393
14175g96048j01370J52699L5650o6438K9001q0797q6509K38312j43335L09674
14165e09161j96813m2270J03730l63823M08667j13311l3910R5901j36034J09402
14155f77622Q1139k88004J06604J0349J0289J30673r5980J09526r8672l0474J32439
14144f09733r7896k29219P6456J6785M1738o2356J82225P428l1042j74465L14714
14133e65365o8530O4540j15386K6622k28217K11300K2772k48613L44958k78921
14123h34840k0101J60575j17940l9771K29183n0101k49935K09057j02752K76051
14113e40574j96669K189j01342L46636l47389L50065l60442R6496j48555P1263
14103h28322r0552P4560J48901p3075j1597P4853j11417J24404j45439P8825p5420
14092h34279j45427K71038l19506K94284j47494J58153o0915o1215K8227P2667
14082g44467k08110K98592M5577L3255l02903L39388l23866K07672p8143K6343
14072g06662j14283J35115j5156j2247M9398m0709j73431K4654L37252j96320
14062g12389j1244l5999J053J5465J56561j46292J0515j37409N1870J10538N8053
14051f39278o3188m3732o235O4010j9972k820J55467p5329j59598R9769J3842
14040f77064L8487k40935L8019K03819J2946L20j61081k2834l5621J70211L3336
14029f40397j27583L04401k02992j25925J01007j48781L7834K0710l9232P8506
14019g42452l630j32376J50177j53370n2124K04787J19526k26842K08679k43507
14009h71132Q0814J23602L3554n4582M3933l5806j45547n0050K06159j01948
13999g71003M1165n0224j75821K6811M6039J66745o4639Q1830m004O3631Q3185
13988e56285j20984j06761Q1848L9354k35721L6152J72623M9408j22284N2630
13978g10020K3616K14683j98332O704j25966J46045k27893R3962J3232J1839n1793
13967h03923M8949L3728J46144l53794L37892k84735J98141o2728J77609j23082
13957f85799j27258J46757j49754l5686Q9295q6626K25843Q3275p6303k63701
13947h79957Q8022j28454L08789k2858k8719j45003k5647j44642J85135O0433
13937g32901r249J40223k05685j00966o75L88923k30440K16811k4081j47661
13927g05701O4054o8821O9503j84135q2489K51037j03953j50136J60308J11665
13917f38668M0665j87868J50635l33736K69265J7434L0288k35548M4870J08298
13907g34365N1904K1373j08534K28250k60072j57190K90003K6532q5358j95793
13897i23250M0093J75944l7538r4128m3561N4720N1518Q959K2925J83002k59541
13886h20857M20J2869r5640J23953L1646k16095K50583j6492k8655J03502k6894
13875f81660r7093J595M7814M9274k11295Q9098K21885L5904j19264m1117j23575
13864h28434J22923p5226q00j51796K04646j46515J966K29450k83478Q6582J1972
13853h28710J73460p4760k3203k6720j12773J52018L1377K58853k43649k2142
13843g16249j7083k4746j7398R8614M726N1477j88677J17385K4484j83714J62711
13832f88470n5581j26540P9913P5902K2614l1615q2065P7279o4089j17883J59594
13821g50941J90623k26049J87072k60546K23242q119p7148l7413j37367J49485
13811g47161p873q4408q8618M6267L29051j60557k03643K29632m1533J5961q6027
13800g98909M1565J37339k73729N9076O0411L4412K6801k67996L48094r9745o4660
13789g97341O595M5733n5221j06045L56759l63603N1353K13929l19096J64534
13779h02403m5559J59625N9612k58696J0478P1200M1810J65610J08885j93556
13769f82994n1442j51751N7437l4005K505J69705k76545J49182q574K8648l5535
13758h33369K92627l25897J99282K3259j27686p6272J00836k7116J74557j36742
13748g36521j1053Q6634m9962k1029k3656j46235J88961q9529j9291J36395o6797
13737g52083r0877L09010r2211l82347K55353k9456m2373J32399q4066P3959r1752
13726g94444j91181O8636J75779j06506K17363m9944J78948j99362p6239L6882
13716g40068Q9060P117k31316K60161k76953J64913k01141L41027j48838l4610
13706g70648J65669k74770J41260q2965q826r1248P8246J24145k25213J34261
13696h10089q4153j16092K72291P0339R760n1503j86139L15293l62592J00180
13686h42705J08737p7449Q772j888J81464p7895n9529N9915l930L0344j35069
13675h09233O4508Q6097O5101k06208J18819k72517K07155J1071Q8424n0069J15465
13664e81387k76089Q4109O8657O5273k03584J5996L38614k34640j36724r9552
13654i59327j1237L52892m1097l0207l03O9134k33927j8195k4133N6297P5563
13643g64540M1263j05379Q4009L5672r7297O8428n6874O6244k2435M6006K00993
13632e03910l99938K19927j99838J75253j3441K2321q0862J39683M1417k00169
13622g99557L03621l49291q1502K11653o8420K52369j2349R3380k9289k43333
13612g22718N908k6040J34798J7845J606l58607J73108J2397J264j1791j58797
13601i31027K75710l3565M335n9234r6261K69525l0067m8283R537k76317J16959
13590g98688k36147L52568k43416M14864k06875n2397J51480j87655J57428q4403
13580g33241p908m4667M0477L6180L178k06683J30813J51696n4748j72004J60292
13569f96615J46334j64366J5277j80077K45928j0679j9714j33376O0289r2282
13559h29281n7885J65828M7955J65824l02783k7443o3746L01191k61778L827K05493
13548f52798o8036K473p22j23923R3236q0612J67178r4598J17775j98427Q1474
13537g56980j78952K72258j27919Q7038j44757J98649k54106O0866K84216L2850
13527e26837p7919n9988k37228P2229k3357J84111r1626J63089l23801K85254
13517f36073j01063L7752K1794k4241K1756j39506L849M0566J14512j02757L0797
13506g32614k29785K23598j08867j4556J50640p9066K37716j82827j36356J13157
13496g58960k9699L9522j2398j11785K58814l14137O6620M9025k17777Q110K21272
13485h01393J46409l26632J96916o6031J24264M8744l1978k1850k22897M12428
13475e42020j27551q2059j18470K90902l39950R9900J00527j19590J12573J54608
13465e71130k98698L26918j128o9190q0473l9001k58592K02425J47130k86171
13455i27910J67717J92604j65664j90904K22899J02257j32873K3184O2842k52862
13445h98710K04198r7395K3615j18164L8822J49689j46466M2283R2859p2557k4955
13434h06781q3670K60306m3969q1517K20552j78742k1837q230m8387K35642o1343
13423f17976k17544P731K41276l89423L12482j47861Q5240p3823q0074K58124
13413f21848j58302j79635K77358p7101P4523p1034Q5490L4625K4508n162p3979
13402f90557k3404r3206k31470L62163k00504P3543K44068m07373q477K06065
13392g69152P0111j94558Q2744J16475p4626j90736K55072Q5647n6347K8589q4693
13381g31474j35307K05196j82325L01151k69851n5366M5401j13612L2419K33431
13371f70337p00k22385K34787k03260m4369M60377k58896k04832J60460Q8972
13361f60183k17106M90179l95817j6863K3175P2305q9517J19384l9134m934l9322
13350g57833J75952j40363k4137j0861m9388j04118J59775K0810Q1982j15535
13340g63716r891J72171j75801j33929R1279K41735k29320r5422K83802j9481
13330f38573r2322o7969k1352j16608L50207k83186O9224N8448J00908l42727
13320i83950J05609J7696K34592j17359R2103j05232p2897K0554J26169j87282
13310h69997J15756J99674j44221j94763L2777K29542n2151o3498r9551M4622
13300h01810L1933K022n4451M9357L875j70361K70318J3692q6252k53096L78432
13289f16341J53267m91067J34721K3907J95729j66870J29909j73229J11829j45341
13279h43486p7505J83761k23779K75554k0658O9864k89351k0122L80194k08079
13269g73607O0349P2179k01530J07451M4669j89503J25766j43314J55805k18554
13259i60289M76858k34002N4524k2876j6363n3890p8290Q4088r4386o5472R6146
13248h13952J24228J26866k16454L3704R5277j69590J33577J79166j64556M8218
13238f23516r9518l8605M1599l9105k4755K28146k69862N4448O6371j4887j46182
13227h65866N7614K90065o6545k35832J58360k3879j87464O3459k23786L31930
13217g01944j34015K7586o0036M6030J23784n0754k86858M88352l0156j02807
13207f80818j91375J71441k67363j9342J99017j8756P1708j19883j33371K79073
13197g09669J126L5716j8092O335J71171k14146K25257m58815P58M47627l82839
13186h95571J85053k12134K4094J8558O3985J73392j79558K48021j11578K7033
13176f58705j39377O841r5659j2259j649L9195N7588l2534n0669J59415m7007
13165g74820j12542O5227J09694k19380K28444J16432j39747m1508J50241j91379
13155h09338j60269J37978J10337k49503K13202Q1919k80656J86654L03151l01169
13145g67694K7594K779j9662J4608m9203L9554q3559J26018R2786o5315j43500
13134h25594J280J71677o8424J455J90919l36006J10450K2196P8887m7972j00442
13123h01574Q8934J70144j18404j12506K8118M6694j77432J09614m5590j5642
13113h27644M2932k9028J23288l21491K54850q5898N6424m7938J06340P7712k6536
13102f76989r6945m8253l9875j16380K98071l869k51412L4466K35081k60341
13092i26446J1784J6439M3141J29405Q9383J8754j33914J059k42213K97844K7021
13081f67743j74569M5550J03192J85099k47832j21181J26534J68715l02346K6085
13071h58496q776K10476r2211l8847k27479L28826j35436J10223k4125r8843k6381
13060h61069J28842n4422k7947K22887k06761J87838j20291j37206K40901k63534
13050h90762J16946J42010k44951J29851R3734j49027j50206L14477k9910k72089
13040i39927M4332J77072p5050r1967J62373Q09m6080j16189K77981o9710p3243
13029g49599J21338j31482o9183n190M2685j39697J08464N0836L186L142N9318
13018g06182j92930R1461j45810l7917K22187j01201L31006l91190K31021l5646
13008g35201L606j92096M2390L8017M38n5929J18753P5999j00271J74850o3297
12997f92741q0047O7454L8192K90625m85047P1370j28366L20939j11556K749J4230
12986f92198L9824J750k00207J42726J19296r8099j5957N043j08889j42136L06674
12975f42173j01858j48887J97120j06142N963K4981N7155m5277O8367l0127q7761
12964h08639J72168j26874J52916k33455M6053K25840j37329j50740N1908N8694
12954g49458J0047O2366j53606K75769k10752m7134l6108J33537k05922J58624
12944g62637O6033M043k2129j23286k4998J21993j01275p7865R0632K26276p3413
12933f76626j20903L6914j51851J31852L1165k5064q0127J39918n0677J62772
12923f02627j01102n2687k55487M13698R5996k09338j23556K5625M6292J28023
12913f35163l5102j93972J71266Q2965j64483k6542k3331M120J54809j93792
12903h59225K25963j57225J03307j06605Q1152n2914j02389J39073j65274j19183
12893a013320L16439j9438L9434p4250j57050O1431J18348k92162K59673K019J08545
12882f50331j39569K0730o317J12373j56616J52729j56865J46195j42444Q7003
12872g33112J62025k48067K08577o6690O105j31391J13041p6821Q6923m9050j56276
12861h84736K52498j99013l0470N5726L5573P9553K4195j26482R9364P40j4885
12850g07937J881o0038M0273J47873j93664J07602J04610o4865N7498j26747
12840f93514j20277J99793R3383l59962J36350m7390P6101J42211j92583k7746
12830g93634r0142j11261L50370p7884q2012r8096L92266l33004M3957Q8950M9471
12819f61019q1361J66473l07904J62960j74017R0308n5955L1140j21637R1823
12809h59189J98775j89988M2608q1131J77588N9827k13417K39613n8174j90158
12799h73646K01143p5433j67507L63425k47050r4484O8170j96930K32657j3456
12789h03111L8812J40657m86871L49516m0337N3310J83256k89175J68926k07612
12779h92629O7175L9376l8301q386J34506m3875K4322p7273J32300k15142M06647
12768d71280l50476O3699K87922j42497n3429j48520M9887o7150O3577L2897m9452
12757g84822J40475r6781L03248k90592m6654j82587J96830p076P1382o2932k21323
12746i80832K26743K3429m0519q5046J58643P0782r0479k9233o215J92367j91813
12735g52173l4757j09544J22704L1048P942Q6086p6316R8523p1237q6690p42M7250
12723g37906P9554o8785m6736q1596J12889q2438M7871Q9437K11425l48177l3138
12712h57600L01672j57522M9468j00628j27467J15793K15396k76490K70601k46311
12702h13088l0907J65588J1960o2603p6548J3958K6291j14452J38024r6424K81994
12691e56207L387k13471m491j76958L10789j84447M7233k02480J48506J40022
12681f88117j5280o7774L843J06671j80059j09447K17666p4390l3710K0502J41426
12670f78669p4505J63494j66076n0084M6178j90917L18086k18248J40460q0403
12660g90684l6073K47073j43703r3780K4291m6025N9518R8184k3248j66239j7151
12649h87837M00861j43550k19899m2337L2313J09348R9271j62639K04423k50826
12639h60872P5006J41203n2659K3985r8587r2474J79138j05607P7247j75820
12629h89440K18521j30995O4329l7583j47325L6079J87987j94238K11175k2796
12619g04286K3757N3933l3342j78855J98600k04194J07878N8003l5642r0351o5114
12608h69613J49964j283r2663O0879J17852k8175P7999j88193J38232j20008
12598g55009O7623k3089J54144k50203R1274O478N3015j96439L53857j44824
12588f43173m2107j54347j00993K2093M5480J79340O1495k99285Q6242K770R0799
12577g51686K3455K7493k20504J43844j44784K45983L5859l48380L78364k14508
12567h24864P1947k9614j8299K8992L116L9441m5322P0939j01079m58J03693
12556g01508R5895j43592J09297l22661K40152q1428R4155r3629J29417j81181
12546h55083K11567k29610J22382R3847j61073J60503m9304n6525j16244K73822
12536f05718j60433j01058M4229j3649q3395J58359n1529P1622p9172j54344
12526i75088J97029M3040J44596j50058p1046n6583m4175K14590k34921L47056
12516e85560k87869K14792q9381J43545r4057M2167q4403P4677j58654n2665R9601
12505g77807p7504j34506o257Q6817K05311j57066K7368J38250j63995Q0371K26870
12494e52148k26113r0761J79697K4338O0019k07065K480J16862j73566J50208
12484g16049P3073J0964k86681R4052L9925m834K67110k51359o0426R5073J87089
12473e52063k49090j8858N3942M9199p144n8789q3414j9295K08701M8733m4793
12462f72871n5928r0527r804p517M7400m6436Q1745M0005o1943j24055J73376
12451g26555n3305k51574K63078J80525l01786K44962J021j75119J03285m6549
12441g62017l8622j2668O2292k6452K53755k0543j36155m3560p7486J15941j4625
12430g00140P4318j16940K21211k36118k8427j34010L3381r3164J13274j34071
12420a000686J09560K61959l34306J23111J81825k92897K86598k08130q6210J14786
12410h44390K64481j596J9406k79660J08380r7265K43070r1312m7083r1757J59953
12399f57773k76944J60957r005Q5090R600j32154J91368k12229l3259J65873
12389g08476k18645k214L54984k10201O6137n9355N4425j87789K11995J22787
12379e76352l85701L00699k59700R7451j0175M4312N8865J09469k25529J02603
12369g44058M6141m786k41920R8877O2049N7350L8964K38912l14033p3472k14536
12358a050512J0692J32456J50090J31590k67235J8914K33187r0571J13201O3096
12348e55092k97542J46521k14961L37135j06151r2258K2280P0129j27897q2449
12338i00285L0070K1714K25511k4956J56641l33009J2243q2765M9334o5558L12302
12327e98758M4876j70933r248p2249P650l3836K82979l02345K37612N1633k42216
12316h04835J16569Q483m8543n5061j72412K72343j52543Q1800l58784M86388
12306f26595k25564M0109j24573K27930M0820J08347j44702N8025r0756k9711
12296g66670K04455k22011K14420j67381O1047j80032K8522J86887j92638K47487
12286e85914k19507L36043k31378j17747K8355J25552n349Q9028n7850p4538J38719
12275e74586k80982l6286K93801N7463k86188N6575l2686j7261M7888p23j03800
12264h76785J1214K5976J29790k00009R8941J96456j92947L9666o4349K2349K91593
12253e18105k06434r1735L0135J5332M3189M6236J12646j89594j67978K68138
12243f58170k97621J59983J37785j20050j4508N9366Q4803q4511k909O7568q5621
12232g53885J47245l46375K59697j35201P5604o4947Q3515j52187K88256j81851
12222g80129j4971O4946j57908K52146j52127R1638k14783J33864J02135j08234
12212g83423l9006P7385O9713j05480P4181j74525J05348j13708R4883Q8632o0167
12201g66167j38596J2364K16324q3734j74609K65195M717k2608q8069K0047J44526
12190f10610j6473J42910m05877Q9114l7224n5918K4548J61196L6301n8199j80651
12179i10883J96143j50409J67867j59073K22422j9581p0647J81028k54084J04409
12169f92808j07264n023m4373K61465k24429J89511j19976o7039J00051J88400
12159e21485k42806J51616k64018J72862K08138m71759L37130l51383J65425
12150h16280P3037j08091l8831K16899P6574k89079R5232j71460P8823J15883
12140g67293K20621j31365k53479K05895o6939L1902q809p1389J46551k2379Q8563
12129f28121k92117J61041m1097o0746J40748o8360L2783K07171k39984J24025
12119f64657r7866j4138L3672q8700Q3493m060l8121J16070L984j48026O9836
12108g48513k9385j9411j296j0738K79247k08966o9299K1332j47383K44713n7182
12097g46881n9729J15893o1215J00635j69106K3014L7550K35787k69297N3088
12087g40261J00296M9747j02672j21259K38809o8545J0803j5354L1313j64366
12077g81489J27364O1499j94629R0727j01303L8588K8N3261j18037l3280Q5598
12066g71673J9375q9816L29985r5858k5684k82687R1244J2301M3888O5525l0339
12055g33739J07153l73153L10591j80174L36124k34157p6361O1307j2712J51856
12045f43265k0634j80091J94022m0602q110J87888j33014O2734O976j64403j05697
12034h44196J16752J4987p6877O6547m7896P7209n690k15546L3539K0523J8036
12023h42612P5073n1163L3531J20487k04218L5539K0082p5995p5085R5073n5093
12012i24381K73277r5048j99119P5414J33728L5359j11760J10922m0523j37290
12002h79421j9465J54993j14581k0578M5860Q1338j94301K60955k96422M00299
11992e81323j24578k01845K8840j0936k539k2648J60525J91415k25709J20368
11982f68430m5987j79536L03121j26698j01223K13401r0827j15251K24975l27222
11972i13677J29042Q4889M0887j30130J23195j89772j27770N2217J53695J21932
11962f55492k22614Q5717L1790J05958k82665J85304n7737Q1847j00934O6838
11952g61988p6673p7320J17662K01758k87340K82256j02202j74445L0295j0493
11942h58490J76874r9291j25333j40535K65731K07323l38260J27355J65519r8370
11932g17477J1921q1917P4563K3503k02108K24204j08507k2157m8498J25753
11922g20720K58660k41511m7545P8297j40974J93786l00013R2759j1799J0762
11912h28298L06237m55214k6162J82268J55075q5698l227j07258P0303K52215
11902e39759j6006j82776O3573m0512k6640n1145Q0995j96325K78553j72374
11892h02416K5675O4176J3194J50848k53553J23980J16311j63115k31889K42320
11882g14469j04107K25337j53187P508O6032l40527M06657k48319k0942L60216
11872e15801j88791m3418O2080K06934k24833l7102j56473M1041k7286J70030
11862g13619P5488K46048j88654j39805j43259O267J32347o0664q9109j5062J73155
11851g16867n3088k9239j8448P6907j31510O1001k9178Q9899j12951j13675J76513
11840h00636L31664l43965o1897K45135p3065M5242m7342q9325Q9044J44192
11830e60953j59011Q3803j90597Q0756j7742j51824J78782o9319N0674J04442
11820f50989l40040K59630o9272K73435j95360j33931O5252O1600q3983Q4537
11810g29121L0884J74203k73454N6391l4787J45234p0953j82735k6672O8173N8701
11799g84136j07276O5737Q4413j47180O5285R4634l7958J2398m3368K5008P6909
11788f95534q2303Q3545k15136J88292m7933J04586n2016j2618j73353O7515j8504
11777h53459J8344j1117K17147p1547j37318K41931k2228j80209J10899J07801
11767e79756j84565k5609k90l0745K88446l72892J60593r4179P0993j84576K08923
11756g43657j44431n2969K91034j13292J38831j99421r9854J03667M4531J06557
11746f69004l68223L43479O1475k97645J96143j90661R0706j39262J04677J28420
11736g39895j80428K90632m8120k07538R7783O1560J91953k37439M0895j10784
11726h41381j3728n9190P7176J05158n0051J93582l46714K56387j20419j5633
11716h14813J51970M5961j24631j18251J46578m0064Q571o244r615n770j6334
11705g82642J33393N8650j61983R6840N12P2439j24482k38975K03114j11216
11695h54350r3392J88136P0758r1216j55871O4412J09190O9910q9643j24728
11685i06794P7114L344J60183k24318P7210M411M3468K39612m66632K88343o9422
11674g73481K4742k77019L87104j97403R405J28898j90819R1503m5981J23222
11664g19829k0047K4059j8466k42926K39307j12097J89721J044l6696K0350k2276
11653f97856r2136l4745o1374L09395n8742o7223P912k908k991j19307j8786M0671
11641g98090K02440k06692N9936r8322P384m036J50236L0027l8211j10962M1460
11630g64830k11044K56837P420j04677j18109J61424m9786p7792K31680N7120
11620f11757N6545l05433K49148j69928M8985l3958K10720m1121k6246k94165
11610i17210J23984M6338j17589j6161J87672o0759j16933R0597L0625Q7448q9130
11599g51118k4621J28191j5256J11443k74823L8043k5399J51179k79977K21702
11589g20636R1195j22154M2125M4163J9064p6198j20171l1795J52049j13430
11579h35788K537j0573r1949J47636n8773O0792K3812j69297J49536N699R6035
11568f80333j93375J60776J57746j12682J2877j27444l3487K50362j27955p6351
11558g69866Q6039j0875p8235N7481R0452k63869k8057m0708K20455n0938K20900
11547e67221l61236R5751J38019N5000j24485j8367P3880M8521j88146M4622j4313
11536h17975J7168p1822k38149L59047k5915q4289k4585n9267O1276L19422l49956
11525i15045l0185L06733P2363M020l19894K69981l6483j02808j8514k6215M6698
11514g49349n8446j52568N14308m51588K75697q4546k59910K19766m6364j7050
11504h10050m6733J75961o7k05596J18783K0385O5742q4411J77353j54099K17686
11493e25046l88594J36375P8720k56754J58590p3137J21004R102n1865J6100L997
11482g71508J22979l47039K95957l984j67930p052Q0250K2924K5910o3182P9019
11471g33656M8207M1859j34903l528l2463p0330J24223j22255K38831k05383
11461h49398J40867p2864l5251m0568J5272l0217J9740l6492Q7404Q978j34290
11450i26819K43842L5688j65256j41896K33790J327p6829r9650J46708j34111
11440h83206L9663K53079k89954J35324j61781O5337J12074R859j53746J11028
11430g62323o817O5240j34282P7656q0986J76598j23565l1206J03705l9637J7415
11419g38202o9435K793J72882k99714R4419L64k5514P924K32140k2201k09443
11408h53987J03596L0015l4876j44763R7745k2244j68417K22513J6483O7299J39440
11397e47196j42557j57932J54054k65999K96486j65173m5913P7060j96058J72065
11387h21163j05452K85743k58525K03574K08595l46408j8060J18862k16795R09K16473
11376g32247j78257J68856L1954l5143o8172J68795j80509J49075k94885L40608
11366f29925j69432L5639K15053k29842K3614k54431K22087k9330O4175j0471
11356g62863P5306l6245n3009J9707o3876k64240L40743k24566K09482n8698j68269
11345i86528K92816K6641m0649q411j21409j69302J02866L56946j28481N504o7167
11334g37174q8078K00660k12600O0626m850j61114K77190k06418J13854q1973
11324h39877K50406p6047M9006k90959Q8955J25229k63142L21585Q9081l25471
11314h71234R9201p6223N7134o0048P403m8471L6845K05616j30220M1752l2508
11303g70753L3937O0645J3596L2936k65608L29147j85292j6277j6078P2022j40477
11292h52202K20656l3682l2473l2009l8734O4026j92954K66324p3763k16467
11282i21278J75000Q6667j76455K3152k529J87945Q2834k30000J74357j32495
11272g32802l4113j43632J4616N2904O7809n2552M7482J80914j26554O4083j65188
11261h27033K13502p2129q7096L8311J01260l27911J22960j82455K62192J5149
11251g43250L8699r6738O0905l2677K87137k84737J9375J00399j21109Q5941J10128
11240e75927j46226O2456l25156J7830K19565r0989M6475J69201k63466J57709
11230g28528O2877p4617k62248K97297p4062q6980P3601p595N9689J9977J60095
11219e60494q9444K7251k00714N8006J8247o216J51897n3439j94009J06505J99149
11208e43261l77640J33538q7753K64914k25085L243R0929j64209J4461K24461
11198f66402k61344L68230j09595M297j27236j33870R6490N7250J06518k86735
11188i52397K61864j52680m3449k4709K74873j62886j28827J63899l6355j72382
11178i73049J84494k01537K02767R946m099K39594j46172j55742J44017p3772
11168g73553K09969k75779K54132k39476M7712J02128j69471J00664j74159Q3022
11158h34811R3068J06453k2329j37200q5766J49990L6395k59715J26587J92767
11148f34561j83623k771J47718j83874K81101k79941J56895j8691J72694r4071
11138f39124k96018J56723J44182j78720L9873k6061k5696J37161j08838p4246
11128h70764K02834l2670j3329l6311K7809j28284j07767J40484J00019J004n3165
11117g70140J05088j82205L602l0618j69593J52463R5580m6654J56592k61656
11107i47541O9676N3180R1482j31889p2042J47145L2052m9683J67088l7545j16109
11096g94186R277O0268j04979l1714J67469L1307j60078J02589J98130k34278
11086g56195K01329l67579J96268j06513J2841J49918k02572J53040K6853Q3664
11076f08946j3407L6382l24788J84779q9566j10823R8022J64663m3004m6768N578
11065g47878j4796l9853N327L28950n17425K10423k4549m290l2891P7923l1988
11054g91047j2468M6724J91020j57294m0157n3088J57765q7653j15175J95570
11044f65803k06949J59994k0117J8143j50108R7544k3624K9398q2638P4131m6219
11033h16248P6772j59015J68801j59699O0418N108K16809k88864J49047j18844
11023h65715J91600o7607n6015r2006j14781L02298l38316L05632M2030j8034
11013g10914J25585l10823J06878P3846J7949j07535k9476J1351j16925O7226
11003h72838J01756j1388j13099J39803M4738O0111j0980k00462J70035j07156
10993g99480O3223n5374Q6593J15668j79609j58961K94055j01547J84043n8414
10983f09803m08993K24413N4985j78456K79940l24267L75671l07954L33238L3093
10973e28133j70176q5218j5274m8103J46196J09986k05090N9629p7363L6595R4505
10962f82446j12512n2202N3150O4995k404N042q5240J45092k78903P4283J91700
10951f79445m5109o6638O0283l16395J84319K91589k61157j36282O6938P4006
10941h27891J76652n9987J266p4231j7921p4320l2878J53210R5512k8773M1824
10930f47537j11042O9964q5380J89379l6687k94271L34875j33585l3289k92082
10920a039655L09107L6253k54242L13914j40189P5694q2360J36255k32256J74696
10910g02783N1369k51140L21636k97673o6805J44106q8262j5467l7402j7750K32461
10899g27710Q4596l11623K79811j54968p8225J03635O6910m3624k33840L49540
10889f65498k65001K80862r6678N1310L1891l14092K06434j84027L48117k30577
10879h37259k2235J59022M6001j14460j13114P724K48362j99190J01723j76016
10869h99442J66233P1315k8256j63905l7594P3602k4735J88871l3568Q4399q3820
10858f86900j29301J08051J79541l16457P473l3923J92199K6118j04651m3813
10848h01663q7315m3242L0304R6280k95227K17252Q4584k5771K878L3688P1860
10837g16372p2341P9134l4699m8925m9610R8338q6565J01303p5627J12167j22488
10826h15685l4283J8688q3213J57225q8884J73882n9545L5400L0717j83326K6505
10815h22519Q9931Q3427q4087N5824j56445L58261l14608k25729J59510R0859
10805g65576L3421j09073J80936j85278j38764J96469o53K61727p8869j27844
10795g33504J33078k48678J22634p6987k8934J04741j84293K25513j89935K7689
10785h48676J24847k8091K26283j70969l0409j23161J63253N760l00096O6119
10775i15140r1822K12019N33r4555J86083k70371K75530K2882j30517r3548J42374
10764g56532J4310K7082k55771J80312j70943L53239k19236J37710p7434j02929
10754h70192l8750J0504O3881M1334J03125o7866J1812K1482k00559M7379K6160
10743h51690j4691P9322j40673J21052K0585q4582J35438K9757m0748n7383o5843
10732h69456j32490L12478K0944j94865J35688o4924m1617o7060J61003j52827
10722h93126J7162K39403j51377K324j13924J93925M2680j81253J77639k07487
10712h74034K59123k54296J57298l3488M6582r3381J71107l4250J19191j83990
10702g20138k01348J98330p513j35729r718J6651J37745l6088k25008R8794L5451
10691h48571n3233J50921K29887k8356k08248J43153r0634P9894o7388j70238
10681h62813m3440J66914l1383k5850Q2705J7649k37910L41547k64064N3394k5695
10670h28946O6847L4326k56785K09070L0825p2912J25184l1115m2286J93033
10660e72759k16403j01712L8481j36564J54906M6763P9932k57469K80852k0613
10650g04586J0044k8701j43518J38964m8122J34084j73094j4596j16239K14054
10640g31710m4328R883p4314N3437Q189R8126k5584M380n8065j15249P6650j85589
10628i84174J11745O5721N4374k77265K46732k858J67216j89796k39J44908l233
10617f66869L3075j12115j06510R9904k48720J42187J77049k51199O2884j4917
10607h85231Q4634Q7700k13067o6722L39020j4729k17116K72061o368k4192j86579
10596h30589J29042N9994p5351j23727K7437k1301m295p010k1992J38421P6706
10585f52665j11874k36191R5213K2290J94005p8336k30167J8600L94032j12180
10575f97273r2052j24264M8514J75162l7947j54938K1538P8072j55557L5902P4881
10564h27962K07113k05167J00744j43750Q9090j4636j65828Q6166J07411o295q8331
10553h61445P2207L066J31487J0407k87755J08191K38742m1690k08045j43614
10543i78449J79187j33745J30946q9084J53391n2834j2155k8560P1419m4312M4756
10532g59440l9232L22117n30883P8710J62089K67934m4889j66800K7969l20744
10522a003169K06096M8695N8853q4695j92596K3076K4835J29860j12857j26607
10512a028509J43589N0328o2947n15M3693k52981M14843j97622N0971n9474K0022
10501h78602k8045Q4565N4613l6697N0620j56412L5500M2845J84697l21981K35094
10490g33803N0968J38964l73501L66978l97921J28284M9281M3392M919R8973j02430
10479g25896Q3905j47576Q3619j54643L89292k85706o4565K75533j24904o4902
10469g35843J7464n7967K7076l5816J07350j03952P836m3259J23940l1968Q752
10458g16387q685J39038M0098l32388Q9477J25928P7435k26968J46302L0562j31127
10447g66715j1500k6616J34272k4198j29008P3082N9177M7037j32519K3793j35468
10436h88663K11594J2703J11452j82112j54726j15198J31034K1283J27308p8004
10426h03329N7526p4447R3812k2661N0464n5942J5408N2100p688M4985j41855
10415g91627K9441L925n5731J40765j14752J51859J23991l57337Q3143K92330
10405d93993l5566k96026j6665M8185J32047K4153j04290P293O8710q3652p9976
10394h29780k01398L32336l40263J40563k55298K90201N6894l2548O1567l7753
10384h15479n7230k4993J91471j65606R4639l3372k7504l6319J82654j16149
10374h07888L7977j15918j1170N7473N1428J1888l0414j39501R0974N6306k9138
10363h27983j17902K74285q3468j17373J32670O9751j13918O0409r1054K33797
10353e80786k09167J24960k81019K75127l2674J91376k79291O2870J15115j08387
10343g21876l5704M1228J35865m36743K15087m4570K89025l70451J68300q6256
10333h46095o859J620o1492L51911k61449J39994k52924K84730j35296k05661
10323i91521K65996j19276l4925r1631K85859M6235N0548k61281j11059J67997
10313g93058M3696r1934K4287n2818j58535L91740Q248j46262J57690k61615
10303h78561J36695j91433L60707l39898O7398j31857J04147O5679J0274j84401
10293i81250K82170j11680m6253J28398k05035K87255j60005L7356L7572j72568
10283i04040M05022k27938m5331J63123j13442m1078k0558K0974P4658j12354
10273h00964J75971N1935l67114L86543m29349J68277J32562j01541j41650L0397
10263h94933L283K68052l37860J91898l0421j13070J70587j22224j3578J58851
10253g19415R142n8966j70097L36135k53609J18082j75954P0675K576P8582K6677
10242g36172j50532K16840K07556l72436J40625j17271O4783J02824j28792o9156
10232h41731J15279l5449J40318p8134j76092M7760q5870K72965l3138k4231j34657
10221h32980J80943r0293m7975O0802l02936M54348j97230l1386j27536m8810
10211i83053L10357k4822k88775J74522Q0322r4194J39437j70105Q3512O7802
10201g04997P1507l67252J05599O9807Q6091j58360L01780m07213L41598j38515
10191g99955K9634J18268l51668O5896K65045l81976K53315J83579k80437M36984
10181d61315k40899j99146q3315O0938J13758Q8302j08767J12113k16390J17995
10171h16726j64053K25094j37606J04200M24j51358P5009M237K33906L8280m2686
10160f31279k04757j4548P3485J9280j62480J81397l3252j07512J12019j21079
10150h88726J14043o9514K05532j70717Q1301J4348k04309M3263K54160k43898
10140h64517N4040o7984l1133k4847K025J22681l0153R7243k45734L08115l2619
10129g12883r1221l1577J67348j47581m4206M6448o4300N318j41078K75999j68908
10118i06641N0128J5929J18643m6982J25077P4529k95382j94994K16835j7584
10108h60442K16095n0532j27282J30525k71513K19587p8192j0644Q6326j17202
10098h63274J64445j08538J3039J28713J90328j33312J05142l20379J44472k34444
10088i13808l2707J89937J58026k46881L5999M6897J45160P9631j2738P254l49170
10077h92400N5132P1048r802P4964j7063j40396J80911j09876J17530L6585j21914
10066g55281p3299J17966L1656J4648l6130o860Q1302p4897j49038K42927q5223
10055f92229P7203M1766k2868l55398K22464j09719r2173J07503N6476l5004M4958
10044g57021j19544j20076J74178K01944j58721L6905Q3205k14189O9839K75087
10034e28393k28441Q1557k59371J39907O7593j34991J94735l8107k3665p8165
10024h07341j08497J99414j43326J35587k03384J60476Q1347M6452j73457N8356
10014g54373j30258Q8693j76189M11376l93299J17015J17865k23615O7086Q9227
10004g86472j25576l5151J64169J59007K124l21052m4755J74378j40933l2638
9994i86899J59232K67336l43295j57104L28612N2149l6234k07488J43009k07529
9984i88211L56467k99347L0443J47307J1866K18282l65991o0297J23913n7415
9974h82983O5883k38335M60588l41281J56598P2613j17562k7703J53881k10647
9964i08948O0183J18509l1746J80j38039R7436M6415j15418K21760j57625L4513
9953g72780m0940P2910j09802M7203Q8630l0871k46748l8624J24679K193J49098
9942g55052j9961Q5697k59690J55154L8400j35736N3838j85685K07522j13175
9932i28688J00740m0949J35984q1499L5386J57185r1716j41980J53595j61457
9922h63399j82064L12884k8346K55418k89349j07004K38177M0401j15039Q5338
9912f52983o7888k0629l6487M3323r5010J14293O0387r4793o4621P9618r0477
9901h25267j8724L6599K01202r8046O5783r7956k3672N1231P8159o5291K8483
9890f67499l22175M0600N4096J82663j64901J74410j11072m0681J62433m27140
9880a119266K17826O4714R8193j72394K96547k08583j46384K96839j65379O1779
9870g76108K3429j2972j19563r549J47376p8881j31361J82455n2049R4547m6738
9859g79414o4510J54448n2279J8487l9834J45305l20309K74060j84042K46251
9849f01837k21599J18498j01998j14841J16612N1053J44991j84831J12107K2144
9839f59701p687j78567J34117o126k76193K30183J76804k5391p8800k7674N5402
9828f63633o460j64067J90993m20119K84252J40284k55644K30206o0602O1235
9818f63555J5554k61691J77126k01044K38902j05523n4405L0372L8914J5200p676
9807g77826m2545l4693L9990J62699j78468j2045P342p0350P8991J35282o285k85623
9795i83531K25553R3386r0298J2405l7813L8725j52495L34333m46388K52225
9785g53898N1514o3165l3720R6291j05907K5946L8910j34357J70753K4311j32915
9774h16237j52665J55183L0039K00147k72167P2394q1497j26617Q6497J48867
9764g56056j97148J35527n0591p7658N708J37981j31008Q3265j6883R7101k86208
9753a055970K52249k40978K03011m3569J48916q421j01451J82039j97359J93354
9743f68179j61972J19569J9470R2502j67007j59061O04J3282J35097p3599J54274
9732f95020k75278J14043N0793Q646j54712K75920k68632n4511J27111J86349
9722f85291k10439J08809K50478k94664N8313p5656P4932J8529J15700j05569
9712g44858j34499J26068j44829J22302L8470l30092L52721j04129L392L3815
9702g81639o4980J58456k13296p5839J09714P5506k55502M2475L14887j29723
9692h19941j2466j29851J08814N2031q1277J32601O4750j60323p4928J8866K84564
9681f17160o8173l17824J90801P5451k6165q4503K98858k60381J8866q1832Q7099
9670g84963o2229J72635k35308J59961p2740M020M6331p6387K55725n2598j1853
9659f57406j24765o8016K27777j19561J66276l48875K08321P5414k68658L06516
9649f02977j24076r7075l343M3459l2355k0042p9093L53674n6590k0675j69659
9638h08752R0034n8583J6425k0021l1269l7959m0591K38857p8973L9596j26328
9627h17564J03213k58994K23211K1851j06038P5803J2750j9530M12633j84453
9617e37118k99887P6199j26970K27877k7870k36079P8715L19597j25406p9843
9607g30785j90267K46143o1053m9185k3955q5665O8599j2453K32397j35323K9368
9596g12179M9783j65991J51290n0298j82149P9156j2877J25997m002j38119M3757
9585h15632P6999n7735P9394k21557J83501p1730J06323j59533o5665K10099
9575g35536L2087j10503j24767Q6121l8539o284J56477l05661J47189j03505
9565a002921K16857k8422L1536J32714j32917Q6944k40457M91J43530j53179
9555i45824K82057j69944L7849N575J22757j51036L9107J79829j79336j7998J2314
9544g84650k6524J32252J8490J26487l39659n4969P3477M4468N6883J03103P3163
9533e77479j98775Q5739k74332R5290J86107j79984K23225l7442l2967j86573
9523h97191J11127m5007m8042R1718j8279j36627P652L2770Q1693j2879j58727
9512i91792J83768L4475o1528J41652n4146K1335j46537q534J62181r0143j0596
9501h19865r4463n4769J66367J752j8145l180O9187k7333J47302j00338j12087
9490h45572K0872R0668K6329j01892r8718J06218P8609n6244M9840j7701J27988
9479f19603k30594L0279n260J50164o6357k0958J51206k65012R9397L9640r9411
9468h36509o201K26461k08483m5836K9021P0901n1251J00580j01423M21008l45660
9457g47392K4702j20724K48767k74220k4037K18576r1708R8735k38854R4778M0904
9446g70473j0061j789R328j38213N8484J17703k7939r1611j95846N17146k28933
9435g62204q9225R7044J4212q6772j2323q9534k8163j06761J20637K46343j89805
9424h86551K35808K1754j99951O200q6097L282K01939k17469O2190p0791J51084
9413g78602j50605L07621k81472k2822Q0467n0191J79294M403M4170k49020J06513
9402h10244p1333K53254k44104k604J17099J02522j06556L7666j78535L14589
9392e88246j04144j11566R7623k9753j21610K49050k06231N7222R0085l69647
9382a037217L34973j07039l8619R4477o6637j4086M3956j0749R1344J4176k35182
9371i30603K73943j74739j07259L41482k0581j15084J90694l62777J29229J51518
9361f24177k40835l3110J95654j34452j28340K67601N7554j98205j78978n2917
9351a070205K95137K0198j39298r9092O0924N4709P7190k4748k6314j31641K29082
9340g54058J15227j00492p7861m8994L8485k3930J40737j00246r962P5959J23522
9329f21613j55742L6270o310j81327L39452j72213L2011q4974j9628P7120p6294
9318h33248m2147j113K56747k58658L14077l99219M7868o5407j35683N5628J73224
9307h87931J58880m35559K33844M7120M3517J54213j38528k6655k9692N0554O2731
9296g67506R3709l0051j93269J04601K9976p5618J26598M4085k39788r930R7520
9285h19673j71378L42778k59995K9193J93896J1433j56505j82845K92516j58999
9275h79579l7160J62795j35163L5319N8768j49818M4938o1770L4498q3886M76718
9264e34340l22694r9222J70656Q6084r5828n1472k8818N8183j81894K39563J58733
9253f01049j72102M0897k0139q0572Q9048Q0523J23319L0735j28166j00747K01571
9242e36682k93536R8425j18982J52675N3594j54023j2044j63976L65704k09389
9232h18234M004o5567L9490j22293K50446J75673k57569L1990j14418P6935m2037
9221h41580P2566Q1647k72847L1838J03267r6247Q9201q2681J90314q8634O8479
9210g44677R3923j48657M9607j11831M6451q7363Q6653m8151k7311K42337l09417
9199i58436Q0628j5193L00629o9882j1756k37912J59028L7616l16900K42031
9189g90147J30660p2507j101r196n6725J35069j51650k7382m876l2912J20706
9178g60061L22j04817r7404J50589r5800l980K16842j43599j03932J44632P6808
9167g20400J28356l32910L81377q2388P200o0851k92909J75942j7604k27968
9157a042155L27966k84425J52550J05582N7733j58201j00061L2370N1924n8786
9147i15503N6174j82954J42819q5561J18315J89831l91331J44574J18275K5833
9137g79528j40188J31573k74200L84178j47567n0134J4029J35790j65470L9204
9127h52313J10557q6630o7409M01881k89071J9425j21872k2363o154L00910L2079
9116e80960q5642j55131j28933J56262m6364l4228J32568K0435j50558m5895J87251
9105g31195k09176J7353J01949n9303J25999N8421j99154M59753m25956K3361
9095h37948j6292J04074K1480n4634K897K6573Q6967M2745j89434J02747Q3517
9084f27308j22799o9686l5669J9901m6338l0027J12783P6908j30419J30261q6997
9073h09390M2856j26440R760J27816J3345j74912j84709L01153n6782o3539J51139
9062g69703L9022k0875p661j07476M5547k9118N8116Q2066l817j4608j88829
9051i17336J55772o6297j8822J52172k42205J03008L781J55148m41380M91871
9041f24288k31204J35301J1156j32683j5722O7391m6198J16187m3118j292J20318
9030f44152j93226m1266J72342k48542K45124j4870k08019K3146K01179l9506
9020g47790n2538L0091R4734j7096l4678r5680J092N1571K5882p0289k24543
9009a039244M6591J40039M1591Q2406j59981J68504J16501k12242O2733j97676
8999i50778O0363J30755m6774l3021j4234N9634M9207N1246R9851l95405M7005
8988i42151l1079L5802J14143J90860R1255o8770k75848J13171J23575l68741
8978a017783K36196K7310l3008l07465L04847J9336p1190J08451J54646k97365
8968h76025L6579K23353j93265K08943l69733K42204j47976j26115L36386j47794
8958h13443J7181p732J28169p3985l8322K0058J71436n92k00285J60449r4947
8947g32013Q276m8526j24316q1432L30494m473k62627J65290r3403J85034k3641
8936f81337j28290r4478J86450k00580J93834k02820m8291J12773K47190j62821
8926g78370j06164J5493J6512J28286J84317l09903l6191M8148J0153q5994m3440
8915i57153P6947J29761k88607J14465J08268J35835N200o4303j06356k18699
8905a064642J98803K09419k8836j32874J11038j55660n4470L526R6683k27993
8895a045006K34834k2159m5509J67493k1140q3367k0383j36776J57672M0342m2507
8884h16506K7323k16816J19902K97872j76769j18072J86005n9023j38833K51551
8874f43366p0458j86618q150J32681P7447j48610J59433j68368J09125L6515k35821
8863i46190K57686j41301r2509K46516j98245k2499j87266K63250L9736j11794
8853h92616J33028q013j08452L6961J11854k10957K02444j94794P5579Q1538l2597
8842h06025J59717l56795Q2948J41357j15979K48310p1560k39042K31442l18906
8832a044533J79734q3895J16567O6976M0712j51757Q2239K8856k8998j8214j00433
8821i12746j549J56177o2442J05603o2228R7256P5908k29879K17602l8327l54768
8810a009393J96849n9482J96114k14538P4340k07885K28628o7542o4122J53664
8800g73367j69674J69896P500q3527N4474j97998J05988P5719l09P0643J44124
8789e96531l04669R5481N1205j86202Q7444j86889L25025k20847J94750K0159
8779g21074q7849j15449K21572j97751J50943p212J16763j57468O667K0260j70014
8768i40612J76610k79587M41608j33680l51297L66208o0251P5938R7105j78772
8758g86730P0337k8483j67377J86834j34216J05647R7879j1572J21420k82622
8748h28883J10111l21515K32513q8099P8785J47130o1672N6622j94922l624n5636
8737i29190j976J5320J10980J74705n7498j25701J76341k86960L43200n6966o8463
8726g06208m8039k4012k5336J15296k0385j64857L3683o1135K568N115J72968
8715g20342K6847p2881j86177K51404j24177L4750j94322J73225j61559J11343
8705h61889M2607j31846K61151l65850L46135J16379m08782Q612J56690J22636
8695g14157M0371j05665n0184k8648Q9346j82334j08353L93080o3036j23227
8685h52807j23816J46630K10778k39672k5029R2591k2830K0799k18736K22568
8675g89524J4942j59411K13956j13612j98932K32729J22688k9685k83415J71665
8665h18599J92240j64732R6950n3363j68786K36297k6354J11930l10158q7283
8655i91858J17926m0327J71057m1214K6953r0659R4026j92303j08334J73653
8645h81080M0650J6940O7275M9532j6954J06148p5370K1446L9314J21785k5820
8634e36134o2142k9588J87081J05719L55463j02237J34149j41954L23143j28658
8624A04842q5420J51701j16704p1047k49584J25823j67299l8473j05281k23133
8614f74575K34405j14978O5132Q3859k47363N7450J2460R1915P0884j58940R6623
8603d83128k9294j1986m4181n0762j0085M567L2794n4051o9076L01855m27821
8592h41168K48259J30039j74154p1091J69428l00067K86199l23989J50097o3153
8582g89600J02298J2328K4683j64904m787q7259J34627J19944k30588J81135
8572g02123M5424r0854J18373j07835q3385L4394K14571j76948j76228k0770J43218
8561h02163J35152k8538j80963K31574o477m4533q9398L09311j96325l15071
8551i87431L58755k08616R8715J9736Q491l32830L70353r9179k19711L06180
8541f85537j89453K47021j79615k7508j0146m5513M8429J1897J35554k16211
8531i11082J86124j8867N1162j74739J17464o0614J29446j51544k4700K28498
8521f28852j76718J87857j09982J79400j52244j94349J99089k0796j13152j8461
8511h48208J62103k4931O1587j72340J66485p5692K770j57737K19686l1223K2734
8500f74766k08801Q7382q07K9022K23984l31743K02916j53896N2586n7352P9687
8489g51788K837l2164J01589k38741J88503K8476p5353J6446j1418J8800P3446
8478f79367j16675Q5066O5135j7623j5102j23902J26963n021J24268j87504J58724
8467e85038j71076L57332k36876N1040K4802M44758k60283O4283j58785J5871
8457d53972k50665N1725P7123r3511J63216k71603J12381j89442K44550k60428
8447h70626J69610J24986j37942k1069J04597k52225K27452k6797j157K7382K8728
8436f27061j51203M42067n36281K18663l54820K29491j36303P6293N6611q9596
8426h72139N500l8416k696M26327k08441J12556j25698K26624j56833p8534J46448
8415e65302q7909P137m7459r966n8057Q4873k1639R3163k27O6427J1713j6317
8403e43563k91002L20421N3516L9965j00971J0676j29221K84849j33394j47323
8393f36047p5441O9975Q5286q4662J7517m3705J56152K4210n9425K73898j78288
8382d50530q9043j13813J79925l5995M9694k4577P1730O8440o8035l0923p8741
8371e21868o6786L05319k35883P1928J01071j16724j35200K23001Q6620n9916
8361c48438J75382k54444J47014J23148j23589K6738p422N6485j91462l5675N0430
8350c81833j1669l11333j28340L34141j64964R5051j72874K61431J640k53252
8340g32002J82119k5205L8429j8533Q4793j831j29735J73131R7213q7474J19574
8329b99521j06935R0882j90590J93440m3317M3628q6267K29966K8367j45910
8319b86257j07589K13807j70787R3123m229K56132L3234l6720n7044O9708l8999
8308c5621O524K2187p2369K05163j42290N0864k1781k3487K98870M3480J00187
8297D31727q1490M0996J47655J16537K5337M1840J74406J0340j44051P3872L8849
8286H76018m32599J32706J4029l6076k44501L35146n9065j60422K14416J80403
8276H20055O36573k14592J80514J35974K92752J4208L85753k56274M05790l6821
8266B363932L25026L9219J91800N5584K17698J25524J373L30991P54475O72508
8256E078130L87094P54633Q26228P42493P07408P89980Q34873J168862J002928
8247A2292629J375432J318798K201317L120980L844927N464963P723593J1034488
8239D8377127J6468532K3670314L1653727L7345252L3564857J7787440P98315
8232B09665564p333384j1979698j7055402j9980686k0914646j9721166j7348331
8225I5332251j4447771j1682736r106549o442523n267184l084379k577010j451808
8217D1272291j275172o95659P1095j41659k22089r93476p66811j342147j659214
8208C4247159j776626k547262k431058k454791j942478j543529j837369j829602
8200A7884444j376086j758659j354367j526237q41642r13083j239665n39315
8192H335390p97832o92612j93978p03169k70190l18262m86112k52186l21772
8183D299277l46403q7112m03865k73815l7946l65930m17085k30904j21991l22933
8173A691293l7974o4179K10869k12285r8455q0668Q4559o6952j91552J82761
8163A417417k9804j49603J92677l01638m01747L29743R3907j23804q8831Q1023
8153A019340L9130n72071K58845j24282O5002j68281o7052J80892k55461J43670
8143E19732k87866j42952k4143j10083K2398k280L8322k89241K96660l65730
8133c45183M43878k7638j80800L68214K9633r8419j05321L21483K8064j83409
8123B50502J72460J61706k80220q963J61515j05196o1972J43874j68163j34794
8113A30749K5554j68975J23738o7291K6585k89749N8404j7504O64k80168L00919
8102a57074k47200q2487J60299L33106k47912j14552J22615J829J5771L8126J30767
8091d6712r6977p0076L16881k30870n0002j69276J85442Q7932j43324L5490q2821
8080b64313J6293j79257K41068j68743k10787L51538K64934j99379K27010j17723
8070c9359l1888j26674J58307R6907j03580r4369P9994p588J33363O5217m7277
8059H3053k10243M67686k39888K55640J03382N3952N7966J23297L30713J39252
8049A164810K47300K05396K97745M76354O3971K00106K85092Q63731J305501
8040E110006J151284J846331K111548L348596N073625J0866460K2965202K9842660
8032H2315712j659225j6540886k6567705n918633n523277n359692k765741k436319
8024A5544234j037979j481281j243904j069166r94203p63106m79962j310986
8016G163647q33078p53589q77887n91542l89972n30744k55621m63972j45929
8007B321313l32037Q6094j03264q51865K3214k00690r6169j31086k69667K37749
7997F83592k93193J19971j65839j40981N2805j47546K33252m07217K21147q4582
7987G1409J54507q8833j59293J19554j62582K632K12330k88562O5832R2852n2552
7976c2706j41440k24546K08125j62503m1698K42256q3891J60395j96350Q6244
7966a86114P7340m927j77310J79713J9876j74941R4853j08320J23723K522j02924
7955b56509J28784j59598O7455j6373J33762k93403L23880l7983J2758P548m0992
7944a30671N320k06073J87206o9686q499m6847o4433L16159q2169j63300J54036
7933a08957N0117k53700q3644K67160o0981J27496l8099j45677J26543K00791
7923H1049k14348j8836K60634j73605M5260k7825l5845r7913L5187Q3280K939Q9360
7911B9337j9031L733j29927L718k35599R1266j37158J22447O1863J41665l83843
7900d51529K25435j6264j12255J54807J12200k80002L42906k31968j7988J96632
7890g8026j58486J28884j84775R2637j46610j7979L20157j87607K54973j55465
7880a32297n3043Q3477L3440J44619l53857M16359m8911j1668O8952j08261J24076
7869A62886K1346J1255J34917J86122k73179J29279J83954j41830o0701J37948
7859D91997K64037k08016P6239j2041J35254J04244P5513L17388k71601K49086
7849A222100J76314J10778K44496J34337o495L85770J29265L54580j39682M19076
7839C030539P00560J257J93414K27138L65232J9257L83699K40158L63202K15999
7829E740455O22333J80018K62995P18978N10858Q01700N35124Q76877O85328
7820A0934666J118294Q38233J040075J113726J179008J004640J329641J069793
7812A9628076J100471J291986R66431J216980R13801R01595J243386Q40514O92525
7803B8795765P75480J020399R33030R85920R40837P28370J007140J420090J092191
7794C7699222J282658J493970J362490J577338J249198J433009J660428J149738
7786D8908051J226358J300934Q01833P49088L88712L06659K58682k99480k16352
7777E3424485l98243j60722o80272k07635l62641l00367n94971k25554n23179
7768D9970901p39022m35652n60023p92267n98970n67393o86762o16020p46750
7759D4228042n05916p24896p65203q10780q87821j110542p68301j070689j016304
7750C6567590p90388j022358j170322j193284p88563j187461j443589j151837
7742B7819788j436630j310241j391144j228113j270178r16106j209752r93031
7734A8064593j109154q11301j057900m41817o16013o43414m96845p20034k02048
7725A1966067p34855l43302l79858n40490k64580n34645m13584n48914n82538
7716G623301m08444n06075n59557j82769m28756m09692m09822k98124k99856
7707D120206m989l51505j13650j72017j11139r6121k99087m61518J71669k40739
7697B441110j09696j02216k72550m8971k18631J18355m45579R6409N2209p0512
7687A439928k87404P7175M1288k602l03423J00421r8454L9053M6309q1156J66280
7676A137415k19971k23229J06238j04943K04559k65523k694k3492k32251K28248
7666F04357P4797k90802m7408K51439k13199k02509L18433p1816K0617k10892
7656B33017p0203K12666m5239k28498j12146J39377J0634p8182k19087L67278
7646B09617k54921J44548K5353j34907J99838k15783P0282j18189K6557l353O5248
7635A4290m561J12517j01758j81029J40004j537k29904J08001K15834l84842
7625c12985K95460o6669J84021k87260J37378J06772p6574k2478k05742J85406
7615f2671k17278M7134n3560J62954Q3986j91753K5189j14356N82198k52369
7605I474J15553m2506j06358K92106k381K5281k2881M9492o1719m3314k74872
7594f2125J37347p923p1137J86227k85113J21702j07216K97781l7928l98606
7584b26991J98567O276k24626J08983O3602n4376K06659j52227o5798N5608p3685
7573a58008J41400L9640n7547j28715l0228J01495J81132j17976j42746J99999
7563B8446K0086Q1801m3711J8216p0175L1372k71837K75207M9587j39344o3270
7552h3622J59346o4294P3693j11464J21878L8801k93457R0316R0842n7718r1861
7541a27540N8257J81684k38089J18218l92239K92731O2288Q0507j4613j24672
7531a03468j90078J74540o1915J3782K73612l8684j62785J2942K43725j72994
7521a1323Q6365R3630k09272R4483K04521k21054Q9633J04992j6092j81704N7626
7510I1805K51141m7355j7817k0074K26177k43723J59486J1977l906J00605K9270
7499E37586J15797j7515L5453p5327Q5510r8063l4788K16718J8540K4371o3418
7488G44864O2526l9724K1056P6693m8013J1680j4409M2101J48935M0407j1592
7477A034524j1580N7910J15714j79352j0592K70370J0777o0961Q3837J61813
7467A472460J43237K18076L22757j97000L75404k91395L78198J38054J49725
7458B709516K84548P7629K46869L88798L39095M52073K68255N65568O02904M50893
7448F386148O48000P98210J176376J598772J806403K441050L229823M347358
7440B2432140O222014O547330N767572M349293L449247M618963O212474Q360175
7432F7959208Q706438P133851O057595M959717L949306K543505O63905K12419
7424A02185944P52735K218447L027673J019480j329431m441366n305498n121640
7416I3006344n060772n185312n335549m882848m765790l774433l830732l634947
7408E6535961l691029l141108k635789k665541k187107j567560j112445j047873
7400C8487509m69700n14397n08781n04583l28538l19024l03289m60611O3782J97249
7390C5339617P17126J590294K091596M385262P003827J0556357J2056677P334762
7382H1075518O66776o94983J731276L072940M465835N438458L87318m773225
7374I1369913n652912l627535k665377r50676K535463N604348R451606O029458
7366A02094288n61775l671561r95887J849596K657781M565801P14435n545941
7358A01106737q103689p127646o339881o929511o442200o454151n768766n167183
7350D8773710m183723m027776k958431k459735k144975j582598j366058j425805
7342B8624609q63218j180373j117165j188744j078280j373925q82370j397222
7334A9543312j307753q30228j465277j316976r48322j065551j046812j118006
7326A0444387p24778p05647p57768q08386k84123o19878n40838k29627o04512
7317E168830m73784o4666m50648K5925k15421k53447k72124k77081j7678m79542
7307B690364J78559k42012k02052J27178k75362j92902K8251k31499N6903j71494
7297A765934k92846J26910j28883O4813r7437k21529m2885n2839n369j59412
7287I56457J19333j75337J3767j66817J35953J40334j28909M5453j29225j54709
7277F56300j1181J26594j14719q6524K136P2626k10319J87831l46788O010K69184
7266E51150M6181q8911j83257P6679J8133K20549j50979j10396K10751j62333
7256D27567J9621r2778P7854J23207k51861K88876j69428k69597K64995P8050
7246D96506j82136R4182O677l11888J70582r4822R5535o7373J45494p784j48471
7235A96502m2357k17869J7658K77511J04959k25108l203J3374J38067j70425
7225H9109O3967j37534q98J64087k04707J14053L3809p9080k62920Q4087R2997
7214d3030Q4243r4053j12311j34874M0445k9611m9567J45992m7599k2777q0133
7203c43275m5086R6913N6441J4313j28626j77838L45842j97008o0965M2867q6789
7192d83211m220l6890j03521L62651k15299J753R4130j41290K7950K4395O5045
7181d08507R1140j37892j5442L1042j54275K50174O5291j99307l1563N8933j44144
7170e94550J15383O5769J20440j12636j57657J39847P5904M9871k43749o4100
7160f05478O4895K2430N4613J41074r2383j8039J2803j99140L91425o7930o022
7149c01752o3075k08991J43576j83096L49122k74641K03025o1394o0490J76143
7139b81573k13073K38953j63316n5013J28153k9400R8348k68334K44877k29704
7129e30082q2258K05291j6771J32409q7536P8788l60218J30880j36262J83849
7119d81910j25673L00183j40071P1765j98521j7425J40256J257q0363K23949
7109c06553j39570k19175L64057k27302R5846P745n2463J48467q8435k1351m7409
7098d86143l1316j9280Q4043k4811J78395q5515j29557o7481J73900O059M1695
7087c60011j51887J07116Q6802n2170q1894N3245J92561k57260K7584r1754L35701
7076a91967j36368j01133j18729L11077j74471J4667K19678j5990J66659j89128
7066b15705l20647M79818L3314l07979L13658j26405k8407K55274q0856J37156
7056A39221k17081K97757j5908K0282j07466l8015j6064M1678K34428j34599
7046B04233J10472j32878q17n2665K01180k3901J61254j34116j13818J23842
7036C42786J29521n051q8045o3597l0174K95988j9860L0190j56786J6461j18162
7025C33271j11635K68113l8890k5278P8682J61419k55086J52445P9090N2078j73523
7014E20686K9300j39026k2906J33879k48076K41881n12996M73483L2085j61368
7004C46942j98795j23486K49455k8096j42003J6260P2888k05252N3285r5304J68195
6993A14089n8675K75969l92910J31801J68262q7742j29418J67117o3666L868q9708
6982C8987k4072N0289j34761M4725R8380m3897l9461J12705p9798O7425O0271
6971A50793l0318k7436K56572j87346L7941j15909O1207J87800J43890L2272k43437
6960B66029J53930l948n9821n2662J28003m2072K50181j66062J74976K12233
6950H60787l10112K33407n5114O7636l65899N67597j02132p410Q0528l98O0571
6939A029461P0270q0055L12919J4140J46448q8860J51664M7821j2566N1665K26936
6928A869843J05910K47114K78703J76023k9963L67610R4880N54489L83198L48981
6918D396788L68989L53604P88595Q69274J081249J621365J786109K567656L448427
6909A7282056M754739P686485R281061M075276k129651k72195J033669K589699
6901D4301139K218432L362089M496691M173488P083822P524413J074654j500643
6893G2734085J082358M779851O207732J810687l463005l658242l258616l92163
6885G5842687R12008L64373R33934L09444L224235L490805k865270o545186
6877G5667030m299178k898569k020973l124700k167278k976596l702712l178436
6869E1298588j250337k235272l022695k890850k251921j992597k588144k305317
6861C2761455j441752j543989j341598j510852j122776j093796j217132j091186
6853B2398374r65694j098725o19213p89699q74389q30322o38035o25480q65092
6844A5091725r95400j089554j127776j007406p45129r38965o76264p22498l97562
6835G391171n64515l45405p78057n26884l83550n10920k97926k98654m33158
6826C252102k20805j05882k83229m6146o5030l90069j95042k8569k03118L8678
6816A752890j93875j0276j64966P4008l59162J24048J0790j05617j08462j82599
6806H36779J13480o7033p7840J28257m64055M9504J14218j90298L6462O8210m8070
6795D99614j12300k9519L1469q4726m5343j43466K46573o3871r5079J99886r9916
6784C03322k40763p9078J00798K45653k01603j8418K7713K54986j89020j23247
6774H0343Q5867j02776J18401j22749o2191M3394M0166m7937n2080j62031q179
6763a89772J12202j8371j4825k46456R0096K59288m05735J54427J29709j75426
6753c04863J03012n5444n8198K5534j55563N9282o6641M1999O3846J24581o7394
6742b89849k04330j320O0757J23334l1230j15034J76916P953K0124k49276O3143
6731d38812O7042r2217J12577k3922k14136p3970J70614R2800j49156J52344
6721c96836j69625L01521l01827O5393J02507k74960J40164J2030k0824J11653
6711d30804k70410K88950q1476P7156k84256J98098J07135k03989k4465J20901
6701e03160n2788K50976k51091N6943k6691J13218j14443L3499k02072K97148
6691c98461j04341L4243L9935j67750J96054j13649J5435j49042O4085m9103k674
6680f35268J17668Q4122M335k54179K30036Q6669k06445N3576o0913J2907J48597
6669d18895j64397J68789j39534K47211k34978K43271j12024j46981K29966j86550
6659e14122j48147J92450o6508j35030m8015K39222k3718M8820q4550k58238
6649g97836J16999k5017P4083j30066L21790j77417j14409J99208K5982j79854
6639f86537J53732k29214L16243j68901l9884J57703k26545O8633J1516O5881
6629e77373m2923j278O9754j49384J9057J09531l8065L980P4024j53614P069J91351
6617d87871n252n0780R9392j41854L5791o9172K22429j99230P0209j02339K9738
6606e98939m6687K3180K27703M5745j82996j56714Q4290q7725J04755J28722
6596d58666l51868L43418k39160L36809l25413K8196K74254j00264R4963J29948
6586b67783n04496L41178r4499j0832J1904M3647o9112K02555M2826j49529m5496
6575d99637N5279P6605k93444Q3250o6171M1539P7166K03097j97359k12487J61138
6564e71024J02901j50037J54433q1784l8747P1199L2834m2523J81341j36151
6554d77558J2957J92749n57m6983J7683N2615j13241K47872r6147j87862N0239
6543c48233N6286J78995j98066l3471Q0947p2696K17761J87403j90568j45102
6533b66744K62096j61879q5260j5909J38200j80207K19541j97153J81044P6869
6523b9402l1795j59067J36934O1243r1873k45280J10209L6094K4426J03341l05294
6512c90464J36600N5846k42298J53051R3755n5473j12691J44794l45906K02218
6502c60568j8573j17459K96465K9618k80137j21844J86415k07714J28528r8604
6492e63873j23722K35257j26226j20964J45136M3226j8552R5887j29850J50593
6482d13088k7152P6674j32852J24883P1240k05742J89281l03698R5340K01499
6472c23615k14565j21760J94843J7413l8203j93085K24370k09746m9564k1366
6462g35278J99237l09946J00152L8573l3245K28437j12232K38458j27186j15713
6452f28743J5456K5417q5541J44343N0616q6373j03840J13291L3978k18748J08215
6441f31929k65433M30093j56351J87413j58548j29447O3496M9919K69119k40134
6431e81802K269j85222J62271L182n0016J57998k3487j63413K49976k37870j5933
6420f82047K2671J40339j20557L4415J12310O7558K7345j5133j02212P22Q6580
6409d28009n0165N8432m4840K4133Q5193j73544P6678j53765K56892J221j73317
6398e21091O6570J25119j99191p5714K34577k12950N1881j1569O989M8881N9910
6387d26588k54881Q5842J46136j41155j73901L66751N2459l24905J13388J5712
6377e41142l0980M0984l002l3188m631r309N0316j44281j1419P2737O404j89373
6365g96884J95125M1l0937P991l4515k8329k28079L14276k13281p9221J08784
6354g85029J06249K4604k4489j60259J11160J35913j95528J1247J51809O2506
6344e61817j69353M1191p2121M8374K59960r5051j55317M0865K20782l03959
6334g46446J20259n3502K00659l02170K50378j87933J48432q0023J5990J94677
6324d39679j22154p7595J86956j51926j04124K38569o9809m7234l4090Q9977J2411
6313e18698O3807k45786M9993R0832j1989m8007J37123q5318J30123j4699r7339
6302e49958n5839m0316r4864L52206k7251l30082J26996n297R0431j1707l5266
6291e80947M7457k15297L21808k17345K6051Q8787K0453p8769J53458j28464
6281e62808j06078m8066J76887j39274L4103J12401q9126k01598J75525m8817
6271f96851k2030J12051j25219K60691o1575j31568J64615n0282l1543n9101M5177
6260e95635M6564Q5223k4580j26561q518j44823K34327J4726k57293K26166j92945
6249g43349J08027K68835j10641j13627j20941j13098L18428j71793J2005J71553
6239d94601n1243j12242K14792k23415J15977j91793J12430p0346P4590j94328
6229h20179K58229r2313J7322m9622L5242J46326m005j58699j17263R3363q5535
6218g77134K17679q821J0771J45043k23239K02789q5414l8983j01516J25366
6208e33459J99355k30187K42911k29463J09066L845n3614j84985K06177L0719
6198d39635N5583q7454k29084J44245j25495L33782l75250K44919j32879J65159
6188d46109j11123K9082k4127M30q8557Q4545n962P0017k96398L23353j761K17521
6176b49089m64782J77984K0261N9064q9308J18006M8977l65919J06117Q3987k01186
6165g55888K54583p2238J1480n8920J77861k56858J72658J59604k95666O5720
6155e97664o3900J49430k35642N1720j15364N7897P4837L4284L4111j25719O2877
6144f73133R4390O2803j75219O7910K7737n8725o4459K81190L8148m69731L99552
6133d69537j10048Q589m1405K24716j27062N6590j39406j04578J42238L1736m6102
6122e74269l9907J39514j98350K30195l02742J47161j44803K09955j28270k0381
6112f81897M1173q3978L3375K03831j23934n5612O2337k38431K25254n8634K9194
6101f47322k51710L541K19787J48359k7146k46906K69315l06994J26845R439j5004
6090g17796J62814J0551j41374q6787Q6939R5324O4191k67621J52910L7763M28N057
6078e97601k20281K21710n1620j60401J60226j34096J51791p5617J88075k6368
6068e44182K9608n2215K6083l5611J20631l56886M2796M1751r9511M6637J17158
6057f63741N3185J21263p5939n6686K06366k67192p2145K06646P6823l7476J8479
6046d90417r5049Q0445k07179M4769J47071M4869l1972j95980K53301p8591P1419
6035d57314K91178k89052J8825p0452m3996K69670j17815K738k52575P6814J32328
6024d39651j96861P0992L6786r284J0540p0326J44735l56968J14014J85203r1320
6013f02140k9391O3126N5980Q808m7336j97473J71086L5826k02711K35155j2825
6002e21895J38969j01674m8013j1982J99454j44709n2569j67803K72640P2669
5992c64913j11278M3724j82307J49776O7203k40914k2198n4643J37334m5699q5721
5981g09636R4246o1715J12893p9771K56128j49155k01412J71918p4759L8874j25038
5970g27427L7828J1596J03307J08887l92454L52022m39002J75511J53786J21594
5960d94352j23323P1584m6170j95365J76808J78025j99826p896K98605l90886
5950g32796O0550L12875k84585j2889N1617n5683J89125P0241J2747k8799j18752
5939e36349P5564j20280O8286m6207P0063l4540J06032n6348p9593n9504K66809
5928c46067k39065P3155p1961j42457L07538j26238L1403j2927J34981l33772
5918g25410l9290L66389k98825J86529j78787M8342M7825O1277K16419m02680
5908g18211K30386K7907j47891q7178N6622J18973k07004J86999n1768O9790K7130
5897d94245K8040R0552n4100k52672K26772L8033P0556L3693j06827J82706j02490
5886c39982M7900M1154j6406k8309J9955R856j1038Q891R3865J42847k9674k03798
5874b64739J71713k51060J18341K98266q5202K6810r4100j37135J09837N5865
5864e1404J19375j1716m0732q4335J80990n2379r820M35372l44469J23548M4207
5853C08637j6629j50335J08433o0909J32088j71469N1196j22638K48490j51606
5843A75258m7891r9713j12315J51501l8627p4468N7707J64906k21942K57863
5833B12279j57542K3333J40379l12114L95347l6671k41324j19498J21458J12328
5823A37975k66351J43872R2051k41630k1738J33995j59789J60724k09602p6998
5813c07491J46771R0768l06580K79563l80053L14365o1674J44680j83682k0628
5803b83961p6704J32522Q9679o3155L7306j79313Q1545l9621K44920l81222K02555
5792b35449J90723k82077j70707K19361N788o8772L6070P924J01792j28995J00710
5781b23632k18205L28108k01736J81162k17100j3631o3690L03572q4642L4101
5771a75693k8731j00868m6172J07210j18961q4015J34754j60164K66719j39539
5761c45460J07J23350L7142J84088k80383J51124J31696R812l42453J14640L86005
5750A69668k40090p8921K10875j75756m4601k2602J13506j1351l584O224K21533
5739A44901r5342k15469K53627n7160J74536o2070k04774J13574J48837o5671
5729A34989J0047p5955Q7805n4828J73419k29500K54315j88947o550R8252j18347
5718H4700L3275j7714M1802K0993J0542p9681J92378m2687J33484j83631J09226
5707C02687L3806k5878j57254L80935o7615j99767K64013j94892j616J38956
5697D73375m7671P8976O2863p3132p3288p2512J04798M2830J35708P002k65581
5686C73368K54279j75869l4239Q3455O6325j06428L6373R2532R9250k23196J60472
5675F26322J25091p8069M3654j6183O1840r4314L27704k21236K30016J48353
5665A153178q7317k6773l9581J75478j12771K72632k05266J23900J72181K3965
5655A449626J32853q8568L731J70022K17544k35920J52874L0475J9236P0561J18253
5644B040687k54501L18293J81043J1838K07374o8960R2466K06307l0257K67965
5634B972255J45543L23496p754K68877J35437K03087L7258L21985J52817L03319
5624D856320M56559m5038K84578K29445L59488L21302O74932Q0921Q41216M86651
5614H546374P07866M97879J010306J287514J016925J349080J745616J883491
5606A8045051K490099K988796L324686M213244M286746N255600N357785M698439
5598E0660446M346144K877061J963186J501024R26429L81286k57108l49882o83050
5589F1365536r46016j053330j117284j037988r19903o03868m92187M07432Q72640
5580E6475032K145891L011939M078137N692505P324506Q841946R992258J0688569
5572A08250783R921139Q435417O209084L717058J792551L24490r42184k382887
5564A35325451l210090m033446m741197n125870n614925o029456o009659n808783
5556I4752025n173512m601019m067621k790161j887150p86960l5883J451629
5548G6861348J991675L268234L341031L686257L362329K049885R40086j56493
5540I5344352p61911j843212k223416k834897l535807l702332m256113m141059
5532G2045605m410152m566270m685594l745959m261488l608231l108635l060482
5524D0598794k673637k256266j982284j796023j229872j326776j309895j013273
5516B7010768r52268o79373r56124j013443r76294p76953j075391r53756q97451
5507A8729715r74300j282947q96573r21541q06352n29221r20003p40570n86984
5498A1071224n39534q35377m88316m83863n45830m51524n06205l80637l81805
5489F458133m59950k3307m35778j46033m25487l54088q7629n3409k96011l29665
5479C846776j63039r2025k46552p6291k03517k90879J56646k40022q1121k16371
5469B393605k43062K02875j66737Q8974o3360m0052K05151l37010J47960k30847
5459A957497p552n2587O409J99738j71050j07905J32512J28901j92191J56551
5449B050323K16207l4797L3409K15817N85162J89142m0361K31951m79334K25360
5439C192879k04681j99091J24461j53048j55050N5437l32050m7959j86718O3687
5429B157867l79210r4347j44843K839j27521j02678p4375M6163k40582J79389
5419A222702J69213k26435j66562K47191J1547n7655j94785J10726k28345O016
5409H93613L6579j94176J45078l2591k68880K67412J2671o2741k91092J07948
5399F13821k7346K1555q0831o6177j6675j31235K55127J87975j52726j97978
5389D05510N3371k2830j9380J70271j29057r0451r72L8508j78859Q5360J5719
5378C27190P340J34479l9431n7263P188J10575j12149Q9900J9838p6731j18692
5367B92244K31311k93553M6372J90191j61141M7145j10357O1763J67318k75734
5357A95559j3583L6822K58152k24129q540j2287J81132j00813P9263J85729o3775
5346E13530J90269q222N68972m19173P7603K74536k40149K27153L34656p596K7646
5335A539225j3287j78822M76071j08799j57722K7873J03177k1728k41505K13351
5325A637834o2245N221k3422J41801l45924J78006j24030k13019J16500j0421
5315A300301M0035q2240K27806l34369K72829m9745P0861J77520l19657L8302
5305A341643O1989P439Q787L1690P1270r593J43155j16188J72551j06238J03157
5294A709662p7193J21192J50830k67618J54427m7893K39768R2850k0116P9961
5284B135870Q2473q506R9920l2629r2832o4909k50925j63092J63713n0333k73106
5273A545644K01526L531o1192k45944p4842p9329J88167n4884l12287L15387
5263A425777k22718M33926k82723J78186N6113P4428k40276L45083J58546L2306
5253A958648K36357j19665L30447l16019J90564J87503L8819p1477J33996j20578
5243B448595K0135K10908J04146j69084M4706O0522q2341j3754L11251j41453
5233B793631J06824L415K74406j89413r8064K28867K86285J71619Q3707J09839
5223C771116M8415R2054K80276L68663m8122K56372K50068R408O5501K30372
5213E324123m9451J80483j35501O2816j24638j39597J76466K43902J70446J6076
5203E725125L17392K47987K97112J33972N78692L16016L80011K12043O01483
5194H809833M36960L19949L09024N09389J72577O22638M61918K46073K63143
5185A2151504M29898O99273P20330N48198P11661R72842J059165J722150J307767
5176B0322788J522910K246952K201844K662851L209919L407391M420886N850098
5168D5845639P893042J0265690J3779860J9026885K5933377L6766738N2141290
5161B11652521P8534383Q9228203N3472818J1794197j5752996l779367o671576
5154D18478183l897050o597583j4335434k4350025j8452475j6693719k2307925
5147C11843972l1686912l0103741k7923443k6859170k4576722k0435297j4735987
5140A35522700j1377681q000187n532779l533002k296841j195834n69192M85791
5132A03502975J158609J403251R97276Q38482J0122j332556k674793m403799
5124I9499567n807067o348846o085064o145826n417059m447265l769316l371343
5116E8107781l680612l991729l791185l738291l025271k833481k859727k280922
5108C1906563k213976j542704j379446j374559j247480j493576j004819r16891
5100B0733112o72233o72253m73816k29619m51690J44296l18306K54881K980K58889
5090A8576241L35132K82116L76488K19162P34315N72775P72554J087261J096661
5081B4052705J020753J436836J785563K139109K473887K594534L020654L734423
5073D2258464M097900N023262O074447P456167Q949583J0683473J3451013
5066I7994309J6336417J8953289K1415219K2198502K0541879J6657239J1947438
5059B26044292O778606K486914p36488k981991n022656p060853q383161r670962
5051B01453701j0607771j2082717j2228881j2395819j2194462j1283296j0224107
5044A20436648r274327p784104o559676n500613m301452l559642k983250k489052
5036G7984532k104316j745292j312705j558594j204852j568705k060701k019590
5028F4409777k552383k504294l000199l132171k957543k849356k674302k708702
5020D2030827k529524k476375k402171k075950k241194j884995k144147j491742
5012B4784729j674641j541501j159175j289410j105306j053568j277969j079035
5004A4604124p35607q59796r12587m78256p36317o23940l76838o64165k27251
4995H989367k76392n16943k53991j06585k32101l98689j86364j89467k42533
4986F586302j45720j76588j77668k89939L3917k39477J15637n65758O5443j67129
4976E039020k38481k20020K5608l34001K0343n5210k44194n5881R2166K9639j52062
4965C906927k655k97264P3045K00621k46151o1891K05515l7311k4419J12500
4955C828917j30534p7807O2086k30599k1134k8132j47874J05880k3352K1383k81045
4944C077789J30204L9906q0981r4663m8862K0627j88297j38790j69668j69285
4934B377980K30300o0117K586k36460J10627l47651J8886r4266j30206K7919j23815
4923A775783m9980N892J3676P1714l57868M46218k70853j30745n9303M9950J70759
4912A665243K80798j44666J14695k6953j402r6450m6257J13730K9943j90685
4902A697996K49525j99426J67804k29936j3353j57158Q7148k24427M5891J26032
4892A550096k50715j06904L14952k56324J40845r9120J80546N4122J88928K00809
4882A917235L4817K10939N881J1037K9354K20830j34613L30357K01091L74341
4872C201269L57752L20933J50446O7484k15134R016j19163J40005K8k16557N0880
4861C746959j79673m662k04775p5427m05944K3615p3828j98420K00885j28386
4851B700344k13709n0665L48792K4762k67498L22066N0292j39418J49982Q5772
4841C010720K38511O2050M05305M06300R97706P49157p4985l70068k5136r1485
4831E308075p9560j75188J37960l74778k19438K78271k55589q7302m58580l34969
4821C738902j81674j07123J7684J38298R47N2557J28504P041O65476L66016P69075
4810E595703R89589J897894K968512K735165o55504r25890k34409O2884k93616
4801A2140328J78226l29978j077840m39313K75884o60644q79175p31856j91665
4792H283967p86392o81398m3232q5983j80580J32957O00683O6542L71085N23166
4782H200815J149516J350961K163259L506473K042729j691541k61534J96061
4774A6656739m66936l55435K05818p43130j447709j32733J14645j284354o70385
4765A1876520n49506p39888o17004n17700m53056J03581o5351m0749J15305J59916
4755I272068O9006P38780O26948O99465J494035J372869P55301J50824M03658
4746A5582954Q68014N21677M16546J063952J010368J008635J486768K011664
4738B3970578J789767K261859K414323K113637J838726J251820J162297J024382
4730C7827389O80122K05150K00515l3725j45101K42830J6272R8875L27656L65765
4720C9785748J196707J373327K021574K273563L598906M117627N055829N764993
4712F5188274O677299O686083O401653N614988M988051L431483K417860J140899
4704A02546590L7560j179287j476696k161532k828892k680102k873952k610730
4696H6772959k713953k499430j595967o95923k63297Q81828J958487K723804
4688H4568508M253482N048870N322439N545022N125252M277360L321455J439442
4680A18901830O23030j008509k227136k758487l907511m137074m897854m650719
4672I5937570m908019n125059m644004m410664l978358l268351k710183k218754
4664F4674178j362613j061959L373K31914M80221P53000N63931L01658k12033
4655F4371670q35257j042817j676398k213558k173057k683307k514309l016164
4647D8216803k939925k846330k817769k609387k604269j910909k065008k232730
4639B8190476j720115j225833j439740j103529j041997j010124r78928p92277
4631A8877933o63756p64323o33004p36713o15059p27371o93876p25120r53882
4622A2364829j36198p16592m36554n94298o77267m15245m41236n10698m50280
4613G986461k77302n35009k86815l40696j39879l49929j46999k26496k34361
4604E448975n9465m37789J23881k51458j77375n5694m0976l39466j02680l6279
4594D071674l05128o603j94559J40936m9400j46980L3623l78426N8844l6101l99698
4583B788182K03352O628j62203j06862J01762j96303J05756l09530L8732O9143
4573B538657q7320J08648j61795K71741l08035j55045L39313l29251j1725O1577
4563B266765M3838P7092q6281J59237k25159P5657k04956P0614Q7358l70526
4553A893639K2544J4916k65992L35939r1848J4501J567p5058J9065R7648N4910
4542B021831Q3275j45409K00191k81534N5254J66301k07611K8357l6570r2675
4532A791410N4140L54278k95938J9020p8916J42317p862J35988p9753j6913M0207
4521B057978M1059L3655j46035J44451K25227j55248J41984k16941q1715J02478
4511B146893J78633k28208L06113N7986j81830R7841m402k28195L07348j99108
4501B253071K30648o4181M6227k2713p2996N2002J60501L6694K4750k44062K64724
4490B664665J71569m2167O5718n0347M3189K9049o6856J03706m5600L13491k09289
4479B977128L00029p9673Q0582M8784J51506K19977j00994k44089J01996n0399
4469C404847N7827n7867q5876J92896r717o917L05134o6763j77542j16860K28454
4458C667616k0816J77776j66050L37107m7725r6784J53181j81741L49659k28880
4448C943343J22931J85247r3437j8029J40224J22878J56185j92923j34440J47732
4438D379711q5977J6479J47690J02047K30981j78727N5077Q2526K4130k2201O2802
4427D814538J44136K63106J2508K49937J11090L20963k06303K9079J34866l07277
4417E566643L55826o7062j28346r5497L56711k22699j13574K30221J58444k01479
4407E839188K3145J14475J10197O1206K04688R6010J25060J22531K34264Q359J73444
4396G112567j46618K57075k4675o528k9140J49515l70732J50075O212j84190
4386F913561J97614p1455j49546j64149K1910r620J02068j14033J85956K62782
4376G175088J36317m0417j0850l16716J81034M0176m5365P8417k64520J33062
4366G066226q2272M2389q8913m0950P3401p7662k27902O2241l4580q7668J42325
4355F746635m1384Q8872j11384J08323k1929o4856J09779J57351n5840J46022
4345G061589j63474J13444m6439K24629j95845J90184k7649l2492K51452J44396
4335G519795k8121J92508m4464Q1843L63252j22897N6926K43828J1943Q2245O5159
4324H422017J41968J27622J04412J63974r2378K9047L05852J44905j67274L35760
4314I515905J52511P8097K77650k5592L73133J84904J38784J11867L43816K84577
4304A1435652l9855N00063K983K30199L62643J07581J90934L23383M42707k3342
4294A3532948L50315L25991K54148K39324J59315L97823P2234K00744M13474
4285A5946316M826K86793M47103K94550L66747Q4886M86988K66004M94803K13094
4275A8892110L93515M98523K27077O38040L01056O07766M57092O50150P37462
4266B3402791N66602P76464R30595R83740Q11418R77811J202764J365352J651128
4257C2668665J630845K040079J986799K547679K506914K969610K961546L017475
4249E2329612K867845L008749K943189K944350L049353K890905K817453L139571
4241G5991027L120238L466364M028371M371864M835097N231688N310456N138495
4233A11493600M108012K620098K712772K704099K546475K877130K674320K353987
4225A34090493K631213K386278L202899L552217L897094M446343N667732O156812
4217A66031081O666141P448158Q103147Q739102J0081662J1034880J2020774
4210B30124945J2365205J2349320J1247191J1158401J0130900P311293L345724
4203B98032979J742298O46800J78620o21158j031368j393460j968257j339643
4195B94246811j66875L35058N44489J598125K279730L103049L308927L586806
4187C08836120L468315L978228L706823L157320K852178K389928J973980J385582
4179C31748474J024605J048853P22256k44210o14207K33518J438233K695859
4171C38053381M138086N890211P264960Q105130R258050R011773Q188405P207813
4163C97117809N684941M095469K669678J207981j74666j278306k365992k424362
4155D04532552k604400l060505k864519k933474l331087l967683l912500l856808
4147C78001576l052777k633018k495739j656582j165834j013921m28622o36464
4139C64918619n74614n15210l11572l07040o6797n04864j277890j272488j451475
4130C58636669j322617o83473m69011O66145R99741J141452J103696L26487p74725
4121C59624364j463940k260160l239137l638106m241449m882445m934661n148074
4113C29816392n320829n354511n175494m472300m035154l340731k338121k247673
4105B97531579j191314q69431m31697K91887N71190J045570J660580J825682
4097C00434046K316640J990576J537596J303605K05942j39170j215874j822442
4089C04610919k808570k732244l586643l694107m264613m258902m755572m430159
4081B74080109n031925m605391m728866m253195m230840m467214m046869l820272
4073B38895537l849145l524428l511476l407742l591134l069600l003653k884460
4065B12053899k680123k778654k157008k366671j729494j869698j197759o81526
4057A96592966m13784O09255Q70427J903198K369115L435123L986370M818769
4049B14171439N092851N334428N519100N227235N209866M188828M044173K828364
4041B51616284K492454K173252J499613J015555J84088m40383r55397j917194
4033B55668272j484825j519543j153942p67796m37568L35114Q91499J799889
4025B53331100J737011K447390K598328K526979K481913K159842J025904M40195
4017B68748662q86535j521729k401526k869186l487149m071125m452779m512853
4009B44545780m503949m480817m345917m605912m007476l819167l616310l297147
4001B11869085l144156l111164l597469l473731m299279m346855m964295m997391
3993A79934745n588425n726852o128453n698223o201056o447135o146148o141904
3985A31856549o202063n863984n687571n315843m934909m702535m627000m018610
3977I0504034l642707l480555l633390k847976k928887k870214k454222k617636
3969F6028447k496886k274980k319519k465721j963970k334777j882809k054179
3961D8235606k024282j948530j701193j677913j694353j622195j413769j167996
3953C4985375j653875j007578j270779j174523j010766r40215j136181q17505
3945B5973953n94991q03364o87312r19323m86120n49237o09763n05089l86469
3936B0432285p17075k90772k52076n32179k43249n36827o3573p24356j41995
3927A6930183j11554n50426l87988k88203k59947j43300l43158j57466m65219
3918A4222922J20168n28542k65242k13946P6865k56328M9317m38528j71131j34474
3908A2461081n9940q2282k13135o0895m29194P5107k66303j44296K2429j07816
3898A1194756j79738k39069j48185j09899M8312j40793k67639J86287l50541
3889I993491j37927m3194O908k56103J49447j17411j42865n7680j86007j86732
3879I021927j16189O9073l07118M4759k31450l2589l850J79160l52264j38811
3869H132648p922J19752j43589J41640j32805k97238l7758J67631j18543q7432
3859G736384K559j14114l7335l6656q5664J82415j36166r004J53442j70408J19018
3848G604471j52713r9485J04130j42896j00609n6028K29776k24942K02559l92112
3838F972151p2307J89094q0972R3004k81812N6731J82338k96225P2617j18983
3828F715636p9611K61115j97760M2042J06152j42468K525j1366Q2988j30771
3818F648482J17766K8354m6920J93244j07197J25756j737k7620J66241J16282
3808G212651k61858L16623l0475M6364J84K87141j07615K08642J58259K32733
3798H062649K31839N5302L82718O4207M17876L23036K69592P37993L69471N49048
3788A1463731Q08492P40695R48683J102782J201646J387240J278972J187400
3780B0119641J089141R94228R66462O91974M94181N58628L30937M35703J12764
3771B5793659L11323L77416K36144O83037N01687Q39325O62383J162312J700390
3762C2267676J702154K367718K667490L118091L948760L899854L931657M235861
3754E8139261L890842L325390K970854J700527J365755J058574J63198P7066m98662
3745G2192805o99684q30168j245805j227234r97034q38260m17897l18737J35680
3736F5753666R30440J870063K470025L199168M168734M492127N054174M894081
3728I2832478M857945M370543M104843L166542K104924J470704R13762R74941
3720A14796682K78479J633152L480987J1135901M942177j4202230m901535n255043
3712A11908570k038354n556024M94401l634023n090163k017012L490882k380618
3704I5177659j407611k37631M15360J68682o97750j99731l60116j016496j473676
3695I0368690j633096k115753k017191k791684k837176l038125k820181l364639
3687F9750845l275366k998418k784554k790599k725113k271989k480252k024245
3679D8400309j501913j344164j229132p79889o69864n96183o87794r18288o27189
3670D0045893j279796r25247j419575j389583j318807j464012j521202j491087
3662B9236584j347493j577256j415586j486770j203321j577415p65421j288840
3654A8574482q67893j035991n30650r73630n38466l84112p24107m76228q81421
3645A2161984p7863k85820n79536l04245j83094l26440m64914n21734l62974
3636I055364k60884k00250o32394n5922l14813k58485N0072n07160M6732l14092
3626F608168j88992j95039k48661j24640j45671q7761j81466j29804K5469k49939
3616E081664J20193p7124j93976O419M9881L7446k06989j57814J96394k56992
3606D599102j48339R0138j23156J36429j8187k11135p678K55608k40362M6859
3596D379279m1482J06806j27133R8252P9564J0117k45965J24153J10914p4492
3586D420013N6821q3414O0584r4672K41748J0417l22392O5306J40376O1165j02699
3575D453253Q2939L829M171O5880j5703k0056k40883K40647K31018k96913L79061
3564D887243l28320J90476m5365l7970M3569j7671L2952L2695J09033J33129
3554D999771j58826J25683O3926R3427J71492p9901K03744Q9984l157m9740O0359
3543E516762K99037p8090L5331K21466M3075N0810L27756K5189M33329j06361
3533F768304L70560J05539L51145K06921J33312M69757L39871L67398K38595
3524I351402M27683L98803N74823M42665O62616O98679O81040Q36865R54491
3515A5029067J098613J057786J098403J436760J399883J155265J467206J134363
3507B4877346J519568J217194J124335J269816J024148J310258J248737J465189
3499C5056591J485975J229359J748313J761065J749840K212847K044364K183739
3491D9472093K484222K264533K068962K254982K101405K101087K122646J792806
3483F6662736J516462J592667J563427J153604J225551J159174J112593J415084
3475G7401298J006721J818551Q93666J361358J447144J485846J486265J788531
3467H8689380J331722J398345J458727J102952J164410N17480Q47745K88360
3459I6799121K47046k4906k99710m89897n09680p83438j056511n85117p79486
3450I2517422j052519p04463r17089p56451q99704r69368p74273p59293j031058
3441H4653204o64899q31873j056231j418136j185476j462740j634915j662915
3433G4736019j886258j983039j947925j794348k087918j780556j994898j728117
3425E9532960j828895j863109j473473j852327j358590j269970j811907j271859
3417D6802830j488224j513872j453157j700125j176148j382529j409217j574862
3409C5104696j174695j399761j410095j280625j207108j073222j217755j013310
3401B5328125j191980j107787n64700r42063n87433o01011p94776n01877p37771
3392A8298727m79031m25348n94876k98370m03690l47093k74501k88350N2932l58776
3382A4881624k82374L4990l03222Q8051j18071L39694N1437J39459L78742M43176
3372A5653506K98236N93202P51427N51967J307082P57625J200881J356872J368382
3363B3839180J285360J300260J363272J219393J407914Q84598J429267J081960
3355C3811204Q11882J270418J351090J144260J562171J856444J858950K004631
3347D5671050K067504K104844K171731K526772K162639K219539K207407K113070
3339F3244556J945586J796634J940337J506416K028837R21939J263271J565746
3331G6213322J202546R96031J105448J296242J078256J456697J459104J337587
3323H6145233J794919J911686K173784J747000J361147J620478Q97154O93796
3315I8345197N24927J02252j86401p3498l39056n44241p45111o92331p81914
3306I5609824r97014o37175r66819r60388q51328r27183o14493j050445o01191
3297H8003788q52819o81224j010390o63658j315262j173549j428641j615163
3289G9263082k111802j933168k048753k199125j929986k475013j685753k150188
3281F2729294j741082j601330j866150j280532j287198q13523j253956q90026
3273E1995497j464966j674975j793144j477903j527072j650853j918560j481587
3265C9006437j769839j611069j790312j560982j660907j573891j615122j196931
3257B6227384j494644j201977j229238j006176o31306r30108p27184k73206l83766
3248A8349779o3832j5689K24584q9262l02412p31236o47197l88190o29038m28285
3238A5279222m34133p94665m79615o62699l87034n91184r93878l66472n24625
3229A0044917n65513l64966n85566J11931n92907K2337l37675L615K777J61065
3219G900015L87639L45122K14288J7143j6063k60333k14206K03716m36596l39694
3209G801031k82518n8198k89422k73710j59762l34575l04227l05273j42641l98386
3199E252319j07156k02975j74002l64274l8412O747P5957n3768K1862J12710
3189D529008k09090K76589j08324J92665l07183j45405J2657k45570j17002K5702
3179C904047j21253k61578L4479l28185m4619j76076K10363l96294j76910K30822
3169B874796l40096k38255j2856o0047K6958j73320K33615j83028k3117M9201
3159B153851j00547P0049o6296r3001j27011K87911k31515J01924p9965o0420
3149A854980J29124k32082J02945K9426q6271o4725q0347J46881l13434K5587
3139A512084l32866K21966P3518o8061K9547P1498o5148o654J38938k99892K53546
3128A528476j41765K08264j24853M8816j38889J78576j39019M7147K6238J89742
3118A682733j92913K09557j87936p9550q6655P4789M0073j89474Q8706O876N6737
3107A422943j78804R2570M6278q2257j59456J46108n076l9645L58561l86413
3097A214809O8701j33804K47158l3172j44373r3390P6504L39058l13477k41937
3087I86077L71539j35861m9717n1961N5968J16169L1274j66322O9772p8080m8150
3076A100708N6271j29449K48048k26296j2543K44346N473j56315K06852j80696
3066A156399k3905j0316M9852K18804j36521j3352M0512m2343Q1714k48060K21668
3055A294452J32248j69004J9134L6272r4514j54855L46287j9841j64283K20242
3045A446138j67883M8226j61880K10046O8325k6552k22008K31611J07007k82303
3035A250727n1778K96290j63592j42825J23842N5812P6180k46283J03739L42785
3025A644897k25452M494j08489k6915M59179j15674j58919L4413j35275M09448
3015A781707j37367Q1538K51214J2395j8923M33690N13978K85358P30439P15030
3005D649059R82738j0623j34278j54734j35711L1125K97256j61538J93l80976
2995D982511J8495j31888m27095l234m6264l43223J71185j72107l1820K53708
2985D270268k6209K32957L74731N1623J08509n0346K90195k72200L49620m3091
2975E286057Q9368l6829j60620l36339J88410J43687l12845l7639r8200J39525
2965D864575J98834O72698J37316J233955J770890L032924L053834n72886j371865
2956A3020275k27801o5384n52011P1197L1900j111859q44011L11110m29747j071061
2946I132608n32068p63210q49047o84362j64098m54195K0359p2594L95462O07145
2936F636000N75508J408348J303301K011160L998300P469097M625567l457692
2928B4569589j421986O5599l10634j207944J156685j444584k573536p34034N67278
2919A8666433j744420k462971j360017j102897j275466j581953p71990m53057
2911G913662o88905K6256P0215K09167M85836R53659J020854J090492K394532
2902A3475768L354085Q76526j386798l70958q9408n43357o38438L12754j498401
2893A3491773j411320l08913m23238j324947r01978q94895r65552q33653p72027
2884E655250p14393j80830m85070k8836j42554j25467k67301K70393k571k93510
2874C685111K29997k37296J38580k7285Q9414q6199l92047q2764j55803k31795
2864B929913l46857k67121K5551k13552n2172j94185r6713k35395k70942k1808
2854A256719M8635k58627N3983l32294j24674J80006l1713k6494J11269k45272
2844F31538R2108k21861N9026j99704M7238N1133k8275k68656L13853j80843
2834B95557J6893j59816J73898k30279O4126K8950k43435K46305K5469j05409
2824A12259n1853o0314J02930Q4220k06059K09393J9405K43604k09875J90510
2814D34220m12022K38598K42209l45460J17095k5144k59662J49348j00765p8134
2804c9717k3674o3220M7334l0388j713J37193j15755N7810l32446M10395j08741
2793f2922p3665O717J22452k2383n1241j58566J80502o208p3697J3629j31782
2782b57164J66044L09834k03643M2063j23322j56735J56655k18190K90892P8355
2772H4789k94911p841J38228O3972k51594N0951J37697M8792J82789l29110p3176
2761b49414J66740J74755k94439J29954O5714m4171p9357q7946J74207n3872K04505
2750A06676N5737l44679K39189j78668N5853L28703k93822M1034m6870q2575j23541
2739b42963K67128O557n5918j48879L04132j63623j85325p2871J02355O2063q0527
2728b07871L71276k87236j6674K95828j51811j86288J35363j24838L6349k6494
2718a62396r091J04526j64768j28319M83990k51379j44091K06837R0699m3j80487
2707a54522J96914o4849J9273Q8947j40273K8571K12771j15791O871N7090l32091
2696a97089J43021J07162M2528K2258J18216j14200k27679L9480K92965j72478
2686E4184K18529j23646j40208K50570j51083M0542J03532m4978Q9721m6296l37721
2675h6854L72813j44620P2454J52761J5275J98545l74773L10036p803p9863K5501
2664D53472j01589l4810j0137J00971p7839J2161k61836L28645p4785j12287
2654B21966j21123Q3977j29074J32288j12908q5733L84612K8980j81449o7325
2644A54211N7926N5421p8790L15483j08419k79917L38792j30964j66451q8328
2634F8964R0556j55697L41542k50636Q7787n548m8211Q3318k7378k27671Q5505
2623D2531L2957J64642j75224o5137j88865K86956n6428j3409p6996M031L3936
2612a1006J25275j93232j5039j18501K21683l67534L42347l8353j54316J43366
2602f5310O198j428J18884q3778k23145l9672L16984k24849J57628j04510J00957
2591d2041J31554j89422R9365l33570J68330O0385n2652j83249o3561L6143J57347
2580b11371m2827R5526k03548p527o0913K38295j48123j379n7406K2528K4917
2569c51828L5935q0439R8547P7582n7554J3776j77579q4259J02278Q1217o0878
2558d03202o0884J42836J14237k67905M7571J60677p3328j51028J52889o6772
2548d04909L4254k0511L2338R0411l17694J40415r1490J76538q243j06195q9850
2537e64936Q3658m9597J24561R9227j29034r3334K47103j08077O6753M3489j16196
2526c96383l18462N57947l97749L15681j09019R4367k23603L9131p6985J86628
2516c28447r3350N1383q0978p1869J53551J61804l3806j84143Q7969j24015l9992
2505e01893L40757j67021j96586K85980k49872L9914q9992J97619k69688K08668
2495d02114r8018J96227j04563j6944o5350P3441L9877k66038L42752L1467P718
2484b61545k095k63468K5851Q1842J68173j50044N7102m5944J74971l69130J18947
2473d65340M2495o4096J87386p0752o4040o7125J10004J36633j54387j54176
2463e63398M27884j65025k03871Q5244n3030P0432k0925J88882J6823N7535k16109
2452c75558k07601K00525j35322K43525j05501K15336p3831k12218N3522O0371
2442c36752m7080j07004J78034k43793L03090L7169j6179l21505q8748L34902
2432c07866k60973K67167k76389J56190N2773j19995O1275K5383p8845J11218
2422c70062j23556J54586k21388J61708O3143n7316j51913J89784j80166L029Q3803
2411d48348J6927l1289q0629J63874J6952J5909k69192J29231l09123L72031
2401d23657n9093J3913M2879P8852j49995L4034K9438j43131K8392j1547m7399
2390f07314p5496j9953K77498K7349j69231K38101o2899l4630j41494J79872
2380c88197j36566k1027J0661K64843r3119q6617j18952Q9095M0469q1344P5841
2369d44913j2812l7719K14516j40732P8386l878l3077l24362Q5965K48016r2687
2358d63297l9943J47912k69837K59807K8914j26180P4367R5066k86984J48574
2348d31601o7901P8701J37298j71685k8001j8168J79633n9367j01938K9472K7397
2337d26160j78722J26264j8143J96635j32768M1018J87802k01891m2132J00481
2327c47616j48075r4365J42721j00012K97263j84056o7361K78774l03977M01295
2317a25409k65121j22653K22551n9695l35484J28174J03167J92567j95342q5195
2307e42440K46335L6915n4906k40951K37183L7986n9223k26103p196J9786K63811
2296b88803j0910p0647R3330j15682K483J6721j2631K0154j4406N4807j46011
2285d71595J13065r5281N8319k33717k6455K98328j64430M9348k66369J64897
2275e73890J14046P3940o642M7195k17676k04702K49954P0916j18293J77537
2265c87615k2072k0720k38421J08120J46521n4702J394J85244m75990J41947
2255f16294p4020L61768l39737o8542J96890n8727M50Q3060p8647j00177O975n9269
2243g46270Q9445O3983J58260k47012L8354Q7567N2515J77175l18627K25693
2233d18917m38260K30849K30983k53123M2200j18537R0678R2357K0230j81313
2223g02853J89403j30880M2931j34718J51486J21112J0533j67231J64808j09721
2213e65130Q4035L8475j77539j77348L04121j73350J3493j56J13257k8495Q2382
2202d86255O9153j12597o3411P9593n7469L69589l81139N5767R7523k4814l9087
2191d93147M8722K14801k54498l0079N1571j24456J68115j92812J09600j1477
2181e13660p7927K36607k63833R7242J95325k32499J41489j48067J18078j978J77231
2170b71992k95651J95342k04271j7447L32700k22122j08165K06355p0525n3200
2160e08976N9611O4047j13509j60112R8390l6163p8309J10838J78613k65670
2150f51240j3552J18989o2057k5352J22878j90510n4475L99689k09466J0374Q4030
2139d70692j90099j41122K5777L13453M7400j34219q399J09656l58999K66194
2129e41050J15418j72905N8582q3784P7899j26179K01478k05832M4854J92012
2119d39507l73562J57146J47143m23757K31469J79471M0861k17101J12176j22237
2109g07898j47605L26783n741m7721O1693Q1897J7139K293p0713P7411l3651R7192
2097c48921r6584m2532L519l5945R8550r4819K05964k84317P5080K04509k96216
2086f11712J31311j54275O2138M115j09149J54089p0824k8089K3919M4933j0020
2075e63564j26717J71994K7199J2294Q9497m6036O7526j09460J35182j66744
2065e08829R3461N4688j41083J48649j70630J41036l8200k01109J99641N782k13189
2054f29783L7293J62488o1302L3871k41568M0104j4054J68520j34876K20795
2044d18512j44647L60645l93159O3188J45801k01652J16810J9074k16434N4492
2034f14394L23610j21819K09606j81980J18407k99812L21342J04443p7589J08956
2024a09230j11794O3627J74371J5773M45308j60949J42221q0176j27655N6995
2014C08491j54173j29124j37854N3686n080j61372L35949r2079k28119N2292R6409
2003f0974o4459O184k26134J38101N2992j70754J33403N0496P2627j70944j3363
1992b52825J66648J26140K9277m23947J14405L0452k4595j72831M3178R7330p6536
1981c43304k86000K99444J59983j63004K7193M8366L3601o6318n6278J75384
1971a70933j82119J49739j05382m0513N6985K98376l6496J65752k30303J02370
1961G476J0010O0364P6455j50125K93056k0643p690L08435O75986N21872J651908
1950C427104J360992j139735l58651M3663l95372l88380O81529q10177k41028
1941B179945o196m86430k11654j87141k28751K4415m36604j87263j03148q2223
1931B74950K7112l6433o0804R1574q0660K43002l12939q931L01313j87982q8242
1920A61960J93906p6606r2466J7909k26269l4284K88662l57151n8941J12960
1910g0320M3537M2227j57034k30540J35205k9532J81099j75532j5440k21417
1900d97747L58184k41645l11061J75124Q3989J68315k39324q6733K95479k14097
1890e09516J89796l13457K26161j29813J14524m7857l89272M60570k62193l2697
1880f93754J59884K24067m03081K58114r5366j41694K68909r3424J8352R9178
1870c98815M80j42453N8606N6834m847j87759O3124P4119m3463j6005J92231
1859c47948l99490k8465J90827j6272n9028J17495j4190m8341m9332j15066k4240
1848g94050J84730p9116J23477j45370K55190k49621K47353j75776j60908K61890
1838e32201o2706n5970j08965J44184Q2450n9999l9940J94638k62262J28478
1828e72293k20520J89948J1932j40405J21101J51772p6736n2246P7009l02539
1818h12977L21236k06303O0283M9136k15324L71170m37733L07628j32564J14113
1808e81335j68441O3315J16137L4788j9723k67302L09629j63695J45452R3130
1798d38045k9324n6333r2732K7884Q6793j37653j433K06614j88150O6464j88726
1787g44641J65198R9784j53207j0235R9542n2571J45030j56004R5123j31394
1777f43375j6253J50444k8720K400j38790j2797Q8282l37463M08642O3076j73831
1766f38385n4219K2465J79374j52350j7135n9561J61915l5255L1048q2136P0486
1755e73753l4111M3138j11462K7708L59152n01792K56188n0162J16618k45600
1745g14076J10688K4731r575J22549K8666p1421l2121k5541q4351K36013q2134
1734d96572P3260M1868j61327j31213o824J10799N5723K4414j86536j42316K58235
1723e60489K20514j61661j58264R1735n8355j5400J54612j01138k4047O0520q0617
1712f32590k8245j40313J67769L5142Q3159j64356J2898R3746J05587j52590
1702f19793K9622O20K67856m23166M7970K4979k8488J19239R6558k73869K41425
1691e17047k34908J29960o307q8010K0113K42397p9431j64854K01852j97902
1681f94137J17570J2595j0710q0578r9656J55435r5410r6236K35849l0359M3055
1670e42582k10361J05775n4221o9412K31807M0397k42504Q3862N1933J38370
1660d66936l0846r0591j5215k06714J90497o0921L3167P9200J21502k99667J30983
1649f15541P7925j39880K38509k84835L39682m9379j33273p5754R8302j61622
1639g05866J51854n951j27711R5882L7175J2200k39484K81234j99090L9622N0162
1628f09973J4501k35095K82644j46304K1755m0631K66939r0679l1526Q9748k10444
1617f89065J53987j11475K31304q5971o6517N8391j81944K2554M6234J50629
1607d71873k35277J5565P4376K9197p0053j0572Q3378o0357J78214j42153m4898
1596f54453n3825M5332J03805l47764L80640k42496K08893n5477P1189j38523
1586f82679R7062J7488k04220J54730J52229o0540j62586Q8539j52159q404k2574
1575g83114J10198p2400K46941k29208K80177k90653J28581J16646P0354l66624
1565g89102K40171l8415j38235R2766L559L7799K7592q5696K6391L2311l12773
1554i03632j2581K64166J59572r8950j68275p7007K04934N3812j5688N118k30449
1543h18980l3343Q2353J90994N9702K9766n0301k31301J70934j653J90014j05382
1532e17197l29326K89280r4840J59408k27707J62554j95924L06222k94840R5586
1522f46784Q8893q2317m4627J76105q5984l3293o814l0352M2047o3841J69003
1511e17964j71101J55522j1298K27673l35610k9021J97633p7733j70213J42947
1501e89165k7038L9416L6353K6223p1089K33607k28478m4849J87364j29345J40572
1490d26429k38220j21696R1560L529R2176J07830M3194J3264j8200r6940M3826
1479e06106o1122l363J81118J6676j75768j10050J4155k882J23603k5673p1944
1468f21356J4800j3646M458J28510j97793j05601J74680N7120j78583K72184
1458d65227j91791Q018J25815l9858p1455J45076j23168J4989R1984j01724J01120
1447e06221O4556k6376l5990o2121j07513j27946J53421J24598p9774p9670O3809
1436f19227N7266J19549k75024m4948l3425M609J22091j12067J08252R8238J44766
1425d29920k21343J33970k10934J7930n9641K84038r8048r6969J58902j528R156
1414e14387j31196J82920j87586j1988J7854r0140J19920K1983o6602r7101J74582
1403e81741q5630K62111k73129o6910K23754n748j66959Q4382j50106J06710
1393f53266P9184K4913j99129j1853J51937k81294J73863J32491M9455R679k97284
1382h21304J73121N0428k71186K14936k014j18107K77135r0257k01584J91478
1372e97354n309M9603k09990K64003j06879M2677k40536J95842m7155K7560j28229
1361g55767J32043j52314J15469K575n9056P6858M5847j22338o2957L64973j93188
1350f07855K5855R0503j9033n2825p5500Q6132j39707O5399j15273M4879R5718
1339f01707q501M0714M2615l5657K8860m375k44006L29031j89112P0174k11783
1328g83747K07651j95165L03828l59994J16278r6348K04047j34226K30780k77149
1318g84045L23848l89339K43403J34237q527n3986J8288k507j0881O4892j34177
1307e98794p1913K73979J20099l66370j99946L46003k89982J50443J34410N025
1297d97046j57638M5091j76267R7721J1767j1634o393K28667k10000J22042l0434
1286e84124j24048K25842m21614k9723K07623N7257l6058J55058N4460r6245j01313
1275f92885k1914K55397r8510j21194P0936J26694k09746J73058n3760j26444
1265f98368Q4713j57297J45857M5058j8242N5638J5601k48008J00407R3063l5770
1254f17348J73102l02862Q3809l1415J07947k31501K43040o9732j23510K03233
1244e65237j59924J04098L7394j31000k0902J41429q1947r6810K46292m072k49340
1233g80019J57601k25592L12559O9783k09699j03510J07621J06000j01230N162
1223f61324J83808O4484l05881K20208j52064J1382p5453L4460r2058O6161M2715
1212f63562j60419l3078K45049j21141o5893K06897m6797j97440m0203J12936
1202g63651M4451P9356j994j64057Q8941P2776K2985k8451m439m182Q1951j27346
1190g03660p766Q5546n0172o8030J68281k4805m5411j92184J09180J60668j1774
1179e80127N2265l10422K77258R9484k60001J25816j35858J56559q7180Q6152
1169e76054p5732k4282j5005J07451j52994L7671o3706j20494K19597k7941k5972
1158g17461l478K4804q5974K50149n069j86681k94J15073l696j39513K45135
1147e07005k18415L28K06786j65646J17141j21547P7477j36820j39850K34259
1137f53292k13800J68221Q8401m9958j29670J90662r0223J22132j47440J80999
1127e33968j09730j4067p9588k0255J18945L5659m2384j71625K28801J27048
1117d61164j86680L0004J42765k40311R7660k52146M57626j32349j12471K62276
1107c94790j34152J9991j83641K32557R2130j92999j71255J05646k03n4030m5520
1096g26266l0678K79510M613k02377m8047J38885l9374j00034p3257O725J4158
1085g76142J34254j7498R3362l14728j2869J85147j38331L95959K3773k60480
1075f87553o3782k2760N7717J13018r3373R7097K5922M6446k13690J19534j01311
1064g22735J50118J10431j71370P9092j56753N2615K9689J73991k42052K1969
1054f75005q0712J70261O8557m3425j62591J02384j06992n9335M3279J41827
1044f01752r5725R9101J9975n9285j11748R9360k16620K95220l9919l3078R7644
1033e46827j52430K05934k05881j02734J74359j75761J78514J8011k31239K82499
1023e55555o7953j44750K04783l809j20219n4502J13861j52671K14373j42257
1013g08699O5085l56263L19930J17089K0649k39104Q9517p7049J34199k7895l044
1002f65585k6556j03001O3125O0016M0402J00090j92507O8872q7371P9991J16836
991e45688k28886K03658q773k27557R7867M2679p5540m4424J77524q8728K13850
980d84018l9774J3562k27272K79670j97037M1529j61486J04335L164K3707q1825
969g25445N2770j60552J94763k07162l3684R3635K67310j48667K95923j77177
959e48286k56099Q9307K98584j02208j43654K11622l16746Q4791K22752j99596
949f59533N5491r9834J42692n5742K09936l93720M90974l71958K28456l9890m10135
938i03263J81418p654k2693R0559n167n1292m1578L9130J90400q3248J5299m4737
926f42826j3997O396j3595O4848j83413J67458p4540J18474j05460K2306j09073
915g63422l0642O4852J1299m3955n0971n8803P6466K86160k07513K154j26530
904h40905J34832j07650J73586N7392j36508q1977P0809Q1951n4943j40274J11581
893g32106j50315L38424k95880r349K50724j25455R0076k10632K33685j99522
883h10350L2087Q3442j409Q7172j39943P9781M1223j28620M5474J12689n1223
872f49677N6390O9820j14405j5460p1391n098l4062P9916L14302l47093M8449
861f68309K5057j41834Q8954J81324k03672K09145j70108Q0489J64724r9704k87889
850h21823L52785j40496O6567p0913q8765j8688K16833M409j95694K4731j77487
839h48541J24283m914K19915j75058j01808J36777P2657j25465L25743n61188
829i37599O21604m24314J20770M2178j22264J96885j76293p2073J09126k3486
819f65466m4983J76510O3514j01539J67112j42277N6283J16795j49455j14568
809f38074J27842j80612o9431J09600j03658Q3276J03630l490j06666J0858J64499
798e02226k02709j35267N4993N47L3765J0474r9839J73537k07479M06930l64227
787h31501K66597j0854m8618k3044n7582o9163K99806j61225j40022q520L07068
776d77058r3273l9852n973Q685m9799p1177j24558K89096k00270J07383K21089
765d35707k20948M8445l05167M28889l66806R5332L05632l39259m76J97397n6862
754f49530J19994j94336J7064n6407N4061Q4175p3380k25314J39577K1066q0216
743h43246J17845k1490R7946K63497k73823K4197n2451P0638o9815m51N7806j80259
731h09606j4304J03696k8737K14194j76464j16312J71443j26709J55366j4655
721f42088o4715J808J2759J30380j74704J4799O0429k61974K39977q346p8435
710g70110M8916j29967P3534K44674j24034J35606l35236J92713J1244j49289
700h01949O0311P3320j3756j47905J89741j25560M6526M5453J36319j8307J61981
689c93826l66542K20858m28861K68119M8454N4443J62589p7364r0508o5136j29476
678g97250n7185K37256k15918k7210N6414K20241j02502L0002p2392N7475K3842
667f47227p5055j01964Q002K56336j92031L5224J85431P349k07980P1854o4697
656g24758k0215R8725P8692M6534j54197J9205m0179M5506L5026o1964P6380k10720
644h11965K98367j57186k16493K06624k0345M5684j2202K2568j17128q9776M6773
633h05079M4413J37614n524l5479j85817K33968J6103O4526j74249J71520o0539
622e98543p5540K6947j1591L6073K5919j66567K82547l609k69375n6901N4858
611g55782M1391l4864N7472j24033J82547j24541J95116L4089k85629L02494
601e11740J56425m26894j6870J0043R6055J5710K69683l39800J69106j10356
591f88638J88863k69353R184M8837R5438j63648O0167k803M58m3889P7747j52948
579h40585K7656L04309j3319N010j99614l8943M6119J48568l77427K56739o3858
568g45345N5111J8519j81397J39706M5491k88096K14989M0146r2360N7687j14185
557h49734J72086j4683N2464j71054J76541j10482M3388l9816j09196R5614m180
546g59052m4047K1990L4342N0329K18457l29374r1578K40305J49211o3501P2749
535e00169k62401R002J12378M2254q2598j63756L41209k20135r4857R669L66232
524d43172l7621k78591p9701K81570k02433J23983J5349j0860m3609L9282P6639
513e59164j3517j89257m8452J61124K9350q7503k6417J94857j7454j3520q7367
502f57320j9177R4937k43583L61073l41711K23305J9934q1962k15470J36235
492g23739M2083P8047l55777M56843m09583L29551K5167k48525j58513L25840
482f38606K8904J48538k40932K07435k384k44431N0374R2816j79646K51428k5256
471e51760j36129L0709R1729R477n1390j32785O5746r8140q9722J18554k5719
460g69430P3147j52472L5341J87449n8709J86827j19823K4023R1340j28954j52320
449g83581J20641p0037J18701p3577l5950J74749j97001k2953m6835K90175j35954
438f61622l40538K82229K9375O2478j64361J56704j25078J12553K200o1368J04582
427f02846r7729l4313l5775J00963J25255j39107J42717j69460j45550J38462
417g17383M9296k3867J36089j00292K8724j84878J60098M8090j68466J09308
407f63281r8533K13955J58978k11514l5193M2595r1254m0743q921P0240J01445
396e62226n2498p9240j89178L33890j95687J26493O1884j76840P5450q8915L7173
385g09694r202j86800K22663Q3576j04581k9004k15442J69850j43538J65394
375g56778N5026m4134R509k7388J18550j11770j19337J42121Q0829P5026p2493
364f50839k5299o9805M0377k2706m479k10476O9852K22272j11885K30947j70384
353g02425J90750j98498L9522J50072j40034n7265M8442N182L85294l53308j96042
342h28310J11628k63375K00631N697N3478q2225K00961j57895o9827N2139m1575
331h18673J02367l1984O473K20624j89959M9963K5422l4018Q6503k51243N7329
320g77196J85718k34724J10340p0837j04968J02544J42785N4973k68192m1254
310i00811K49882J24701l15871J20992j33199q2775L16962j9923J2835K5357M9592
299e52258r894k61956K23117j73732J60992j89722J48116J50988q5473l6066n6782
288f82670k17867L12423k51018O12K22948j26126j65032K2048K59814K24484
278d00384l28303N0388j420k4845L8859r8208j48923Q4412L56111l66733L15178
267e23868j25907j62457J01439l7679J94888j99288l0570R6665l49635J85086
257h51326Q3817J88619k58051K71072k72017J60993k02548J25519J95117k10916
247g69721J84913j91588Q7116J68872r8572j347j38907j39031L23256k89299
237h64308J35799R1015j76958r3844N3350L9440j24221M5415K52808k55447L7376
226h59575l1912O9751M3493K8333O4753Q7292p570j34782j14065R214k7161J05500
214g66729P476j16994m4256M1480P856l830M5258j44773L29980L4720l06245
203i16057J29598J0907r4443J40169m4173J9145j90341Q0309j79013J93071K2902
192h27926j97853J37310j85984K46583J16658j66328r2049j9614J87924j15918
182i17197l971k1798N7718k21701K75661K481L0267j76749K62939k96710N7259
171i51801p465O0457k2253J41590k89162L25690j18689l7347J85909j5321j76969
160i05361n4804j62465K04168l8355j64872J03055j27686K74273P8408j39557
150i33196J39362o1820j45443o4715L10795j62384m812L3396J18163k97366J41007
139i27013r4999o8004M5351K33710k66857K12782K8579l06751j0495J41859k03171
128a215009P7310J49637q7174L5574O7212j97608K13738j42266k3539K06379
118i15746k09293n3556K17235k06441N700P024j77373R2098j03583K20950j63191
107a286176m470J75303p1208n8391Q4155L4060q5735n7201n0679J85408j02190
96a237124l4621P420J58621j26951j66997K01131K9241k61774J40719p7332N9601
85a308066j05984q236k5134J67468k00783L3832J51270p8529k264l5891p477J86724
73a233070j23809j82761R5076j18342J93873P859Q3364j89788l0096l3789o9883
62a601366J3751K73586k67237J25927k95358J42746M5861j62918M13695j65988
52a477301N1901j65535O727J60559k34912N2277p9533q085O1910J10378k5457
41a547071m0536r1055J01341k42455K26586m9664p4434k6613N5468J33254j79114
30a734293K615L0257r8379M9751k00951L17097k0777j88501N6848J9613j71935
19a938655K32916M5779r4647j44954J44762K9308j82595n0103J25059J6615j8274
8a834789o0346q326j06312O8778o8108J61750j02158j3781
0a963292          $$ checkpoint
##END=
