# Supplementary material for: Polyamide-Scorpion Cyclam Lexitropsins Selectively Bind AT-Rich DNA Independently of the Nature of the Coordinated Metal
Source: PLoS One. 2011 May 9;6(5):e17446. doi: 10.1371/journal.pone.0017446 (PMC3090394; doi:10.1371/journal.pone.0017446)
Supplement: NMR Data S1 — Raw NMR data files (.dx) for compounds 2–4 (1H and 13C) and 6 (1H). (ZIP) [file pone.0017446.s029.zip › 4b carbon.dx]

##TITLE= atsl45-1-B2-107
##JCAMPDX= 5.0         $$ Bruker NMR JCAMP-DX V1.0
##DATA TYPE= NMR Spectrum
##DATA CLASS= XYDATA
##ORIGIN= Bruker BioSpin GmbH
##OWNER= todd
$$ TOPSPIN		Version 2.1
$$ 2010-06-18 19:25:53.535 +1000  NMR2\todd@NMRSTN13
##.OBSERVE FREQUENCY= 50.32874772508
##.OBSERVE NUCLEUS= ^13C
##.ACQUISITION MODE= SIMULTANEOUS (DQD)
##.AVERAGES= 1000
##.DIGITISER RES= 17
##SPECTROMETER/DATA SYSTEM= spect
$$ Bruker specific parameters
$$ --------------------------
##$DU= <X:/todd/nmr200>
##$EXPNO= 7
##$NAME= <atsl45-1-B2-107>
##$PROCNO= 1
##$TYPE= <nmr>
##$USER= <anthony>
##$ACQT0= 0
##$AMP= (0..31)
100 100 100 100 100 100 100 100 100 100 100 100 100 100 100 100 100 100
100 100 100 100 100 100 100 100 100 100 100 100 100 100
##$ANAVPT= 1
##$AQSEQ= 0
##$AQ_mod= 3
##$AUNM= <au_zg>
##$AUTOPOS= <>
##$BF1= 50.322709
##$BF2= 200.13
##$BF3= 200.13
##$BF4= 200.13
##$BF5= 200.13
##$BF6= 200.13
##$BF7= 200.13
##$BF8= 200.13
##$BYTORDA= 1
##$CFDGTYP= 0
##$CFRGTYP= 5
##$CHEMSTR= <none>
##$CNST= (0..63)
1 1 145 1 1 1 1 1 1 1 1 1 1 1 1 1 1 1 1 1 1 1 1 1 1 1 1 1 1 1 1 1 1 1 1
1 1 1 1 1 1 1 1 1 1 1 1 1 1 1 1 1 1 1 1 1 1 1 1 1 1 1 1 1
##$CPDPRG= <>
##$CPDPRG1= <>
##$CPDPRG2= <waltz16>
##$CPDPRG3= <>
##$CPDPRG4= <mlev>
##$CPDPRG5= <mlev>
##$CPDPRG6= <mlev>
##$CPDPRG7= <mlev>
##$CPDPRG8= <mlev>
##$CPDPRGB= <>
##$CPDPRGT= <>
##$D= (0..63)
0 2 0 0 0 0 0 0 0 0 0 0.03 0 0 0 0 0.00015 0 0 0 0 0 0 0 0 0 0 0 0 0 0
0 0 0 0 0 0 0 0 0 0 0 0 0 0 0 0 0 0 0 0 0 0 0 0 0 0 0 0 0 0 0 0 0
##$DATE= 1255048581
##$DBL= (0..7)
120 120 120 120 120 120 120 120
##$DBP= (0..7)
150 150 150 150 150 150 150 150
##$DBP07= 0
##$DBPNAM0= <>
##$DBPNAM1= <>
##$DBPNAM2= <>
##$DBPNAM3= <>
##$DBPNAM4= <>
##$DBPNAM5= <>
##$DBPNAM6= <>
##$DBPNAM7= <>
##$DBPOAL= (0..7)
0.5 0.5 0.5 0.5 0.5 0.5 0.5 0.5
##$DBPOFFS= (0..7)
0 0 0 0 0 0 0 0
##$DE= 25
##$DECBNUC= <off>
##$DECIM= 8
##$DECNUC= <off>
##$DECSTAT= 4
##$DIGMOD= 1
##$DIGTYP= 7
##$DL= (0..7)
0 120 120 120 120 120 120 120
##$DP= (0..7)
150 150 150 150 150 150 150 150
##$DP07= 0
##$DPNAME0= <>
##$DPNAME1= <>
##$DPNAME2= <>
##$DPNAME3= <>
##$DPNAME4= <>
##$DPNAME5= <>
##$DPNAME6= <>
##$DPNAME7= <>
##$DPOAL= (0..7)
0.5 0.5 0.5 0.5 0.5 0.5 0.5 0.5
##$DPOFFS= (0..7)
0 0 0 0 0 0 0 0
##$DQDMODE= 0
##$DR= 17
##$DS= 4
##$DSLIST= <SSSSSSSSSSSSSSS>
##$DSPFIRM= 0
##$DSPFVS= 12
##$DTYPA= 0
##$EXP= <>
##$F1LIST= <111111111111111>
##$F2LIST= <222222222222222>
##$F3LIST= <333333333333333>
##$FCUCHAN= (0..9)
0 1 2 0 0 0 0 0 0 0
##$FL1= 90
##$FL2= 90
##$FL3= 90
##$FL4= 90
##$FOV= 20
##$FQ1LIST= <freqlist>
##$FQ2LIST= <freqlist>
##$FQ3LIST= <freqlist>
##$FQ4LIST= <freqlist>
##$FQ5LIST= <freqlist>
##$FQ6LIST= <freqlist>
##$FQ7LIST= <freqlist>
##$FQ8LIST= <freqlist>
##$FRQLO3= 0
##$FRQLO3N= 0
##$FS= (0..7)
83 83 83 83 83 83 83 83
##$FTLPGN= 0
##$FW= 90000
##$FnMODE= 0
##$FnTYPE= 0
##$GP031= 0
##$GPNAM0= <sine.100>
##$GPNAM1= <sine.100>
##$GPNAM10= <sine.100>
##$GPNAM11= <sine.100>
##$GPNAM12= <sine.100>
##$GPNAM13= <sine.100>
##$GPNAM14= <sine.100>
##$GPNAM15= <sine.100>
##$GPNAM16= <sine.100>
##$GPNAM17= <sine.100>
##$GPNAM18= <sine.100>
##$GPNAM19= <sine.100>
##$GPNAM2= <sine.100>
##$GPNAM20= <sine.100>
##$GPNAM21= <sine.100>
##$GPNAM22= <sine.100>
##$GPNAM23= <sine.100>
##$GPNAM24= <sine.100>
##$GPNAM25= <sine.100>
##$GPNAM26= <sine.100>
##$GPNAM27= <sine.100>
##$GPNAM28= <sine.100>
##$GPNAM29= <sine.100>
##$GPNAM3= <sine.100>
##$GPNAM30= <sine.100>
##$GPNAM31= <sine.100>
##$GPNAM4= <sine.100>
##$GPNAM5= <sine.100>
##$GPNAM6= <sine.100>
##$GPNAM7= <sine.100>
##$GPNAM8= <sine.100>
##$GPNAM9= <sine.100>
##$GPX= (0..31)
0 0 0 0 0 0 0 0 0 0 0 0 0 0 0 0 0 0 0 0 0 0 0 0 0 0 0 0 0 0 0 0
##$GPY= (0..31)
0 0 0 0 0 0 0 0 0 0 0 0 0 0 0 0 0 0 0 0 0 0 0 0 0 0 0 0 0 0 0 0
##$GPZ= (0..31)
0 0 0 0 0 0 0 0 0 0 0 0 0 0 0 0 0 0 0 0 0 0 0 0 0 0 0 0 0 0 0 0
##$GRDPROG= <>
##$GRPDLY= -1
##$HDDUTY= 20
##$HDRATE= 20
##$HGAIN= (0..3)
0 0 0 0
##$HL1= 1
##$HL2= 35
##$HL3= 16
##$HL4= 17
##$HOLDER= 0
##$HPMOD= (0..7)
0 0 0 0 0 0 0 0
##$HPPRGN= 0
##$IN= (0..63)
0.001 0.001 0.001 0.001 0.001 0.001 0.001 0.001 0.001 0.001 0.001 0.001
0.001 0.001 0.001 0.001 0.001 0.001 0.001 0.001 0.001 0.001 0.001 0.001
0.001 0.001 0.001 0.001 0.001 0.001 0.001 0.001 0.001 0.001 0.001 0.001
0.001 0.001 0.001 0.001 0.001 0.001 0.001 0.001 0.001 0.001 0.001 0.001
0.001 0.001 0.001 0.001 0.001 0.001 0.001 0.001 0.001 0.001 0.001 0.001
0.001 0.001 0.001 0.001
##$INF= (0..7)
0 0 0 0 0 0 0 0
##$INP= (0..63)
0 0 0 0 0 0 0 0 0 0 0 0 0 0 0 0 0 0 0 0 0 0 0 0 0 0 0 0 0 0 0 0 0 0 0 0
0 0 0 0 0 0 0 0 0 0 0 0 0 0 0 0 0 0 0 0 0 0 0 0 0 0 0 0
##$INSTRUM= <spect>
##$L= (0..31)
1 1 1 1 1 1 1 1 1 1 1 1 1 1 1 1 1 1 1 1 1 1 1 1 1 1 1 1 1 1 1 1
##$LFILTER= 100
##$LGAIN= -15
##$LINPSTP= 0
##$LOCKED= yes
##$LOCKFLD= 9693
##$LOCKGN= 130.100006103516
##$LOCKPOW= -25
##$LOCKPPM= 7.23999977111816
##$LOCNUC= <2H>
##$LOCPHAS= 161.9
##$LOCSHFT= yes
##$LOCSW= 0
##$LTIME= 0.200000002980232
##$MASR= 4200
##$MASRLST= <masrlst>
##$NBL= 1
##$NC= -1
##$NLOGCH= 1
##$NS= 1000
##$NUC1= <13C>
##$NUC2= <1H>
##$NUC3= <off>
##$NUC4= <off>
##$NUC5= <off>
##$NUC6= <off>
##$NUC7= <off>
##$NUC8= <off>
##$NUCLEI= 0
##$NUCLEUS= <off>
##$O1= 6038.72508
##$O2= 800.52
##$O3= 0
##$O4= 0
##$O5= 0
##$O6= 0
##$O7= 0
##$O8= 0
##$OBSCHAN= (0..9)
0 0 0 0 0 0 0 0 0 0
##$OVERFLW= 0
##$P= (0..63)
8.5 8.5 17 6.4 12.8 0 0 0 0 35 70 0 0 0 0 0 1000 2500 0 1000 26 0 0 0 0
0 0 8.5 2000 0 0 0 0 0 0 0 0 0 0 0 0 0 0 0 0 0 0 0 0 0 0 0 0 0 0 0 0 0
0 0 0 0 0 0
##$PACOIL= (0..15)
0 0 0 0 0 0 0 0 0 0 0 0 0 0 0 0
##$PAPS= 2
##$PARMODE= 0
##$PCPD= (0..9)
100 60 80 100 100 100 100 100 100 100
##$PHCOR= (0..31)
0 0 0 0 0 0 0 0 0 0 0 0 0 0 0 0 0 0 0 0 0 0 0 0 0 0 0 0 0 0 0 0
##$PHLIST= <>
##$PHP= 1
##$PH_ref= 0
##$PL= (0..63)
120 6 1 120 120 120 120 120 120 120 120 120 25 25 72.84 17.8 120 120 6
24.5 120 58.86 120 120 58.86 120 120 120 120 120 120 120 120 120 120 120
120 120 120 120 120 120 120 120 120 120 120 120 120 120 120 120 120 120
120 120 120 120 120 120 120 120 120 120
##$PLSTEP= 0.1
##$PLSTRT= -6
##$POWMOD= 0
##$PQPHASE= 0
##$PQSCALE= 0
##$PR= 1
##$PRECHAN= (0..15)
5 1 2 5 5 5 5 5 5 5 5 5 5 5 5 5
##$PRGAIN= 0
##$PROBHD= <5 mm PHDUL 13C-1H Z-GRD Z8243/0003
>
##$PROSOL= no
##$PULPROG= <zgpg>
##$PW= 0
##$PYNM= <acqu.py>
##$QNP= 1
##$RD= 0
##$RECCHAN= (0..15)
-1 -1 -1 -1 -1 -1 -1 -1 -1 -1 -1 -1 -1 -1 -1 -1
##$RECPH= 0
##$RECPRE= (0..15)
-1 -1 -1 -1 -1 -1 -1 -1 -1 -1 -1 -1 -1 -1 -1 -1
##$RECPRFX= (0..15)
-1 -1 -1 -1 -1 -1 -1 -1 -1 -1 -1 -1 -1 -1 -1 -1
##$RECSEL= (0..15)
0 0 0 0 0 0 0 0 0 0 0 0 0 0 0 0
##$RG= 912.275
##$RO= 0
##$ROUTWD1= (0..23)
0 0 0 0 0 0 0 0 0 0 0 0 0 0 0 0 0 0 0 0 1 1 0 0
##$ROUTWD2= (0..23)
0 0 0 0 0 1 0 0 0 0 0 0 0 0 0 0 0 0 1 0 1 1 0 0
##$RSEL= (0..9)
0 1 2 0 0 0 0 0 0 0
##$S= (0..7)
83 4 83 83 83 83 83 83
##$SEOUT= 0
##$SFO1= 50.32874772508
##$SFO2= 200.13080052
##$SFO3= 200.13
##$SFO4= 200.13
##$SFO5= 200.13
##$SFO6= 200.13
##$SFO7= 200.13
##$SFO8= 200.13
##$SOLVENT= <CDCl3>
##$SP= (0..31)
1 120 120 120 0 0 120 120 0 0 0 0 0 0 0 0 150 150 150 150 150 150 150 150
150 150 150 150 150 150 150 150
##$SP07= 0
##$SPECTR= 0
##$SPNAM0= <gauss>
##$SPNAM1= <Gaus1.1000>
##$SPNAM10= <gauss>
##$SPNAM11= <gauss>
##$SPNAM12= <gauss>
##$SPNAM13= <gauss>
##$SPNAM14= <gauss>
##$SPNAM15= <gauss>
##$SPNAM16= <gauss>
##$SPNAM17= <gauss>
##$SPNAM18= <gauss>
##$SPNAM19= <gauss>
##$SPNAM2= <Gaus1.1000>
##$SPNAM20= <gauss>
##$SPNAM21= <gauss>
##$SPNAM22= <gauss>
##$SPNAM23= <gauss>
##$SPNAM24= <gauss>
##$SPNAM25= <gauss>
##$SPNAM26= <gauss>
##$SPNAM27= <gauss>
##$SPNAM28= <gauss>
##$SPNAM29= <gauss>
##$SPNAM3= <Gaus1.1000>
##$SPNAM30= <gauss>
##$SPNAM31= <gauss>
##$SPNAM4= <gauss>
##$SPNAM5= <gauss>
##$SPNAM6= <Gaus1.1000>
##$SPNAM7= <Gaus1.1000>
##$SPNAM8= <gauss>
##$SPNAM9= <gauss>
##$SPOAL= (0..31)
0.5 0.5 0.5 0.5 0.5 0.5 0.5 0.5 0.5 0.5 0.5 0.5 0.5 0.5 0.5 0.5 0.5 0.5
0.5 0.5 0.5 0.5 0.5 0.5 0.5 0.5 0.5 0.5 0.5 0.5 0.5 0.5
##$SPOFFS= (0..31)
0 0 0 0 0 0 0 0 0 0 0 0 0 0 0 0 0 0 0 0 0 0 0 0 0 0 0 0 0 0 0 0
##$SUBNAM0= <"">
##$SUBNAM1= <"">
##$SUBNAM2= <"">
##$SUBNAM3= <"">
##$SUBNAM4= <"">
##$SUBNAM5= <"">
##$SUBNAM6= <"">
##$SUBNAM7= <"">
##$SUBNAM8= <"">
##$SUBNAM9= <"">
##$SW= 269.964128572355
##$SWIBOX= (0..15)
0 1 2 0 0 0 0 0 0 0 0 0 0 0 0 0
##$SW_h= 13586.9565217391
##$SWfinal= 0
##$TD= 65536
##$TD0= 1
##$TE= 300.5
##$TE2= 300
##$TE3= 300
##$TEG= 300
##$TL= (0..7)
0 120 120 120 120 120 120 120
##$TP= (0..7)
150 150 150 150 150 150 150 150
##$TP07= 0
##$TPNAME0= <>
##$TPNAME1= <>
##$TPNAME2= <>
##$TPNAME3= <>
##$TPNAME4= <>
##$TPNAME5= <>
##$TPNAME6= <>
##$TPNAME7= <>
##$TPOAL= (0..7)
0.5 0.5 0.5 0.5 0.5 0.5 0.5 0.5
##$TPOFFS= (0..7)
0 0 0 0 0 0 0 0
##$TUNHIN= 0
##$TUNHOUT= 0
##$TUNXOUT= 0
##$USERA1= <user>
##$USERA2= <user>
##$USERA3= <user>
##$USERA4= <user>
##$USERA5= <user>
##$V9= 5
##$VALIST= <valist>
##$VCLIST= <CCCCCCCCCCCCCCC>
##$VD= 0
##$VDLIST= <DDDDDDDDDDDDDDD>
##$VPLIST= <PPPPPPPPPPPPPPP>
##$VTLIST= <TTTTTTTTTTTTTTT>
##$WBST= 1024
##$WBSW= 4
##$XGAIN= (0..3)
0 0 0 0
##$XL= 0
##$YL= 0
##$YMAX_a= 302776
##$YMIN_a= -236602
##$ZGOPTNS= <>
##$ZL1= 120
##$ZL2= 120
##$ZL3= 120
##$ZL4= 120
##$ABSF1= 254.9983
##$ABSF2= -14.99821
##$ABSG= 5
##$ABSL= 3
##$ALPHA= 0
##$AQORDER= 0
##$ASSFAC= 0
##$ASSFACI= 0
##$ASSFACX= 0
##$ASSWID= 0
##$AUNMP= <proc_1d>
##$AXLEFT= 0
##$AXNAME= <>
##$AXNUC= <off>
##$AXRIGHT= 0
##$AXTYPE= 0
##$AXUNIT= <>
##$AZFE= 0.1
##$AZFW= 0.1
##$BCFW= 0
##$BC_mod= 0
##$BYTORDP= 0
##$COROFFS= 0
##$CY= -3
##$DATMOD= 1
##$DC= 0
##$DFILT= <>
##$DTYPP= 0
##$F1P= 0
##$F2P= 0
##$FCOR= 0.5
##$FTSIZE= 32768
##$FT_mod= 6
##$GAMMA= 0
##$GB= 0
##$INTBC= 1
##$INTSCL= 1
##$ISEN= 128
##$LB= 3
##$LEV0= 0
##$LPBIN= 0
##$MAXI= 10000
##$MC2= 0
##$MEAN= 0
##$ME_mod= 0
##$MI= 0.5
##$NCOEF= 0
##$NC_proc= -6
##$NLEV= 6
##$NOISF1= 0
##$NOISF2= 0
##$NSP= 0
##$NTH_PI= 0
##$NZP= 0
##$OFFSET= 254.523
##$PC= 1
##$PHC0= 180.4068
##$PHC1= -124.4839
##$PH_mod= 1
##$PKNL= yes
##$PPARMOD= 0
##$PPDIAG= 0
##$PPIPTYP= 0
##$PPMPNUM= 2147483647
##$PPRESOL= 1
##$PSCAL= 1
##$PSIGN= 0
##$PYNMP= <proc.py>
##$REVERSE= no
##$SF= 50.322732914629
##$SI= 32768
##$SIGF1= 0
##$SIGF2= 0
##$SINO= 400
##$SIOLD= 32768
##$SPECTYP= <>
##$SREGLST= <1H.CDCl3>
##$SSB= 0
##$STSI= 32768
##$STSR= 0
##$SW_p= 13586.9565217391
##$SYMM= 0
##$S_DEV= 0
##$TDeff= 65536
##$TDoff= 0
##$TI= <>
##$TILT= no
##$TM1= 0
##$TM2= 0
##$TOPLEV= 0
##$USERP1= <user>
##$USERP2= <user>
##$USERP3= <user>
##$USERP4= <user>
##$USERP5= <user>
##$WDW= 1
##$XDIM= 8192
##$YMAX_p= 301684197
##$YMIN_p= -8753354
$$ End of Bruker specific parameters
$$ ---------------------------------
##XUNITS= HZ       
##YUNITS= ARBITRARY UNITS
##XFACTOR= 0.414653661358657
##YFACTOR= 1
##FIRSTX= 13586.9565217391
##LASTX= 0
##DELTAX= -0.414653661358657
##MAXY= 398954242
##MINY= -32171913
##NPOINTS= 32768
##FIRSTY= 461791
##XYDATA=(X++(Y..Y))
32767D61791L91427L708438L224965p940104M93652R820484j6842681J2048142
32759E366114p567348p929715R852122R855279j7317190Q091715L451847n467337
32751a664513N596872j2160335K0105816o146439M87130q957612J530467P503137
32743F294523p780547K330165K3824395k0192178Q04170k422008O209743q875434
32735A92829K899307Q608262m342652p95215K229252r085694J0409855j6275168
32727f159224J9193347m071112j2786564J1379681J445484n631519K789424
32720F159517n345816J838405k212211N201979j2077683J6446137k877471J202469
32712H335326o830130j984973O736887J554540J3947969k0070539N322336j1382861
32704d371445N838933K791970j330125M031034K862034m697026p088084J454403
32696e08306R639223j2393852Q217759K489991Q913897q614281N862724n701285
32688G905870j583308J46863p852409J42903L027153P53364k523784M425148
32680D441800k39113p610113J0418107P940372j1787274j337185m625197J4279330
32672A1480727r055385R762878j4944598k533989J0413700j6915492J7179964
32665E387805k17642K739622q439480J850863k888451L024870J595921M738935
32657G792443j0541456Q745841o38447n369561L509730l852029O771979J1174655
32649A7593155j5091019p291892P917805J0439515n207647M402995k314001
32642A0448911j0198665O725211m165224Q177583j440496q50632n456782l857082
32634f17176J5495504n640386K936151j0342600N87298n452435R839700q702521
32626a896465l164600N65657N805713N935315j2776234L944764J0659689n577329
32618C496510j225434N132630m35384J1561956l792994k586726o976429j8545332
32610a3371203R724921R807172O825384j0430822M902860j614601j0360665
32603d516954K3794263o965034j6539582Q500770j349799J0676672n382846
32596H217490r621585K004941R553000j2225705j187902J3680103r999388N050723
32588E471677l862287K2271n31176J2348479j0107414k589615J8408413r001406
32580A0158942m187489n749892k301018J2640862j6576717J3489420n866961
32573A607147k697212P388602L755364o333956L893961j1412080P352232Q861164
32565A2415222r520963P016380j2085957J1204636m704048J4006520j6250329
32558B081461k769410n086081O212684J0358622J625388o175439p11774J399124
32550F934575K508136k204095P441670J394301j3245434j642504j675354J1218745
32542A0730040m264041n569219M354464n278290L197764Q395885n485640J6204627
32534B2285590k7963738O318028N128585q565324Q565727Q999658k478223j6601998
32526d311695J0561267j0819192P710453N537484k02548l709842j5826593
32519a1060666K2437514j5286747J2348507p131001R969240N023110j2884135
32512C415822P764389o428812k185777o123276K2935315k3889012N340198M794697
32504E623544m51196j0788396L2619016k8508166J1662726o874195m723410
32497a440077K7177635l3633129M718015k18835J1275172l055911l483169L589738
32489D929439j796630L478644j4345084J4411625p198809o681615J8355362
32482A1152932j5958783J417348J0188651q590896J4604581n986773r295144
32475b468084K3780998j3495184L268997k346455k3316202J8042559J4080519
32468A7547148k0020644J4906630j8052958K289718Q353456N261529M828005
32461A5112884l126222n706464j770062n614628P509153M479528j0377133
32454E07056r83865N466173J154878L792634k370637n699668n864171k527758
32446f525358K1004699j2715276L570664m144013O456495o406862J8685064
32439A9925413j3485304K647416p535590Q010483R06125r344445K5468592
32432B6592690k5374906K836233p029269M145650Q317610j1030136J2012855
32425A0470727j2918920J0659876P923122n54429l262821j6574993J4029469
32418I772031m369238o378779P995782J2469156j1927642j4293295L633766
32411c098219K7170902k1773949m627043L452376P017499k975904r08482m2879
32403D214301L540990Q057607j1111502o314714J9502681p284478n151269M37603
32395E891219j3009886M678398J9114665j9331335J3817547j8778656R210731
32388A592683q41704K332764K812419r76223q336490R574541k3288614J9209339
32380B078715M246989O351308p991435O507283r265115O191290M173970Q278174
32372B0571179o852737p019137o7663r341272K090417l667906O099503j298392
32364E13992m638168J1238627J1309996j1414398K995077n869429p386343J1087545
32356G836899o30900O7272l913249L381295r571830J2566807l371985R727631
32348A6091940j7816871J7381035q789350Q2540q218233l910087O204013J482853
32340B507840j153434J9706896l1865300J2537712N937618R63760K349511L325743
32332A4310346J920464j0166038j2964029J8544511j5791400J5285407j6157313
32325e018052N951594M951275k040904P476145j1833079k2733978J8816004
32318d430995o006500K7952654j8481249L2403411q391905k5846787Q218484
32311E417113o05434M200856k347233M757813j732069l814271J368019j3649889
32303f405095J6071960K07802p083159Q172335K641174o338555J905851O535220
32295A5707533j3995869n6581J37223j5872921J8018735j0609711J2636909
32288E965318m122922j1333156J4986114r053837Q31219O801580j4376492
32281a0302176K0180176N457472l0670172K4858919l122967P980786Q477534
32274B2859572j2158808j1707001M792455K900451P84102j5168757L52039K8683194
32266B1337247k1907238J523196Q069604j3839594R44770j79219j551056P789946
32258B187656J4111382l009695j5950047K32386j621330J3715992k6216378
32251a6550034J6642974J4199507j6533565j2777249K4337468k360911q22181
32244F136009j2143306K4983838j9653916k73982j954594n54467L096215R987389
32236I623186m104273j1519427K0033478k0781573N117815q135502J4937642
32229E171346k392386q56588l840452Q73271J1454788q42867o554310M818422
32221G831224k2919445J9769601J0731888k0321480M0140203j2016952j0372722
32214A2842317r074324O716387j3208114m598085j250063K7328753j7358072
32207A398799J0785443O409751r047440O31423R173335j5163840j7818993
32200a3631522J7936211N989197J114709o247004m411464m619037J688878P24023
32192a456009j56384r308626K0411788j1414533L766974r150131K4610827
32185A7303906j4161659q947687J4940377j8898391K4511850l0232360J5956003
32178D72039K651432m605704J8405046j2132804J2032857j8111049j786338
32171c074521j531806L997817q63751J6544894O162857j0146229j2131857
32164a042596J4363387p411420J1149227k4945744J3259539j5014097J8509162
32157H867458q75387n797293j4690425J1421848J1410705j298112J2653451
32150B1692245q022556q745898l813664J1661403l784473n473584m693419K561373
32142A381427J7905600p326128N840591k1351484K5086187j9253774J3290179
32135A5572598j5035090N914003j559950Q467432k5845469R290294k443150
32128e639332L0801354q232027j7909917J2220707l267573k399723j1371938
32121e798449J8802842k5740319J3473409P969931l683007j387549j5512814
32114a1875956K880392L0173643j9359080r028154J8044865j391794r036952
32107D06964K586165M937J2180717j7363439M153777j539376J6571627j040708
32099A5960664j5744768Q509818r933810J2851707j8334621J0031574M795845
32092H136409O535043k0630648J5605265j3029417P047353M092619j4563788
32085f807164J3768096k478720N960215n607473q853263J096744J4748692
32078A1827127J401890j0124806N192609m827348m603447J914591M329198N125
32070E114939L326914r674943K6015863k6873142M723928n429401R641110j3324569
32062f479301J8453700N227740k474381r907526J3377648k6362202K3134476
32055A4970154j1293844j7551451L2791358j178753j4834924K8778209k2020505
32048I660244o83859p431856J2494278p753681K470089q781493L489456p675895
32040d212717M019229j4481938J6340556J0299410j2826760J5835922j8487450
32033c513748J561436J3806402m53488j960718o337501p20102J4123944j5167963
32025A338262M41801j280126M847713R15021j2140510M332800o708318K1417377
32017A3164020o292660j0048866M70126K5223391j5123288k642420k231036
32010B519267l068851O823768M140923j3208563P149299L448050o136104N807194
32002G474983m27054K282380j07594o277069K2703819j7156651j3782363J0011600
31994D722051Q234178q376323J1582223N821577p454440j2315969m124677O502595
31986D591215K2955682j5822498M666636k8459587L0112383l720458j498154
31979A2825219m765198l650965j229209J1419299j0234328O593067j7348753
31972f390868J0350787J3118583p839062l577269J2851879k0876415K824792
31965D62427J6193408j9019533m091428K687421J6144221n858558r72281k0994159
31957a5448482M522675P172352R726768Q091594j0398306q588764J462250J8728777
31949A5268864j3130815M559302j1678149J5997057j4160479J1934791n855001
31942B935570O354543j0390530J2366943r413207J0377864j8521552K230746
31935d059623K905800j420448k495485j051614K8314709j5304997L852216l466395
31927G274163j4834847J0622523K638333M002578N129726k0012030K0981699
31920A5802145j8322264J8045014l2047961P976067J9763826j2060975o729747
31913g573895R273054M020394l529940R639250j2213099q738472J9492044
31906A0369336k8231198J4703493L582039O285648J2367091k0717447l852200
31899e493238p80370J2978602M183442j0522178l909596K6598952k3734819
31892f79205K847254M870861J2491327j3237250K726515N565672k2676415
31885h091241J7743063j7108854K1172480P388371k8679051P436273J3333923
31878A3194964M524563n988488l206647k2847359K5707621m661679p455696
31871g32721J898520J2843960p233045r344384R016807q862924J2303944k1289338
31863a1399181K5053947q685622o577079O91872j1485665L3361131k2488850
31856a529447j2125867K251330K1207852J669657j9399598J1947822q054527
31849d032778P333282O267546q612305L566249j6552189L6977991k5942694
31842i94898N206853j720300R197791j81692j9313282N955958N246713J7956856
31834B1353999k3573969L571550J4862596j8082894J7921561j6305708K7772189
31827B7519324k0048273m500097r107635J4123226q687938L474165k95836K674865
31819E151801L044703o451330j3311783N531639J020391J9802840j1064441
31812C723820M499252k067050Q417382j0510507j7192281J1605331m485406
31805f009459J0008053j017639L586832N631822j4843239J2322475k2791660
31798a3112815L0214452p867029n039266j090313J4823678p058556J0885157
31791B1755308k3076712J0674647k0222561j849495L0159714r614303P905314
31784A5731912j9289747J0661700Q747688L451259k1728337Q053643r492342
31777c864224N366164J000919Q998218j939098j2936675J865805J5254829
31770A3745938j6107020k287324L0188435k5805909j2087373J4970772P286331
31763I903850l373425J316142j3270396J5554303K829305j8731302J0513754
31756D742231o759692Q823094j824536R226055Q17417j5780038J7979199o319390
31748A0904340n238709j4268055J7209371L19555j2156666J0828313j1524731
31741c926582O408120j173319l021097O917507q350926J565235O353741j8757273
31733a3984594K5262722p705353J0628750j913469j4058638l31185J0305630
31726H203863q842545L322259K518592J8952397j4842441k4763706K4802303
31719I350722j4314638J3725970m758892o254538J343744J0130210j4094232
31712d871654M823615k2972932L4598780N383103o963779k2676901K1438141
31705H758373J309327j894983J1872378k2947399n785037j045760m077898K8371494
31697A4560495j0840960J704394J3416784q681408k1035378J6022472j0982121
31690e835722K620040n104352m910030J6129538N116611m764703k830945J9092153
31682A9512590j7886624L257114J7418010k2770607j0844943J7439744n728342
31675C96942J2879894j5125301P160408N211226k3185893K2765123l037041
31668G065358j1707514J2727666j5217360K4025756k6665311J4831558R892280
31661A4952433k6575542J4348371o506893J2162902j2323854J3184386Q148030
31654A7389833k6616934J3607676N366994R70616m726321p312086J916735J1710396
31646A2306909j3505676J0834008k1022711K6085557J1425665k0920777j3208172
31639h005197K2493055j377878L568146j2697496J3039715j8720688M321375
31632B621032O561934j2579510k669401J8630278O715208j8444224j189711
31625c54394J7150703j9677677J3164852n610280l918216R071108k225857J9132410
31617B6732649l0378289Q176811M718896o90856j016325n633741R264163j775533
31609I397775J1675328l1854435L3074657j9380627j0032160j840739K6359118
31602A7398917n341514k0188242J2110858J480398n064503O841805L476381
31595A0714100m052865p27427K59561j6968074M870511J2842294j5091686
31588h153586J6724250J0520853k0074873O549048L062435o345445Q626275
31581A0908957j1851599Q090170q776637j1466717J4266602R193312k6124862
31574a5760774R508566o34257J6306987m475658Q091620j5190672J9151630
31567A6997442p761530R808110j8227110j2005313Q770430R209388j5417419
31560h626002K3104404J358151j9075114K8028941j8665054r704277N148426
31553A569475N850810K895995p660589j503822J4263234j3802855J1345277
31546A2957525j6474072K1635884O194527j2446590k3334092p246763L2583409
31539A3869828L93810j2998986J5438653k0650958K297704N095278M045801
31532G491130j8918038K4429068j2478805q731948R043865N652361L88518l934000
31524B942151J5170950j887469M097929j9735045J1668254k6093149L801552
31517a0034827Q663064Q730552j0781249J1114185K845112j127017J185675
31510A0595495M526651j1932397J3837812j8343405p25012K0364440m652781
31503A3670803r249992J4849758k0380968K200337P448489n13237j1883912
31496c858722R380555q98340N977237m642689m148816N04913L860413k635428
31488C539123k370998R661108j1257593j1318838K3813029j6433706J6205248
31481A1837373o268601M73143R329902m529933J821858j6616910M022649Q495239
31473H564720M79929J5928332k2232846o983485J3289985q383294J3374347
31466A4037688p865833j0735348J5099121m805820j918640n469210J958245
31459C00203K166751k448341J0908572p007208Q201274j6848211K1377938
31452A6650978r292252p229246j861086N933731K136752L071762o31765p39244
31444H039630j1488090O879494j429221o03632Q017360J5414137k2435777
31437B393901K541804J6658180j5727776q047762J572774K1475729j9586106
31430A280744J76578J401028J689416R610621q175074k048119J1645199j2763344
31422B817049j380878K1256542k538252k5797305j068416J8728532o892466
31415E124806m146173j6547584L5993716q981428Q994395j6920406J017844
31408D535170m238234Q857066j2870958L908833J3538161L339343n095583j091955
31400A0881843m034456N60263N91184N023003J2389206k6148355M545116M4815
31392C852619O948129q932244Q106289k9472320J5905514J7130416p167234
31385F371169J102052o319219j1904442J6096417J0434217j854988l688977
31378A0236229M79825J472809k0606290J5006843Q70780m478948j3117014
31371a0135766p5749J2931141K357254q136138P953540j3845426J8423567
31364I472423j0110323l280507O00089o561527R501079Q479385j3274689J4850945
31356I676875O72134p70379O199660n604619m689860J1908284n703462p86296
31348A0902337J1128117j3879439Q421785j5777039Q527103k863755l08807P864912
31340A4015214m228440J054657j9004391K4195512k3186004J5902795J613216
31333A0362559j8947277Q241904P230778m419726p056528J2740943O10865j8615043
31325i851525J5524229J030669M501057p744593m830009k708949R844472M266534
31317A0031885j0945059k620436J1451068J035127j1801895l284050J3797809
31310G664449R685337n259989L022999n264969r178312R559124j5501823M819668
31302d53516j4341506J0949447K801998J6606716K858318q756216M239007j0707111
31294C197137N870893q512050N307931K655501J946207m098514q242946J8786585
31286A6910744k9651058K0050437j1335861J99644J2475430j4525947J6358145
31279A0481534j8374903K9553329k34356l2261931J2746759J7152070k9751239
31272a0688737J1274764j0888481K0592258m432053n055314O730413n807974
31265A724876J53912K082850n341556o545819J0688559m71536J7950785l3450264
31257a3208193L8102864q757827j7884677J9096883p661548j0347575L418630
31250B758557l540593l340041J0694265j0545335J7825777q441061q804148
31243c392579K2530767j6729792R07989P431983p923479J4243824j0665803
31236F402910K924751l917831k196502O743085L538257j2772701J1559499
31229A2281468j5430853Q688244N126366k877919o92565M228062j6513956
31222e191153R196652j61182J241316K147999k255450m029643j013431J2351825
31214A2286933J1520213m2708185K7757032r29191j6296962J3334424L616515
31207H580779j0115680R673771r833357N307234L264879j5515864J9541613
31200A0903375j3289394J2179816J77882M877464r163017j0197898J2455308
31193G943536K866970P734958j3634944L2719227k5802330M335925j6940868
31186g77526Q840517N47116K227741M828306q219114r105687R120772o600091
31178H62034j1253993J7475467K401860r545398j1546187k572640Q354333P652777
31170A828253Q551660j5977569J8565705p433158j0790196P227328J2844854
31163A4816877r986012j2877795K7824601j0984956M695568O008471j4087644
31156E409110j9827628K0057347N824627k737513m14763q556539m877948M659870
31148d63437l562891P824566M277735j654588p228985J2483776o070150j017765
31140D588261M639595m87797j5704491K8204228Q929128k9510346k700645R906002
31132G863935M94246j0532281J608781J4698950k0540307J0009351R442862
31125A3045537O412855M84692j0113112M436213q770571p467877p337089K5732575
31117A6423223J947931j7089388M236965o638298J1956630J8882510l9092024
31110i372451J6959998m29343K060590q510277j0326357K4230042j5005894
31103c93692J253203r44501P441735n735300p734619k51001K2498131j414963
31095A4718993r15917p509381p695563J4453037m904354n334982M55695m311565
31087a044037K042604l107238J372744M080601M227230n598399j4785221K6732282
31079A3920566m938774k0470227J5282472P038529p043817p011000O656435
31072C434184r903943J2359283l537129p859441M363888J1423366k5315307
31065a5035099J9840107J8912886j2187298m535425q645869J6452899l842586
31058A0959615j6686614K2882275l876661J796971j7306580L675772M659816
31051F104594m995888J1145540k2272580K0074694l760361J82428p154814l134488
31043c810875K1639035j9980060Q098895m79510j4815050J1533275j1571577
31036i385867J3811797J4004756j5869341n43918r79519O075092R846517q991864
31028G967653J6042566l1047914J6596812m944480M874861j7524244O144600
31021a890146m48716J4132213j3374733J2889132j7558912J7483064O093677
31014A7325579j3848672J449690l278089J3536989p96514p326192Q718632j2554736
31006C226687J5758227p785571l525275j3327315L2350827l6513388L0920378
30999B1104570m013220r787253j9241937K8681431j3470279P210887M773265
30992A5257464n038128L377297j611001j9988555N767078L075390O083282J0132615
30984A7055442o215936r683198J894216K0600549j8408232j0556501P561102
30977B247442L362036k291310L375237j5065900J8482924N262575j1232772
30970D140232l27850j665135J22689P569546j0464268J7041798j1619786J3167630
30962A7964856j5492373J7542231k0500079l253157k150130J4636355J760996
30955A0508699o583040j3524378J9234550p550159R536308K02793J891484P708374
30947B1424631j6850083l61131J1581834q114547n611997o453172O706416N171507
30939G493458j5519102J0934462K2627020j2968128j0538470Q01135K427275
30932E257650M183081M702223m526826p861878J448018P339036p798512J2891938
30924A5634730j3958124p057219k152766J0364038J452205j0227261Q448454
30917B504057P76987j891710M743630L025774m069713o024542q5574L08486o305676
30908g018281K2160026N200725j7033820L479113j0454539J0006204O557168
30901A2896596r273633j273806J1311831k2951705J2405227M420774K069660
30894I604944m880861q217458j25066J4920678r951755r101960J4347726R660288
30886A6256536p142005L429760K936508m604583n540656M085144j3506864
30879d086160J3129675Q529176j5226241k229402K310251L261358j0836772
30872e148115J5428121k0970518J4186337K046400l765794q525451P713248
30865I64228R820085q135563O300455q15451j3924240R165850o078061Q272631
30857E569934j4077262N476515R184661m299232o742472R567619j6248468
30850a1568705J7694337J0431254j1438392k193616J0888097k2809463J2079911
30843C083423q916729P226742Q891258j1399302Q868639j1334097P581322m67067
30835C534189l400083N447277q692953j9082465L8546266k8233848J8648189
30828F766572p953149J2728337O761153q527221p020758m659725J1148428
30821I243637J8114303k0389339j8498131J228312J1129212M827193o881207
30814a226020k04842m057121O790233k272110O184610M768885l188432l812140
30806B983063J135127m430783k225076J5473167k35936j5080241J3904789
30799A1524110j1203047N753168l738531K665330m980652J0132980m317484
30792E835874j4642004J2241503M512733N090899p431259j7591107J2940680
30785I57319J903220k248231K6107881r718913j113213k2361076K317653J2969419
30777H814059k2157K741294N0685r166827K297154l709739j995010L080329
30769B089788R643924L652319p316737k0225268J3222356k27977J109733L648111
30761E596249p60740J6485071j8249350j0182771J8063121q826669O003215
30754H128126m349180j208249J180717p505205O645329r093818J4791678J254877
30746I844275j8563170Q009689J3178160r576668L504889J600059j8716588
30739a0719354J5636507l715276K2222876l1859024J0019048J8098193N726709
30732B5409679j5027910J528422j500101M080472j7120344r078744J6450660
30725D742134J1392949j7740378M898459K574727O43475p609007J4986077
30718A3888436k0486085N608442m442421J0337732J6340626j6798433K583223
30711G031520P080313K754220j8569443Q430581K629456j0467624K4440324
30704B3329347l7926374J7987018J2058965j5618298N548049P772584J21942
30697A3273233j9640573K6856601k1274806Q578523J0078498j1218780l238564
30690C414132o644625J6936658j3522940N562972k093171j596970M363970J166861
30682G586887L656303k0607177L3226934l6120338R723267K5124155k1268338
30675A321693o622370J7067910k952622o019841N527085J1042188j6303214
30668C060829l029044M288354L700667N367710j620731k162812n352974Q057014
30660A2309013j1805338o285549J0166409L822484M565410j6318769R972227
30653F425887m28020R00075j4653491J1661397n901082Q463176J1361614J2475690
30645C0305246k5161598N611630k429870j7540908J4258361N522348m637862
30638E927347J5302288m830203k2066800J3874022N284900k9548218J4386781
30631a669883P550084J801539n76192J530175k540099j277491p09807o102347
30623a994021l359176J9578328o813204p292019J3750277L846564k3203837
30616e487088J9343893p847573L807970k2575049O028144l141739J1909341
30609B037899k67180o789946K0804630j6165683j422153N407151j2858139
30602i253421J1805714J5635278J883477j8894629K805422K759675q440373
30595a698857J8302918j4816537Q673701k5798063K8230382j1923915J0198724
30588A1168353p719018K130057J0588353o190484M069357q380267o310879L607903
30580B963375N336063q752048J1781163j7472171J2682142j0404921N571446
30573A705049O366688J1207794j6001382m975664J9539733r46981q083553o758912
30565B052772r62183J219504K609936k388079L226512m144792L755565m848394
30557E20841J5608177j4199416N102209p279073N137342J1679938k5091076
30550h521058J1693914N542377n105481l776732M91538N702746o946392j762357
30542b681445K569182J1227430L390369j9626383J7589966k4225115K4784645
30535A3028649j050505j0590517N236053Q448677j0400618L67248J547341J1073437
30527A7659765j6646643L071219P565846k6287807J2679285o92288O084144
30520C433521J963752r528171Q221340l900600N067530M71566N16012P755007
30512A3999957j9314510J7012916K563730j2861621J9486260j5609144Q05393
30505F082981n038729J3996111q603873k262588q57636j552106j2906609Q192698
30497b949751L332322O316084O356442j9879010J3205888k717770j1540991
30490g876786P144723k148144p708379J653631J8307958l282761p520162N352718
30482C922798P031579j3763947J2590958L87210l420881J1795564p017542K861570
30474A4387309j2100959p33252J514112l940430l312380J6072087J995648j6058830
30466b176695P562801j793825R577650M157998k2584260J5215357L991063j1977045
30458A973044J1133560K143349l762115l131883J893836j4430485o030726p963619
30450a8175039K4295247o872768J6453772j0142863J002532J0829067q685656
30443H704292m987540K842806M332590j7418614K667469p977121J6179988
30436D343870r858075Q053292N043534r427646J508199J0797262j217170M863853
30428A4107119J4625586k6146426m082431l508293J698146J1476982O683462
30421A4854145k906187m689743l654124J1510342j2046953J70224J2763456
30414A6001160m1288550K2465894o117369K0189366r635543o130664j271483
30407e787189K6188132j646408r511475l163819L681385m82593o209787N051354
30399H119600J111058o829587j880607R708232J1275530k3682807O101971l923776
30391c86P090239Q37292l464291o4082o60421J5356395r772620Q454537K130171
30382A9906834q566696k7222950K7260275k4512124N798934J2836368k732638
30375B768003l617609j4876554K5033101l326154j856749j31406N191744m491275
30367D693101j042566k0775655J1876438K1044159j0167886j0317946K498371
30360b191984q995612K7631951q947511j7468908Q42053O415413j2676559
30353a5391157K1466831j0967308K479745K4258464q360978n869312j9091974
30346a1475689J9408571j0885457J3159790j1667626K812155k934135J1041668
30339I459277O840058j3260081j4892440J968275K2162986j2575773J1818171
30332A1520473n676072N537806k5337241K3703153j0545454J50552J2539348
30325A1892565J1162875k3950265J4540246j0773494K668701o129239J1281552
30318A0692941j26721J335667o670927o029734P649447K489764o512145l052581
30310b24289J4488763N213791o016449J7867598k1730308j4806888J6292971
30303A1085189J489562P467840j8782448q908841J7163016j0829574J1455793
30296A0140537j4148829J9812496q640823l91295J531875P913877k8543669
30289a2325831K4534273n351638p671693J1684784K81800j6352917n25782J6097110
30281A0370106m386696q2827r979949O11507R049219M247006j2081306O608878
30273D355938J1758263k3997761L8171188k1766673j6155958p892289K2869290
30266G341998K564871P69722j6279741L513376K366037M527816j0408938K258348
30258c346511r904531J7700367K33385k044919K178272J1755079M720320k2554686
30250a263224M816072J8582754j8494917J682015n728153j2697534K1110233
30243H007246l31655J6281410k6367765K636752K6185308k5094714J1574701
30236A2891283j2175846O559277j1556352Q974037n610630M917597j1385748
30229g386382J8109563j4579762J5977604L73892j7235845J0186488n783997
30222c38439O253806L244313p934686q6782J5591573o070258j3946365K0846489
30214A7559651j1037966L339121o42533q460190J824147j0428689J0429303
30207B582844l092111L072046K3495821o985181j7812787j0088898J6564156
30200G735890K1053136k2838346o439724r629748K1567160j1763513R560600
30193I245455j0541389M71460q26516j3044713J4135234J0707724j0058615
30186H8640m761802J8678821j6283263L465575o117238K7804990j8083210
30179D792513j109220j6481314J8120437p225832L922262J107300P42146l148393
30171G19899j037696J0287475j5133820m194892P430607q407416J8135763
30164G799920q608562J3490791j4694515N23042N166621k0311303K4544575
30157G910569j4640369J6253727J149031j6844027J4861490N474215M51858j0745010
30149C871484n049971P294094K268759J6009697k6563423J7038295k2332223
30142g463288L935421J0248505j2232772L0750236j9849413k434745M662491
30135G616435k209053Q422328L964661r671726M050400j8000544K1637696
30128A5810197k5024998J4538067j508099N59616k608199J4157949j4226263
30121A698270l854227Q309076r820466J9654633j2053354j2536605K3186701
30114A4584028j4702989o400546J5300473L291737r042478o80334m982615J4121869
30106A1489145m011813j193441j4332879J1955776k641245J4152222K158933
30099A7576698K031819j7880501p679570J1960637L141210O210888n184179
30092A0177002q755305M169138m98596L111877j8244846L2969950k3841854
30085i12634P343774n599706m995968N152009o011299m362613R918127J3968826
30077A4500516R74081j7753169J5317699j2411049J5258872n681646L941030
30070A4146334l250241K383362n505556k2160049J1403146J3690383J0214663
30063B0922042j9758338R613676j5464132J6833569j9940846K0121342p741017
30056D586296l739600J4979205j1088986j0210855J9429992O737353j5433119
30049E260286Q607260j0018502n421363j657595l131743K2629558j3298813
30042B969088N357168J5121269j9014907l316093K46627N018852R675205j9483437
30034c426228N075664N453888N442027j6855958R479325J1784257o169733j5568719
30026d785477Q232830J4367839j8416942O575446m705676K561245n523781R476072
30018G781556l684624k4181020L0560274j2101042l968784J6354679N203284
30011A5964323j8054583J4460123j0644634M917669N327003r070834R961455
30004A2860522j3889443q918838R930460J3623668j3025564k055164L514785
29997B040426j353572j3875292K0719225L197902N75255j4878911Q080781J6633262
29989B1139076k0046760K237127q329705M899078Q015705J4465932k7833686
29982e453233J7849168j1151334J4809958O08201j3658677Q850024j2068250
29975b14143P643679m921608M789668J292473K3284663k6153363m551473Q052896
29967I222792m903310J005410j2610349J1758877L398906n355744o093685L514624
29959f2479m035950K911730J3504800j050293j5300398R533786p80870R079078
29951A3799404j7755010O255212o769995J0360775j2109210l298209K3497947
29944A3980914j4049243J0378563J943807j0874296N771266q866241N807792
29937D092562l117748j4039372K7778625p294070K660966o660034l62787J6531660
29929A9589802k2045509k49678l888278M884563K3089162l8569439P937334
29922i252043K2030678q132583J3071396j8199246J782813Q795088K618102
29915A2714205j522745j5074984J3700460j1306515J6013369j7623181J4290618
29908A1191227k989793j3534526q813492J7054097q580849J0277662M67254o91865
29900D379715L66188K5296767j6650476M62433R145073j8727981N921800j8527476
29892h333957J8913238r146592l470823O264431k36526J1976957j0687700
29885E279028J5467752k1289701O313267O924081k337340o833968J66198R616032
29877A3305349j9010648L637546J879004j660341J3107800j2076252p01212K0674561
29869A9155807l0521275J3319547K365311R572777O389816j1268792n771805
29862C241386j0084327J9449655j2044559L869612M193496j2004650O070917
29855B691530K273034J0155138o017483o056841M538916j299473r421805j2737541
29847a5874525K2565915o381336J7468013r943069l845252j6575642N737563
29840f848333J4934439n580228o452168J0826553N673034o506519J9116259
29833B5163037l5820438J6860082k378802L87950J0517344O566096j0446295
29826A0848974j3124764J6193700k4648101J3701669K438703N3176q684515
29819c221158J1179481j6092320J2581132P837765j5297706m780122R287576
29812A494648m703140O285188J2919045k2353447Q038715k019480j413499n37163
29804b289133P279545N081745J4175380j8509280j1210564N999275P036024
29797G562992K045706o776880k555531J1878998N42564q508776n395189K20967
29789i85149m73885J4229592j2198249J0768637j5785087K6257494j3004488
29782H808865J1301273k0023734N058180K811390j7237663J6578653j4977323
29775g680359K8071672Q70905j7704624j4244754L3346927l0018472J1795458
29768D436753l042078N499284N35055r069134O418123j6023160L2311808k1017432
29760D9219p490238l270079R720344J3039162m845487m1173k967945K0323852
29752B4517655k9157216M265040j1590368J6553515m184932K246708q91847j2073773
29744a0315218K1171501n832271j995974J405502K067909K012300q428860P153719
29736G238608M739415k137353N933881m319121j7005446J7832538K615190j5868693
29728i70981j2381555R046233m165293J5867838Q61763r119778o85451J715230
29720A68006j5182066J1707988J343493q96141N257865J1420079j9505303
29713e686079R147029J6256525l1536712J1055780K09808L447186m998290J8182984
29705A6078231k3541556O730968L338030m452060J5462841j5409710M660082
29698B866826J4607430j5455960R816564O00989j7790759J1163825J1642298
29691A7451213k5080292N245828M191260L449855R902678q128866j3469062
29684f437386J0411512p459028P645274J642932M152101L149173j0729505
29677B375073j1607517N535438n194942K2875846k3473531N748386J8294422
29670A4553175j6756767K817430j2851633K1318458L333518m67162M295430
29663A6242449k1975428J3518165j0692930j2346835J2068973J9903002k0987093
29656d269697n70418p637700K2931637k788942P694891l5047132K2493405
29649B806044j3706435K0987014r271598j1770669K3248833K594364j4556810
29642C30743K478025J3292635l583251j3891184L955284o367312P162495J2480748
29634A5858183k2656656K0274314j5607845J0411143J171959k0362013J6125789
29627E214874k348720l003032P066190P434880j4914804l530962J3971617
29620I890043n628241k030925P265119q325532P471426J655416l436503r595546
29612b734743L218428m594778K1576490q536981r65025o211442J6564546l177406
29604A5139089k1966988J3888795j0476933M74605J835269p175674l032624
29597a1314461K2822811j7032515J5313352l904828Q179983m980328l340789
29590E743225l37236M64899K899850K957534q941331J774913l522287Q721852
29582I761419M626471j751922k095887k847067J3447523k6210542p931982Q649715
29574d352272J8207347j4208602J1461483p604299r24229p28590l950545J1173831
29566I074124p4029N696893j7066444k522532J5875831j8770176J2155138
29559D368805K179621l660015p06595J6291067j0836970p748067L825691M441480
29551H155017k753798m919186j4522359J2348741M984744M987206q794143q72132
29543a385910k411959M448581K1618732m580764j6060547k941767J4372286
29536A3058652o372806L701077j630591l00317r016313K489581N857594p347752
29528D39125J667994O43244K1868212k4203991N522525J0233638j0687430
29521E483317P92061n871796K273746m885779N249655L554414o932962n142697
29513e480041J2003895r094981R136169m174732N074550K215591k734743Q87199
29505G832907p542867K201880q828321J9158130K926652j9754134J4382555
29498A0376802J427667q798474q837762J9297315k1274767O922074K4052712
29491B3165567j6223103j1374548K517848K0518337m059319q490878N824779
29484A1878683j571409q522602K371902Q836204j5490391R697211m630215m33224
29476B136159J6508438j1592648n197829p5912J127431l029238J0357617o947871
29468C286147J01940Q540681p528522M122350p225385n49400j074514O389162
29460F062459K27052k564219j6170157K5524989M12660q160479o842583J1541252
29452A0030974m607298q66555J041020J7502843m357486j2639396l879200O669950
29444H894852j4747689J9117835j9088599J591583K4539677j7207041O70650
29437C771268M005150j5127023j298086J4477547j3170556M883851O784914
29430D327065k652557o733160J6367664L208518l6941254K6284522k115712
29423A745086J3494257N419683k2008355O635794O490631k3780590J4222162
29416B218668q669871O665284J7042777M432693m128632j0071264n057474O43729
29408C075910J10050j7291651K7206402j7609874Q724830J203272k998237J420095
29400C840797j2008388J5251406J904890p778193M926068k924791j3988094
29393a0776305K9307220j6740504j281108J3924207M239001r02236j5712861
29386B057414J2807641j8732323L265746l376683J5400259l99801j0575208
29379D47045N98540j141897J1705023K660681j6123938J4263921k019936r5382
29371A0294057j5271988n647215O700395O878053J6293436o078j2020145N027769
29363A2248284p79573j877228m127291j720541R529038j788196j1672363K960452
29355B772582Q739614j2151187L854043L200018M325588o793206k264207j5746487
29347a4063242J056226K1193512j0036723J3082476j1169893J3726303J004706
29340A4793365r396755q151425l82179K990027J1095908Q529576j6675006
29333B803511j945286K619665J3680742j6582785r599296J1358005P446897
29326I781453j5698870J7056561j1202891M543078j643744M584865N983032
29319A3403484j5760517J9919054k181417O324985j0594291r13475l97751J824131
29311A1624203r235233k877552P964718L918980j1807083Q395161J169592J4287505
29303B3440291j4841668J749605j3451556K1759203k0886786J5370998j8851004
29296e710917J3367626K515142J640160n682032j614753M696065k055621j6900253
29288i744583O802132r528466J1430189L324313m765873J2085422P288223R79430
29280A7870787k0656138R713973j7077739J0415763j403779L97651J2560254
29273A1820772J0331613j4706660J0224292j5082034J3368417j6688663Q639831
29266G907568k512345k395278K2086393k6501501K806084Q862223j769256j6435510
29258g951622Q586081M554652P418010j2275128J505590l372786J6806983
29251A5271780J495391R015160j6632481j703155k128659P714013K943229j7852906
29243a877628Q14188N942543P296438j3814564O544815j901749L43551j645614
29235A701980N620147j2074138J7836126k0217443M749957J3987448l921089
29228G682988k651839J0642226k2807127J2506045J4232633k3555274R16934
29221c033414J4036793j6496982J0309789O183439j1155856j8073072K3161595
29214D932292m640371j927218J849212J3786718j1896299M936514j0179735
29207c138887M799102r856480M7078967k6649056j7845378j5377267J1386272
29200i602727K2600092j1135836q89489J0750501k378641m638741J556389J497806
29192G759354M358501r509769Q933257N905427j8145331P705351q924627J7757769
29184A5839932j1703620p088990R800546l880579P063942j506192O144373j6835716
29176b166304L573800o61207o788449M464856K194336L847707K828225J7576550
29168B4869514j4516764l0457014K5598816j0487664M341343J2928173j2770862
29161d94458P552988J3800706m981805q381425m08205j8735890K0866117j0607746
29153a389718R319307j3121194O748100M307892M168414Q960652J962248k1899186
29145i43485l837067J3806795J1379978k5623155J6302892n630719j110300
29138D344939j2450046J8355227K547346O32939M062914j7685748J563668n226050
29130c854811j0273611R28085K9823631L14481k152225o480854r432442q369270
29122i497016J8172575m75791p845992J0756862j200812l45408J530364j4549875
29114c455093J8213016n157194k9311979L0167887j8951228J4981985j0017262
29107c529868k257391K3498142m007090n908660j3648136L726014m446586J2406018
29099E832443N042572k0212513J1289721J2714783Q4267q521888r28047K174297
29091G475635n924482M008115k434405J6732100l068424j0642010M195442K589335
29083A2931306j0366705k171557n986483M242274j0850102K1992236p909180
29076A881789J3895779j0679889j4174198K4074215o731162o824287l318458
29069a876211q266883K1205679O699135q607503j9433781J8425968P706473
29062A5852877N077286j8689190M297542j554907r263244J4530050k3348247
29055a3097833J6284291j0178422J148348j5469J360995J7713673m668049l761109
29047D786425Q484954k347817K233782j0874943M926596l017342J2978862
29040A7170517r921282J0160561j6017784J765582p19798l434404J1888383
29033A0891775j1837034n738078J5732446o049001l103850j2584320J5989990
29026C301928K476337p83809j1657812M667680Q6340J8306363k9862629K0346671
29018F881069r358744J0309144o018755J417359n409483R827843m182343K314162
29010E780252O2053j6822073J1460258K3676838l5144208K7499403o046637
29003A0465886j1429099J7233762j0438090M108634n343819n510636J63700P008120
28995F258458L576988J074085j070896J0468615n203916j0420322l111919r98693
28987E72400J1619418o572419j6907325M6335927k8206034k613236L280011
28980G508742J249379o398041L207250n010855J8889005j2373587j4478690
28973g406797O628108N64786J5214119j4782006l515301J2846095p556366m677880
28965b685242J9392446k1905236o668201K8228881k535738o238860p316158
28958B71892q856519K8574483j3423933j0801580K2843398j0549193J1737424
28951A9795972k1383892N183680O360705K0002479l6425259K5497328q259315
28944A0771698L398105j0175682O547526p071236j3146845R355355l463329
28937c784408j6988405J4752625O621416Q192091k379440n622606q13571q514339
28929h536637J0562809r370174J9856811J553773j419198k331391n646022l425774
28921A244197J513537J1606525m583785J2977694k4547341J9192137j4543990
28914B858974p872767J0580307N709244j4679027J4284853o522154J066096
28907E425526j2088455J7927524K242369q45103q377290J335936o430287p50340
28899a560120J3104036j8442701R557898N271013R042767k7701948J1189653
28892D60598k070914M545785j4499671J4557642o04611m113492o410968N250789
28884b884842J6797440o531390k039707r137280J6228804j4673019J468973
28877g71021m409253p247306J1463687P900266k047845j560531j373579R81216
28869B935634m870063J3154558k6530839L8939659q630045j6410434J4813045
28862A3401515k0500734o068735J5836986J838686J0476551j6103982L054642
28855A934929K993159l265762O74130o364830K8687888j7980981K598280m095640
28847E181173M950364q939586O492888J022103J1676352j6502052J819970o73061
28839E028151R967288k235003N977273j6697999M223762l636442J4449539
28832A7076569l496013j001665P041597k0774895N156111Q2281J0169230j6862009
28824b608794J1878653j0676796M325999K4877584k5350250K797934L782637
28817I026967j298668L97600r850519R998002j4790148J3290390j6186559
28810i412935J600995O184813J5707147q813984R903847p231646j1177852
28803c239615k526996J7337686j1127920j0241571J0948095J2474227n125688
28796H498218J6184142j0945446J1270641l6776505J8984188j1402787J8511481
28789A4323932q895899k76680L585399J3101757k8043201R588870j2064783
28782h680605O592983K5647800j5647096J620102l872744j240929k344327Q582163
28774A0657347O387051j0601221O430942m703470o014747k713588L780824j744627
28766A478511l143706P351939Q733449j6870871J6413611j2146045J0962827
28759A2779715n922886J0772503k0090254J7708438k1185253j683084J5809960
28752H189139j0391271K2629289l2902402J2294580j551597m540638R188301
28745B915401J487888J096819m78595J1889920j2940024j0914379J5586594
28738H643624L345427M799638j5363057P67845n463937J2536987m860118J531614
28730E938023M299518p274893R261422j0658901K668585O669109k001874J118496
28722A0019485j775122l903912M268509p892335j6389381J4790750k669727
28715c551733P966474j9794970J7560911k007735K321110Q162456J639646n083927
28707G212232j225705L282930P436309k388471j2845690O539837J904918j5796934
28699e880574N92924K2044483O575781j5809489L074823p575698N179176K189560
28691A0390986j0085029J6062392j1248313N091811J0201360j7314470o853369
28684c754632O277239J0974768q746465j92491j1080055J142831m447788P658982
28676b167611K2212143k61877m360091k404537j2396487k49956P064423J083837
28668H519844p223040R301435l2376150K3851053M92488J5759007j5918982
28661B405655K0185356l93713n6667k7064228J2114270p260875R050796Q36093
28653I816687n125159Q91164J147389Q425678j5312830J4675938n24269j4958793
28645i64195n411146J0858881p909678N203464R894939M531762k0494458J1391491
28637G101060J178010K0411q381878m262962J5700846q641889j993050o55978
28629F4570R88447J725832q138690J2258195p585931J1800667j3535617N742628
28621C320101K601118j0570320L597774J3481149q609794K3086274l2552776
28614e646474j2327744J3241437Q040146Q37413K220937J4633503j2331131
28607H668087J7881658l3649131j321304Q392775K213538L077480K022008O45326
28599G930437r519607J1463308J174533l751066j939049p636530m363252j101133
28591g742359K5576449l4031321K8890957j5471226N138236M191769n688029
28584H64476J071913l215592J6513964k2897878J6120853J0451563j3725648
28577E183651O81327R821767q485061p427456M81121O681915q690303J2583724
28569A0830685k2503131J4144262k623165k526985j1333547L1723170k2137261
28562d425972j193095J9240579j4031042J798862R121052k301072K216709L480360
28554A3906381m335337j0311744Q178322K130774j3146016J2395077j5838620
28547g021163Q382283R734784R317763l4033362L605974J2496287K995160L922830
28539I400556j782298j4414485j015807J3967472r948239J807207K5516547
28532B3530953k127973l4631133J4855325L590203j0137109J8717752o145589
28525G652429l415475k3439452K4664227q91615J971606n238978N36211K8742110
28517C0581063j7413014r992510J0997793q525754M098536p245988n112528
28510b612402o1702J2298153J3345419k1143576O043764r971894J1758874
28503I656636O945122j6029878j1456507P808138J4631665p671362p520584
28496c636770J3862710k000847o444586p296774O432915J517231P087619q874745
28488F46753P93603Q560298m811461o498985m444300P754836Q156245K82784
28480A0439773j3889040K2091629o968766J1353064k6737627J3380588j8086197
28473h416576J0903336k05756J312050J0709366n287112j3831907K8399988
28466B3583389k4000409N498035o580963J3064992n247369J7195880j6758783
28459F754772j7581224J3607261q636163K0128924j928858j6005467K52138O470831
28451C062214n024309L273072J0229982p878092J2627525N89974j6725446
28444A54920M500168L272495Q14999l764091J0565373r883250K165209q729980
28436i04157R181111j3560298J9809406r39427r471771R640304k827549k1090379
28428a0162760K8101201k2800641m015682R451473J0979133P383057j7293907
28421A641874j668107L630974k1861337L9861705j9370865P227221O83926n358308
28413D787083p540356J4019580k455j0941198J8149913q843368j7491371J0944023
28405C081851m643348J907646r910562J6466435o528960M992683M853177j211832
28397I007090n046797P567475l699999N371761j865668j9054190Q350507j596603
28389i66424m654178M943436j160742J4087449j6393094j71662O408806k343547
28381b49956J5498812j1674712N947921P292604j8290495j2397297J6396989
28374B523866K1295298l6899289J6261812R139215j7876720J4647990p805026
28367A287146J4385321o234113p212437M339366p230575n379260J2602166
28360F557614q82124R436503j927058j3167491J0452733R870060j5917990
28353D422247o696167Q76461L948227L937588J1986879j9552051M857032N217656
28345H997872j5467731J0725736M892274M556705j0203536J0156427k3751835
28338a0094088J1055023J4382104p877954k939864m394776N698356L800700
28331I629501K018992j1611497r727056J5459236P817245k105985j5530753
28324d050317J7545203m452819j1326084J8757945j1597194Q378852j838824
28317A1416762j5158555J4160139j3702861j0508236K6693406k1938030O566072
28310b471303l759677Q027955o696868R418843P602641j5857625j027595l274873
28302h038502J2154977O36033K345357J066686l756585j443620n429397L512285
28294A047234k179566n808188J6712611k373411J657603j7015376J0568464
28287B609371J1520279K614282k2503708N664483q83858K961181q55185L900667
28279E027512l409755Q74911N067810r629741R455677k599236J1953746p02274
28271A6038650p830311j5606601J5589838L371865r474621J2280611k27045j6682703
28263b540317J0822587j4981770K3881896k4387699L81059J2006902m008936
28256A173722K3973q003856O850019O868488j3147026K1446045q438356k0419425
28248a3646416J8123096J8747147r235941p343620K450605j656310j2236915
28241d798354R749806k157584M219604J3541461j8054702p037255J4794436
28234A0257412j9997329N366619L001034o902291K8367479k0070721M73767J2170618
28226A2666588l368732j3840718J3747170q963591J6262599q513859n757689
28219B231768j134798Q274200j2426665K499640J9755126j0780758p159253
28212A259260L176372K261978k700798p444027O38126J4773997j2308423R192548
28204H849033o837170n684460P947983m111720J5093794J1366769k9956255
28197c332026J3245839p58790N625341Q89772l720690k4536089J6815028n849456
28189a621071r47524K780345j1988218K9145067k0578519l5633Q935521n373166
28181C16802J4898417N06693l436462M833916k2683013K800705K820139K5654420
28173B5711617k0521586l852980j6127172J2961995K518291J1825182k6148775
28166a3633428J0953908K322492K467628O414693k656319J1520421m959343
28159A2430052q990897j0968019o30302N852480J2879731L928954m47984k6507
28151A4027508o301378K54847k626951k699548J1346834p778328m279235j6165425
28143a4221676J7289282J5076222j3608118J4739826j1490001j5153135J0519742
28136C152142M11088J0089336k5949534K413449J4957045j632577j0465381
28129g024432J2014685J211706K43492j3447273N900402R133234N449689j4005947
28121e24444J8404177j3878957O116007l422931p366640K530208r589761m200679
28113a1933020J0941680N693889o413441J9599660j0444714j923476j55628m092806
28105A272144J1992633j3697423l444217J9476327j2802253J0112258j968948
28098A0940521p20910j3200230N72160j5658094L3851506j7118489o384616
28091g718152L187782j579028J1719285K3496502j8517892j0346927n688243
28084e446673K6022312j4521941N710852K097614l083117j2908933J1350969
28077I221083J182592j6570618J6129394j0649985K438172J5483389j4610937
28070B623090j4308825K0030254m657976Q003996r847759k842631J2321456
28063A1321605o534998j7839532J2407477J536326K0765309m4671797L0025055
28056G009445r958831J6486989j9383143K3597903r711030Q3801j4924977
28049f799843Q606148j7195872J2991787N974069r071040K458951J1121858
28042H086058j0999579K9974437k6235362k220753L792970L544957k606009
28035C336719q998592J4807625Q344112j1479351Q705902q844294p057250k442316
28027c627445J6661575k1592447L1409421n821415j9995449M45982O884474
28020D364696j057357j653287O42365l830483P190335q908657K340039j682337
28012b594686J301856K200753r052572K5684369j1788559M712144P137263j2314422
28004E286146j951641O194208K530821p211403k863366K08091J0384932k3176522
27996a0598734J6529373P722790p549544N484069K033560p814032j1613420
27989e805938O243476M355269M961071n314603j1898549K105579J1937590
27982F583895O042383j3828083o104473J8565949J1650180j1459193O619967
27975A8070625j3973046p335384J4474910L683048j1218083n260746R950477
27968H391801K456727n812352j0330689J155975m14336O892504R942734J3579394
27960B5861758k3605260m273963J7050801k0191316K304669J5244299m952376
27953G438612q300602M478659o38610N875778k163655j1074638R520393J1066496
27945A6202433n251422j6402290J3228560l662632p208857K1706739j7894989
27938G17542M904619j1869865n84631L945258J0434524Q888976k0746192J6720694
27930A2410925j7039015q758867K4223724j1012388j713654l732270M357505
27923a264040J122725q347814J3894277J8961366l6293307K1874555j444297
27916H503465j630612q692113J992891N483399J746145j6467665k927958J1071624
27908i20824O398905n044980L594772J0358266n726390L705855j2447033O985796
27900F904367J7823142k2647361J4004901j0417993J17670j3394891K8156563
27893B0546398L915818n294636j7441506r141257Q207892j4168845Q923703
27886d452433O235952j0148430J6033437K256778j8572591K6473693j1385006
27879F441400M84241J226682p69829n136803K735540K3993789k4357456N584486
27871A0202050j1409145R782861j0151025Q384844R3526n27126L423558k314050
27863G485493o799329P377138m527607j8816076K2994649j0930891o907219
27856a0123842K3200222k4010161J4233620J116135j1372551J6019850q227214
27849H36059R029609k4591388L4759817m794744q781071O562071l67614m447512
27841H205227j7082175J7202753J117430j8495030J6219940l332461o452258
27834b616574m727752K2685593j6178557J1432232L936176j5254046J8544452
27827A7821524j0546013j3415562J0065581O851201P022964k030994k0359330
27820d590629K6524242j6466188j6273586K1733626j5322790J4496366p289493
27813B811548o647310P959611o084567R769553K135873r325322J1843169l456537
27805I006018k0482020K6381210j5862546K248763J2593170j2813123R761850
27798A0833322j1274781J2227464p208978q282735J6317815J1380058j7933751
27791F058414j1192639O125542j0568474L0349486o047453n447186m125557
27784E152133P79875n606884n973365K1618724j7656802r146170K5003862
27777A4171373j5258394K4497014r180399q829925P16211J427889M591531m681286
27769G454014p828145Q310202k089568J5926865k2593154J4344249j854934
27762A1669529k2829032P539868l859574n504174J2747628J943244N305757
27755G013246n246437m750277K0877318k4805359J9027646n764595K212631
27748H564173j1856597J501666J867196p625883L171519J1616243J7407159
27741B4645476j3882347J003815j6057435j0352981J7238915M430428R919354
27734A6945225j9890009j224761k512581J1001193P108598j0276867N026267
27727F177065J9092092k7101517j3305341J0243131J8799832k1105786K4611118
27720A7410594j1093613Q040840K206127o673712J1146745j8663973O148216
27713H521224L137870j757255m650274p35289j0568343R695420Q506895l415666
27705H734582j740978L984364j2293756P025485J375300q593015l625260J3546258
27697H412980k724850n784865Q017225J8639469j2592168j2643670j873638
27690e49517J302006O501731m492927M070183N827585R536909O539219k4654361
27682D080828M081065j0351144P461961O062581k7150659K1101367q815651
27675c529652O282857n354999K681091j035954q673026J0365565L502146m004846
27667B33182P337739Q530735j5645330K7887451j8862401r606613j2013519
27660a2138756J2219636O467198J73678J140816N229243j2227125l614452Q380910
27652E631148K961734J101577K444253N844704r960694j1555533K1676147
27645A8143336P87557k3197721j263752J7943757J850921p744955n904695K303629
27637B918077L951499l183601K491697l684839n978049J0911449p945844j987136
27629b506747L743979K98076r321442R213102L242901j933908J6889192k2255014
27621b629861J0997602k726748J2559542j8074973J5941296j2100195k878456
27614A088207j11260R901425N941998m655383j7153555J8817026j973753k5137469
27606a3282764K4019247n12980R802283r863432q00136J487163j846034m495104
27598D508243M587872N721688k0342406r533024K3390643j3837465N364895
27591a39554R9798J3437863l582075n961926M930556P349231j5872917K2224428
27583B2485404l4119735K0116860j5212797R160190J3537895k9459266J9925947
27576F434498M086802K991497J0075631j0060787r706622j1344766J9853811
27569A2330064k813996m475555m308386m163497J3129921j207604p770633j675084
27561i54770m913768J5790228K232082M595353k3191319K2664580p241523n017565
27553C963298P814906q161473N810528M580036j4866052M750835L700996j7506027
27545i912953J5335588N639991k538839j3385775J1664320l654460m662016
27538a514144j124435L375930j437846L136175k014873l287436P627064K042381
27530F802816m200658n143795R935695R422273j4050410O547558L853983n946125
27522G221337l090594p51014J8015557k7487779K3378262p619392r79161q377672
27514C09544Q174932j0626345j349689J2242869L32108j0932720M871845Q781479
27506A1804023k0022586L421526m531765R918649q193874M538650J1775426
27499H710049m94654r327127L718677O792525J84107p272701K750597Q193727
27491A3255200O509032q266364P223813j5580132n117204L48968Q190554K4558
27483F588425j0269486K1317556p173705K310748k341292j2930017R431561
27476F933790j087958R827575k1046183J566439J1678837r80871M630722m201564
27468G320787o376955J6249160j4871561j1062149N255270J1618529O609674
27461A4742755j2318537L185080O781482k1269253K0443945j0838358K915950
27454C643064Q509474j991000q121349n091567L240205K1724180k7152475
27447e239468P999268Q853122j2037936N712998n604451J0294202k153795n078210
27439B745730j1452011J9166382q142921M950172j673963r706007K1767947
27432A7655329o374071l182644Q707061j582554j7750299J2384120J553766
27425A1410708l053842n88123Q30302j606943k04091k999845O072853K560242
27417A2421261j6273616M206723J9312617n919532k5090685J1633767m673620
27410d383085Q472710j4721077J7817988n540436K569379K418082P961808Q526248
27402B3121617l0562236K0416828j6089154J1274931p059852l895643O038389
27395C244880j713584r954194J8847427k335610j3937693J1854633L437524
27388I443383m484424j8153359K8971122k1847069Q604734J3687724M32682n464465
27380A1190328o181756R111976j4059750J6936054r756841J561499n941098
27373B860412J2963383j0541468J1425480k470413k3575232J7275445j9109233
27366a1171626R093165K0635764J0334197k7177027q015809M380577Q184785
27359F264026J2119883J834017j6799535k2907175J4148391N387976J695867
27352A743450j196625J8114684j0798364K399082o187016r447237J3840747
27345H468721J6718O45499o117226K095677j832824j4458291N628386J5436554
27337I883214p830548J4579249k6138157J4459740R85712j861083Q698465k6669923
27329a3893331L457982J1089929j206636J5760406j1303115J237264p134691
27322a992192J2706318J591335r513886K0969098k7287023P693186O27058q181096
27314c387202K4590508k8315058L1130892k3646597J7487841j2862837j002904
27307C994643p714970K0095794j7051414K0428116k782233k0364024j1140806
27300a4534894K8067722j2150910l515069j1452358K8568668j8330549J799768
27293a547622q317112K423550J7570589J670294l468014j2015794K712261P257327
27285F285479j3336292R70149J5086772J084457m887960L523496J224907j1366105
27277a415097j800751N712300m656430K1364819j8027328p91093J2587086
27270A2973506j4297613R214677j2425573M926754J085611J1233656m067409
27263H643609j6581510J3929101j5286707J5987906L963727j0452763M127832
27256D331195k016694j4289353K9237001k5993779K9433652j9065257J1824660
27249A3461425j1545064R900793L251380L24363J2663461k2337046k983505
27242B735807O112113j3871570J1852773J0134372k2830175M010694Q075806
27235F219820M596485m526920R277952j0721604R645484J493356k0337205
27228d352632K5298679k7366721J1846294j981448k844932J0731171j4109540
27221b779129K6335820j9452398N701806o282708J348339n32407M067781O006020
27213A4413124k6299739J1185282O412882K959431J19991J4128000q190191
27206A4728780j5999348J5996530k392602L651004j4861900j2423435J6233890
27199D932919N577251j3192942K3170028k8226605J0182725j200871R40804Q960603
27191A1143912o551698m506823j677578J7157375m882252q212514k985112J4254434
27183A3739744j8582765k337287R545791N132002k2886539K3112534l4503m765855
27175B923122J888627j37144J4582381k5581508K3106095m191810j8945737
27168f355974J6613295j0194838J4680373j0477513J1383296k568617r368227
27161C711795M086091L628348K50023M409473J263487j847567j4487216J3098885
27153A4113319Q141234j5321290j2014017M133606J0841537o763565J7512101
27146B0642925j4215906k922517J6649606l3408755J4715112O555924j6176664
27139h160275O762852Q830117j0422834J530756N103885j4429529J8547941
27132G762913m867883r265626J6845799m168336j2157457O053831J3550993
27125A3754234j0513273K007773k39203M19731j2457316J1145793K418306k3518107
27117a6982062K5878167p149768l565240J4032116r259056J007595m769345
27110h07593J549736m212863m49893J0031823p803405O562362M776223N984237
27102A5630627j7926213P011014l800747L824420R073976l34821j5067837
27095a589581k25556Q752143o513066Q880557j2307663R711953j1609611J8154852
27087A3254028J199652o166912r358400o038937J3195870p953793J345298m089224
27079d612418m429951K3850591k2182893R367467J2257090j1708323o956941
27072d415378J2048735l990633K468629n910395K817332J350190L390458O956868
27064A4715806r042554O836602j3932429k557271Q159449O301058K96407j5156063
27056d378995J5867630r761650J3107327j7050985R703390L569532m096897
27049F959352j9678122J8656182j3544414K5434651k5151876m612205K1845228
27042I908796q805497j845376L920263K717886J1786449R820485l4169135
27035f666129J4586133N74626j7232775j579706M1636K7476549o690991K495857
27027A3005200j5294006J2751156Q771954q342565L071963j437764o153083
27020F372855k473884j0277668J7132584j3277252m99977q340053K84090K4351942
27012A3272637R1128j7542455M554091J3716914N380881j3177773j350048K413918
27004G359293p044885J3758692J4556881k9404752N891258j8667093Q569295
26997d981311J4049603j0651479j699207J4680104L404756j1990919J5644517
26990A8456064k9122352O954468J1617831O797270j382480j3811821Q915231
26983H424211j0351382K3036649k6315845P586441Q706129k1275772J0024397
26976a65172Q246177L997288R347917n981955j4558474J4278628J525780k8066552
26968a1376363J7155845k136694k238957P101598q878311m170058J9935573
26961A5392633j5894428R17306n406308m685552J3052785M203914L208314p226103
26953C562561o029659N476952l488931L482927J8704300k6549279j1780478
26946a6621607J8647663l41616L491825o252592m167294L915215P312467J9654234
26938B5638295k8532423n495227J8901699j1274854r524638Q700957J3493101
26931A1906910j7478254R816182J3310905k3575138J0301896J2108758M288985
26924B0680244j6930298J391455m577258M370484p722654Q099859O547213o01947
26916A1257098j818417k4016258J7197833P335382P095449j9880203K178883
26909f50233k1904962J6558678O347122K629931L233854J991597k3677040
26902a5471053J3651724J928702J6998488j1701437M194415p791090j331669
26895D78080p62432Q898939M97399j1255952J0359027Q212547j9106062R606851
26887F928397q656141J7916708k0804872p133366R087235l381951J8250991
26880A2207001P798544j5841111M769989J7838244k0679944n150058q796412
26873g853747R159781J4600525j1340960j636800m594007R964487j821827N888589
26865A2366041j3622087j3312755K3555846M545101j6618459n597727O325908
26858b358132K1512509j2460399n951301M981674p096409O021665J233120n871088
26850A1639J3804360k353158k0423128K0328778r867189R540812j0562792
26843D79322J6551427k5976854J6178669k1122801J4367344l840047m615983
26836g978923Q802198L833875k295986L886024J2613306q410925m952738N104736
26828A0601567j1769317J5012608j3416599k71268J4423166K969519j1989544
26821E560132j358931R212286o081916K681519j639861R278551j3397832J3909203
26813A8163151j2881571R832190n662594j2721265J0543453m398398q707373
26806e832407p18355P286046l277907J2011242L244903j4629727P907653K220499
26798H211947p880316J693477N353678K156724K204253m976985n286127M529822
26790F006473M89869J5677217j2888130n826554J6723733p103959o305956R161007
26782A5933700j7749048n057326J2459334q881026R690908Q525113j2049522
26775B872133p649186L711573M48136J4750993J6063327k0957841R455856k2989023
26767d294032J3990310j3864147J9746240j5014726k605524Q734335P240821
26760A3933277p507962k865030j4506777l387675J3015631k331067J6710130
26753A3060527n471407N318878k9879781J9826139r746370J1331455N990678
26746A0430119m022261J4184318k2944920K984585J1817724j3509636L5681595
26739C4621524l4051434P973720P052002O58764k0560502k324351L6434K0387109
26731A3793266j9605129J7376657K709610p163158N344671k1762764K1007827
26724A1700980j5303558j075427J3264360N549054M32007k0424953L844182
26717b013355J143379P293525M9691j051549J3347739r119477J99015K43997
26709A0092965r036473R091509K790562j6154341N270140q944989K5193702
26702A8303075n325732Q45796j5170724L040088k150209J1503914K893545o521654
26694G418099j3034509J0784079l343448L181905k9277633K7293600J1244338
26687A4266431j8163630l4807J5875650m432046j045614J243314j1864949
26680d155651m409393J5746220J2640956j4402910l957121l438661M449775
26673B473215L216946R60094Q51088j6303314M381411n407949L5204160j9721267
26665E654384n436264P938606m735443J5295214j5743705N019147r783099R718560
26657G927400q912108K639430K5585908l1563440J5428341k6245177J6422966
26650A283320J2106168K284566j2421885r227790J2197912Q380577j6087448
26643a484580j2120504L4610225k8079508J3826001L095037K60522J4559304
26636B4666497m186761j5398233L701120j5142992j686904J4979316j1685199
26629d753156P564889P896309p478024k801460M31547o953194M726779K786392
26621A420082J3397106K396101r002868J7688127k7607666M459876j3161007
26614a0410249J6798093O249031j3932978q13423M600968M645765j3951379
26607f814172K1083045k0639293N296594N448359j0469483J3533571q735031
26600a296410K234911q382881J7048999l534997j5974011J4463351k270675
26593B288287l632181K4896285p62620q948350j1089104k132026J1696671
26586A2316962Q769052k4422214R518290j744101l652688j1089419L1947110
26579B1642992l7698414L4787026j6411362J7289862j203289j5958547J0830798
26572A3279066j2575798k117830l026355K968728j7468329J9402540N975082
26565F437104J4482375n699173n207838Q685715k4346897J9228568M941668
26558A8521522L622493j5961674K184018K253284l513954k3285491L0071338
26551A3891536m356271n887424L716017l426212N364834r728397J3762266
26544A3336349p970622o491103K3757180j9356741Q079940r548089O428086
26537H235000o875601J4149859k6054053J5633197M618351J023905q511056
26530B219602J5221093j3180160M90806j081309o365743l960086J2237936
26523E582139K912888N38081k3149539K2383398j5131460O23973J5080168
26516H839648m837892N720870m037535K1314217k0421058N296866J988555p554391
26508F309280j975623P764902j0062974R384K60198K437874j305563O31731L042962
26499G112171o347553j0853450J7915061j6221353J9609992p724771p597022
26492d106925P938615K441495Q33038N819394j8164063J3208829l399370o383980
26484a812967N047832P657328p237341J3808719o537358j240336O197786n838715
26476A0044948r634823O903651j0476170J1995568q637016L171892J5569552
26469A8937602k7069355J2655117j3259676J1013707R409892j7239623J0452317
26462D899981o996740J599291L384686J7680235l1962148K7533837p439736
26455H699406k823799q822272J8802232j0433032M677674M171770J4534633
26448B8806612k8141123J4798192j3036437j2652614J4831228j3054416K1325567
26441A2877009l2320576K0940936J9828923j9433912J3004305j1284689p297896
26434c685900K0521170j228090r053002n135834n283910k65596J6928163j459881
26426A1337120k255399P446944j308808k9853587K5439742k2635797M350234
26419g479551J732988l064821L422283K393298J7703751j2953187r344830N222317
26411b367752L801688L730900o73043K03813K4281197j5527489j1917554k097599
26403e65839K4808428j4063477p041269K474054l906966r795205R140479m125085
26395c074880M398163l151497L895290j537204R697296j4153304J8466571
26388A4540435j7782794J5668952J3477140j8915474p458952k485175J0484856
26381G528988k433447r561410J5146864j2197505j672372q281623K0161527
26374H691022N691730r179022k614459n002624J2705607n225314J0792788
26367A5859728j1030261J406510j4574703K6380221l6626563J1995924Q303422
26360A714278L119673l041169p045391K0576199j2171118o008480J3662401
26353A0806393j8537187K089405L372360P421027Q26997N607187r059054J2797815
26345A5324943j3986163O970358k153439J5495290k3013464k974036n104510
26338i441021J2496417j0675012Q645238k0546901J6107988J3043036n2837n650179
26330C926729J4832184q181731j5813391l201513R150177J0349482p176959
26323C884978M8056L702433r597755J8997306J142137j8821809J1789456j4326378
26315c181576J9385212N063584k2039561J6960041r825153j7856910J7826817
26308F332454K0482645l7008203R968310K856321j91818j8061826J4797553
26301h24564J1405746r454501j1128582K2550456j5057828O68703J0870556
26294I029986N131316l1584221K6440169p855135J1174817j1131420J3501856
26287A4707368l17616J987940r728827K62619J9297301j7628672k389238J1955963
26279A8146838j352464k4632069Q942970Q473376P701323L112366o469234N568687
26271A9491793j5910193J1292570q881953j0698973R821054J1178278j4590223
26264A702353J3709689q862190K0067711k1237123k293847O544659q191588
26257A439664J6684755k7049222J2880566n665468J5298633n901519K610656
26250A0298065r370976l16774P614161j5709462n802641J8095633l698890j2667304
26242a1558188K3496832K727039j1718961j3450548K6861951k1915626L592315
26235a965186J664766J1754735j663160j0940802M628906m858722r841318J3783730
26227B562949P669714p467393R569542r00966K00885j0576139L128257J3450107
26219A7636956j23221j8094616m258498L39779M208410p188631J4436261k641682
26211D314758K631504r745503J7538818j5561788R38124q063726P374588J3551714
26203A2978489k6504711J8299247K7725j4235346J8582534j6423040Q558188
26196A283086J8946059j2454851P838479r796388j3679581O753608N385765
26189D276177J914225N30364J3721788j2092969o620711J5620893k1345797
26182c996030M926758p16136K0578099j9384935j612101j3425851J9807590
26175F177394J21669j4851194L153490R438952l536870M858301K952397j3329233
26167e015094N589785J6319367k4664272K0114695N33031K278097k3158091
26160h002482J1022703M121746P100819l4567404L5282370j2417254N84097L700071
26152F824666q500776n836400J3254160j6074881J2895111j129311J325501
26145B758070Q240685j408162k747297q754654K3385686j4384997j2052556
26138d963225Q076747l942432J3442410j991031L739553k3481682L1924677
26131B2805017j6342329j5287716J0313143o860480J9489014j6774456J2850712
26124A0192905m096669p256163L978086J3211483q482195J3859727j8589398
26117B817776m023045N725098O197055r990972k033574J927071R643818l974090
26109F289137k595001q117380R458644j0318599J8261474p649853j6151949
26102a0823527L9163336k2474976r951644J074939P849808j1005585M677843
26095a489806Q788937j96422l446143k327187O467162L790010j0684794M066744
26087D968501l717652N504740k02448J2202570k3344689L1085672j0216305
26080A6280389j0541273m544817J8311005j4251603J0471461q09606k564578
26073A2350978j023304m671033j2769581J3860557j9256601J4697202o651305
26066c463087J9309324n35875q869329K669104k155210r756253J0298000P867885
26058A5364559j0755528j902423j8780946K5155166p592418K34503J9821091
26051B1544004j4430677J3467627m298701k441679q682306P35154J092651R425609
26043A6411682j3228605q701345N824289O375592l983535p539224N135017J887196
26035B181067L440199j378768q969733p343308K9392885j9354846R372083j803032
26027E536547j6849906P65770m565043J2881261Q674012L261357m535203J1485238
26019A6654033r703837l28671j632932P841392m995682l485064P788114n356004
26011F781349j4991108J3548577l750372J897200j831196o984543M783777J9938644
26003A9392328j0369203M017593n358661K628927n608261K687848j0560814
25996c170243J7348791k3990637J4531806L968936N322396j1397533m23380O25120
25988B815256P208170k0357423R686003Q485682o548369M158045k898938J536593
25980D085019k84530j3551649M814623j2146414L2325957j476650l770436j3290027
25972c294107K1935209p311370o062459L771032j4596488L360681K579128R279536
25964I661162l996325K360967l900972P418099q026527o99929k71972N045828
25956G590331K402178p575523O452549j6327125R423624m822737J840724L380443
25948B364464l299116J2780277p826861J1474864j9342037Q074860O408162
25941A0634613j3726612N964874Q820041j037361j1413691J8886514q767964
25934I360414O830679j5756827K4947228j0577425n071658M676499j3517031
25927H91879K819561p962051K5346409k1711573K892405J442197o303600Q763248
25919F178475M548841o224254n838242L933191j2480455J4593445k185299J352550
25911C878252K076322j9886180m159051K5274160j1741499j532891J9808157
25904A3717270k6177278O936832L1609538j5435421p141575N969817j8780394
25897i301211J4382582n890945n010169J1306422k678591p045853K7180861
25890B2943096k6412491J4523438M017246k1011433M200976J772272j998723
25883a965619J2995997M17644k0852375J4190657J5403897m664569n078234
25876A0447398J651461l551964p221127K0435900j1857214k025717Q226381
25869A6105118k1887146J5834462j9029428J8016788l662412P28911p648045
25862a541752Q628465k4685576J6349003R17064o418887J2516154R821741M542303
25854B0128515j1182376O396943j6628395m860866R269856J6167984k877409
25847A6414252n439140q257888k93456J0415708j5639092L853542K6337647
25840B7391573l4720634J0532200K0299130k3613129n084726M449219q19671
25833a566038P029696k2834912K5445800q701421J8287983j3432491M893758
25826I122375O013276j1252450L748258r217047P534140j2330483j346273J8737083
25818A1008879k58624q241870p64121L146923J146889L176210K337827j8057609
25810f505496R707425M799771k531957n378450J153227P488408o398407L588220
25802E922741Q656925r323730K985183k499553M861863j4780689K058717J2124912
25794A0006369j6881822K0339333N184740j3182582L543772j1249701R152848
25787F912957K62818L830792k259552k0384676K4902940j1997384L403636J1578310
25779A6249841k2834769J928360K0608699j5745574O670036p514957m738845
25772e377209o364029M153898N822032J7466067j1135975j0249821J2704252
25765G019215j4070192J4712427p039640Q974753n134441Q691397J122725j691912
25757A2584332k193748j4951405J0019910j6076966J9042795j3246514n52997
25750e374593J9472488P955j6627607Q945746p29186l876052M208552K661544
25742H688847K238972k311750m420656k1821773Q152641L3803163k3778697
25735E50747J6558510k3534089M225122J3158774q954350R967762J1865369
25728B3837845k2247148m860875J2796029j2013416p312389J3358457q418564
25721d860061J4665326m921297Q015008j1067945N129618n688835L232272O924531
25713A1428617l501461P73520M009771o576221j1471478K1745362j1540760
25706D867350j840678j2879518J2636113r312810J5928780j0739000K8679109
25699B7339346j9328324q065417m900841J2320037J846912j7466511K1062176
25692A2807378k826977k2713964J5679529l706533P68839J884650J8765107
25685B0658029o267620m277164p160098R318524j6596876R382715J0871726
25678A5929236k0902589k787402P658627N397742R94576n67119P59804o822195
25670c39320O431836R759519q74388q756294n927758K389862L064649M276878
25662A0024984j0041244O505867J20969O985545r240131J3191842j6158952
25655A388880L442414l350437J558995P081569k4683553J4109590R636530N255360
25647A4439348k6643959L0057572r76224j7569566K2711219k1257062J9823043
25640B0584371p165118j2156287J398446Q252605j1117854K3699721k4461912
25633i66028R531601N770978K673914j7626146j925608K0245720j4536206
25626C168225j539662J614528j1355003K0690848r595886O92978k531763L044875
25618D189140N974699j4413435O977020j897400J12986J1839202k008726n191961
25610E581525q670023Q108736n569894R52748M33317J5536541r197534N521251
25602A2696667j9374624K844912Q301724r164280J6553065J946603o581673
25595G222394k0913065J7652340L187616K1882517k0572626M041983K496688
25588A4997847n09080O405900k9599294J307452J1126711q469539J171570J5243174
25580A1674741j8020359K1012543j4888575J3004232n298213j1153231J3557670
25573I888808q112211L855990L983909j0768889J2217517P072357j0981693
25566G155788p065594O211429o309975J5568653j1607715M431089m36134j4857008
25558f909467O642395M362226R293754o504072o772836J4609958j4278871
25551D43087J177771J126374k682030P639572n157946L370188j3155424J6741382
25543I502974J0419698j2635841O346658j8617848O675952o16844M605512L039780
25535H720041j3298992K1790298j0757214J5601758j6899277p334340Q521334
25528F343608m554449j42220J6061019j2505252j2082538L19801R928199p233407
25520c865239J1290577J3828914j1889182j6421267K717263R224361O032917
25513A0918344L720010j789961j5696878J8173998j430372j787007l710566
25506H397568R75669m360291q510522K597491J4805194j7247205K4217785
25499B0875689k5505387J0101721k718151R629733r151953o266878J1169115
25492H133889m315887L798496O72788j2025102J7885426k6351724J3887206
25485A685092q415057Q270540J5526918j1948852n439913q913646R812381J818681
25477B396144Q967533n582320L971041q031946N421962k0522450P011324R365361
25469B996649l833379L484033P050158j3049397M212947J17948P944546o326120
25461B597385q909575P136203R280499j1291710K176851J942611m306806q381843
25453i756385Q286548k838931P854199l463403J6074869j7266105j806381J9109092
25445A6193503j4574406j261091j543513P681311l307212p000219O722998L266245
25437F177616R190883j3684546K753350J0162503k1488530K0647991j755117
25430A2004150j1886999M725438j2200879J0894118J4872133j8013733P614453
25423H008681k224377J365750j6656255Q074002K816435j2325908P786300J3283306
25415A0127934j9894553M470582R228654j8470309J4686544r309156K0069813
25408A0909509k7406429K5835881q443265O34181N994958N916451J0826807
25401B4268093k3250337J7463355j7505785n093770Q789081J1616311k1932888
25394e645940O045845K344822L74509J0084285j1662480l34704q849598K8240563
25386B0597302j0210185n391461J1493764k5061854P175404r519518J4448437
25379C531889Q790779R616439k0295817l308917K486174J3010544j4649358
25372h18267P606484o769518M75375n424692J389348r265209J9146327P083383
25364A3423231j3914327l409819j457762j047917J5380968k0845213J035244
25357a0835595K3607921M645996q350146l65012q482210L493688J1390157
25350A5104799Q296013k0664572o405777J9053852k6597330K0635358j2373804
25343b951461R878865K473365j0099733N035401R719817r349851o001877J4597164
25335A3301690l196546J2161827j567360k0353473Q758252j694220j698670
25328E711500j4300756Q111620J4894075K62518k1733083K8398688k7278297
25321e933735O809322k698889J1044755q713658r421473O756804o930683O057232
25313c030325R287754Q98099J5868695j2767781p982277M695377j595630k3220482
25305a7846570K9020607j367454J0103110k5990894L720237K6833486l4935419
25298a0462897K3189026j8197617K2410769j2049313q457057P671503j473211
25291B631203K1555736k8259899J4739539L075801j1043106n213617J8390945
25284A5876602m800066k466654K547714j537249l059612m632492r526338M576186
25276c021909Q496153o930851R193355j4940504J4184135j1272697J4642724
25269A0350406q02813j008814J4886623k7840437K4102604j0582476j2519381
25262c414288J6393754k573966j6508158K5014657j6546498M794516J0368112
25255A7528129j9761891K3198215r425004m175713j3029195N795968j33598J8210984
25247A8207895n450853M003091k1705428J2108941J1163446j3755929K618561
25240G189724n768173j211468P149353j7185418J1854377q162273J1919170
25233E785292R763421j1448995p699097M159657L688433k5229932K8822239
25226G841018K854142j305203L023795L634048K372232k6697417J3592675
25219E315290J0013837p192585j6788201M964423k530441K5320359J1582740
25212C0685422j1639500j2546841j0451589K411324N46961l954052J1887185
25205F938910J746740O473467j8285396n29502L6428025k2998340j1230672
25198a456768N347494P372918N482743k014536k5365381K4766573j6152202
25191b019159j621053M870021J9040260j2591820q24000Q559408p167124M01191
25183H647724k0144698J6126556k932122J1649921k0538756R317270J822212
25176C948107m50930R89178k231314L079350P632293j1435947Q14078k707303
25168c62488q288343R271044J0334q555072P780494K78290K688471O670712
25160I493442l511341l475927j049137j9079J3720267j3475189q013730J1883101
25152E552407N253695Q807811j8623654Q890920l08011j4446777J7850521
25145A2976912p094138L642641m822700P176944j9346163L737022J5017992
25138A1288510j6935862K1018416m816405r985571m148683L686713N624540
25131E731658J9675431j9826427q442815n39021J7680545j6840284L427579
25124H66666R616851j0922363J2502605l658117l772624R026519l7792997
25117b4133460L1893046n940628l603200L12810M998168R117846j3935246
25110a290664J5717302j6869847J0119154n647611J1929265j2821740Q875861
25103A0011720k369124j9466552J4430694N362759L260830p746882k39442N467262
25095H711265Q931878l0603451R825146J1901884N461531O606454k2334526
25088a499819j429885J3330879j7860738J5338148L85137K46065p030526L12474
25080A791735J3431746o602361n564794J5185844j6384910L232596n157404
25073f7548L057882N52664N02761R140987m645512P411220j7439989J6051674
25065A4564139j9854540m402038K2557236k0412632J6018939l304193K540204
25058G707115J906377o088246n206352M316124N753358O344756j9514301Q330648
25050C549479R413784j3919764o63303O971023j842625k846932P952666l614849
25042D999479o698051O080274j1459123J7400846k164748j0783372N483489
25035B858794K0903001l3917388M83647M937832J0785576q159108K340600J8099648
25027A8332602p412130j7483984P074282o968114Q280301K4224805k4629528
25020A418234l185289q80880J6196756l84174j708350o402396m402709R547714
25012A0198906j554258l183516P701589o18603j405556K948079j4922322J7920258
25004A7084577k803039k2411644N846409J6702418j875530m677270N992440
24997A3858361n295122L085412Q11150j3222342K3514761k6230216m91847Q420920
24989D451077J5924145k9759478J3577990Q725158r148684j599363J5463813
24982A7634658j8354226l993152J0454723j4259858J0859079n900190J403671
24975b155295m130032J2847615q213769M940287j728557L491511q286268K1685656
24967A8451148k2781090K2521490j7010652k274347P628241K03078j0896739
24960d158871J6505730k0015931J0043981j2386750J0578945L925653r924339
24953e431582p394609K306659L2129009j8882111M204657K960252k0763402
24946a0871127M898810K8910585j4059881k0600721J4522084j3051551K7478421
24939A7226620j3692274R942233N201953o094273J130292n640387r295433P09621
24931e11648K0475163k3858534L404834Q356704j5828764P381825J2904566
24924A2324146j1530424j3857829K563210J5889029N48091N105742j1887498
24917h45533K3783540j6469137J1827962l001093j0744529o739507O608862
24910D420565P829788q049282P108476m287458J3687504k3111147J5748064
24903A3346510j6783588J9574423K73010j1396985Q105432P344056r483822
24896A0979036j1167409p479459J1299018q884821M417431m012119K5826400
24889B0978077j2567643j6977752q044075N175826J9599387j4216178J89489
24882e862869j332747J0399072k942974J8601110k3504691J4896878P33982k251866
24874H735895n695959J062556N026704m208133P278519p653421j0419090J4626601
24866H753672j984619K535538j1996818K0056313j8017407J9540353N83629k3313378
24858c842717K4345687l0369360K5324891k1078578J127270J6787182k0079237
24851g784862P792646k40835J0759319P202364j1078174o578453o717424M905521
24843a739898r178889L0041384k244033r621057O38451N953391j3534287Q770031
24835I085093j8879665P290857J9999402n576846O779195k1264935J369833
24828a197066R837567j5811936L2303419n79262j2285216k3187741J4873569
24821C953334j1504648J6256533j718762j329833j345388k173041N583837n467762
24813B254270p342067n283381K6200656J475125j7053485K9613R266983j9490356
24805i942642N861826Q984049o367168J4402706k6878450J616433L4549095
24798B2225849j7263932O86617L955664q317756j5232528J1153917N706966
24791B914797K186551Q533541J651722o900211m465695j935940M607262M058028
24783A0650055K54308P100452k6658005J8803601j6606048J6230319r531226
24776B43456J6740024j9545217Q781593j2901587K6048990k3401409P400305
24769C366155L09580m124258J2975551j9512414m262974J0889785N781032R689584
24761A5112041k2890961P943979r044723K5719383m142098M200614J7776286
24754C4674521m2945944J8294358L8838p864773J262002m952158n017439L524590
24746b986005N883250L53362o514228m271112K1576388l333001K211455j552607
24738A1367502r490549O024534p702481K3279303j7570649p300536M853463
24731C460587J1606721r418679j1200301K3904744j7091696J1457951m9535j0880645
24723A789147K2047954j0665755j1459718J3727928k0694867O174055P986909
24716H905653K445019R61892N468171j9167477L139321m818124J3363775j6806186
24708f507956J2856387j1638644P405631N446829j749094j3438841L978187
24701c647501J4950034O069848k7638441K6676194j3588332o86698O129223
24694H264327j3695096J8173991m747870J603437k880801o376597O100162m820958
24686A620595L619146j5816234J4202637Q454422l24456k8062484J4426046
24679a880328l402894J1364781j3844690K4564107o788892k262916m981335
24672B767833k1633832J4114024J3670880J776809l422230K345917j5904595
24665f285194Q604378J3409327n071384j4194965O672397Q095214j0747706
24658D82067J7275879k993612j5876430R140510o661950L0201581l1530070
24651C7975R886735o474958K7838620l9027874J7344549j5570007k113741K3941869
24643A5863168o33426n016279m713437k0659042J6359523J2621491n910488
24636G911510j2590049Q907699K5343529k8361950J5584656m514682k3310909
24629a1030196J2546627M101427K515553J866271N260968j3534887o197637
24622d471874J2105009n127732m509282P536537L642043j2282525J861157k444795
24614c691462J5378491j0772152K4162076k1743842J104140J015285m498914
24607I53622M900298k456402J0785410j778556j4833418J8764963p910320j780713
24599F644884j659730J1355300k2638651J1002184L925033P437765r340145
24592F726640K646351M839416k7822075L1139742o896254j1452112J2560485
24585A1742193k1509581j3974144J9978884o488944Q857431p896924P017875
24578b273210J0723912l756566N030318q776148L848387P210427j5892024
24571c884904L153086O004292K3898300l3166159N590338K709916J2663490
24564A6968359l428605j0923649K963736j4783911J9174273j892628j2990712
24557d913137K8273926j8341192j6527978R392502J9755815j1526928l574205
24550B538803J1540782p765038n931852q75616N017891j4273091J5364328
24543E616207M763539J6908730k9050001J906632M013999J2306261j2954611
24536C510756j6603245K1716537j2458103K4130049k2991973J189897l265701
24529d771783M011378J6987315j4350638r390000M75395Q252867N673386q482014
24521a594094J1245031k1798190P514537P571945K549467j755948J3253953
24514A6986701j8148009M768859J8023428l3196753K0055549P668706j7201988
24507a043507J5930032k514194j7098521Q069269j370774k27485P214669K141037
24499A1100526j8287376J8859766P32534j1856562q498854J4824988Q024757
24492A4899779o693091j0535645N119382j821443J576480L28488L229582j3665019
24484g561487M327167M472959m547989k437230J7514251k1716276J1958305
24477B009700J5328874r157820j2394107K0884974o020746j999950M334373
24470A2985298M524847m760645q10965j3068610L157160j6072449P579427J3161925
24462F695988k409389M082407j7881734J6470804O022641l631119k4912931
24455a5563333K0682397q628162P156191J1396528p218512j7918156J9181290
24448I088243K36768J75903l739965K089430l043743M25188p784432J5775005
24440A3222397r664783K108614l973311J2324838k4854161Q362687R678190
24433G204471j2292060M490505J2205602q869854J4004445k4420308J7623991
24426I946792j3436589N012789j4659883Q104343K6586072l1637515K825060
24419g258931J1068947R838219j2809156j2563771J5701381m774725l358555
24412d156591O231865J7733075q010892l342687j695871L07772J30470J0152383
24404A7349524o161333M133721j1241909J5174521j1060078r286547K049890
24397I57789J6733476j967625r718904l857813O627212q268648M89315l477513
24389b482711k484220J586127J9497550o027782k691169R086325j8728103
24382b243983P265905J95350l372651K049717m547613J2355941k595545j9995996
24374a0888875K0781436j3841510p320786K0853667L539305l884670o171161
24367C067406O04126j9812009K7021322j3666609l776244P22012J5607513
24360I767517j068059l217930J6533560k1924951J714326P481724l820204O655651
24352A2121634j1338946J6708709j2820014J328654L765461j062844k029878
24345F672776O357326j8101695J3691521o643444m153339J3250024j866515
24338I206654j7343543J6160486k210124P695807q717845R159887k6192923
24331a2241601J9151344R224158j5990304J0912686j1609848N335922L062567
24324G844924o776059J3701533p209403J638422K551636j3050341j2349905
24317a3649193J3605123L429124j4846260J8309581J2351776k7325271P822978
24310c02142J7597962k1865303O560618M252047j0731649J6398253J391887
24303A3301673j0607494Q087981N41463n196261j5437484O98586J1919543
24296C308007N279292p662577O391582K377643P781845r294163J4397523j7366024
24288E213128M062608j580677J0888540k143049j8530311k293620O889282J7778821
24280B0284722j3789129J0207633j0667500P991877l2818141K8822226j002727
24273I028961j1844748Q062830K0524623k7891287K744356M93418J237218K467533
24265D822904n919667l506958J4988394J2442349k4215783R815923q480184
24258e3022j670544Q059312k808193P906916P73888j9855402P241398o633717
24250g039364R564425J1507479j5920364J3110287j9637563q3804J2621946
24243D123042o529613j0542507K1504835j0023545M496112O985310J574667
24236A1588301k1191568J3879830k2409919K7141276k1981347J0308075J4707314
24229A2041962N237874k6873165J5800873O79648J510862R85857j3677793
24222d293882J729107Q635888q462648K6127502j4448657j6669719o19922R388237
24214A385906M965261J715318j0750873R061916M773624j4616849n21342M811622
24206H24583Q437472p025724o334804J3543920L851266j2364000J3653467
24199A4586180j8129326J812542J526277M000504M019529R280638n761488j0399808
24191I35048Q374655j7020177J1155400j987441N326543k867258L603082l847960
24183C671892J8296295j9176987L405701j048922J4295773l0846914N758325
24176e644837J0619145l608101n729065P213253j9088157J9877034R44460O458761
24168A1042493j6117475J3304906J7866858k6907844l790287k061725K6367718
24161A9704644j2766107j664799r247335k135642R589161N9181N88271o061624
24153a934250K740250J6935613j5947670r078650m262455K2332649k067634
24146H717853P383980j8518170J3164375o638211k0799560P789972L3679323
24139B4779562l6069397J1491644K3476514j4246875n166253K386486q959574
24132b307893K3896534j4250530j349950p244110n622426J1073662p436853
24125c241566l496630J6364498j2764860K4078842k8616348J9536444j5142297
24118c281917J2195701J7010574k9889635J4888788M222688k8032534K2519011
24111I632676n097366N773991P92543P4462j481472P001378j5897112M477524
24103E276624N917722j4623567J94176P506413R575534J547064n921758j3357510
24095c885302J026758o379741K0043234k045753j2511678P059376K4056617
24088B7363511l3291477n084188J3688522L645125n250480J6872267j951616
24081A5991664j4857593J7099538j0188256m701957J226649L620075m1793L907663
24073A2055990j0473987l937484J3107556l719732J4491300j0765779j3360220
24066b602356P079244n166998L148987Q534051k5609577J3957157m991647J1269274
24058E618135m7101J2453765j1706259Q332039m648071r035010k856708J0334425
24050H445215l802439P09099j4314931K4387604j9292210P55635J1108925
24043G996898m943121j0379817K5127007n606312l20399O847582j0169384
24036H552454j3798519J2569242j9409347J2377094l149375M233781O474026
24029G849356p815545Q782710l967414J319663O269926R691815o238044o420862
24021I471605j659870r008781l423726R335239Q90205n301775J875006J2508586
24013A4686489k0081865K2681194j1894749q16932R375349j9662951J1642061
24006E928596j9509608J3860729J7369118k3761689N583672L293136o217527
23999c453573J1786565n861215J3728199j1106730n797800q253431K2155129
23992A3197144j3480782J7184864j8339055P65862k554030J6361252j215919
23985A1919336q11090o48986N518718j0511111R120543q234077q923366p937092
23977a0507125J0393972m738912J9129943o989730K201210R322572k0739376
23970a927446J7281391k5046178l530413K3643800R294428j8710104K351376
23963C356854L213314n354816j4126536K5923568q818092P743457j6576335
23956d638586J6055500j2130091L077363R218831o335352N375623o836112n373173
23948a585997n211284J0799150M630485K325842k426973q8815j1189577J3710668
23940A0963499o130442Q647912r97040M20507k4749465L3023365o554478k956579
23932A1667279j1832408J0324764J0367463j5582501m002047K5090353k8307243
23925b274340K9483605k9199812L531811Q2118J963618M870184j1916388J1058631
23917G599427K171603r569310J2994010k8720827K1823577J8817470j4602851
23910A0513099n006289k237091R597479p356699o6332j2285359k861924J9342231
23902I639115K52957K294508j829090J5010718j9070979L43939j489671J1669209
23894A6820706j6297932O048171p549141J9338891k39670o436444j4867138
23887c182557N011601J4375954O178472j5350978m214577K396145j2666600
23880g452540P849597K7016007k8690667Q114038J1584136j9722675K417068
23873A114964Q630678j1880428Q222908k8663078L3511307j5762226J5587746
23866A0761871l28439j6611853J6797383j2242778L612805L120090K0681855
23859B5790934j7149087q430881m555049O507513j5307169K3742547j6165062
23852e566254l441888M925708L740654j621039J8553928o691357l362662K078710
23844H615800L175177J551794k0781195K547848K2939251j0619684K710221
23837A0139212K250705J0263590j5741372k3407322J9956305n925002q689052
23830a1152936K4132644j2232328J5799882n625277j3717399J4183185j2039405
23823f51634K65567J581743N480406l679957j754868J3479325n494453O205895
23815A5432024j1638956r294169Q240967K192102o821961Q619747K973252R74726
23807A0677732r006151P127871j8019765J0606686J9940617k8147901R158032
23800B337121r090639Q380431Q225948J1698246k4711802J3947904j2137121
23793a349912K0690259j9665900J314794M638001L555748l361876k378590M956740
23785H399264O640049l630918J65757l291372L2159R286031q590352k804147
23777F206471O45730j5125368J2115086J60556J40603L554159j5726168p437258
23769a5466189K7444685j4765488K924663J6836194j950504j182227O78996k4103929
23761i583799J2902809J911203j142798J527688l0472o613304l066718L948159
23753a47232J3707953Q581358j7612205N312715k0214199K2618418j6562631
23746d315823R928112J0487578j9113177q730042M011750J4883944r969430
23739b817088P568018j0547866K888472m928880q7164J535187J0159259j975314
23731A794624O340428k1670553J5361532J472621J534445J5356315j8615277
23724A574135J189940q200113l684715Q579594L280286j255820L831294J5179515
23716B0494116q685239L877110k3748447K0873502m335085k429825n232331
23709H13801N372583j0486381K0464467p433733j2345139J6625576J356374
23702A4367548j8392789K2065359k5245456R546078O888954k378170m201403
23695B650121j0897176k85322K3682782n389107n945032L573169O455792m972894
23687H872333m501548Q233465r992834J3908652j7928825J1452457J3726844
23680B3770544k5099996J11476n204471R889042R726029n891398K975148k115870
23672H160504p924017K592905n982918j6768931L3636588j5582453k187386
23665d055708J3791670q99249j0463928N28452Q419578k521781j3683199K2174449
23657A3290284N063411j7549812N058855n066040K3852782j6640215O400792
23650A4410057M486000L094234l2854016N649356P524494M001084j2100399
23643e789190l535323R334051P889870k495560Q816714o153805j80052L019540
23635A0906245P523488j1297123q449554K0471223j1314871k72132j0956633
23628c389357N532059L1367947k4049137k099168K1017662j6343904J744780
23621A3780882k2232489J6911067j6637033J7785122q536405J8762851j0280093
23614I553902m833653M03347n768095q059928J07192K3177842k0730581J1705208
23606E555234k421687n506477J6710463o437756J3684563l2921352J6199787
23599D862775l472856j35060R443005m770466n253774N347921q360559J236538
23591a102476L333682J2734378j2169348j0493388J5719709P1767r989488K007006
23583A11842j572707P579333k4520437K3553636q121141J1223699J3535390
23576B1789615k5236790K0042169j993431j4024000O370289k952674J5550826
23569A9546004j8104976R734049p753345K053349J1414249j7626339n25561J8225511
23561A6962941k1031407K511196R95728l332008N609379L888160o552962r198675
23553a0147648J9940299J014958m019968j1462861O13390J3792882l231210
23546F499842L724987K679249j7508861J5307657p312284J3806600j3498714
23539C698476j4833142J6564045k497573R97125J581908M164875J9759980
23532B9435694k1459971q212682K318172j0494925o101568K3720702O592689
23525A5798111n518802p044156J1431153j3112324J174083m032750O797284
23518E492599r96190M137526m484577O980173M205917j3032615Q532032l994515
23510F840350j7717701Q284150J0419812l885392k787321J1082593j4231470
23503a994979K325922P061389L979492k850658N110195j050553j5624812J8298167
23495A5254163N157548j0954299K667023K097835j2562821M354185j7148776
23488a1135142L3588681k9834938J8778682j4337006J6904421j6894718J6437203
23481A3507183M16158j3614998m052502M381275k4178854L3241553j8950017
23474i250202J6184445j4493160J7373894p829279q25349m096550K3987899
23467B1051698j0929108p00704j4344656N137726R924476n435681K535639J1796017
23459A9035407j298855l899320q455925k783020l250463j156146J5884706
23452A4076384K992400k2427p569777n419903R344346p469518k991592N213760
23444H153673p053874m607970J3323502Q04520j441745j6849959J3886893
23437F215040K834190j5287535K2032590r290167m607639J7733459m303351
23430A5326587k18005l0474832J1298445K7364864j7766607M408633p776875
23423B162210p886827L535425J6375924j8464183J8045720l640252j0449185
23416c21168J0387539q655647J932653m518390K0927487n564648P24881K011699
23408A6924406j891858j6745589n228320K0520508p799013J397766N34498k49892
23400G462506j0746627R720583l400932r910403J5431174K603038O906950j1705082
23392F361207K796980Q594732k661499o985600j1925118J7628950j1889188
23385A920464k627161J524332P938012r203025J0112479j7997299J224997P374795
23377B67594J0515637J1579567q292235O710450K394325l2982259J9659417
23370I852496j9525733J1402822J215575j42851n759393J2352091j6454170
23363g059163J4919624N618100j8355668J2945668R483429j2735480P035042
23356A1851552p72762r931394n60279r725627J9532360J903186j301174J743572
23348A2739434j8824014J4155106q830659O703921j3466747q100342j693598
23341a7316899J4556883M911492J7906646j6480816O448649R603792n751953
23334A3877794j0297254o01352K0754075j5574442j958097Q230398p107303
23327G323819p74753J5345683L300842k3893177M138768P861896j8355717
23320e052639M067415l035842L281913K0638592k6760703o78209k183528R238627
23312d84374q271228J3811134p902935J61684K215121m807454j029940K2007609
23304A5699617k1205348J3170604Q133668j2463839k508382R320708o788979
23297C358049k114863M827339k3156922J9298287J852557l291278N672424R46166
23289G391759m500829j1836132J0797504m665273L480852R199307M011397q991527
23281D887058Q348565j4369746J2324104j266910l1933437L1950222n739475
23274D200381O811888n581477p27449n703552j460528J1053643K241851M194035
23266A5028792n872589l345749Q898953k130611j8259779j21837J8876794
23259A3073974k8770676J7333401m170281J9069807q026955N6778j123410J3951992
23251B1394630j9485350J8538720q333658j8170054n475819M040839N245127
23244b245565J4889425n612382q081038O401080j906150o81374n082401O420349
23236D101944J7317028j1905772j790800j1185681J0957582j0955953K556759
23229i04893n786493Q086036r938887K8957922l3119214L1579001j8555920
23222C17552O450843n258689J5015089j5047757P078710j1174027J0978013
23215H359734m331670K420710K254067q022727R987537o688326J235149J0619552
23207A5834026j3229192l372387j0176817J3529566M931498L985026n791173
23200E710547J7068717r528798J6311160k2787847J3949154k1765205M363818
23193C321546P829638n404078m089002J7995067n878250p688077m985605j592035
23185d90796L336823l964527r346920J9309968j3508678K318399J0064727
23178G718996j2391912L9376012k7746407M82497r540597O238121j7764993
23171a3628283R896068k387628K323525J998958L234080J8021297k8054653
23164h596636K1120307j6583193K7307420l3987254m78073J4830966J4375387
23157A7988924l1499845J5240106Q541468k2272682K5494290j1787636O812247
23150H516872k654555J7577122m783761j6935536n350851L201224o073944p4437
23142f577866j992321R952771P83433j3473065K9765110m58638l515688o355166
23134H128570q543798r154869P393501Q976478J0557746m778723j683538q663779
23126B231588J4240366m917507n074746J595803k4081316K2286988k724689
23119C556487J3284836j7080924k9184P496964N428475p003100p21488r226829
23111d294763N646536O221314p76742J1624433k7782026R830965j490240J7621172
23103A6600649j2584883L402005j0753598J8351536p014417J0848502j2861802
23096E987992r07271J0965337k308298q691519P481128j2423299P546347J40886
23088G791303j1493918J8456016p958296L821654l467806N992086j2832893
23081C08146p561246J9664604k6207074K5389087l653696J0501397j5956012
23074B485206K718839L524729n711058J3132542l821302j6372410J5782125
23067A1738671m088226K212593r698616O035243M368365N61396M153095r748885
23059E533636J3701618j6369128M323831p309950M903619M819163o420649k044722
23051A137418r25769K619755m628391L355273j0630269L1334923q776111j5721621
23043b234792K1369048p376821j4225401J4892786P352276k3895087n74888J3541735
23035H848856J021627J2210322l4101114J1902524n248343O201931q336356
23028g500553K0092305j8216955K672490o902131R296667J5137061k368073
23021A2210811j0900018N881679k2355583K4919417K316216j6450733J2279213
23014G901002o458064J9954889j8656470r780309J7211986P408673r233651
23007H348056p305343J173839j108811J2742813l8654934K5164383J9344J564866
22999A944213N472273j0090897J2181177p015852J5558653m347672q865611
22992D836284N964394O761281j728187j5880583R649372j8641887K9640636
22985B0601310j9237632L960076N665587j3561879J0461913J3501676k5251694
22978c860643O354060O723259o246645J79866l633350K6371365o382028j3334822
22970F171062O448055m675449k7479141J3815225J1471079R964839L166570
22963A8882240o161199o023444j6158017J9119887J7167963l8879660J5129645
22956C077415N184127m54961O476601q654628O665352N887049p667652R965103
22948B0478406k4562636J7239446j701846l983216k474090L295004j905527
22941F385541M062145J722180r685102L201538j2993650J0345881N439047m25261
22933H052319m399086P071788K599712j1352360J0902076k957948J020528j1541209
22925f04180l112363J613833n859654J1717889K214100N632225J194704k0624232
22917g827678K9874801j9515459N936713j4630570l672569J3820791L621527
22910G607556k49848L15536N272986J539738k4235830K5880652k2078227J2299696
22902F352259N566305m136526k1784998Q031351J7374417j819186L266001r253969
22894C595654J8035914o959087j5676642M485602m415265P792924j33560p505740
22886g80200J1497454j2048987J3548948j8700680K72389J6624019K919973
22879A3332916q846717O397296j042296o699139J0858664j6301237P891247
22872E590734L570058L012330n963727L258197J3076090l0812291M456630J4118843
22864A0306864K398389K087146j9037518J8634652j2151046L045559P77886J836816
22856G898748m764627R775147j5950962j186481o966556L0698544j7774026
22849A729787K813735J3215855M328805K307525j6794561j0150495K383426
22842a65923K5718744l0033270M770341o924641J7057344M591256q763414N168324
22834A1418761r300170L343568L68054r319779J8358539j3047313O663621M272627
22826A2757908j3060967j759006m082693J1143667N959027p289760k249542
22819A418634j1121706Q786463O258013L394774k0711317K3558944l051462
22812H532343k140989k900271J7722r058601J8661894j262192j591163J193437
22804A1452180j751060j1928750O648754j3697218J403655J782557O816079
22797G26197J2395637n777307r234766J1711214r724949J2329541M985089p809347
22789I601309l054341j4093578K6426845K68977k6375994l439183J7293861
22782F627896J5817511k8464343K0318058p276995J5160887k2094682K5966948
22775B6055280l5916566J7044807P475803J875713j3425363J1185778N630252
22768A9925704r094390j2690566J1681579k251471P042153q330936J3264311
22761A9546384j2203922j0979423L05170r96665J0078909K736008K1455314
22754B9941775j8780632q727040J5996359j9008952k9710k825056K3949571
22747B0516315j5060730k384179K934654j042947n921920l911729J9241949
22740A4371413k4817452K0068409k1013730N634209k711334J4121175o714553
22733a061863P476560p706946n634050K2465176q813340n679402J5331447
22726A6377582j8168001M689654r509749R066927N150898n004391J366856n333443
22718a363667j5392117J8796702M685434J008860J0018137j6642061r668834
22711h557546J7159812j0560434L163686Q710758n92449r501054M027839l722743
22703A27869J2440395j3777181K7149292k9105657M775456L370370j8788624
22696a3808080J9871195J244992N813779j2901996o421803P47861M755248J0139816
22688I441012j8574915P265824L686693J3779056j2834403k900938K508194
22681B370523N62887J5488870l0084207J7125211N465624Q979154j0995688
22674H912374j6089059J5595409o805019J9458751j1940326k992929J4166740
22667B0305941k4233951R801227O658908Q52578M003415j1037036M68284j5318451
22659h499085L0633024m291473K126036l3445828K2811202j6802181m605894
22652a2074199K7169503j3550703Q153370J694353j5073023J6482630j1304722
22645A497209J0594790n567334L099366O824420m571855k1529542O568176K949473
22637a35297r74165J0053715k8977522L8701394j1505789J724750m166215J3907670
22629A8628541j0341691j743066j0209973j212776J2344642K778232p639177
22622B604732O915070p827891J6845123j1318189k122869k422851m672484K669464
22614F70105O892865o521131n282594J1576425q663221O167474j108192M231777
22606G963508n093600O97085l148768J8130436k830827j1539489j977339J1483700
22598A3684706j0565666l753071J5715698q796846p965776O995027J5875382
22591B1189454k6989427j2610237N5236338l0555288j8458271J6078285j0967661
22584g076807J5536284j0269014K0175424j1088918J0787461j8691236Q595938
22577G969132K102172j5703072Q939849P104587m791799j209132O081458N11945
22569A1005140j6224947L891963K234265L186952J0714517n940065l620696
22562E247129j6721285J5009783R059586j0203905J3657908n635961J4618645
22555B5031900j6386902J0031406l770261j0242445N09481J978675J1398202
22548A8550056q678673P130393q286111L415729n116458k615237J4342621
22541A8742320k2700423J5675985j1722618j221973J807575J4149187p128553
22534G601500J9128997j7192533k7249653J6106234J4870174j5228096M544582
22527B581205K127147k768404N783985M531273j2534491J208104P783802l094428
22519E618193j9661760R173985J152155R887455J910739J766335O208044k5509526
22511i454380J6229550l738097N598388q016502R632308r775128K3199027
22504B3675166j1070819j7181230j246191L117397Q849969Q88287p156861J1363236
22496A1238954o56328o142247k3515260L9283740n861785j4873006K707402
22489B181470J5260670k5467376J2489717K165822j1175706R518806J0277084
22482A5250487m514713j9479747N994095J2950699J3263963j4181073k213847
22475G069864L371556q363057K891949j1138492m23819K0587634J735247o562531
22467I168351p619926J724512j1799431K3761126j6411190K624522r319804
22460g871840Q532817J847047q831410l362479J7046894n692501n537963Q490005
22452D620570R77671j8114638L2123081k1826020J9848077j7714376J3045416
22445A2959781o395594J1475320p368929j3005324L564760J2202739j1267043
22438B165710J365825J689643j101781J284783r944725N42842l682426l359974
22430a1040103K8261302j1793221J2925685j4092946K2572648j9930690j505721
22423E396954R33163J4247224j5308493J5211311j2204168m800616K452935
22416E928310p602751Q966166j4456962O803879J5965759M984433j2177178
22409H411656l958034O580260o437530N10853J964353j857282r694786J9194397
22401A4713887p213601j0607074o519880p34904N853467Q060784R880848j1054273
22393B379254l445765J8564596j5774942k054588r174706J6620762l956116
22386C158495j248189J773558j2987878K0714529j1222673P472766q649599
22379i88991k529466P666525k005459K3298920l2976356Q359637J2564827
22372A3389637R55925k0765062K0550025j0502523k145634k679952R303311
22365H105727n533709j0717814J1812560o724537J0213631P191229p818054
22358F529033J5267976j1091430P027757j0869752K2267420j8313911j0022116
22351G94977J3410436j5020833j103616J4087827n494942J0464133m046404
22344A3091578O141051p989629j6049692J8692111l179015j8846191L4205765
22337B6065978l4680910K1474566n781530j0012156J5051872o286062L689226
22330I520984j1606796R637964R986193j0049827M32344L63096J0512240K893037
22322B1689235p390112L238217J582029j2331355l137875J4919744n051028
22315A3518855j6800934P805771o950908J0328907N401905p878359q132999
22308b707762J467407K0602016j2217664j2286455K2461485M469922k8074610
22301f285661J4508668m543141J5587404k247347o408921P715324o585100j4180398
22293b439172J2010867j7437375R136206J1099951l68211k46231n635378J314775
22285G435432j6042835J0144579M519885M334562n561475O876699q406636O899830
22277A0200041q829329K623809L169355j7105587K7876237j1925904r311250
22270c302628J3346935L738495P79109Q79316k5226451o357304K5933213O679886
22262A6470571o688080j9849633R117078K3550209k2775733q969748Q211363
22255i33973q436801L0871393j2250518q808615J7203087n171414j871914n665945
22247D935300n738967R915604j939831l698658j002865j5219460K3560518
22240A0811641m00097j224006j4301869q111430K1433712k4580673L0048095
22233A3675373L159968l3403224L242287J7540533J511397k922393j5143838
22226a2339897L3166013j5426701J3034586o488589j0632445L848776q79704
22219D282039J775700j0022105K4437610k3954614J075459N127135K803714
22212E524938j8024097J9568278K504245n21501l636648J2588829j5500503
22205B503541P622089j2276988Q054735K9784235m3893224J1190328k079817
22198I04899o69785J3743420k5998467K1709608k680168P882422r230287l949179
22190A712463j9969583J8034918J2729337J03651j0201108N066985j1060419
22183c583756R88767J0512263K100483J2545165k4385442J8243320o472062
22176I948738K80291P57758L981370j5004287L278997K827931K888323m1131034
22168c2171913M3133405k3530008J5649404J646100J4918304q384258P460135
22161A8721169r116034j2291320O413511k135516M959352l993899j789868N473795
22153F241190L152492p132667n585440K0284092k461757k4802577Q994031Q711879
22145G401243L734974j0705960p109387K935386J2995966o980465Q828089j1655699
22137e55853R424665p17613J909584K459527o991592j8173916J4924631N372086
22129G651519K191355m332536P287035j2143158Q283783m331463J2241332
22122A6847867j5011479K0938105k6665532Q686464K2346160l9212510J5795967
22115C725042J809690J6269269q815863o698975k0561031K2307962L772766
22108A1808860k843267l99263j1831295q391567J8606911O261716l379457J286012
22100A1118650j1449222J8465235k3456436J034423o239868J4422979L989670
22093G885431j4264877J5141377m416333k531423J275742J7120234j2473881
22086G736270J3410016k742665q133657r800383L025689k40866J4786509j9554394
22078a513481O949334O849656j2362002J1775761l338016N077660q112573Q189075
22070A3515414m314084j7091976J7398029j4057809N874025R30948J4827184
22063A7081731j7662148N2091O201690J1053734j8701800J8470089J08595r394602
22055G209380O47993n593704L084821q459030o648787L685350J3827396M044183
22047A1797602j614672r866062K1635264k0508296Q206538N501390o427642
22040H724122q302635L680049K4578677r459376j8417286k9487185K7656449
22033a027185P718512n753688P936663O75599j1278780J3294188K1811792
22026C3377101k8760166J3784982l688818k9040680J6551511p212808L377318
22019a611560R081110n405951J1684474k932489Q666412j0433492k5487181
22012a6438677J1262915R13697J382833M720076j0151328J8143634M278748
22005A4111898j8394223J2316701P00227j0043253J266412l620950J822747
21998a840441M109696o55174J3168118j2021406P679274j3573616N796371k700438
21990c7616R984699Q644647k5707618J3694337K038596q983281R124748P079285
21982A5837797k7726868J0231960r878561K4888263k1374568J8802247p184219
21975C596051O413998Q001359k7123632L6167536l1625701P130305l63239P100051
21967I296728n316200o011730J5078283j0729955M689626k180496r003981P630335
21959C452610m880103J7818390q169421O219937k4361353K0864323K664936
21952A3609319q474971j3602742L402578R348696J0717082j7731705J578894
21945a152849N9904K3490119k6232374L85984L665951j109872M108606J051908
21937D267377J920116j0455690J9262470j5473734q889298R343478O346621
21930F321340L041241L67347L876902n970332j0936172J477757K5495138k5354853
21922a681632N122036o381153K3283187l4629915L4362497q019654q713946
21915C341420R365786J732515j4594187M148994j0215141M998837P915380J4985
21907F708589k028571j4739250L8111727k1633099l350647k131955J6127906
21900A7064700j7560686j756087L233343L917117R049713o442846j3090560
21893e585306O481771J9713024l0087405J2675952J191746q983834o20436P658070
21885B443582M996976R35215k801867J208571r272950O356932p690460J6135183
21877A2311182q70212M310591N900081j2127057J053065j5751231K2658302
21870A7484721j6488918J7991074k443656k1296542J5907824j1613919j132299
21863a591715l589202J5460389j44294j940804o402492R782663k4264330J1120265
21855a569520J8306718j3945613o06420l816596J8723558j4877034j88320M865960
21847F892733J182351q141823J7523883j7530746Q476164j6614828K8813862
21840B0601596j6991462N619056j5474745P461694O497928p941309K1234544
21833B1007302k1821696p480072K1787242p355279Q797433J0801614l1172945
21826e436401J3865721j5596324J2034190M956063r973838J0938430M416178
21819A5204019j1561119R964513j5415085K5986775k1432409J9773206k3688441
21812a168541J92661K5848760k6772610o945089K6622450j1947409j4953832
21805i123610J0480073J1549700n908340j766357K179248n987984N128589N930327
21797A2481646j0516297m687936R221845J35243N91383J3739396j9921514
21790A043766P433744j4838964J3107598k5190136K5468470R259242j2935472
21783C348248M253123j9564502K1389593J1045624j1731416q100016J6224220
21776A6864874r031723j5810263J1373973J1106527j2788303n441398Q021124
21769D294811Q551223p046304J2836337k1617165K506078n820725J2201333
21762E905588j9501699J7675018J1008836k1288486O841073j336636J0136451
21755I440145N830217M039515j3396862j082949p931310j643885J0279646
21748E534517q528825P029535j658012K737235R005015O189021j7398063j2497670
21740i587247R181611J2270879k5924588K6737983m205416j8159610K7469929
21733A7783541N547131k610253j9839955N230196J7401913j254870k2519708
21726b62005J1814815o138471n724307m823458N007348J5731571k2979967
21719g374474Q451309J7638480j5361940n447250J0695010j9024604P98350J176326
21711h448793J844471Q731926n672576M121450o975568J8125872j5367229
21704c640447J8041421k2245749J7781259k836962J3131772q633032N013981
21697A6612243p649355j5131033K636763J2235161r50541p232801L73246K0788326
21689B1682009k6084118K265069K5464924p559510r564232j1065423K341360
21682b519921J2770593o163611J3080709j5981421J1217144r325369P183902
21675A0262026j6261525J5839883K660323k1432801J4726178p126392k020305
21668c352613R056554M705172m605890J3826816j6861197L883152j5163425
21661h511431K3820097j7332978J9866819j9907908L854149O889384p428027
21654A250105N766124q887178Q744857j0792817L695881J5473453j2451751
21647B798674R599753j907350o131884m059492j0660415J5593343R587931k372561
21639A2447999j0982788J0224412N151080k2924253J1312381Q882651k1067559
21632f956077J5622691m245697J532333j0864613J9475807j1764506K33697O887912
21624I921547j2756111J9861199j2789154m878203K79247n553136o318024J10257
21616a2122378P150842J1186888N185134q628214L671325J064791P244023m381004
21608A0371407j0135023R611964O706410j7301417j501405j0126990K9328958
21601A6953904r111746j3806219K0448675J502510k709890J4325058k9013763
21594a411471K663203N391400J933409L134547N33853K821360j1102656n110804
21586a147159n503137K0014567J1261061j2035096j703372j628483k3922527
21579a4664146M2637261j5849754j3434736P281150n835512M472021J7822101
21572B2428385k267405r202393l439072j132385J5817148j3285630n807460
21565C111188J6502439m869533k1717731K5728855m226743j1931049K5735881
21558B8333307m568215j3652342j5105411M182123R708921N431779J1692253
21551B6022415R599939l125991j341174r5424R409965K0378162Q6376831j23258639
21543B3966084j0516563o948599r70000J543882j1139025L256036J0931399
21536A0123214j1859313m663176J0954098j5618535K2105550j5615540L809665
21529g64037K4963727k5455034M747427P651346j3342709Q167493j9178362
21522a3210149J1217069J3714807j2859509N888498M97274l367659j510625
21515C69706P188282j2124934K7848460j2510217o694204j229776l392556N703835
21507E158596o437684Q933608K488968N099095k2190978K0956483j1584406
21500B423682o282507o69292L270531Q808225j6492542J0577451O180980j0217806
21492b401278J790425P320276l825489j547831Q07726Q664012M047814J879199
21484A6734854K116357m384060j0215982K1377557j8574336N795884P038081
21477A9888355j2068660m596765j1968052K1412765j7601177J548632J2643524
21470I258622L85791J813148M266290j7435260R597641r783370q124102K7236126
21462A7214886j6306417o636233M267673Q510622r23063M531165m82384m633356
21454E542893Q292278j0125979J665443j102991K852514L164528k974663o056849
21446A257174O099987R439944o373990o452733m184366J9833224n987103j3913813
21438b81676K004051P33352J3780508j9739567j34801Q456173j26993O84813
21430E375860j5562897Q004957q222135Q982404R734506J3384167k2421102
21423g24240K0173691k6073699L565027R38860J5356973l828192p62741j4016803
21415e371124R249709k488920P495031J0501806l1375137K0920758l24847q490644
21407A16632l495748L788489R399910O623869r315094J579385k4865966K3922980
21399G754457k0615121J6023884J1369203j763080j6472863O324077R799571
21392A2420128j4884589O014391k666170Q534389p802029P366449J8946529
21385B7929098k7212604N298594K732865J1429166j4079040k191795J347981
21378E254265k790333K537467J2507185j0457508r826682Q993482r729416J2561855
21370I050315M554992j7988630J3792946j6656422J5227631M882728o699236
21363F164324K552269m646040j8452593R763967O480287r326921R135456j5563312
21355a3892563K2617388N625547k5788017K4383255j6168201J2312963j3101254
21348d010882K8139293j8980392r205122P441197J5650668k2506472N914681
21341B442971M510136j5339886L433554J2251841p223403N472826l823642L081978
21333D806375K371453j2651295L804813J1358825N060020j9726953K2532164
21326A7555402r863829J2514637j1147906j4218797J2092896n214605J1678871
21319A3396669j5639346J5319849j3034567Q288498R298483l0635252P284004
21312e721662J3056417l187156M194882J242701O7822J13036J017848r92093
21304I791795j3415129J3956470k862103Q35187k825806L541362j8364603
21297i342827J2564597J2053814p057829m303220Q711034j5682090O175584
21290C119063Q569253p884386K4861271l2623858J8671456k1498044O095006
21283f90239Q057218j0226131l507814J5300478r560017N541859Q787953p054083
21275F649224p753256J629116J4422908r221743J0249849j1027508J1724094
21268A6672684r994716Q898344o526577j4550626J4618137K614030j6204755
21261d473479R908444O523121j7032147K0704846m61338n200902N63823r649004
21253H83364K802589P82387j325468j2761246O909733O812848N417882J3367018
21245B2889107j4217444r369771K1161485k3758963o210760K1091533M353240
21238A5938427O254356J231578r933763J0765743j0118305K0641862o936876
21231B7843022K5373524P1954390r9584442l0141537J0359809j018091j7880435
21224a3093760J1401190l694642m387369k88337J4701003n738548l394962J106880
21216c388545p74611o849353M127073J087052J0695416q731787M089563J3346639
21208A3601447j2845498J0793741p988585J3148467j2810962n049976K0985994
21201A9834628j0947982q276213l305419K2269616j5140199O609381j864496
21194I179316n039463K919091j193935p664668L544655m686950K4827065k0007865
21186A877246J6207539j6402881M351144o697055J9801086k1919941Q663654
21179E880792p129170J4190124r208782J0247474n704397p630032J3264820
21172A3910829k0340012L3280350j5945602j0643635j688231k36578P047330
21165E384451j7665830J9705510n764548q507168J0870725J112156q489988
21158c354692K0577533r498934L96189J162114j0243010J3430171l854824N700450
21150A4314997k2385660J3139173j3101472J7505172M240806j3048127o737321
21143f072432J5813166L75332j2351789j2229080J5718206m212110K694603
21136b64104j1799165J3264549p503900J7479469n596724j834181j73323r911991
21128f339370J1533372j3483833J1565894l87061n843098j9611362L2025434
21121I459976j896034q222676Q151820n94354k518276j213476j3747397R807378
21113g73039j605306Q944329l035544Q396038j0780085J1091311p680445j1045099
21105f487840K3561755j5730027r13889N576071q943468P737651J943743p423338
21097f79342J7083338K218757n05546k050892p201802l417303n860633J4736719
21089A4323296l59928p621443j43693J7007119j1572354J069230j3183799
21082d81572K0280376j9748243J1998772k8290567J7287953N979688p411811
21075c85404K504162L365913J937520Q416353j5536700L49980J1096245M471548
21067A6219617r527233j9945922K8161716j6796389n735648P360657J4725612
21060A4462410L389531j463023j3549461J8128672j1793469j4824922M061884
21053a588378O107278J4454442K035633j2043531L091457r646291O522683j1058408
21045b125115K2318297j6046332J317817n014291J3343854p266407L524918
21038A0052741k087154Q822298m095260l456606j9425044k081685J9588267
21031G317557n441870l218615P630408R308845q824633j0086408R429543K254888
21023H369715n140399j676100R939372j2672556L251679l67019J2846454j3991589
21015E59557J4704583q98852p294101k8336068K1464573P860376L691911p39832
21007A1012147l105987j891598N088458j944856j0124585l820397N734035J2108236
20999A3055453k597513o149658o389842l714697J3642482q367720R729082M610933
20991A3818520q656177K0340606k1152607R562266K332612j8497543J1108302
20984H855979j322927j2813113P080931q283449J3933171q97598n040236J3547375
20976A5060133Q935511k3201040J4434117k0929519K0865824n281781J5823408
20969B5706653j9354097j668361J3130465k2581198K0277259L462705k6058228
20962g084802j402897J3857117k558333j7355402K3444063k1810248P712277
20955e198225J1454621q646991P648162j1428403K1828980k343611k3500807
20948a0186274J2758620k660886j3087227K1683870M916875n244460p410979
20941G69539N552643l191298O823785p177047p827237J2157616j6159562J3541043
20933D489482r02365K54626j3123693J8827435j0539502J0300786n230560j7536533
20925a3460324J9708643J1813304j5496221j3306897N050352O90581N948210
20918I47648J4700341k0133846M821422j867255o545189J3040447R057719l498361
20910A0522926M532722r727288k898638P418002P076052j4953990J8046647
20903B0016433j5463687n140563l015315n797447J5564318K129838j6837394
20896h543817L2211047j6721875m328976j947478o553566Q445942J478074r296626
20888e257275M656964j2686891L4556188j6789435L642943L574618Q175634
20881A9872746k8754831J1407594j545040M088008J982628o682881J3945294
20874A4313518j748772o468080l681990j959924M189189M824757q447605q837699
20866g816606J3876399J766417R649124q835358q208804j256580k110432J8226988
20858A5291148j7274711n207626O158194M761686L732771m301202N706450O816434
20850A5683144l968471n894005q912372J3042000k5962681J9361695J3261019
20843A6610329j8915344k608828l386222L6339267k3059300M220576q111962
20836A088516P073720j8737748J5887454J386612k2600152J3506692Q52674J780370
20828B38138R312367p73117O4212K031726j356710j8308168J1977941l171113
20820A5276J9049311k5905964J2499276l852796o709926J9704152j7094905
20813b295576L065343J9037101j1709084N435334N778761q926942m16914o525826
20805C442197Q603527m349648P213576n675868k127850J4707140k1853820
20798d0746k72159L760675m395996O788414k308471J8084826j8314384L901012
20790G203171q299914J8758864l1858678J5081367N561912J256232Q401589
20783A6104543j2844068J6002282j7847827l954710J4825462k4169975K0851778
20776H967485N353119o499288p649143J4253484j1120631p860510l07382P518188
20768B655322m990157Q360264N897327K555486J0040356k4909939j655159R921026
20760G874526N346635Q585887p303851q212647J4326345j3880099j2061983
20753e325187M66024J6152370p373675J2382577M953842k5339597J6151486
20746A2067840q224988n773205O468103J1098444j7319531p345039J2001952
20739B973576K495273p846059R655257J272235M715782M158649j5543262O601643
20731H483094R313807j9978388M597395J0143092j4204276K1775221k2233449
20724b103504O901337J41550n596461J040800Q103025K063711j1635080n682892
20716f767514J4409813J2568263j9895015O048118O932821j1060516O272023
20709H507993M891215j577321j6150761K3519963k9922944J9333393k0408735
20702a1807197L7216526j9118563R534198p530066N482021j2139036o466953
20695d829070L964136J11060K0388883j7214828J0873923j0099509l958267
20688g63672o010749J5981808n487753j6796843J6318984M57854Q641133l063536
20680I277226K717825k801182j393163j3718209J8140876o860632k297479k224471
20672H40791L387515M859104J01668j0774305K821317n54527R778042j0989848
20664e30243N354957o249518J8001982k4351109J100888P022330j5374610
20657a5025323L3091213r889669L118770n596480p201114J5730498J796088
20650A6023983j1784449N591582J3302031n0680263L1901364O66739l584021
20643A436966p721590J0906150j075528n321966o421078l74088R026052j318074
20635h63156R520749q091413K0899608j3046778l274168L466659j8696663
20628a0085162J0429238L176743P353498R60896m952663j4175545n426565P549870
20620e169690M459232P764494o759570Q359356k207309p022731j0938895K583346
20612h931767J7500664j9870899J4276307K774237m514821j8808207K6435201
20605H860715k502998N633491l210323j552668n634291q9918J7199975n660273
20597A3043710j7311171J0946967K801804n168904j337905Q22551j0729127
20590f932075R079565P80437o583518J0440068J7026774k0921399J6472319
20583A9362171j2431068P075986j8925575J189419R060613M61800K548335J2309472
20575B0651153p55360k2332137Q843580N160849J0490748p010935j5706963
20568f59065q174742P658120K984417K063568j809488J0932685j235138N751079
20560A7511436k545429q462092m712792k031547p33377m561683K1551296J5485519
20552C1501331k5125333N514790k6903592L2856219j4132908N227465J1557207
20545B0495179o422407J0465043j4789656j2263165N953386J7241614q965807
20538A1714187l663727q907292P354932M716440n168764J5008593k0706295
20531C48074M847707j6242366k963398J8731781j036133n079547J9988410
20524A8594528o175260j7077533k286205J9724374N744955j0742077k1659534
20517a3876752J9721684J938428k182816m444991J1441102k518870j1190428
20510a112643j967529Q69436J6539889j4194821J6385729j5172987K0097788
20503B1444862l3345126j373633K0332994K208663j5404264O551483m011788
20496c596809k00686J3549043l315475j2314751N023075J0472433J2001879
20489B1618709k7775450J1705661J2509196k0671908J4728616L723379J709087
20482A7547290j0718882n313393l620551L496637P629839o402003N990059n991821
20474B617175n922529J5372472j816799p381855k387824L268401Q39818j217322
20466C371537l597578m636819J006284J4323092o60502O79220j936899K00737
20458H749072m359796J6254594k2024616P984101J1421653K546814n527976
20451A5043846j9010756O313563R762391j4150089n588479m090699K3098830
20444A1378607j4405402m322014J3449552n911761J391679J5495845r021545
20437H054961J7824406j6572560O466187j1921315J4885876l193922p185418
20430H358215j8230164L3463684j9773209Q121330O476570k1366652L33952R97671
20422a618603J389399k266603K697819N613770r35503j5750465J2720931J1829240
20414A3679985o25883Q117473j7681338j337533R747988o014433R256025j1887438
20406C254846j9658912Q190243J227614K2121699j6897785n448289J6183710
20399H973126q185225L610820j0102219L868157N817769L753066n296814j019518
20391A419162J1582883j6563863p099556K0283872j7392839K2888255j2433342
20384B684572k404693J0963356m093539Q968483k2565513R764134J2958477
20377A6275277j1591601J0462876j2061121N247242K465126R60432n274968
20370F483263j3018189J0243199O347492j8214307J8335051p051221n182662
20363b057374O994240k040437N718763j5595889K0406490k5394193J3586469
20356A618069L70738R856002J626697p448524P782606m032341j0590361k94209
20348a111323J5070509j1521624O33369N816232r569529R86127N013306O363125
20340A1680192j7937891L75093Q401765m202402j67525J1776535l212571N022821
20332A1736017n79637j8490343J3812540r59777L898088m338656K590886m565879
20324C103239J5554079j7875294j4464513J3125635J4407115q522323Q740472
20317A4068410l576813j2807644L518915J0741958N037497j6729666P480394
20310G733051l902503K493250J8025503k2071938K997114r403310N305922n321788
20302d144699K873315J0662858j6716429J7265530j6710153N240073J456614
20295g2891J9233630j2021873O75001J3749084k5990151l735180L3959609
20288B5797229j4497392j3257948l56457m735229J0582062K174317M553647
20281A0260229k052701L556358j8736131P098072j940435j3890108L2059698
20274A6354982j4026072O934674j7758815Q830820Q197909q780367l709205
20267c956074M363567J4632593j6864541J3516100l50595l310464k0971231
20260a2940645K277510K0121376o080501k449120L575770L442701j6636311
20253h689220K289503k634689J8728075p800486j3171r03537J4971994j9925974
20245c977505L948321q461227K2612216J6318295k8014756J0340487j7157361
20238d391530Q628180J0128748j0666112N534704n639697J147435o075829J6807658
20230A5473557l8850046K1365853l03285k881334L4278344j5564988j8997305
20223e479204K421868O532101J4648223k4256344K0688188j0003400P164174
20216A1715606L09611k4405900J2928077M754620o337822L1315J0775288J2312913
20208B2083708q000107q805719O643796l0659824M3401010k9562463M42149N394159
20200I36709J0782323J242371j0798546J1103502n310667l046783Q229479q329038
20192D809350R592308j0056372j1674383J5664070r764957J0901519r623041
20185a51506M311365o84794P703854j2444551j0514806J9266842M871975K983828
20177A5342207j1666263j5591559P900328R872797r598672K475401O413837
20170E148076M419358l218178n159268L561167K051709J691514K093994J4678960
20162B5267332j4092308m821386l519397P469841q703778N199738j6630815
20155i830773J3638529m186366Q096523K94568j0494651M857540K381008L878779
20147H635157j3568038L064473M328168J943977R130022J24518q266169K286673
20139G678781n131396k1930815L0222887j5458852Q095935j546086K623582
20132D554036Q756749j6967426O510887m297677R175352r10695j4658180K0938840
20124A3101886o984364K981164l937339j3660629L022982k33216J1412157
20117E702641j8630360K9242976k4758310K530713J8853541o14281q713220
20110C613700L596300j274091p600797J2147187r221891J3869887j1198262
20103C932033J9898375l4293230K3086354L230895j6198958J8049703M15728
20096A8120900k3266608J2718034Q447815k4102191M869665J5912906k2148016
20089i447495J9128473j335120j1250852L902884n974469L265049K4139709
20082B2428179j2912390j0049714K3979115k3049318j927829O03712R741206
20075H812961N452834M97183j3394837P710635N288404J496326j8093882J4629482
20067A2399106n245349o286869N968201N126263j0888843P328064j872747k481858
20059D045968r254079K3604400j5958608J4351539j3000125p918327p921456
20052a2050688L4071993j3144458P441932r089143q160404N582696l802862
20045H49066p612334J4932671q453616J0092115j3672890P745129j7421635
20038a3541494K0482380k039926o401396J1475527j111625L2352n285545r665237
20030f054964m110404K7751064k9418183R013751P974035j0517114L051888
20023b309927J722464Q348191j1109202L164913J169995J1406826j6393153
20016c999893L098808m834903J7052997l784566j5571638O530506j5471533
20009a6980222J3058592J827670J7350615j3436971N900927j0749785L789741
20002G60567J5436119j7806843J6794163j3219566O742336L35404j72863J9955470
19994B8824787l6303920J0750192L198693J5470694l2632089J06563J2534282
19987A949202J0030155R11924p975433j2254468J7113383K175049j2070524
19980a20712M935841j2426797J8450646j8199383Q485421j965570j051221J2732921
19972A0841146Q411939j9420550j1300836J1717166J2609425r678644j632806
19965A546840l219616K0513078r289090o91279j9468116K4032869p339824Q475907
19957A4560769j7278640j248184K4031838j6037705R344445p024835K066313
19950H414001p05619j5859857J6185984L801703r886066l113138J2858172
19943A1695180n658716P726428j9734391N968963n222913L47034N775786M290513
19935E187884R416740q310718O141736j6506379J0993364j7399850P642942
19928b834281J6193653n13790r395286N092406J2122071j9431513N916095j274768
19920E874587N895694M035849k25324k2846670J0472841l932230L88090j3242623
19912a3579786J6541511P401787j4915911Q784038p75107J1350395j3164257
19905A642670R888472k1903647J6190180m256087r196502M515996K0883116
19898A7764198j5821604J0288760j8650485J6761161o102489M730n625824K5855252
19890B4473699J47282k2612221J1255800l338300q501572J4067681j4775572
19883G16797L571438K981579k289400l174908m889311k075141K7150803j4761895
19875G229962r510162o05472O079319r402772J4453093m970247P474338j7142139
19867f394080R535581j0956013K5600249k7713528J0321426J2697862p057256
19860F034241k752009j2495022J4322521J427336j0644380L917984O805442
19853F616113R360411l2639719K9028400q672182P994526j0869291O512738
19846G330996R046384m860785n925852K941660J2407825j5224678j0097907
19839d382357P139709o085878K0936901k4667847M238305J1407220L834682
19832A2420735n349467q624683R019432r492363J5848564n283354k201238J082028
19824G419654k080000j550219K739818j2574095Q695514n194421N403282o629025
19816c769492J9156279q688451r722680O330639M480658m89607k571805J1609949
19808A6335490j3410034N970311N23676k431844m167889P904385n448666m521492
19800G53937J6569640p425492j1567043M157789J0961762p648310p01365Q071793
19792A3172711m510854l449534o183800o771316j32660J0625761r61690J8044068
19784A9832686j0612400j5819104Q260149J8719267j5209758j0641161R967012
19777D496691P293815O296604k4647808K962125Q41117R148945J3624396k2997084
19769b981199Q446075o479528l642181J2083276j7549397K0537310o181535
19762D232821N445897j3128674K6520593r398242j7719855N392189L031450
19755D376179O023124M67596r516163N011227n40155J0691986j6944221R669710
19747I239283J1458619k5665325J571619P786937J3935703n579577j1408834
19740A338425R302302n058289L545149l760929P989937q230307n37575K655175
19732G243888Q141290j3841068K4686064j9559681j3650877O314166J1013881
19725A0347663J4378602j5869704J483843p999555J022021q147546P639096
19718B854420k917007J266889J0884646m32060j891271Q685426l1966808J1964187
19710a551578R591115Q913084k672975N735762k5018110p23080m67048P133546
19702I40716J3699662j1197096M796935j1851391R253646k828154p410086K5216465
19694B0620697k5380795J6953812k758406j1299484Q75541J0605347O912856
19687A6529568m2638212L6821995J2637580k0398897M485394J4376559j7511141
19680D302846j8396610J8422232O528661l35665q558776J5444026j1480306
19673E926408k720843R62742l277673l970431N110569K656148o782150Q58491
19665a236739r894319M000111j3073116K7028344O753703j3082954k199456
19658a704426p636966j9760652N4451292j9447959R717924j9293292K217419
19651a456660J175776J0965576j1349563J4883476j4883376J7248234j3229152
19644C354311j231250J4344354K951053k1485944J9513997p668437r238648
19637E39436J1601913j1249966O601976J1133316q055639o713361Q170456m575553
19629G452578J062831m870177m04844o050749J3510168L975427j647198j8550720
19621e522684p951699K1454512j1305277J947251M963843j0167863J1827705
19614E245788R312168J301038j8472773p85371J356588Q394504J6658119q384008
19606A4626053k831337m937989J2523414k1138702J0028627k863433j1152156
19599e745523K6619100p685722N393796j7258642K0833168j4718304n899970
19592A537903j194334L760079J2960654J906345o698121Q363244j7453207
19585C182563q862288q99920Q667613N748291n531977k480567J4085264l5703746
19577b1794767J9758741k97870R875294m060878m816816J4710099l28944p65478
19569A2279381j5447247N72099M446325P145708L018326k384033o314593J3296713
19561A6612679q931106J0266534j1578996o346892J2706329j1366227r250650
19554g888329O209955L619647r30768j206109K0618250J3432296k5648260
19547H206682p424638l944018J8427213j2279229L184015j4314923Q119067
19540b5831J4248072R239135j7172821L092954j53831J0084679j1560621M058646
19532A1810382j0332112K341839m596791J836615L836383L1311O308073m363253
19524F872447o028245L34349p139824L0119429r777185j7648435J3498263
19517A0230799j265660l369320O554030j3447696J3267473j5999467k078689
19510f108530J1750020J0916638j3937814l810957J0099179j1820014J1194559
19503H283081N93884L944472P73065P535653l3345722K3462515k11486P095550
19495A8131012j7844763j290260J484713L225492l049481J0952478m569456
19488G039735J2080717j5355738N782572Q340069O330336j8222612j214980
19481D780099j0253760J7896669j7056498j929369L592755L519408K4061578
19474B4610882q530769j8986087k913227K5880267k6107887J3759334K0124077
19467B7836590j1712833j4430352J6087315j0868380J2180161j6334747J5024664
19460A7782418j1841349l100804J4143280k4807845J2416104j232396j9998998
19453a6639590J5648667q234562K8032362j7524202J8096604l5339319K7515864
19446A1555824P067715n163370o319102J6774100j8211766j5391845J9869438
19439A0180994k095477L254830q55006P88607j858936k2805352K3491904J034781
19431A1136345j2596536J8688913L54694J0044459o776781r222736o726678
19424D901680M765754K3708032p222952p180758L5239243L8573732O8400777
19417A61185508j38441483k4918006J8616633j8554690J568340K0673408k6203045
19410f073335K4157027j1757063P400692j154732j1161667J6705319j2425725
19403E690516m782998R924136L4953J82549j0283095q200990K2185014o171386
19395H578699k807954j0170295R746910r26593o25856O690160j0487443K0128742
19387B0126370j8073593j309119K0143781k6769733J115850j2816879K2903793
19380E320470k2811162K8699870M079608j0777876J230095P982298k3564422
19373i841119K6985771j0638167O697638l229608N707730m564268j9440674
19366h322697K5455711r073480q7131j929144K240310k3925874M271402J8549734
19358G178831J836019o652685J141357K2996422j8877023j4385476R359273
19351B596718J1408887j0852122r780007R634252P58679K273358j3001673
19344f961908R548482L324443O89927O986371m273787k567832r764101J7607420
19336A4589015j5626614P982307P612310j2085245j1481321P490715P993262
19329F474429j4933470P32383L017541L765674Q374912q870856J808407m312675
19321c943655P659292N124683m683185R456075k260469l757047j2275178J3432127
19313H752643m072454j2935760Q637380j7535089K7726069m322306q303890
19306b053407P54977J1282702j745692Q762423j8953917N969884l886409J1168280
19298A1298841j1572660O603097N596883j1472726j110565M497583l696290
19291A44163J1594503j2897863J4444815j6967089J2878449n82287j6206158
19284g591467K4599067k2795026J4996375M472260j7136998J9141096r574627
19277F110680j1048542m684389J2050740M453470P900195k4494917J4388838
19270D676075O906206q91689m720929m942656J3678262j2582122m711626j0835988
19262a3424467K6701869N96640n164869J3065239k6355205K8472300j8168170
19255E723337j92465k83580j4353831K384947J1953697l127664r57412o413001
19247e265972J7290735q507852j855263J033281K701490n287592K0260620
19240B0369447K912086j2495958j0987385L134851Q585211n493147j88772O279733
19232A2116066r514625L756940N485560j0270495J112381J6832600q500539
19225A1017888O306754j7230979o597152k182744J5625118j1986498J3656205
19218H608592j8530210K9455838q376470k576797k0091543K2780550K618370
19211A3888330k127565K266517j2173817Q042155k7181122K9296938j3394143
19204a382707J5287106j889239K487058r859535N445409o25845q842549J326151
19196A945849j121162J5592844j6492790O007971M044402r587061o717412J7056041
19188A0728682J974392N565937j1706324M492179n061586j8550304J5561739
19181C004715o820915m99089J6353031j6281475J2489076K52032j825590j2982780
19173f310995K0044873j8518329J1585896k297545R567197p764158l822605
19166B484334J827562o530723M176437J5069537q56983N985314j6131934j8566963
19158a2543419K366383J5502047O016512n587280P3672J0120953n161575Q839319
19150A9626612j4811314j161322k0760878j763961J5936476k475925J2105655
19143F695343q553094L684904J7072088r946216n477490j458060N270261p231797
19135E5939J716382O916844j0047793J368766J0534941r605133P001829l600082
19127D341693M068960P927784k0658702n784643Q739071J3847518p492574J2213972
19119A7203079k6664902K1609770K2662886m1678170J7148017J4571115k1306752
19112C545043j0693847J5316395j767619o001696N69085J736259J2308136
19105A5011756j8592467J9046976j0616737M524111k1496924J5794438N290336
19098H961489j4215914J9530150J497775p044894N395413j3236725J5115127
19091A6002421k6774557J7340572j24279N773737k035524n755362o085528J8413430
19083A6754910k1085002K3085298j529654j9601264K3461518j496674j2827600
19076F761532K692284L270570K75796k1400753J1854454K344917J2198263
19069A7997063j2295734N741556q491134K138708J2012485q836340J086076
19062I352680j8695377m179710J4674197P449673Q570882k1730968m196590
19055h755213J3020658K565194j910835k185054J8658103k296276k5981979
19048f885402K4442683j7107334O415155Q08353q001613L871369J035173J4812669
19040A9391053n749681k3013550J3291741l056716M517271m607823J320930
19033B093225L065424j884698K870888R132494q53334j9252410J4221497K922229
19025A2315315n386562p545039j0584752N847563J2465097O53497j3551084
19018e785965J6948798o001025J2044794j5558522n853891J6224325j0435585
19011A582929m798803O569390n403944L344182J3989630j2549233K052105l919021
19003H67235J6595873l121493m502254j3858147L567738p846605J9251749
18996A0954096j2946626R344815j0412029J4842171K429603j5232135N276841
18989D256736K3142332k3009442M661747m899665j898669l239346P531752q33458
18981E711987k628994P015422j0594046J5497480j6760980J3863375j4698925
18974b594681o812749J1181878k061981j265189k552744R328686R53227r100073
18966b923626M613757n596734N081129l2273137L8187963k4953124Q624972
18959i238800M4585815l4619315J3663262n595617n411175j0393620O545322
18952d64128L777321M222760o711425O90460O019125R946368k3905239K9945377
18944B3520619j8678870n699917Q973720j2824294K9062041k430605j0416380
18937A1506314j0896140J595811J9157136j8596653k404514J0793263j1277453
18930a22236J1074625K363994J02001m381820k749923r131879N268992L845532
18922F269286N254817m765770l888347J0368263j1126139R626406m923034o451806
18914C63676J2185201j927434J2042185j9682401M581625m451242k402881N510405
18906F219134j853937r587071J0128753j961394l059617Q2232N377426M640569
18898I986095K696073N65986j2300975J4023666n222841o586541l02920Q329820
18890A1188363L187569j3186041J0315715l79836j037236k376388k259736n42850
18882D909560N333602j2920622R541873o666377R438396j6791632J5842005
18875H686805j6353556J4013280O088099j508536J0983245k0829201j5685465
18868a4605329K0246351O273730r30713j5291687k452402K768914Q127573Q900446
18860A3036883n828440R756999j9066554K791004j1815833K2754080p118561
18853D509578N936361o918266k932054n55036O307234J0419008j0590904M8659
18845F224580m732920p999555J7162980O126245j8492886J081881j24633J3409273
18837A2654965L109330q737503p267771J0786273N059643j8352096J6073223
18830A3326064j5064206r722880K5579673j4795309P903012K998885m595960
18823E629279J145512l471448j3157771J3906054J0225192j9173914R588513
18816D691417L067836k5147253L8307952j9488097J4123362q540743k592759
18809D421715l674716O767213q935841o195586K554601J6360866N187034j8991221
18801b505935K0063222k1613982N093242K982937R38434K610240j2228906
18794d660748L633627j080980K2039804p932052p713262J6208741j1706961
18787H788169j428571k657033o35432J4727336r906455j024771J962024j6807975
18779f982708n598613L3963732j7378596l515251M429818j0861748P743388
18772A800022m176937J0206118O17928o052922L121116l031827J8780417n198024
18764A6065891j1526132R284072k8507628K3924952m16175L575894p874477
18757D526397P47720l12040q73368j9433320J5127250O063601n278666j099097
18749e31523P142771j1431272K0329436n770527Q953901k8625088K1340204
18742A1407902j301493j170157P597808j4064540J4025147p916929m273796
18735D303942n288400M352312n395104J7360521q150604K41690j4070004J1538917
18727D893270N168735M893410k1938893p878049K0821319m894466r258349J6124549
18719G931526Q788682j0638629Q474621j2180133M715816k995986p078765J0944779
18711G961911o329064q547248O411892j735317l523482J50131K5365745j6454314
18703C300254R084333P595179l0772374J7163276j757760o165768J5228449
18696A3675589n626407q353143o129523R223025R645835n72648j3378491j2654242
18688a4170005J8148847J806117J5869794k5802601J4711514J5861702j6969039
18681I456329P106478j9749801K3000305J082339k1289968n503520K0328790
18674A4430952k1365173J5012592M313615l841192j5088128L730298J3691016
18667A0883980l588776K45319N55261p635203K922105j2899772K8257960o702393
18659A2038481j4503774j158282J1007887R97653l771261Q086562j2978378
18652b81112K2169299j9993454Q02380j3585313P113132N652824P781191r115679
18644E43268J9079448k2702784o999590Q143081J1098323Q478195j0957805
18637F682136L5850P143542k664369M521837o990008K176474k196217K548472
18629A1257717J2687862j7709837N18661J329345k376431K131080N17569r064004
18621g08038K343862L893487J138682j6248021K1370184j216527j4728239
18614d154610L843600j5103935K3805481K794015l471348Q079597q072526O810340
18606A4530614j6044441J0462357l814618o499065J2252260J534647l08963N86915
18598A2699706k5258721J7914609o390302l158757J1172592J274279j2460994
18591d207588l805063l843950J5476743L011976J3618257j2932106j881577
18584E436692j955259q359427P014239p319496J2085194O813585m846707j275109
18576G593712k4718519K7128612k701061q731055P414863j3998011J3218701
18569E207242j0961899K5271748N463394p844069M555123j4838886j0239646
18562c386993K497502P850241P403185j1691706M957347J0774843j5766856
18555B637563M888550n163412L335609L531567R307374k0571903J2923374
18548A0888722m027732m062802R714571k1279019L179246J8074609k521502
18541I966093J815840o252905j975731n544117q520936J2747048n920831j2592103
18533a6277642K2912546J0420091j9164451j4286667K1103160o136840J0396517
18526H966714j7527001L141200J9190058j693378j0233054k228163J278215
18519H94591J0703721j1147071R479586j1396017K0837368j2422528j0142467
18512c192817J2049468K721245k19410j3002291r54484m882791K3872240j0823502
18504E567658K793211K487785j9867345O901919J8060012j1522765J159526
18497E580001N389477q023421n071000R302221k621723M650922J323949o08787
18489I921639Q305080k4616943J4514J452726M329830J0041717r274710L888558
18481D062411o704403P691050j445646m590880J7862095o622791n95992q981094
18473F74750J1037087j5526746J6598104j1138405Q571718J365618j9893422
18466h311296J0059184j058854l692421o764043J7871874m786288J1488535
18459A4806691p352167m312340J1401683J723379k9086825K9958651k013924
18452A5125148r014522l617095m238535J0384228j2637383J0172152l886458
18445B287535O402196q926773j597718K1609283q570580j2566295j1823159
18438a3185511L453824J1669286J0930892M021461n498581Q402813r155937
18431A0638247j2629160N702619R75829m985216J6194670l898643M667128q659499
18423H005975j3011113J5348511j0778006N59614J3627930n397997J154227
18416I509141j202579j1861300Q731545j1270494M845772r393116K388425K1572231
18408A3319625j81068N162564j7749314P272038l654676p621123J3525794
18401A0073840j3937632J0129273m171890j17209J3283324r041092P861227
18394A4079841r622014O705886K57344K35518k2076573J6220548J591899m368800
18386C023649n873803p98313M961874J846574L187632J0276397j9238976J3094250
18378A0479284m057461n183801o642820K823811N907553m970196J4207807
18371A2564177M214127o142518j6362400n277821J0283708J2036727O943657
18364A8259657k3947327J5783760l253871l460776r662158j414827J3714978
18357F019436n051642J4167883p839278j0219283Q497630J421689o822538J414775
18349A588672j3398224J4269065J8085800j3444340M05953K868181n789487
18342D585620N73013M404848j1064810R066607O305523k258963o035839J071284
18334F647283J1091669j4919428O864994K511237K496905l087331p471650J2175783
18326A6309462j6912474j712916M312927p758387J2373663k616543R97884o42941
18318D350675J810787o637142k226673J3205762k014211j077492k4316474
18311a6904768L1006380O041734j0227720o762367R410318J3994646l3934575
18304g376352J7053771N682086j7770772J2315329k942484l984147k0204176
18297a7226745K3429988q850301P895887p660396J5696986j2326240J9297251
18290B0256430j3790096n400832J6117663j9126517J4829405r305887J3781025
18283A7361191N61710l841695l556335j1255225o835290J1140915K1814974
18276B5390245m208109j5491878K288912k706648r562573O318424L971956K0149210
18268B6149539k1718330m166686Q834207M437515q705162J2556224j0744923
18261F642384o430974J6847299j7074702P174841K2155740k4286958L389907
18254H417537k922648l739601q136877n36415J4637036L271470Q260614r758271
18246I492845K741558j2333552J9098182k2512645R729252j3693110P889438
18239D11968o345611O460518o107572K1969350j3423729K897992J796596p365709
18231B93803m26818O562094j31384k468821J1013820j2043877Q750860j9354512
18223g804835K0214269L811469r28914l785096m62075n037636r974051M493256
18215E26387M564088j2246853J7767404j0941744J5105454m538337o184695
18208D051704n284700L871338m487329J2386158J8153047k2713467j3592485
18201g615734j855492K4821353k8282598J6169191j1581306J5914580l975727
18194C594267L108053K291643m756755J3604550l0316198K6778652j2401386
18187A902826M06852K680850M014341j3652490K4263939k8142767K1282056
18180A2755607Q20600k3661268J0024252K869676N82694r032862K4369680
18173A8728379j640648K213099k5607748k152354P205994K3702528j5614484
18166F834766j3814829k931044l86973L0806245j1348194r796222L071974j5329312
18158a2893589J2848899l976506J8889025r377468q822723P033923N574112
18151I275673P888650j5251623O044289k30638q01358Q473201l287101j1457336
18143F53757J2088961m976701K0480647k1935611K0273944l6301978J7860115
18136H143134j5643258R323655J9056731k4127180J2197397k0048326R642040
18129a455807N653842j5472251N845136J061572J7102716j0262127K0803195
18122B3276276k5500334K708536k282339P933749L489092L679983l860578n923737
18114C520648K52439J1768620j0960183j1808380m400207K6616664j2452128
18107B537473j2146724J6917748j2135634K057075Q707971J4541847k0951728
18100d71972r042741K7164219j3105138r571049O983536N514369O6703m804906
18092B733021R976966m260014j2159351J1652806j2435024O270833o481131
18085d701894R548618J6479262k4775744J2909013j6126628P436358J0342264
18078A1111249m785114j4142979M262265O382566m201919M606605K5586644
18071B8819317k9588188P555188J9024296l0364264J7988147j6119023k653815
18064e338342j39262J5113544O241209k2079981K702820J2346403j3028124
18057d181733J3399138K217283N603932j0963703J1119538j5335584o700307
18050d841436J1836188O090231j3174966J0221015r955450j742315L614953
18043B048220N54717J5741751k5031995J9870261k248919q935565M880054j9016647
18035a2138123K4724163O929853j6383783Q19558m44988O254916j0375803
18028f14207p133626J5180803j417193r188615P112875N432954q433409R127090
18020A0066672j3791035N362824J6217280k3544924O489864n363696J3932314
18013I369299q07315J2302019k5109469L259577O66983P02288R925909m515743
18005E793548o632725O016639R62634p328504J797138J1740566M991187j4618673
17997B721810r828352J6671193O734392l3236424L3518379n014210o033897
17990E532891N038195K05605j3697329N633086M760164k02227k396421j1316085
17982f442121Q809112J4588631r382020j1939160J1853156l762531o094307
17975b369240J4478657Q554718j0047470j2666566K0407077r806411k1258433
17968a2707668K6789762j1251592p08263o034576J0562145J6488669j4745533
17961H392944K018681j1039177P114447N966469j1655160M472788j8253228
17954a2982236K4772426L218393j3640196n692508N879059K03867j5195512
17947a3436707K4749856n80145M252770n494641M99174r197564M662190P541781
17939A2996714l1373701J7863518J2721225j4885569j637429R087210J684641
17932F456609j5546371N904109Q707989p73342k519921J8463609j3538446
17925G154236P00012k437516j1499493J8476979r033366j0422536P400659l252349
17917b913374L462721J5279883k1831757J7115223M36322J517098n383832j6541811
17909h859527P212374j649299J7242776o414279L194467o515658l448952M747806
17901E509708k0347947K1501866l3177m716091J0165263p874305L438990q553483
17893i09176Q682909L335239n24384N058296j0404583j216361q303128K7951101
17885B3669913k1340922R084877n74743P737386q515112N75817j2815947L352040
17877A173309p557088O786298L328187k950150J456850J1918461j4587136
17870d31269L89684K8402294k8264883J147204M926269P158358J7827179k6022513
17862E132323L264350j1725741M213004p017843J0292907n903839M701969J1696352
17854A4653482j4842805J0303492P55773k9775753J9736393L491148J9101512
17847B3423242k2167426r01967o759405K1535080j3574737o69023O385088P456498
17839A4727350N685373j3209710R973317L42970r953512L923028k490308j2404441
17831c405933J3181460l467940m573017P805644n949878o181256M808169o28089
17823A589160p80478N462353N66558n437648J5539891m042307j1903633j1053962
17815a0060066Q449610j0186149K2825353r36462j7994770J3932879P262598
17808A3292993j2873794K332961L477862Q41739k235726R96638N590957j9987182
17800h563552K3659282m457499j7613188J1947715O206396q595214M483927
17793G067867K59297L642836k198557o010001O247763j1607240L462341j23085
17785G41221J37268M398748n492185Q193834K262256p863286J2593622j4267086
17777G04392R99062k892779J4675987Q88749j9783649L341790K3766446k5421012
17769c721014J8585094k2410491J9459492o080130O190370q954316J5093576
17762A8162581j6578149M629223q363114K0552703m868168J956898j2831115
17755B660859m733929j1083506L6224517j7981641l665069n533853J4332782
17748A0220160k041504R957465j1417867J1512866j3359420o159370P034565
17741E746895m116045N41579j2262384J9106808L706437l690385l285881r108328
17733c361304J6164482j1265627q81690n53286J932191N467551j0534768J5693915
17725A2661464j0226281m382280J1567045r755087R396791p660013K663155
17718D264794Q633099M830433k8911836K5004115j4379269J4692728k6084440
17711a1950376J8977906m300444K9035489l2621773Q963984j1999386l29532
17704d224132J2558737j830408k505024J6147816j8412066J1604806o565930
17697F773799j431536o983696J4464133L465989k7520235J0059371J0331070
17690I158895m610445j5353687J8027714J4422190j5696146L750380r367481
17683C31420M27892J3128535k374015j0456379N543275J5095846j0484389
17676A1212185q225958M221002o732130J0994903p627216o817782J4916060
17669A1941064l1561917K5295359N643714J295765k814005r274336P923919
17662H449563K193131j0403522K282630j313586L510638Q254881Q6514j123493
17654A1936756j9031336K8327261k5300740n091160L8318960k0443875J680715
17647A0396581j4416143k038585K2517650k1879318K913385r223602l699618
17640a5429650j224935J7333895J3689521q053795K2518647p497840p081765
17633A4254078o55946q075302R689967j9724813J8849541l315636k0996134
17626i974245K0632139M298790n853762j171955l311032R793074j9320970
17619d907961K7936300o063550k742074j4425148J5711763k1645032Q860457
17612B724755o187410K6366379r067167n613409Q522919j7552654J4543760
17605A3737173Q859670j8460954q024938K0844802n743523L059074j4370654
17598i9350J57024K0109458j9353350K58845J3151061q066444P373630j0221014
17590C309860Q565925J1235606k0601194q153610M985857J5453285j8630383
17583c834654N070695J7515233r063733p593988J3607915o655674j3718011
17576d672217Q682867l942516K947534n13281J0289195j0061983O350648o950119
17568B130128l890537Q924274R3542K669997m503107O248563p433384R630053
17560A3869529M693612j1407829O031244r889887Q18319J2408851J138369k4723309
17552g061101K6867870k0546913J1051656j4989606l552848J5097819L329258
17545A0196135J1749520k0992529n476185M429129o113520J1449460j6759596
17538a1517586K007106Q575024n848214J1500483K341108R87097Q81968k0886650
17530a1959664J8485791M178836k909099j037262r0358L967101J3298164k1207277
17522B726232P597568j1582329L831818K294538j0711284Q556685R66331q326004
17514d646445J516902j214516Q394201Q259163j5806377J4055267K456392l0145110
17506a7130523K5340842j3886413K0143645j8656511j17787M156738J6281277
17499A6131268K154076j5151990P144033Q61643j654544p353873j0487489
17492h356876K684871K0000161m040812Q460949k0860756J6971976o809276
17485H050237L175259n04199p554180J482082r587182K3305831r593776j356473
17477G417599m785085J4862756j0411307J9970740j244118j0410014j818299
17470A3582272L488336J411570l699363J2268656k3827617R244435M349158
17463A6817447p953768k605120j4020076J8687690l82470j2354232K351505
17456E40976J8708625j1037181M221197j2854902M823372m380282J6665086
17449A6686891o39572j8735135q25905K3880949q942970N127901r593777o918736
17441C9646J767052M980762P356221N022457q297894m392734l269849k403801
17433H01860l410377J2388410J1725317l685228M133683p935876k7464115
17426a3446326K5733862M238510J1108694J2176599L247694N011810K69149L5170981
17418H3510973J219720k4071569n839647m8532160p260094M495850K1841002
17411B5364075j4161845l4019653L1567816k2274058K2040058p471152J1943261
17404A2988502j5742880J1082287O482116r962561J3329841j2412265O369156
17397A2134196r477347K0778665l3211831J8991866p1455p256443p017216R410508
17389D280943k420100N320739l145939N617229l537818j663427L673908j946219
17381F179316N838236j9421567R443202J3051357j8208508J931073N353533
17374D166642k081202K458771N61635J0466757j3892494j50725q253491J4862501
17366H138394j983483K428012q580900O008985k903869Q614872q635415o933031
17358c846435K476158J0040271O840654N985473j1859367j203303j907853r130046
17350b604448k979155J4656547k766791n38454r081105J6438200j4070068
17343i45274J7399681j5829040L979719J0899754o191834k909832Q142762j3554630
17335I91306N112305m883546n636689K1738764j0240814j4377209J6831409
17328I535526L724416j9333508J5415822j0417341L536496N926406P665471
17321A6053288j4352632Q682018k2810738J8815289J3680532j5609150J186889
17314E645496R367419m887315R93916P037916k3034328J4645169N242201k3694157
17306h683683N284287j486629J6543335l523697q213581P456778K239312l565595
17298F050527J2239545k306257j2045249R185458l702263n015706l434440k570745
17290a599130J6123187k1396283J5735602j5147168J0915313J1295613j0056000
17283E871134M783374k2688197J6658310O46957k138449p097923J5058813
17276A1094019o384676r109024J1375923J914938n427145O705330j6248524
17269f079159J3272461o744858L875900J99565J1816059J131470k2997008
17262e525570J1357826l104851o468489J6705864l638125m477275n444453J9497170
17254A8902097k493883j4344977P927414k274424J1670113j5518715J4726021
17247A8593646j4500585j5578393K9817367k1382670o93053J3909263j9947643
17240i782068L120464K2679909L296445k9908438K4344899j9282238R16929j136942
17232e751040K1536930j2492536K5545856j4675664P452540k9457041J2214814
17225D373859l146519K690825r888097N735645o248747L592594J3788997j0319670
17217E78887j17239j1801249K8768201q675764j6336162J2425704P015215J046830
17209A2904423j8406265J4502242n565461l997368J5243902r252007j947367
17202C482099M019621m087825L586067l412584j1010547J4472874j0305809
17195c256104K0709729Q81707j1413878P311789n70282j6524208j207176R804355
17187E735932P171557j0176713K1184690k0090826P021639k719518k679317
17180E447444J435474l716285R1801J0093275J381231o951053J936821k0521253
17172a0802545J5021895J8712455j2003180L251061K488614k6044082J5099061
17165E723279Q098645o356545j0796139P058013n886238K0298361j9969149
17158a829773J7780388n226530n419937k1469635K8519997r245665q437007
17151e328162J6136757M67935j3386415J3917708m869612J2804297k9915644
17144a0173136L0900514k4519530K4524870j8105437K023723J0162457n316818
17137I496643r601973L685313m313852m915055K3519604Q373892j8477118
17130G767454J3207655J4267431j1136915M0651919O0702922r2483413k3065468
17123I911585M90645p515150L263027K163577n292982K465979l05456m330370
17115H50855Q604292k739805O536855j3926835l695265K1041473L213335j9096096
17107G88809L17480j4958436L1347429j7912015K057447k070650J2029548
17100A1599612j7495198J9923056j8046477J0279365j800853o181476Q329592
17093F607621k810118J2800514R017453k1991193P729732L724833q527945o680884
17085a29987J8756463k3389150j665938K796164Q94621O958232Q687689l984307
17077H923787K3534469m6772187J0208183J4611858r435109R188787k5597872
17070a5338084K1366851k244324K064052J657219p09522K089559q324146M798734
17062E360339j2810788o068609J6480031Q37052J5964795j9275322q228254
17055g740756J8200624O88785K887636j727135l347439j6634808r55810J5827300
17047G198397J2109961j5493107L215069j0584367N570298k302617O379007
17040F092641J5401799j2098495k0348445J0580928j8436540K9449937j167308
17033I474517Q32521o631276k2624006J3608752P063940j0901841K5602846
17026A6425453L827963l0332432J7917153q91746j6322513J3677322q535603
17019d234403O166458p74982K153833J3167835k8837491J8524560O241766j6431751
17011d024175J2539388r773261K445499M287718N334065N393378j0618294
17004E584318o894920P591786K008757Q356577j1883631L489039j5268601
16997g016675J6327365n93790q558550K0240530j7461811R007051N138597j796786
16989A5285931p581799j7335763J4422523J0180931K582107r861112J504320
16982I197138J1862984j0860235o140908k908771J1719849k3895376K1865858
16975A0840539j150354K764410M127277q243423K590330j0232207m23826J2651117
16967A2923863j468168j495525k2842404K1342131p591048m029442J0753446
16960G592853L579287K252723j0110063j006304J0297064L038296j5444805
16953A99051M661445J0727870J718412k3581124Q229459n870127R992554m180541
16945A896999K535049p36903K654920J0404115j8210484J0607864n584638j0426993
16937f860071J6326048K835691j3075852O023347N523979K162688j435922m6312
16929A1453596j5035736J0440124Q168358j7885971P404175L597522J3661540
16922B1803608n368439N951085k3895215J2202645q423668K2650611j5189269
16915I731358q55672J5846503k0275549j3436674M682865J3906084o225415
16908C373500p723329k701398J7889030M535434j5535328J5818739j6156588
16901d99940R572363j2417505J6330443j9906307L151122J3029002k066292
16894G192886K918024L931327j71162m688056O400837j5722485J5092279o600151
16886H353499j2832610J1736880O116112k7208544L36900L0755798k1208052
16879c950017O966243M747812j1972419J5403976n675018l07058J5941085
16872B1154604k6482314O980036K5252700p592280m47546n148712j5062028
16865a345540K8913846k1245624j3538762P066130J9219793m768981j918113
16858A2382749j3169640L61474J0572574K650233Q007426j7735533J3039381
16851A6108664J2708223j3589752o47745m160551K4193853R561748o622808
16844C7551632P786179J4443858P200836K4554732j0625771l3813025j8984574
16837B8113867r9360l4968734J4757963O056326j8783728K1171897r631693
16830F616538m05583l605444J9003198k8895481J4730826P219645n395878M699586
16822A3967407n472847R108679j0535504J1788640Q326429k4035625J4188665
16815A7335844J2096070k5876659J0589697o333138J5611252o513430q9473M761948
16807B1582111o124027j3512408J0134172j1003030M896359M302616m959747
16800E316046K33743o184661r598167J5416481m221667k9801j96981Q793385
16792I528378k044691k352112l568783O419375K8044M247850n656040Q183851
16784A4785872L73353o144189j7631966J7804376p747494J397108q17491R976398
16776A1995967j511945j1182844K2260236l969459m172184p303042O347091
16769A2463820m68717j478465p11420l802235q406092J4571141J99759p950063
16761D417728K4342326m472953j4933455M953787P219425K02773L9314167
16754F1043798R7992268j41864644Q048342j1355700k601263k0268871P419683
16747a586387o322903J4106212p579742Q763961K315164K460991n880669k038100
16739D238527r942222K607897l629054M448345K132845J4786743R6041j136907
16731A3602215j9571839R391425J2475256j6541061r276679J0619626J280573
16724A979516r527775R034773j789393m42117q185875J8948762l378582l79937
16716F259372K4058751m3382210K1435718O736229j5112344N084446k764503
16709B315459P312735k6412254P336433R156533j899765K2283284l311521m699628
16701A2081276m492163K0679171k0936219j1268937Q929890k17010j3061421
16694h285413Q117316K552347J1707983k5961205J5564463P966736K832929
16687A4495156j0524412O013956k109393J5490103p876706K583814j0893219
16680G179299J6160470k2280429K0159793Q157833j471115n226016J4247868
16673C6927703M1987899P5540615j10710010l1718687n873343k0916510L1753092
16666A6990759j558680j1861393p849274J1278189N557411j3065299J5468111
16659A4959824j0411336k433317j315795P110947l905647p085847L156642K401988
16651B477459J2003945K673351o177661q690116M676373M921444j2031504
16644a46709L235365J021141l1938812K2849415J8170775q887847N852581O443229
16636A6599138j795295j5167759l333959J11415K1307034j2736562m60248p247516
16628b723752M119783o862066j2578106L7106973j3640411J571384n299025
16621A694780j7880079J3772438K034569O291421l037396R503361j3510157
16614a131063J3884235l247005k1170562N189300J4937630j0354247j4264661
16607a6156373P982915O247893r502751K0145851J0441467j3606465l860191
16600A692346O102407n377798K161378K826291j5197462K2341979q827230K941930
16592H663841O482816j4080330Q784829j7206905J2801550O135689J1865823
16585B3447313j2456682j4700877J2035163r945725m82519R059250k910287
16578D045636J2133913r198135R745000o408765K380249p712359J5662743
16571B0648282j4929078L469068k036818R599532j533583j3946984l842355
16564b571936J8765408j1157575j281589O132611n217810J2110141r61147l2205392
16556a6387289J7347180J5653139q637389r300515L228085J1414224j5918531
16549b601096N289053m033303L689112O461249J2687774j2581483O441777q39399
16541A4513684j8465738p378632K4260094j6543279K4012512q522593r60131
16534A0915917l576711p802932J2257069m596j022475j2748063J0821664J520739
16526A0360612j7020085J8225043N946690j0562120L867576l57654j3635144
16519c175082l67236K2469593k1745457N441240k391153O573203K122540j8266231
16511i338583Q691586O962872M467127p402513R72076N201788j2804684k953389
16503f203720O944859j0630868K0917442r135722L96823j0202082m38690P216158
16495a135800J4634297j0864654k661761J233755J9506868j1450649n900156
16488C361900m12381p108061K0039139j1304376K960588J1840731k7485411
16481h107871K2497049j4963026J2290087n638594j8762358J6187325o895492
16474c392880K3522326k4693675p526022Q915688J3627244l053826m012546
16467C386309J5981588k1689886J0618767j1802065J7172005q747817J7516860
16460B2435761j9918779J0585077q29392j9306180K0283255n032087q647857
16453d30202J0193217o956916J24023P666131j3437428J4387064J060164J497768
16445A4103821j0343772N620700m209574J67039o598370J0070414J002171k2032056
16437a2219627K3346706j1652610K1830206p81118l627628k3010220M048752
16430b065539k896489L718742Q466507m94332Q422374k6921443K2425877l672452
16422F983245L799214j0951145K2629124k4954779K6545259q233878p80554k4283004
16414i246518O962842L072752j1967905J4936351J1011888j0701699J3861755
16407A7929466j5827818q722172l929494K1040252N433594j4380553M848306
16400F391581J530793J330194L151885K149564J2642222j8598652l60325j1582106
16392c344844J4224943n309512Q521383N364904k83080p508042k577110M570785
16384A3659427m209513j1831034J7127602k666039j9617722P964170R617193
16377A0044084o015839n478654J1696055j07453l061019j330260j3074732
16370g327818J9003087p251653J0453699P643525j4648182l821916r946698
16363e895956K0681936n358793k54218l326804J784001K78609R835355r956152
16355G787978R94435n440113m020922R062423m081504N43992Q585629q097204
16347E334714M068379J156907j5692688J7467000P809058r399457m074009j233086
16339E436818K1942871j0778828K001825p967720J2622023j245312J3153858
16332C5165535N018239l845974K2919501K2905816J2562760k0146984k1122116
16325E3456777j7632641r737372P697087k2015256j3860788J2260774K455953
16318A2624534J1075146k0537767j3607843K3966112j5896171J2761206j5279108
16311d893891K1557682q864716J480555K017019p196013K383973l10397O312419
16303A2486631n980170j0701195L036946Q555025r032161J5892958j2623800
16296A634234K63685J353912j2978450J6453796J4474356l2300288R084314
16289b014441M793952J1200764j5516408R069568l667715P074286p445500P539927
16281A1034433j620835j652117Q428382o131074L066502l625961o311674M381162
16273G568818j0809655J6185250j6602169o734589J0438712J3255315n067687
16266H233995j050572P904107j9040929o864111J5904665J6528675k6428921
16259d813091J0513893o365868o065813J2889634N378956R65682j1790908
16252G12485l915293Q295242L375617r734810J7968691j9256596J2140274
16245I585610p239891J5040840r287816o891924J0785970k0501347n274824
16238a3783382L1640777j7687473J3537826k8568460J9324796j0379711L0447356
16231B4531729k3572600J1747145q779217n147913R520504q235418o13404O611487
16223F062313L624748L752784j3248853J0391891q569492M755735J6961653
16216B3730779j2310548j2515460L350862K1600634j7152508l218753K426002
16209E911008r234358J4156271r997007J4103502j6210977R960678o900220
16202A788897Q367098q971974J664177L255633O398043j1185876n114563J2788009
16194H989444m302427k457163m866747J8799422j2075137J135409j0056544
16187d833743J8788278o958872L448313L356344o903807j1171473J4543521
16180A0268561N97000j2810763o838697J3221085j7974130K2231823P399481
16173A6094360R96766p371814j3071513K0010251j5820431N328813k3027810
16166a6861378J6425022O915540J914871p397460J7284873j2885704Q141718
16159A3537482n985865j8799160K3894126N666709j0688602j0261185J5269701
16152A2633206N064020n69603j4198781n597438o306871R933213J3172710
16145A4130456K527485j7207347J909438m84833o439229P30411J4590320j2811180
16137c054479j5800991L1786813j0315722j4976014K3105576J2422045j8925989
16130D241239J3762367n731672J446794p468755K835383r780579J1611914
16123A0916691k0517773R529141R361289k247816J705676j2397813J7023122
16116A3372517j9934432j260933J1231239m505705j75376J9100459p689071
16109A0138698O899831q313570p615157R906743Q724797j194634k3920155
16102e373447O918786O53359m31273K285155j949531J5714141j3269603J187991
16094E735578J736498n262131N006145o806593J5784848j9840571P58163K38699
16086b649364K8441422j3339528m823989K843946L61164K171124j3716401
16079g11626k741248J5060649j3013400J2063857r74729Q941248j2608028
16072F016723P899979p647974J4767641j9593329P516201N727342r062650N81304
16064F205237L097410k6079578K3776634Q447599j1848255N361830k259950
16057F700927P178900j6098241J4179823Q668987k5459656O542329k202817
16050d89748j832380J4689841k0661563K3055551M928869l7381686K2870437
16043E179321N743610K200906j1254135k79544J1669238k2288127K2265457
16036A3236726j1554680J0921759l022625q516144j260586j5322835L4621378
16029A9102993k343844j232708k4300741j549942K1182983K42191p842862J5092867
16021A8350937j0942322O333202n817876l354174O82275j172099J3901560
16014A7981503k3347825K0259633j6545280J969417L660435r472271J9838664
16007A4344276q792090j137402K45169q85725J2101758k1324458J3324321
16000G875849j849572o904063J3621622r465382j123537p80138j1428501K7358444
15992A7304722k1668933J9792236o226745p81670o111776O25176j1848153
15985h915143J8336204j0250861J579876p008359L5681229j9503947J529239
15978A1448238j1332294J5945196j370641P402555k1869618K219538j279232
15971A163742Q046964j3153436m298814R062476M423463J3494941j2726593
15964F012743j0032160J35879J3963680N340213n063852q791384j1582848
15957a0017729J8519727p152704j1373183K1888808n922591o333592K673678
15950B282414q2903k763649J2345101j6098474K493502Q914672J3607844o934470
15942A3764037J85706n766710J968062j6711088K023117M198612J0259402
15935I921138n871139J3374344k4244527J2264937j2018397K3968987j2462691
15928D932652l950662M943066m721963j416611O302261o310507R426586R27421
15920A0132243n153422P56248r00315j0739930J4354726L1332L832202j5597140
15912c284056J2474430q69182k0623921K9097564j7902725j0284960J3248157
15905A855307J1040181j0690450K912675K27561N493246q957338R936761j4543689
15897b725746K3547583k434177k1128811J1768929p93318O268843n527956o167331
15889B808016J2327086k9387343K5621515j3984409Q207831J0975956n040911
15882A1527741j0689058q048170J9390636k2120403J7387513k348185P425699
15875A2525773n478527K183864j6647634J1379849k682106J892750M139417
15868G313386P018222j4301489R71299Q519036l2230148K6366702M445161K134052
15860A0236221J311389p289757J0740070j2520218R652041k0728918J7434351
15853H835179j2991214P507123J1516985j7707510j521492J3272859q583994
15846C27936K7170916k9136949K2655682p126776j8197827j794920O130362
15839B8424O164942J223738j0702889J9579435j2930770N748399p028502n165047
15831c082270k934642K0481354o218632R283479p122813q209033q143970J6347840
15823A0401313J387446m373343m602039L152368j224767J747919k724279j1421625
15815g657007q35051K1793919P241457j2828796k3409538K3566201p433902
15808D37283J8298433j0106023j7494322J8300406O452846j2250366j3048153
15801i409896J1219864N641560j2072969P331535K7136800q003393r168230
15794A2675271j1777314R015929p854745P156383j1774528J8893299l0322994
15787a3988699L0233184j9917886P265984j6893861J1725717n627367P187056
15780a5872l803143J076723J6313282l639496j5786704K8535945j7154100
15773E526635L021958j3713157K0008643j7268017K9373258j8964164o968388
15766A016768p770222J5157012l24112k0676890J1346064J1627488j4426769
15759d050661p49218J7131188l016363O836480j7298062K0843129l4223704
15752a4527211J3166178k219740J7560783q096318J90560J3035517j3193856
15745E915913j5908410K0536295k516340j5324815J6143772k40998n553405
15738C052012P883605j4418164M83551M998734L92328P150361o718596M252043
15730G075874l834881R209683q694026J7675655j1007792q46524l45029k245861
15722F987099j9068377J9723000n209728q41246L608926l981015n003665K1839950
15714A8054944j1412367l404240R902791O08289n867089q586533M919819J811383
15706F026997m060614J2165612p457493m221760n485285K7184027k2851125
15699A300359j6792844P817551P797375J3275292o54778j7510382J7098187
15692A2330760J4354896k4133590o039456k759387P980050L606776J6441751
15685B1781800j0794996j0806888k291869J452859J0597611k584850p936195
15678e82528J1260295n614251J214170q370173P896413J2012472n219974r260226
15670C336198J3481261O956211j7115322J9975806j7534515j779151J2695427
15663B0015915j9234165J2467765l4405439K1934583m393270N612337K059369
15656D057095j869565L416620l566334J0641243j5516579K6788055j8561459
15649E389076N603675j0966412J294816R500198j2663517K3245073j1917085
15642I485824j1145225R248579M832984q937460m681761J3893651J9707636
15635C2404228j6906134j0274112N067508j0720376N196705m432656K963466
15628C298629p572841J8100897N553641J473811j5018371J0532186r19846k5023504
15620i575398J1370666L138254k574323J1149057j3571187J5138239k16347j0159531
15612D699430J3410225q140230m973292J259784j1568246J0915142l440891
15605B161922m628798J8837399o146627n718196j0953455l659136P559536P085846
15597D538491J0088637n68785P883951j3547098P770473P144345k3340130
15590c0116Q84910O092090J040140j221456K156248k661691q52533j323889
15582D083703P254220n919674l285382J4993767j1814908L668891J603165J5029670
15574B5613452j4827422j1437216Q554037J204918j8887375J1143483l76256
15567I87621J492693K6189493j5567126k2683805J6450820m140514j0062076
15560g332894J2075741M993471r783974L725799l297880M434334L789425R17739
15552I521761j0514560J3439826k226660K478695k0724272K5612943p259992
15545A0327741k1643751J9254125l289794J213586r534233K043019K1785061
15538B0155754n702090M10711q559113m759077l231182J6406835r501398R080972
15530A4301412j7173952j701869K2850899n866100J6374074l3787689K1452256
15523A6449031N314054J2897721q67828p854443Q545123R829096L2893674
15516G7206428L9375540l6519632m9605455r635440k787316m453725Q540073
15509B2120473j9743877O933094J7937819k0572784J8581375k8904056J7827328
15502A4179372k1626418J6494604r055381K1594462o095664q227047r502372
15495b238444J5651247k3955543J2366733O754112m15019o406195K695111J8545314
15487B2997316l8059833J7374880R483423j063254J679075r407665k030899
15480I73043l69846m244387K4066958j6804181n960589m152256J4243060o783747
15472I68055j247091K0490646l0270609L2394986j4036646P25896o391779M840634
15464G474092O410242k1370427q050328L377711P212905J2277030k2185681
15457a4854456J7492804n249876J3814068j120143m997988o398154P150725
15450E836980J382029p778287J0299057p58503N574802j0362071J333059J0382609
15442A5909675r032151L394599r883547L83094M476051p38444q03344O760961
15434A0466894j5483527J022304j831972l053430L820648J5160448M74621j7667989
15426g092003J0911901o487580K658321J5684507k7590377K7944601j7425118
15419a395748J7561398K69436m998984Q401070l264166j5859433J0759912
15412A1473485L548620j1593500j381683K332292M603412m989914p445067L347024
15404a05331K988878L600987m454276K508507n348026o66570N290253K210810
15396F025232j479564j085822k803308L645471O550906j0244623J546625K252513
15388D407430j2013338K0005821L287965j6696304P069268J2087331j8211338
15381f3165r989671J2894679J5201588k1598367P897437Q804952j7622264
15374d474811N089512M10213r210888R712853n866639J4831883M91314j1188822
15366b05385K745346L772941O060003n016101J1173956j6267716K2660615
15359B4923659l6155441P532990O258609J1813192p619150o604243j320958
15352a171342K2360637k3735729K155822M27163K294130n794473L302941n163906
15344e324757K0653777o358023r845659O117078j1489154L507840j6180236
15337a8919134J8719586M759547J2257227j510005q797255j1626254R270683
15330D154395o75471n468069J5684503k0314041q664786J6518552J0295135
15323A1530218j4345635J0876645J8065408j3937087l968152o038843m325928
15316b143374J3375207p17660j8006929P948085K5361698j3304840K957643
15309A5469830k2915182m279417K0747280q612024J107588Q547280r894206
15302A71149R926050o88803K658300j5509806J4035686n438042P192315j0766184
15294A580665q243294Q597341L045112M649890o994016j777280J698872L990389
15286F547679j4326276K2173038j4791742K052590j4669772J8961206P194504
15279A3141227j3634j6238036N956092O363933O789015k742186P526869j0411536
15271A0371744j085658R752207j7492804j628195R587685M878399k5232952
15264a0849574J6611873K371701r952054K7660499l3410640K1794447k524629
15257A1701623j2107356J4286799j2959715l721619P374477K657725k494460
15250D737474q778964m860875J2808478J1559478M708103j2515159J270769
15243H929304q88101j3626690q016733K2707778J7875167l5011823J6471906
15236H440808j7063664R990768M021688j4401075J5520065o537739K375509
15229B346360j3600357J7515668J634201n75236L818528P994710k636040j5546875
15221I50959l362611L358164J3143949R4026m820460J541528j8078564M522595
15213b650414J4649735k2473793R428845J6193360j0587760P558609M098222
15206A6216804j7152875J667249J5645682Q047268k4380872o389318J3426352
15199G080290r487461J3725911O333952j5874104L772010K486806J0604123
15192A8641527k613608j2155714N1383J4830036j7888081K031903j0920296
15185h022850J0694832j5773075K9702858j2392118m818474p075074R739074
15178B055173k68045k046044N407175K0415975k7326264L271093j729029M644068
15170D424102L191145k651407q96238o982323R580183k589848k514802P229553
15162H790365J4036663k8057469J7410705P390457j7606437N704542p210514
15155D58312k096387K06251J6472692j0187239J9875695k0553905p267503J2500229
15147I408145q573507J4077822o202367Q511672j2517315K634055p229344L5163688
15139C5272849l3174752k058924p10706O001241j2431784K9844893j2488356
15132A0254461j241913M29947n323143O338861j5741804K787041N852585j7904376
15124a4548341J7720076j803128J7362222k6365330K4751324k3400080j7069576
15117b3352833L0694767K751092q117311n791803j84273R782800j66007J386818
15109G003250L386440j1117630J0347376k29486j1026695o893503K0692373
15102A2162125K73055j1058562k337866m995466P996392J7462282k23676j9833116
15094e54832J2321693n479220j2117310K3542787r385614L751449l761702J405612
15086I722863j1166733J7008020j3009976n5464P487936L891136j7807709
15079c929927K0293400k0271819K3746691l736226o134260j380214P258355
15072A5846000o266932j433089M13868K640366K200502j1020187N523661n156675
15064B747514J0160390o853695Q982303j2349085J7221100k4170529J7631753
15057A3369751r167210r275920J113806J4352947j1817245L425331J5307864
15050A7309324j9199448J483126k231188K6280040q969900j7572850Q068288
15043E167392l562283j266765J062468P24222m424507j3731170J3906584K2000977
15035A9876918R339328j0803310l018757r075939j1274137J2455793J3689170
15028B1189066p172180r084851j3257646K7286719j5378521Q228938j1052936
15021G58589P173330j1713718J2474884O015586k916372q661689J1918244
15014A5048854p972561O036447j5028449M41745N637160M08352m549125Q205201
15006H227624J4524370j9637580k55999k05481Q249899q253525N526466p640909
14998E34865J3346732j3551111n260581O046378Q981051O593521j1384768
14991E306087o319801J4085495j4342151J4436084N100244k4423921J2996183
14984F838220J683292K899097j4935740l646103K0929611r719436P932719r812684
14976B168976J0194797J5019131n830037k1098957r727085K3098098N08653l680754
14968A0652822L461037j3813984J463669l946145o024828J4095788Q8579n845089
14960A31849R839093j4525408L0821754j2900707j8030415L696895J4156031
14953A3189092J517990j7838356Q577060O549433j9964873L8609119r251424
14946B1388041j1398215M312694j5627391J323043O606390L962529K036003
14939A2603094l176030J5390040l2851769J6439936j1158904K9862245j2811750
14932A4296862r745812j6000004l95001J7572575J2185297k442088j2802232
14925B669597P048107K05218R519937k3536912O243084N256493J5170115J1663808
14917C4239447l7974186K0692889j7941028L3313968k9227594J7876996j4558946
14910F421546q858925K8514284k1959311J8572162q954534q850462m84317m759123
14902c58680L106961J1353950j0012545k510005K4759266l627902k7118087
14895d407042L6941659j3216197K868653j439572J1745703K684546L724589
14888C8902339J9744633K7946781K7472141k6825171m9793648j4042190j6126349
14881G278536N054994m152517r535148p914895K7625351n195364j0049094
14874C111863J8543729k2512631j5351018J1306265K407089N136851m332765
14867a690617j0532739J4822321m044165O833872j1933355n552447J5864716
14860C767586Q661911j8709659M511422R090578j059540N07822j6256984m840960
14852a4327824J8539724j2573006J5488240K698216k470535j776042l400617
14845B178156q614201J6907655O975064j6787286J416490J621489J0124602
14838A3821969p319706N675991j0710579p022481Q110176L075937P395062o455464
14830F570905p808775J0707025K08854j0536129j530006K0635768j0754722
14823G492920K114889k461324O564336L527924j0119598o531011L413845O859344
14815A0861325j0345558l264143R389810K866215p999513K924819j4250324
14808i817369J2363580M083825m306128R168335O370674p24469j3812497J1109347
14800A4435298l812274r02574L055228j0876775O495412K3605099l1870128
14793A29286j123965O587056l774342J7294175j1156162q064976P062770K925898
14785I879740k1567448K2629648K346449j9423163K3781350j4064085O164780
14778I747271K638702j9857718Q952471M19779J6219989r934903J7351127
14771B5536718k1934280J2392889j4123947J1132938m169650j5740440L6798917
14764B9893145k3269565r636044K2487130k4969441J2622139K670352j2861639
14757c063923J416789r469001J9609439r782024J2409753L475679j6651418
14750b054706P427338J4459660r955027L920160l349266j3204768k809988N671568
14742A04971K598272j7292174M76478J7462810q02380n469850P110605l315128
14734H73604K726057L139219J403189r219549M638146j287956k57872L404785
14726E419623j2702421K342803K33442Q254033R607974p092023J5526776j1265622
14718A0324585j7962303Q309572k961262K0416454j5699014N841739K117861
14711A0387632j5278811M5529J5611010Q529496n979872j5715932J1716422
14704I315474r854157N786234j596906J6564163r872806j0818616P648605l702535
14696C469456P694044j8282337P410092P959880J7807034j0161480l4043836
14689a8147147M5232347l0563633K1508221j2838004l531398J2177140n004303
14682H833223j794726q804218M376129J2261425j517180O363358k8765281
14675i047270Q314815M406645P828593l374468n134895Q524697j9507226P543247
14667d45862N497551J0496246j6704934R132142O204108j0654363J0028173
14660A3553061r13792k2660529P961055J4253231J8000420k6751769J2817213
14653A6258890j3710983N594787l596696O489554q828608l017550J7328532
14646A6517926m718706K293459j7256586M663104j3876283J3933340j1260061
14639i703807M708389K1398336r475680j5015776K5922832j6881882J521079
14632B473491N998599k22452J453585r143944j9352352J7673374k465845N581053
14624A995509j4164189L8186377k6230931L268139L904631o097984o557554
14617e696002J9745341o164597m993684j664403O893097j679405j178288M708071
14609I970130N510425m744052j1551290j475477k32728J7837794k166642O1202
14601A3209362p739235k205859j0001946M895869J0182505R700907k0409666
14594b368063N731472j2220265M2989606m1822797R572790J042075q598378
14587e673560O716401P607995q287891P446848j3892069Q828014j51030J4885127
14579A7479835j6675675j0351614N428686K5221340j2638903N414871r752020
14572D126520k633539J2738997l353241K973018r412674L68058O38889n520625
14564g4597J356746l054579o88313J8713691j0007259m038637K1586455n964345
14556A7829162j2470880J3402661r923254r072433J2976988j9325657J166550
14549e416863J6148713q614896J6572647k1017457P168571J8245693j8541832
14542D544576L37083m345566M862301l949609J2916014j8700915P737836p759364
14534d357644o874546J3582542J0737929K209933j2847347n424049N653140
14527B679958j1359556J8464460m291616R347896J6534942k7596667R19744q707731
14519d008570J5103263n678215N964021j2484434N868571J114532Q219053j97426
14511A3900795l969728p352761O620693j5641920j286444P293051J6985388
14504A6549074n214768o516731k197045M519529J0819357k3542847J0931920
14497E348489l397309N940010K664660m494259k0495187K5911407k1574468
14490a0096657K5347302q968625R20773K948091j5360846J2185172j1314995
14483d339785m624841M0755863j6806680n534784Q809598r934204j1824714
14476c499547J3635180N674575L645662j2590056o171245J670043K0666807
14469B3031419j6759874K800840q95225N852435k914366m489576M563689N848448
14461A7037790j921629P576968r103560J7428249K194907J232929N988911J4808359
14453E5242924P406964L2026327j6729774k7180781l0352622n723363p380446
14446G309229q282617J4954514k2521225J3740440k323729J3404752r699040
14439F582324j2799409J6776738J698158n874132k596801j5526204o229924
14432a7969250K1596509J3054009p374331j3017915L055530O579186R373475
14425A5297213q041418l33446j8947930K0908160j3850811P378063M076261
14418F486092q044381J8464211k1945970J2561832P082994l767080l989258
14411F848440j7306198J4017504J681891J567003R179264j7210382P722522
14404F500044k0325388K5109914j6512853K1054025p743773p652684J0394037
14397A0823322l245709n135160J0874464j1915836N133295J456220J818840
14390I809436j6509353N799507n6151o391232J7481677r373291K09497J1511618
14382A2481708j6694393J773912M190527L897822l577160P59544n433178J967776
14374f33442J3184833J5518062j7776450j1251288J0323927j7685960J311189
14367g009129K845464R720759p570795J6295972j3958604J574578P791663o401198
14359C288710N947004J6750520k2713286j89092l552009M841167n356531j7445064
14351a8428581R212902J4641774P811675k0075733J2550185r167432J7870188
14344A4414978j1985423l442757J029640j6449599K7713782p393887j6594080
14337a2707346K319051K4218192n439119K426404q01075p293917L007143K780610
14329H509943l580848J726564n874561J198372J3473852l673920J501394j8486179
14321e205383q397411O282918J1818774K190810Q734100j6633202n785883P074504
14313G9227O636770P635840r391810k3445338K6679371N222842j4619774M981447
14305C778575J4184554j8525045j3161283L6583360j4084684j3278931j308289
14298e811743K1048136j393688j5685371J5270425j3999566k353348J6752901
14291A3827746j652957j0023088J1729541k60107j5145746m0706J5932579
14284A4367262j7063322K8301956k2940709R084404j3080188p852584O350734
14277b832447O392022o50485J3307350n057199m545656p777628O219327O4715
14269E119999J6004246L54300j3857291R97742J5064118j7256718J0338460
14262A6764856r982730n177659N833355m290649O744706J4463930l3194871
14255h839062J2748274N460744K713892N46416j3426500J4266488r471906r510999
14247e512653M843430M090043L908503J892306J1305192m990435j5339185
14240A97201r15169J7045740J3439316j5644518k4705736P501159L4299676
14233C1217669k1601182J0157774j4841142N485759p228327N806602j2977186
14226c980033M688713o003173J1310797l700247J0100645m718819j1063449
14219c365566Q595554Q343944p5192K402182j3332774J7949750j4507772j0168774
14211d158648J2669237j6179499J7390903j6026k934059q053912K705674J3337519
14203A4761189O109602k6581295J1113002M234743L08418j3355571p149770
14196a0559682J2545382n323958L0356799l626217j8897801O877241j1378945
14189g181K368137J6475007n348045k0444920J0076733M172325j989871j2075309
14181f773124k712305K3792799m067368j8044479J0250152N454671j0673367
14174b773021J923007M48685J442140k797990Q349101m843563K25281O868485
14166H842125L244879r450376N743627R522455j3917927P153640k775554k344350
14158F018519J4514329j1392429j4976285K7939704k3125361K0762557n700541
14151A4040493K497865j6342239P708443J2422625N588381k3019429P060430
14144I956569o220148K200904j7796258K6990807j5047110K899071J3606084
14137A6589919j5776661P294731r245715P497308r791940O541649j6985358
14130a3876067K3020307M643059M063530l0719638J5489409P727121k227057
14123H120664j3767786K3265903O525730k1088615n510799k057322l728033
14116h240258J7606648N98147L191040p530471j0152756J1624427J462233n657370
14108B901640j680367J1875913q359150P659735o67891j2129843J1960294
14101A1560331j4225037J2977179j2042933q012860J2254430Q333016l847061
14094F997065n931066K371158J0519218j6766666Q022979J546850j5098697
14087h339159J2181764J2678162m536005k4553849k289079K8364212j1858000
14080A648046j496947R154770j0327030J2538031p715477o819257J0361182
14073G343318k091279m676796j493646O093466O482149j1883421J942093o035254
14065d319370O329879N799435Q40244k647422J9790039j4082987q161019M618178
14057H166977q213044J1785280q911309K5154541q388832j8349142L900025
14050E144496J377782n554705L773846o949972K0412212r92742j8642116P777747
14042F346548j6424553L2699113k5397511J7917471r529520M144132j2887050
14035c131370p13479k8928K4172677l4488795L4229643j4668760O871758O018804
14027A8261550j2704321J0346559j7458077P621786k5318727K2375372n015026
14020a890884P970561R437030j4776127l164091R315021k2083995K975986J9974720
14012G758221J1527157p381397M0915K21891j3447982Q758522r65386K2301056
14004B8812997j8355814j0821798R837309N165280j488043q434161Q069452
13997A2785222j0045784P209699m491274K2233174k6710522J424395k041777
13990C63133r672453K3522996k0385654J1045741k580369P568666k1162845
13983a1300785J003016R822408K588674M995393r017220j0877160J0249931
13976b535743J6420794j2302313J0517314k166100j5422028K0699204j4501556
13969G09572n8528l127810R824729j0295608m298251K1525836j618348K830553
13961A5492145n731215J1072133k0928165j28717L118010J0433203K252086
13954A5579480j2556725J651761m03222m993338R385160r172569J7501709
13947A6992256k3855544r34024J6218808q951421j538916J1354769n481761
13940C804167K9760l281620O558313L130630j399040j5147168J3949723j8330678
13932a0685913J7044147K972987j9724372J4620925j911078J793787M779924
13925H890407l963519p33329k315318J2429878n996307j7780635J9834298
13918A0365475r418737p97365Q024348j7579076J9611346M428340l4550991
13911a9916660K0217857O65487R798775k1882030J2410927P61196q595637O396738
13903a43347J4278081k3931019J4184650k496905K4538511k3606087j1633338
13896h809454J3849764j0892529J6450862j1905040J1944037k6252019J7108401
13889A494022l988193K0416341q537956O655064q569666q827857r296908K3492075
13881A2836922k5340739N922799P858930M351359K699717o342908O612025R775321
13873A8373426j8703049m665805Q750617M91506r831694P788264M279767l576571
13865B906461J2108165j4515554P202765J7322040k7854078q645097J4210420
13858B735122o026287M719674J0010769j6366243J1350965J167240J1269982
13851A8861222j0172097R99361k1962295J1159112J132050P326341o302939
13844A040755m632433J1983048L618135n96903r553934l877846R476549L686585
13836A1143956j5401471J4134197R621157j4711768M792584q30408k1171669
13829a2423422K9489019r763028m344538q868920j195552P673653K1805301
13822B2372513l1699140K3981864o733562n256281K525223R882215j6965816
13815a892984J3813707J248482j035517m539101j120357M119948j3583053
13808b988875N788742J3695185j2647809k940707J7250888k1211926Q191029
13801E136527P226393k4051651K3857639r235839j3183216K1928610j7395722
13794e717259J1237057M180767r363149J0415945l090428r272890O441803j182638
13786C649208J592459k390295k255158l485052K15942J2172162L631070O596450
13778A9726786j5972661p193095n066947J6872690k584247Q661357l500492
13771A0943391N349538j2279956p043540Q161214J1013360l861402j2517443
13764b34838M269188K729889o069945k586252J2149774j1231293o998152J5660137
13756G688508K948922j8124661K233522P605379j571622M677612n36305j4174760
13748i253405N388644J0818881m438588R138823k62772j781208k864343n960952
13740G85080J2709542j0406759l978007q322399l896639J9100824n90695J3079070
13732A8480017j5080298J4406348l370838M771092o572126M848940j2732667
13725D750468J1322294J874397n866066k216310J860713k6680929K4127850
13718I172417j677006m98669j6947636j672398J7612033M339279L532178R320757
13710B3180955j5237063r540629J119901J8617138k3835677J6032073l390614
13703F946084j2209144N910855k655733K744399j2355247L1328512j5372437
13696D337289O22905j4532094J0206550J623656J764765k687838J3392290
13689A4727523j1370152O69110M158626p39936L603951l373988l430415J2647527
13681A6892246j0328762j7937293K7720994k830329L878985j0894988j2394033
13674e893180P703713m728504P935523J7724597k4486268N379242M344136k2270268
13666a4291009O114742J7315953j0136332J2034894k460608p950109M520497
13659E148028n783364K6037728k6605187O233525m205530K201785P1510M725857
13651G824352l33158K05643P965788P650064j3124273k1868554J221542J8906533
13643H447937p566752P362098J9855574k8384849K447039Q666055j657017j2294134
13635c124049K10177N018161r498336Q387227J6009350k1452487J096373L2365430
13627B9011846l2909239L750761J4588952j956949j2657955o96721j3267502
13620a4136807J5532604J036912K8359228k1073198K864819n638479L263399
13613A0208478n394165j1588638M056302p091460K949653L1820924r678095
13606A5282999p89499j2675559J1333384m531008m822685o02983L115056K5116084
13598C1425789k3759989j957763j2517383L4126351j7050896m967810J1800856
13591A7099155j6741300L207699R504967R727641j5750301K078045j886597
13584G239309r96516k691235j3299510K1599029k1544428K2513390j209556
13577A1610483j5896919K3864302q483696L902449j0280226j4949076J2458942
13570B226259M253097J4311896j0702782l931412q263820k947986l027629K0465324
13562A2382947l689374J2897833q2175j3312946k463281q5483R981554m624370
13554A1004705j1469088P398615o465889L545457M186658K08229j789240j2768178
13546f148731K4204901k8670418L0961168l1134204Q956764K6178023j1791424
13539A2556079M233565l1939552K1636090j1431315K3090076p655101j5547605
13532e057763P780934M959434Q914364k0294656J5915224j5061022J400272
13525a443213J3722157M195094j3820638j1305380K539529O647982o499502
13518e963971j4779350L3521480j0727537K2677779j7371709n002186j1801862
13511i447356J8471820k172512L022678j1118065K67276K098152L562755J917010
13503F601758n05282J7388524l6887838K5855614k3148633L303167N035748
13496b356942P914957O687460k343389k145738n468046j7152084K4637013
13489I773231m177365J408670l288443p21131l017585L714991O288666R088162
13481A9069196j8097076n805534Q273931K2167960k4391614Q214073k0644567
13474a1213631R329132j152227J3087105q556449J4010815j5488626j052668
13467a036549Q764557J430807O279634l606789o551388J8553584l2688012
13460h854156J882917R539801P289111P086693k2363192P0556J1356299o369004
13452c60975J5913370j5008408K525493l334607o400480J9398063N52595j885388
13444A1399663J2101216j6509085j0586247O320107O187494j2099490J7919237
13437A4732895j5713360O81600R6751k921138R260091m808766J5125257L900005
13429B0353335j9100918J3069655m975234L462783M73577L099395J433718j6471358
13421A344953O156447j9496728P556272J1201712j0039782J9866690r311135
13414G278429m701515o712039K0483604k0511547L734218J3836547j8995807
13407e588110J0219067j5901902K5330916j4223863O48878J7891318k0623724
13400b247420K59329J508996J5157500M350240k7054911K8517515j2783748
13393G707501Q669148q319371j959807n067647m463170J2209159r153385Q70968
13385D93396n101057R371267j678393J3084504j0357186J099552L192164m31654
13377I672593k1529342L8953431k9467393M166304J74627K994325j0272160
13370e307615J1337566p238015J007034o912178L1846198j7686778j0607407
13363c561195M136899K3662361k6780173J9296068m868855l271430P505979
13356A6119654q983325J2500699l0015482L1081348j7682537N041352k6704923
13349a8643214J5755304K380488Q933146j3077558k26714K0661908j5425451
13342C57909J3605097k0763295K255726K2140099k3288949J2080972J0303432
13335A6690991k2007486J9324493j6090516Q746510K086050m990555j3386668
13328i627181K763921K6555167q390216O032544o154793j4169807J7376752
13321A4386387j0054513j4047707J5684072J8895112j7923867Q229550L392617
13314A8561651r211420M836403l420612r606555J1988094l420463j8690116
13307h963018K3096084r067567j4782141Q388543J265905M960228m014089J1634651
13299A2518596n178381j3548777J4921189P573829j7989360J2359748J1355100
13292B2011944j7178367j4328177J4268148J7852457j8693025N617307r967571
13285d17284P271869J0857433l0794506K1501148L538964j4148359L31338J3655735
13277A1796338j591364P928280l867336j9318423J5311652j4808266j175606
13270e724725O649278P637161p015433N154508O112153j0870004K817359J0257073
13262A5017370j2374274k38400O909562J2119833k0736583m227158J7649492
13255A4119842k2418308N240625J0926569p194948N47161O319611R491108j7367549
13247c35889P421403J299443k721738j7330421J7258183N763159j6477199
13240e123059J9396333j0752495n185206J6461570l949317j0913760m459520
13233d525454l652764K3018030K456312j8862975m603997R859838P848391j3571830
13225b034449Q711359M458463p244387K978285l974718L576892n54809J4631600
13217B0548236j7137998k699851N146109J68422O481106r709432j0905164
13210h108572K3853014k974848J73100n63922j2219116j853391J4816773j0841885
13202B281153K171789J0875795r019148Q2732m479390J0398407N45081k1414851
13194h558432L557506J2631966J479762j0665438M743331k2239860K6931067
13187G879902q095960J1592926p573911K923154r839972J2767513O306366J761594
13179A7721612o137384n273465o95310j3613478J3772289J22333J6940591
13172B2837188j0302732j3994672k034836N672541K0956528j4135740l883312
13165E114965l182153J1533928p564398k034125o886153J3971147J1321181
13158B2274392k2083904P333409M774964r793501m673777j701830J7278293
13151A3408046o183804k7080979J2167968K3794648r912276N548711n79824P809133
13143A8971623j1319663L57054j629666L471761L0631J850903p320356J32001
13135D544288Q253365J802932j543550r362712o029729P020410J3851375q383698
13127A0152681J079468M372507k4124866L703232J0008895O988598j8554283
13120f373768J2198239m009285p916021J8294519j5181209J2980400r623489
13113C69386J5870890r458831l909967l707762j104452J0045461j7277922
13106i173197J3083292j690887K621192p38521n028891L348430J6241326p019050
13098A1643694m772912k3099336M0321556k6118286R5105K330977K1187361
13091B1588159j0926719m206729r362440k007361J5143539k954536j2274998
13084e001085J7794834O311275k1125971P603257o637758k442740J2119605
13077H621417r435920J2249152j1519416J9782164n50874k1164212j1800924
13070a3818613J4541936P931936j512519j8894023K0391974R234687j6320262
13063A555116L371730k789L130362j993679P109728o015852k685646p510120
13055c041150Q820758P17511P556104o506174J0576884j0321763J6500317
13048B4302487j2699827m598597R36838j8430778J0725118L984169n612882
13041a393472q469073P946963M099503K513240Q404311j6080600p427063J9153993
13033H747802j9133779K9487529j5137449j338526j3017560J9050132L440613
13026A2098762m641306o908767m103719j251609L488470J8428674k0353494
13019c242989O903437m557295O743840m525915K2992809j4420973m18644M217906
13011A3692176j0000377J0904341n485794k7436222J4255341R127480j167998
13004C888947j8141959J6603190j0238047J0239747J244559l298420o65251K2345339
12996B1978105j8610712N791514r289343k521598L0119656n528486j4265043
12989G674093P899609o139515k4412113J8713977r763736J0525751j1717686
12982g219620K8235248k9496922L4157441j3881015l715433O354248K301617
12975A6735564j7377507p534705K3216599q873947P830321k5113086O430593
12968d686168J6153621p286427L861499P646364j7745628J3577467p669804
12961C850924J3162615M16477k599825k828944k3726305J6421610P104528j1651100
12953A49980l401482L3882317l5890379J0921592j3878040J3481797l684556
12946A581229m545583J279190O621939k319124J9583229k0983841j52095L59179
12938A424123j0051806J5649069O767084k4749805K3033149p665807K0552624
12931B4958631K774212l4393855N442301O28604l556504K054307J0878140
12924H785836l395425M044591j849396l187926J2662933n014179r070594p078011
12916d102171N510727K0446169m276694j3154988J327968k850707n449439q118689
12908a0667824R253179Q069364m024047P778676q482506M581308J899824k349953
12900F058021K324508p735599o114728J1690721K177203k4350332K7310492
12893A1360286o243743p190588N808927J3883208j5911235J958492M131304
12886G796651n54966R615966j0449447j659043j338449J6980803k2965016
12879b573501P95071R591060o258205j1338479K0001318j722835j7879363
12872i384934P712143R637810m183068L284975l464148P448198j5868085m822514
12864i639623K3711844j8170958J2808557p086670J882822r947365J0638998
12857D197605l956449O472053j6558810j554580K6115896k2569730J4247120
12850F393105M887581j2710520K1828923k4957979Q399000P405792k091193
12843I154709j5902903P260820l280750L73376K8827337q604489o192167j0804121
12835H31812q763618k990414K2993701n501784r764177P664733J1193258j8046462
12827b382951M330647l847070J4995978j6183881K5292163O37808j8172163
12820D670531j0660889J0576060m943168r742266K8099442k0385644Q576905
12813F190971P674801J692986r416051K2970177k9249379K829914Q646783l314592
12805H025610K401206K269678m083622m405043L329028J560770p607418Q109177
12797I599386o03094o704305K0772287r972279K517461m221990j3008910J3901248
12789A2279804k172452j1085373J0749686j2771729J5261449n638224o24995
12782E998166q331034J5380744j5686635K8935140j2691131j4802992P30421
12775d67321J1677189R531419k2468378J0780156j2209805Q177553J872099
12768F892912j3195831Q1716J5651483q740173q868652K3728183r835994J710738
12760G424382M785771L278693m423117N742127Q444852j9333597P973986J3851349
12752B7744446k9336387R398468J963437j4012192J9897214q637034J2013109
12745A9031061j9996988J8853740j7811713j1872393R855856r895129K2276463
12738A0440897q026758q44713j62855K4291646k6473243J2450727L967224j2772663
12730B870262N368965j1891695J0000302Q679297j5977074O07476o874705L773611
12722c443561N483515K0135573k9532578j872012K2220160Q491665j2474368
12715I008394j2364151J7431600N462277j1663595J3047421o215288j1560543
12708C146115L916258l396298N333198J2888359p302607j5385706j042675J531825
12700c11531l902740p303089R929344J5731048J133190o588132j7562600K1885569
12692A3011059k5714143O53975J7955670P596630k4946287J8512072l753742
12685C315234r675063J3625750r738058P420006l93740L246076j0488099K1890585
12677A9202691j7911260J939465N546760L398936l643191j5575228K3652081
12670A6610254k2536548R325321j3273275K1445415j6082231J2792517q513514
12663b32061Q678100p505684j450122K745612l612455Q703136K621180P052199
12655A6999905j4773445J6870606k423213k2862278J9365025R89761j7155966
12648b989605M682080J3949191k8512012K6188589j1495526m733147O062170
12641C151740J6764204l0683405J3003539Q817410k411494M532385l983478
12634I190901N37853l187455P595391j5610288N021044m728524K4748899k0926914
12626B640907J0691827L56411j1702672o393759j3851272J1659169R998790
12619C399401N990552N639156j1988140R293696r009614J3016112J76981l2580362
12611a6062218K1850706k3834647K7805872q380126j944480j0870889K7263412
12604A5827630r349671j4719811P089350L449425O195970r999395K1337933
12597A9831431j6700238Q960806j852850j8018563J4582806J39790j2253051
12590e309869J0365897J207456j385844L025211l475200K766675Q996540j3731074
12582B459792P722058n81160j531532J1045235j3654115m446468J214735j202163
12574A026382J1972693M949218j8466212P672274p9506L486850j678731j2120094
12566c237126J391211M139137j910253J5833947j3436007J5524325k5594443
12559g289209J0887006J4023612j4145653N367559k428801o5564n468654o378731
12551e498435L11464J3723834k4028243J6895739J640321m916234N809787L931474
12543G869707p562157M933875m952619J1913726J232095o93202l397524K196n245692
12534D100405J128414p415590J2190219k1266372L7447100j4799664P05153K387554
12526A4477219M961051j4707996p852093k904749J4599017o233943o803309
12519d464803J1700053J7006376k1775516J5689557K067235k7484171J6110392
12512H849123N431577J221316j1175352N808890j6931670J7841856Q180339
12505A9226079o240392j1753219o743385Q374646Q348006r180487J7467872
12498A9499120p162119j2910549j626832R076652k522131J781993R605278m133837
12490A1607575p2245k0250706K1061200p344913Q970201J3291688l7260422
12483i997622K662224J3472584l7098l65365L912685R421299j6884345J4316652
12475A6501014j6552040Q388721l281942l398580J166409k564820Q552194L6887
12467H847843J0820186j7307837j955856Q68604N333981M157243L693372o174060
12459H283476j746625J3306877j3120145k812322J2873535j4980581K64550l092655
12451a023890J730357m579191J3634584N305020n092889j2280654q727287J7076271
12443F042321Q340858k670946k315153j6747935K3695339k948997j5605855
12436b210368j169911J1509638j251096J0031247j7221596K960847j327410
12429A321351N665841J381849l520710n525257N199855j43466j9123971K1778727
12421G034219M154422k0875117j785739K2677606J610074k1042662J6460928
12414H233731j6636225J5697562q853423Q217320N974699j4858909j5022158
12407a7247403K2162585J4108861j2172235R7627o044758J0331094m282381
12400F953390J219357N17252Q931966j0625300k863770J9406553l7378601
12393a3839153K4170585O627963j2687760N853205r871255O486781O141229
12386A2881595o596598n947065J0046946j1903491K231205J2016822j9274579
12379f545165J1648740J0529765j8628258O623514Q028777j8929000Q090785
12372H19158L356918j031877O299142j2046032L345931j6494806K3132149
12365G380583j4083733J2907095L41289j9798033J7641473k654811J2472012
12358A4205875k593703J632152j2960353Q425562q237398o841621K1197795
12351A4828309j206781j5284173K0910756j3372640K718726K534007N498651
12344A6626855o398879j3977238N707818R135190j2190354J3540796k7574606
12337a5130418K2558860J087093q081415l283696N139954J0552537p684651
12330E158264j0548508N405368L519198L357068q625551R465496Q899249n290134
12322A1340450Q873084j5334272M614670m185244P293627O93115J73764j0986099
12314B483095J2372703p121196L345152J46462K710016p271961n06696j2949754
12306f792179J6891409j053709k167689k29007P338448l275743l281055l526420
12298C904055k130134O065212l1126l767016J8801562o227765M823150r793864
12290A1644074l735087p479810N999462l760010J6966751k6697979J6883547
12283I820948j1362640N554174J5347815L3911k2622880k1572055K7302172
12276B501445m182398J6773551j3968562o743791J4376024l233439K437217
12269G960047k860906J2239012j1963632N555173j58254j9329037K7561859
12262A9004262j8087924l700406m951357O529481J0508468J328118k1507154
12255a0876512J8097741K273829L087411O463144j8384002O853912j2750980
12248e235457J2447562q964131J2155820p177096n77822n15742L732250P454526
12240A3319910n116221j5789924o0008N73885J4603824Q079306o507170l784471
12232E319131M128618j6689931o159317J7378366q196232O565593j7267511
12225a4921283K9345653j2711286K594847L816253r622404j644770J3183381
12218A0040391j0166133j1002184K0202566N726930p769618j1548851P879787
12211C362888J596617J9695997l4232618K9637695p984024j4066803l203673
12204e193921L3350907k7553435M401813q110142J1106712Q618633j5727465
12197H93102r043486J0260211q235455R935129R495842n929147O320698j4820631
12189a123737K061749J2684913j5542353J1062471k48863Q129864j7635034
12182f10990N233848k941894l733267J8880184j2778336m563831L440586L619910
12174F546210O343691k0014669L1977624k1374130J675408j0697081J5464661
12167I921714o591484L338399k283076J4610355j7263527P388737k250835J656901
12159H527184l747901K914389J949848L359295O490912l8446710L9266724
12152B0313741k3260755J4152661j2729966J7139603j9034165J7751265j3595931
12145G36453J009904r200091P121746p01916O323286j079648K883807j471688
12137E621853J4788602k0243955J0250028j4150394O66847J356571R751432
12130H040984m184281n705120K3157084j3397128N361463k2437491K1625510
12123A2461021j2865180J9838330q99204p398459j1061589O592893N236567
12116A1904379j2558792J3578048j4395983Q369874M230547k9060062J2646077
12109e285912N370768j41863Q503270k7510241L0962325j9148262p14950N281242
12101b683623K6736320j2268372m080114j163272P32734J61039J0377825k5921854
12093h109317K44697J6485512O129434q002596J5493300k0819950K1217663
12086B2638743j8313985L342348m483995p947145l734726J2045455J669162
12079E215857j483352o324059l858783J0926371J0566496j2413128J8496637
12072B1126039j4463448p660488L051217n249562k724415M460008J4682494
12065A3221845j337632N479132J59885j3510801O925254k357843k161280l550049
12057B868511q077131J0378312l719291J3207299j5493109L50922M527784K405503
12049F448800J765027j181196j925714N589570j4900351K3196070j7924223
12042A067983r066409J0025755J9050328j7293571j398958l191886L515775
12035B709017O363056J1521097l3223032L0196430l421623m089282r370504
12028F85159Q510622n841817j4114037O876502N97762q286240O259362R908954
12020D596267j8315523K3441445j2385143J2073015o513213J5064549m240854
12013A3720543k1440232j297119O041821J0820107o029756r331086J8993811
12006A1478089q740501j5316860J4424664K094551J610107l4470K762662J6126425
11998B4404667j8994498p518630m758698J6263671m696619k152235l981419
11991a433761Q654781j1741715J7081842Q279546j6239908o970643N498145
11984C128287K702733j248954j7311981K6579755n631764Q823449k0438578
11977c397053J6876803P234066j7831969J5022230j1825230P831380Q101105
11970B2011332O112264j7734936Q433796j1111988m764865R375090k67820L680494
11962A5733367k1077368j05213J3111969k1628930K5297060j2969559K2590230
11955B0951556k9669313q958639J8009345L920034N574125q935784O375414
11948G266738r49833O575750j0573478K402402P877455K792450k0276175O263987
11940A379296k818839j819375j240623P02113L308390K337923J0929369j5187026
11932b408772Q07457N573341o883034K5724920j3576114j5788517P100177K298409
11924B847867J017511J7768833J112155k1339787l972525J2273255n906774
11917C800535L020714l66228j8821690L0096401k2482193J4915184j4229805
11910d067082J530047J0454183K448308R338386j6140901k200715J1654295
11903A3016521j7006559J470088J7805134j7285239J1320387k1642732K185165
11896a0137235K7111380j6857648m937240J1958804L584060o589842l729954
11889D02325J1528933R0668q3098R647977j0694943J6332906l0985249Q392805
11881D632324J090501j309703k220425P816604k0441804j464938K0132976
11874H235535j1196625m269176K2927334l2466928L1882932J7929j843879j3777107
11866d89985k337253J9058625j0944382r364069M994393P439276o59618J171024
11858H868011r962469J2203168j2100947K1228291j7955402n537549K4797467
11851B1540570j9332335J2168333q583860j6530154l184804K3798779L572371
11844A3448900l204906n111131r589751J4910144k953773R026806j9968099
11837c441810N683302o808499N531732J3514079k2536350J3611608j114347
11830D439715J1379908j2311278o2082M314132J2021267K9843k6038993J5597412
11822I369924M553975j2485784J9514218K64552j5314507j79435r157247K5022958
11814B1588654k2785201P114199n517776J1420625q758175Q459613R873137
11807B1395076j1474389r109383K426712J3233344k0183692P000235n51748R208613
11799A1944768n909067l154100J2020634k2233938k158689K4381365k0676792
11792e785819K3321819j4183454m898905m081703J7742310j4376196k77256J1105827
11784H566623j9667095R598575J5727019M728676j1763729j4096376K3910410
11777A7004103k7656864R449776L895433n686489J5129027p247480J91776j7264807
11769a2185525J6255634J0372985j7542504J199973J949146j2329057K0553922
11762H274574K905012p216126L537862j2512190N254521m09467O258528K88700
11754F381414j0296308L339915J1813288m209655J0689040n775620j867341
11747A0074733l706625j995733k889368N0148n225651J6541803k0346207k097507
11739i594407J7559162m229002n884633J0560217k779096K132080J04475K03397
11731H072193q715637O490534m968317J0765307J110516j1502934J3156081
11724A4407743J0770019k8638572J3007455k007918q171236l523417O935486
11717B779560M816745m302300o458032L888817O221089n43819j2037060J4077911
11709H442911L388404k568445q412833J445933K656854J1208652n840807m596645
11701E724024M252958J741167q747764L965289j0278201J712683K186558n666142
11693e109428m163202K3882406p826001q605334O327619p284149J1004092
11686H226003j0322944L43961J6236634k868250J2921815l4094806J2978143
11679C420556P64308m150295J4236566q735177J0160385q915308p979283N162265
11671C964017p871037M906116m50175n839399J0104697N653823j2562886O966126
11663D871282q764885J0583503J8846411k8971727N888681J7147332l1034941
11656a1434344J4308156q2509r37131J1543560o342459q384640P119811p758809
11648a968365o999024K1615911o031947P346207j3054255R338950p472125Q06709
11640C582061J3953047j9239822J8123510j1911667J505506J2485966k8841832
11633a0343231K0987470n172418N572558n54761m309054r047119J9318381
11626A6451826j6700857J9860102j3203377k986948L117358K962889o374525
11619C126468R633547O037671q059603o014119j368593R370417j23706k4836535
11611a2234453J8568442m396924R474933k7813488K9633588p985532j645376
11604C601190j343918J288383j3407586Q466157K393259O926438M877893j1158525
11596A643291M302312R628884j6792267Q26127p676850J0198869k927102M312598
11588C515862j593277K547354M086108k3971868K5606922j1521454L215898
11581A885545r359429J8365883m642660M590615j2921725Q918232k534635j3912206
11573i610380L0681415j2548906j2778810K3615084k3402167L0619009l3344106
11566f768861O634630n97237P78473J2457799M674510j1700579M100373j262863
11558H316245j022254j6050285P4446J1557407Q67841m001535P732186J158217
11550H632268p232709l129672J6702832k2347563J2544040N298661j3088884
11543b621027K2184445k2443273j779431K5919662j0205585o707843N533881
11536I880829R466615k4102150P431561N239914j0075498O263340J5729757
11529A9834368j4002232O592312j9679959O836247N334475r049362J5613533
11522A1479382K956831j2119944J3961561j3549432O528819l848034P089921
11515A2499104O612882k0851433j063104J7044963p750910q653467J8345718
11508A6183753j7352781P337110j8068098K3297926J634389q682801J15580j7898136
11500a3433058J2688170j1958023K6021731J0659146l2750698J4132717q651022
11493c291037l681302J1293875Q125167J364942p959776j7016622K0293078
11486I128325K277418O00259j352013o999251M827581R157676M256671r939836
11478A1956830j6839349p508845J4859119k061950o407281J0550237J745363
11471F294124L448L329781n866513l75727Q105491l059967j2505361J2622275
11463H547551M277213j8258062J1177633j2072964J9969233j2046600r85851
11456F08153Q330273n863200N131935l870137R27574j9726694K3500589L941678
11448A2980171m711944n329511l043491J540944Q070365J268688r806644j317605
11440c49027P228844p993071O073847Q582351O571536j0848290j6131470J1236736
11432D371456j3794318O276622l623995o433707J6494167m54649J460402P875713
11424A2171691q114419J1399516j1328714j7329966K2031680k128883j4526949
11417g826044J6314754j514228k3386827L7596251m1596261K9014897j3429391
11410d826849k790716R222766R201996n229643N184454j6141219O070201K5503491
11402B6194481k3713702o795253K0554488j7564724n838752J430176N945111
11395B11825p667221J9462973m214411j5116306J2299387M200828K257181k887528
11387H546728J510136q468435m350794J7410570p711638m580425J5082572
11380A7438714q232185k279669J0152152q477467j9755642J4203305o777139
11373c727931J7244389j1902686r883559J4951494j717282L358628N832614
11366A4155667j0816841J61145p692641J8161977q051199j1088588J4430448
11359I259968j0699277J6300871j2777702o530501P161343N184752j3896799
11352e997345J6638064K846570M39552j2477911Q590436q418978j470895L515127
11344C664620k0232030L0353825l787915J67792n319208l133055l534533j42232
11336a962736M389203o959300J6628416j4965197J8902707o089236J360448
11329A1304305J8827707k8666298L771230j5134833K8062967p579204j066574
11322I519300L736476m177581O867561j9204957J4047453m099235J4139293
11315B0828310o369816j3886743K9025700p201363J783627Q751932O316784
11308C9248431K5668504J0099600M729729L7830683J5064123K8683242O0584117
11301B21908429R5893439P0935564o7617438j23027585o8736854o9907799
11295E9447756K0701787m8916073K3789075k2233802j0230631J117099l22175
11288B3353036j0734704M571095J5857320j3405240m089002l893976j4143101
11281b484572N122806J4313172j2837893o487505R383904J5332934j7233105
11274E109741J3052332Q79880M988933j3610587J5549617l2421710L5940385
11267B9488591l5647683J5924024R338176q559354J8231291j7617355k4860313
11260a3702623J9044270O28801P736180P319006q650041R44511J277279J1140534
11252B5737917m179192N331911J5229058J0920046J2267272J2967313l4224234
11245D4050091p016277j0375079l107552j2794556J3834760l2346590K0097090
11238A2341887J0190943J342238L299561j1667659o15487K1086066J5955442
11231E1932991k190688K0490900K1827712J8034220K829780O1868677K7538358
11224B02331950J23815955P2806337o7906990j30168892p2760807l0574491
11218I7543062m5145136j7939208M149953r829185O518571j6669955J086873
11211A9714975o459063J2540231o024059O88779j3348673O659792J3153550
11204B6925532j2064619J0268245j573178j5943906L142081P160040l222118
11197A4692077j0159953J1767274K284562p665785j030112K382773N877004
11190A8147840O980807j3513444n879922R371075j528258r125694k348605Q156160
11182A0259959k254998j1483497K1335036K493279m782751k4031809J1782977
11175C318196J3856902p293965j628398N161220r920109K0002059j5802920
11168G692985Q681835j1798483K246600J3177786q645031K3618404k7329338
11161G644758P297137J3196861J256115j8767463K0096434j1144584K5221482
11154D4800740j835049K2227558K9982612L3039787j9048948N1499228L8011738
11147A98677666R4164987J01233153m6069677j29854817p5818659m7244476
11141I5088177k6945388k5018667P076103j3624731j3904093J7387199j7844397
11134B2214203j2984258J3223402k1551035L782348J5501293p617135L970274
11127A6539092j7457780O769511J639093k471629K0373804L374019j5077962
11120A3688148o158976j3382555J5806873m987273O385973j3692436N167630
11113B827384O033674J6926299k1618399p527662K0038462r553894n974128
11106A151736K958978N163901p392432O912985p825843J5159716q843078J2594024
11098A9879987o507606r606799R033041j0124459Q328268l961389j2745194
11091e704151J7312613l042941J314562M710116J1793980k0690079O559511
11084A2253611p548575o679211Q592689J0530099O263956j94632l1602716
11077h384779J6779642j2107496p553262K6035814q932441j6742107j0196509
11070b1101138J3037404K4708296j2973887N417937R464851m543467K026709
11063A6036705n087181k3828608K3874074J898955n105211j0069337K5904699
11056B3624096j9255099P563369j5985541L2897J0183745p872L678873M156137
11048A3990605L563227l2508160L6606165m252944l784099o966743Q544136
11041A5192187j159229k9581826J4192523J7843827m739595O526064M83028k1802951
11033c045972J0831209M898406j864444j827569j1619580K0743288r034147
11026I081191m983594N686635m344103o823538Q658650K554532m058294j8458340
11018a2686861K5666715l1183043L5935783k0001732M833669M698158M10218
11011G672907r552067P559118P437874r421039p814001K1064041j2125599
11004D821234J0701867j7564585K980606K0239926n705877r909944L267939
10997H831166N963572j5853735M428364J1413149j1188636J454944r087551
10990d038727J5948410n654826P629030n496677l382801M200250Q43767j9432619
10982i384193K4690099j6690718J5546024p740536j2043881J3849462q465890
10975b39633J6289364j0602621K445877l547066N260322j3766092K889548M322695
10967C052394k631314o38297J2138841J602234o704423r449741J9478369p069438
10959I778625m764796N137646Q46986j3212319N304399M98306K5606862j9597392
10951I598317m997044P33119K995238k481481k390920k102748j638525k011440
10943b295484N571570j0016657J4855247J6499800k3664896P247851P56251L121015
10935A2074697K90756r154802M056851l183860l153254N384242j057839o232129
10927i75338K815382l625225R380289m083260k599794j272142j655366J1993284
10919I977830j387649k376141J1528290n874157n017044Q736779j2811384
10912B776524J0418968M443679k5643767J314364J6242330n509578m180572
10905a38052J6731525j6183464L411698J4546757k4568840J1431727L294147
10898H525498n773483R685337j2230655K1503511j8196934N712495m337496
10891D888273N041199l742552M209684O380146j5422196J1322099j6493685
10884c817032j2160041J7741561j0862800K6338390l6301883K4046764M387000
10877I371959k240184K181156r147386R956070r754473J0710485J0935841
10870B2013468k4473756j1003713N361089K5616035j6510772P158692J6591461
10863B4752504m459894j2391880p1335R473302j4613588Q721072K686066K597262
10855A6693509j5200480J4975178j578916j0685632M540158L248872N07059j5317760
10847b818012J9892767L378061q267521q790521r724348K7361699k5221795
10840d189670K1657797j1629631m30865J3803764n441803j150962j3401016
10833g82386J6232948r176460k5877904L0753947n605134J204529J0274484
10826A7024024m495404r803938N492151P05508j1450391J258463P060739j8147351
10818a2356199L0068474j5442902o153385J3360858J646946m351587J6416206
10811B3188411j875186j9489791j1299114J8582193P876804o342893j0977111
10804c36687L96649P754197Q748312o569799r967834J2245985p611404j0605032
10796e945613K4829760q819747l764054J4505106o452278j7005671K6684400
10789B4031903l0373090J2421348J0532646l1183350K7092153j1982539J1537486
10782A2076557L162815m110326j5021862R139747J0690892n828816l099757
10775G009250J27596n465294L629872O299745M108517m954936r929440l267264
10767b441954J4268038K675244j5035923J6384683j3599493j3641387K0565629
10760I174837l277680q155503J1099493J716806o336666o101603N997823J9443753
10752B3561260j5235674r34989K228798o595562O02175J0138864j6563429
10745b798557K677840k60433k244889q959953K3024544j450155m973973N373854
10737A0388278Q998007l0210395k767046K4261442j0408158J0699090N826764
10730A6787982r230168J7685470k572694j8451020R480724j3517596K4297021
10723B4479719j331273j9018785j876785R602190O302062j4179359j522599
10716B455170n63033L42075Q546272m702675N309965j2204797J0385677o478140
10708C090514K0912613j8005943M270124l001745m209254J6681878j2456854
10701G281333J2058247r510449p91309O441117k4254165K1585791j7114020
10694d303455M500800N45484P918268o009287l490800O413102j1071354O083308
10686E86066L848375o052957n397834K4628943j3167855p767378J1543332
10679H220692N890246r678544O49503j1911891J9183479j0917381K287679k770302
10671I53481m499508N405349N945165R87381k646801J3618460j7264058J1448188
10663A3947657k1361167j103372J5149672l976531J5713360p251098r820871
10656A297650J8179662J971215k9585865R718567n800685J2701893N347370
10649A3829807n153871J1751245o223460o415028J2608632j3429608r500745
10642b533028K2433938m845065k8834352K9721729r183631j240518k357192
10635C161881J9773943l5680342K1339537J0823099J637262j2523356r649889
10628a117865J3759752j0680719k203847K4437829l115426j5312040q831701
10621c064017J984911m537567K1639174q130386m422283K0510064l0789959
10614f810063J8979686r14038m578839o999959N190821n696262R036870J4768425
10606B2976641q492726J0415185l1176686R292169O631388o305817l76682l717006
10598g53534o164603J0231386k845597K866406J6519360j1517301M332500r814742
10590B853875L523707p165313M486993j795778N596988J025337O43710M605784
10582A3775303r434480P039014r772271k447941J1991625j97206j5980363
10575e026319K3346725j1090462q895146j5155856N896556O273248J9204425
10568A4553171k006637j4796086J6263231M718804j6480768J8241007j7477089
10561C015633j698768k852669M797779J3331154m93279k988146j2154796J343533
10553B300441p25045j4849484K7232070j7662449R408519o645435l25132p478899
10545h745414R730537l09781J8189271j0059650j3425689J6489347o633673
10538E234948L521453L15680p087009r734419K2591047j5957343K799808L625349
10530E309514J0115145j5362109J2444102M978825j9701232J435989Q224427
10523G444661l573649j1294896O306940J1148469o699174l648053J7731860
10516A7416158j9439563R927419k7395731K4348730P185031M245304n684653
10509A0602695L234994j4669788J9055863k8649737K1887096q759126K737606
10502E439603j4002363O877426Q248562Q780039k3517932M307746r353468K1257214
10494H036827j1159673J1703766N775023j1395910o381588k167543K0082860
10487A4493762r738159j0214767m138471M870872K0483651j1164913O184916
10480A0776891Q53797N938373j8977785l720502N802331J5154375r676636Q781150
10472A4931994l1032500J7325759M871424n202310q942229J3973262k083943
10465C841457J3708507j5004483J3330863j0392190M187588o585894M318492
10458G404340j4247016J1112441j938581J925004m172808J4286725q308546
10451F061559k1618641J3380034j0489542L5156611k6607845N040284K3144163
10444B4066623k9871177J4754240L242515j8663669J0371666m39950J3009432
10437A6469680q013748m674922J7735766n229484j1993079K475779q276522
10430a506530J4341114k0901737J5866423L147342m708334l952094L241317
10423E527501j1759414P856141j6538498L1179398p969409q331746P858643
10416G822616o809493M610673J2039949r644616M642390j5200830Q540268l256126
10408B744831m032001J0610453J1572968j5956604J6451630k5366712K2371629
10401A8396194J76638k1969375J972291J0281690o306576J7253573k6801386
10394f996951J5118000o888599J2710636j0596437J0870321m959151j1520904
10387b263085M296734J380837j4913256J9261979j9808418J5665719P970740
10380A1591250n796870J0753989k9699281K0738018L63753j1659304J4948948
10373A1240503j8707143J5261785J0313390k8431483J8296003l032216j1058998
10366f118159J350742O17704J7231213j1140159n37646m258936M235853R532423
10358A0913035k842672R862266j2836974J0391279j8492958r55136J1028036
10351G066876j2822153J2392671J31019m76469k339197P569939j02110j000384
10343A0420192n296418J177131j8404078K0930799l211620K606606p126354
10336A096258L402063K094876j437163L114096r256931R729949j1177288J0602854
10328H168714n37350l243618K878768K418944j7418209K3888093q326776k982053
10320D846513M572734j0371483j725488R77589P604807K2763975j8361152
10313A0307495k2847272Q115923P646820J3837934r001461J2211609j3594785
10306F676263O207390j1582268K289411M507535o906204Q671775k856212q63010
10298F144680p612078L0667994j8271424j2294071J3696620j5398805J7247754
10291A4180670q003381J0264877j5235639J3360872j0965657J2321950j9882404
10284c958712J1047697M149774J308360l637301q302287K451920j7086688
10277a4027237L1729213j5277750J246613J4777818p161587j816413o165351
10270C305306N918784M783404j0019175Q085127M904685r023337j0474663
10263b519869J4996430K429521j5168071n96189k555288K4773644k6780583
10256e420405J1527838R131268p341551J1276968j6226968j60311K256802J5237188
10248B0280829j4573698m290273j4123727K2106373r955900m805842o924827
10241a2287065J9696644r181173l112860P208131l090370l89182J156062k39142
10233b38955J0874346r351515J2812032q691186j3515492N499694O839176r941898
10225e713798J1576241r044950O926837K578656m323023j190807k372528R423913
10217G860541p333480K8059095r946408j3740866J3027686O353296j33227j5491521
10209H655116J3932264r361371j429294j256728o870781l21479j361908J1169477
10201A3155296J875321k3747083N41376n970243K439500L3014698q577305j392387
10193A1339173q00032q757598j0134446K4349196j5781060L611615l482235
10186C44613P393805N925121j3285503J7791964r355541j2299956l23858J4059719
10178A0250364k759580K29724m524080j8097414L1152922n517718j7984846
10171g250628K048821K1001774l086713j9226659J0632797n802659N544323
10164C861056P231994k1806371J9977404j0030854L292519J1890217k1191427
10157f775462J9277121j3282053m128387k615953J5260775J0676872j4922649
10150C490264R602148j8801619J1154350L776076J7579368l2291020M558608
10143i31825r517962j4264497L5999302j1496395J9034966j4747060J0463847
10136A4540376J082279k0403552M692982o207118K2294787l651329J760432
10129A4108857k5006984O696321O983136k442783J351940j688585K1687398
10122B1689300j2628709J600571j7014869J5204920q093046P939140j2703224
10115d005917K129163J0163814p806105M589710M864078k6114780L4718980
10108A8538943j9825452Q77521O58453J8338311k3785106Q850804L16170n977058
10100b007414N907002j239136Q698159l942122j577368M76674j470963L5164619
10092D0009451k1836565P819773l7255958K6753726j1623144n642165k293164
10085d068046J881374K239718J8882165j1254097J364968n245782P578344J908839
10077A3287483j794306j707178j1765516j130473N973095n76726l88647R134294
10069A1032026k961216O876136n820174K081611J0574577l173379k3367244
10062d757663K2540132k3912474j534521K7081437k0539491N370103J3627418
10055A7874941j6633679L715504j4343348K2587552k9582516K2548768k990709
10048C176513J1141975k0214760L0069347q821236j3380539p291157L963137
10041a356720J2801499m821264J178161P305026j4536980j2392647J9991850
10034H168925j0429446n712109J2459939j2049580P717740j2505623K4252665
10027A1902511p022029J0720593p728140Q162784j6510785J0685715j6571109
10020f360460p421531L2077206j4147840k36091M056875J3576813j2303917
10013I241055J1184713k7836587N222945K2207560o817928J6682484l4952154
10006e067912J1279044j0318341M627924K172677N64105j041379N937557o399872
9998A753803n305445J2077011q82407q353279J1806495R331712k2246675j976211
9990c794996J3142274m242541J2852130K481495j1156372j0677618Q018587
9983F622959l496410M149081k260141o001268P146092J102620p635179J6387596
9975A6015350j170698k3007986j586204J08864K5820731j0740884J6339045
9968B1778218k2882883K399564K701839J954866l002816j0344950R839845J5597399
9960A8041082k2468992K4692502k0992386Q550022L050090j3767319j905999
9953d801000j886796J6115253n849035R721391r486025m362263J8268948k6276960
9945h556487R073073M804508K0310714k4721098R792905l215854j3753943
9938f266182J4844573m063886q554678k174050J1894868q443448K8159575
9931B5396772k4952564J2184052m467918j069235J2254609j7847656Q373775
9924I871835O623619j1709252J240019m578948k510444J720614K2858061l8445424
9916a4929920K6562974j7021810m427253J3658775q75583k3598457K4294999
9909C663725k144792k953413J0321047o811532M362671p80527k70389J0284650
9901A5671440n649911O349249o065415p249497K970594j722840j3177719N815054
9893c059045J5664670o113570L161605k053545j4857420J0870270l289541R90494
9885A313918R98487J1694089j8672489M12280J109230n638574J1355085p131353
9877d559327J9670588j4693908J2005385r82138N090637j0950522j1301411
9870e720696J9194493N998497j4686005M349446M272897Q443366l2980152
9863a1128154K1430631m908961j0691138J1559171J6556813p473169n860135
9856I485058n213615J746432r907072P535064J0759073q2859J735367m1354453
9848b5297005K3714338J2856014m023621j347343q700055K053569M682040M591094
9840H529031O223607m694274n637925Q528667j2736068O558541m321001l312921
9832h62343R321250N359888P21118j5667714K6539954j9067522P898889j3673042
9824E70478M940500K845929K821267j5392328J8658250j5916440J3125626
9817A1653282l173320j1428470M042668j1401230J0473879J4029717k8661396
9810a4464870K1857461J3524682j1118180j5252806J5954811j5157182J1556681
9803F900597j0411542j0550703J9480780j2277803J6104422J1767262j8630018
9796B382995n691391J1587047r801190n757713L0666331R37992j2885220m468082
9788F970769K1003548k8440234Q853958k981562P045511j3163462N256487n905648
9780a360633J9188377j5190974P53988o410188J3093833k011864r788581J3223910
9772A1497868O828120o834924k7792126K1254578J97545L175837K662693O632317
9764A7621908j0615654j7850334J9556645O004823O547123j9111046K926769
9757E080234K1692090l6888308J6830085Q36083J0221554j4237399n6501j688296
9749A789542J7713232j1990807j2888518J4039397j3869428J400221L909183
9742A02822K866395j2299447J7176621m741887O663038n246524j45619n72288
9734C803111K426649L677827R003892j9105630K396525N032324k013332n292815
9726g1449K893924r267312P357007M468872M850037j7628886J7473280j0463982
9718c88509K1161216j5424593J909559p551987L837536O602234L796331j8707056
9710d765269J2388621J0630470r220927k076716j0102019O930307m340395J2880619
9702A2324691j6241588j2709581J9208762m456506L004685j719675J8700981
9695A8111769q004141o636917m613307J1042127r08777j0303304M626106K721963
9687F035519o414481R067268j0909812K1926569q771882Q345033k4828523
9680e550309J0854950k958738Q640912j7573903J1187958P117984n304682j064464
9672E349708L616191J711052K080563j8204190J8553960k3565507K0264792
9665I806569R211151j5790140o666312K6086319k2461118o038563K1656723
9658A5804629j2478669k7389194K4306047Q752491K786018N273059J2559320
9651B9613701m0148807K7421885K281262o811389O64269n554360j0499441
9644c032880K6270687j2613543n107596L156721j1462188J4656739L336525
9637A5204465J2985300k9467234J5353942q216534L287272Q167622o056800
9630A1258033j265085J096754j2662633R636950J192974j3146370J6786024
9623A2896647P167388l1428410J5788073n177275L828132Q679680o75090K12184
9615A1291329j1425258j655781J3600887n622981l465550j28549L5533592
9608C8127689m7170333n785790K4780100j2379579M071347r507637O312015
9601a552188J8057798j3051431L42356K309147o047713P621129j7320966o955890
9593a6597758J6566669K0422329k4624744J6798842k148898N36811r964589
9586I88662R140072m332768m949167J3490235j2438398J4510880k5930199
9579i520683J320253M731130J7673124m86830r055737O426723n688576m048231
9571A351173R528218m975296J5791252j2340037k065272P683500j0954730
9564D018808O40479p363083j123520J4835582p660290q607229K0257022r337320
9556E660449p655050R488329R019928k4691826o693170J9569520R28416o391849
9548g65253L543779P573148P974152k2412422J4784044o857816o734027O554305
9540C659910j0083051J0106317J2191818q430399j1557642j587249J0816865
9533E116569j608814o680370J725088j30036K584048R19806J7365309k2436967
9525c145367M540635N316583J319420r648356R121297M195423j2256662J7174418
9517A6617391k1548833Q143192L431578j0797363J0405303K937173L483206
9510A2671647J3431087k2263434K9430736l1337496p980355J0857793J997716
9503F807694N073487r005820p988783J1370444Q979059k46618j0807471M517727
9495H699719j082442J791942l904043j1528147J5036271k681921j2141944
9488e810565J5674283P493370p658516m251121o607241M892566k5814879L3719056
9480A1636953k0659463M805866J0672349j2177260R232899n877904R724358
9473G357798l753616m627406J6567922k2807862L4690013l7175559P071110
9466b677600J521938J1143184j646684O990919l1393462L0070584j2112921
9459A895958n931907j038337J1363335L859495k7179651L9762693k5713708
9452b982122J1071599N536251j9292113m401565K0837388O062403m393963r117454
9444C320424P835405o55294q122524O738079n237367p275925J6911838k0857598
9436g342962J3282050L369060J0894420j4231859p535243K1155846j0492320
9429I098992r374926L580234p048771J1414154M136647j4220238N566491J3008066
9421A6160649k895887J5875617j7188729K094579j6898193L3920544j3589174
9414A7479406r624782R058062o748041q188574K5830027l1484798M146083P277180
9406G744563O862476r058503j2632117J4360090M004777J1416277j6933235
9399E764328J0948756l695873j3607084J7337300j8252936j1276982K9138545
9392A6356054j1487297P905692r717260K2288811l7378253J9009767Q922883
9385A5900397j0808132P899965j569723m060776r330599J174445J0659207
9378I864784L308137l604580N748811j3405580l120165J7775533J35098r875476
9370F826562r980277J3781659p905630J7064716k7798398l560157J3501132
9363A929607O433211k127101R250985k4812017J4989718k150918L52040J774956
9355E640481j3034578J5827322N693857k6067063L7998953k5573764N948927
9348F434135r371726M033373J0356222P325158j1795667M433567j3295400
9341a880338Q823698j1997566K4403843k1477620K0249283j4955114K367135
9334E533321Q812855m328334l718675j746531p258397L63037j524894L145430
9326g22188j710335J8305780q935529n402054L053192j11479r607709M185308
9318i45014J9396188k04669k1038626k495658K0459666k4894212J5639518
9311E917193J4331780j9175848K00699J7806890j9782036k028208j1723096
9304a4452626Q292824J773216J2077558k0651172K9753729m211468j6098365
9297c516304K545850K898365J4020028P32454p11211j0237623j3597767J4007286
9289F141078J2820125k4874508J7394933p84358k119255q845713Q209789K559957
9281A0502048j5907555J1125106j4163233J5512257O669565j7980030J8580664
9274A4338822m26477j4141706n878310K2349728j2098660l847216J8944750
9267A9240931p422185k820774J329011l535869N987443J035259j6229172p730856
9259a0146212L1732315k0666936J2365034M163883j0545922r352547O033984
9252C583599R092891m297502k740715J8680909k8245915J8738393r250349K0538155
9244B6099466k5504770R255053k2482782K1294787L160536j613551j1230394
9237a021655J5816884r47254o574100j9263769J0835639j2703936L2283739
9230A8425548R277159k2585371m09135R910926k464371j034955k273544L92964
9222I239221O676486k7707528L3083826j9390237j5649091J8163171j0786475
9215f370627K3751233j7242458N625556n32403n23295J175102O792635j894534
9207A0781209r150881J2671309n904838J144969k200293j1699524M442466j1785376
9199a1700959J7413338N244424l583247L229603o248409j5585559J9929125
9192H698316K0943021j0451283j7263277M675256J0837163r760232L940558
9185A1619522r584482j8214030K0358523N635684j6834361K1655363j2891357
9178A744862m461360K6123366j3635459k2119215K7202007L370429p152218
9171A1072412j1887988J82564n164324J9196644r530950R33498l28182J164984
9163E638658J4284683l0996916K7553935j7057654r8980O407333O534691j9458432
9155g192682K1201683m906557Q89255N45692j2459325R21096M028333P923815
9147A0951310k1927255K4021970k2839056J1498979M943054R367174o894388
9140I121788p146727Q708532J3216403j2346634L498177o355208m560678m648495
9132e12842J0052543k477734J347581j0088705J1575855l377271N450323j7251200
9124e281450K2241943k8134828J6591558q792364k372623K8182780k1851521
9117E83495j003683l055677K783192J6255235j736772j9865178J1590618o880949
9109a329719K519516Q09715j0509790N521956J4255546j387305j7196996J6317511
9101I000434K160346m849984m258876K072269R80649j1106776R863915j775361
9093B086616J0027873q037514j5534572K9364298k381909r628858J1631531
9086A7527465j7613354J2254209m432941o490273P914865p566016R926773J520523
9078A3041251j2261112o929572K8369341j9273262J874122J2373888n506769
9071A1687887j7220219J876761m751413J2331017J6063488j5230295Q382966
9064A3140192j4584004j805894J1768210j4285476J1649892n350679m796741
9057d264500r627160K3224119p639800K3209178l6540553K2092565k2123247
9050a1669398R524286O512602k0910000K9350538l195785k584781j5012725
9043g985263J7980873k4130013J6725927o921963n559015R663248O950950j2695468
9035e970724R797012J3677636n036426j0063787M328251q633581j0999939
9028a2901558J4567878J6805569j260240j9047028L588340J3011906q501471
9021F263396j3166858J9666091J646954n549277k2846955J4279938J5466146
9014A5759435L242007q553948m418380P205918o701315q147887K1012837j4084743
9006E313924J340830r41695m725080J7339822j7178891L212373j6675848J5181968
8998B867403K684843Q94528l922244M977755r076826J773871N447624j0096909
8990d449955J6122028k9993735J5994963O878284J214602q950915J3883830
8983A0699102j90671J169436L89293n535163J5790453k2528380n918312O659088
8975E34846J558657r837924P311867q734471K4953093p715047l344594r991738
8967e265311l993728P787429K35703K037193J3267471j4037707k777711K1570807
8959A8824146Q777076k6048282n851231L409049m67834K0558974j7928004
8952A273894M256005K727383n520731P580089k561575j2404448J0594919J9712086
8944B5657622l0171639J313166K0768483J498637k4489180P924560J1483435
8937A3985084n337303j3216706O434561N991557j622080q628097j0108486
8930a2501470K8311369j8429324K1700986o361563M130430j5238038j516607
8923I5783P891792n142224O119351N523541k2134889Q102047M693268J8642645
8915B3791314k4157837m616984J4996879l416830M047789j8833410J1543571
8908C354492N8663K88128r699211J9339812J711514n899769M208172o036263
8900G325538j71648j0225449Q233460n909559J3649563j0783550J4201032
8893A6319387q601358K341650l039689Q392279o305945O084540m487136m863595
8885E840133q351700l859225P587562K552194m551843O266583R273146J064173
8877A5821023o583491q810779m348775L933930k394681n498650K5502269k3547586
8869e926740L0788288j5157899Q388432j7918401R380918k2525272J6593344
8862C622670M252910l789931k693369L802551J4004577m296585j7399089L960955
8854A464689L79972R147579j2922559J5713476j1620783q444675m232591P635837
8846b879055J9325509k5153330L485026o947722J2007821p77459M878443J1591706
8838A5530939j2584771J1994186j1449010p061358R284410R854821j4570241
8831I98976M542889k432955L194432R64118J3046646j3386488J9165875j7301233
8823H792260K694432Q073598j4239235O70612N724599O71010n747786j2966914
8815f327424J6294256K397434j1325454K0158753p525981m835689k1787849
8808a2951954J5151197j1948591J9186553p653738j419324J4520043j9825870
8801d941684J6626252j7066436J4631756j547083J995400J183168k617663O471164
8793A4734874q692016k3044803L5577995j9934913K3150246n210319j3885154
8786B695910J5415764j3203885p033615J6726377q495035k960113j2442420
8779i297017J1587381o430240K2817988j8346588J5214029m046298L14629K7762
8771A1841646o656080P35499K233401J2568403k2871634K595309m501757O191985
8763B136772J7361353k5975649J2115590P92343P060021j8465343P295886m783563
8755b462590Q544018O403105m35858K344197j79162p836444j2131457N557802
8747a96389K1155075j6009027J0747620k7866875J6317838k744439p128221
8740e724418o32730P36513O862762O182357j6919893J6991208r892190q744080
8732a1140471J8963902o858387R247492L608205r528085l506863p340597J9913085
8724A3358281j3464654R77240J815490N678764l910870p042752N713201Q289587
8716A1414287k652351m706200J2360400O322821j7365235k438533P11030K205163
8708E851382l150356J268637k941072J6817535q657291o993175j2584621J5227665
8700D838704L287136R712692j1863062Q913377l686494j8796966R965887P214660
8692I585934j4538090P444111M084777j4026956K4510333o924636j1657707
8685a522234P489920o457180J4665888j7347539M726757K0856855j3617951
8678H794516P335963J827348J4051379k5724132j6912902P92752J2611718
8671B776642j8917068L0562425j7762627K176902J9152099j6675543K23322n531602
8663c995450J4145743p865988J5293347j4788327J0547622K674470k3104038
8656g092621M132711N997190J5816342l18347m426249K927434l959911j3298215
8648b21666p30375o519972K031193L202719O359902J010447P623566O1077j2104200
8639G12691K1019198k3673595J5175607m755673O518660k710171j631124P105712
8631A7761305k4079979J0939353M727356l506733M976173j2015564J2891446
8624A1693357j8200356J6679210J067517N585288k0224199k0609312J6797112
8617g211383K5236503r745061j6867991J9596157p960761k01994k540342J7981949
8609A8287077q800215q146847m637236Q491682j2321044Q111019L936427Q266090
8601A3186953j4551500K9456946j1048247j3143390j424377K154949r269757
8594d638423R134697r549826J6567885j2552126J4082805k53838j5625256
8587b834082K3560167j1490221j2120758Q606643j0786370P243753K703444
8580D882576j1874025N539530j185138j586042J0614287P611940r865735j3475926
8572i338533J0550977j0104J9419057j6056266J5306517j6318034n950739J2589949
8564A0192824j0126950M005227J4080208k1252264n525788J4746026j1013556
8557d894273M503776K114838J1984869o319625k089381l940040r543470Q682144
8549D98838J6921127p612541K275658k341127j0616120L111033q108795M394103
8541a477824J2685153j0440975J4286743q520510K377902p816756O027745J0464179
8533A7585657j1111467N888997j9969171J9947322j6106209J7073284q917912
8526D390501J1075679k0377828K265539R622196l97151j110345o364979o103059
8518f999447j442646M789745P285735M486455k027425J1458532n981772r112423
8510B456754m101418j930501P807646l556974j549068K6298729k2754795m24413
8502B245960j7338464K4662357J2911048k8302992K5494922j3912266Q502134
8495A4262699k2916062L985928j931443J3810044k0189700J1160048o083613
8488g902099J7618677m386672k941539n764551Q284492L333732J272290j4788386
8480e274056J2858151L229170J901633J133242j195253j0710904m229668P619871
8472E332186p037091p737665J9787312j4340149K4078049k0477044j8812476
8465a9206878K4251647o070764m579662m221320J4821253o021481j9582138
8458b0609343L4880585m676145J824760m245504J4005607k7224514N782570
8451b61984K1191569j8392402p163060L631606J1649540Q628434j8192391
8444A091312O681920p529794J0427717J7840609j555109J684948N682449k0375969
8436A3948083K2027249J7877841k795489j077702M129994M383102l8573920
8429A9919158J1877330K170422j9054031j2503185J5527866n345732J1825605
8422B4417433j2428449j7637458K8487276k3559379J4425466l610162m356863
8415E737864j382316N466413O186048j030018j873469K858912j9938075K1704942
8407A7730301p970096k5116208M2107541k2899364M037425q799959J6430283
8400A5519923j4366860J3080924k494958r212232r485387J6037197l335623
8393E742984O507012q035896M314157J6989360j2922155j7183332J6167790
8386A1579920k886910m586058m314521J6326440J127121j4439509m020721n20208
8378a734446K253357o078625J3934506j3199467K5586312k0344154J310171
8371A727654K2131262j4845426O510295r57411M789061O697073j303887J8307551
8363D3056172N344676K507790J6295234m295683j0310567j7694192j383120
8356C3520310j930678m339250k1765239K0045655j2041030q596449Q787975
8349A3681294M779238l445288o101217M753601J866601j1124682j2698841
8342h289294J8097802Q146576j2540933J0788671k3671951K6456229j5942148
8335C044952K5708993k2686671p63736K4992580j7267187p745681n388665J8416101
8327A8310686j7127069R68360n271438J7025249K850010J2960637j5480774
8320A4235661J6013002k8124505J1490887P908630j9550268J3932416j0561163
8313E344660k640290J9518114j7547601N316749Q89799j620343n544026M741878
8305H458940N178470j1512505K32127J9143637j6627852o532725J0802062
8298I142154J173325k724693J1215457j2283739K413137j1788284P193420q06999
8290C533778R92921J1787188j3940492k5064K66779J3236460L377212J1029719
8282C0258501k8684882J4150792k7355290J1108241j820437O963688J5306870
8275A9927483o865469K899656k967316q477777Q817056j6531557o913894R017869
8267a093949J0010555L233806o472640O043802J0128478M343312j3661178
8260A2532186N248626k4159587L0146285k0717094M393873o56623n95475J2990219
8252A9182410m421077j5459731l636240J5721859j823607k1554378K6490368
8245A4499604p714356o824304j3384003J8864751p342625j4526222M543369
8238a1883786K6348309k857649Q589747k9500648J5356726M474679L222108
8231A3749486o975507j1744334M031154p965483J6175366p185689J0208299
8224A0293292n719403n831241J431410K2110621j8675970N400126L133409j8000375
8216e858131K6228775k4138394J5831351r937811J3834273j1385022J6207093
8209B0782134j9992348o157996K4454083j3642618k016397R627629j2315144
8202G39343J2629260o282482Q701787j9947978J875112o184367J0000955n752225
8194d220595n64807J169523J1110923k198739K765252k672665J8063609k4258908
8186h06407m360362J4771086p000405q5635L008265P885372N299246n101235
8178A3609925p223191J432614j416780q394501J6614211m105101j0010859
8171E06318n614726Q386535l798104J9266978j3095057J7458546r134541j7047487
8163c071538J7616402r512987j1668514K2703581j208268q709335K566447O303778
8155A5019566k4203635O43942K8275623j4681365r896550J6835575m494567
8148G498589r335011R525892J1558231o122714n729225q271846J0998998N475818
8140A5598732q540716J0235682m063488j1864181N974805J1348176k40127L801031
8132B2249914j5271309n299690j3927923M104224L56647L444703J4926746
8125A0583312j5008440J1862396j270725k541286L313516k784286l593252J1566383
8117A2127618r99989j1131413O999313j957483J367225L458158q980031R702206
8109A0585604k371127q932572J1062257j369618j4718717K294578k651407L961095
8101b139907p411354K6612454q351968P477769j2007826j0700022J6037977
8094I517123J2343730k2583456K2761203p496194j0134612j7921321L0557068
8087A7043541j8341989o247196K5342949k1979825P845098j1582463J4729598
8080F809713p307274O370621q582543J9723948o604703p870459R471044j2113794
8072a03447j1343499K7731787k3787198P356168n68543O751366j3485009J8668386
8064A1220011j7564484j009713J5181983R841592m912971k198650m156219o651092
8056b49543j0182217J3844509n463987J131052J4244244m794831k822666K3846802
8048B9553363j2919980L719809J6566037j1232662J1345180K0171249J0029532
8041F7232528r038376j7423387J7613159k5097981J0142952l5915r091906n546850
8033B8754224n8932n257436q574858Q669833L37008k7304667J2055621J864685
8025A0485478l689963N926914N290890j0371661J4308415j1427840m26703Q588793
8017A8684323l686218M779562r324675j0286288K1439145j2590974J2700090
8010B1714965k1841832Q274822J0306807N488285k9761421J3391961k311233
8003E262354O529507k733464O108173o473936j2762354M997967o75225K8760117
7995B9013139k7186708M514913j5047092K1153762K786004n938545o25193j2448318
7987c778038j416626K1639376p115040r019579N555683J5919512j6990214
7980D795074q83669O483141J839662l592652r179829m481468J9381809j7350772
7972b988704J2763995q232673j5863183K4123506j1247563J810379m730350
7965d364593Q054629j657953R040567j7618295J1418670N874107j6030654
7958e283522L5729246k8796699K270287P520154p444796J2061190J1105750
7951B7161610j8706128q483470N200120P612720j3648148J881019P979024p684372
7943A312375J063656L029135q135741R844147P463095q823243J3052931j7977536
7935H28819P539669N151009j3825569J9591461k8893648J1333373K2331504
7928B4056618q911569j3617110J2707087j7481346j1476709J3412697J0939454
7921I629122k6172363L8218828k1723218O240081k5294721M5223693j0254521
7914A5866901r013393l170012J3501796l492609j6677509J0764199R979456
7907A7758829j3272484O661443r040838K1640472k7210309K2859529j013831
7900A8382811j8645285m275884R421467Q07908M310378q966727J096968P398820
7892I530456p260749J2732057k9051639J2484430Q861246M317598p691654K175319
7884F097064O493784J4609315j1764357N110827Q974996Q227841j3954809
7877B3794661N4014244o789834J541760k4335668j2995314R518794j0266398
7870C4482245j229256j6769317q349722R792991n10065M389628r540602N943469
7862A8209371p719519J8117815j4025870m151429O828793j2086150J8073967
7855B3246978q026184K54073n798720L909944m125208M940818O098540j5619382
7847D880859l862233P514867j188020K4565911j4822206J1952666j652067o168102
7839B1221675K3988023n329402J0964642J0247917K995187R052663k0849240
7832E2291465l319025j0225059j7567117J3092279k6084056J1400083K689650
7825B2278220M731142k0017024O492212Q109499k026442p062594j941309p601293
7817B962411l483817R573454j3699967J5385478n021874j285370N521782J0668223
7809B0620320J240597j8531054k971877J8242102k7709008J2408660n14032N556254
7801H341962J579208M085249n604315j1560675J774946R389716j0846332J5734885
7793A2894644L824446j0226389k620121L587506r659487M665351J3165541
7786A5631491K412123p994221r063026R606185L252721J7106128l0648458
7779C02943P118206L581501J0837122p231457j7366055O021517J1563122j1949136
7771B877763l605122K4518935l2504441J1377591J8424909j9930814P335772
7764H494593l6828Q601327j8935187K3788870k9461314K579518J2994881J21532
7756H147392l690567p833859M199874Q177526p715183K3370249j1756988J1982346
7748B4880790j4252755J1925511N913936M7560k1457254L4959542k343079K3332374
7740F3006625l946220K3328030m91913r615440Q257567r194106J3936773J2765323
7732I8046639k3358628m972088j5866202j5339414L183266l220496j0472613
7725B8000464K06043k7243425R708862Q304442R495115r124077J426407k671247
7717A8102584p064754J157361Q045716j8969897l969159K8971709L826840k9524094
7709E76306J6632732K6789030l4626584m996693J6199810J337979l846046m843134
7701A3223400K453637j866711j0143795l515770J3829283q799489L35826Q399957
7693A3916338j6121668M284653J5615041j0086207M752783J1176255k1403456
7686B133739l381561J1616778k39102Q316879k0172458L172825O637757j261344
7678F823513l831698p50475K514349j1008861K2351076q54769K972818K29688
7670A8445641j8402810L735835K969767J0944634R61226j4343628L752630O747494
7662A4810789J552247j4760065J0891360M837857l127874q27757j2227927
7655A148630J3343492j177971j4233177R12737J2711522M126485j3569818
7648C261900J3337139j905172j983430J694568M225295J9623230Q544255n92792
7640D6204993J7370728J2624161j5960590j1023534R780040j551956j9055758
7633C8388084l195210j3863924O054965P304286k0768048J7952481k5771605
7626F101029L2525851k0676949K154027K1848141j5154816P103740L815439
7619C7716462J1090108M167626K2960679p515139O031013j0075566j1444920
7612E2930263k4648745j3003663K2953183k9408114J087066J2137042J2972358
7605C5019390j4209226n37946k805730p684095k678478m538223J4536830P878910
7597B4981432j3243520o501360J3723437o985032L23151k0587252K0490454
7590A2201310J847759L408517M625411Q334343Q276820k4034270L248383m650852
7582A3257421L0038074m683658J7023733L204031J3694940p297869J1462740
7575G6699412k5128031k523705j238216k1619338J0309480k7632224Q679704
7568A7547082L2012027l7820526R356970m061329O782108R486740k1399292
7561A1903780J6151428j4926946K457182P15339O911332j0455924K525321L395014
7553A8676526k1082549J8177714l179798r989990K7444501k2875949l542451
7546C628004R116144K115484L168466j040891j5695036k492178O447371n97143
7538D650221K4882876j3415048L557530r405264O312289R281741j5059179
7531A0805166r123289J2063625k109035L458095j3986769K115685J3690903
7524A6914381j2007754M773255J1506940j8109356J9314206l904752M451707
7517B2938627j7301462K2326950j7984520K238764l512051j1226752J3613312
7510A1092868k473442L265366R238710j6051976J7249301k0144411K1670194
7503B3846610j6325230l602489q06687m99773J5358936J467707Q869933m415945
7495B3893062p927333k0188454J4982183q68992j1893066P390362k344318R202075
7487A2245519R858361j4216844J197174M513696M244948j6976823J1520002
7480A2386033o654697J3360521j9824480k292512N029200J2510645j1416925
7473C097785k959027R989062j295124M759810n541053K742434o549881l682378
7465E61628K6440655m077068j7427597J0226196p834402N900213j3594986
7458A94639J1292717K833203j3937582J5329987r428169Q703235j1883552
7451C104478Q549833J0235063j4442689p329109O311070N04411N070217m83118
7443A1520156j591085j2433477J5138692R805348j0125408J6886790j8307933
7436A0893083p767116L234739K748532Q438468j3067295O593161O094010q596107
7428H571475R347290k790107L904814j0450825P19081J3460384l5411194K4061715
7420A1412633O324705k33640l133635j0163946K379161m025448j3424555J6519589
7412E654864r099971K0030403j4164797M169801k0473641L0260981j4464721
7405A912919M656522r225473m303039J7179442k183842J319101j0652241K2713964
7397B1417353o868799r399572L161263K462609k0400968K8739551p471026r541307
7389B099104Q888989j5536898J3927968J0764535j5769529L705320k893846
7382E185643J2570202k4202778J4456218q770382J3790541q704311N94160j531199
7374C388094m736250J0787888J85448J468591n682144P710044P35119q19752
7366A3037038j8108368Q616082J585551j543960J2896899j0068026n892210
7359E23006r086374R481103J5073154L258199k1027528J2220746j3032348
7352b590042m084814j2670780K7723079n096564n356440L6136977k4862701
7345I198715Q86797j1735245J9020146o299539L92866j5359376O926086Q776343
7337A1806793j639619n573579l848461p074006J0888332Q576580m459320k499776
7329F176944L690403o622103p870065R372489j108617J6842721j3607600r706664
7321b832492J1594550J2441068k3549434J2614090k895176M74282J495971K866972
7313A2209831K227634j1644392Q440330l018154j1956676J229633J877653R015097
7305H380956p970122n478481J3635184J3328616j7253861o853324J0934872
7298H723840J0511599j0988256O840414j1305831o367994L072956L112100l648801
7290d9973K346767L396534k881911K314582J1806650p110830j583300j4555910
7282f317391K4851983j4227176J3752330r990305m56033m344851L341260j9884972
7274a3275155J1877277J8911602j6240578L823631J4028482j0103347O93436
7267I715348n477083M61367Q371389n466545r32214k908111J4246405j2449935
7259E560621N341746r962790J9435744j1223645j0130991O176882J0640400
7252A5837967p562250R288404r383866q360269J0156297J2472819l4481375
7245a2032273J4195586J761169N396167J626230j6831165O671679M912686k969829
7237B730250N087929j3133920Q199649n79228M557725j0590782R087370O889787
7229A2248780j1494415p996233N632315J3540211p417261J5224967j5438460
7222D299904J1831306j133073p204955R169103j355184K843436R73201n17033
7214A8906705j5285388J9408422k1404932R1757M529570Q167648o21287j0080167
7206C712328P231323m447913r00570P288539l975161j2894872J0737355l468097
7198C282932J757959K112107J4455645j3581348p737821Q618576J4516696
7191B3424746o558242L669998j1947139J1475467q166596j3216132J2803250
7184A1485352r403056J1801808k2952423K4714625l778757j6671625r767168
7177a4571244L0478400K347929j6000712N051351k0168908K0726342J693350
7170I556508N283939K532242j8231719M647592O793977N038422Q857528k2976113
7162A502376k374206J6607205p695894J002633q24851k350108p396696O872461
7154E342920O321196j6414340K108702K6917413j9522113R852038q118738J786061
7146H273139L685396J3824952j1080654k3859020R364184P546406N312188j6898823
7138c832232J7317062r397051r005859K1903191j1692637J45666l058570K883388
7130E262958j406628J2024435j4949063L071593n273989O876646j5825072
7123a0219120J0062300P664412o174863J0739468J0947717k9045994m677590
7116a0703670K2962037j1080554J440954j525661N547976o931794K6635002
7109B6344290k9861197o313261J0227991J1584763o52729k009844M799434l899162
7101A0220285j2193649Q848895M676557j2817584K3033401k7487587J2100174
7094F380492K880715o359680o51753N895957j6172015O760811J659203Q708802
7086I102532q381924J7562693k7296141J5968250j894556k190878p289966O304199
7078A884209J316823k837385J9179025k0832239J3286446k2545854L948037
7071f600938N873648J1092508R494128j1405672O04615K795240j094539j438371
7063I320619j7666763J2555664m824809J113117Q705071J7444317j5695272
7056A0951944k0625401K0660426p98825m683029N062992p358217J1273663
7049A4483553M726622l0001759J9434985R094274m101649L96310r97995M49211
7041A3483552m699618n202365K738065J2153826j8199587o456402J9304532
7034A3122003n736289j0907612N96009J132385J8579543j8621277J9535277
7027A7700039n788337j4982016J6132009k844999q905852J3775120j2433140
7020B652824J4456014p262896j0627374Q511896n698120p861254J2295976
7013F467066J2526055r77500l180690p425742K620280j3182202J0949731p598876
7005A98122Q196620j1608003N560481J2499336j5500753N258649k892692L296596
6997E008356r50967p113275J5233973M234221r797136q152158J9404115j4911255
6989B955874n346217M504322J9415693k8028522K0911252p403664M215526j9814035
6981h589771K3975225q710276J7070833j4805245j4097650O705900K2919732
6974B4468748j7054383L285383J0393486l756151Q23638k3060300Q697504j2287249
6966h489324J2648939R423901k506071K802818j7141849j70092J2954581P759286
6958A7282189j3142532J9732759j7445150K471449r739609L899385R969495
6951A3027986J472605l852733j9231023J8529152m586208l321279m707402j1267356
6943a3936258R578756J0203330K319630R895763M198693q277781q755517o687176
6935a460560J4672064j3537464J4816082M57753j5093299J1310198l103281
6928H061493p399458j653882J2025860m118530J730446n990357P025742l384513
6920F296801O260484l722542m010111L331413Q751939k4670413K4047595O8745
6912A6353911k6883388l382100J5379001R713385j1384114J592833j1028782
6905i639254p561747J9633829N026090j7731545J6108547P77677K038703J755550
6897A0407850j9116047J7299520P860901J849970l1249723K9888267j9307318
6890b366580J3514824p19459M111457j4171786J1319045M974576k8477503
6883a1815426K4707575q405184j1070643J8232754l968001p616472M450807
6876D515410Q491570p172929R45957Q736294J120786j0732901l680779R132364
6868A1355772n705558j1497347p366103L7138401j1894853o511034j624905
6861C894373j2166216J4108807q017324J8107456j9980171k84584L655121l027113
6853c709651J6521879l056996j024846j165237N486612j4853779K1180826
6846A9378808j5714158Q807145j7605008K3085169q273816J029598N577268
6839A6285006j6155428J2192650r277947j387954O688731q297290P347097j5229758
6831g834893R89427J7368896J811666j3448530O323577Q69900J106570k354122
6823D832491m202908J1669921j8774441N418939J4190512j4416934J7600604
6816A6318184j2695474m786161K979684N624236j1980844R807050k695455j0846809
6808h275589K7897774k3199324J9318260r743289j6064190K4334468k1188312
6801f920202J9625820K990727j2614647j716904J6193949k3752341K533693
6794c659905J8529998j7582097N092419K498695l755365o265260K2701852
6787A7560337q468969p473791N581503R282823m291884q832543J1043899j2590190
6779A811185J5385966o383872Q295003Q229821l4000544K6997306j8080615
6772B254250N244711N437887n619527r36448L491388m742707l118599q111409
6764f100454J6119950Q395373r320162p935069m228583J6580920j1838655
6757A673320J0918964j8478985J7718439o389811J7298139k3019034Q888350
6750H609382J772528O030166j7055209J5726769J2131705m31038j9247429
6743G536874m704780k106667J8454480j5274984P964185n380065r608385J1057629
6735G938287N099695o542293l477215j881264J8543391j9442756K1809847
6728B2047692j1418925j6942179N691824J6574958j2994484m066600J1595854
6721A0488140k066951k493075m267157n364956J8998963k6294097M0237153
6714B9238020j4816117j176491j9973539K9856898k1573708l624207R480653
6707G411509J6013374j3710106o90108l442480p147580O824475J5897927k3674825
6699b517814K2622463o700049j6361920K3762903j3882582j0603421O589619
6692B909199K910744L497637p17060q616597J832278J6929334J0239749k5751483
6684C233801N032164k0857589J7415476K206332n807437P446522J1609956
6677B0279225k1339520j551938r76665P164821P010819O626363r461302j2653657
6669d901854K2808409k0568121p051834K8721386k673424o730904m190377k43937
6661E169344l73600M775818p981611O524894j3368741J6108145r517017R153265
6653A0490497J305610m305637M270055r859029K712724k239939k963626J5306984
6645A4717639j6429387J0715423n114260l035887l719054J2408782M178399
6638A3721655k36662j6118114J7953674k4244228J6504033N192261m467132
6631H305487M588756o665327N893797j2865921j7579396K8913017O586610j0552826
6623F624197J357732j0627677J4127960j7983329J9158038q267688J5248007
6616A9637240m2918862K7511670m858325j480633L010322j478768J2947518
6609A2370162j051267m615422J0316101j4113378J7192574M31891p003268k6797509
6601a3270116J4536498J4958110q928091R330068p547704J8540523k6894211
6594G25077J6826284j8317841R79865K179882k325873J4412086k3502071J7270989
6586H248398m243451p505066J992172J2973728L462959j5030617J030284M460072
6578E388479m45177M082432m48766j2067000K375526J6496069r212242j7606941
6570a1437620O344519P180180J2219363p166316m180742j927859J0076585
6563A1108110j0181169R452811K490099O336080n717728P99309p643931n65497
6555F078084k98011M574153n604603n03888m674898J5621653M842275j9571370
6547D63395r25165J2107250o479621J560982j1755707J7084481j9856357N218707
6539b582035Q220348R491959K48364l160777k1675813J6064645j7098261J4730816
6531D239246m425683O856716J2386233k8188365J1218798n935903J6882870
6524A3033912J0408192l0500827K0284636m003305j633658j4566702J2381269
6517E403517j2357814J5944512p985272P506260q592498J2898195l55372k837913
6509I623615L812963j0036567J4765256j6562332Q097725o723341J6124914
6502A9102233l3755282J3711336R567958j4050171J8383965j2112199K096863
6495B944703L989247J6215278M569324j6171908j9817485K713298J7942727
6488A2385184j2357008N038612J3554071j7105652R619450R115311j2892935
6481G357033j0102364N678605L112591j3710478M355911K8332837j1512365
6474A3511770P744184r661939N482773k0881445J6861544j8866316K277451
6467c531978J9396977j4682205n533070J0498372r140300N210283M794780j5058041
6459h045182J5866637j0697117j212943J6879090r462270r946505J9557199
6452A2938909k4559780K8364725l656412j4398665Q426562O675740J493746
6445A5284825O316587k690781j0300783j2360789j221897l912241J3636312
6438D751233j6179773m123682J9632110k732774J8222828k3762136J5629940
6431A1437746j3759972P26613J2383231j6365172J4297473q66389j306760N49858
6423G096628q438195L992379q973198J9353344n359396q048083J8955641r403579
6415I175541Q110942q768502n427760J2972915j7716333J969757R153450k8606269
6407a9136259L2824953n885114P161684j3197031o149440K568156J0116258
6400H303207l376196l395053J1077785k7882024J4564803K8403298k3230686
6393D465134O379351K739172O687805l0761898J4599473m683416J6053041
6386A5478662j4496787L83024l312096K1560294j9341606j225533J0269440
6379I315398K603714r614919J119460j974710k0876548J1430032J0004017
6372B006444o032702N880637Q57552r453676K4628624j7455054L703409Q798614
6364A2933848n709298r987202J6380714j0344793m345182L2161677k5876394
6357E213370J3327179l2344381K5962760k2495509R664925J7357747k8350727
6350a1664636J5464056j0040145J2416753n11276O158182p270698M180365o733499
6342A999102J0825559J4033804m602324j0919115P803363j785923K7294495
6335D4648961Q7275967K6910215j05210581j6357554j4996398J4313094k8413499
6328H170205L24857j0837313K712171J3531961R892806k3863294P89407K8817126
6320B9537926j9077831o610918P056991j4363115Q382331J7912752k6458288
6313c620152J8969032J6780166k4929430L4204242J4544876o556402L7243909
6306H6636241j290763J4494733N4165651O1576851j04638222m5914978k8185017
6299C6844496O623872r283149j1325853N921177K120038k1718931o147378J6925983
6291A9960255O40054n917962J4698281q859553O45221q19716r060923R554361
6283B0840018J5408912k4798860J708702j8450274J3272357K2023905j7004223
6276A3000537J0104568m563803j0906609o612826J3306283l006724l67623j2394703
6268a440900N858183j222454o255263K4942584n737259N816705l175983j9008033
6260b22420J429462K2139134j1272952K563154j0851945k160018R302639k0908073
6252i981019l301585K0215129L133117Q377195j1048023j5466719Q824306N893579
6244F645980O396436O498555j6915308k443888J3630759j613847k33014j1337082
6236F28591L8098892l4303213k1802656K7959099R942128j1351694o350956
6229B820191O150411Q842870j4514392J0382204p733580K0807069j2736982
6222A4017791P366467k4957253Q573536j761902O808167J273277l80105L243035
6214A4183013j8546244J3239736L309357J969610q708088K4599360k8545945
6207A500799n992026P11737j220921L565274K628196N189313Q269119m88513
6199A4162978M756934j6865461J4674280j7004835p735162L0658663k328479
6192B0318918j7645823Q502870p604292J7883486p794863j5698542J0266012
6185H227766j0662508R783540k522715J3656294j2244010P55123O099093j487774
6177A1604809p478237l923627N493628N052751n411492n020044K1710039j8756705
6169C271122q283513J0209912L557816R108972r231126K1274866k1447350
6162H460699r295334J3765937j2697902J5817082j371650p888003J0714377
6155A7505206j9895442p114537L157570J1174854J4790565k6937097J0440784
6148C121903J1799679k138214J3541251k4538112P459294m218420K423780K323307
6140I774468M101414k7461614J2027800J6791433J408417k136954K995265j0182408
6132G317821O652996m313240r003670l089294K0923878M715644j1001850k2834510
6124a0632225L1656207j6465513o445557N25530L686031N316919n617865J9994185
6116B2017712k5298379P737736Q366342N006302j2551659j1575112J3072290
6109F775232J9032510k6684557J8199763M573920k4675426J697607M843648
6102C762697j070862k219484p83720K4997272j4681796j0746660N254959P868025
6094A2380431j837680k623380O836617j9972615L2349973k1459131j085574
6087D588641m551046P458263L279059O879781k3196120P745418k97900j692137
6079B13959J0672323l151043O178994j1444602K3601703k5941507j577625K930400
6071A482602j1300703K4198212n034067k037312J858880m513026O656742J045638
6063A2356966j1091576O835721K765160j68506r610529q020217m807719L1083268
6055A9342568K227562n861051r209578j0851105K9485118j3110373Q580827
6048B0603968j5842016r18388q556880J2394640J1402035k5353317P737994
6041A468036M102561J9184553j1035305j8152323J5697448j1432203O32565M582930
6033E048262P544479j0703664P553550Q77718J4361972j8458944M580272M802924
6025A5606569j7027998P858039J4986485j9143089J2413475k509161J9025j7788752
6017e585407J2946444J7209624k6008371J5403748J2102400j7310924j8074231
6010i316717O837100P544448Q92418m283594J108208r29053o905681J6729833
6002A1676962q212140p439579J8944529J064306k0497677J0294153Q705766
5995A4536320p400121O377741j5481656R313820K1429867k7381034n003764
5988c608827O186270l202765O16071J2173605K233493k3760453K2967062k812927
5980A0791529j0241929J5875972j0019163J612805k709575O088992j3327924
5973a929293R432371K980062p191388M189702p195906J2734772L044102q23655
5965A5240767r118161O50512Q051736l696347k274851l422666l854614j765922
5957a89546J202853J5534823m708833r573160m949113J4574815J2072003j2130037
5949A1833805p337795J2805441k4276163K1301040o3214P224963p042774n685353
5941H759950q900688O587069J9186154j1412013j241737l165384J282601m171831
5933F924121K709088P233373j2563617L965773k598442J644872l210360O217077
5925A0321885n739505O728012m949565K124611j2700573R876244K0448054
5918B6109163j3783952j1251314J283795j073461O041959l279844j6045176
5911a1998830K0944086m210628R970964j104675m831380Q395555j3143702
5904D021390k771351L190391P117314J762791j0859790p604620K4455118j2945302
5896F365941r334380J002261J1274097l163903J2356272r404540r780849J2443155
5888A1758054m383906J5479965Q10150j8055318j926745J2030883k1288972
5881e575889K1613586J9504055l6226092J1809196o512720k1120695K1268081
5874D759522k783649J5419131J963666k007252n710959P182626l1966050J4334985
5866A192020J2400770o88606k3586201K9011865j8067979L096644R981702j5234514
5858a894299O885922J1480369j1037947J2288208k3165717J0093136J844114
5851F493786k559396O1761m04494M262607N542664p441854K263613J0779247
5843A8997934k4560750K083674J708869J7626887N24269r8494m026016k1362319
5835i105946r20765K0247416L22523l408708j2073842J1505913M308970m042682
5827F832879Q22786Q391468j3123947L241329q820412j965921J9412233j151831
5819A3638584j2922606O506765M770982r021744J1560954k6567590P692855
5812d341800J0580873M780037Q850906j2800077J2442024j1782478j0355006
5805b625521J3490962k3861477R564827J5868859q490595j0969763K0740035
5798A3717327Q002041j1698013M34575r429730J6596534k4191672N611953P968344
5790G011359J797327j2580820J9886662k2918514J7269268j2831806p96651L298533
5782A35358K175511J7896942k6699988P558776o95330N105753J3386137j2053814
5774F809345j3140411J0593566K0421798j4723459p567239p178960K8331886
5767B3546526j4818557P259969j1150015j355054r099667Q631048l163094n38052
5759f86896m977235J1309442J0274710L193027r334639r202897k331124J809920
5751E4308M207112K2777702k9999276J4115692k5798119J5374118K8984122
5744B9715659k4883731R498627N424834n101703P06095m057755O963945n681311
5736A2584660q474552l882176Q653971n217227m010573n95905L903325J3942568
5728A6904091J3517535k8596892K193573O29323J7138885n733435m428292k1335678
5720i710890K0765225p832342J6096867M067728j9639464J3608840k5473146
5713h117182N388240K746334L060182J2792288O223188k1739806l425827M253926
5705A181343N418266P230998j1235409R982634o841031k845581J9330787j6823516
5697E398491l780745n310015K0119379j3443840k4264358K3581337J6432479
5690A8732728j8143756K6819732k9792462P795056n839148J9768079k4388738
5683e048509L352300J8760938m650994k694550p695257J648593J0726512j6117034
5675a718001R235299j0951521K339983N711761L613331j2940653J495756P610628
5667D396583L64525J4843346j6986541q908819L028080J2985296J3122975
5660B2845445k0926658J3416888r340671J3114090j6622769O265100N074853
5653A3826278n912539R268743j9957437K895790K1897117P87551j8736598
5646D068905O029141k544488M934246J370487o153456r152880J6653677j401948
5638A3803684K137855j2921542L253314K701099K92938J2330313k5023330
5631c425669m134285N799253L890456r706541O199089J5429451j971210j3818906
5623a738362K6186021j7602837O08693o482526r789453P224739O440335p952324
5615c105714q073481J1860146K1265123j9986112j9741018J6813360J851036
5608H83340J9481372q363170j5058983l311513L0043112j8019330j444985q11196
5600C398647J8828769j6067101J0498731j6096868J743148K557434n974557
5593a111797J7538466k3751884R594800J412904m806712J3650518o486248N29348
5585F569395M047007k6849439L3068826l017402n97433k1236061J5900343
5578G885236L293138k875569J4086292q472711j4139158M129221J1908229
5571A5814678j1790379O478754l479163j0084504J3497854q829789L747003
5564E354454n80067J424756k020570j4445348L1705269j5298516j2799030
5557f659052M401548J072626J9651828o597823l177714J479578j0799336J8092040
5549A7463695j3249106p748548J590401J6888347R045848j3731743L619304
5542A3878198j2519453K515817J8534201n069058l442686R734598P687385j7348488
5534A3970514j1209259M00177R555867N243850p093441m674383m663079K0604656
5526B2134902j7118276J2104969P52228k369166j6489452J7210881j4123892
5519B102194R041109J140241j2392211O459650J4279801m488790k5169618
5512i027624M987105J3776320L87365Q550141j3779256R112982P478392j2692682
5504H792743K0969002k1985248K3469265j4869633L9400645M703479R759105
5497G0239358N232065k3145010j2155334k8715072K28461L818805L83263j1877846
5489D008690J0085769J0021888k511725m344592N662291k8251791K1179233
5482A5849763k2082991L0121476j7720405O60732n530381p99801J3969147
5475A4467540p361619j007473J5738035K805615J0827271q420376o958192J2243277
5467C2334078j1642910K838775O573071k3202070J2668925M046332j7712363
5460E903838R228620o686237J747627r271650J5498412j1973022J1621511
5453A6069099j4158340R891282j2364231k873129J1698645J598697J792664
5446A1654687J305150p605269P019461l113380J1893399n203757n655528K540387
5438A2835150R026798j3649706J0184369k582441r124699J2926116k7933178
5431h317591J6163452J0041658k886091O97893j1131425p200085n192912J7741171
5423I916070m640027J0872802j551040p917320J3047748o925288k203920j2006436
5415a407411R303392r673640J5392769k691582Q571821k5200353J0296345
5408D591341p910037R361326j323280o10119m230751K3110152j0143803j1730228
5400A114601m211125K097013J250884J496413o237748O290243K1817442q514771
5392A5102952q193960o660486j1387092L3873047j0549710l016992L315960
5385A2483719j0032599J775899n948962J6362748j3330490L435211J2651467
5378A7396993l78500l236075j6891316J9259803q561451J1111598r966443n43718
5370H190891j02627R209167r097244q154603K3265643Q717615m6730449M2521046
5362B7819439k5476724Q046269r328667J1392467o225390n704516K096925J7750707
5354B0370510j5507382J3501002q48005K51826j4246672L725601P360836j3207373
5346A400343J2087695o711375O336350k5001227O49248K2311240j3020273
5339a947999L897587p030523J2824730J734962m392379m59452q136448K7714908
5331B4205386j3086873q572087K0892263q904472j6559088K478704K411532
5324B865365q113312J5019141o85640n779876K4658729m142954j4782022m166196
5316D873235j3271038J2264115J872167J7234567j6236018N744868j3483524
5309a001628J126754J4647593q250660J1567205q642358J3201093j9018122
5302C629877J7316428o886189j0081964o533593P834040k0373948K1110296
5295F014947K754126j6005534J1467596n876240K9552812k4583406J38061R322590
5287A2784952j7348542L531206K796640j0891999J7438169n483543J1055155
5280A3882038j65367p339934J9757875j7113537o942277j353693J1955409
5273A2680514J4321902j0281069j521226o464463q919766K1886016m969131
5266A6732777j0752891J1502694m15801L937700J6629387K327190L0388521
5259G0349577N042751r746106j5347607j154235j5719185J3084453o671683
5252C9837965j0092766j4282765R931558j1098345J5344225l3343982K3892622
5245B0188512j9326526J1165251O962913n060508J329321p198039L2296332
5238D0357256l2390957j780674j065695J0967417j1676621J2793940k93474p839326
5230I071866j2653907L3310075k0854008L671310Q584520k1227622O654955
5223F557189P574478K841700k0215553J6778677m244943q49103J2235576o578213
5215A4099808m29501J120153m311313R719624m549672j3660218J436044j6857859
5207a3432934L4743794r178863l65409n249164j3755771J1163708N457220O909005
5199A6291586J50946J645199r884777J4750997j2957162J3417522k3932738
5192e18427J9060204j1188410k994812R658626j9442869K8867330k4119484
5185f77842n513115R573989m347833J4380014r895654N85969K90745j3485158
5177i088885K1461847r226409o472241J5198323L117131r313859J1627693
5170A7303600j8166253J2860288m477341q37301J1412684p598809m897361K614441
5162H213948K222046k0078843K4439116J113484p063197L583768q842723n628786
5154b041187J7793674J0561157k2513817P983704r186672o412931J3837336
5147A0021264n462750J1127902k2493164J5311076P251980k1817051K4763219
5140A8702476L033588l0529371J8202786L543710j2797693L523228j5022947
5133a1344223J6712375L508806n224172p564502K1212340j7796680l681367
5126d177423J0830782j0613064R217015J3336386m314788p626510P96383M896191
5118A2344972J2024117p584674j280305J3649525j6669020J0106081n429426
5111A7161270l805408j6033026L759390K374832J4343310k8794073K1463838
5104A0470133J080514j3855179J4223096r022884J7032268j8999195J5661456
5097A6590209J400753p874494r1577O611986q673798j0163016Q709527K921146
5089I430736p391323J7402485J4972711m1507665J9041915j4631370J0578255
5082G895744P79469k0468424J7302944R675610j6481651J2139230L641087q478275
5074F005734o369356N910888q469415l190252N610877K743272L285241j4360980
5066h833991J2587053J4327474n617438p279996r880826Q619704j3678397
5059i756417L279580K3956277o174338o850717P155090j3431483J4861695
5052A3039687K2248826m2054019J6430043Q328874j8285160J2638781M369676
5045A6716708j0997595n30942r008541L4078393k7034474R194216j1540019
5038H77746K1501244j4050035j4831822L167910J2133065j1195598J5329550
5031A2932060j2692410N455874k383023J9599247k143286j1827555M075848
5024A3016755O41324K773185j4994162K5374378k4048176m886555J3808167
5017A1684916o248705J3735859L798591k2098627J0414956R241789k2937792
5010b409013O656880L724084j3620342K1295983j645514j8481109J3602105
5003I123074q150099J1878134r804096N086341m904253O373039j3399643J3282957
4995I485454j9080298J9806062j0902579P503237m250096N939977m986936r36919
4987B577902m128054J2041613j2049535K1681425j4869360M244740J818896
4980A1317627M386830J14743Q205241l486330J0091647n941444O821500J0598271
4972D2108085K0694819N728650R24284k2778570r677066j0916913M067462j4288581
4964A5862170J6417649j8488455J2479139j2461189n42876Q309588o957116
4957A4618910k382126m803750j7516230K9152784k891370p209186K105623j312653
4949I762002Q615909Q731855l0545777K921694R503868Q173614l091313q926152
4941E145700R107170L464051P682415k2534014J2195634J57665l980536J4269753
4933B5507838j1312650j0253015J6209694j7681335J2866952m048799J0857447
4926B2146132j3757673Q084218j3201385J4864403o820256j2607505J1834988
4919A0542922p999869K3020729q921744l655171L729271K80848j3312431P497291
4911A1181846P435506l2376363M3335370j9825503n24782J1404672j4419188
4904F211558j7291487L3543847q379395j2942475J6269653r483216k498021
4897E430464J992828J230127m64452O745279j2348161l151899L985809N637103
4889I057098J8266400j6213245j0101677M496169Q54752J6951537j2923314
4882A0387720J1895471j4409164m718791J8325018j7799763J950555J0577942
4875A6208988j0142j4005483Q014251q291599L167307j103992r12215q889957
4867e822842K1863354K825803j7416363J0090114m082534l597560J9115223
4860B2975195q882366n408195j2507135J5998184o210293J0016307j0262951
4853E718746R078781k0167051P542091J1137007k4510582K7469503j2483811
4846C784684J157111m383228J5067750K471450M844175m511218q915051m482160
4838E033513J5410958m517242k308134K2517127l2569165M347404J3166243
4831B1080704k3763730J0389451k976764j30250j410237J3463194k081383M928157
4823A9499142j5583978K212778J0032708j6150079J5477713o880846N07056K010739
4815A1125233L010662o030010J2801254K257487j7071197R871928r063612K916614
4807I818359l192774J5341643j3059703J9554463k8264678M062216k556521
4800A703005J0266428r566005O837763p80345j1373174K4289781r272373k0958411
4792h853331J1325085m483119p97755q41682K140374J13119P320608J3812065
4784A9735364k4496636J2662397P27054j725257l952472O895952O11006q923649
4776A533759J9682516k806786o555002O069630j2662730L401621j0291660
4769a628652N721850k435411k554109J4012251j2767461M355228J0952391
4762A5656087j6981142J187239O341574j0997739J5644932P659443r576665
4755H933729m741738K273170O650083j968644K346483R389067j9823353R652542
4747A2711339k600721j3127997k293866J2070917J525237K442543k537940P25661
4739H915173l926188m720951K4086694o606955j7596022J3320764o076968q209404
4731h13857M451654k551553K6091125k6851605j4843803J1719462J0535913
4724G737336K070236j0443924K1036874J273975j7202406J0662887j7669477
4717b534499K4908567j2907255l942150j388027n516528J9181716n104155K153027
4709A4850696q771812M849098j0799410r07270J823774R592378J985454j4224746
4701a601838J1059656J1127919j4880024K239971j988257K0226153k2839611
4694C343969J0497834j0158728n454617J6606912O120634j4738269l981144
4687B236591R814676l584044l5867633M1357539k1973979J6807554J4872021
4680B3662725j0614953k2514726O070294r431268J3447254J8998048j7925666
4673A691708J0167587L927960j6049583J1698899j82411j203499m863157R726304
4665A4913808p004420J516008L306007j8271937j348588Q96014L492822J8921548
4657A6421262k637713k8384085J9129525R100138k466169O793537j6634959
4650A321536O466293k972120L731558J3688076k1684089R590947L346867J674849
4642A5163917k4303776K2439465j4894332n030975J4954622O570877q439881
4635F459917M096181k5284308J0545203J4048928j3221253J5158575j215837
4628A0587406o832963M518165M015580k5371488K8082305J2938762m902278
4621B3035489r080221j0106763J0060048k4283487J7611054K634309j126698
4614H743731J1943362K43229k4725544J7411551j4169488J1130373j0473948
4607A03266j04803R403743j3778795Q454700Q82693J090933K830508m366341
4599D515904n380908K5315248j7763298j5622741K619420J5304371J3069572
4592B2057568j3061387M593939p337939k159071k960434M998081M333420L513673
4584A3977850l8455379L6810317k838625l215650M796522K74928n60755k351258
4576H437950l518884M372874k4463128J1695556L875704J6624332p049360Q305997
4568A8281041k1818953K8565324k007162k8765527J4011032J1824149j8094067
4561A995837P310590N994585O601087n095313K103056j4830306n56095J0177765
4553A3701206k6610855K7938758j1225742q399181R712271R449512j7151508
4546b585539K3839028j2042408j2832383K4807146j0474141j1721428N453529
4539D443804m356426J0552792O556583p798941j0744650L462628J0975185
4532A3090975q587362O78535R513424n130106K033443n824621k007773J4717032
4524A8483547N358529k5199932N706062J0714587o395603j3676122M948322
4517f0610J2249298l120186m592037M834070p876706O640623J538088M315490
4509A3928030j7599797n474907L813693J9687163r787845o889158O883682k200504
4501B360357j682272O814221q443056o55092K0057749r221457r574233L101439
4493B757656p398383J9613924j0306000J7944866j8947685O500935n133180
4486E032133M225630J1618468p363623j0742995J1567615K99477j0383866
4479D252839O095054k067673l36469J674063n969772M647984J7336382j5488471
4471A0143937p421200R683104P4264K22214m192619L053442j6800841K3453092
4463A8215393m679733q420498K1628279j6146587k5393888J9152226J3311011
4456A7666203N574883p439086j6412343J447265n448131N690718J3484707
4449A4564216q044010R360721k2325338K9332868j0511006j4879382K1727525
4442A9225594k5582792N503551l048595Q618683L951810N484750q305662q531650
4434b684311L2015157p876304k6025326K084543K1485713n491855J9232502
4427C2740119j5356212K042876n180614j8747651R976293l189247R596877n117583
4419F764858R796445k450322j1898982R348193k4383923L8522949j2337823
4412A3361395J4352358k6624176j69909P22979J6192361l495045l193199j9736322
4404h589558K0970994j3266937J968952Q124154k470763L162912o392087L295815
4396F803482k819818J764873r506742J8249323j1051353P006322n629107J2278683
4388A7095663j5567622J2330646p45511o904164k485020j8934481K8334207
4381A3123718j5708460J4399669K59188p782005J9568702j6602569p424863
4374a66620N70522Q435998j158097j256818q645009K2144440j2217046M62223
4366H169593j0183471J1760451l0874572L0486823l504938M511853K421865
4359A2787604r264346J822862j2097563K992226P406595J09390p79775N170546
4351H147539j0161472Q964307J149666j1320454L638595j5222112K5474956
4344A0671025j7721769J3950003M888563j156163p777974R973421J1058254
4337B3885360r494197n674051N593235j6353032J9304740O015311r032914j4671135
4329d26683l16088J8376764J649083j3670443R44616k798383N259140K464817
4321A1482823j5868955N819298R071321j0473393N639743l442950K3133474
4314B5361361k0354372j273212q18799Q606570J0589904K280611k6905562
4307b513499N133201m281763J0942318j843808J297401j3859807N771906J9710062
4299B0356011p946071j404199r842061O058066o753741J791509k501622J5029255
4291A4787147R9849p20848j0689701K245662o940339J8987078r476343j5622427
4283g329922J0129848J3529461j8105958J2263158j0972946R330458j3725250
4276d881151P614071l292406o393778O693149P505599M03295J8779713k9822443
4268c393951J7950300J637795q619599m160958l133535M978329k088388K335754
4260E505747O101084J252673n066150p036140J0174430j4067622P514146P99229
4252E177397R016599K213537k1438481J3221517J191487r229187J5118598
4245A5271467j2393220p872864J4280659o906179M726605J506029j0204915
4238a592418R931430J8738601k6246645Q950456j3699608j63671K594385J8558394
4230A7070924j3926885P587360j4495739Q858941P980292r843501N531920K1217301
4222B9980613l9257459J7185350K84581J8676491q909776k5272228J777025
4215e535403O163799o583015n30497R846690P159013m938785J103757O643075
4207A3328634n453198q144074J2896508M705853j2889296j763844n974488J8416481
4199A5122576j1118227J2431538j5929718o75506K2605503m484402k8504848
4192a0553084K1695483k068838m014774j575098K9271575j3527429j2567170
4185F660665R616L113786n048727m813396K2714857k5938510J9585684r260548
4177G023427k295183r982635J8235258j800156L712087K665263j5891485P510190
4169I176766o980221l446099J3682641p507527j064316J8473413q094753l234528
4161A1005376J84845m244232o51925j2919785Q467366J150842O373530k301521
4153G064496K24534p657225m489519O888182J917643J2942459k2742760J7452228
4145A1600038j9667406Q129573Q775753J833745j6160310N862274q181483L5531470
4137B7723654r419636l7285985J7601332R248285j6539352J0856841J7804318
4130A9989457j8524625J1860687j0309287J89967O226543m652600P054210n152961
4122F681391m418923l366427P287440l394324p387281J2865810l818813n191298
4114g42425N339447O369359O779301j0640627R64437k442438m838684Q61877
4106A650247N207481j943980N208921l829455j9660546J7907245j94134o683648
4098b337869R148969k371538R153700p202012r988686J7461018j1976600K0897197
4090B2784179k3975478J1213106N048675O393019K106476k0052179n460990
4083a943192J6250170O530320k2299605J0560753J8484613k2353397j2633320
4076g403658K0118368n153041m749109Q599511O099414k5615605J9661518
4069A1557398L477005l179582l2955781K9996206j2949269J6079705m162544
4062G863138J1342187k3437669J364396J0418172J8028268q881268k670618
4055A4026606O92272n824442m042908K4263893k7556911J9313081j0906603
4048I964988O531153N834644K178465j9742911l664943K2109174k0043999
4041C166571J0844915j3738019O376573j0300108K1845777q651411k640294
4034F904004J119501j133999q48077l677974P511411N058960k079835k492191
4026A0361800j568746O208236r578998J6876904r405297L667998p959958L484736
4018A2086675j1729792J2086198j1268072J2226842p042444K646943k617367
4011F388983n290820J2390778n431897J3570688p734418j9496368M472349J4088644
4003A2957939o749044J2121872j9629633J2104450R459785r511963o41348j509611
3995H602447K0219042p875540j3497813P371571l772335r302374J0008160
3988A1753158j2496870L0829328j4470602p413435k31206j7975088J6037365
3981F032650j9829404J7482305P146254O115545k2242592P684311P954025j6040090
3973e696996L413061J2640087j4215032Q893502R182628j4240535O614617Q908358
3965A5499690k819764j1040774L888993n555224k284665J0652503K425942n291660
3957E475041k361107j3259042N453833P943595o20993J1763800k5178917K6333255
3949A5549465j1441241p961765J8552310l520775o052614O894334R675877j5455039
3941F240552J484318J633301o152531M262118J0693560l663883j4769372k193836
3933b465773l551169K0645288j2101441Q87073K475938j2249792P472579J5773143
3925A6885846m904577k126590j0968406j769818Q030297l403943Q931483q40947
3917I833345j1959688L484163Q406293j3353023J9301569l220530j70428j6146662
3909c824961Q965744l948297J2868872r037927p458749J3383560L926302j5669676
3901g95132J0060511k469634j2593848K8890622q103595L119503k1270576
3894c162149K0455128j5892606L462604K574063K443755k6711000K9108767
3887A2278562j9356077J48575P350770R474719j2833509J4535811o953535J0701299
3879A5346615j3346985o848071R104555N363475o200308J3851356j0275558
3872F995079K167424M952251l568396P5555M256815o316591M599758J445782
3864A4607677N595284J090930j7963962N925144p073484J0894228k0467241
3857g391424L0606504k0848135n992078K0399817k493252r990267J0212304
3850A4503469M503742m890111j2953860Q948544j5274344J9310134J7045422
3843C1192996j5507067j2818368J9872636j4744024N861842J530846m306357
3836A1082504J0257136j3926699j0960629N954419J3386923j7175804M593638
3829C211488L216271R809661p147361J1822709j1376396N59574n501606J242716
3821E837056M944610K3926451l6946193R277419k992789l415164L040810J0632001
3813A4304201k3800763J5534122p966155K1749410j6340110k308381L373683
3806D546007J103396K522309P502071l399872j6039095P669673O409938k819167
3798G495260j7500786L1003035k3728384J6810630J482879L242830k0309587
3791a504123J4213965l223746J2214434k4185479K8728089k8198337P07265Q261533
3783G013601j357180k2632465J2207660J6970899o46251Q732782k3181278
3776b892232K5144487j5962936m261881q110843K3103347r558973p232573J4610716
3768A4839112r538299N452438R164699k3557027J6732818j4608451P829659
3761F314949m389846m19004O838322J197933N188590p875103L048342j3815434
3753c911251P684401n1070j0170860J7053611n216711j0091644L117105k548741
3745d135160O397528J5491993k3131864R392178J5999593k5578061K1942844
3738A6379051r788598P610088M988915k6863776K0920706n052727N679186L789302
3730A7662147k793973k060342n406424M351012q396791N645038j4255582J2452987
3722G198072l405481j56060J4726082k3237507J5800845n409576R9924O819137
3714A2435436J7122031k2335431P434793k0879960J4044881K5528r987670R912437
3706G772045O093194o035233l215300Q909519m507344m067353p222343J4722792
3698A2449977l740952R40757j2116960J1541338m271567K1174313p748053k1214946
3690b986093p203950K6881655Q285652j3655871r194820J4978502j6771342
3683C33733M55418q99490M491515j1343828K1075141j1764333J5681332j3040195
3675D989293n84864j559029M822280j155286j3634198J0005605p78427L802179
3667E907553j5358584K5611448n478906j7230868J213835L789536J6097972
3660A4551986j4329726Q391217r135978j963494L2356872k8890411o94990K49411
3652E34887J4481801j9195527k459024J1917246j934981O818331j2536300
3645b373567l474669J5857394r218935j0917733K4857225j5178465R312110
3638H863360j2877218J1627845j0693835j537547K4221963j4776057J2676467
3631A7504978j6389027J3439121j0249445j1616370R062695J3816638P22053
3624A6290643r742292P656655l517063j2373439L514612m819256K3896709
3617B0906569q263687r372992j5093743R753717K751507O250547J3339608
3610B0271526q277550j112308j2726585j2002550K1647394J994110j3251513
3603c457476O486388o399315K0338266k1269884J938455j090637n11271M489014
3595E23540J587313J040362l113931K557457J1446415j1284543J376465l659153
3587D73925O054997o559634N250394m864095J2478008J894580j0266512L324884
3579G786547J0374204M422820j2057081Q728472j362755r446464q153287J1321801
3571A1614257R051694j5715524j3532098j4479802L5107683p448203L443547
3564H041554l778860J6157065j5367034k084425K918019p661458J1900600
3557A0125461Q21277j1719338P259844J4606696J383440j0188394l6166226
3550b3877240M0017452q434143m113428p31051R642689j6043360n473063J7889226
3542H877082K419625r77655l850896R86774k656780J714611l313658l417683
3534b18580J6298187r266952N720785l037766O166078J661327l471811n294415
3526H556853l421471J3200094l6910331J1716388Q127505P157331R054434n240492
3518A2240311N968492J268200o522628r207059J639464l584258P918318k48898
3510I471942L332962K356026N617062k1575295J3904476o611674R64400m587765
3502B872134j265179J1701307m536164r145317J2161733k927071L092109j065294
3494A0888258j2721495l022024J6130309j306965M511469J011176j4167438
3487A323290J6139894j1892023L544470n671919J3276090J387655m421339k968525
3479A0717593r213653N527953l58483k349101L575031K882381j610324l663152
3471E508245j2741589Q098365p164171J6177124o632031J4208787k5245716
3464g790986P184375k98615K6587140N126575k5412242n027930R928071k342286
3456G954102R576617l521549k767554J7640729r371985k5000776J1604246
3449F113830J4258109l718106j0841088j1020988k820359L185000R962294J6103395
3441B1222087j1048939L49344Q387919j3457167J9193220j8777708P479134
3434A3347890n364902j229959K09257O383945K230553k2873914K0977629j1079772
3426B600727N989545Q770840j9507582N084681j4736466J3497410L780279j621152
3418C858282l515279J5108300j512097k053466m474887J4037309q375348j1311652
3410A761162R527316L279059j4487577k171233R059743K098884q520320J4490182
3402A5037216o841643j3011576J0420537k361556J7016072k7852826J3232160
3395E638384R037060l829731j3347768R233320o770188M791508J3021672j8956096
3387a181839k575915J8944076j6207791J0479823M744644j094270k903295j5670985
3379e465552L289675J6043221n154164j669076J2435867j9086411r176363J0130211
3371A347408l785015q952086L7769432j3677897o125463l143339O767743J946014
3363A2146797q105384J054595J0829978j7229477J1757650k512815J2856362
3356B0797706j8194154k189122J0517239P653563k4380846K7605067L22079j5767197
3348F364335l748115J5432024k5203918O934646n579483J2365079n910759J610541
3340B264350k789742J6427643O584614j4437568q799621P946813k852886l366595
3332I77008R126217j6448372R423764p7549J6055547l256294j0570773J5283763
3324B0513311j1379360l379840J9378475l7566758K2260981j0486148J5585655
3317A4926316j8835690J041363J5541938j6059835M565738j0167963J4628956
3310E640823p262954J0355590r62907O788207m15646k9328370K4136611o754012
3302B197342j9348691L3673095j8903032R270279J2607353k5778124J3030869
3295F749091q154591J4423140k240619j0300187K565017l779093P88354L84871
3287D35983K0085603O206662k2978394J7341215j4518633K617803j5662756
3280f472517k056788J8236887j4497354N143220J6972677j1716536R45653m910190
3272A645052o852946N239623P893864m114455J2163549j7895627K3780150
3265B1859210j0936317o647269j0563669Q569776M265902j0500453J4918650
3258A0965830p485522J052987k099477O511342L139372l3052258M5772970
3251B4805244k7233109N768252j914411J003226N585191J3152257k2997837
3244a831187P414890L412540q671413R449357n157118l676557Q753835j2585161
3236b890814L5674490o100706j3785914m215573j0006994N940748P31379k0614156
3228a5267540L4538696m398348J0509259j9352899k676440O09256R266395R436060
3220B2664439q74842l850624j1705107n118619J6888812j4524072J1927260
3213A5407247j2740347J4206025J0806424j0162543j6136972M757020J1204620
3206A7341474N640833j1587735N915331j1177759K1503481k2066897J3059568
3199A8628296Q163321j0325817k2554398J0605005P067803l545631k4072584
3192a6034005K7038893j2372716J2995651J0551580j2061371J2065777l442422
3185A8741387j1444267m741196K539285J3755512n170428k1981936J3539636
3178E237993M126102p671916R116468N11899j4012254J2272494J4492424k5488840
3170a415630N249564Q244913o632298J6803138m492688j4134587L147158K982594
3162I752164Q139032o187981J372619p344437J7479389k2421049J5340893
3155A6130630j2824105p267028M57179R345746K019834J513234Q348515k9031573
3147a1307568K1742296n696642K697125j0624998P128723K230617j4518219
3140h348666K1593703m2169j4531649j6921772L0284304k2980778K5568683
3133A4621656r606724j656602j0943450J2622715p37562J0697396l1945817
3126a6948388J6528718q73385J0669446o838939J1825710O48213p509509P778165
3118A5280031k7604o653289o279175K633443J4849952j8313170j1218811K1279787
3110A1551164j1260589O532408Q270514j0723884J8292026j3590776n381802
3103C689061R259924P578625k0513225L84910J329120R167662K978348r338811
3095D535614M380645K875342n749860J0224177k532969L009344j9226197J3619433
3087A1135529j745271l383060k954252N852457n1991O398530j8731490K901944
3079e77604J716170k799495J5779943j6654479K1776562l0348047K2919074
3072A1812124J856109m546425L369214r52423j0480743j4543443R436908R323494
3064E274815J4135148j8896284J0310680n024212l238239R879640j9282830
3057f841282K879754J4182761N218450j1060813J0396138j3201340Q505894
3050A0079562j3495379J6812890o580596n294299Q10692O280524r655810K0311032
3042A9268616j2214047J8863846j4866831P733921N860034l0769774J5116477
3035H992242n662875J6968239l830748j5847040L188155Q137109R861733j2070520
3027I736295J3104103k4326157M64386J1641400j1984022M689921J5910291
3020A9236217j6418486J1858274j6164374P95984J1915116o452516r346981
3013d576766K1888850M44986k2942441J7788415j7842146P190277O755491p812702
3005H93964k95514j37801J1589214K121198j2587660K0415364j9720337l988918
2997a710490k612419K3355114o844538p414453p71984l862753J2612902M83752
2989A3235131N645973n356178l900651o543894J2671043l0851804J1332395
2982c767985m65171Q311163R822184j7856744j1208412L5574187r147159L984052
2974A5246115K002384k2184523K7235151j1476272p47568q947185J73853K425461
2966C727416P012711j1595360L3414298q341822l5396805P917623K2674261
2959A9412322j9891421J07275j570220J7353798j5070345J9395587j6010023
2952C726973m612543J5761111r975092n528898J9130084o896326n024842j9503409
2944a2922942M162071Q289644Q655541R470386j2138053l890791j546681J1287363
2936A1366538O396209J260750l4512385K7878940j5117830K237312K014141
2929A523675k864500J5769313k951592j4047450J1720604j5651524J3111478
2922F610004r199354l695263J6427568k6135369L8950250k3895077J1618051
2915A0680810j7479360J7658J3700825j395201j37204l559600R975177l088104
2907H715001j256987j8254712J1189819R925710j1748939K414939O803165N793866
2899A3581862o958110K2718959j457528j6251896J165582j3902189P347390
2892F244070n471998J3974521r502229K1159868j3759233J3880175l0412090
2885c886916J6450279m396058j9023895K1067127j090954J450912k0587529
2878a0017034O232342O577339J3669206o063552n531311l090003J3771584
2871A5548571j1105736k582863J1738955j4079005O61870Q190547k372102L813127
2863I813364r13794P839049n164456m777553J2219196Q528355k4721570Q747772
2855A1570363j3850471L844775Q258087J000651p934108L108120o91977j3761278
2847h455838J8500811J0214774j3204915j9555188L2108584r389336j2613435
2840b394543P854620j22995J1727478j4234442K1599277k9161978J3166934
2833H434351N16272j9099513J3738659K950810j670433j929727J1892066J194339
2825A6026824P911291k7715752J3665979m82848k896339j0520567n097729J7783748
2817H674607n32478N61438K752126L522659n325654n377785K43221n791158
2809a273024M271792M712215n22581J0226967j2575467R569536K549508o95011
2801A6263935k0158149K9027247j8989732P807756j1174725q688148J5375015
2794I463199j2336103J3401617k583361Q787202j3004837Q87147n85369m755957
2786g26462J7883797j0700459L328254j6236777J4293340L977613j0834315
2779I84991J1807225p155935K671810l533673p770609J8187753l77205k4359430
2771i545073K0933079M124460j0577834k0320853J5058991Q652135n381699
2764B943206r029840K5534304p535215j755429k747034R206884J984433M099111
2756B2700420j1525452K669666M507532j5289341J0376011r606365M286774
2749H119245N493758o191690J2696682k4262511J6167164j4487644M02978L224617
2741A162599J0693149k482493M570341M194832k7222137P412610J5803355
2734A4132256o352676Q03157O22419K585022j4618650N966559J3133435k6837596
2726a0566074O280285q76969J2212810p758497N0270J360937n973388Q785276
2718C514650J2779289N941087j3811445P340198O951103j5312278O635318l5124028
2710b1086106K5665257N959441k4462552K9150982j8831018J1295187J493892
2703I185083J596536j3886029J1317830m661016Q16351l981800J8619709j7734798
2695A271866R434483j6308354K5820192k1970893j901283J5956771p884574
2688D418208j010545J6696961o163616o181255M626542K665989l344690o045154
2680E662440j864308J0114176J640623k7585854K915225J2896322O551116j7322080
2672f992340L0132318p151599j389222o093388m267531j512052L521881j3830683
2664g582616M373917J2811027n933799K145435j4079604K5949271j2377731
2657E305900Q135801Q154211k6434370J5262034j1269204J4027714j3712637
2650e30551n781329J4405503J771913q394046Q455601p768275j7033962K4184909
2642I309763o98173j3398148J3547038j4766286J9940850k0989109M988795
2635b065270J0811639J067245Q913670k1076917K8309722l8812700J7482870
2628D630259l414953R648783o03470L624618p32211M389005j1505153l352237
2620B684641K152986j945792k697895J2435617N848545l500200o353463O401466
2612A5025905j3523110n214523J0823977N090549j2868151J2541179M319169
2605A6194995m583697J2644499k0844974j2439969J6624472k227945r127802
2598c760421J3768815j8414239K2038786j6202958J8936925j6229110k580313
2591b442515N919232P355199j4830113J4280766J3335280k5660546r54668Q283749
2583E286384L602910K752873j7019113J7203993j1722181j1558094K6093236
2576A4640008n918692j0411104J5443363J2747769j4114613J3017923N890219
2569C1294873k8193089o187896R942984M415379k3014553K3759709M304856
2562A6322263j4863964J789890K1707741k454813k8758882J6162743K620594
2555A2525572j4917201L1245784j5377471q1007J9063235l8822098R519105
2548C155919J541599K5015485k3517530L909611P892767j0691198l266402Q730102
2540A2770353J311605n598270K523026q298419P113857r761433J5721088k5607407
2532i825600J9212753j744539J2266264k1546037J2891191l290057n644621
2525B319354j703586m793310J5747620j0084684J3560041j9894610P773648
2518B924473j3689166J9005091O9536K884976l649785K991631N654423j9082013
2510b890834K1492014j2179872j631791L530381N975453O401212j4579676
2503F116887o213623J1939206J9966399k8650121J257988j060857L5277653
2496C8633532j7618715n121635K282396R288902j2126343j7472219k00892J1238449
2488H903475P870375m99386j3068143j697501K979206n57471k040944K42459
2480B132070J8619113j8889359p956173R867722Q250609j2125549j674091Q220920
2472F445262L0323359l6610463J7819042l183057j0621189N389391p770812
2465A791533M734129n389151k984016K0844122o794567k3635137J3834112
2458B401025J1504384o278872r7847j4608041J2332321p227205J5108023n984713
2450G149075m971682P463743m410930J4942623k5360344O965881q664383R059681
2442B173664j744591K7200733j4782226j855759r483671J3017549M086706j2236017
2434F376388L9710k779802m601244m564386J9694722q030020j540593J2530229
2426A7125004m462029k079040m526931J5848309j7138286J1255038m886988
2419A1135077p798272J4468284j6652832J1134972o779494r446687J4549359
2412A0610407l96679p445709M239481p76148J4226222q272996j7238533J1627595
2404F573640K650801l237709j1744278J0481967J7902993k6742170L0417071
2397B6302315j6128428k9049569L6461845j6058664K1993339j4615788k88500
2390H616550j4874873K5653087k1289106p047075K1266637Q680309k0891831
2383A13698J3813448J3735389l7747282J1778795r799090K4291448j9915222
2376c728816M653735R290253k540708K244605l223400j438931p562150K0248583
2368A7943171j4853831J2380356n151764L3858O60346l1105088K6581383j0602274
2360d113843J9822246O879498j0570890q186279J1734413l121800m832039k221836
2352E389470n649527N202817P891406p151767R719114n779049l850990n922825
2344a51351q822399J7369767j7904686J318972q197642J6336195j956392N500296
2336C492760L388661J175384j8151705K1912644n094160l203682j276442J96230
2328B439690k358558J1781087j3881416R130159N146328K511604m942715j2813914
2320b987735O962065r579855N446751n102500J4532316j1759210N958983K147089
2312E617904q647508K0907325k0642741J2531132L383079K450604m191909j5936361
2304d528475p116118J3885573P917417n203934J3959679j4013213p51778J0779729
2296A4928880q835833o315719J4973423K083546j0407951J3325462j253335
2289A8498473j6861335J2000415k7655898J9315657K004578j526054J5110580
2282B0886416j2695187j3628889J4369950o653726J896645O619168o108010
2275D686367Q375525k543266p748905k269136K3494725k5300985J4598689
2268A3293014R007064j4986024p788942K1363527k4303251J3650050K751934
2261A2987372J475304j222542p578624J5306775j2965549q214532J5630315
2254A5418519N787659j6868818q860950J2276727k307217N859528k896839J4684855
2246B3093464j4090592j5756442J9498003J187919r062489J946781J56302J5977325
2238B2950271j9514647N520815r086309n935230M664814J2682115P744314j669235
2230A7356908j1304556L379603K236626j5688418r222941K2625373j2814484
2223c431889K3660238k1154832K2288120k2260229N238150M341435L647380
2216A2328373j418722j0469435J7714462n298572J303846j8688615J1730831
2209G202168r210391O513929r011349l685110J6250585j4711110N325996J9643787
2201A8318505j1552666n241216J5183058k574266N160726r938895j086144J5553782
2193B3822884j2618110k397134O611249o633876j2976647J0448338p162272
2186i05568K687689O420581r013561J2118423Q403443j3921659Q823169k9971978
2178a5359461J8371178J1427427N572251n942079l2413140L9011537m100719
2171A6566994K56065q624456k1928826K3685983k163643m235308K8819442
2164C2376251k4561815n514722K323207K782402K048456Q861743j2142486
2157F173036J3155841k5374404K0536480k5327015L2651734j4640728J3172115
2150B0347059m234957K698989k3320918J8439210j6764396K5879168n375485
2143A7668670j2469888Q657502j1033674k288987K0570780q046908P271625
2136B0329120j7272360P93417k907797p029309K7020376j6068305m793474P023761
2128G095429P343397n499209j4515637K2692832k5371002L4535969j5421301
2121A0860478K03408Q150108j3110198J0118746j5591884q680528J9183200
2114A1133330k4431r758507J2881392n920756O125589n891692j1317775M944328
2106B171478J5283016k2470087J0442039j0513549J3199916K0082642k2477275
2099E718180P827947n358920o981151R813284n679761J8500131r594816L397678
2091A7642572j0732043N349106R541513r659372o63103n546458j426739R688792
2083A4194268j0933558J655125J2192872l413442n886045J153393R742075j4735214
2075C969474J951935J4215009l000453l2246204K0077798P560320j2406034
2068A21845j195285J1159406m780940p505811O402896J1309774r639237J910984
2060G783632J3700805k451212q347662K071001o558638j1403811P710210J1473858
2052A3978183j8904079M152277Q89099P093924j997225K4049833j3708359
2045A5553653j2394816J3084294l1762023L9718490p662697j8246376j353786
2038c063261J603769M686550Q798654j0189622J7128891j0939719n876726J3963294
2030A6111830j9243913Q202280M35953J998886Q292541q763377J3029743j4961806
2022E102137o055632K31849Q025575N139068j8134921O658049J0360129j4861975
2014c535721P417735N996912l404918m596416j635423j6732813J5733672O695702
2006E938730j629304N62479j240945J0316559n204728R02450k261237K426442
1998I810446k699226l350268K999915k569016L508509J1387547j1478507K721302
1990A0330702J1836561k0277679J0634152j5363580R567706p913240m638023
1983e823401j205200j610921J0256779n64084J41512J2478723R844192j3368755
1975A0148845k3641335K7389198q697539J4571339k5211859k763537K6211322
1968A8006434Q08030m439488j5060612J8167666J927798q412121N240557j2388974
1960C849290p107726r28777J5581519l294439J3458904j8437584j539938P748018
1952I329267n073957J0408480r602945J4401280k8652214J4501889R425195
1945A4736995j3716969j6224799J4889087J1548132n818719J3473905j0613887
1938H273745k415258K04952j33085k59683N25477J6912763k1347413R75422m078262
1929a341342J0650121j0114825J4281391q932174J555585M510116q367420Q115386
1921A0356838J5206635j5667571M959101o674109n277814m015920J6968793
1914A5855953j0374282J0457041k7476p031419L739694O304990k1880288r074495
1906a2030282J7732473J8861446k0394353N578671j0597459J3216124L583376
1899A5949996j4435585O625428r697062J9614254j9282366q862721K5697781
1892A5609725l051804J671292o629395M790145j4539260J1861602j3138663
1885c426358J0391315L910160o749386N112697J132505q052630L675900N124685
1877A1118888J294226p010361k1623757K6443971j2618139L0191866k2317735
1870E478959k75353j9006997J4507820J5048246l361505o460061k638087M322143
1862G615165m900741P587760r651217Q048968r454849N192746j729595P220191
1854I928428j2676117L1032779k8516930j2938828J6324305L322412j3299421
1847f823372P884014J4713117k1722469O485207M65285M937524N227262j3696909
1839b530341M201770J4972081L910625k6211629J2145410n845360J928461K0556932
1831B3127949j5619242R647035P157717j9314762M111565j10258O764576j6856239
1823a091659J3000795P027643j6063437K066468j0796865J5810603n149977
1816D803571K061385j231046J5856618o488459q275687k600512J6700972l0866131
1808a0039289L2887104j0693384N778052k8736783K6323885j4213826R332771
1801A0638530k333307p213100R969500j0325442K6776110j6080178m843100
1794F589013k482876p040635K7460574j6369771k508905L771000n37186K618981
1786A1500195l1437o659848J3769299k4728226J8778180k9201630K2564217
1779E990750p641822J6962897j4955796M21456O853240K11837Q380762k5098000
1771h874676K0458065k000090N570971p479537Q803415O78437O820938k0967616
1763C009907Q852398m332879o163128J7284471R785452k9394090P448347l547437
1755B943041o111084O107503J1619864j1646166N023737R637259J32486J447934
1747A9154574j6159330P87852p587171M455760L25661N988114L498884M522085
1739A4986429L172680j1492393J3233469j1146671j3168146K7075125j5596886
1732G063607m001189k349444J9083817k5936743K1161238j1810266R443127
1725A2654147p203763j9110736K6446154j5390163P497812n881849n844148
1718f832546J4976984o505593o431522R901955J2718277R742740k1083708
1711F486587Q451947K063854q160461p821712J7486023l944290j7582297J4039990
1703A1019641J798512j3608253J6198017j0031002Q262238j2466007J4080945
1696A5254091P942877k8939803J5496473J3292694k2855343J5092503q572590
1689F710902P668007q558698L895372j5929224J4398381j4090977N935632K0780629
1681B0810024j6595277j950606M701376P769032j505607K1629730l5053360
1674a94688J5687483j6899442K7081735k7387828J4578137m609273J6915326
1667B5171450l4887439P891007m944314J5446390m918738O778905m675329O578338
1659A2440270N52677p930098J5133248k2051427K541226J850980J207935r890678
1651f145867n947908L096174J4264970j1301382K5535442o381175j8904116
1644e783862J2560179O42320L446463k357357O232515j83148k273462P572431
1636A9856079j0126705L465237j1780673J8388454r562324j930017k9190231
1629b0880180K7795530j0307976P771389J4628922r864672N713055j6803541
1622a947473J0997250M010420r84299m840676k2149802L9384855r869996O986217
1614B1586496j7007439K760266L599847M908400q612765Q129902k1748299
1607f383592J4869542J2402J235286O222705p300686L012860j1086953L023443
1599C605007q457770O730987Q403445J154441J2598011k2254068K148464K633798
1591F562315J945790J857520K992662p836414N61342l938665p219370M872714
1583b02106K580083p303838K1046285j0592103L473367K042767p986587n083732
1575b025864K0597304j0352073J6105623k8104334J7246462j270417j0174535
1568B022166O928589P622215j544552k8060265J6570093N389136M351792o358808
1560F920366j549069J736561R349803j2466869J7829507j1500251q832897J9177528
1552B0664679M799798j7577880j4819281Q634271K936445k1553298J4779625
1545b135641J1272258N584611j902496j422073J989942Q994170k0797271m15659
1537A167841j814209P639525P786159j746729o427396L002571Q94096J1532314
1529B2034172o697881j5190641J197527J5566882j3353904j926800O096123
1522G725478O115093J795350r886039n385132J2272162l645336M401440q757646
1514D635370N451160J917815L081924k0654712K0321967j7684897Q922833k438786
1506C552674J622103n854619Q044272J1928999k1420453J8523050r898248l243563
1498C254215j624747r153634n651863L7012535k6339049M4300Q220205K476290
1490H238252k9938223J6759226J3623630j5885254J4772961j2932143K7834882
1483B2473331k5943425J443584K6722832q261119r271603K485667n116328P805996
1475A2338935k1401079J0374454J2116800l81480J177017n164366j2070989
1468c010708K4940308k4993014O843882J400591N465524o755150r042327J9774797
1460A4623903j9521620R943171Q427281j8561819J8635351r996919J2845247
1453A6394595j0210775K931428L969284p530229J2633811j0695632O498132
1446A3990614o467492j1081434J8662768j012970k2417128J7276663J0134441
1439A9085462j1273613K5445545j7376595n200736m296564J813675q90063Q376467
1431A5683578L767426j6306589J3145577j5311038m731571Q079805J018750
1424E345938Q601841q390008Q074601j092322j7543280K5838150k8617092
1417g782172N116782N409734q145548Q861508J0913653q719921q768683L798831
1409F84184J4586702j6043085j08510J0835915J3993023j4302262j0941833
1402a295866Q958221J1291784j2145265J7141894k3445810J4095730j2984666
1395A616022J7438202j1206345o825488J600960R925185l087087r356262J9912340
1387B0017527j0321859m787486N985054L175539N036276J961076O792926j9121435
1379H737618k0786877L8508625k9658601Q70345J5898622q877301p66668r979474
1371f053711J5919122p99711p063282Q429013o909113j0340084J7859537j1476308
1363d34537P595222p784270J35725N742864k4223L738087L187524n860541J0931295
1354A7227146r311544r285487j0255108J3925435O462261r080464P653752k489873
1346D846118m385178J1735153j510263o27014m585448m689302l277552P800399
1338E306913N170407r680995L790134J9779464j2935801L760151j4664318
1331E25955l880193R253544o437518J0106112J507109j4877355L897607K3479258
1323B3574519j6430828J2975308j3264773P396191L083505j8550428K765130
1316A548624Q869483J1258916j6457250m934926J523885N967744J7509041
1309B5285517k1388911O006250j0404841P378706m889907j7064265J5692720
1302F15269L392040J3805645k0331486J4133720q423661J2061872M890373j6848355
1294C295417J0767113p979728l027163Q855699N505109j3742923J0943077
1287A4616601k4897640K1391765k2348326J3368488J1260661k892554P163613
1280A7662608j2071375o663436L053308N159448k928874j8950821K0531704
1273E792562n376536J7925751k1692708J6101243m589019J6294816j1017522
1266A3438587J293771p319732r053493R890268m68196J3275538l0427136J3203844
1258C833451l907851m007369J9519387j0136158j279035q269067m210120J9305304
1250A0848542l05615q154966J5743941j7342455J5941606j8932823J643252
1243e58518O934575k539037K3953748k9645653J6090492j9434587R388731J1000011
1235A5189762P048685j9655427L851370r130631J7704516j3478254N174977
1228F704998j2110464L650741L200224N449757K279793J0544918j3154025
1221F565942l616257q243217L358436P585265R25246P201142k813766n821488
1213E141303p605527J2974888p769664n799036J0166215n396509J1029670
1206A2741340L266010q424630j646895L320941J0776697l2795419J8917707
1199F155751n456602l609016R141961M349658L896319M718743j1844356j986782
1191E365676j371530j4655196K0964443q802385N165398R886926j1537009
1184E016323R281129k5461789M250877J1037777R082385J0993245k3856763
1177C43184j511858J4481860p250021J236978N949577j2906312Q233783j6037707
1169g460516L4311578o928051q448432m267744k38655j1515690O647543L685087
1161E785120j6487667K0015622L118657k03485j790703L181774j1952289o122292
1153d455263P929271l065491K3402109k4912128K5116767j2406023j7065398
1146e456156J1120967J3812722m7744j8827415j2730777L1044441j3520488
1139E395550L176515p45999P772904m442970o282772l526747j233837K4660523
1131B4773167j1502878R280315l1833401O310405O073747M023458J820082l954656
1123D990239M290812k2165118K6789120p121770o504127o386940O971551j0624914
1115i761147J0119882K1466086j1654666j5366383N791131p226582J7498527
1108A0866848j9087464J249128O013290K66754O600191p806772J3857636j5516318
1100c556707O296815J1113103k755461j1057107K3009166m297863j4269555
1093D482391J1532317r786524m966476M465320O952682k3223758J6350347
1086E806299r706257J0956986p56836k2695207K1481751J682004k170348J3564031
1078A8162423o705956p645022P953486j574686M054357J52910O794129j2798956
1070H392685M473917o039843N979704p437839L958164L288772j3238094R842085
1062I219551j1944139J0129072J364500q075442J5172981k0704614p083709
1055a1921800K5016830q882507o018746J3759435l158783k596260J3913283
1048B0111452k1387942J5586414j5356904M580513R585913O335760m38600j5359502
1040C657104K2622409k8138494j3250013K2152466r34819L383285M090512O84408
1032A4266858p851766K0034859k3649655R28258j2839125K3259689k0433903
1025f284785j1614206L5447432k6719432J7338488N59038K284501j2772708
1018a761672L6995903k3007796p135999N204931l603146m308587K1709677
1011B4093311j6712865p562644K0749051j3672105J246503N079115n548011
1004G672355n269077j9134967J8479488m103224K3143999k0988659L363338
997C163253p439838n310453J7166356Q521610j6126412J4242979j0661591
990C555904k6496L474949N517694n548374J008104J2179614j4617106k427808
982C116481R299882j5760639K4524867L52825k2319111Q215980N275089q192397
974D512977K749167r325679J0004677K05984P337925j3961535j71337O404185
966G756364r291154J1941771O838235n706393J1678321k3389912Q053355N080670
958A2961257j9598855J2549007K643635Q992557r764032p020264Q590026q964562
950C88769N679194n191414j1396017K7519513J968352p894721q909484J0733397
942A2897589o904170j2034369J8971308p033006j184982P48533M922239J0091593
934B0474735L408601j9277036J5362067j9642794P677376j0843400J5078571
927A2238120j443753j1909999N31505J32283J1530247J5925784j7903932J252400
919A0352655j9373779L0092981j7741783j013746J5928175j8755642k263913
912b775052J2991398j4054520N950296j1582172L074199J0962647P567962R594171
904B1728929k5511494P121525J7352189p446320q848064j6557972L8490020
897B6328813j4601924J0179041j0054611k1094143K0168091k2804724J6914317
890E034860j8480013K2197731p233374J1222501l562093J958325j198687l49373
882I589877j938528p704910Q516562j8483813L0442061j3934031m119531j5429960
874a3062273L0482419q255506j2294424J0526371O249875k064673l113820j3004190
866d536221K3839258k1531022J6510634j0774594j559770P334916j5575199
859f291998P43028K2634820j0301848J5007359j0537605j1690190J646738l491494
851b281190J9236675J2728293k9969592J0260197j7763441J1622973p10119J086783
843D210579J105837j0482693M802590o513567K1077042M633491k2201380k048237
835e416338J5353857k312508p486857K91101Q437482Q219328L902815m192934
827A6795946n873343L079779J1409897j3190710K11647P349627q911664K739708
819A3610887l094596p20334q140420K840046J4616947k5536582Q931818J7873328
811B0381094j9335238j274634j1660938K0513674K346364r871358j5664414
804a4565450K9060808l464568N487459n675820m469128N462369m392036j3904579
796f460945k929137L2381982j8148660Q600297J382072k1447088J1793440
789E171961M671539O387772j7188482J3977893p102864j5184182K3430763
782A4164400j1292421J9628553j3978668L120145r747371K490011K6136482
775C0521131k9179601J4001120j2152000N156450q529933q870190J4460097
768E407074J1149790j5350744J7317101j270607J385719j3998530p390946m77084
760c228227J6981858r429464m355282q068923J2818569j3031563J6705983
753H392951m853830N815313L871862j3374323q62724J5300105k807696K404515
745A3886173k764110j2447301J4643511L887592o524884m806963J4707158
738B0581176r960318l385759l60915Q86208q705026M043266L317011O985806
730A3401449p975361K905318q500635J9706773m753664j3297872L537544M843189
722I866741j4466512K4480965k4216447K2443010k3843564J1085824r139285
715c789268K4422417k0168467j0208943K0996507R852028m429508l1417880
708a4743114K4362108K729687j2513660r007485J1589837J2949537j3409748
701A957162K822417m510863q072261Q496795M414956j15649q861855J4741643
693A0872345j5155943J7587719m38070j9551634R393748K774070N037459R383466
685A9903160j4331164p508843J5009406r872744r150996L974134J3674967
678A1697920k629857j2292197Q366336Q898752L362209j5731913Q941249M940259
670A5552758j4522040K1180968j9988108l951419J9619391j1635209O021031
663A2277372L009675j9958608J8318728k981682q004362m629517L354205J6117942
655A7503753m309481j7123127J0898549n633743O166085O038470L085057j588122
647A5037441j980804p269568P823772p712391O285444r23093j4099574O706840
639C868067M933392n112440R361217J0077132j5032386j1660352K7482018
632B3916648j0030940m928801N280311j7691092J9739774p176346O522212N147745
624B0779511j2133605o637603J1577089j4169221q704136J1845264J0421323
617A2978622l070340L886889j2794677n297360J0740125K72541n426262n622094
609d332556K5854229j1689497j595199q79761j6510276J4538765q331204J9214598
601A6269099l316594j206965l810338Q707902K2417037l4978333N133737j2747342
593c531797K834837n4683J5249267p869589M046381j3612604P015770k749548
585A328034M117070o09523J3881172k1625668R758312P068462l598188n526117
577D793554Q461706J2531849k0201475O228217j9318514p645194J4019734
570a130123j166491O511049P61414J5851574j2344217n215375p580835K819810
562a493194J881367j6546242L4015312j4421959Q247114M056839r281210l273239
554C184788J1307814n482939J6654163j2205616j5357915Q394335Q663740j0559587
546D598783J213749K978175j5146929P033107Q67202M872169k697298N462159
538I181117l607553J1539959k1616947L252315J290833J5773604j0116145
531E697183J6738293k3567513J5576567k571196l610746J5820657r931989j3218607
523I32649r61481k650899J1281779N579486R067727r887681p180914L648053
515I828719N306999n075900j9863361K5458185L783769k3610074P202840m820812
507a789635K0510212p018687r896124p13482M182973n569563j2239456L0015383
499A7481621j0495060K133788j533761N239864m792736J0085395j7310950
492H08161O327581j997233j0926292k096759L1095574k8439256J8123278j2261659
484F33395J3217068j9572236J6339957R109183l0491535P655709n623803K4705717
476A5973455j9049431J5006526j0462793N645850m563280O662228n983063l165188
468F4304J3542605o717394n505974n725521J2697059n542403N277917M545114
460A2635707j8450347L1957417k4856512L877162l57337J581326L010207M350089
452A3747712j724394o421119m638972K033030k09668L262164j1006575J2394842
444G437020q690041M63616J0202798J1185207o823228j3482689M84205m332878
436c555990J1974660M060305J886184J6425593j9498431j8483168K2034092
429A4843245j4526437J3869869j6813597J1657281j403646l206795n76123L997801
421G841598o009786J9849593k0663133R418432J1511172k1272315Q601363n008480
413D268444O760283K637000j7929660l294408K8932527k3114611K649942J1623844
405A2533361j0474598J0582963J084179l898609l260046J698234o26729j1763286
397d124531M072803m771609J6589037k00203n507283P138196j1664167j411947
389A20296J039991J402432J188195M536904K628069m56201N403487j0179227
381E683946O813367M048270j2440188r23499m451094J3423636n262527o116826
373G75085n474282J8272262o687069r006076J0279478o677385J3314917j8590328
365c793398J1112696n338259P418103L049549J1539880l4151285L2149571
358B1986857k2392049m789728K6801524j3239274k979566l994076J1990275
351A3383963n754855o361792J8327460j5910290n42733M619285l379086m337342
343D4610J886593L576413O901775j3146363L738500J4124878k4135613J1090553
335D081346j380627j3425007N805634J2463075R305309j1983921K101693n410531
327A556971J2264739j8271376J3151691P678227l927830m197076P193406o29753
319A4818999j5282050J7987939j5146206O492266L622919J2605349k4816703
312B82513O788847L332028L606377m377146j981161n660919J101908k995666
304I6781p998088J1005940J0133996j396463m409643k70270j5043605J0739073
296B857721M804463k265244j1824268J9377306k1362123K674815J3538366
289G801036n519864r03575n438175K1731710r164580n335623m05912J1194470
281A3959487K44064k369409l877879K334545j0194847K866456L189428J0397379
273A6549224j8851648N289344O23085q097112J5515642m838479l201805P690299
265A0678550J003028k464298n854592O168279P628181j0707003j5906409J4221364
257D767100Q382239R554154k3239318J6581788j1668295j3279816J4225814
250E323666k580884K270769R068276L193749L043589j3700562l316862M243735
242G545476J271672l742788J489562Q37056k244931l832552n569311Q620773
234D374957K775356k497277J879577j755402Q642681l861557q331691Q003480
226I230124K039723n024547l75387j965373L819603K0280811j6665152M851347
218A6191149m930382l987198Q192257j4835263J7491188j7701259O801988N621375
210A2843855j1424317J2588281j4986989K596999J315721J0703739n353099
203H284190Q243435k8195558J9539402K0763o887431O407869Q239149J30537
195A5782356r51485k2737307J3023963M856798j561729O199118L74504k046295
187A2939923p176807j509416J4848966l5565632J4938008K665535R425809j6704543
179f138157J4470769p143048M727863j551487o2439J3199629o917681l143290
171G442159Q566235j8856560Q696260n771780L944635k256159J4797282k0608015
163d045943P996344R301878r779669M124997J135341l988859M899321j1235786
155a592376R046578r124594R530927k294521N84141Q651559j4179828J145923
147A767809P033790J266638p669154j49174Q25324P665078j6386202P395040
139A749149J1199731p565013r689610K904677R219334o754084O57196o44366
131A077014L084373Q831625j1592859p492497J4173484j7207256P109656N679737
123C663277K638740l948862L013294r89724m125300J564182J3038388j0457923
115D396072j5072040K0217232j699771j0624j329211L64139q608823K949616
107A206590m00656J760951m441707K586568J3265159m222781m193409p409281
99a848566J7878199j9813597O901477R610028r409204J436088J1563522q400343
91G917604j2578863j957403J7105771k657875l655701j0093684R047035K170425
83E297309N712957k351209j9609042J3856012N577072j064949m759901R82999
75C641248J404887j696810p31420J858984j142130L2668N749130l062527K569612
66H623642L965033n732691j2912793R165620K957356k0736498K7051968j4035692
58a654055J066638J1582464R53564o945941K346349m283040p241817N135332
50I59494J877898k660876J1512546q5750j6326867J0870688O036224o567606
42E615751n965692k183796j1802740K7245271p078113L118586p140637K526902
34D335532k436017j3512705J7106587l346772J044022j3794837K7989253j1528466
26E856597q822328q44762J5570028j5714521N084648o342180L226687J1867832
18I882001l74113o4496l691301n533841k553921J564471J6120171q375956J574349
9H547364n427766J2692712j9487005R232910j0410365J2767615j8035M443922
1A2341352l925667
0H415685          $$ checkpoint
##END=
