# Supplementary material for: Polyamide-Scorpion Cyclam Lexitropsins Selectively Bind AT-Rich DNA Independently of the Nature of the Coordinated Metal
Source: PLoS One. 2011 May 9;6(5):e17446. doi: 10.1371/journal.pone.0017446 (PMC3090394; doi:10.1371/journal.pone.0017446)
Supplement: NMR Data S1 — Raw NMR data files (.dx) for compounds 2–4 (1H and 13C) and 6 (1H). (ZIP) [file pone.0017446.s029.zip › 4b proton.dx]

##TITLE= atsl45-1-B2-107
##JCAMPDX= 5.0         $$ Bruker NMR JCAMP-DX V1.0
##DATA TYPE= NMR Spectrum
##DATA CLASS= XYDATA
##ORIGIN= Bruker BioSpin GmbH
##OWNER= todd
$$ TOPSPIN		Version 2.1
$$ 2010-06-18 19:25:18.598 +1000  NMR2\todd@NMRSTN13
##.OBSERVE FREQUENCY= 200.131500975
##.OBSERVE NUCLEUS= ^1H
##.ACQUISITION MODE= SIMULTANEOUS (DQD)
##.AVERAGES= 32
##.DIGITISER RES= 18
##SPECTROMETER/DATA SYSTEM= spect
$$ Bruker specific parameters
$$ --------------------------
##$DU= <X:/todd/nmr200>
##$EXPNO= 5
##$NAME= <atsl45-1-B2-107>
##$PROCNO= 1
##$TYPE= <nmr>
##$USER= <anthony>
##$ACQT0= 0
##$AMP= (0..31)
100 100 100 100 100 100 100 100 100 100 100 100 100 100 100 100 100 100
100 100 100 100 100 100 100 100 100 100 100 100 100 100
##$ANAVPT= 1
##$AQSEQ= 0
##$AQ_mod= 3
##$AUNM= <au_zg>
##$AUTOPOS= <>
##$BF1= 200.13
##$BF2= 200.13
##$BF3= 200.13
##$BF4= 200.13
##$BF5= 200.13
##$BF6= 200.13
##$BF7= 200.13
##$BF8= 200.13
##$BYTORDA= 1
##$CFDGTYP= 0
##$CFRGTYP= 5
##$CHEMSTR= <none>
##$CNST= (0..63)
1 1 145 1 1 1 1 1 1 1 1 1 1 1 1 1 1 1 1 1 1 1 1 1 1 1 1 1 1 1 1 1 1 1 1
1 1 1 1 1 1 1 1 1 1 1 1 1 1 1 1 1 1 1 1 1 1 1 1 1 1 1 1 1
##$CPDPRG= <>
##$CPDPRG1= <>
##$CPDPRG2= <>
##$CPDPRG3= <>
##$CPDPRG4= <mlev>
##$CPDPRG5= <mlev>
##$CPDPRG6= <mlev>
##$CPDPRG7= <mlev>
##$CPDPRG8= <mlev>
##$CPDPRGB= <>
##$CPDPRGT= <>
##$D= (0..63)
0 1.5 0 0 0 0 0 0 0 0.065 0 0 0 0 0 0 0.00015 0 0 0 0 0 0 0 0 0 0 0 0 0
0 0 0 0 0 0 0 0 0 0 0 0 0 0 0 0 0 0 0 0 0 0 0 0 0 0 0 0 0 0 0 0 0 0
##$DATE= 1255043733
##$DBL= (0..7)
120 120 120 120 120 120 120 120
##$DBP= (0..7)
150 150 150 150 150 150 150 150
##$DBP07= 0
##$DBPNAM0= <>
##$DBPNAM1= <>
##$DBPNAM2= <>
##$DBPNAM3= <>
##$DBPNAM4= <>
##$DBPNAM5= <>
##$DBPNAM6= <>
##$DBPNAM7= <>
##$DBPOAL= (0..7)
0.5 0.5 0.5 0.5 0.5 0.5 0.5 0.5
##$DBPOFFS= (0..7)
0 0 0 0 0 0 0 0
##$DE= 6
##$DECBNUC= <off>
##$DECIM= 32
##$DECNUC= <off>
##$DECSTAT= 4
##$DIGMOD= 1
##$DIGTYP= 7
##$DL= (0..7)
0 120 120 120 120 120 120 120
##$DP= (0..7)
150 150 150 150 150 150 150 150
##$DP07= 0
##$DPNAME0= <>
##$DPNAME1= <>
##$DPNAME2= <>
##$DPNAME3= <>
##$DPNAME4= <>
##$DPNAME5= <>
##$DPNAME6= <>
##$DPNAME7= <>
##$DPOAL= (0..7)
0.5 0.5 0.5 0.5 0.5 0.5 0.5 0.5
##$DPOFFS= (0..7)
0 0 0 0 0 0 0 0
##$DQDMODE= 0
##$DR= 18
##$DS= 0
##$DSLIST= <SSSSSSSSSSSSSSS>
##$DSPFIRM= 0
##$DSPFVS= 12
##$DTYPA= 0
##$EXP= <>
##$F1LIST= <111111111111111>
##$F2LIST= <222222222222222>
##$F3LIST= <333333333333333>
##$FCUCHAN= (0..9)
0 2 0 0 0 0 0 0 0 0
##$FL1= 90
##$FL2= 90
##$FL3= 90
##$FL4= 90
##$FOV= 20
##$FQ1LIST= <freqlist>
##$FQ2LIST= <freqlist>
##$FQ3LIST= <freqlist>
##$FQ4LIST= <freqlist>
##$FQ5LIST= <freqlist>
##$FQ6LIST= <freqlist>
##$FQ7LIST= <freqlist>
##$FQ8LIST= <freqlist>
##$FRQLO3= 0
##$FRQLO3N= 0
##$FS= (0..7)
83 83 83 83 83 83 83 83
##$FTLPGN= 0
##$FW= 90000
##$FnMODE= 0
##$FnTYPE= 0
##$GP031= 0
##$GPNAM0= <sine.100>
##$GPNAM1= <sine.100>
##$GPNAM10= <sine.100>
##$GPNAM11= <sine.100>
##$GPNAM12= <sine.100>
##$GPNAM13= <sine.100>
##$GPNAM14= <sine.100>
##$GPNAM15= <sine.100>
##$GPNAM16= <sine.100>
##$GPNAM17= <sine.100>
##$GPNAM18= <sine.100>
##$GPNAM19= <sine.100>
##$GPNAM2= <sine.100>
##$GPNAM20= <sine.100>
##$GPNAM21= <sine.100>
##$GPNAM22= <sine.100>
##$GPNAM23= <sine.100>
##$GPNAM24= <sine.100>
##$GPNAM25= <sine.100>
##$GPNAM26= <sine.100>
##$GPNAM27= <sine.100>
##$GPNAM28= <sine.100>
##$GPNAM29= <sine.100>
##$GPNAM3= <sine.100>
##$GPNAM30= <sine.100>
##$GPNAM31= <sine.100>
##$GPNAM4= <sine.100>
##$GPNAM5= <sine.100>
##$GPNAM6= <sine.100>
##$GPNAM7= <sine.100>
##$GPNAM8= <sine.100>
##$GPNAM9= <sine.100>
##$GPX= (0..31)
0 0 0 0 0 0 0 0 0 0 0 0 0 0 0 0 0 0 0 0 0 0 0 0 0 0 0 0 0 0 0 0
##$GPY= (0..31)
0 0 0 0 0 0 0 0 0 0 0 0 0 0 0 0 0 0 0 0 0 0 0 0 0 0 0 0 0 0 0 0
##$GPZ= (0..31)
0 0 0 0 0 0 0 0 0 0 0 0 0 0 0 0 0 0 0 0 0 0 0 0 0 0 0 0 0 0 0 0
##$GRDPROG= <>
##$GRPDLY= -1
##$HDDUTY= 20
##$HDRATE= 20
##$HGAIN= (0..3)
0 0 0 0
##$HL1= 1
##$HL2= 35
##$HL3= 16
##$HL4= 17
##$HOLDER= 0
##$HPMOD= (0..7)
0 0 0 0 0 0 0 0
##$HPPRGN= 0
##$IN= (0..63)
0.001 0.001 0.001 0.001 0.001 0.001 0.001 0.001 0.001 0.001 0.001 0.001
0.001 0.001 0.001 0.001 0.001 0.001 0.001 0.001 0.001 0.001 0.001 0.001
0.001 0.001 0.001 0.001 0.001 0.001 0.001 0.001 0.001 0.001 0.001 0.001
0.001 0.001 0.001 0.001 0.001 0.001 0.001 0.001 0.001 0.001 0.001 0.001
0.001 0.001 0.001 0.001 0.001 0.001 0.001 0.001 0.001 0.001 0.001 0.001
0.001 0.001 0.001 0.001
##$INF= (0..7)
0 0 0 0 0 0 0 0
##$INP= (0..63)
0 0 0 0 0 0 0 0 0 0 0 0 0 0 0 0 0 0 0 0 0 0 0 0 0 0 0 0 0 0 0 0 0 0 0 0
0 0 0 0 0 0 0 0 0 0 0 0 0 0 0 0 0 0 0 0 0 0 0 0 0 0 0 0
##$INSTRUM= <spect>
##$L= (0..31)
1 1 1 1 1 1 1 1 1 1 1 1 1 1 1 1 1 1 1 1 1 1 1 1 1 1 1 1 1 1 1 1
##$LFILTER= 100
##$LGAIN= -15
##$LINPSTP= 0
##$LOCKED= yes
##$LOCKFLD= 9693
##$LOCKGN= 131
##$LOCKPOW= -25
##$LOCKPPM= 7.23999977111816
##$LOCNUC= <2H>
##$LOCPHAS= 165.9
##$LOCSHFT= yes
##$LOCSW= 0
##$LTIME= 0.200000002980232
##$MASR= 4200
##$MASRLST= <masrlst>
##$NBL= 1
##$NC= -2
##$NLOGCH= 1
##$NS= 32
##$NUC1= <1H>
##$NUC2= <off>
##$NUC3= <off>
##$NUC4= <off>
##$NUC5= <off>
##$NUC6= <off>
##$NUC7= <off>
##$NUC8= <off>
##$NUCLEI= 0
##$NUCLEUS= <off>
##$O1= 1500.975
##$O2= 0
##$O3= 0
##$O4= 0
##$O5= 0
##$O6= 0
##$O7= 0
##$O8= 0
##$OBSCHAN= (0..9)
0 0 0 0 0 0 0 0 0 0
##$OVERFLW= 0
##$P= (0..63)
6.35 6.35 12.7 0 0 23.1 35 70 0 0 0 0 0 0 0 600000 1000 2500 0 1000 26
0 0 0 0 220 0 6.35 2000 0 0 0 0 0 0 0 0 0 0 0 0 0 0 0 0 0 0 0 0 0 0 0 0
0 0 0 0 0 0 0 0 0 0 0
##$PACOIL= (0..15)
0 0 0 0 0 0 0 0 0 0 0 0 0 0 0 0
##$PAPS= 2
##$PARMODE= 0
##$PCPD= (0..9)
100 120 90 100 100 100 100 100 100 100
##$PHCOR= (0..31)
0 0 0 0 0 0 0 0 0 0 0 0 0 0 0 0 0 0 0 0 0 0 0 0 0 0 0 0 0 0 0 0
##$PHLIST= <>
##$PHP= 1
##$PH_ref= 0
##$PL= (0..63)
120 1 120 120 120 120 120 120 120 58.92 17.8 28 120 120 120 120 120 120
1 25.74 120 120 120 120 120 120 120 28 120 120 120 120 120 120 120 120
120 120 120 120 120 120 120 120 120 120 120 120 120 120 120 120 120 120
120 120 120 120 120 120 120 120 120 120
##$PLSTEP= 0.1
##$PLSTRT= -6
##$POWMOD= 0
##$PQPHASE= 0
##$PQSCALE= 0
##$PR= 1
##$PRECHAN= (0..15)
5 5 2 5 5 5 5 5 5 5 5 5 5 5 5 5
##$PRGAIN= 0
##$PROBHD= <5 mm PHDUL 13C-1H Z-GRD Z8243/0003
>
##$PROSOL= no
##$PULPROG= <zg>
##$PW= 0
##$PYNM= <acqu.py>
##$QNP= 1
##$RD= 0
##$RECCHAN= (0..15)
-1 -1 -1 -1 -1 -1 -1 -1 -1 -1 -1 -1 -1 -1 -1 -1
##$RECPH= 0
##$RECPRE= (0..15)
-1 -1 -1 -1 -1 -1 -1 -1 -1 -1 -1 -1 -1 -1 -1 -1
##$RECPRFX= (0..15)
-1 -1 -1 -1 -1 -1 -1 -1 -1 -1 -1 -1 -1 -1 -1 -1
##$RECSEL= (0..15)
0 0 0 0 0 0 0 0 0 0 0 0 0 0 0 0
##$RG= 32
##$RO= 0
##$ROUTWD1= (0..23)
0 0 0 0 0 0 0 0 0 0 0 0 0 0 0 0 0 0 0 0 1 1 0 0
##$ROUTWD2= (0..23)
0 0 0 0 0 1 0 0 0 0 0 0 0 0 0 0 0 0 1 0 1 1 0 0
##$RSEL= (0..9)
0 0 2 0 0 0 0 0 0 0
##$S= (0..7)
83 4 83 83 83 83 83 83
##$SEOUT= 0
##$SFO1= 200.131500975
##$SFO2= 200.13
##$SFO3= 200.13
##$SFO4= 200.13
##$SFO5= 200.13
##$SFO6= 200.13
##$SFO7= 200.13
##$SFO8= 200.13
##$SOLVENT= <CDCl3>
##$SP= (0..31)
1 120 120 0 0 0 120 0 0 0 0 0 0 0 0 0 150 150 150 150 150 150 150 150 150
150 150 150 150 150 150 150
##$SP07= 0
##$SPECTR= 0
##$SPNAM0= <gauss>
##$SPNAM1= <Gaus1.1000>
##$SPNAM10= <gauss>
##$SPNAM11= <gauss>
##$SPNAM12= <gauss>
##$SPNAM13= <gauss>
##$SPNAM14= <gauss>
##$SPNAM15= <gauss>
##$SPNAM16= <gauss>
##$SPNAM17= <gauss>
##$SPNAM18= <gauss>
##$SPNAM19= <gauss>
##$SPNAM2= <Gaus1.1000>
##$SPNAM20= <gauss>
##$SPNAM21= <gauss>
##$SPNAM22= <gauss>
##$SPNAM23= <gauss>
##$SPNAM24= <gauss>
##$SPNAM25= <gauss>
##$SPNAM26= <gauss>
##$SPNAM27= <gauss>
##$SPNAM28= <gauss>
##$SPNAM29= <gauss>
##$SPNAM3= <>
##$SPNAM30= <gauss>
##$SPNAM31= <gauss>
##$SPNAM4= <gauss>
##$SPNAM5= <gauss>
##$SPNAM6= <Gaus1.1000>
##$SPNAM7= <>
##$SPNAM8= <gauss>
##$SPNAM9= <gauss>
##$SPOAL= (0..31)
0.5 0.5 0.5 0.5 0.5 0.5 0.5 0.5 0.5 0.5 0.5 0.5 0.5 0.5 0.5 0.5 0.5 0.5
0.5 0.5 0.5 0.5 0.5 0.5 0.5 0.5 0.5 0.5 0.5 0.5 0.5 0.5
##$SPOFFS= (0..31)
0 0 0 0 0 0 0 0 0 0 0 0 0 0 0 0 0 0 0 0 0 0 0 0 0 0 0 0 0 0 0 0
##$SUBNAM0= <"">
##$SUBNAM1= <"">
##$SUBNAM2= <"">
##$SUBNAM3= <"">
##$SUBNAM4= <"">
##$SUBNAM5= <"">
##$SUBNAM6= <"">
##$SUBNAM7= <"">
##$SUBNAM8= <"">
##$SUBNAM9= <"">
##$SW= 20.0188887650961
##$SWIBOX= (0..15)
0 0 2 0 0 0 0 0 0 0 0 0 0 0 0 0
##$SW_h= 4006.41025641026
##$SWfinal= 0
##$TD= 32768
##$TD0= 1
##$TE= 300.4
##$TE2= 300
##$TE3= 300
##$TEG= 300
##$TL= (0..7)
0 120 120 120 120 120 120 120
##$TP= (0..7)
150 150 150 150 150 150 150 150
##$TP07= 0
##$TPNAME0= <>
##$TPNAME1= <>
##$TPNAME2= <>
##$TPNAME3= <>
##$TPNAME4= <>
##$TPNAME5= <>
##$TPNAME6= <>
##$TPNAME7= <>
##$TPOAL= (0..7)
0.5 0.5 0.5 0.5 0.5 0.5 0.5 0.5
##$TPOFFS= (0..7)
0 0 0 0 0 0 0 0
##$TUNHIN= 0
##$TUNHOUT= 0
##$TUNXOUT= 0
##$USERA1= <user>
##$USERA2= <user>
##$USERA3= <user>
##$USERA4= <user>
##$USERA5= <user>
##$V9= 5
##$VALIST= <valist>
##$VCLIST= <CCCCCCCCCCCCCCC>
##$VD= 0
##$VDLIST= <DDDDDDDDDDDDDDD>
##$VPLIST= <PPPPPPPPPPPPPPP>
##$VTLIST= <TTTTTTTTTTTTTTT>
##$WBST= 1024
##$WBSW= 4
##$XGAIN= (0..3)
0 0 0 0
##$XL= 0
##$YL= 0
##$YMAX_a= 389601
##$YMIN_a= -290668
##$ZGOPTNS= <>
##$ZL1= 120
##$ZL2= 120
##$ZL3= 120
##$ZL4= 120
##$ABSF1= 17.50952
##$ABSF2= -2.50952
##$ABSG= 5
##$ABSL= 3
##$ALPHA= 0
##$AQORDER= 0
##$ASSFAC= 0
##$ASSFACI= 0
##$ASSFACX= 0
##$ASSWID= 0
##$AUNMP= <proc_1d>
##$AXLEFT= 0
##$AXNAME= <>
##$AXNUC= <off>
##$AXRIGHT= 0
##$AXTYPE= 0
##$AXUNIT= <>
##$AZFE= 0.1
##$AZFW= 0.1
##$BCFW= 0
##$BC_mod= 0
##$BYTORDP= 0
##$COROFFS= 0
##$CY= -3
##$DATMOD= 1
##$DC= 0
##$DFILT= <>
##$DTYPP= 0
##$F1P= 0
##$F2P= 0
##$FCOR= 0.5
##$FTSIZE= 16384
##$FT_mod= 6
##$GAMMA= 0
##$GB= 0
##$INTBC= 1
##$INTSCL= 1
##$ISEN= 128
##$LB= 0.1
##$LEV0= 0
##$LPBIN= 0
##$MAXI= 10000
##$MC2= 0
##$MEAN= 0
##$ME_mod= 0
##$MI= 0.5
##$NCOEF= 0
##$NC_proc= -8
##$NLEV= 6
##$NOISF1= 0
##$NOISF2= 0
##$NSP= 0
##$NTH_PI= 0
##$NZP= 0
##$OFFSET= 17.49428
##$PC= 1
##$PHC0= 45.08154
##$PHC1= -11.7696
##$PH_mod= 1
##$PKNL= yes
##$PPARMOD= 0
##$PPDIAG= 0
##$PPIPTYP= 0
##$PPMPNUM= 2147483647
##$PPRESOL= 1
##$PSCAL= 1
##$PSIGN= 0
##$PYNMP= <proc.py>
##$REVERSE= no
##$SF= 200.130003050601
##$SI= 16384
##$SIGF1= 0
##$SIGF2= 0
##$SINO= 400
##$SIOLD= 16384
##$SPECTYP= <>
##$SREGLST= <1H.CDCl3>
##$SSB= 0
##$STSI= 16384
##$STSR= 0
##$SW_p= 4006.41025641025
##$SYMM= 0
##$S_DEV= 0
##$TDeff= 32768
##$TDoff= 0
##$TI= <>
##$TILT= no
##$TM1= 0
##$TM2= 0
##$TOPLEV= 0
##$USERP1= <user>
##$USERP2= <user>
##$USERP3= <user>
##$USERP4= <user>
##$USERP5= <user>
##$WDW= 1
##$XDIM= 8192
##$YMAX_p= 522470365
##$YMIN_p= -732660
$$ End of Bruker specific parameters
$$ ---------------------------------
##XUNITS= HZ       
##YUNITS= ARBITRARY UNITS
##XFACTOR= 0.24454680195387
##YFACTOR= 1
##FIRSTX= 4006.41025641025
##LASTX= 0
##DELTAX= -0.24454680195387
##MAXY= 538986225
##MINY= -5423344
##NPOINTS= 16384
##FIRSTY= -5423344
##XYDATA=(X++(Y..Y))
16383e423344P8425q68K20984j25801k6492K8878O7077o5744L7005N4592o6458
16372e221746J99089J4565J31853J79141k51993J91789l92813N93908k44932
16363d801139K01317r2773m7226K24392k56619J15753j08996J57542M9462r5794
16353d654081r191J19242J68578k31696J10209q3477l2733L13112Q4181k18697
16343d434553J16254Q839O9252k31791R9692P4459k9595L8768O8261K35747l514
16332c988181n9568j21950N3789j22988K40440Q5010j22177L74123q7270K7330
16322c721442m2252J32286j8184J30448j58276k27307J33134N3584K14970k6162
16312c529201K8888j58729J55423Q8053n7464r5713r1950L18829l9266O2127J27591
16301c191412l73635J91606k02203K79702K14345j29321k57047K38065j91692
16292c421592N29934m49640R5320L14426k02894P658L10362k42468J34760j76075
16282c100209r1301J52912K37496j86525L18609J10444m00275j31565J13720
16273b976694n8165K07063j95305J16983K32621l7842r0271p8796k47905L47134
16263b781177L09907m20717K90478K0021m2169Q7291o8704K08063k70447Q4616
16253b582838K02295M3077l89213M23615j95314J02553J60764k80983R2533j12535
16243b536046K60989j01015K64775l90494M728M55486k08340Q4319J1966j24761
16233b278393o3036l6636J58032J4181J26008j30159K12131k1708j47847l58718
16223b526145K23020j62991L18985j49547J47416R252J17531L3543M368J37218
16213a847350K25597l22326j31625K99805n98133K66277M13806j63330l76191
16204b233470K86638l10038M28118k43713M32751n99022L94166l92968M53822
16195a783716k6892j1507m33099N96101k28399j55901M37743J61130n48152L47511
16185a645181j54180J08471j34766R104J04441n7221k32449J41199K43157l54646
16175a972071K13109R4226j61972J62913L29790j13713l37562M14644k61237
16166a631873l4492N2160J00293n2447l03332K66453k46178K25822k45784J83307
16156a686071J74685j31737l39373Q2080K35412J70078j25148O6534l31963K84104
16146a601399j36440K16398n57126P20148m74583L42326m19868L82397L00503
16137a227644l80245j26200N13355l76013M50860l73780j28402K56333J83082
16128a208654m60336J7414p7774K41562j40953L77329q6673m9815K23549o36244
16118a800595o5219K24006J27987j8361j02307m01124N03501p4682n6604L39151
16108a324247k56520J45653p4848P5627R7965j89279k69945M64495q8265L2371
16098a386993q7969L54453o30078O07700k17997n0291j4745j12272K77639Q6112
16088a174441m85542j41176L71720J55285m2247j33593j56432M36650k57316
16079a427092J59514k07070q9827J63965k9879K02398l70997M71020j03701k21778
16069a453447k17217O13913n62941K54575L2958J66315j96355K73300j94080
16060a282979R9998o8594J78977k60909j12110M2223l88602N42947j36685L6887
16050a348847k36674N46422j58800k20221J49898J11582k58954l95743O00978
16041a210359J17304k14506l51037M35996l38380k13833J48946N26285j93039
16032a292623p056j01435N8921P9433l28395j43369M19799K5201O2649k92183
16022a519058n3881J66749l8640n3989j40905k6203Q30555p29012K95528K5384
16012a243472k75646k1587J89907k53021K40350k3445K94758m35428L5970L31595
16002a160019m17841J2256l0891K80133J77815J59514m26323K15503j79395j61424
15992a530672K58890R66j60935Q1801K09650l6365k53337k75146K83621l43943
15982a765470O84928l18482J7575n38272N95771K25072l40454J15165k91330
15973a615497K56913Q4573j76015K46651j85557l78123L7775N92502r8930j11741
15963a347449k0038r9145M52609p19381N78699P1153l43573K06496j04221k01857
15953a526707J81552m6144n871m71488J078275o89825K18937L2685k39300n8774
15943a526660R8914j36080k78008N16762J76449K63228n78074Q657L53974n65389
15933a666227K77154J87195l63184M2339J37380m3375P6506k8088O2978j29590
15923a446912R2995o2446k84332O17650l04853k76827K01500L00502n31141K39701
15913a454163j44611J80858M96757n70054M26779l70170L2854J1439J14016k37291
15903a513586L34903l25199k72942J71373L3700N3220r8620J3429K67265j61417
15893a497874J93759k03808Q9981L10430K75924m74250k45031J499J41904J1406
15883a396060J46405j32098k44193N9847K85067J19080n7892l48817K16715j69338
15873a521284l899r1693J45360j01856M0248J68420J58434q0136l42021P40256
15863h88171l99862p4803J64107k10805k47045j52644L37223N2019k21336K85690
15853a355627K22887j15020k24217Q9275k40271L43334N81232j034802K50011
15844a483198j07482J93119N6421m03069K15770R7386n1743K45014j4253k18660
15834a470695J14730l52942P78347p65744N52272m07389L82165l17039L49819
15825a136476k56579N0592k99166J35844M6501L47957o14839L83225N8012k83010
15815a567939Q3902J01845K4133m3170K82956q9208l88046M04395j36728l9321
15805a367181L75114l62902k70149J1246K82036n4990k44263K96831k81752O4415
15795a551595K60219k32317n4779J35833l78564P15170j08627j86967l99955
15786a801582P13341N270m00857L43748r1313J48396p54222L32749K77403k12612
15776a439679J65921k91562K92616k76860L24425m50104L86653k46774K01183
15767a334181j33607j6301N61337l31856j26593J34719k04155o3508K06697J5147
15757a292301Q5504N7504k08051M5097k86366J26298L31711l66412K616j7483
15747a521883L02425l82027M55353j80800o6936J71713L06712o67866L24856
15738a258453m01441O42279j51989l00240J77519R4585m14222K58252j48016
15729a501726L16368m17346J10966J82551J232k96260K27022l90283K39125J67365
15719a360986k90047K80498P4468j65995M46852k88753J95964l05049J78974
15710a234074r8376j76753j2338N31253j57057j45367Q4441j51672N83429j036191
15700a812705O06971l43654j00859K26041r4876k97l6311K70190j65686J25571
15690a325615k4958l7101j76296l44374O62926L4811l29990K27402k20447L36280
15680a197362j02932N1576j65059K53258k80935J34470l48700K85986L03604
15671a066094m18058L35473k63466P0201j9511k79325M00710p7264p4581j18950
15661a510865p9220n2058O25065q1570l40245k27840O6024q8960N88574k46492
15651a347587k97934K50490L85503p5116m17706L04467n5711j87543Q5194k862
15641a358805J03168l45045N57650n47190J59566J31842j59812K21527k83108
15632a520207J45648j50176K04546j35663L4674q4820L2606J54368J44612Q9884
15622a084528n99289J43550K63309J31191m89404K56878k66788K48583k73287
15613a669785K55844k8725R8249j69548J23361K62352m98778l6884L78215n58553
15603a844252P47922J18602n0389K07388l11380M9451m1318m0411J52305k26389
15593a238471q0916l01278M59351j75692j5094j24587k15100L26649j74557K62623
15583a277072j8001l3406q7247L91352J45349q14124M89553j07853o7581n69251
15573a948281N59459m9975N5572P6289K16070m229n21573N6413K90939m55556
15563a724872J76796J67882M65880p73396L32018N3679K16651k74018L9560l12960
15553a632780M51858l41609K60209J07487q4457j40168j04440J63106K05117
15544a115677k85811k0210K56452n04279j19831N65509l68359M38032k17569
15535a371743K18659l26431O5669K56638k61412p5437l4361K08305k02548J75626
15525a347035M8005r8746o3251K4649p6901k80495J29382J86989l7154M71885
15515a042672m73684L2283N1554j126Q7708p8747q9867K55149K88104m03262
15505a374560M15230m68741k16519k6173J37343K31275j61883Q4424M49678k36465
15495a166391k51204J53589n0990j93199L4068J67934J28552k01139l09743P8374
15485a610149r9237L90380k41732M41126l74450K50625q6114r2991J44748k74182
15475a551976K43570k63352k41031N37544l37464J91572k77576j16709N09613
15466a305809k67582r180L14327l02165M1042L77554n99666M84813K70133k02884
15456a199417l02894O01627p10396N76154j14099j43932P6946o5349k66588k4034
15446a571982J20332l0824Q7990n1545L18130j62862n88480M83212q5777N3881
15436a427925n98406R87425m09841J86330j72922N26537m97208l12230L14920
15427a403320l61844O88531n84081K93868j47197N08506o27102L63268q5879R4714
15417a260536l50693L46413l55639K42363J16076m1832m8303j89098j5709J39865
15407a417093J11825j23148O14809n17245N0727j27784o72479K94812O67649
15398a117927m94004K43248k50907L386M68885m08532M55608l52382K57090j78325
15388a373860j22416L27063l59538J15421r5435L37450m03025J53168K34309
15379a186863m84650K54708R5310m7144r3850O562j62935M3529M25637k61013
15369a410709o0191j03226K78114J36100j77595j16147L7792K49528P4476m41872
15359a533730n8435J87242q3558K05047L21395m8854j91048j98775J1365J88506
15349a200845p2869m8288N562k91479K49477l0957j82996N92152m94971P6994
15339a398220K48240m32836K33456q0581M77450n63981L88728j98909m37207
15330a763860L01995k3836J81793j28809P8226k58987L93610M3607K77513m15756
15320a314504j09511M9034m61609K49932k22503N89710o3149M2154J25392m31643
15310a546697L89242k11405o5929j36998L25605l45777O9755j14463K1264N32637
15300a082766q15280M26642l04823J48885L56265l72433J08544K0657L2217K27476
15290a254616l79863M22319j64922l92996M92734m2217r9481L63692k47900J44213
15280a159037n18025J32775K08633n9727K71111j76262P2971J74136J7001l0917
15270a067341n14347K74410J2615J84509l93319K84864p4454K51761K1197m73174
15260a493279l080K50269J94093o77926K09086q7725O7407L7075K78803n19379
15250a744656J89060K62934k02697j02480J3813j23792M44749n09711M11677
15241a361103l41390P2686K61211K97747j48871m12226K83448n6218j93880O94388
15231i04208m55300j67029J07937l6324r4493l9526M78058K5521l07619r6783
15221a489766N6013K62283k68464o1179J06290j95785J02022L82807n14644J69253
15211a451170r1897M53122j03359k13671k99675N48337k67397l54979L48384
15202a432305n437K37843q0480J33513j10534r3562k25239M41501o73897N17293
15192a291304k2529L31033n53180M6234J05414p4162j91424Q8281j94408P56089
15182i99956n18082J33496K6027j38605K58796j71482n5155l17992M14266K81948
15172a086739m40234j35231J95376n835o5858K30537J10708k99849k59739N62193
15162a194671l54335j35344o1522L18718m6673J84205O5136j41777k27478M03965
15152a189776l72940L8364k85662Q10487k40412O0263l32805K92909j49541J57446
15142a211667K63263o49102J85645R7112j99965J51630j23717J92390l18631
15133a613042J96691K07328k28899L59252J69133q4147n03637n3132J36438O8415
15123a345600j68087m0466p6420K61212j36018J17517Q711l4532l32434O96226
15113a049891p9970l17718J4680J05208k95961N80872k28639q9019p29897P99592
15103a290743m20574N73545n34627K45025n4577j59827j3342L02894j29907K0961
15093a461172J86119J56139k40296K23550n23465L95752j54319n0242M2720j48343
15083a573557L5736L29983k50766j02892K07397j22072L3243M56037j72962j09700
15073a269553M389r9348k40069J54368K01146K2873l2209k00414L23928l76359
15063a511248N92582o16621K36235j88786r6576K91571r3175p9846j95922P8943
15053a582843K31359o0308R9510K9397k6076k1587k56281J13374k40318M71094
15043a242679k14616L36833k00493N1303n78571O07184R8051q9489k33237L72510
15033a093204j08144J29982l36421J26194J62508j80989j82629L00795j34345
15024a316253j6232N8887J09047l79348k4956j9867M51752l37428K15748J34145
15014a124505k23178l39698M24300j08412L77450l3480k43863j60821L27077
15005a105130n07108J31320L67981k74406j61158Q4329K01544M6500J90577k8042
14995a053593j32516k26286j05230K8550J33314J85339k64909K17094m34489
14986a652726J04998J81035Q4276k32730K44756K19848M2225n56049J89492j32705
14976a507580K05785K2344j83795R6805l5837j65344N10958k05869m09928p270
14966a679731L84453m55765L23158N17269r15041M08464P355J21108O436k87300
14956a569594Q6382J80053K9862N8925l33171M40186j36424J5200j82225j30475
14946a541281L89631k68941m80250L91473n8853J87043J78782l5313k51534K33174
14936a256069j88801N4861j18960k8882J01092J93534k71043J5512k08313M03712
14926a303357P7636j53716l4852j30808P4632J93943J47817k91849K84539r2029
14916a228044j94759J45181J49214k94848M81663m36901k59385L02642K6555j6584
14906a325266k72332K51737K374R9748l65505J76883J84785L30095m96525M63132
14896i50874n35627K40090j66654L0734K20607l88708j4168O03689l01130k01669
14886a463710j06530L47000J60065l53546K28952m01558M15483o93636O64182
14877a203298k15142j13911J74675j19257M46887j51513m40809M33426j65951
14868a354893K65734m97900n4690L46703j01921J44756K43986k38780n7521l81307
14858a685833N5577j39395O14401M6717n27672m6160J99836J7787k36513O53305
14848a047950j03088N3317p39938L52605k31081J08061J25971R1305l44314k9P9693
14837a655448R854M08825J46591j20725J23736r64125R43140l27165K33699j93221
14827a394839j9113j27659L60866k68386j63332J12264j4948J88299k18268J7114
14817a528002k30851M50361K83899m53372j71771M7422L30360Q2165m31490L73430
14807a247849k24959L53300l36023L18808p0635O2930j83706o8042j37008l1777
14797a564961L72560q7175J74832l85507J58911J53026m00740J18612j07635
14788a568077M7158N2500j72548R3912L12090j23613j03969J79866r7574l4809
14778a415064Q7092J5185J05968k91779N18730l88311k4357k74745j21945N58093
14768a231133j84683k26808N96692l32452M690J70531j79837l53411N30637O4407
14758a141367r4030m4211j32018j44468J35371l9878L69556p54635M15479k22971
14748a653172P94487m16056m48320q7631j74572L38478P18283k15309j34986
14739a278798j45459j64386J02636o1764J77065M71277n65071M9091j62782M57272
14729a120919l37303K89316l00101K26599k90609K94157J76309m62309o1662J84122
14719a402400l25042N02909j43030R2821o0696J45447L4488M8646l81318j63727
14709a651902L50667N0786m33225N22745l75401L1731K90528o5169J82703l56442
14699a452979J15753k54292J9721K55029l69418k96088M94547J9167N5083J92983
14689a220494J93653J9162n11689J65110j96731J8615K11315P6202K2348n15195
14679a737704O74671l00000M93087o91491N40394o72372K65099j16966N52046
14670i93236o39250J69520m4271K65601j24580r5242P19600p05673J29328j01551
14660a419754j58140j0407Q4221k494j0009j3730L75306k85111J57120m38547
14650a721545K44404j13779L61757J98557M6220r1543n48083J59344j93238L84096
14640a273810j06998M0257J91150J75939m28499J93769j44911k5037j82576Q3213
14630a477503m14705N78225l27888Q6212J32606Q7808N5887m68774M67621k97952
14620a578463J90836K89381o43290M67131m31613J6377q5979K49390n9921J96469
14610a389682k19764J70373L9044J10403j21943Q7464k90835J75458L08599k03585
14600a334468p3480P5021N2262l22930m900K15408L12260n87629L69171m7317
14590a346602J0569n77063P17256m52415J59989L33277j94563J43283k79097
14581a485366K13786p6841j57189K66208j097l97347N73718K2278j69262k8098
14571a239210j88506O0644Q551k69745L41977j30053p0062K25180l32016K31765
14561a361475j5860l22921J66233J09301k19375n5844L84289k98352J79881K01226
14551a232897p0482Q0704o305j7695j15940K2573L21673n23603M00719p45024
14541a886277N56418j95240K20998j02368k10421K20587m64517M61134l3545J84754
14531a248477k85873J44903J83441j16781J1791j25027N6047j12789R9184m4349
14521a437930J67491q8256j55534N73785o9155l54560l21938R26494o41825J07646
14511a293782L68565o62716N2769M21654m69673L92971m00931L56248l63613
14502a598508J37548N1703j48360Q1264k9904L37191p2471J39519r1228j80445
14492a373691j90636O2945O8675n8072O5897K62761m202L123j72476k61106l2326
14481a629108M55124k06190k88605L16276l4255j7371r9360J46169P6824j14327
14471a394823r5908L35904l36872K68258k6049k13317J47224m44692K28539k12278
14461a744014O70597k16350l3078l25034J67227k0462M24102l11009K91232l09610
14451a406399K32314r1897m47243K27071K50066j10506J44688j51976J16264
14442a237618k50264j166k15289J40538L43926l72642J31109K81286n19357J65108
14432a534369L86501j50913Q4166l69709k19590O90097n03292J29723O7884J05165
14422a314337q1949j13749j99108M97532k56413m77634N56514K4730l36985L1678
14412a669721N48340n94053N13890l23199r9060K82071k8767k22891j67476P79814
14402i81052m54266k86811M67648k47803j73886K17710M5651K97372j05475l8504
14392a259416n84297M20566R5671k44315Q255M44593j55257j40248R3257j90884
14382a512075K05880l59718K86354j43012J25086K81958n74020M75228l48128
14373a562447J41954N3649Q5129k28671J79015L2766k63879Q3116J15581K28228
14363a135559k84380J99467L81668p34472n3919M66415j46301j46622L8749k55460
14353a670414L83328j751k91070o6009J74672q0972L24142l71564J4785K66285
14343a318568K17127L5005m80792J85646m07399M75290M08979n65629j79639
14334a629980K90390k43048J61350N23108o63700J15215J51314j62733j24483
14325a582567j71024J14031L1891J01372M8076Q3544P3603j06397K00233m39869
14315a647107r7705L76828p7467K78666j49701J5005k97897J28661M68364o00905
14305a603258J02968K47112J47875j5655j73733j30341k30835J53401q2094K7395
14295a557165L42883k00041K29985k73350o9105K20197k75857j72026K57899
14286a496580K84750k22647K10598j5026k79841r6865R1168M5009r0907K8581
14276a541760O1377J62995k81550n5020M59130k24319J79303l10891M25669o19567
14266a744633N60754m29603K71133N1247k9131l11748N45202k55937k28306J92332
14256a378690j50652k84866O02527j80335j23905J96857K13689m62484K77000
14247a290859l73156k0570R54416q09587p3116J79093J04643o5390k06132M8067
14237a552591M24739l83733j48783K98603j50650J55337m02137K75033k62751
14228a746933Q37180l65826N9752r5651R9771j56969o6302L45386l79190j03512
14218a572294j13302N1180K65677l0713k17727K88632j66132L15986l55442J62861
14208a371274k61045L64684l28871j99175L89255J03725l70609L16265k39673
14199a596718K07883l65862L06502j41218M94315m47500K47287j73210m6073J96700
14189a317894k23797J68404J94565l29685K06035o5279O9754l10695K71332l2577
14179a369837j6844p996m28266O45070O6551k95019p7485Q6040k26624M0454J31119
14168a452837j80984O69380o43156j18730N16084m63833P11157l25898l1695l458
14158a323970k08943J93L57307m4045r6001Q1828m40721J96383N4762K59591
14148a163616l16407J70128j82819K05416m5316J55785k77748J3856q9113J55812
14138a374022k04763Q4488k4037l3026K8655M17538K3469n81608L35566K25179
14128a102561j57627q9278j65748k09103K68536M08243l39118J54832k92427
14119a524251K04187j43508J27113j41070J47171k49488L25928l11333K40203
14110a325048J63555l06606J43876l45761N32391n96881J35737K33864J6313r6862
14100a445422j03880J65027J9867l18161M06024O9836j57455l7867o33509Q32465
14090a203075m66246L92881J32145o13614M47098K35877n01142P0119L30086
14081a175871m67079L97754k95175K50748j8739m85426M63774o1886l55498L89034
14071a358364O0789j66076J87354j66799r279m8895Q5669k00189M14071k59099
14061a460818k1519n82854N83895J82516m56740j8627L16402K87149r0211l725
14051a264532q1275m59642K77094j50794M77702M7206J41300k53135m34758M42014
14041a258820k78225L8163J10708l15744J68138L14314j56455l33488J41477
14032a569932j74472P32164k70638j13161m42365M49323q3950L48362k81302
14023a405971j9372K05541l73830K07699l88773N63124m31952j59597P02078
14014a101053j34280L7614j42541l11936N16013m07580K66007k73763O59689
14005h91830l03137p9349l30911j29507k8652N8567N36602l21856L96001o97141
13995a791213P43786m01766K08028o7040l21135K49832k27032j89071J54132
13986a641479j94579J52909R8301K62796j9749J51490n4274l47424m39422M42095
13976a589336K09767Q3436J4955m31268M72553j71443M36000j9622o36990J81762
13966a450186J49763l00874K79953n03629L96386K04292O1321l82507O12016
13957i33465o78152M96036k24895L29575k65153L53300p60423K91307j89630
13948a581500r0161L77853j03037J17038k03354P580M41633j91004k861j03749
13938a331562L47382m74443m49936K13291N64996o52132L51277J26601l53530
13929a658056J07511m6458n5492L36778m68567N4413O07180r4939l37258k16189
13919a771077K17322N55232l21010k84013J85825l5892K87258r5413k01597K3302
13909a440063j74879j75285L33646m9586m5526L61057k50029j36615L72079l24185
13899a529386q3619L79991j9117k05631J96565k09521L45447J12192q276l26429
13889a347784j75234K79500p9050K44185k61995J01869l9592n11327N37265n6479
13879a308642M8871o0453l50883Q603K16517j66831J20696k1454m0168j32765
13869a686509r1970P96006q20688O07995l18828K61222l75230k569L15381r6365
13859a411555o6312p4617J67044j97597J6184L74746P3125l27173l01930N70803
13849a177282j3368k62480L0343K89113q3301J21398m16692K66659l8210k30159
13839a513979Q1960j6118n9219o768K52526l52946K40509k46745J65546J44800
13829a310434j28502J44514l97171K08165K22015J26331l62693p3923K1028K23437
13819a327233k52438k3383M089J45696L29846l59932M17630m85591J19288j67632
13809a599660L40137q5636j49233J03481j30367l75816N91290j83070M36675
13800a052199j69115k63663R5231r3346L02865o8617l10971L10871j97186K2348
13790a423782j05335j41159M8802K73957j74959j0436K76903K58612l04476j02161
13780a404034j80082K38499J3188j65407L36939k67938L4223k09746K1935K57078
13770a325345j42440j8640p0786L2575K81831k44850l90079M09838K37300j09658
13760a340254K5217Q0787k72202K66876K18511q78552K24478J90416N77399o33296
13750a540620L24109m49882J47558O92370m88101J2902k5343j9606Q531K21145
13740a116937j3116j3770j63411p6042J6338j05803l058O4299j33219O71796
13730h72923p07517Q2838J1648J33530L7386k28366L44436k0070n4144l57371
13720a630553K11433K6446k32865N4115J72673j97460o8367N57367m54869L7834
13710a524246k44621j01626K44625N26662l31675l9558N4623l21069M09699N3771
13700a273415j45292l5269Q9236R3379J88532l32117k29584J21331L21755o1017
13690a262461m54510M8490K91760K04233l02651R3035m98646N24973N1681m30650
13680a734746M22127j03118J21856K42509n79801K84600l28960N37706j59759
13671a297586j66648K33518Q6210k33909L53557n67301j43819J26193K88357
13662a321428k69072J51248m6001J0629j55834L35168l50549N24507o04645J84910
13652a541067K56790J63673q3397q1146q0226K84382j48161n96154J70806K56140
13642a398360N0051n44705P09465j16953l06377P62353m55059r0675K75j29326
13632a519311O67808o79733K34048n74224N92538l90776K55503p2978j47856
13623a634981L9028k6422K29151j87329J59486k51208J40094L09141k26856J981
13613a447915J88675l7179j89354j54767J42770q9290K07403l63478K98186M98077
13603i46872q36743Q1395M60973m16359K61751j31800O6777J57105j9884k21968
13593a545625k04762L01484J9817K8144K55658j40162k58129o225K58287P2047
13583a219466J70021k52943m55106J16408L31951J40450j59545j30382j88031
13574a646643K76385j40446J08820k4937l26647K51963K980M44278k08067n53496
13564a815810N26941o9689j11511p7743n8847L60061N9502r3430p1524M6263l46548
13553a652335R3145k2308J05264M14447k34673p4448P296p940N9291j39328O75639
13542g75950o77602L59848k98188k78821K4141M09677o8502K85161k81360j2889
13532a314485j03230r7636O7609j8995L68957l78023L57084j72554J37775M8853
13522a104645k75928J05524l39123k4316J72174J20153K47389n42310L82026
13513a259056n8054J96327N2387k92354j62868N20522m57015K04736m39698J54638
13503a540435P6996J58062o9284j00938l65945K91902l70636L59903P1993L07276
13493a181106m74137L23806j54376l7507M48827m71184m471j41382o2900M19353
13483a335077k54497K37279k61336K73760L50244k70686k1321l44575K17964
13474a408245j33980K09447k9464J26315J07967m78336J75706r1552r2977j15503
13464a730622M86603q9007J52873r6715j43458R4470l84230K73142J80973p5652
13454a331623k60183K25877o0380J2213k46124N7566m6895J80222J09857J16194
13444a243276l5613K6740o10980K93217N1916j02792J49715J69326o2884j37140
13434a501771L2168l35666L97986K38406k80048j12521J17916k772M44598m21305
13424a423009m07745O33791j6683j62537m2410J22684J32351j6731j17372m0771
13414a338432l60581R5329K9751L83378l21078p7818l7051N16669j08529k21532
13404a439894M8111r9709K65780l5145K8604k22645J17767k2733n4712j59018
13394a573594K39453q358N8994m1183j33985k47711M2194L88220j74727J08142
13384a342555j14824j67895M48237l11714k56916L60018l82608N03382K3379k71639
13374a513135R7000K13232j06898k20925J59278L7353j18006k30520J88412P752
13364a486457K27172j20540R04k19068k23695L68679J45822j34743j409O3432
13354a379903j29492J65197K53419l10879m26471K72800K22802l79263Q9504K96262
13344a326024r2939K69r9019j63905M00977n49735K12995L54998k41999L76604
13334a127778m66815K25157r311l97848N39411l3529m57361N47789l67860j09318
13324a657463Q3577J06855k05406J41504J27901L12251p06182J02957O12705
13315a081301n02370L03493j26003p748K09546l63315J37523L83393o8519k36401
13305a351702L70950m91965K24027j18620K5621r608n32219M08632j64108M50807
13295a188185m19730M37300j33417k53654N15969m39421J04234l2320L04193
13286a105031N26l69644K03708M5978j902n88010K08512K94863j76957J55729
13276a332228j84112J35862K38740k55323J64025m92757L06998n9887P0082J55648
13266a252952m5325N8827j51983M28203m08168p5726m6090K42981l35393k76006
13256a861632L54864J59095K98096n38092k67002M85867j64883m3154J33247
13247a443594j9685k4143K45831n43346J52528M36270K24829l52283o0329L0646
13237a353276n0756L0060J7074M39782m22782L4127m72712K99882j62579o2597
13227a703777L21227k26181J27941J61612k51637J37666J76883l25995k47509
13218a829770N13033l94752J88890M2571J52740n8605J67301k74441M3597j37786
13208a587222K61181n0637R32l03982M16532k67697L74023k48473J52231J55841
13198a097271l43981j21929J22781k8119J11491j65582L47265M8959l86618n7464
13188a570468K55892L2031l45668J46024M689j48675J76348o9779O6389R4073
13178a359144M0687o7362J54898L56773o25924o4602K22923o6857j68982P618J6148
13167a553824j01314L90132m00115K06644J39947Q1044K17952k10324m41687
13158a671545J43604K15790j97796o8447j37205J22575K48550p7479j14551r2812
13148a629316N20554k06891p1701j87703K50526L61965k07513j30238N4252j89573
13138a435638L06730j61806m18509K44470j33878k3488j1390P6724J48644O968
13128a401173k29695K91189N2595r8063j4496j46649J28558K84370n67792K01441
13118a499715j6448k02090J7133J24590J70390k07395K40956J404N0023J44925
13108a176227j45727j56620N4927K6558K18465k43384O546k31532O0391K42839
13098a343764j80449K01273J94090l44038k78612N24455O6233l18906J72395
13089a307323K91131m01125r7822K36054L81703q88328N03482n11424N00862
13080a292790M5409k61830k55577j79308M59692L54161k52533j8287j31115L89437
13070a142741j86718J88256k05245k30170J70105j85719L53395m34371L00005
13061a373203k47494R2844M7716J67079j70986K95523K8876n82619M23758l20768
13051a639274L38814k18216N16483j14568o6400o50238N84532r9014l6410l17666
13041a701957j23721N64248J44391l82882l7948m34022O34134K01571l53259
13032a489445j7314o3564L50939j74303j38456J12259r2421j10551K2421N6301
13022a544134J90774L77122j02121j17402k13748Q3477J51042l91776L1742m6066
13012a581090M93719p51521M74952N8831L82594l46210o02881L03016K46782
13003a321808k65795K52443J80356l0566j46864M7038j74531k61056M29845K7422
12993a263516l99418M07691J13600l37394q6652M19410k36383K15762k8317l11778
12983a506995l31498J64239M55719m67950K6581l08818J31633K67694L13819
12974a255576j31808k93501J70472J11623k89681L46386j85618o0616M13647
12965a174672j99895o610k93909O39115k5971n30721M6293J5110K11462j99200
12955a518998l41376M34078J31445k25279J10332j10026J65666l35473J65263
12946a524368L05993l25256l8210R5133j40604Q3373N17365l10095j46019K00646
12936a282042j50579J11526l09573N30815k52166K98909l85249m8721l08929
12927a796009K46222J9719O4122K72652k56166q0870J46168M11983o44421P3780
12917a542820L0558j22877J10651O4185l4828K18453O9572k84253K09440j97335
12907a479254j6386j65303K53605K23295j06374P3856k89894N9936k1612Q5829
12897a382302j89863m1939K02839Q1879j06173J07105l79439L28031K07074k74041
12887a446829L6759n62637P82263l53195J80392j66499J41810r108j28898L55264
12877a170678o7515K35776p52348N00162j79858j48538N66418p78280j49359
12868a944220P31881k09225k37813L2662N41965n7247j80451o1199R2609m24064
12858a715102L92536j62408M6677j98457P01885o25516L1219Q7437J05369j81522
12848a517882q0443O0371J99066M85598k62666l18282K26104j73274k879j89049
12838a573336m40976O12171n7674N4083K31422k19460r5292q9231J61019j63551
12828a580825J16864J72305K58060o95180K88176m574K43835K79072l84315M2838
12818a263744p4417P5498j9576L31714o29936M0463J5213J5449k6253o2898J32310
12807a466177R9316K5773J69787j60959j9083r6492j74871K36985J53687n36353
12797a768387N27313l2145J60288m2758o12941L19345L18188m08738M5712j71033
12787a665156N15390M8435n04142M46606l71722q3672J71128O294L34798m88835
12777a590876K56005k66221J2564p8213N99605J55532o50142K23369j89280j2387
12767a540044R5512j77527N33600o96983n5611N8841K79955k06744R1029M51320
12757a166652k25762l88434J54413J01204K84498n12047Q25525m22442j34664
12748a484361k94156M02729M5488m40909J12396P2506R4143k73981J04516P49017
12738i12612m73642j5810k46136K13048K72345n35757J15026p1417k7888M25754
12728a257089k60467o4882M15133o23796M43018N3279j51214N2056J0615m2160
12718a425507K40662k21878o80510P01455j94904N30116m72456N6660l115k47126
12708a716603K48940J01417L4980j35964M24319L5556m96660M8417L8503K46926
12698a170169k18288M529l60114O21719o65555K30499J88736J69067O5682m38048
12688a571942J86200J81004m44674L3957O8940J46381K83994l74375R9064K22773
12678a168678k04038p5478J22772l1986J28833l88877K38393l10703M9814N0353
12668a589595p3960L34495k19568R3566p854r7856J95352l40267j21520Q29109
12658i98098n70094j98208N00475Q3008k86935j19260K73464Q4550r954l79054
12648a620106m3520P0070K60766R0090J292n88443L10756L51927m81267L09593
12638a338842L0642m79851O23944j39172q1211J47058j36442j19775N6433M01824
12628a035392n13330L80513j37836j81808M01917k49404l45516K14137k27422
12619a694141K25285j45216K69885k56042J47385K43301k93087j38823L12766
12610a328687j19654l13835K26370J68731J19052M273m69748N5023k3595L15682
12600a366388l04646L87145j16813r0783m7379p3682J76221r9156N53828m47963
12590a429616q2298K52265j38564j16254M37106k59591l28039J25215J78361
12581a361415j23495L09236k46773k16151L21355k57153K53633J90730n54404
12572a684437K26495Q8878n3210l4861k09472J99918K32220j69892j42728J39706
12562a407383k55975K73185K08052k96662J91531n1044k0045m48128K63249K03477
12552a339743j67536M9981M64314o90680L81306p719j00346k97377O73931q70279
12542a904148N42401n5229L9043m1192j48126L3072l32546K06814K22331j63111
12532a600691L75023Q2228o02530k2124L46158o9367M00400k89170l1238k67024
12522a678335J3169M53559j89678l5583k1498l6735o7747j02246K1364J26722
12512a517008q0817J23243J08895K0075K8956O9063n93918L97083m6818K38875
12502a252371J20523n04781R6304K26052m5266L89076o11161q082j7582L00400
12492a306888j0028j73604j79923L69288J84263n65469L35300J08870L0168n26776
12482a734799K79056k50965K02266n4030N96762r44053P40718k49712j47854
12473a562611o6765L10192j74352j26718n1788J0753J07121O6783j21847J47924
12463a461308n24191Q45399l01255M5667m48955M46264k58961k36354K97504
12454a596190N31103m98965j36388J89765J19075j41012K92026J53664m70509
12445a557431L40160k21319k9604Q9462l2064L40577m6582n60427L60209J39870
12435a177149l09044L3623l9491j40692M67163n09476J45380K74959j7205n3290
12425a325222j5883j53065L77370k04528j8678l46166L92850L26541k68434m9380
12415a284595m83696O9150J99804k08652K69758K42092l39990j19076q8361L81891
12405a361675q9757P4180m47038J20420M5661L55249k89576K31021J87342n24414
12395a698587J88772K94496m69380J96376l85565N44206j06786K20349K83223
12386i32896l69766J2800p553m08557L81842l30039N32708o01464M28705k90444
12376a584664P4033N0213j04194J66374n4120q6165O5027N15705j90315j27889
12366a275995n67949O91640l52701J49171q4717k07273k00587K96991p7263J82024
12356a446659K57677j0659m60751J6168l8875J88760l7048K7855M0548l680r112
12345a475776O70768n07883M9478l09449L42217j71722j9950J16363l62625J13552
12335a555027J72812j56772J84284o6310j01274K437j58546R5409K39417n0027
12325a393597J37097k03332K38212j45957j54419Q775L25144j18795j3887l21563
12315a642322J09833l2574K50502j15006j58171j91654K96711O531R7509j95654
12305a574295q9603J37812J86536k20616K55557q4108j24992k5553J07544j12933
12295a544651K39934m24260Q2451M31173j66377L15255k34446n35750N53837
12286a282834n36923J71961R4138L39130l62133j26555N28227k76998Q7471Q2230
12276a282286j49213L62747l63796P9064j76094J84072r6122l6833k75666J09635
12266a644492k5212K8185J82485k31062K74187K2382J54925k01362r2315o3535
12256a595814j59116N73797j56340r8712J45465J75747k67456N6365j20002k34270
12246a680336K97077k52933L97054l83930O4383L84569K16043o68415K76541
12237a349947j92931M72770l21176l08293J82720j18707K86489J03856n02725
12228a747944N00165J25588j86034r9941Q5889J55158j44592o9108m7656k92174
12218a720649L18308K46909l66201k8462J95749l07385k15978M48999J63633
12209a265077m89286M98660m9810m00851L46957p8762R4343j94779n2123j16586
12199a707314L98253J6422k72064O5842R189K90012m55016L39158N949j7298l87355
12188a714222J46305K10406M9837l30174L7803P5029L03554j0721r9432k83484
12178a615099M47552j12080k6842k64432k2493m55071N55959L47041j46574m54457
12168a746496M80136m29249L69737L94021j36903l78912k47373N5392J12484
12159a527163k39275P58454n53445O6999j26428K40745k30939o250k7076L07231
12149a337147l13059j18721M39924r2240k04233L19336l04166M7892K06808j37758
12139a493364j20948L57102j41611L08335p3299k86168m02235L52624J16287
12130a383277k90605J62944K94805k63361j07237N37878k90284j55125J10202
12121a384060l20410J0841K33586L51707k40667O9249m00344K38067m80176N81298
12111a340909j03926K8671K94924k96305R945j34058J16333K74720m67216J79410
12101a438411J29101q3646j9580R4152k33301R543J46652q5716O1886j82249
12091a601569K3187k76637L55533j11499J17218o323J57318j49337j9357J54836
12081a356630K38311l14629J37155j94469Q666J27182o3545n3853K45473J5082
12071a211257j17347l95312L99808m89001J15323L43710j98498L19246n84926
12062a818254K10103l78082P22760l132l96381N10905k03606l1337j71702K10353
12052a348373j79464L53121m50346L12959j63898J74283J02736r1569k3472J10598
12042a203425j53486O6873j63569j42002J77497j45717L30463j65563q8368k2756
12032a510053L69504K2882l64889j77015K31325Q5801n09210M91022k91020K53198
12022a398455l19228L38855k00898k5505P5567k58157Q8474J94494p6046L20538
12012a260361J78686l27277J07921P3527N6995m66732M41825m20974K80130m0357
12002a376617J20576j41628l26599L34813J37379l94495J56216k89600J16835
11993a663120N1463j17264N0816J53010K67712K47934n20355J2251J89036k23268
11983a551785L98172j84896k07731J97993k97554J46063j6050J3342R5940J93692
11973a212814j94353n87874P36809l39455J67447J25773J58104l31434K44209
11964a233588n10669L11190l7354o4732l8567J26502n7028j27510k58439O35020
11954a255175r035k06686r0513n7642M4602L23290r3360k48404o2942L97074
11944a258791o3886n49641M90775k03698P9973k51337L86268K02160m17425K40564
11934a345038n09669P50657k07073J18777m6754K8303l18614k17991L08618O1994
11924a376790m67237K83197N77885p38436K17473j99224J93900k12044J96197
11915a525079j60048J05137L77784n32411J53573K84012j67093l98999K29981
11906a633143L30221l58470N8637J12718j69830r149P27670n08063l76237M84477
11896a341169J88281r8453n45974M55054M5422l50778K23611j4013j4374K2711
11886a429682n3555L642j18948J96278L1912J11318m24098L70928m41304L80728
11876a372781J13346l75001J53255K15146k43816J1967k63822O19368j92318
11867a334656J96728l07598J11638j64806J86373k36636p4158j74261M58245
11858a339131m5169j70684L1705K3940P8613Q9231n59985L87059L00637m28956
11848a632740Q6049J24696L29766m98207N5150l6234j78452K90721J07239N2623
11838a299389l71897O40037k71371j79611K7980k63163L97611j70252o7304J10607
11828a446752J25642l01752k7444Q1255j5337K00916J8196r9776J67299j07090
11818a404843k34003L45636n47377M83724j26801K29620k5469m92663J33937
11809a638239k8276J86394o510K15223k18002k78894L98480M72567n51040m63894
11799a912191O13159k87574M28935k57789j58900J10091M2763j42431J1026R5958
11789a456953K5215k53613P056O48543q76821P14461l21046m3755K67381n39083
11779a828615L74717J52350M7852l07318J81675k42994m2774l2676k3240K46888
11769a474135j46589N22781k71532Q6829l74232M05937j96717l28987K02929
11760a573716J60072N2091J67075n9875p4081k28946J09343N58773o64229k93868
11750a847361O35388l72104K43450l72654J3315m4736L04780J18967o11862K37964
11740a694853P36356l74634k67400o0291K09613K67133l28616P8746N944J80494
11730a247508Q5399l9910k09598l59511J64429J77339J62693l29835M72079k878
11720a127301o37166L98033k53595L64222L53811r25234J63385K76997j68635
11711a555483o7706P9766J83734m47643M74096k35823j16163J19009m3335K94359
11701a315189k93185N5205K57279k36117l0843J30675j44277M6926K84007k20904
11691a466423j5408j4661J73792j37277K58361l09788J34176l82113K13924J33171
11681a412246k19245Q6689J11882l72961M31419L37378r70554O32310k13533
11672a588861J13519J30454m38261J44450m818O22030n99473Q4632p6891p6986
11662a690205K59700m16781J52364K68358P586J25972l53168K63953j37661L14222
11652a205660l13504J03168j68437L03723m43361J76517K47372j56316r3784j51698
11642a701980O14179n21197Q4493L5600K31627j40434l3895J91554K14755n70526
11632a595824M77553l22110L07601j48207N8953n52151N96821o74175J59510
11623a692029N54936l70000J8538k99778J88712K42855j00642j60581N9918L929
11613a554142K81070l21769j66396J28265K46747l4994j70600j5407j94277M11732
11603a389771j7369j26609q2382K14753J34054n7740L0392m01078M73857k33561
11593a455454m0732J54752r3359J20962q6349J93630k96454K80638n46287P76537
11583i92116m10810M5887l37534N20111o33065L67519J51524k11881J83678j98349
11573a515036J24370l05100N2598K31065K5016j98596n9419P39121o87825J99391
11563a394415j29648K82775k26821j83243J95548k01314K5465J63464r4461M90821
11553a071829o08127K14801L54720k96362K09543m92495l0062k1488P6117l523
11543a668705L53842l38201R3863O7035M13622k97302j50131K52880m75948L04518
11533a444527N873r6267L03885k37161k4127K84433m95161L45074q1081n4577
11523a493636L57078p0172m85312P40141p25762M94056n44316M01635k55022
11514a581310j10547K13309l39944M12802k74588R123K60341J77068j06231j78662
11504a518639M57400m55327J64008k5727K12815l10470k77622K89433J66665
11495a297464k096j20221q8851k28353k4442J5548J85264J28700K71237j00195
11485a260873j32135k54768K10393k24496K6465P57982m32939j07045L6491l38851
11475a719776J86584j46231n591L81066k17444M30374o51621J01268J97874N3787
11465a389710K0204P2544k24565O1917J37817n3077k16253N08548p2314n30427
11455a685316J42542l76241M58935k43310N62217p7035n9365k72702L3090K63724
11445a253461o03828N12877m39l4842J05332m05644M77629k83780j23104J89853
11435a419407K99239k52973n7487K58965l30794K05111L38296o13142L06819
11426a265373k35668L64028k61887j01835j42655k8170K80518j83239k40670
11417a814951J44865n8029K37594j89088K48264k54256M61323m66997K25308
11408a465967k12322M06976m23482N24514n21924J49327R9958k33286J69927
11399a506279J24858k62948M33903m54274K27050k19799M73436k08484K71988
11390a120549n08510K84083k44622K92245P9733k52445J64884k42110J82938
11381a364353J7644k53620o25844O66734J20792R4382l96857q7599K50356n3177
11371a631542k83626N20651j05028k99280Q4579L80512l50255N39646k5762l48856
11361a518961L36005m33645L29294j72873m27972M52762j27674m8007j01376
11352a712447j44312K18368J35460J58883k29881L00940j69401K0453J59888
11343a262049k71694j10710j05070O44494l87425K26635n01225M92032j58682
11334a433694J94402O1784j73776k35369M49326l79192j69332J2027K96992J05010
11324a271822j08078j45962K37975m28021R749Q8076L47956M248l21419K08751
11314a378547l89921L35172k01335q3976L21343p3324p1448j7902L560K25840
11304a330538l39290K81032j90332M4827N9401j98879K96077k34671K07396K93254
11294a111723k47692q0273J2847O3352l07164M01185j55635K16600k08974q9621
11284a507098M9744o9103K01397n9404O6927k05504J91124j66638O7565J8076
11274a412914p1111K16740n73814J63339K15017J32151N4033j26810k58657J84075
11264a477951K14936n39696K63315K43005j78250J77175n49277N58038k10516
11255a499221K96784k07171o0725N0346k7020j03158k91297M83124r0916j75532
11245a624786O4820j00211j87874K99810k04800J0197M96656l97765J25487j38164
11235a656630R3128R2157q4756k69302L13583L82081j80028J70619l68742k6170
11225a534060N1643J77064J32019m17886k584q7482L7553j57639O95940n34267
11215a639699k68288J11091K83543m1368m5549N3946o8845o720J60789l13811
11205a774911P5633J13779k45034J98410R5869M2805K76290M0503q976j96986
11195a382618k79372L24968J23279l62523J10635j96514L18530m22671M28046
11186a338240k66856J13634k29149O14441m64235O4299j11135J84892l8585K18021
11176a252913k36309J93202j54411k69667M17200k11130l45787P68443n21927
11167a613299P5453o2517L63523n7245j36527M34468r06059O37566k08376L12694
11157a160319k87075L1856l7574j73155L32056k81828q6772L62765k79057N8951
11147a520152J38436j66411j20584j87465M63321j59681J22041O0432J92505
11138a177558j20790j36019k35703J83392J30349m3365P9897j89155K23212j63915
11128a449655o3J92282k77921j29050K12705n281l74302P2052O91435k78741
11118a346539j9661M5527R0098n20136N50100j24416l59396K25308Q4950J76230
11108a197935j52772R1334m12167K54004M462K43453o0555o4933l55619l7858
11098a688586K98444K4795n63730N48953M4617j55710J02062m1142J40747J57424
11088a132126l00414J91878l22920j4641j68472J17721n9170J41078J1593K00198
11078a335275L32285l77468L0822N170k17583J87553L6529o13921N33850j22740
11068a540778J51507k22582K06435m03794k1462P57610m43235o8209K83795Q4250
11058a216463j78737P703k57254J06649K36588n4210L2747j43129K15735O7841
11048a182530p2423k15866J62763j00570k40164L02670K78533l21983n6136k14358
11038a660064K08804j47761J92484r0445J95060Q1138k88604K64297J063l03702
11028a547730M20221j11041J17373m56057N6757L34701k98255L17864l00165
11019a466332n4701J26791k92573J92014K76705J75126n88992L06478j72656
11010a498140j58357Q4589k56752M45052j51904j66691o4748J02594J91557K68532
11000a204268p2806j15052K57533j96694L03607m23262l3274r1792l13163J98823
10990a690348K72592j47302K66936j42532J24101j29149J69985m06580M10213
10981a272084K6548m26774K85956M6865k90790R2526L19181j10560J97972j63612
10971a294772j32333j97249K0631L9173l6434J13817L83328m23907k83796N97725
10961a213817j08311j28888K62474l42898j28017J19383M79452p64101M63884
10952a360839j06799J94149k87875J16732l23593K56394K33720m89370N50455
10943a217026p18103O32170j51614L93829o63086O9751N9029R0958M9867L34052
10933a120173j39873j79845J04625J20564l16526J87063L9151l97773O53640
10924a049147l23722J54185j44888j20362J33329l1216L16295n09618L43215
10915a231929j43378k74094K54516P0777M2642l16017N05285l62266k81210R4603
10905a641071J92805J32266j31656n2039j56900M11910m12911K62302k51446
10896a646740k15703L24187j05734j94015K60535j5897L1111j21598O68274o08928
10886a624508K616K09915K03439P617o82290R705k8677P35789m48020J94395
10876a420019m01935J84645l0299J83090K83069l97275K24022j02293n5566L08815
10866a223746k17949k9840l71729J9062N13964O6558k73799k18046K67812q3213
10856a550926M11536k11364l03546o2279N26553J29183o0374m52626k6462M92012
10846a108293m07286J04845o5115j10828M79377k38273j04346j77371P8192N086
10836a544012j31994N44619m78556N5841O6981m7377k91294K76898K598M4430
10826a501866N0509J41906l18049K16863j47443K3834R916J83698j44596J02502
10816a382726K06292j46550o6075L64311m08729J21402J07134l81260K04506
10807a381695k68361n1914L70014j0362l15157m9441K24046L29998m77084K58562
10797a371394j09896O8085L15282l23634k47719j10516J11319K58372j01133
10788a511234J89278J99812k80667J42426j66732O2816k88518k75525J00462
10779a827882O26461n35935P99144k86958m08969J48336l56259N44544o8394k0136
10769a386048N56146m91401k61495j17008j19639O41158k0268k89771j51624
10760a639950J5091O7076J51741j18233K52651r8593j51795K19614l647m32484
10750a738529L17548j34550r2025K11549Q7042L5224k60878P7136j87883K38160
10740a447206K72393j88653k92082K46556l40004K36356Q6838J59989n5459k08546
10730a529818L54127j51318m89336N87446m86570J70444K16001n25581N15923
10721a338682o45173L55568J00545J34084j42389J26639J20960k70578j85051
10712a744077L25360j27762j3391M53625k78315j73576K99125k66882R7687M08913
10702a019293p57012j09000K49949k27472K20959k6743M59674k66095k01460
10693a676493J52232l8331j88364J89435p0371K02657j07947J94369q3071k94196
10683a720080N38824m19018M19616N0616l47162j29988M44712k91697o6688k86254
10673a807119M81067k7595m17381L03576j44040M149L25996k19389l46724M18395
10663a429065J51271k58926j18497K92887k25140J28131J9737K0542j45739L40380
10653a224419m62939L09291r6946j0642J87913j9113k74284J41885K42761k69253
10643a475746r3593R6878o1380l48908K82802K17232P287j15175M19710n92058
10633a662951L75411k06653J43059k33571J18189j58581K68853J57641k85006
10624a483609N4590m2862J86033j61269M6845j9466r5022J40469j76480M2200
10614a508571l2434n9188o1921J62016j63921L77732q07261L56420L23594M88196
10604i25338p91959M36187j05301J09068r6737j82185J04784m33192O21469P728
10594a255476j48511l2435j55013J98891j71860M06590k72266j41401j25772
10585a697253M36415n94149J88856N94712m37659n8086k7293M85179p13820M04749
10575a418349K3648k71234R5396J19779n30230J7949L91722k5274J56312J55619
10565a284662k05736l52192M05236n5446P4951l5203r53824J062585j35378J7273
10555a462396J51017p818l96654M00153j69537J23307j76696O263L45372j83354
10545a370343K65299l47370J55230J16244m24635N12199m88485K12580k30955
10536a600236K84565j35213j37345L20699m27932J69048J20100k90079n4731K45855
10526a505269k50397J41159L15247l03216k69960L03752K88843m97273L05228
10517a471886M9230p4112k32419L93532L73305p05278J00822M38268k50631j48636
10507a527805J55099l96193L44854M4471M1575k27646K38762O9231m04823j28167
10497a790642L71852O3010l98176L24908r8314o273j91858K47013j12643j06598
10487a697721O3351k09700O28064k07637J5872j92250J15293j20064J10712K42733
10477a251347l16014p5041R9144J15010J69834M14064n50716J6228j313k79601
10467a659752P89096q51325K460J80221p7080j59978J20375K72707K88299j65997
10457a260974j38146K72512m69960j74107J87158J53011j30359K85375k17484
10448a492974J0930O2993Q7672k86037l8179M8147j49354p4733L67608L89191
10438a074736J92351l49485J31612j14943J20728k86002l35815N24957k39832
10429a431165j69691j222J92752l83468N81231n52165M19878k47356M5481L62733
10419a182992o0704j47559J18867n08021J03188R2822M55096j82267k33447J08081
10409a436936j65620p2686J58500Q2962K20943m87231J40730K05295k64014l73434
10399a991491P04068j25241k4479M39759m19287K89102k58941k38333J1712N21213
10389a091918l04683k46901q2113o2666Q9084K17326l44798M98409k89890q3497
10379a701647J55148q0043Q0623Q8233j08237o2514L4223M09868k94296l18011
10369a796653K11245O0710n1998L27978o38746M06399l12019K22712J58109k3275
10359a435538K41362j80061K4206l93968M18164q1331l76194P1448n4713K80283
10349a486342k78656M04424L0176j68047J92903r0916J15556k05541r3010L98034
10339a181419j03913m57883K31769j99913J51901L72460q4938N5225p2170L54749
10329i34132o98109K13032l0664J39791l65361N04306R8165n4245o22215K70693
10319a478739J00737K85125K6936n63453M79625k09980J25746J84591k79356
10310a328768M72231Q540n32057L33568m24466M17561j83760R2203k60038O12785
10300g92201m53223J29777J26895n23837O92983q1226M69345n80302M06957O681
10290e98151k4154k27086J65208l34500J08425l8284q4656R0849K34322n3212
10280g61239J95783j10213j34043M6207L05002n10282N29390p28863n3025M11123
10270h10160j22951q086N2063m97375M30117j59260O2881n4761l7857M1324j43810
10259a247875m45858P07917o05165L42198J45235k75559J22792k51389M36758
10250a070946m3041l12123L98927j14586l00153J91286j90946L10952k38573
10241a369203j92745j03564J93982K11966j1291l79163M86283k36608r602k66988
10231a676933L49021l8504j07578L16930Q4680J39943o13746K18385r335k64668
10221a601805R4575J00314J21269K24991m42750K26441k06220J76861m74789
10212a781113L51768n5350J66737L98526l35136m54082K40687K80185l85782
10203a573560r2236M19654J37481l04436J84661l5780l98332J69561p5566l37557
10193a906110L72826n8277J86797O6245j74839J63018J68841p6617r6570n8675
10183a413361k22192M16382K881k18342J29282K38003o359j99155m793N6251j81071
10172a402474j24170L60813j4053n8317n3838j37111J56794k74592k9400O4509
10162a511839j00855J74786L35292l12167j90326l31926L34409k62127J27105
10153a737648N9197P5698J27611L9853j01030P8101j69998L12079j57453Q1604
10143a391986R5818l15572L20932l17669J83227q8848L1175R9803j23950j50220
10133a657290L72173j76179j65154J75241j16086L24413m23307Q2006j43736
10124a727919O28204n34386k8294L90984J25361o01630k39804L50588l4471K63171
10114a408196k299K8290O1917J64020n31378k88884M23167j42976k05591N89186
10104a312744m56394J64383m5608K62764j15947R6615k07109j3227L07967j36808
10094a456108K5686l4563l67912J14977j54376P18335j26180k64879L89588k96135
10084a451567J82170j25270j03929k8911p5476J04046q1439o7525L1562L97872
10074a218467l87987j16284M73101k20870K24030o46599K86726n9997M26778
10065a239569k04082k11493L43384r8467l04584o8775J62379K96252l27280J35100
10055a517135j39637m3290L68767k17597L00491k70463L73835n07477O1678J65640
10045a425188k60559K77294m53893J57892j59012j07268P44961n38025K24051
10036a539747J6411j46348O6679J63719o0107O4157j05154o4377j83599K60709
10026a527657o9275J46984J64406J3198q9791l8375k13142L37758l22158j00010
10016a698062K40976K0156J35666j92114K31200k77036K28357j39898l3193N7626
10006a426322r3616J89553n08255K48397M4020K1844J36313j5001k62742K81843
9996a383966k20559N3210Q6685j97795K31625K97084k45776k0277k17017L2857
9986a583929J06347k0671m8633N6457K86836k15581N5792n1041R9146n9056k37349
9975a611682J86751J3019J2546R2322k84069K03802R2868j09786J81502k09157
9965a431884j40699K91401j24606l86066L14811q0024m30312M93507K09994l70010
9955a653888K14322J11184m26447L82316j80967o6998k4180M4703j87421M81955
9945a305421K1436O5736m20830N32882m51147M14133p4501p4601k31874O7304
9935a456883j7166j63328L77799K23206k70459P7754R4386o7942j25483j00653
9925a428769P709K33619Q5726k81301L0320k02370J69722k03885K95233k36009
9915a530005j90065M31518l55861M32145k05039k30841K39955o6147J80624n4589
9905a348305N6280k51694L91127k86975K72451N7212j64552r1827J22491K4233
9895a219559n36674O78700k08139O1715l52886M87260n05245M332J78897J91899
9885a219700k47958n4917j44218k09574n2213K64094K67042M8188j15803M7709
9875a417350k83488M47603k70032J21531q0116p5096N96973o76290J29566j88902
9865a695601o4260K46822r5138M48852J58503j84477k20428j88758l21645M83494
9855a432636K01276J85992l51736p9292J06841j55198r2696j10943K15665K02297
9845a310430j45940M58912j45025j23877j16511j9637J74930J25457n27956J75878
9835a454199J5170J5154J87571q3693L27798l65044l00129N41589k23462o1037
9825a400282q0495J40956m6009Q4289J87897k22611n8500j4744k3684L32936
9815a100247n32087M72496j54533o4102O0182k53492L62829m14724M84641j62847
9805a301884k00488N2295K41914k49414m6249M19568l86204L56284n4946p3482
9795a242606m8091M28724m05497R1842j54389L08466j07391j66193k02671K40193
9785a257613K01444m20999N594J81547K68341m3573J09674q92682J055603l94146
9775a186810J86885k67949K2671k3590r9731L43250l13874L03J20405m6654J9925
9764a245169m22085L90690J79623n7375j82693J93958j18301k1802N7462K0045
9754a205647J81768J33517J12076j67070l58379M2545L63205n11156j5532L90266
9744a034407K6537j05796j49062L31197m12481q2057K85992J88232k37731m5584
9734a235160J1080k57266N32902l44238N55738n49009K3903J21898n5800K55376
9724i40576j86431J94353n7972k27555j20600J97468P8249m5645K03980k86794
9714a191523N26174o33349K99126r3872N23381j161796O24048k33702M43416
9705h98097l46571J73783j52421L17833j67284J60379l68606K1074J65695O6099
9695a028116j83846j73870J01338Q5852R1475j50237k13907Q32908m47455M2000
9685a043858k79240k10477J1256r84N60108j71785l71740K79554J07204J6211
9675a103751J53978j91766j10144J65722k75778L81203k82301l9670J76736J43968
9665i81803n80797J3274L38315j59101M80217j20152k57653N45034l54409J20718
9655i56357J39954k51927P9626k8143J05326k58717J7836K04435p5799J01389
9645i22377r5012k66954q9958J99075J78560J06861j56031Q5967r4309J23314
9635i30864J6791M5171k0403K25067j43575o9597M8970l8882k44377L95755k36641
9624i52585L90295m68450N13463l44967M964L14692j10010m16786P16564l4350
9614c87170r0563k02771j27566L4249J98209j37639J58904k95510n4258j0K74631
9603f29494K60779k97823J9078r6686j76113J00801M07629r5459J05234m54559
9593h56613L62433R7021R9115K982k74911M2527K63982m47875L21030l33980
9583g24289K95515J85755j84949m6103O4113J60198K70939l72360J16587j02715
9573c37309P5323m8600N15512n33711J59327J30717J20879J84810l79225P5789
9563c6488M8942J87012j6522L1801j70394J30928l24350m8549k6075N72719k36906
9552A12118J0482L96702k41383j01060J86084R6878M00506m61333K90182J37697
9542H26873l54858K31714K09079j8238N0095O475M99039k97319P5491M19269
9532A647620l66885L6482O33179P1777K13580l06906O3777M21125l71063Q2716
9522B125402N08112K50268m69064m3495J28107M97010o32672M31829o70735L60338
9512B485100j99178Q6580j94099O4539k03047k00221L08240J82805J1391j47232
9502B194878N32991m54191J69098N41237n54197Q41441k18164p2690Q4671J76512
9492C241586J08545k5192k15147M22507j8991P8207J6889N99258Q494l598P1002
9481D283560j73174M32954P6105L79024l18039L86011L03619k16149L55805M4689
9471E554405N13155n8837m3557O84283L32678j9060N11289l56258O86034j06066
9461G698066K80786M44828K33684L82933M31559K55891n8589N43834J3196J35887
9451A0362075Q09736k89471K16382R82575K00476j64911Q55671J97193O81031
9442A3850757j04388Q84534j68058Q89097K99666N47789L10450J047330M110L14291
9432A7875578O69101J46648L20075O66798O26395O55180L81072M65408R44660
9423B2750915K66141M19810N26983K48181M85213M11471M85304K82899P22782
9414B6599699k8615L88166K16321m5142K63366N14876J88348l50486p6300J11174
9404B7781407J02140l94255K38616p19545j52279k32338j50072o64921j00659
9395B5708094j147956m729k77056q04294q45606L0807l43968q78077j78919j238671
9385B0019625k10511n72666n78041m17970o25032n11669p20406l17091l95954
9376A5670285n14871n91877q60325O3292l11805m58412m95692m21749o07851
9367A1470995o3524j84817m34872m56206m74029K27053n63056k36048k09100
9358I076396j34511n99949k9364j81238n78965N0035k14270L1465j51533q02495
9348F465571j78245k6677j01293o69853N88834l44838j54142K14826m77910M5769
9338E362042k50739k17872m05316j11957J66266n27114P01576q00559J801j51678
9328C766450m00131P32651m75264k32199j07894J44558l56810P5584j87357p0545
9318B889043L20637l40911m3388k29683K19038n18070K12966m5692j89013l13383
9308A961544M16453l90319K004P9042K86969n89135N39957j78560q7979j41923
9298A898053n41677K80039P334K07117l61749N48188m75773k94680J56744j4624
9288A408972J1382K3763J55766m76909L00641m5727j92730L9197j40453K13767
9278A297669j80108k3432j66489K523K64120l05239L67612n9869j08303k778n5967
9267A029739j31768L09963m05414J74909k77620M84418m54080O4681r0162N38307
9257A242973m91611K63597j74550k52959J36148k05410L28843k39272J50062
9248G57821o21896N31643n08887O31912k23426J44895q2306k71187P6992j6678
9238D18883O513J01942J34373k42310J39212n6781j27458j67759k8256J09260
9228B87619L1640j65141K82665l13074K33084q8701n5264N5114j9617l39232
9218i0907L77775O4319R2276J16417l34297l08527J88537j8049j78906O01307
9208E09945r32809P58570k08030K2017j2548m6450j02526N5182N2835j78673
9198h2487K20791n24681L07248K80765j75458K15931j68126k64144M47411r7347
9188A59903o2650K22475Q634o73737O01009k16006K48061k8775j19764L13974
9178D53124p5069j98657k37911L16538L3154j94639K17841M71824l40987l04283
9168A40935Q8056L49415j42725K48617q974l16612j04370j23488M06010j65402
9158C71462j73035o6440M69389n77801L00819N11319p28199M55194l90179P26020
9148H98549l84183P73j46718J51869P566K01274k43841K7911j72329K73865l66270
9137B48466M14260n63115K28054K48622k2657q7887J87791j61125O0363K23717
9127G76489J09263r2308k43726o0959R786j13197p7068j62191L87729l26945
9117B06873j6809K57008J00288j98182o5271q6698n32058M46830n13655L01544
9107a00130L74898n56731N3175R0857L41813n21113N03257p4224k71829p9121
9097b39148j20697K61822J23784k88949R7206L32021p5437k58395q3437k46430
9087d97660N19959m32281j15303n7481K80774p8967P5349M1956r0794m09127
9077g63575P2546J39010P7731K06311j303k94172M13882p83554J86592L24908
9067d21624l50742K20493N9831k65332R0212l8253o3358j24625R5077k16068
9057a014389n7600N76039j1935k19809m15533N89247M6887l41745J12861l9931
9047g75908J2755j19560J47022L2873J04014L96903n77138K00142j25356j99940
9037i04193J66508K90895m67850M36558m71917m4236L42823k53907M05948j05061
9027f04432L2199j45704K29315k27374j54746k22597J60727K82686p8307j22723
9017h50956L70308j69083L07358m16947J77191j16367K00402J8494j80565L12122
9007c48043l04724K2677J84384m00732K97301j88792K02860k6750q8964R2592
8997e58191K05146k39893q3697K32153k60251M18899l78755J80911m90335L05633
8987f68380j61059K03746j36775N390j90231J31064J42467l46740L44823q8554
8977g64249K51729j3859j1948P5041l82777N05851j58401J37474j31664l80431
8967h73234Q00209m11001M19803k55330j99985J71030J95031k98555L61252J2060
8957g8720O7158m4869j91048J56272J21851j0085K10885m66960M25126m40712
8947b51102R2707J88963J168J43789l6422R8793j09913M56068k21766J9544k35791
8936A46038K90537P715M80955q5222J91337k16393M7781M61385k18011J54064
8926A260186P5971K08174N141k64454j33234O76917J28599j56747J61956m86859
8916A475650L95794P2978o3918K22157R366j39281j01816j05421M56044o82502
8906A539051L17381n88183P1301M14524m21434n39654L96904m45165K24070p2889
8896H95906P0830n91082Q8221k14679L54388K5094j39957k0566k51630n09202
8886b92677P85071n93001J16419k12268K07539P6206l26831o7371J34657M3607
8876a28649r4794m95929N24877l32034j34024M65555l51785Q1393K38705m18368
8866f45053L00090j56748k25735N7972j425K30935J58302m84517K15267J82247
8856c68665j48026k87118J82454l33249M29820k35243p1877L50678J22925j11613
8846d69914M585J9262j33240n3371j95461L05211k63553K95649l72146j642J7040
8835h47580J83028l20865M80866k14018l62228J78201P8106j53984j86790N26953
8825f38311m72504K11921j10147K3196M27036n45239L60174p6708k38056L80838
8815f77800J35693l28379L08160j67809k1969J13997l94726m0998K65425j15925
8805i24331O3586j12848j23375N44622j77381j7231m07514L09544J05672M16396
8795c22860o67659L55675n4348j60315k98652O35337k83851o6575L7194J60217
8785f65837r523o2009J19930k16815K8447j89139K42142n7412j02800J0160L90226
8774e12630Q8185p8587K3444l01822n0935N7639k9541R3657Q6984k3295L15385
8763c31516l67249K60227j18029l2049R58669r40794K87772l28401L39709L04142
8753C2481j77702o2865j90022L90279l16072J61450j04090K83453k89995M33572
8743A60489l60879m9813J07147m3823k11928L31129K70157j47078j3446L7300
8733G9255j75636J67884j75422j8084m80495L48230R9061j69176l39508K19869
8723d44022K14225J53158K55982l60295J48275N36636k59772k30610N5836J25167
8713A94580j95891M02022l00730n00946J38725K77334l37707j25742K53911l79629
8703e74073R2995l3976J73236M2835m12321Q4182N2649Q7086o8654p5768m59607
8692a091416P88367m57903l6178J6237J66631Q3527m7183K94478k43931M16266
8682a11105r41229P26213l12267K04687n07461N57636q74098O81860L1277k98852
8672h43339L7723J78311Q1938j23447l12669J73628k10557p8626j42543M73900
8662g65681m8288K53345l06734p0693j21860K01734r8460o5298j0289J46107
8652h86117P1840j00022J87720J75433l74231k26808J59470L4131K41540k92654
8642a009698j52998K52895J04209K21470J7795j71572l68186K70912j24308L8742
8632i20739N4395J40767l6194J13841K37640k43936q6112L61473l85940O426J15557
8621f42822m14261j08957M02413j47667L4126R2194P4958l00985P04973j17845
8611d23873n39435Q9720M4012j13945j71148J76811K12612k9294j61631J03075
8601h13096j60062L32294j60729j34635P27621l93222k8506k00220K82355J67298
8591c80902k56517j28671M400J34808m1807J71573K74700l18390L47811j97294
8581c90289k19041K37818K53403l13581L22766M3411j99366O40783l82547J76942
8571A70299N1033o1115O45007k89902Q2573n65234L6391M02676n74554L62020
8561B59194L83646j77964K42308l99524K67990k91257K62876k66293J16438j34518
8551B62896k10129N4031Q2367L73952o66223R1393J55492m7929j05465l36524
8541c46139K52151q4025K04119J30862k77659M81729k69136j27231J06937J64156
8531B35764l33015O8503l00745K35963k13479K17530k34189j47150M26170k38453
8521b83101J23895J54076m9573p5700j23580k631J31818k53269j21554M71205
8511b8414j4292m37703K76926p8905K82453K9945k0707J11837j87203k26063
8501b92126J92232j14065J50381k2305L19289k91564m78221N87156l4194k26395
8491b09812M37582o22739J80523P34K28218o3676n1825k26349P8734M01139l41812
8480a89283r2463M78338j05566k70303M87142n03800K87604K79536K02601l58280
8470B15526R5991L91247J08520J33607p716K91277n676k67516L78259j96009
8460A137510Q4066J07609N31744r38540J31206m33531L48145k87718l64291J57476
8450D73676N35434m48719R4327K653k14656k09651L68476q0873J66005P1069j43628
8439F14113J1377M09586J08134n9934m5696J53577M03626n97181J00134j04603
8429I93133M70233m79213O55723k59001K76566m57374P08298m10438J20659K40896
8419A859482j86397R0163K91789r8420l13505J94794L03898n8946j5676J59039
8409B226221L03567l5276M98130L0691m5861L01270q2562P3220K49476P3517N17999
8398D110392K51490j99507k55733M65780L9050Q3385j97173N32811J3900r8555
8388D745840J97281K37992K73218j32213M97160O40061J52882R5811L39966L48279
8378G396277K50939N44453j26636N93428N58778O41430J33304O40882j86802
8369A0446053O62083J34664O93249Q64692M41794P15604J267322M66839J232840
8360A6925140J423556J206495J055756O61345P35422J003912M42682J207692
8352B4662000N54309J607782P36127J740472R71938J704096P68505J184421
8344C3929650L05694K78308k42609p02198l10482K81919P53854J975176J646501
8335C7915813K957370L965272M997326O055353P704648R850920J0731766J2441767
8327I6620235J4473792J3546771J3364157J0488581O931849K505330n061583
8320A52869132j2662620j8674417k0186935j8844461j5268357j1852230q734887
8313D6645225o788900n043588m254189k883689k493053j899810k245882j946988
8305A9089126n78217j174803r04813j069918o34862o59047o69673o27133k99554
8296A2471106l65797P9766m69074n9693M50220q44623P09194k8128J32498J01164
8286A2176633l02327O9636j86039l93531L8811k13801n05434O81222o87407J28779
8276A0806542j78452r74945k77221q84525p60081n79047j012299l41416K09982
8267F008538q49417n80089p8488P9270n80313L87944k32882l23717J26239j67739
8257C789346k33458m01037K54121J05337J95746k37141l28153K92866j97798
8248C239829O1512N80642k27339l30482K76093m28488N0086L9079k10807j62932
8238B887193k09631j3572Q3018K01538l29640J60401N6484l15942M80876k04529
8228B796196j23711j62269p189N18748j144263N21616K41380k90023O9131k75642
8218B143974M26570o40438O42193o06897L58844m5953L463k46313K83094p0675
8208B247862l5702o8358J09888k70330J72438k58065l08316M49938j28132N6090
8198A967313n00230L71907j86313J18541j78522M37593j09283j05133l5473M16485
8188B196885j02389k67022M89963r5376L58546m66378N1070K3719p1756J67724
8178B284986k23329K81137n61188O25465k1454m04693K40591P3513K01994N874
8168B502896P3731k81975K90449q7394J61409p8421O0835J94477k57553L43966
8158B922420k55654J11832M91320j7996l88414N16376j61036j46338M96170J87284
8148C755964J74704J87488N4210J67167K76347O8497N35152M9339M80121j23612
8138E625377K94060j9421N17766p04889Q83032k17547L4855r7937J39991j26572
8128F328715N561L66776L44347p2441j5701R1388M23371K92709M72015K99890
8118H536630K23753P80265M37825N31809Q13369M20585M26710K60317J563712
8109A3994975L83864M44590O79986L77123K36560Q80516R04719k90242N16149
8100A8128240O6396N35079J19432L57948L50066Q07069J98288J376416J013472
8091B2952406J084721J636351J590385K355900K437481L811401L774034M857203
8083D4499882O163715O716112Q521477Q886265J0865004J0157336J1057837
8076A06867628J0642972R453580P966657M477504J90639l106018l975151l583959
8068A28933852m056638m824200p409347j1686604j4162623j3531980j1420417
8061F1842043q254629o065477m532517l479501k474365k009745j136756j576316
8053C2312737m50771n49230q65685j73177j87008K4293N23880P66518J016581
8044C2418138J485857K358646L058534N485606O160672Q887301J1599685J5492571
8036H6947010J2713207J1969650Q929603M056858Q974135K009725l6122606
8029I9477582l4665510j8978516j1781748p054986m782154l238799k283997
8022A6691872j813898j366524j390193j036958p99494o90738o43345p17729p54710
8013G478283n93441m0839m5486o88983m8309n0028j73240N4087k04884p19876
8003D967284K86084j80758l23543j25518K29633k54436l31976Q4055N1952k85908
7993D116869l07430J48840o08386J31645j84012M00853k90062J40775K51730
7984C800822m27308O2226K71399n23016L76971k7583q1858k83301K77613q4939
7974C361026k88272N83347j78981k0660R7260j3366j86927J78215m90414J65259
7964C206487j48649j70146q0514J22692k31568L36281j61066L93244k48624J06238
7954C124375q4536K87906k11257L33449l99897O29294j59823K18508K90k01409
7944C536900K38212J14984J98982o3691k75349J32618m4692R5399k35411K42390
7934C940342R4705n6731L333L75363k44275M19748m78981K00629j9188r9192O9100
7923D204853l00277m9330m2010L13282o683l84545j45679K9072P7475K38404
7913C934562m02388k11824q8550K85814q2543K9145M0865R3173N1595m09983
7903C239866J63993K15815O9975j47626O6977K32234O7156k03355R6771J10758
7893C912564Q3656P1591o2228l46079O2649J77450j3402j37569J25399J45838
7883D019869j73145J49774l38184J38527K80968l75388M22892J34912n23288
7874C736937N84818O4471K73853P7155R0981K08400k62756M13172j13892k3167
7864E049972K32295M20120j26436N00843l25150L93978J56504K66205j84617
7855F383714K11766L32387K85198k00617j7229J27911M85004J55903R31263l06639
7845H388661O64834M52169J53367Q64097Q04303O76978O24950J019435R17657
7836A4566451J068676J224371R66808J261624O74499N77557M28215O33475l83059
7827B1018617q75175j201963q31125j14375l13510k02948N65149J3360Q32329
7818A8890359O20580M20228J200927K56339J027115J203198M85802R07377J147803
7809B6159728Q85579J108184J176479J299335J293970R42479J141771O67758
7801C4675283J111231O98595J91245O28257M87482K04892j69309N86645K99557
7792C8713878N43719K58883R08884O33557J001222O06471J710334O49913J734892
7783D6761753J750423J485503J597365J516148J621122P15618Q91365k29685
7775E6109612m88175r58086j814898j662492j753942k070421j742655k196705
7767D3422238j301176j733116j281392j249386m16855r49152n33992q55291j12729
7758C4989149k74547P3094l37566N61825n98386J40889k1766j051048n66943
7749C2914701j251349j018119j275650p21843j308316r49187q94008r30085q14965
7740B3751179n95827p18515o29712N8280m43041l8325j39880m07472Q4282l27947
7730B0593022N23561m67769R2172J45094k71374K98145J89278O06886K8745M40950
7720B2178710O22271J28222J050761R09083P10170M13158J500361J150205Q44977
7711B9507918J609425J528695J827482K517245K170325L455546L575445M454037
7703E0646118M758021N179728N524024N175543N563518M910627L067391J522522
7695H6347492L23592m24282J386379Q72076N267m94789k784296l392557k229902
7686G9608980n25751J010761K511244K505143J964626J291542j367773j926793
7678H5071979k825149k017861j961847k438329m022939o655276q076792q302130
7670D8771656p023556n327636m257493l653878k957776j582617k248600j352121
7662B0367979j381730j154272o97039p16815o71573n47089l88061j84238m24552
7653A4202610K15128n15827J5475k99203j0101L20999p81834J77064K49413L20108
7643A3893832k58106J33739l1010M2138L08116k81412k12612r4057N86895j6220
7633A4071303k7856P08389m10607Q8911Q49404k97323j16588M06336M27214J04451
7623A5803634N14107K82912k68197K97389J91573o0494R36283M44218O26754
7614A8768179j3210P75113K50770P61332Q49664K81716P84193k48956O36953
7605B2845754L73479L08329N71711N62807J57906L67381q4316J82714K59821
7596B5545586P26843L00116K63956J48476Q45912M77779K52706J213682O98607
7587C0473663R80385K015250J223955K457060K833056L016620M085337M073277
7579E1158603M903970O386472O225871O362576O331296O810442O621487N970362
7571A00771079M374204K286445J357608J302855K382911K368196J564235o98883
7563A15708650j460133l232704m243697n463104o363228o362518n322594m486301
7555G8774371m387561n877563o068651p141387p104667n513270l989880k848054
7547C5843338l027278r52037j609899j924558q77159j407419j144232j583947
7539B3316809r32900p43205j207376q98857n18088o02140n03931j404197o55709
7530A5850406K97895l88909k96354j72311O265L58364o07179J70437M07576R131
7520A5635321L40718M16745J66108N75960O53755M23710M57706J004314L00200
7511A9974537O22192R64394k28709K66819P52490M80531j79746L65204L24529
7502B3342241K0640k86562K70981M96846L56483N35267Q35185O54304J092392
7493B7317777J145728J796028J138271K713595K543165K414886K974764M083593
7485D6127807N040769N415285O854937P955109Q480711R535807R314303R295251
7477A08019979P344637M551691J500245k567327k874077k812931k338907j799978
7469A09023332l747194n909011r139182j1781650j1528667j1110626r299315
7462D6507687o823307n281033m014287l640280k861291k356578j545793j863993
7454A8121125j740279j263119j059593j076764p40003j071935o13968p02609
7446I852855j86194o21610o47489m77274m75774J62308q33265J1393j60545k00041
7436F424364k94222j69739l9273o0850n98975N398L32665m00603J57268p20886
7426D635147J48794J98462l22283l89941K14998l27807K53248n10097K88193
7417D188714k85043J55312k00108J51345l25624j77379K73742o68674j97549
7408B914736L33965O4611m21845M01242L956k15739j51257M08j50272O41742
7398C421547o5261j72233l42535K51894M27470p1501j67208q2747K18154L85048
7388C802628m32696k57860j62812k14135l20260L09097l46823j52427o5895J08824
7378B267641l327k76999L6020K17528j90323j51004n3062J28092q7683k17735
7368A669148j05498N75926k28248k15891j42227J98004k3817J92605N2003q23213
7358A148792P09176j38233J45974k66023J36148M14125k02086K05666m14839
7349A738700L88045j34144L40689J07848o3540L45187n15442J98382Q5214N30424
7339C021363m60741K76549K85172l6205J66645M2556J26562J84407K44331j24319
7329C726320j7606L28408j12369j37472m63788m78667J0887n94628k86569o9854
7319A904662m10748J37744M9620l96383R3405n9456j46476j46101k54259M14893
7309A186901k95336J48903j33063N3295K23791l80294K47753n48584M54224n72880
7299C84710L72227j10007j70131N2157l04710J29396J38982j9914M464o8967J30973
7288E39180l04376J96717O3378K23536j22101j54447j45995M64351o42120L47546
7278D65669m141k24845K31288N789L1367M8684K90115J85515p40418K61866P2816
7267F23705J37816m46748M25688p74495O73713l73090q94l80602N18793m81145
7257g7259N30593l13438o2793J14229J22795k10912K25987M8351K1607l05413
7247I3747K57137o2429j79013r4312K29947m5142K81792k68988J01903J70148
7237D84790k21807k96489L29427R9777p031k01650R4576k19500J45412J88762
7227C96267n6002k82275J94367J00702J35161j57481l28163K86387j04064P89784
7217I74683m06463l76905K46648j13239L0127j85459L05463m4613M43253k31876
7207F41619j42067L76806m47578L21135j43336q5905l641K26865k14314M0527
7197E70111M26697J47751k0730j2946j24206J19325J71580Q9440L77335l07552
7187A436805j31204K99061j36460L76259m10177n9909J55993Q0037k58994J0915
7177A362326k02227J21170J88269q53979M72185k94631L66495J74467r8827j86490
7167A048758m8617l33207P26272l37393j49480j17010J31845k54211O9841K10642
7157I47440K21506m40668Q21605l88328o53790J005304k52158n21878P08124
7148A447157k75989K54091j88959M45834j36325K5787L6265O7972L38024n5483
7138A958374K5883n533k23678O53849l85154M38312n29556N24155J81366k263n0911
7127B584844L17495L59830J05823q62001L38769M15854q275J72437j46655m31474
7117B846647K13164O7359J45479R7519K49341N5902p6044l0227k4230m0873J97761
7106C701798j07379L87211L27683L29089l42593M54145K74530q8834J55859M20569
7096E512078L63020L6541J72285J96238Q95114L07970L44018K29817R45968Q6991
7086I090040P90840N65939J57925R63525k20310Q94199M29353N59537J98100
7077A3429148N87861Q46540M99699R89512O63986n287Q40939N11362L44280J039415
7067A9747455P1282P16569J134140J069407J131708J175378J337757J989551
7059B8373247K138224K548490L066668L039441M197125M218057M852276N222657
7051E7656185M252147L827626L646431M636947L872577j174614l966858k039568
7043G0710873m909K174082L182655L002412L136258M519801M217780J132883
7035I2071835l634027m492025l292389j586991o29585l927099n624884n578756
7027F3306079k984873o01361l55270m00837o01121j56089j1579k355111p375142
7018D8464696q300641o556019m760361l601771k547207k097880j095756o71361
7010A8833700r43586q74748n56708j76232r58777n62230r61736m65909o68771
7001A2665003n09103n13911p51679r17886n05001J34760k29730m44517l93250
6992H534686K40284m36675o20338m83272o85910p62381k60588l31219p86404
6983D408183n6701m01307m47044o05l5669K51089k56538k92940j38771J42331
6973C172028N9640m26030L76942n71363k75503M5299K3024m0795k50655L47568
6963B460155l36026j77881j18917N83466l09327J69243M200K95293k43902L03614
6953B629918K18136r8757l42130K36833L4108o44L00319k30598j26783J76593
6943B796995n10337K21827O7922j27472N29085o41374J72725J54321j26159k16062
6933B321471j63492j6693j07106M7262K48072p34799O51611o07595j00665k6784
6923A511282J95673j45337N8043l2894l61936k82509J71144j71486L5145l3600
6913I43525O123k23171k90049L48379q3114M305M13549o32449L37368o1420P6222
6902H39268l52010J82380l42752m4131L00596R7594j19656o14772K74251j02828
6892A17940j2510K94914n7756J86316k04370n2342k87467L21681j19430n70820
6882c83844N40790k65733M95918k94510j48961j54724L99071j00086k81611J59946
6872c3744k56407M61370j6459l24175k14483M89371m07624P1802n3158J94407
6862h9100J75500m02400M44859m741l75661K48636K20942k52229j28693j58127
6852c21014L38417l63188j06954L16543O2844L3957L7636M8630j33237P2727o71357
6841f84996Q84965k15311m1638J54845j75220L51609k78651M5680m25004L51641
6831c2080k00403N52400n05806K321J40837l34934O9688L46709k83804K10646
6821c4426J73941l41449J45493j75282J51674J74840K24916j89766J0201m10039
6811b69897K76864L7522l50719N54041l92049l00781K26530j89626M75882J09086
6801A76853M4817l15842j04721o0818R3860r4938L90545l79443J49189L29313
6791B28815q8367J19630k14630k0985q6613N62361k93888Q3641p1154j60930
6781E7880O3584Q8305k37064J21964j65020N8119l64349O63102m47477K03654
6771D2698m4810K14903k13867K01112k13646K22506J870L308K48363q7422m7963
6760C27052l43618M58359m27115k70205J08559L23158O560m00525K71649m9114
6750D760O16626l88349K12739l30184P2093k47387J96328K0494k28504J86516
6740A15132P8937J43609m49229j79607L24681j52940O5548L84684o42838L80109
6730F8086k00930J78195J8645m13992J20621M55975l72130L50222m42014K93851
6720E6529J27530p2903l34145K88907k43627O9383J37218K21528l26172J97822
6710A22070n21707L69758k09024M01970o49670M51140k63824L08148j3180Q7331
6700H3012Q4661N9656k65731K50267J92586l3174P4674r9939n68761M64364J8042
6689B59657p2072J23744l50252K19086J09556J6389r1714p8098O650p5572J69552
6678B36926K21661l77086m07968L05617j60847J8118j5361l3180Q3779j69376
6668b97717M24219k31992J9035m20114K65339K4470j51034L10278k38283J0394
6658b85405Q1376j80388R2417M6625J746L58166n06404N84842p83571Q8924L47718
6647a53954j66307r3122J6408K48032l52579J30402L38298m86850R6159J34530
6637b88983m2173j0448K011L90772l32549k4610j8010p171j75478L01851k17537
6626d22325j30942k19760O97865m96751M06107P2019j13845o26088O14611k72241
6616d91350K16974n4679j47066L76191o78250L34740K25090k59182M720m78488
6606i51300N65590M0309k13392N9708J23375m763l9414r2037j37444P3406l78249
6595i54211L78177L23740j78370j47103j14765o4510j4886l38268M73127j94942
6585h32011K90896K89983l9366o9464m05530k09519M18771k56249L41668R3127
6575c77694r3160l23221L87607k71291j52868K37645j26969L61241o65390O3063
6565i61037O28088j81696O34k8582m2198J04726r7024j01877j2389K02947n19112
6554a007520L44591M29343l15158n98827L45614K19812j31581q3629L68449k01106
6544f30012J3316k17209K30277M19543k74230l98382K15095M0123P5381K18733
6534c07365p43647O70003j81289j72369O4372O6371p297l04386R1056K13757
6524f10794J88870n2073m04222K53079L7818M6571m795K44071q4079N6970m3266
6513c71850l91973M55559J3918m03286K13490k0238l66413N03933k77103J77274
6503d66689l85770N90760L28389q97677M03547l88029L97908k60687K16959J99198
6493b62091k10487j60425K61444j01890l39789K80238p9767L10586r3843n17980
6483i14004J22634J82870M82286k56698L0884L48388o97530J17184M08465N1488
6473a24033m74700M05955m89989J98799J96445n24679M39838m56197N48033m8523
6463c29051k24386k40176L78918K00161n56149L18185k87957K73706J11305j60288
6453e15732j61234P4707L48852n16873j12914K84075J85237q809K04005l31242
6443e49928L90097J07317m38419J18778Q513L06251k07724r5583K11319L58179
6433B08800m90203O937n7395j77815k99825P15285n21242K95414j91610K3809
6423d87845j7047l0441M31508o16338O63501m35870j1139j33276n6095N33624
6413a59418m75605O5367J06004k19669J89272K0809K05991J6784o33604K44884
6403f39185K0080m1654J15692L83761l1611n06281L21301j35993l07239N03687
6393c17442o52710N10456k70986l7266P0548l756L34341o95923L52761q4387J33997
6382f60367l09378N60836k98688p1505l44083K76504L58394j9289j99108j34030
6372h40714J1749L30863l32657M35123K18729n14450l57245O54106k59601L33673
6362c20424p7277m42296M26534m29380O6942P5094J09654l8272j12072J31681
6352f09816k52701K23994N8989J64426j78066J35911k10900l38490K57589j60889
6342i09953k72217O66671L1456K02116n43145K11206q3808K62229l67709L26657
6332d76497k64028K25865k00697k24267K74198K97844n3715l5070j06167k90637
6322h53171O48485j19245P5533k44904L07172r9010j73980J61778p0906L02096
6312f6152k91108j09543p1474K02835M41266n20691L83666l12645k06052J72538
6302c77360J33348k33481M13774n02448j0197K43158j76331L48144K34812r6094
6292b2675j20973j02805j84780L06679o8242K11791j60429O4070m6721M1233p4927
6281a57779m16629k46064M05971K23060j02114n5425l11303J99189k80530K90804
6271d50820k25948m4587K50555j53474M23714l40561k48753K30131K34214k91261
6261f16790K37271Q8510n0618l6568P2109m76207L54400k26624j82730O53981
6251a83266k58187j1783J65570p90642N13371J76317J5581p6965K93537j34711
6241b91178N014P9641j41414k53662K10406m5219m39223M9353k4161O95116p86407
6230i41734N63487n34013O55835j84704j341J46427m9645J87851k57369k44376
6220f59582j3813j21986J88280k75044L00278k49151K36835L76720m91357o6947
6210g75767K55083j59671L58991J73693k74989q4812M28439m54413K24925p2590
6200c81111l36838L84835J00516k94183P545L86444K33443n75954j58627O810J50002
6189d77118p4484M39290j8654k25862L33642k40264o9060K75777n96788L53271
6179c00250j22579k48594N40786R4578l46793o9593M2883P2130K46619L901r3895
6168a80807L74802n83012K03152L2980p0728k5580m74207P99468j09015J80502
6158A47555l10087N94860m82213K47927j12943M6570K03963M6144P513l20080
6148F9209K71665l56474L15492Q6577R1261o9810j7690M7210P7601J16187J78635
6137H09863k23384o08427R13756l63908K1471o1507O10978j02133o7497j49399
6127G79813K34679j85287j82642L80426j52239M00079q7745p699m26148K45720
6117I98957K09804k17757k62800N34320n01520j0835K26207L6514q73842L56184
6107D95232J63998J2743J89202O3451k51395n23675O98182l91893J46879j15529
6097D87195j19115K02255j73792K67348l47238J85430m4291l9465p4956J98553
6087E41924m04138r4311L20809n28133Q0639L02415n37810J75015k15568K00109
6077a59049J57732l50183R4186j61404j5245K30668j34282K98602J83516k96187
6067a51646l30421K26924L84571n8680n40438K36034j04963n0592P6436J8787
6057b93988L74381l84157l19817M88382J4785L58314p40913J07353J23359Q333
6047b63968N0961k33343K57825j32394J59254j77801N87572l93326J35791k13650
6037b23079J11925L12971j83483k36830m0827j69791K77469J27918k38205j3092
6027b75024Q6373K31702k29399L93531n06668N07016n60080M16922j65940M2889
6017e8678N4309p9229K11967k26079l09105J15297K56270J1607k78038N83314
6007B81635k79966L0976N2050j73078j51291J13813J92369k78826o3800M04259
5997A28141J38512j18032k23775k77933L52961p0286J53068j87871K79054j83145
5987i306J66217L63669k83809j54701J31850J8486J26011N7668J1552K3441k32147
5976B18931m1309L62944k86465o6259K98142o6828O7539j42483l62224J86599
5966A68587L09019k72635l07265P53669m21012J31084n1235m60138K69526j90616
5956g1016J17004j71320M05487l4805l30054K59505j82315L33560j96998j27134
5946A914M42490j33163k03274L49885l34615O7559L04834k51005k14757J97729
5936B27597l97347L98032j60289R2139J70478m87105q1315M87724j96020M98936
5926E52830p17271K12775j08333j38936P8723M42484m76104M73079l71268J03085
5916E1064j95505Q7567Q4294r9437K19602l63246J72739J5942K53290l06665
5906h0355L00490p3866J22153m20996Q0937K23353l92267L53385L76540k83711
5896B05663r4018K57061J70131n34204K43985K17524M2425M5774j07078j97142
5886B50121K55995R7714j70901J42493l28967j44065K14873K30434o1567L8382
5876E24512j98427J19396l00975M85624j0943l84882M03311k93195J86065K51697
5866G82183l36704K14175k37966K03608J80669K66339k36762j47207q6820L77006
5856I78521n0674l20163j15536O69353j54309M04565l87349O2992M6788J61089
5846A295277j26249L58593j64687K0229k58787L31717l24902L34414J87589J29307
5836A782501n63712J94565K78568J86584j1996j28860j97236k82875N43796L094
5826A804429j26596N83767m64669O6204J47405k22014Q89041n43807r358j57456
5816A966946M4621N35917j17544j1973L62362j33061N8696J87530J3303j04872
5806B801925J71522N4610K02029M8209J75373k89823K19695J30329O5608j0822
5796C568655N11971m72558K98332o4300Q9222N61789n38164K96458K67250K50645
5786D769300j27251j75087K71122P25894m48606J29981L85408K7155K14806M21931
5776F194653n60142P07762m77249N90962M78310J443P4296J67197L40781K2108
5766G540121L86685N28618K8162j65994P23881J95934P45062K7573M20824O85832
5756A1116698K59311Q12155M40377N03180K76014M15047Q16591Q11565K25227
5747A5676165O67354R56354J25227P71287Q79356L94173R61548M95065Q01537
5738B1728066M57457R59615J281153N32270J499703J445578J339253J748690
5730C0991785J445395J961533K115715K389789K481645K529770L308499K557159
5722D9781290L537622L117147L951206L632502L518709L998865L602094L725583
5714G8865018K658401K584773J700141J281550J80203m67434j277041j354816
5706H4170795j576346o33661q90319r4158M07173J483146J398144K441722L667520
5697I0374016L792462M067519N169604M535001N005598N328438N122804M302738
5689A27698180M247970K714928J442407P12318j530541k530344l721103n206737
5681A23827078n731746n927727o330419o238499o255933n186135m574838l693048
5673G9888733l300687j747314j558198r14122o58718L79607O22304P46405N28261
5664G3986271J055186Q89144O33988j05246q50784r91804k577740l291436l776277
5655F4971302m026799n047904m661873m590361m128576l185856l115562l217009
5647C2997362k260101k430601j544917j823315j908202j434323j159959o40983
5639A9794961p31019j228784j074894j97574j158360n00531l17427m84812q56603
5630A3244957M878r86935j5277l06070N2783n65856j95397J47717j21983n59291
5620A0699526m1465n37599J56399m44089j36243l33096k11480m56956o37105
5611H057892K39683k44000k71493l59995K71919k32412o2829q5599J87045O8477
5601G568688k5652m7054K66265K54546M06260J81371j3866M32722J3678Q8316
5591I125274j40483K39792p05175o3029j118451l49657o03275p79787O1405m25759
5581E240855o1647j81329K2778o0763J15464k83815K60995q77629N50698K9828
5571D755435K9434K48596r1848l66517J86981M53675j15102k16318K08376L7763
5561E130475O2328L11109q17439j50432J53503J65524k7511n39942K38833M71402
5551D997850o6842o4537j2823R1153k37407N79721l08492j22486M87361m31733
5541D911765P680L68926j96766K34629K3943L53571j44906N1327K38943k07626
5531E641486L11467L92655j73562N330j55886P23391l6116L75003K74755J82528
5521G541051k28517R06331J57356n6800P50261k51292J59996J8362m73415l53081
5511H170252k32699k39265m27440n3464k52883N04581l66107n24993j02917J42679
5501F617744j19105L08715l10547l20403j8597j36281K22465m03552P10990p2444
5491F478985R1743j78463j42689j29017K79295j33134n3758j3484L720n60054
5481E643144N95439j01115Q3964m78290L03955m43045J68244k64400P04249n59600
5471E652545l60524O3628L61317M35220m50217R4416j35165L46114l57246M91623
5461F141711j65437N55871K22848k84923N52299j34604N15313L78424n52061
5452G229441L00074K18538j44339m30583M8825J8042K0034M0953k1191K58816
5442G538610j8874R6816j20443M83284j42240P5266M62913K71869M7513K56207
5432H950921l22771K30867M05103k37498K21600L50611J99795j32422L19771
5423I985977K37505l84196J25776K5448m46595L58160L86061m46204M65774M7571
5413A0355277K15482j46629K90967K14865M07643L62637k75317K60819o8752M56821
5403A2073813J38911L8881J46696L06221o6376M88294k38764P251P70535J26586
5393A3792048j75982M33289O1879J42576K00228J25473L13073Q7958J32739K71081
5383A5384362M17568j20177L98147J96695P18011J06622M56656L03259M26160
5374A8287303P23624M60576O8125Q27269Q08142K52967L81501O58070O76768
5365B3144345J50477J094111n4838O91466N92825O91002J217448Q45612Q08273
5356B9180721J810461N60659J503750J764359J812124K315965J895481J780006
5348D2623526K725734L422135K909980L746714K378029K854054K389233J778733
5340F4828138K64072M68426J65031Q36141K98648R66204K98815J188235J356151
5331G0669861J119572K405766K874877K957996M097818M636197N478083O796796
5323A01036966Q037274J0124123J1689914J4340234J7354892K1790830K4658037
5316B09032270K9500060L4114470L8658691M3467948M6416630M4785192L8200270
5309D84175531K6609065J8307130R894499j6971042n6364670q2446853p9452360
5302C03751300o0652791m3114826l1657549k2959061j7495559j3315293j0234684
5295A04321537q022712o385884n093188n013309k834552k977116k631441j270438
5287G0092897m86850l77880l8151M68193O68255O46708N77337P81387j71706
5278G2160190n0112j040956j22635K89694P66660P88662J426574K035658K332333
5269G8586068K078335K841997K765659L116913J514644J811684J096024J134812
5261I4946136J086033J230562J676819K418727J910550L571486L159768L773340
5253A13773421M780358N256348O425048P501997P782720Q479530J0323826
5246A64323248J1243664J3097246J4798985J6582900J8000573J9480216K0812899
5239B78339731K3027385K6746281K9915152L1755778L1793587L0249466K5285687
5232D77113067J7192337R710975M822428j2801297m5198336o8332113o8557193
5225C13949868n5176360m1104567l1031131k3695237j7347763j3299822j1201963
5218A21093025q902409p731748n501990m810827m223674l366167k445789k082009
5210H2028412k204140j303301j417163q41660r98851n38783j10621l34236M8072
5201G4327729j0269R1465k9788N58519N16079O70376P93626Q92762O91957Q01972
5191G9304428O03469m40072Q35292j093701l49771o90220M46618j14578R39523
5182G9440988m32404J147052P28613K58544O26643J129020Q05427M96523R93768
5173H5194174Q76410J498053J079561J353379J076934J196002J634708J852092
5165I5761313J436287P36675J548792J835095J907323K136229J077583J735736
5157A08175033J653514J991796J614879K168755J315374K077155J920861J834278
5149A22751645K302059K168139K068169K391769J866911K279065K049914L246853
5141A41124524K477452K553106K590308L243520L278332K983396L009830L488469
5133A64748937K968228L378140L112397L123132K410138K983102K399547K363515
5125A87487136J859666J561379J847109Q04040R03507Q53575P82546J62764J050708
5116A97312430N41391L37680k16791Q09617K19521J76673k19382Q19374j19446
5107A99661067l43056m69236N77748J7649Q98616j67370J10192M32894R13520
5098B01632024R30398J591059J423535J493977K664965K452126K871237L768716
5090B18828037L494632M860294N531841N749972O124531Q427669Q917901R454387
5082B71389264R957786J0683272J0805215R879726P738422N991495K293793
5075C28738973j676092o007050j1001576j5369226j7574287j9910868j8715275
5068B38484599j8264200j6520783j4179706j3211767j0368185r575401q731499
5061A47633058p210051o888672n393746n262741n229972m152230l998114l459019
5053A06038513k964184l002583k826160k928629k629631j912733j999182k093145
5045H5682266k342785j763953j594749j812952j652511j580933j413080j460753
5037G2060550j601412j392050j675329q02500j107549j097502j318025q60751
5029F2205432q70015q81200j050149l59722n76664p54432o53131l37809n00742
5020E6221568l41533q43273p87382m06223j013423j237353j396559o21179r35516
5011D8639127m35842o39577j030705o9689n42030l73008k83439k37541l1906L69401
5001D5364791p45923O81171n7121O22218P04581R57171O79517J302746J143475
4992E0652626J216620J392143J107924J684533R10638R9950K04522k07125j206621
4983E5855210k875790l511566l651814l096721k196725j703517j829115k055024
4975C4934938p85413j284624p52558j014052o95427o67160l16922n26682m88623
4966B8403477p62397p2579j87780o86368O1732k40003k32989l30497J08824k44271
4956B5817149k91277L7768n24112q2287P0196n0369m14381L7013j1575L44127
4946B4932252j08712p6320N0027m24365K25922l11672J10315o50755r7841n47956
4936B3100895n5577r9157k50936l69775j87353j80555k55352k51513K54490m94169
4926B1210998j80668l2723l31485k0661L54617j97660j77485k87830J601p3348
4916B0265356j353N89542n12851L28141j2498P1790J2519o1997L59840k47516
4906B0790973L49838j58582K17002M47227l14320N75235L95717k770M39217k43213
4896B2496324K17133L75629L81111J31190j45025M31967M43557L59489J60523
4887B4851898K11378N78722j6147J355885L53514K93544O50130Q24522P43836
4878B9847282N20986J139060J073438J308847P40172J755160J367672J551238
4870C9303855J578597J651254J876164K045300J944513J726169K357250J879883
4862E4362985J691050J633886J029798J662531J150626P64362R28367K47770
4854F3471375O55865N67392R29169O95177J716461J579454J686459K586282
4846G3887634K216536L221538K955002L934660K888913L892162L149518L971905
4838A00117868L055621K981359K021216J188880R93224K89630p54340j110231
4830A08783227j638835j749850k202347k032699j995502j285987j436522p21388
4822I5720097l47101k4194J381287J255887J248793K203551J776174J542138
4814A04756632J730961K139557J87365K99241J16437r73784j450160k174728
4806A04631521l387979l188320l491652m596435l787181l702500l696522l407050
4798G5373882k955954k863133j645921k440264r16519r98203j286751m20937
4790F1846200p38513n00387o0945m45261r22645p68604j009981j994646j444506
4781E3960712j855392k517408k345906k362969k274897j783323j602848k184758
4773C7033211j307905j427972j118619j575687o11887q49330r14577j317559
4765B7909675k01732p59510m90513q34314l08308m50731n10273o12915n63322
4756B3178057j31320p74899j28965l46846k67783m60444k2600r72769K40364
4747B0312795q3894m05433l04710l5968j29666k8267l26654j3386l42940k22461
4737A8419416l32265J76811o97260j64326k84605l46110k12567l43313q2847j46056
4727A5986878n07956n24698j95830j68658K08017k42923L471J08122k89714l58605
4717A4018104j01556Q0437K3703j31162l56824M16448l81697P4773r0455N5786
4707A3607557l97245Q5591j44559o33636o7903o9413q6764m10827l55694L71429
4697A1898536l73672m28404K55977k32206j64817j45147n91438J80909j64722
4688A0235016m72070N17637m48414P0134n26684q9534k03746k01593m3334N9986
4678H897398L66140m27630k51097M8205k10274J933p5154q5517K6296n6681J72411
4667H406030K24788n75069Q6412j02740k01781K08767L8826N0994j90727K92319
4657H237819m0632P6031l9950o05134M4236Q1971N3200O1208k54103M0701M22462
4646H077809q2164k23986R9256k67955R5577J28453L89638o27685j66976O02838
4636H024805j31164J59339m47870K47396k8011J46059j93803q8769J24165o1864
4626G750283j48328K38262k94550J10867j32460N9943Q8673L28421M0096J74723
4616H215930j65971N97952r8128p3475j01811j88660N55817l56661M96559O9508
4606H951060o08529J90223L61290K50601k3810r2334m17977M47439P0922k78802
4596H850083L94349n23906K47702J92160K5364j94981P1262J10645m888J30487
4586I298277J93028J09190m77091J27868L21392k0133J22032j31681N1621N2710
4576I647213o2400J6418N36897j33298J04662q5577P6094J51834L25995P1405
4566A0649243m0842L79261L17085O94702j20355J010122M27249L46323P55576
4557A4418364M27209L08243M44025J38704M65620J01674j011578j485392m06923
4548A3399946p46835m22298k84102M93403j76459j31588M7550O4166L07403p85205
4538A1765981K37686R7512j82431l39832l05813M09683j49512N62463l30940
4529A1764797J77988l93175M92413R7761M99733l70580L50798P40420m2512K14668
4519A3532311L31410P41887R7024P17974J015410K26997L61076P19738K73037
4510A8016864J61725J00943N13045n56348p86655j060883q29348n50534p17792
4501A4291017l91793k59192k72608k36078k6465L39935j60010M4213j34938L40767
4491A3534848K90340l95823M00035O8259J83979J10949J57198O5920j84478l2297
4481A4198930J63153k44723l40946J90485m50203J54874q4889K69427Q722L13449
4471A4178279k14362l27106Q02250K43953J89404N2636K46760j39714M24857
4462A5456957j31803L67667K45017L41044k8157k02778N85597N2667j4398N9966
4452A6731779M04616J32711M14412n0931K51847k9914K79797J68184j01042J08085
4442A8309544M20623J61472L77138L97142K38244N87099k07221L30592N05404
4433B1120037L59917J89943M14948O16699K53152P21389L15929N96386L43662
4424B4932062O47542O47465N45140K61224O27595N83378n8054N78403k06218
4415B8558537O38585p9854P99256L41978N08579N05929K69715O60548O48342
4406C2851615J85408P89756Q92695J33327J196875O20400P47413O36439P82589
4397C8836517J396887K32149O13051J446812O89062J023715Q53236J499670
4389D6591099J081662J011617J268637J113109J544357J358821J388765J804031
4381E7162098J269372J710649J549171K039819J819110K147874J858537K487453
4373G2044083K540367K393144L331677L018730K838603L490677K989910L823282
4365I6470473L709378M001983L524416M243167L486102M127569L947467M289885
4357A27800440M142693M356255M809913M164393M275382M680438M491491M720613
4349A63441618M969706M488980M738100M197624L439859M316399L730759M397798
4341A97720843M389422N024420N957349O009264O420310Q395616P603872Q536700
4333B50057796R305229R770203R580336J0425026R480388R888134R703317Q561252
4325C26771681P621394P339413N507910N065301M069986L323094J873545K628482
4317C64200806J568235J707055K096569K768644L119053N140239M447731N497870
4309C90546202O505295N974593O611568P042546O185572N710813N517635M705627
4301D38799851M609322N069988N300709M610750M384467L873445L215108K734293
4293D72597933K121894J241198J254100K8613r56089j184464k340619k877110
4285D69885456m258682m801546n510259n807127n456026n944698n235927n352512
4277D27518679m677486n413482m491898m330065l998449m620131m717482n393443
4269C89876243n063711m990919n700843o480177p569393p707882p793689r217084
4261C35352545q412374r317871p951441q314046p091350o985298o108405n577328
4253B75594432m669116l342748l922674l062836k858811k203987l094586k586141
4245B49853533k791405l777017l609047l861919l845432m774107m320028l826949
4237B19047629m302021l559890l643524l868127k999156l414471l470181k778426
4229A91011833l365098l451107k418173l272548k325493j553363j472599j337119
4221A71816333r02067k78021l41835m56605j88181l04466q77485l1841p29535
4212A67706297r84531j086907j202089j712057j937564k373041k474872l852191
4204A52083045l340820l924871m473734m614304m592230m254435l805728l673319
4196A19403604l073701k597852k022126k041640j888442o02458j108596n94531
4188A05474258j29991L85836J43145Q70548Q05873J332417O21403J284639J698811
4179A12486939J810614J026302J975382K272058K297504K101671K822164K894734
4171A29687368L184724L480443M126705M102481M571311N317561M981751N778635
4163A65230979O465401O225237O673984P277018O214938P009938O041758O001589
4155B17140842M931324M575963L836908K997105J757548R95855L69978p6826j192724
4146B35335973j746974j406540j610885j767818k012049j405224r59699p85514
4138B23641270l6894K71173P3562J482274J96086J205817L90342M06716n97982
4129B27032364j314511j981416l877727m030022n109058n764478o640843o576112
4121A91738197o488661o083843o148362n314907m959795m455444l722803l687530
4113A50876852l621054k970763l731391l623264l649899l541316m601530m792418
4105A20345217m561932n328962n263432n874347o232106n831015n532831n131746
4097G6588846n136415m480697m186715m034956l110184k910589k732259k565832
4089D7431199j862986k025629k042208j772849j132595j428635j388253j537576
4081C4240468p88310q99743r70918o69599j186182m82624p32118o62969n96248
4072B7251757q41952k65243o85772l37874q61857n21378n18498J45990r99763
4063B2365410k75192m66138l61176m40267j63139k39448k75903o81948J89522
4054A9651721o62303k64735r5709q14579N23518k62994k62975k59589r8754j07874
4044A7345727k37787m4910l28028o6781K41359n45222R8384j89721j6447l33501
4034A5923073K00804l89935K01758P0667n92947J42934N4105M7960J33417p0661
4024A5721175m50704P9795j69304R5278m9250l43657L13785k19216n1331j36212
4014A4790359K41999j70691R912r6040k74116k38607j2328J30806L1614m12894
4004A4000014k20838l6281j59087K57308l35828K44033k88425M3736j35394n55370
3994A2813868j20764L61016j20381L2343k50874K28673l21969j42102K38134
3985A2717944k18452r2647r6010l00932L17142J43234k72696L27989m99189k23727
3975A1802656J44216N65977n98228k78807N05549l33424K81006j96434L27241
3966A2219752j00118L26613l13464O9236j3888j86613P524m5233M45357m8410
3956A2360756R3739j40526J53825l2869j5854L92018Q7742j47420O78703k77539
3946A3152575L00703l5873L15211N52413m24671N15644M40429J4291m707M91208
3936A5317223J00630l7157P04739J3353N23610m89629M06592n0397J52895O36360
3926A7278219k79075P23147j29012L882O23272N52496l5682J150818r7949N51262
3916B0341378N73983O33217N26741N54942R19857Q06253M07783J310026L83849
3907B6458029J152681J175782K27533J857101P59943J205478R30777J303700
3899C5071024R12843J510442R99822J329619J259366J038337J261897J207801
3891D4591151J070565J155188O50849Q55772P49019J216951P91425J097950
3883E2178870R64152J583054J437880J784630K222828J713493K958545K183225
3875F7026677K519718K764998K799380K184686L275921J986962K044702J850749
3867H6453793J400828L65445J212488L42766K5711m59913j13474j119055p82790
3858H7325799p28170n19070o8292k47308R65247J361794J261761K078267J653611
3849I3083639K327810K635104J866459K463117J755855J388702J058884M9903
3841A06629473K04574q66168m56250k673662k905834l269109k625057k739572
3833I1298395l418668k300980l229290k731633k139930j941623j648770n97000
3825G3290501l84197n36512j16825K39707j02587J13452M62732j23759q41018
3816G2001494p99492q93379j620200j350944k424896j638311k958459k978671
3808E7337142k820020k535752l027080k824291k167910k483680j774895j599644
3800C8103870j921000p48828r14760j033520o27351o67821m30366o02092n73072
3791C0585060l48607p04917o63406j040320j50786j195771p08980j507451r41051
3782B3323771j109060n83358r58831o43822p76908o84384o66483o98830J3381
3773A7215476p70396p37906J78998q58667m16290n34279P7306m73533o58851
3764A3021858J00832K99513l95817m71894l42514l6219n4013j89635k18081J53645
3754A1867675J67884m21000L23267k89332n6282M60468P7487q8176K28133r4248
3744A2175876M05320J06394K22422N54578P34862m88217L22091M95274o53167
3735A3875433p51405j443736r75958k22511l59935l6404k29743m38371M97458
3726I914828n36886o8274M40007m31671r4783k14434J72524R2877n19039N36819
3716I291968k81826P3686l04274O07388R1298p42595K83455k127m62652M37120
3706H991441J5833R9224K36427l69289K52667L3741k8555j04448P7549K95318
3696I499908O9986k56210N32095l52296j45253K62065n2997K76842k07625O1212
3686I687727p9301N44238k11952J35737J30186M124N03217n60051K65580O8261
3676A0487766J39120L36361m4205N4421o0692J88624J11560K81697J06030M92241
3666A2092923k03961O15567L0495J99259L9378N05425K52113K01569K04807K87491
3656A4225066n9420L41744N405N95334R134o558J108434M16321j30859J66987
3646A6671588N08490R71611j37053P51188L94016M2142O00931n5224N92198L72968
3636B0712855L24211M17951P08470J86477J047817J006428N38225P42298P48907
3627B6433639J174105J016687Q85752R31122J172347J177220J745020J102865
3619C5638757J429142J541641J117364J538694J967000J459430J517464J688379
3611D7897871J529078J716682J344218J665875J217556K152119R04974J672431
3603F0100804J352466J543118J487360K161902J411346J833569J639622K614463
3595G4144650J568858K317071J462770J947477J429877J425759J128455J494890
3587H6919807J677970N41546Q61602M12718O31935J131397P3014O42552M73364
3578I3365905P08010N75835J055753O41110O6592M99997Q78055L27246N78668
3569I8697171k2890m5067j61628k63940o97170j26208j225138p56856j526697
3560I3871577j593232j125945j671384j417667j150900j698092j915108j300670
3552H1998579j070244j884179r31103j512172r60708j489913j239946j526922
3544G1383392q48961j702736j341290j525709j408074k142307j515462j817283
3536E9081570j584378j746053k064708j895740j533771j647883j415057j240647
3528D5953333j488619j250853n90530j332270r35246q90911p54355j357501
3520C7353048o14119j227163m93380o56016o91721j340526k59395p54385q23914
3511C0492429Q6916q39204k01967k69769m3981R0890j50980l57046M6915L79854
3501B9234057k27370j09567L7493K88593L43102O01677q4721P07350N55791L76597
3491C1723002P22979M35695J203941N82260O39973J059409J675884P44654J269546
3482D0057343J189422J542318J172282J678833R65676J961843J737757P35100
3474E1040574J954040J383647J818869J707556K092307J206420J326742J916963
3466F4447118J428883J265280J419687J136511J535858J669514K012019K358459
3458G7273329J479542K174020J741045K826410J956000K542900J614174J964308
3450I3571728J382899R70767R16490J370468J027905M69188Q71053M59495N73074
3441A01613067N18570Q78489M56868M31130J139701N46495L66285N65244J234886
3432A07750735K96499M99746N25789P13794J69091k40283j99771r26001j235118
3423A07354481j182874j853160k078374j028933k239271j828075j279752j575784
3415I4288258j390557j910093r34700j965239j531155r10531j627763j302716
3407H2715504j722415j239702j402562j807607j632842k324337j353691k499223
3399F8733125j715271j747572l166669k018442k254798k227206k372681j609789
3391E1620697j962323j727920j417079j228400j003372j475388j047909j185745
3383D0572561j156330j311746j440201j085199j896416j478778j206582j640799
3375B9356510q29703r71215j239766p10099j103057m85194r84130j07209r52963
3366B1973174r34045l59973o21592k43223q97560L31517j069871J32608n17597
3357A7793438n1979m15221l76880J25470P5956j93932J66052J76549J10334L92802
3347A7802589P83N81106Q99296N97021J876216J165434J474909K020748J569990
3338B7988092K046530J301815Q15338R07357K43572j120861l089101k941753
3330B6150989l393920l043563j764537j459017p52445j053033l39647q00511
3322A3544316O5180k84424n09048o43306J13946k14649l69911K8966j5738l51158
3312A1364174n06131n8581k18895n38467o6877j02830J2656q2592j20953l60528
3302I320976r305J85499j06111m73520L30151j73929j00366K98350J01375j72879
3292I200241Q7470l42846M7548N2120K57981m20596J09600K32644k20888L72433
3282I375707M19572R5794L90107Q61775J75714k27646R66450K24609J03191L49329
3272A2734602J34773l93911q89475r40419n02781l88361l10230l74088j21102
3263H949008L55339l62524j47376o9340K16327O7752j60868k95485q2562L07444
3253H777715j05179q2455K25390l78397N8368L32083J49095M44131m41855j30640
3243H848256M22490J67289P0670K14845L91735P5058K69285N09086m12185Q63843
3233A1420372m6227R70206M75828k09135J30446M78793M06567k89875K25527
3224A3562502M52208J37521J98128K58337l7691K80274Q3612K96630j33175R80040
3214A6078386N4666P37515N10903P25016P22450J102373J412846O66141J413769
3205B3424065K157463J813209J647837K562739K786337K941617K935410K925106
3197D3193783L263161K211401K190634J163266R65840p4181j474094k537036
3189D8902774l469830m019828m100124l048720k843224l133717k100573k106067
3181B4080691j603619j619210q95858n83857j083765r67878n39579l90181k94250
3172A6102494j64824o40266L36524q54450M357k67612l65779L39732n06081J90075
3162A4174170M1575L32026k69703k99634O2406P4721L15920o2021J02870J84541
3152A4656871L96864l28608L00482L2919m9214L27625N61992K38504O08417j37591
3142A6608261J52888K49651Q74418N12710J79484N47447Q69513J50703M68388
3133B0613463P60601L39471N15887P5687N95663L72667k67138Q18431J62667
3124B3987399N24475L16961k6997K84762J11321J6959R66116Q02807Q96639J145509
3114B9025951J339038J034436J731851J992440K391102K731630K204330L961925
3106D6412703L459168M475601N012712M035244M246997L404666M288788M237575
3098G9573454q50166l066263k593880k752116m255547n870199n587866n281300
3090D9316117m702773l293710k506656k395869j970128j427366j508316j037365
3082C0473934q62526n63883n09350n14178m367N20183l86873m21839m25703O14346
3072B7919744j038701j116772j236060n38562p95613j268997n11568n44613j212711
3063A9656147o56315j130264l34245j275337m23840p44593l16251m21274r01039
3054A3452989k33913o25425n75132l70876k61370l58787m52633J42568m50943
3045A0266478N3122o94753j52463J77533l75742k58302N6396j03733p8099j97837
3035H692600L8285j70444p6755K6380o14051j50150o2003k17732k35399j69069
3025G061662J6310l54334M28641n01294k62213k42067J6318P5606l16071N00006
3015F422564k04363k2925n8496j73757K18080j01814q736j27814m12586M12838
3005E942991j12917l66196k76947L80509m12529m05632K94893n4292m04458K25886
2995D811308K61664m03483k06790m4732m6028N3672M3601K09713j54780L29107
2985D853252o21156J79891O4679k18564j5877L67031l70457j8081J62913m0185
2975D343446K84782k12848k63614Q0121j71074k75980m8160o1928K88647N5259
2965D018651J70099j72356m37174K23389J38403n951l78648k27154L24490j27271
2955C526478J57217l26536M36694J29306r5965m24217R2488j2012O9471k54329
2945C298595j4451L19374m2669J9409m07558J20844L62675k46270k19453o3914
2935C126582L78368o40451M38220J13417j71342l65036L40541k41150L44346
2926C323495m98519K26670k9750j35505Q2247l8928j85894L87707k25326m0918
2916B865279L71898k79838k22049K55269P8915j52170J50784q4133K64271o5796
2906C182430l15483K37567J39831m82347N0270M5897M91236n31579J57729j04063
2896B871488L83827j17430k65151J61628M56906l99103J49261M18696l22163
2887C337959J003036J18929j48286K78929j67682K55355R41J9443l21095k12791
2877D164738R2112l89374j69629m5155j6776k24873j01025M86735l91052K96476
2867C702177O7956K25438j58000K87993Q7101K68200j70446N94502L19759j51216
2857E073464K78759K95547J47313P17482q0678Q5748K20616q8698n52693m45186
2847E651674k06960l38465M8784m15162J71330L13977n0274l01828L35810J75761
2837E384647k37430L45513L1588N75964l19484L19035n4822M18511R1143K53139
2827F807804J73619P89769J09529j18695N46512O60166K41026m61374J00888
2818H849244J20517K22716l13615J9363J72546J48503q7580j87684M73215k00017
2808I217208r9541K95375n0427k58469N35824k00931M14198R3472K84590L43664
2798A0574963K25465K30189R81201J15420M13860K03117P61115J74459L69353
2789A4049142L37897J76623l43405m2833n13113q89883k30107j080814N7556p77896
2779A0743167O3101m02686Q4543k27581J9177M6652l8564O14432l750J40140
2769A1038631K20225J70178J18723j75437M7268m3181J38661m18606n9970k95589
2759A0740903k85523o2378o91434r74934k18133k04154j96093l09101Q186m71745
2749G335594M34216m26249m9795l49374M8641j07828j82274m47075j49682k85620
2739E820554l29960j47337o22570o3215l15015J09100l78441p7022o20104L94205
2729C770195k58392J39141l90430l22097L1024r4532K65879n63567K32751L24780
2719C134752p23262M03867m31062O7165n0013j88988P7655N5898m32896K61678
2709B174794k95361M40961p19652l39199L44234K01522n95238O13788m77533
2700A348316K48987k33310Q4781J06700o66645K30795N7276L89830j3849n73292
2690I79589K22248L48349m11121J06793j23074K17851n02956O74463l11104k26044
2680I74994k72415N35846p16959N04977J9538J66594O7943o50424N29955l84793
2670G75256j58422K98463j90232L41579m05950N12942m11872J39656l98931K18467
2660G20956M2308k20110L06964j60995J4187J19755m30925J64662N6770m97982
2650A15590L16518J84014J14540l39406j00347R3834q0634l19774L51716L230J19902
2639D59183R1505n73143J80427L03967l38284N18578l71540J50675m34252K31722
2629B18838L54941j16248n8173J94388l16233J1507K16538m31036K66449J25927
2619D66898j35379j07323o533r7711N7520k3978r162K10168q441m0974m1587J40308
2607D03806k22762O24531j06588l96596l33711L27501j77689j52482K70127m8774
2597A87363R0460n5494j02815n3847p5911J38143n1687k25631m4969M69726n63610
2586b88272K1227K86937J79672k89938K9708J00944l3987k46987N3188J84702
2576b806J61987J75817p42673K67214k12844L83160k683J99407l68942q3620l08674
2565e34657N19959O2070j35299r2947K75306j17514j45020O9960k26174K85486
2555c8830M1828j40075J48679k01961n17477N39613l96964M32263l72368J27304
2545c77988J23858K5751M3369j43037K0289M71591o78773L49933k9762n3164k91033
2534e38966O59511K27658m50649k0977k8772j80417K65937R4541j75519J08618
2524c9035n14709J7540M03067k04039n6028m1807L30272l78653M2529L34478
2514a06385l40819J35812m2533j54187J17772k62004J80486M67796J46981p89153
2504f46234M80047J17314l83569J37946J70450q4823J53742Q3702Q5369j93284
2494g9340J60548k32792p8021Q1139j69629N5087N04063m94068L1258L4786K40764
2483E3795l37059l7568n5683j84602K34578M8723l03139K43712N5800J92647
2473h8796m35335j46690M2300J82454K70189l96173j99410L21026m0163K86458
2463b04140j04937J18935l87574o3586K23822M5281P4830k32847L45600n4912
2453b39528o20813O96330J15062j87240k46425J19132K68256r7774k7359P1420
2443a48939l50303J55981N31591l67816l18452j81572L47765k8301J73890l39382
2433e25538k36855L31220k84051M87967n13077K70039J98213j12310j95950j40867
2423g21209L91840j2576J26207M1030n27066j4746N11454k28887o184J55928
2413b84209l35637M79321k24118J5258M996R3579l61622M32767m87137K12900
2403d53902P7864j9074L5945J04352l52939L17044n48836K56413K59051k65590
2393e89672Q2286J64311l3463j91937L09397k15311J63813J56035m35771K11685
2383c78627M2794m66608L76458K65924k51743j0917J2095J35140J15604M8106
2373a11774l70506j93840N33844m76623K9044j08840O6200m52073L54135N16974
2363b13459l83441l2993R3777K44486j91440l25815j21117N37019k09721j0708
2353f13412L20286l01124K65333k86414K67003k76l25681J15895k02513J53037
2343f07866K73283j84409J59940n4595j4295K29899k52354P6674J06745k32684
2333d99662K15663K23835k97384L28367l96178j27607o3677M99002n11669M04923
2323b24387l28890K37602K3867o4668l18822k10750O61659K23901l31265j13509
2313d45262j15910L98954r5464J03041j97360M2220j64173J69449j60j76057
2303d80722K10297j27133k08929K26800j66278j86355M23927k91886K3485k82252
2293h59046K49159p5369J5655L68512l60910l97255L12901J31306r8672J85820
2283e27899K34084p7388l14697J11564J49697l98449K79935r5269M17677j94894
2273d15639k01749L87340n96990K82994k51055J50880k40774N0984J78657P4264
2263e81088j33813K07398M5301j26453J69498K36306k40916j15467L88627l23462
2253d74069J90274n25446M09386l43267K04952L83067j53031j78777J97022L95887
2243A05998k88448m1943j36015J70703r8304k03013L83208l59053J25604p7447
2233d18710K01454K10127k03243l92428J78953J86541J9150j81893k3107J88669
2223b34487k22695J05521L0857K37770l30615k80571L76220K36963j77973m83794
2213g42804L20231J0139J73370p1850j32004L8230J51597L91469M1128k10319
2203c0813j35111J27365r8692j39272j55875M6588K91589j81367M7486N6570K00741
2192B9209o4633L41327p87573M31361J84942l30160J99880k04688j98943Q76137
2182D76859o49156k57040N81792R4671p3864R8765k59832J40302J09766M57627
2172G19890l96485l60769O44298J1994l7530J10499K24440q8497M56678k68807
2162A015711j97057O69317r4166j23202j19926K45798K33562m6914N4075j1290
2152A625908O9352O10120K0547k08409N62862N57268j92829q009J99336J50495
2142C386641k00797N2510J56593M16421N28531K7109J000997O86706K31203P38994
2132G024908J277884L69591L79942k02110J2689N27668m71020j460938k056255
2123E402359j374771j287853p11117j72618m21280J18497k70976Q1590q8349k33779
2113A041703N11335p47892Q49018o39280L06652J64639K82096m65892L01407
2104A603786Q5373J09020J11491O0170K26302l46281j25846j82456J12776j03127
2094A551208J0090k2725k38288N68385k93433J96854j11542R5641L05008N48182
2084B609380K50020K5718K86765K04337J042140K78153Q80078O26772R24017
2075G127380Q33109K307422J576771K773122K273696K124889Q64055j61151J887228
2066B1606521K074250n849868o802630l536708k186432j484657j110614n66845
2058B143017n5433l87271j79286r5299k54897k32262l3827n8561k23017j31445
2048D91719n9091l86737j8740K14104l42622k72683K31697J6073k44311K35732
2038a34859K8646l07547J55814n3600k94520O03802l89961J23267l17726L88598
2028a98086p8154n32335L1045K37239o3885q6013J3196J61245J51030J5242q8171
2017d37647M25185l11676J33345n91310K99906k15771N0652k4506N68828j77900
2007b80894p27173J77836K32199L17726m27853L49373r0486m2410J77146m24671
1997g39207P9971O3974r2987j84094R7851j36086J04438J14005j45560K54943
1987e82752P5620l22988N4030j65421L44930l52253N27943l1151k09828J05257
1977e56613k61806R3392K61433k99057J78089J57066l11414L45118k38789j01339
1967g33920J49766j75320j83612N0270L35352J40318m7304Q7357l60339j38289
1957h75721L41410J2704l9217J36663m16257K38698j67087K1452K681J70745
1947e73929j55126J87432k85042J44149l7163K12336J33773m12100M1245j30575
1937h75000j09260K49726J96388j01671r7078L12897k71252M03259o03481J64062
1927g31410K12011n4787K0132J41025o70905L84255O4021n967M061J31975j55989
1916f61578p1139J70140K55020j95751k97681R1883j3115j53526P60806n20144
1906f35085K00887l46674L12291p6720K6527l64445O02741o08083n8965L56827
1896e90699J09298m17560j23308O14903j32271l51710K62016k56925k82696M89711
1886f79241L30140j41829q4828l83227L10727K22059k44973l10861R8518l8985
1876i22500P6498Q1377O1719j8300L60773n65400R0756j91066O32730k96054
1866f89467j04130J11343K25105k81090j70129M52673k70731o0609N12320m99089
1856g73804J56236j63080p5879J63598l5297n8728L65720k38944j01482J33786
1846f27874j46251N7039M11405k43107l27714L06628K2589j49162p9302j49643
1836i25392M20202J13315j65716l28788M97476l70744O8646K53434l42862J93717
1826e86712J2909J23266k37060J30328K54234k27977k2092j80792J25566l886J24791
1815d87425m70818K84117k03121k8694J4428K71310M5156m3237k43653n0187M32096
1804d80028l91096N44660k04880l82884K32535l63071J48543J28496j8673o3992
1794h50390K05083j21879j84715N21268n99884M10457n6232m40530K89848N43008
1784b83966m43358J17289m68023K08766J20621k45169L48742k22244j39205j29460
1774a136007O37641k36421j20816K13242L3856n9405L23354l26908k16516M50933
1764d37047k92587K10352k43795J06513n00023N59174m45277L01119k61162L02421
1754g00312j62470j13840N6526r710M55992m80588J81012k70779M28599m53207
1744a068777L77811q6564m0077K50359n9480k42221K60743k22472r2195K71508
1734f51365j05910J01516L4121m20410M75879l35405J60946j90136K92526l50036
1724i88274J5211J38757p0182Q0171k80084P15286l91694K09443K03780j42069
1714e09655p81400M93226K81494k86400n6572J54453m53587M11277l82863N50667
1704e79360l17081L13875k78071k9381L1364K56234n49052R31900l69469j62456
1694g51497K1361J73460j74924l78345J33243L02100J6407L428J73980j33690
1684f14477m18553M75884k57181M24320j97754K05574k74562P3791k12909O1809
1674g34058j30561R6068P9513M9195j16169M44755m04809k02313P276K30854
1664f80249l74163O45659k57789m3412m3085j30348J22451j20361L5386L07313
1654e38598M9480l13698K77633j78607P4250j86313J40831r3794K48554o26622
1644a146884m2986J37292R3351M00664n45374M00342j84136j25136L08751J33417
1634e70699j00671l15226M54305l09842J10261j47291q3477M60066k25202m6096
1624g73872j28132K60102l11484P7707K34979j18115l739j68382L8424N98475
1614b94037k90746m99176L74269J21766k10381N8414l234m53031M91622K52183
1604d52351k33765l04333m2057L59975m23080L16303N41J24899k96365J59318
1594g90915j29908J52890l61577L86236J39307j84080p6595J1481K11453j57596
1584g99304J93153l54431M0313J1838K87796K45391o8444l09442k32743P1164
1574i14709L35539O5387J21376l63971l27770M54018k32936J4274j01105J46791
1564h03106k56213N24606j58239m35004J21412j07872Q3152M0470M64818k84405
1554h10381K5431K31660k47150L53542l20535k36620L31989K07813K06148l29314
1544e87417k74055l450j43825K90089P2267k77465M89289j05048o55649L15991
1534h79273J37275l30575L84179l02703J21859Q4938M38556m30032N181l33199
1524a103794N05100l8327k15903Q7239m7296l24086K97637K10091L1483l21814
1514i19670q8160q6655N66239k52423n9899L592L39987n48307Q1547K30672r9848
1503h32925q176j467J11484K02838l58324J96820J89840k84083k58953r3752N44740
1492e91958k86408K76895n21090j9975k32609P59861r1702k60257N83113n7294
1482d41424l77085j17495L7626o00627N04562J82404N1738j36905p0562l1990
1472i99758N83711l23426L0639P1475j09367l9826N60883k11553o52263p3067
1462a162552M46357J11157l51495K88902l72707K57395k13917J8241Q756R7477
1452h72386k88266O75334l97405p2840j51916n1974N54623R609m51170J80309
1442h66082j25189L3717M76630n61135J85205K32256m26360N19191o19925J86481
1432i65211L91451j91560j20575J70405j39246j61981m7847L08978l6986K30782
1422e61790j26525K6269l24434r6928L27669J09190k54856n0448n5234J04930
1412i02157l02846M26472k02630K24919J23831M5774j55936k77626K76370k96444
1402a040273K10274J7172o8187K10K91191k98290n5520M41302m24985M44178
1392d82928o84246M05202m0518l94072M63251k98435j14914N41422j63938N05o3696
1381h32367K73950l43665k01501K95069P5786k51995J77576P615K04606k25321
1371h20247J59387M0033l63209L55254l42482N21014l96405j81130M61506k880
1361e69159k56737k82573j62233K26543O9247P0588j99802J4730m3571L38336
1351g94631j2469J84197n22409J94245j53165K44644Q4827j06698k14432O73268
1341d22623o58353J97587n5490m4878J167j21927L58581J93084k70693Q3747l79933
1330a119731L75689m32734N64966l42369P631k89095N71675l86523K39080P725
1320h03686j84792j85477L63294j0018N6322m3260r6435j01872J64286K0573p5578
1309h96643J84772K6232j6989n97226M27144q6426L28760j17507j6950J06994
1299f57839l59046L46455J2467l63492Q0073m64736K27453N4593J99430K72634
1289f52008l50754J40049l222n320R2289M3017J39703l92312j95182N21652J1789
1278f50299j66895r1830L16699j12565m2496k7547j18566J34915k91257J73799
1268h76042Q4765n0162k70190O498J93728J34250J69370L9906k48703k28129
1258a044709K54767l42627M6549L68464m20010L44666o00660O46967l48473J59069
1248i35997j2581N42829k64676j81371L0263J52954L2712l11364J76015p2724
1238h43940O5532j27539J19734M5104J36437r6001k94292K29897l14678K99466
1228g80280r0670k47329M32112l74354m4359M62231n36357J30158l536o228J01866
1217i56746n4262J40119o5033j83015m2491L79683q8355j6399k011j09214k18002
1206a215726l5208L34676K33071j97767j43670K07512l6598K68356j22934j59274
1196h67562k74606O93744j98474k51002j90641p1975K63739J43205K13605o8975
1186f08942k03433M2903j17121m11524J81629K24705j71487J61439o1788o6217
1176a029836j64286N92208j59861k8724l22050K74391r7533j27357L26757l43695
1166a079986J99921k94268L86374j59766j4643j28650K54763M10219l24552k03580
1156i54168J97424k80565K5471K31215p4010j24583L44149m5314l87082J86519
1146h80944L0794j12494M4359j65105M34073l87854J02623K30077k12111J34042
1136g82540j52459k39212K00589L10370k17792J60692K05089m17441J59059L50429
1126d23216n10466m26960J67910L75194L66768n66450k67926M61024J25371j20485
1116h19236m50131K39793K10278M3071o31215N29002k09643k6985L71935q7901
1106h31032Q7411j75754J99776j4031l34793K15487j13899j6112P26582q36959
1096a093324M2198L06163l91915L58309j45567p13589O25170M38644p9084k60708
1086i13703O24923k24954l84061j24930L8555J23796O3400j03420N6954L1940
1076h11500j05396K65780l70345J62796L40226k75948k43477M23932k1862l57261
1066i93055L47181R2341m87660L07545k95719N4350J15103j30447L88381L0511
1056e71469l53768N22904q226n89306J12678K01781k2907j0978M4950Q9538m70610
1045a055413O99248k17275m34396J23638Q4617k82005L46359m97743N12680m8403
1035g68693l57737Q7516M06738m40936k41483L25409n3226J50866L36523k22221
1025g77244m5154J31567m66521J73576l2770J08601m7748J48075k18403J02879
1015i23142J7671j06695P5526m5901l19669j5235J97908L43834l14600Q4043J11756
1004h94504j02919J57208m36610N39703k14011L17931j9158j26136J6210O6983
994f95303p54826K71655O01058o96862J05092K70352J61707m10491J55919P2017
984i19682J6246r0196M0978K17561J30493k92362Q4783j92365L0000n7964J61479
973h71029j1504R763k39326K85366j68857K94808l10081M99734o60863R2566K10679
962h68744r7796L27376l4623L7210k90392N25362n44935Q3533K74879l09604
952h97734j06166P8505Q4922l59587N10998m41355Q0428L49662k93749m11233
942a405309Q52163p42941L10060J87243n04664L95755k747j61648K1301j43784
932a194571K31221J57734j16896m3624p747J01172l35118L15615q334J93262
922g07286M5182j51940k65311J73383p141k3957M3773k30317j48530L75298k14063
911a110909O9800K45102q8617k11757K42730j0072j14918k30075M03174l10026
901a115568J36338j67507N68120k08336l39428M1955r3328J72997j30733L92654
891g42836l08001J64312k06293L91152m33396K6132n3929M27578m72511M43483
881g64309j16576L337j84670J76900k93064K08813L71279q7778l46229J07233
871i25064M386M22915j10378o67267Q2624N91559o00449N95430l13127l3790K76297
860f76864l21979J33303k26685n6783N16063k69741j70789L91460l58247J68885
850h71377l62962R4863P5735l70868K07312M17038r9050k29514J53075J04205
840h81543l20468J8081Q2523J60780K86485P4844k90407K37679k76979P5461l88176
829a221720M49166l21154J2068M6074M24373m6519m5114q0198k78256q0706K51611
818h90375L42882l07713J59460j70579j54200J85643j52818n4287L13313J83808
808e44866m52857j31002k23563K46643J91258j32265j22904K45927K17282k19330
798i25677k37827L41756k28136M69153j40731m28199O08984l76224j97964J3279
788a101586r4265K42985l7550j68760L30842l21702j99188M52734j44550K00341
778h40699k29767K10182j09617N8583j99305l27655N53983k76716L23598K27809
768f09604l4814m26358j07283p332J72113L869j87162N62346o77726K79419J92672
757h39860k42413O9002J03682q7163j58513N68352n50527L82924l99886r1809
747a246211M53954j80134J08003k31932J50811N5920J32732l09736K96094L5682
737g34817k49915K62584J65037k35810J58782n93173L44763j16763O9068K92495
727f37749k97507k48484L57718J13686l12101k1632K11912j91759N3982K589J77736
716g91609k87948o8184J84043J51830n61974N49373J40521j14151j20641l22364
706a241104J99867j1963k26686L26863L37716m78985L5791q5915q3970q9564L45519
695i72431j99106n7261j2211O33503m32068j88784R7407Q4518k22752K39368
685a029817q0263J50755m5478M9074q6622q2839J9360M33434o43929r329L27198
674i98456J79018J66920m06705K08433l73237K01162q0569R6018J72310L835l3647
663h64918j72756J34329M894j27444J45181J81760m37766P3860M56911n64064
653a170013K13215m72504M63347k43237J27985l89967O8487N32600l63838l0883
643a264808M64204n46057K07164J71458p7957L17031k08623l90450L40446j75039
633a162631J06737j25608L27836J5436J99682m14509J86297k72996J35914m4223
623a048065j53223O2073q3138K27217L3339m22617P3531N08211l78888m0523M87655
612g34428j99421j15359r331N8817P4716J22155j94786j01991L41443l21200
602a079385K52387k5299l60710j0551L35165J92247k72422P6597r459j27358
592a028788K70374p0471j5618k55596K2009J46342j72170k11075M31583Q0534
582h02876m59469M68618k96157L11783j8238k91397J54229k10329K5638J13254
572a004944j15188j14456K42961j9431k46006L82036l97416M26196l49884L47918
562h48214j99138K20209r1971n9006l60668J46661K10947P6062k19596L96111
552g28603q3970J19098l516j25861l17063r4692n2446K98155q6553L96017j19705
541g99139k79760k36456M12493K1464l31928M22986l5002p1271K01714n96169
531a291068L40669k64959J33903j27592L93559M068o4330l15303J02304M15311
521f73438k29829J19567L4407L2027k86193J76578n64095p428L31396J33923
511i33085J96408k0664p9204r8569N8730j63894o5574O5787J82855j37962R6207
500h98965K16895J39425m85477j85884J04712K52821J0132r2110l87105O26762
490f98794m35270j69752L20378n3910M25284l00974R6496k38598J41658m24724
480a338206M44797J64499j74810N0918k72946p9749k13499M05378L18969m54013
470a148662K13396k50866L25919J4352J64580o07565K98029j48738J20584Q2636
460i36335J40525o63590P55978l42092L0148r8084k58027O9481K83195J93062
450h25739j92575M6956J13855j99482j25046l7769k76765L42152N7230j45069
440a242252N8691L49603k57020k00838K26153K51034k18025K58229r8777n09812
430a383014L50039j34901k09501M65725o6492j05523j54192K62401q4379Q089J72376
419h79372j24643n7725P212M9782L36246j46399j7526m74626O49560l61315K14720
408h04086n29662N95886k78342K73083m57562R4128K70417j01641o5104J40539
398h62344J98832l78039K57605o9965k29571P7842J71788J14580J3277J00690
388f05305q70132J84978L25509J7809n2602k23020J04669j62821K26575m00442
378a454782L47014L07240m37261K09544j8038L82464m20430P7489o32981N03718
368a136023J53963p6621K47474l83848K66607k44155J91549L49476K2641o27409
358a236346L82630n30482K00073L86022m96758M16385m24568L4493K77876K0399
348i70276n3577q3643N10355q69863O49048n66450N25960k17779O0098j54894
338a171021O28658p58778K53136K56184k34106m818j2946K25484j76319j88277
328a182803K4583q0645O52043n63066m1826j6936N51915n77713J03039o8076j14230
317a313715L82120k72976K7259M93781k64350O5376k15024j380M18170l22396
307a003135n4693J57896J16666k04392j77555J07665l9038m09196R02184o63165
297a266763N467M91607l31717n3258K93753k21629J38508N0826n16136N10181
287h99161l09967j10913K33172J3157J11042J56982n118k80966k65233J95904
277a161101J2414k46876N15268j78215O3684O3861k10516L41139j67395j62406
267a130143Q2713j79523J94120J47892R977k17780J684p7705j30067Q0376J56686
256a061770j09368M5261j54329K64612k36710K97878o4502L49790o07162j15838
246a392138L43369j03956K40016j62870j83817J08653K65729l75223N8500K9722
236a172015L16070m4418k05200K01724l2183m07982J10192j81885L86834j78911
226a207774J68299J35591j74112l2465L60775m01541J85938k89601j62263R3680
216a323473P6379Q2010l14266L42020j4908j86494j5623L11241l17684M58947
206i01851J2016j45387l91029K11769k52798j37475M31488N6435l16576J29887
196a303521L28810k28942r0947j00464J38545L27768n20421M61198j72810l52345
186a513129R3207l3566J3613P5260K42039J34210m37691P653K99371J24397m08916
175a403552K62257k31820K5934m42985O55264l49644L07506k08409J11838j81831
165a455442O5117j44865J27204j18693Q7215O6824K34866j00918k16212l7782
155a492686o1071O8573j03303K11161m1035j26325J59748j15052p955K85361
145a222584P0808m22849M1283J39562L1546J65812l61982l57725K28697K14247
135a473185O3807J10652j32077J12703k62428p2516k44228L29050q0160J9100
125a629282N3359J8631P8353J9241k29479J71496K3275j97364j7182k8526L7080
114a700398j06160J39116J6068J22903j72686L52874m41029k26481J59250J24824
104a731719J5969Q9045k55312M9622K08094m0795l1727N6427q3058l18586M6194
93a995846J12946J40385l98374L44832p1807r5704m4344l741L00486m46313M48785
82a708695l06627Q8697M0849r0257j92119J30571K81598n53944L47436l05496
72b267987j19659M48622j8854J34689p0895k31515J31438l03827J37987Q9844
62b070157q164J6887J4916Q2552N9123l52036J28201p4358P9134j96835J00119
51b220618j87427O7207m8411l4122k15245J90575J13005j04626q81L6843m6079
40b449779M2077N0723J06084j87502r2717K03636q3781j46402k4336r9080J17573
29b563504L64355m57166J59161R390j73791O5675k45398J99517J84671j9502p5045
18b551637K3620j32343O7544K66760l11639n2793o2047J01560J09010p4657j00753
7b717375p5116J7538J39864l47651J00687L23767l3733
0b592019          $$ checkpoint
##END=
