# Supplementary material for: Polyamide-Scorpion Cyclam Lexitropsins Selectively Bind AT-Rich DNA Independently of the Nature of the Coordinated Metal
Source: PLoS One. 2011 May 9;6(5):e17446. doi: 10.1371/journal.pone.0017446 (PMC3090394; doi:10.1371/journal.pone.0017446)
Supplement: NMR Data S1 — Raw NMR data files (.dx) for compounds 2–4 (1H and 13C) and 6 (1H). (ZIP) [file pone.0017446.s029.zip › 4c carbon.dx]

##TITLE= atsl53-1-B3-10carbon
##JCAMPDX= 5.0         $$ Bruker NMR JCAMP-DX V1.0
##DATA TYPE= NMR Spectrum
##DATA CLASS= XYDATA
##ORIGIN= Bruker BioSpin GmbH
##OWNER= todd
$$ TOPSPIN		Version 2.1
$$ 2010-06-18 19:28:34.281 +1000  NMR2\todd@NMRSTN13
##.OBSERVE FREQUENCY= 75.47677512628
##.OBSERVE NUCLEUS= ^13C
##.ACQUISITION MODE= SIMULTANEOUS
##.AVERAGES= 13525
##.DIGITISER RES= 17
##SPECTROMETER/DATA SYSTEM= spect
$$ Bruker specific parameters
$$ --------------------------
##$DU= <X:/todd/nmr300>
##$EXPNO= 4
##$NAME= <atsl53-1-B3-10>
##$PROCNO= 1
##$TYPE= <nmr>
##$USER= <anthony>
##$ACQT0= -1.26050420168067
##$AMP= (0..31)
100 100 100 100 100 100 100 100 100 100 100 100 100 100 100 100 100 100
100 100 100 100 100 100 100 100 100 100 100 100 100 100
##$ANAVPT= -1
##$AQSEQ= 0
##$AQ_mod= 1
##$AUNM= <au_zg>
##$AUTOPOS= <>
##$BF1= 75.467719
##$BF2= 300.13
##$BF3= 300.13
##$BF4= 300.13
##$BF5= 300.13
##$BF6= 300.13
##$BF7= 300.13
##$BF8= 300.13
##$BYTORDA= 1
##$CFDGTYP= 0
##$CFRGTYP= 5
##$CHEMSTR= <none>
##$CNST= (0..63)
1 1 145 1 1 1 1 1 1 1 1 1 1 1 1 1 1 1 1 1 1 1 1 1 1 1 1 1 1 1 1 1 1 1 1
1 1 1 1 1 1 1 1 1 1 1 1 1 1 1 1 1 1 1 1 1 1 1 1 1 1 1 1 1
##$CPDPRG= <waltz16>
##$CPDPRG1= <>
##$CPDPRG2= <waltz16>
##$CPDPRG3= <>
##$CPDPRG4= <mlev>
##$CPDPRG5= <mlev>
##$CPDPRG6= <mlev>
##$CPDPRG7= <mlev>
##$CPDPRG8= <mlev>
##$CPDPRGB= <>
##$CPDPRGT= <>
##$D= (0..63)
0 0.5 0.00345 0 0 0 0 0 0 0.06 0 0.03 2e-005 3e-006 0 0 0.00015 0 0 0 0
0 0 0 0 0 0 0 0 0 0 0 0 0 0 0 0 0 0 0 0 0 0 0 0 0 0 0 0 0 0 0 0 0 0 0 0
0 0 0 0 0 0 0
##$DATE= 1255188289
##$DBL= (0..7)
120 120 120 120 120 120 120 120
##$DBP= (0..7)
150 150 150 150 150 150 150 150
##$DBP07= 0
##$DBPNAM0= <>
##$DBPNAM1= <>
##$DBPNAM2= <>
##$DBPNAM3= <>
##$DBPNAM4= <>
##$DBPNAM5= <>
##$DBPNAM6= <>
##$DBPNAM7= <>
##$DBPOAL= (0..7)
0.5 0.5 0.5 0.5 0.5 0.5 0.5 0.5
##$DBPOFFS= (0..7)
0 0 0 0 0 0 0 0
##$DE= 6
##$DECBNUC= <off>
##$DECIM= 6
##$DECNUC= <off>
##$DECSTAT= 4
##$DIGMOD= 1
##$DIGTYP= 7
##$DL= (0..7)
0 120 120 120 120 120 120 120
##$DP= (0..7)
150 150 150 150 150 150 150 150
##$DP07= 0
##$DPNAME0= <>
##$DPNAME1= <>
##$DPNAME2= <>
##$DPNAME3= <>
##$DPNAME4= <>
##$DPNAME5= <>
##$DPNAME6= <>
##$DPNAME7= <>
##$DPOAL= (0..7)
0.5 0.5 0.5 0.5 0.5 0.5 0.5 0.5
##$DPOFFS= (0..7)
0 0 0 0 0 0 0 0
##$DQDMODE= 0
##$DR= 17
##$DS= 4
##$DSLIST= <SSSSSSSSSSSSSSS>
##$DSPFIRM= 0
##$DSPFVS= 10
##$DTYPA= 0
##$EXP= <nmrcarbonon>
##$F1LIST= <111111111111111>
##$F2LIST= <222222222222222>
##$F3LIST= <333333333333333>
##$FCUCHAN= (0..9)
0 1 2 0 0 0 0 0 0 0
##$FL1= 83
##$FL2= 83
##$FL3= 83
##$FL4= 83
##$FOV= 20
##$FQ1LIST= <freqlist>
##$FQ2LIST= <freqlist>
##$FQ3LIST= <freqlist>
##$FQ4LIST= <freqlist>
##$FQ5LIST= <freqlist>
##$FQ6LIST= <freqlist>
##$FQ7LIST= <freqlist>
##$FQ8LIST= <freqlist>
##$FRQLO3= 1875000
##$FRQLO3N= 0
##$FS= (0..7)
83 83 83 83 83 83 83 83
##$FTLPGN= 0
##$FW= 90000
##$FnMODE= 0
##$FnTYPE= 0
##$GP031= 0
##$GPNAM0= <SINE.100>
##$GPNAM1= <SINE.100>
##$GPNAM10= <SINE.100>
##$GPNAM11= <SINE.100>
##$GPNAM12= <SINE.100>
##$GPNAM13= <SINE.100>
##$GPNAM14= <SINE.100>
##$GPNAM15= <SINE.100>
##$GPNAM16= <SINE.100>
##$GPNAM17= <SINE.100>
##$GPNAM18= <SINE.100>
##$GPNAM19= <SINE.100>
##$GPNAM2= <SINE.100>
##$GPNAM20= <SINE.100>
##$GPNAM21= <SINE.100>
##$GPNAM22= <SINE.100>
##$GPNAM23= <SINE.100>
##$GPNAM24= <SINE.100>
##$GPNAM25= <SINE.100>
##$GPNAM26= <SINE.100>
##$GPNAM27= <SINE.100>
##$GPNAM28= <SINE.100>
##$GPNAM29= <SINE.100>
##$GPNAM3= <SINE.100>
##$GPNAM30= <SINE.100>
##$GPNAM31= <SINE.100>
##$GPNAM4= <SINE.100>
##$GPNAM5= <SINE.100>
##$GPNAM6= <SINE.100>
##$GPNAM7= <SINE.100>
##$GPNAM8= <SINE.100>
##$GPNAM9= <SINE.100>
##$GPX= (0..31)
0 0 0 0 0 0 0 0 0 0 0 0 0 0 0 0 0 0 0 0 0 0 0 0 0 0 0 0 0 0 0 0
##$GPY= (0..31)
0 0 0 0 0 0 0 0 0 0 0 0 0 0 0 0 0 0 0 0 0 0 0 0 0 0 0 0 0 0 0 0
##$GPZ= (0..31)
0 0 0 0 0 0 0 0 0 0 0 0 0 0 0 0 0 0 0 0 0 0 0 0 0 0 0 0 0 0 0 0
##$GRDPROG= <>
##$GRPDLY= -1
##$HDDUTY= 20
##$HDRATE= 20
##$HGAIN= (0..3)
0 0 0 0
##$HL1= 3
##$HL2= 83
##$HL3= 83
##$HL4= 83
##$HOLDER= 0
##$HPMOD= (0..7)
0 0 0 0 0 0 0 0
##$HPPRGN= 0
##$IN= (0..63)
0.001 0.001 0.001 0.001 0.001 0.001 0.001 0.001 0.001 0.001 0.001 0.001
0.001 0.001 0.001 0.001 0.001 0.001 0.001 0.001 0.001 0.001 0.001 0.001
0.001 0.001 0.001 0.001 0.001 0.001 0.001 0.001 0.001 0.001 0.001 0.001
0.001 0.001 0.001 0.001 0.001 0.001 0.001 0.001 0.001 0.001 0.001 0.001
0.001 0.001 0.001 0.001 0.001 0.001 0.001 0.001 0.001 0.001 0.001 0.001
0.001 0.001 0.001 0.001
##$INF= (0..7)
0 0 0 0 0 0 0 0
##$INP= (0..63)
0 0 0 0 0 0 0 0 0 0 0 0 0 0 0 0 0 0 0 0 0 0 0 0 0 0 0 0 0 0 0 0 0 0 0 0
0 0 0 0 0 0 0 0 0 0 0 0 0 0 0 0 0 0 0 0 0 0 0 0 0 0 0 0
##$INSTRUM= <spect>
##$L= (0..31)
1 1 1 1 1 1 1 1 1 1 1 1 1 1 1 1 1 1 1 1 1 1 1 1 1 1 1 1 1 1 1 1
##$LFILTER= 100
##$LGAIN= -15
##$LINPSTP= 10
##$LOCKED= yes
##$LOCKFLD= 4874
##$LOCKGN= 126.900001525879
##$LOCKPOW= -25
##$LOCKPPM= 7.23999977111816
##$LOCNUC= <2H>
##$LOCPHAS= 31.6
##$LOCSHFT= yes
##$LOCSW= 0
##$LTIME= 0.200000002980232
##$MASR= 4200
##$MASRLST= <masrlst>
##$NBL= 1
##$NC= -1
##$NLOGCH= 1
##$NS= 13525
##$NUC1= <13C>
##$NUC2= <1H>
##$NUC3= <off>
##$NUC4= <off>
##$NUC5= <off>
##$NUC6= <off>
##$NUC7= <off>
##$NUC8= <off>
##$NUCLEI= 0
##$NUCLEUS= <off>
##$O1= 9056.12628
##$O2= 1200.5199999976
##$O3= 0
##$O4= 0
##$O5= 200000000
##$O6= 200000000
##$O7= 200000000
##$O8= 200000000
##$OBSCHAN= (0..9)
0 0 0 0 0 0 0 0 0 0
##$OVERFLW= 0
##$P= (0..63)
6 6 12 5.8 11.6 0 0 0 0 0 0 0 0 0 0 200000 1500 0 0 0 0 0 0 0 0 0 0 6 0.5
0 0 0 0 0 0 0 0 0 0 0 0 0 0 0 0 0 0 0 0 0 0 0 0 0 0 0 0 0 0 0 0 0 0 0
##$PACOIL= (0..15)
0 0 0 0 0 0 0 0 0 0 0 0 0 0 0 0
##$PAPS= 2
##$PARMODE= 0
##$PCPD= (0..9)
100 100 100 100 100 100 100 100 100 100
##$PHCOR= (0..31)
0 0 0 0 0 0 0 0 0 0 0 0 0 0 0 0 0 0 0 0 0 0 0 0 0 0 0 0 0 0 0 0
##$PHLIST= <>
##$PHP= 2
##$PH_ref= 0
##$PL= (0..63)
120 -3 -3 120 120 120 120 120 120 55.42 120 120 18 15 120 120 120 120 -3
120 120 47.46 120 120 55 120 120 120 120 120 18 120 120 120 120 120 120
120 120 120 120 120 120 120 120 120 120 120 120 120 120 120 120 120 120
120 120 120 120 120 120 120 120 120
##$PLSTEP= 0.1
##$PLSTRT= -6
##$POWMOD= 0
##$PQPHASE= 0
##$PQSCALE= 0
##$PR= 4
##$PRECHAN= (0..15)
5 3 2 5 5 5 5 5 5 5 5 5 5 5 5 5
##$PRGAIN= 0
##$PROBHD= <5 mm PHQNP Switch-1H Z-GRD Z8352/0119
>
##$PROSOL= no
##$PULPROG= <zgpg30>
##$PW= 0
##$PYNM= <acqu.py>
##$QNP= 1
##$RD= 0
##$RECCHAN= (0..15)
-1 -1 -1 -1 -1 -1 -1 -1 -1 -1 -1 -1 -1 -1 -1 -1
##$RECPH= 0
##$RECPRE= (0..15)
-1 -1 -1 -1 -1 -1 -1 -1 -1 -1 -1 -1 -1 -1 -1 -1
##$RECPRFX= (0..15)
-1 -1 -1 -1 -1 -1 -1 -1 -1 -1 -1 -1 -1 -1 -1 -1
##$RECSEL= (0..15)
0 0 0 0 0 0 0 0 0 0 0 0 0 0 0 0
##$RG= 18390.4
##$RO= 0
##$ROUTWD1= (0..23)
1 0 0 0 0 1 0 0 0 0 0 1 0 0 0 1 0 0 0 0 0 0 0 0
##$ROUTWD2= (0..23)
1 0 0 0 0 1 0 0 0 0 0 0 0 0 0 0 0 0 0 0 0 0 0 0
##$RSEL= (0..9)
0 1 2 0 0 0 0 0 0 0
##$S= (0..7)
83 25 26 83 26 83 83 83
##$SEOUT= 0
##$SFO1= 75.47677512628
##$SFO2= 300.13120052
##$SFO3= 300.13
##$SFO4= 300.13
##$SFO5= 500.13
##$SFO6= 500.13
##$SFO7= 500.13
##$SFO8= 500.13
##$SOLVENT= <CDCl3>
##$SP= (0..31)
1 120 120 120 120 120 120 120 120 0 0 120 0 0 120 0 150 150 120 120.87
118.96 122.27 114.95 150 150 150 150 150 150 120 150 120
##$SP07= 0
##$SPECTR= 0
##$SPNAM0= <gauss>
##$SPNAM1= <Gaus1.1000>
##$SPNAM10= <Gaus1.1000>
##$SPNAM11= <Gaus1.1000>
##$SPNAM12= <gauss>
##$SPNAM13= <gauss>
##$SPNAM14= <Gaus1.1000>
##$SPNAM15= <Gaus1.1000>
##$SPNAM16= <gauss>
##$SPNAM17= <gauss>
##$SPNAM18= <Gaus1.1000>
##$SPNAM19= <Gaus1.1000>
##$SPNAM2= <Gaus1.1000>
##$SPNAM20= <Gaus1.1000>
##$SPNAM21= <Gaus1.1000>
##$SPNAM22= <Gaus1.1000>
##$SPNAM23= <gauss>
##$SPNAM24= <gauss>
##$SPNAM25= <gauss>
##$SPNAM26= <gauss>
##$SPNAM27= <gauss>
##$SPNAM28= <gauss>
##$SPNAM29= <Gaus1.1000>
##$SPNAM3= <Gaus1.1000>
##$SPNAM30= <gauss>
##$SPNAM31= <Gaus1.1000>
##$SPNAM4= <Gaus1.1000>
##$SPNAM5= <gauss>
##$SPNAM6= <Gaus1.1000>
##$SPNAM7= <Gaus1.1000>
##$SPNAM8= <Gaus1.1000>
##$SPNAM9= <gauss>
##$SPOAL= (0..31)
0.5 0.5 0.5 0.5 0.5 0.5 0.5 0.5 0.5 0.5 0.5 0.5 0.5 0.5 0.5 0.5 0.5 0.5
0.5 0.5 0.5 0.5 0.5 0.5 0.5 0.5 0.5 0.5 0.5 0.5 0.5 0.5
##$SPOFFS= (0..31)
0 0 0 0 0 0 0 0 0 0 0 0 0 0 0 0 0 0 0 0 0 0 0 0 0 0 0 0 0 0 0 0
##$SUBNAM0= <"">
##$SUBNAM1= <"">
##$SUBNAM2= <"">
##$SUBNAM3= <"">
##$SUBNAM4= <"">
##$SUBNAM5= <"">
##$SUBNAM6= <"">
##$SUBNAM7= <"">
##$SUBNAM8= <"">
##$SUBNAM9= <"">
##$SW= 269.290827781479
##$SWIBOX= (0..15)
0 1 2 0 0 0 0 0 0 0 0 0 0 0 0 0
##$SW_h= 20325.2032520325
##$SWfinal= 0
##$TD= 65536
##$TD0= 20
##$TE= 673.2
##$TE2= 300
##$TE3= 300
##$TEG= 300
##$TL= (0..7)
0 120 120 120 120 120 120 120
##$TP= (0..7)
150 150 150 150 150 150 150 150
##$TP07= 0
##$TPNAME0= <>
##$TPNAME1= <>
##$TPNAME2= <>
##$TPNAME3= <>
##$TPNAME4= <>
##$TPNAME5= <>
##$TPNAME6= <>
##$TPNAME7= <>
##$TPOAL= (0..7)
0.5 0.5 0.5 0.5 0.5 0.5 0.5 0.5
##$TPOFFS= (0..7)
0 0 0 0 0 0 0 0
##$TUNHIN= 0
##$TUNHOUT= 0
##$TUNXOUT= 0
##$USERA1= <user>
##$USERA2= <user>
##$USERA3= <user>
##$USERA4= <user>
##$USERA5= <user>
##$V9= 5
##$VALIST= <valist>
##$VCLIST= <CCCCCCCCCCCCCCC>
##$VD= 0
##$VDLIST= <DDDDDDDDDDDDDDD>
##$VPLIST= <PPPPPPPPPPPPPPP>
##$VTLIST= <TTTTTTTTTTTTTTT>
##$WBST= 1024
##$WBSW= 4
##$XGAIN= (0..3)
0 0 0 0
##$XL= 0
##$YL= 0
##$YMAX_a= 27167559
##$YMIN_a= -20889996
##$ZGOPTNS= <>
##$ZL1= 120
##$ZL2= 120
##$ZL3= 120
##$ZL4= 120
##$ABSF1= 254.6616
##$ABSF2= -14.66154
##$ABSG= 5
##$ABSL= 3
##$ALPHA= 0
##$AQORDER= 0
##$ASSFAC= 0
##$ASSFACI= 0
##$ASSFACX= 0
##$ASSWID= 0
##$AUNMP= <proc_1d>
##$AXLEFT= 0
##$AXNAME= <>
##$AXNUC= <13C>
##$AXRIGHT= 0
##$AXTYPE= 0
##$AXUNIT= <>
##$AZFE= 0.1
##$AZFW= 0.5
##$BCFW= 0
##$BC_mod= 2
##$BYTORDP= 0
##$COROFFS= 0
##$CY= -3
##$DATMOD= 1
##$DC= 0
##$DFILT= <>
##$DTYPP= 0
##$F1P= 253.47200012207
##$F2P= -14.661536845852
##$FCOR= 0.5
##$FTSIZE= 32768
##$FT_mod= 6
##$GAMMA= 0
##$GB= 0
##$INTBC= 1
##$INTSCL= 1
##$ISEN= 30
##$LB= 2
##$LEV0= 0
##$LPBIN= 0
##$MAXI= 10000
##$MC2= 0
##$MEAN= 0
##$ME_mod= 0
##$MI= 0
##$NCOEF= 0
##$NC_proc= 4
##$NLEV= 6
##$NOISF1= 0
##$NOISF2= 0
##$NSP= 0
##$NTH_PI= 0
##$NZP= 0
##$OFFSET= 254.6616
##$PC= 1.4
##$PHC0= 208.1778
##$PHC1= -8.476273
##$PH_mod= 1
##$PKNL= yes
##$PPARMOD= 0
##$PPDIAG= 0
##$PPIPTYP= 0
##$PPMPNUM= 2147483647
##$PPRESOL= 1
##$PSCAL= 1
##$PSIGN= 0
##$PYNMP= <proc.py>
##$REVERSE= no
##$SF= 75.467719
##$SI= 32768
##$SIGF1= 0
##$SIGF2= 0
##$SINO= 80
##$SIOLD= 32768
##$SPECTYP= <>
##$SREGLST= <13C.Acetone>
##$SSB= 0
##$STSI= 32768
##$STSR= 0
##$SW_p= 20325.2032520325
##$SYMM= 0
##$S_DEV= 0
##$TDeff= 65536
##$TDoff= 0
##$TI= <>
##$TILT= no
##$TM1= 0
##$TM2= 0
##$TOPLEV= 0
##$USERP1= <user>
##$USERP2= <user>
##$USERP3= <user>
##$USERP4= <user>
##$USERP5= <user>
##$WDW= 1
##$XDIM= 64
##$YMAX_p= 395900569
##$YMIN_p= -1260317
$$ End of Bruker specific parameters
$$ ---------------------------------
##XUNITS= HZ       
##YUNITS= ARBITRARY UNITS
##XFACTOR= 0.620294908048723
##YFACTOR= 1
##FIRSTX= 20325.2032520325
##LASTX= 0
##DELTAX= -0.620294908048723
##MAXY= 432185254
##MINY= -2828884
##NPOINTS= 32768
##FIRSTY= -244088
##XYDATA=(X++(Y..Y))
32767b44088J00197O29995R6098n44648o44864j41933J057475J47968k82178
32758A74022L22618j79133m15920k17923J073185K88020j618515L44448j46417
32749c75615O50281j62705j97323k4355j3073j5431n89959P76292K5066k81062
32739b07884M58559j203129J670003L37118k024086L66804M19576L21467M13304
32730E51732K5048J03994n56584l3795L92731j456854R36536J1658K12052l71497
32720a84979n7751l35800J166266r94559K24078j309665J293836M66073n6381
32711B11118L26598k10582o83889J89951L78297m71116O45470K2621k72266j91592
32701e5390m09860L57857K55748q30085R23873k39259j44213K58846L11387l83764
32691D5140p28888J107545M2885j86384l29552j73025m06072O05095K24157L09173
32681E10074o80770j35116M27667m72310K2833j63905M39922n11166J293624
32672G30853p27906L02577k19646n16983J257283l34198O86707j611437k76362
32663g09112P29001M80224L48184M4030m14903o60218J77671j567242J391257
32654a81108Q72717J1960m86637L1478k39721J90390J73196j94572j191229
32645a013526J461148j268329N60609Q7717N90654j280929P40473N72131m04687
32636D5261n13338Q43184j219281J341332q76742J367268j173669M85819Q93490
32627A193324j023764j261020R17592K31448k67077K58602l82152L48076m41878
32618d26849J110140L78315q44532k45449j03122o03875R84406q90722J582697
32609I41009j065719j64592K54472o54544L01839Q98154j178845o77395J521608
32600A75987k99675K27600j24950J26955K16651l50380J65346j001212K502811
32591A639133j966956O89351q53524O17139j48453k19789k90990J70168J246820
32582H82899k003019J548744L97928j136884J071594m22187l24753R2994K1552
32573A28868K18812j278938J250060k89110P88684L82544j181878n50187P21343
32564A90198L63113r77101M18244M89722o97810j079575K312071p20620J370159
32555A668401j501253P11885m73411p24877M84196N1451j134487J094098J31323
32546C07326r16114J52601J041682O50070j433764r16035J260978O41895n95404
32537A93235l14706j75697O6605O73661o11060l28965Q51112J32042J50789p59502
32527a22486M874L67127l61518k05798K60348q0423R28701j810939J095460
32518G5346l53683M84608p08075j32108m27672J218500q88738O55375p6929o29911
32508g83287K677J346970j234278N45798N90272j023248R81138J98749j453436
32499h28645K86871J120580k2080n88379k12300L97959N29287L9550p29077p59815
32489g66049M06657N1755L91043Q85240j987180J016475J021098q02535J42542
32480C59046l03494k82433O44781o21952Q00975j750294J332824N8814j02093
32471A36174k63637Q01486L6739q19586Q38523r67056O12568j594264K662990
32462A443937j606739O67543O79394O49770j120264j176722J694368j812574
32454e81287K278543k002184L77911N05946n66339L97934j97348q66177Q50818
32445A97817M09932p00373o91822R31727r30327J587139k60850m1498j295995
32436g94250J764297J49265m37277p39888J165982j225492p28582J88182L77220
32427b80543M24989m32730M88653K96769k89094L3457L06545N89313m44569j430502
32417g37712J310682m4049n0144m23587k07548M09456N66590j176630K50829
32408a02113J029113n18656r83702J117957K3905q19324M202L50535m4697K44326
32398C01546k61825j9029r0354o93161Q06694J41411j332888K210741j271437
32389b08302L86221j260977Q06752O2020N54836Q4741j42835o48659J19855P27315
32379D80967n79025M71205J398024j429275l37664J25079q05813J432763m48226
32370C08035N5290q44038l41166R51232J036331p98926j88284n3088Q92781j247965
32360b29798Q79514j207874P27546j620693J643846j123654R09456q85984M90691
32351d16950J461131n94426j51020l04975q9216N13702J51736p02462J314760
32342A182280j83371n66999j04998j518645J146872q58589J099353m59733J294033
32333A030203r86416j290669J989326n14330K72586j640123J575181N80117o91516
32324C24359J585238j757878N17591j496888P91436J019979n86702j573288
32316a176153P49099J630996q80047q08330K9313L78764P42015j219792K87421
32307b66714J49608l31965n68188M66872J516520m11311N26008j020833N18239
32298E78236p06569n17716j68979J338225P4504k77224J13571j249570K247977
32289A432455j474066k48440Q29444M13558j230413n29105J266392q47696J605951
32280A218080n51361O22168m46419q51178n36247M21142j017015R76997K31559
32271F7726k47472M11742k64044P83916J4429q46184N55784K10537o80533J21854
32261A27755L54906N56342j319363J853428o10618q80269n70855K54314Q52710
32252F18350J37556m85960L61307o54983J333994k18237O0872j820352O69048
32243A595o12315k08976j05330Q50626N43479N46475k096370k81507N4379J365228
32233E7284m17684K04902J033203m31908o83177J116715k192646K216656l486119
32224b582774K757415M26936r14874j277370J594894N55791j230523k10596J15086
32215g66015O8645Q06494J163653j429612J407120n72370L12595j409919N05764
32206H6355Q31976o37147m73430l56238M77808Q27364Q4613j615660r77885J850998
32196I8754J61278k99972J76184L97497j172834J194106L55974j526457L50879
32187b64591J97119k04658R47562r0205L03034k129074K517186m63287p5056q84307
32177a46277j420717J980013k91058o98318R45674r85605K50224J09452m94437
32168g51049R04520j68432j91996P09162K29424l64505M06691r30664J430040
32159A273191j304389J382641k025036L9428O53552Q25801j956146N66461J009304
32150D64807j330915M27946R00086O18187j496997J44340Q31986k241211N88844
32141a092927Q06591L49374r0333K30462o27648J077577j963363J900801N16983
32132A107517j274139n01835k46808P29776K35785o44315L84580O25014o8635
32123C46940L05750k183769K354094j028391P6925P20479j254602J646238n47920
32114D35744J04121L09161n78328J055220n38504k96012p38800J535257j229061
32105E8798m26912N79233j63976o91118O38705J4541o00231L10806p7986j45114
32095e03254J367662j10468j171294k09522K08475N69480P49940o21329j899264
32086a619574K208841m54949O73663j851418L08755J76099l42006J292068M98498
32077H89977m21250l34611j271277J206067n65790L94689P06734j0970q44079
32068b50510O54925Q30905n86172l82790Q97508j459390j293849J497549P5593
32059a6231J67693l81869J803467j750048j99069K09908J049012j88878p58890
32050f4905q67798p7939R43684q57907J315439j415379Q37228k01648K7657M14295
32040E2727j068096J31957k06253O93601j06140L03943p28957M98506K149131
32031A720419n46253j768534Q14048p80842M28980o85522K042121n53008m31539
32022B39870K8663l71236J89214m98167P53488r69380O42984n93697m06425J61705
32012h22981K033672j635563K91176p21596O26432M28993j131871K149071k448563
32003a231230K289521j188027O89681m93129L41493j780219K548756o81057j486094
31994i90305J056120r15608P44604J275824J6366q25899p90461j33692P91396
31985B28345n14291m78648J540998r07190P20487o56296P85387j102596L97701
31976A3897R96350K11209j490045J055255J277116j135919k85844l54250Q79290
31967A167059j347670M77467j704140L048076j900726p69107J594238n37069
31959B8128o08700o57939K57455J096359j874860P60757M32345P67489o01247
31950d00213O9313j93541j07962M48563K45373l68652K91698o86495R84752q61937
31940e79101J010210q43577j00070n4600j03315J640722j220153J963319j798145
31931h4710m35702K01274Q7648m9910n86509N44498Q55169m48705o5639O17443
31921F34857q32770L98095j46915K82691m51285j55070J227014K1946j124674
31912a46111j31406N17020J55668J196939j524285O73069n88430N86197O19753
31903A358414M6180j252857o75963J77808J463161p45903M64378m11807r87637
31894e64226j63478M33718J216891j60773n69225o53932O9987O57093l47122
31885h1067m33750j55254L91919J338186q66705j23515J83672J11978m57787
31876i2323J937026k182318j580162K811036j232160N83913r26920J881032
31868A199124j199750J75264L57574j146496J204484J67186j627646J953383
31860A083123q25119q2217n84919R7838J34246q18009Q24930j00893l21183K054558
31850A462355l068186J760994R42675k68065j494784l24790J224104J575799
31842A810102k110076K023r84Q44601j215180J182137j536407J556589j162281
31833f29476J305988j82929j163750j37879j74371J420695j077751j27109L34033
31824d32549J62058k76570j37201R91294O87206o06854J277038j541820j49321
31815b6719k76889K80283L87002O82327q14020J91811n99888Q25382K99795k43639
31805G05445J6832j179475q87170K72206M75510K13200K09430O97631j22629
31796D00980p78269p10285J266907n23247J851052r27792j390340n73485J776435
31787C91956n60630J633687n05554j011068J07398J048743q0359j588759L08175
31778b56411J370910o19963p96873R47647o48662k8772M34716o8101M16170k44174
31768E06487l79929O89475j061011N2029K0791L59913j38664L55319j89184l37130
31758a21904N58804R8254R68115j623379N38979j707172N8103k36988J306966
31749a60222J085371j341351P10725j036133O52752J097018r93112J020459
31741A035507j606051J13295L51581R78520q68077m2607j059896J357898l06505
31732d6335m20115P41514j363882J502100n75047J588287q35662n16755J174067
31723A248172p67880q80571k47916R12030l25853M88172j176441K66302o19653
31714a103638J024499j16604n9999J491430l06850j894444r937M24089o44618
31705a196072j29909R69453J162692k104819J727657L89345j38721J03172j06502
31696F76296l29291j01183M08013m88688J350259j216042l4487r04611J178795
31687E39061j294814L01215K63601J386732j942209J269960j217303P26570r9372
31678f6559j98810J061113j180816J358973j409179J204842l79611J35162N6375
31669E81490k513180K768672k14675k97942L45475R0960k106424Q34983M61985
31660d8656p0128J02509L61385M46846j031010O77517N19760m14826j75822l98043
31650c0468l1038J326650n44715j257812P88150j506482O13543Q47587L68347
31641E73762j173296j74998L54489O44215J03533J036516k050980j01322Q03317
31632A5236j64396o1253m44033K9936J343485j091465Q19941J82536j43292P3197
31622E59892j176642l08211J436114r54547K041207j405856l36118L09216J23989
31613B89044j33065J055143m40031L59327j802827k37707J807998n14691j15930
31604B67261Q80444j237250N07645j031589J398428m11066K39539K46080o11028
31595B48464M68693l42841p78981R0296j79655j1025J235207l20766m14806Q06554
31585H01140j247467p32708J213971J891944j061763O4183j287294K80116J788407
31576A710529j502446j80077n35000K14037J94798L51975j001416R09110j497384
31567a335874K89580J539154n78295K76838p71897q65838J126017l11766J175222
31558E43141j702635K052611k244348M26587K507178l280946J567154M27138
31550B95880J35013j506504P6115J011625j78017k79787l56737K482761k055241
31541c74892j251723R44193J722948j75646l57836k163686R52706q08149J568775
31532E6690Q6817L03520p29574L61541P31150J22678k18345j015196p71808R39930
31522a32597q3324M05798l35287J9196K91184j56635J610896j582225k45508
31513b08502j22404M15447Q39508j150620J408320p72450p28131J003619j025830
31504c41043Q76864o74210J401795j497798O97225j582523K65438J926230j845012
31495g73034R22571m95128J510006K43087j799035q6120r82J077725r3151k02839
31485C03100l60542R62699p26508L50058n35451N78179j089443J128147j002920
31476c92681O9865J505619k554520J295828k42024O77003k26417N76885K112J47773
31466H59443n46997j639353K152782L02154q33837N7813j165854K64342J513438
31457I63931j386364R64713p52996k86045P2446J68613r01336J601916j493417
31448a048539J147951N66858j844215J263388M5523O10049k35074J024390j112209
31439D18122j758482J079308O7856J71587K80657m02087J809717k645183J259590
31430B81085j43290J318427j62811j613857Q66223j159473N2468M57601N27458
31421D23831l18771J002208p16749J37262m92395Q78876j453821R0138o64347
31412a113768K171054k360941N29057J072259q83150J7231N85541j91656O31743
31403D57370l96531j058757J113901o211J338201j041655k76768J090278m27388
31394G92440j104897J40220p37513R60817N54200m3216J85915j220312q10210
31385a282556J616737m09370R68246n71080Q48230j957567J503789j439921
31377g23492Q81969J476418k454119J11128J209349K05171J00875j670890j44130
31368a007721J470044n55393P80235m78039r3432J97242J15681K50538l55628
31359C23527K68972p40153J09538j231032J767219n12594M43900k56984P87724
31350I60117j976852p4172J027738J105203r45924m54402P27569o74729R18778
31341F13326o81962n35409M17124p3430J87657o56275J558932k21172j70377
31332D38414p1466J050640r57729l46970J097244J926j577659L55719K65812
31323B55931k37448j007719P01629O11116J011467q86064m88366j88441O78221
31314D50326R88114j634593J224657q46809L50905l94419p98158K89533J594868
31305A224424q40798o40797O88563q24905J288937j521405R07502N24799q30393
31296b4073J87765n15807J197252r34304o14085r33465P74459J073961Q23898
31287A035601r28269p30804K358240n25771j820004J198271j146523Q58373j161422
31278h62308K098343j37816r93961j850397K660977n54105j287514N72283j222042
31269a576540R65804J516821k848345K180184l61233k9179J275627r68455J146292
31260A300976j161571q21209p55530J285762r10622J075513J9097l71436P05014
31251C65994J6793l56766o6410l81249n31137J100113N87608j18571p39722j13179
31241b36526j03316M09937K246541k600661l15828M88227k73864J749400j417347
31232e3437j59746Q56270L92115j323026L05387K04615K67018J50383J40781
31223G80360k159908J454554o90115P85784l85157q37240J638856L38884l72183
31214E53835n65450J01462J28799J059837j133542L46671j992301J409506Q59687
31205G68504j313583P05456k14068k92106N85016k98169J389101q19202j43039
31196C67910n37152J013096j587657J046673j193765O97581L98056O08210j081053
31187b68101J065679j322148N71868l3259j26038o44890J271100N9405j628869
31178a055253M85682P83793Q10003o55887K60726j97907J16129j110848R23395
31169C59833p2808q14766R13438r58681J324023n53227J232769k039810J170666
31160E61437j988952J902301K56867J200321j945504J444449j670760l02823
31152e42664O52590P92499n72734m45262L97291L1778J684372l247773M34199
31143h15704O17188Q73055k42718l95904K4643K71792N11651k76189O15728j636226
31133d52684K08577L34575M24564l18903n10565L54142Q53590j830677N33926
31124d03455k17155J700772p17240j59430o3147P1962j345221J720304r27285
31115c39895J140899n16517j85339q48798J088260L44024n04804J41336L72494
31106F91660J29517j633179l09617J345248r34591J725155r64869J252886J11244
31097A413454k513946J145924j174298L88866J13619J33100Q90606m88724J238784
31088A147385m49605r22676m96079M59861n96856j45867J651049l74517J67940
31079D40635l04294M48791j90935j62683J5032o05512j188896K170192M60155
31070A082485r72590J86713j440707J061909J393051j693454O64645j399111
31062a117059M92468J377546j236047J155498l84518J010498j787968J193806
31054G04224r99746J190749p56372o456J85661K58515j605810J060594l63184
31045c31825P60702r25461P35010j190875O81888K89286n73115J747695j012329
31036A80976N91942o73858J56675j32699J396356j150750j186501R82410n36861
31027c72310K86335j44257j08275R1724n737p27571O55371M72252p01917p8429
31017f32814J75198N32345j184678m764J096351R05652j624999k0009K23696
31008e34022j15233P87631j058201P4744N97971o23709J426921o17913M41595
30999C79784r46016J241488j250628N99276j346088P68422J083269k27082P91613
30990A094038q12537N30440j03911q83063J573224q50330p67598R54614M42141
30981A177018j102448m41024m00962L58227J54549p4131k99210p3105J654293
30972I53207J10482j218980K57400p55106K015342j581793P6882L33986p31440
30963e40020R28229m45469J02643L17462m83389M0901P87502j008981N02895
30954B01773K34981j770293K542453k000409P79716J74589P80459j979386J326248
30945B90131J532037l49885m50080j44301L6349N40008j193403J73612j012956
30936e78488Q34663o98346K82761M24084k5161P34197r30185j954749J386462
30927e24762L41677P4456m08034J512268j243512j12271L821O38435m69957m62101
30917f49980L23445L9661Q32665j245946J340029j246574J58913n45438J861700
30908H68475m28323j155726J104365L86526n32563k723702L036882j155570
30900e99636K75529l19593K33565m2849R29701L01974p85815O62685o64594n32061
30890e41094Q23798n77268L8745L19011O68145j430246J334650j435850P39903
30881f0206N18297m43974l67737J11922k812R61601n53083p69852L00644J377736
30871A072536J05849p66366j705648J823813j465701J94794R29897k72986o548
30862i0360n30427M42746k66663Q08079o51016J34366o05373J043777J03801
30853C88930n57279p1635J78202l33328O03942j42531j017179N64088J527688
30844A140898j727670Q38207M59103m03730n09345o4133J554839j834771N63441
30835A6839L89302p91538K49574J173266k224418J842190k12866J663146j950471
30826A55024J54896m01454j012344J263498K90687j044119K38351j000438K16831
30817a139068R81551j34581j95084J53807J922775j986380O6265J173100j206350
30808c63965K148595j659009j481634J742759r22601R45206Q08881j617888
30800c99656P93091N75476p49260L62248L27745j243305J212184k127371K441218
30791A192370n71260j145213J274540j445867J40903K23489N20676l13182P01235
30782E77691o93717p35091L88599J006521N13175p21206L24842m59108O06236
30773H07942k75465m79716K597502l337469J84815J047838K71703o62584o55349
30764e00783M12241Q35125j199986j46389l75413K524036j196253M916j463963
30755a106469K315976j238596J225851j561090R34022j416133J268991j385586
30747i63034J706285P10630k143574N44465Q48886n0410o03107k54328J736852
30738A532665j398570L76124j150646p28303M26187k91912J690835J47776J5879
30729F20035L15279j255237J081996q0434j313045O13359o21018M92369j8388
30720a65084K8321k18708R74055j56236r36157n27311P19330j86654O56758P4380
30710B62694L0693Q4519J20266q87018J45387M69202O57427q51449P39555K19224
30700I90500k442352J387040n65422K65825J621360j519785P50447j319602
30692h31989Q50548j449672O90577J822975j333735n89974M91029m47509m67929
30683a265679K036230o54776R0272m82687j87441J581550j260666j93904J108297
30674G71196K2841j267471j028516J248424J764397j039406r77456P82780o94593
30665d17804J665668j737577K46219R3123Q37710p26373K18993L48228L0915n13421
30655D5681n43738Q56316N5562m96206M336r00590J229075q38661N13843l40870
30645d15252J276529R00600r52683R37493r47295j250705k55206R51740J134348
30636A379569j905053k62998Q27601p25360J032926j019790l19322J133909
30628A41482m37239n49347N55818O94653O49463r87490l77685N37634l38495
30619a11206J443613j769327K43824P97537l51823J11099n69109l69774J2261
30610e62905j62337J317084j082177J098908q32267l59042J103639j944005
30602a423102J547670q03957J53135j588901J974032J059278o21188k72079P20979
30593G45867k79717p59763J082550j437100j177529J588619R7878K064271k178441
30584b53365N97222k92544N86585q17715Q37293m28673o19706J624169j887825
30575f54559J12344M30125J539688j022317l62764l71034J294486m22531j161751
30566f18313J664523r01592o66423O13332j65896p46509R62652M55503O41127
30557A238404r29170k576j241320m9005O48219L11384R06042r42802l14699j194063
30547a569586K251104o03991p46882M56226J337333j699861J021352n63523n45174
30538f63002R61665n35236L87819P88451n4271r43182M39886m76263k98518l08320
30528g00971Q96420r20931J598647j710856J226476Q2647k11435j078851M23073
30519c95781O26917j54453j541345J621981n43916M77548k52829J476425j043114
30510B71433q3316k72756j022109R53426J097699j948403K60269Q65004j623573
30501a502326K579844j090445q7908j48366q35056J323677K42614Q09535k018914
30492g27345j76571J167014J36118j760773J191715K21695l29952L34310p67817
30483g11606P89792k17853K09794l43238R0253M41563q42115K9573J788543
30474A234706j063896k1297l91031R23718o99594R78660r60094j147930N88691
30465e58067R57689j203851J4132J149165n16017O15883k77442J408715j113766
30456D76441k107279J059097N06721j33669r4504R48147j84558O27160l71555
30447G26001k39344J30517r45082r90833Q56616l26900J409125p32376n37247
30438f49523Q64932N36331r14323L06562k42882K42948J227629l16306j581826
30429e26458N66553J462836j708524M32057j149524K246201j294224j064465
30421a035548N63415Q66923j9478P61168k52193r58885O54944l95146k26453
30412d1253K98556q53771J268788j20697N02944j202135J732641j946634o14913
30403i76474J973516k516816J986215k15492o82904j10415P54607P1948k76358
30394G827K57994N4946j816924K21197K207505j256627j19742J335953m31053
30385D61076j53284J5174k94548J04190M23752j514063J279895q73178N60714
30376I728Q75119o55387O69363m87693p12011j48066p74947J065134J222311
30367A063551p82402o99901O20823r3978L06348l94241L04266j510224K277244
30358A091486o89476r93117J597733q19344K88696M0409J24579r40862N8q40253
30348a140091j9266K003058o67009k48010N10211m38076N44873j573602K944475
30339A916563k208362j21157K44759K35471L42672j035524J111842p28037J286384
30330A044611n59437q92802J683929r01441k82899n06444J919890j817372J457187
30321A145222P09454l127577J376366O37663p15425k82550J39320J609486j248234
30312B43725o52416J9779J480934p13808O15819j357548p14922J125180R22499
30303I69242j44626j233778P69829M37103p22051p76595J040513k98984p3029
30294c2376j65578J146653j126200O58958k32215o70196P73326J22820r79220
30285e04028J337152r64362r53615J055110O24553j840335J207049L51938K09614
30276E23076o42736m51442M71056Q6796k34361J624595j709360k63117K371539
30267A776046j630770m11103P92183P89318l176330J593315p62579J306281
30259B76361m28914J29525q00176M09955M25794l31731J78065J304322r89785
30250A73416Q03911k014501K046435l68411j91212j040222M67616j158207J446226
30241A65051l06370j251433J718427O92191j434499K60890J213560j043343
30233A4474J79985j94123n29958N76660J482037k050640K76662n41701R98682
30224B12078n28592J001947p26578N01248p27385l19959m05983K190804j056565
30215A41015M8918K12901K9193m06412j6404L41420r44667J74798O31867j619405
30205a406776J241108N7781j93222R31943m33938q37438L14444J85129N66584
30196D25615M84544j764891J81091J823817k331505J149633P31325r04466J27036
30187g7801J02719O32313j196702J064499m26759K93818q83243p08685J675463
30178D75622n91633M23561Q7953n78451J243768j098828Q04596j059816Q88639
30169E95411k000806N65047N92513j51902O79580m35171o88766N65678K84817
30160F401r7371Q69068j550561J206903n25507K52282l97344N748m12406J381077
30150G38290l31475l04219j709526N99569J1558J705928o90456k00683M19769
30141B38755M61952K16876J739725j962833L30492j744898J511M68096l65668
30132f15992l91922J273617o08679M24888m42401J107410m85676l0879o38900
30123d08534L21092o0273J78843m68728N00864N20662K9926j709660J973707
30114H77899n47015N19377L63450j417543k08J117390j069058R4279K004278
30105A942849k123267o7756Q01484j362422K411811k097996k80710J505272
30097G29265O0431j248053K03086K69972n9110m60751J39672L19076k93758J93054
30087a47116o9117K51146j045525O0024J837367j980867J746846j521278J593333
30078G24813n49457L84497j268403P09803k276144L638462j065614k63089k36822
30069b01954o46676J609351q25525l39035O57970m52760k11450J02052k58548
30060e66575O90415o19696P66848l14004P22332n59931n20855J095294j043541
30051c49713N46944J88982m21405n50879Q77798R5826k96525O14678j208001
30042e02295m9913J963505m11730r37234j91260N43904j82296j060883L69193
30033d59009P6620L80979Q72515k12475m56712j61800O67514n42892L84470p73012
30023b23802j142911L129975r91870j372165J04714J873416j374481o43654N70025
30014g0753N63385m37514p89563M46457M7585J164702r0250R8641j390870L24013
30004a34167P53222p67430K18391Q37632p44592j255073P66447N38741l51346
29995a38175J684837o00356q04091m24977K81368m89565K126441j754854N46341
29986D26969N99765n53011q37145M47027m2635J70064l20208R42j479764J708471
29976A20475K59528J85906k85975J02720O50937j304294J206712k55464j97651
29967D82894n14281R16512m02785K36364M3585m91244n23441l15191M46030m31690
29957e53247J180506m37232j72280J598904j265678K90914p72359n91686O21372
29948a00786J414253l49966j920591R58312J131597j827262P10421J47073O54381
29939H17432j533124N0657J884328q70256n02639J208530m79195r48532N01469
29930A28670N67313n03704n66310K29541M69624j043387M86161q0702L29490
29921A6696m57459J382495j407936K5044j14374m67610J601879j029539N55859
29912A05055k54400m62359O25090P4384J364911j858646l1472K71295p538k02515
29902c76195J171000p07264j82592Q98339n86659J78887j94411K13680l03553
29893A11232k74059J061354o54464j566404J405356m14375Q50710Q6085j685301
29884a079866P11774L39339K14742m35330N54598p90606O4820J378751j713693
29875g55471J008512q52908J189253q97937O44383K71533r68351J447914p86379
29866C00549n97347P62774l1183j241976j144063K193206m67780L32063p1724
29857C4519k45888r03487J172447k52569o2013O55960j31304o55946n91991M39667
29847e40605K0077J940494j786306M90711P96251j368454m42719J843565m87250
29838D65764j702770R14658J10521K373304k312974J70071o44436P41831o4586
29829E1383K61553q9375j6376K18293L05588L75204j579311M20664J413335
29820A360958k009338L27232J565500k338848K072452q66160O38706k065812
29812a315310J210113R0405K55386J87574r1522m29018Q59582m42141q3128P83696
29802A025637l31690j834556K784778j509926M1682J055025j220463N44563j043011
29793d87961L12694K07222P00895k037524J797335m98008J897406j772416k85797
29784a66154L84669O47389O68178j652431J03398l11511M02865N30846n21861
29775H5388Q50311n69791j76724o13196L36533J178962p78137J282744l216271
29766a620181J507121j55117Q80855L65718j048693j22791J048802j182818
29758c27104j169169K768319k433016Q21656Q35818j260209J153774J99955j235666
29749f45642K78135P88990l03412K27520k90540J64633J490388j605906R24106
29740A028272j028575j78941j35140J238545J137922j456400q87363J776368
29732A494688j263879K4758o65922R47109l61849J244099j244373r12783J124741
29723C86589r72508J728463k356632J843370p36467K55589o6364N68541r33057
29714b82476K77350j69146j38251N05219J103703j080527O68649j157018J52923
29705a19574O83401j023758j458805K248647r1929J76819k23847k2359M82725
29696F51320j198916P54836j039598J219949n42792j31545K80162k68662K49840
29687b5406l11062O35157L36881j439934K381067k212302J468114j572150L61735
29678c77900j4890N78297j290323O36219N52007o63320J733582j118881o04478
29669e69687M52262n13907K17420l9310M39633o36736J029625r51199Q36322
29660B64423j234190K014650j823090k71053R96598J352530o96635j582252
29652i79019K066479r66094L61214N80383q91401n79141N88678j563084J367493
29643a4492N65246l33751N48405o0421m61618k35203J715905k407240n1489O55438
29633g9220m45674O92937L985N29780j2499j57538o39760P98304j356366K330718
29623A664667j254302j657431K224322p43402j549140K301855p86249L64315
29615E64635m5730k45745j066868q5053M82610J509973j645742L30569J77165
29606b4186J14261K091645j401738k012407j71189L77073R23995L82454n53237
29597b73329M68662m27022k11442O37170l67835k91518n34967n2475k35623P41428
29587e46951J199050p59223j19331K213004j522635q67447Q10783n33519j10430
29578b36699n07080M52206J561568r90339J113555j402224l9639n2948m91385
29569e92985R51514n82854l25967J204949q47137J193666O32264j906975j317302
29560a590827K103398p54383p91278O71558K3167P27415j904242K360438J46678
29551I91924q63976l76734j98064P63972J16983M31936O6611j547059N65652
29542d8755K53274o24680Q17493q69689N03027M03908p15846l79276J634894
29533I74350j479223J655112q91865J09156n51271j3166p85889K164590j771191
29524e89397J173333r04527N08437J60423Q67090r10208j110504J456628K2935
29515F74210o21584j079955K323764k345998R655J435377J483638p15111j614732
29506d50736p34347O13226O5394J902248j484157Q31028j258797j37653O40031
29497a3763o86791Q95811J41497j414355J097040o55541J076145K19250k62962
29488C96331r71523Q17478r678k44334p75595P37351j473277K686723j749345
29479e85869L39816L65545q87699J741309r39506J39794m05437N00739j06298
29470A62394l11076O08865j027793R03152L81592p41140L31425P71060j550843
29461d72364J056684q76603P09507j137512K804531j264418r80294j65899R77206
29452F50838j5096M04000r57243R58008k22218k31567r26663O16643K96149j721142
29442a148291R09277k17853Q33180j922325K006319l14906L11687j268124J696246
29433H85210j372318P70716o10913j491705K655678j373714K087205j533082
29425A7077L59628j987625K069468j007295K60090Q40887j01455l23020K08695
29416C36450Q87983m6565j903751Q39297J12756M14125m53305K22809r81608
29407e71809J112168q48716j266O04323Q51427n55125q75399M06422J12453P93902
29397A028380o36773P73657j440764R27870L5414k15890q17609J104918j111676
29388c52473n04960K96379N15213J011946k53875j129804Q8363N18385m21357
29379b32183m77937M67480p58750P19773R84241K94792j243500K21009j029829
29370a054904K55005R04833R33367k6124j307693J04216j695478K104809L60590
29361E78621j39426n05608l51507N39215j173591P37982J702626r23325q23037
29352c58050P33909j050759J203717k076191J710861L03913j438808K354617
29344A383209j346033K39596q61151J461427O36773j156026j202073J986684
29336A142406j856548J196337p42916N17835K04907l18089J12986l1187K32026
29327D57757j93783j089990K53275L84206M15343l81577Q94223L9724l58019
29318D21159r2903O77635j651853n56317J76318J201292R77495j474980j1856
29309c34010j38342J97162o82070L07905J643263p58219K19366m34185p52262
29300g31392o91658J992123j040910O05053j44225j240241J729068n99775p05068
29291h27025M70049J086813m2075N38354j212827O96259j77371j049265J128218
29282F11130n48097m57032j07792R14454O79262m79965j103569N88778l81144
29273b83975O18900L94376n74880Q16896j95900J65307r30206L10428j889840
29264a568894K58233J014988l27130J45140J430612j321941q56233J333227
29256A08002j219183M89811l46469K18739m93865R04544K77101M7146J365078
29247A350904m24015n31084O03102j226886L91732M29142k24324j137591K29352
29238e39668R79336n21776K24317N79986j226932Q45276k19824o00572M09209
29229g0648l12363k74147J229471N36636M74523p42518q21021k05284j44417
29220c29768l52877M93456Q79945m62351j073702J971884j972567J605338l50153
29211D09205r27475J146j67034J425357j63792m16012m29428K77427K77222k11802
29201G4814J445461k30815o7515N6731j75741j141468J041621j922251O54063
29192b65100N36375p15856J91290J487340q70490J65218Q0218j169293L36934
29183b23364K79307J14553o09695P40757r5476o30276J34740j62921J689074
29174A236699j091427R5470m3004k85593O47039P83895k82550m00526Q5826j51292
29164E94537k88424j188249J88891J593403j204621P31046m59779J147341q09450
29155C04695n12838j83633M01917q06876j53466J850384j083286n03786J648465
29146I61576k009939J468069p88571R91504o12163j5049l03560N67280m1892r36914
29136g19659Q89192P1754N02180r82603K163638k606587Q61973P73495j636118
29127f82735O80662j036021K409770p27451o83387J19115J444965j598307r59081
29118a032470J018621r7840L89695j420128J618532L92211j037825o70129J317075
29109D77742j023565J00943J586866q08028j341928K228311j754956J015514
29101D80899n00450r77828K103666j106377N10252j46761N22612m43987p68293
29092c26267M08762O08302L58007j538998Q9306L52147j7009Q86876R9133j077191
29082a56932O23344m8411j013729P10665Q69859j301074o54078J136253j568558
29073a402661J471832j8105q29977L31822j296874J900573j05382L03996L7059
29064C92283o47804l58053O97370k00194j93800P08942M82802o09791o94400
29055d22645J281269k74256j771105J289595m66637K109881k318771Q39843k07722
29046E9452k65129Q79695q97660P72661m57408j50155r4278J190907p82820l42601
29036h7336n16373L71475J428783j670722M71028K31743l8712M18792j58736
29027D49942L92458n98327J37426o89136J25548J462573j655889J051807r02417
29018b26015M88450m78971L95815j77997P23132o06707N42407k02748j763976
29009a306610J658230P61675k74349J89514r69830K43570k429225K302878j174345
29000i98492l00277J365088N73199k49946j51024j52793Q03008j918367J97969
28991h31635L65901m191M50498K18127p65644L92901k40671M167k11923M82225
28981a40245J703778k948230K090740r22628M63172P54352j701998J430749
28973G29690J50788k30851j030393M99274o68341P98589m78465o01708k67313
28964a098730O88623N60283r3655j98491R49068m23388n15562O57542j33430
28955C92260k97868j719133J893105K59255k02500L89635q01576R10808N38249
28946A362235j94511k251999J228956R39645j221968L51163M5406j118554R02841
28937D3214n47072Q00321k86483R86994o86459q41507Q27729r80584J391087
28928G07240o66340j837030R94525n83684J671440J203808j053916o13690m94504
28919f72151R19927K06832K7724j69998j104661J918968j095036p99842J631339
28910H63102k043203N68010J941509j240666o93721J452937l39369j528250
28902a019651J245376k93748N01682J31857j482385J000292n09168M74657Q19287
28893H68199j79638r66873J245343j681450Q43537J134565k570004Q94349l64303
28884g76275J728681l033106K191313k81118K24629L25898n84143J151871q10899
28875A36851m41335J207336j074799q7780J359670L76813k154457R3709Q69717
28866B85725K09829R40622k572634K97353J006808m08081L88979J81501q26661
28857d96559P00765l29087K06744p8393N3732j30669J006158r57385n7509l00917
28847c83120R62879m88115j138691J282665n93178l4767j179726K345997p10314
28838F3630J02787K58621J35351n66952l4960k51874J406042L11532k343932
28829i19755J877546j333388P7251L95145k10408L58280L71857j023422k92106
28820f99000J037904j90996J23780m4667k60673J439856j764583L90066o61751
28811f30064N70877k60459m61163N4081J576805N73708k200090K18079J675398
28802A117172j195586q74406J006945L51839L87110j539438k51577L25504O84676
28793A2239Q60191o52173p70o41455o3785J383296j188826k51972k13574P6433
28783f80396n37386J768470j160665R54012j58555K52282J127929j631579J487593
28774A421705r25943q72681J031993j1161R29391q72102j690654N67728J321269
28765H99545l64663q29759K77273p8589J050780j268019Q14609L14263r7279k07276
28755E10885L08968j673061J527912j643509J225324P05795j224471J15185j322884
28746a469856J220392J416520j262779j103276J658168K19508m99091j75648
28738C938j307131J488767L80432R7375j144638K194588k463765n88465J542627
28729B03728J43631r71597N00472p28047L08184J54334J476994L46776j319519
28720A14956P75512j425038Q0339n90794R08849J92350O58031O67713k888688
28711a506770J742908k64675m1441J16363O812j19332k21484p02551P99636J239769
28701A049235j214783J836674j086889n17557L10780j087171M73168j53467P55490
28692C65480p47384M53076j067828J490026j088325J008658m25457J488183
28684A476429r59237J10104M97591j370679R70958l79791p42665K135669j631433
28675A06946N5025Q30855n59588P47310j423883N43551j72731p78892R90596
28666C39189J29101q22336o44832K736119k751014J532114O26352j325264o90248
28657h70819J037377n81369M64415j93382R66338p91901q71080J412457q31337
28648b59301k79634J20805L18928L92958j157474J258526j418386J16749J798512
28639H91683o27539p74321Q30985n2296l17563p98342J148868M79400p06499
28630G4376r96590J953812q76313p71633J212528L4944R63723m73216j16355
28621A005276k36576q66446J191746j399307l83597J397912n56195j03088L29926
28612C79651l73373q4532L92015q24548L67810m98409O83175k97254Q06526Q31384
28602A382445k00495j760854J775251j149239N090Q8949r56159R35549p2989P68702
28592H16250j248453J167367o47650J358220l7899k103935J843601j566041
28584d18540J106011r08573R32320l90232j91995R34985j538249J125584j198618
28575e47307J832587q06173m65999j685083R25001J930988j222438O6053k58100
28566b30471M16560k839R94923k827760J971599N47369j644891M55059m13403
28557g33854J818489N558j361851J119273j689074p11233Q57732J667635r38051
28548C4624L03445n89473J397674k11456j551194Q52304j31240j647833J739061
28539A95912q69575N96354P45051P00538j020352j552096J91686N41870R46245
28530D75633q55247J46502J338251M3203o30874m28446j303726J017793o67048
28521h63959Q98221O05998m66781m15426K12938j72664P55467m6091P48474k141508
28511h85331J316499o13891j182316J213569J115373j443909m00329p22435J521788
28502h0982l53098L9361J012224n63964k17858J74378j8360r15479j08799K06561
28492h26016J676280j65493j50639k106316K433399j290349n17666J242753
28484B95953j307308J107466J57924o3958m96935l61688L3393J990092j262890
28475I2049R94502q95859m14134P07611O14639j039990j65187O98951q63330
28466b70748K63165k27331J96172m40466m03175J301742K44415Q66008k127165
28457e97383M92264L59088l31170j0606N29849j338405O85980O82933m48499
28448B4051R85444r95254N65239n56869R90559m38827P71195k081986O2102N89936
28438h4410j63387K0440q57163M00097O11295k26759J64160k95172O36994k52863
28428d6768j62209N75027m08432n4376J12033L64708j322161J781655j980908
28419a141431J446724n24499K43508O93151j149479L69861j749958K304870
28411D92747n95362k36921N08606l73208o18186J660920j29115j507408O6191
28402g31736Q56019P75657j356925J20053J06575j18869q66137J143501J13981
28393D2119k15351k29923R78669j954799J962993j198372J187823j209103J111835
28384D75891O64959p07535j58234K21838J3218p81423J438628r03267O23622
28375H87697o95825M37595n48339J195605j459877j77843K0859k56321J045642
28366D49193k84019q35204M13927n19940P35048J90210M5442J004373j591395
28357c92365J592678j778144M61642M43533O87551k254407K31714J066092J13844
28348A72138o45812R70518m44883k85658p14710J957150n53437P38720j137981
28339E6045l21988J100050r23758J563369o06375q61222n05341Q28526M67756
28330G97062k220987K080533m05422j038163P55241J94252O96850j219675Q06193
28321D45884l77798l00693p28568J129320p55532J299483J32913l31721K21297
28312G34585j465794K48050J030213P82438k205305k07706J954700Q9685j183545
28303b22679J481558j769998p42131J431516K54919k91071K2402l34022J185308
28294A015802r79992K97196N81146n06625n38946J974012k074709J058260j062787
28285b36643J914464j305575J36145P0819j106061J102687k61084j4608k35013
28276F5131l86965M30258n15512j358042K270282L12206j389424K207850j227067
28267D08717n10308l22765J203289J96966j380660K92584j31298Q23575P2578
28258F52678q68139R08526j165294J098627j545948J38789J132290k25570j209429
28249a083470J805112j170347r9048M09608j204466J147304L20220N7844p46691
28240e63934J757892j319331j15367R51419o79060K3409J742193k475805P05507
28231B6923R62419j24718j467976J224231l68621j32157q10679J71798O90307
28222A71527j778655O96921J815760j016529J257469j12414K33259j078392
28214A88946r16213J933725j958314O91854N71083k055917J025977J643082
28206A124223j137997o03741q5452Q36762r2867K58407j14656O90309j900791
28197a025803k82643J306990J174989j004123j491589O06141k08116O92571k48197
28188d79780Q23837K7083K87530q80361j79176m81844M21612l84942J682746
28179H36705r13431J37169j778949L254406k017624J091010j180132l08183J695157
28170H16128l45526p45246l3803o93557J306660J199672k40402j967602Q49257
28161A45581N05421J070835j956754M8087l69192M43234P15921j633134j2844
28152a042845Q33195m74694J642846j660430P97694l45508K38229K98525n86909
28143b99897q674J607129j034296l5717L17200j032068R28863j499360P32322
28134c24498R84205n45536L39101j70736J195787n28355q46151M68827N81069
28125A153713j607641k66816J750012j86651j183456l2537K11460J236711J16627
28116A191422j465708J114515k278021J228823k85782R92615J80240j404991
28108g26887K398824j500696j073181R9815J231431n08M20364j273913n9129N93382
28098A09502n81563R08618J49391j440455l21415J295216k33483M87898m1866
28089C31843M36544j974122N05944R32951N26922p26070j10852k59450Q53747
28080E17457J33931q77471o7706P89602r95912l14036Q34319M11906o53019J075730
28070H54801j022271r12767J479489j410r93068N55340p20441J135088J685206
28061B059967k170315J268279j339113n83579J234787j48134J96786j627210
28053a108532J282253n35820N14306j322929J547656O79102j238898J019579
28045H36717M93135p6231j246877J61574L04187q24853m88939k51285O6065K520838
28035A494331j182071o63375J434669o63146L64308k63989p81173n83215J312914
28026D69253m37473N81084j0027r21339J456563l75630q5017l79186j231923
28017i33695O03093M78962J271042o72954j207464n72375K832475j280544M52533
28008I71073j274116P5957o5805J625046n71462p64732j71249K65786N43589
27999F34087n05503j61898J303023q82975J34781r40605K65946R5392j33383
27990a91135P47981o83426J059059j863134J361876M67720k333959K254580
27982H19562k04585j080312j2812L59207k07352J256655p57682K28513N2606j00608
27972C53192n30783O62385j579446J793578l79177n11090p71217L48163k1258
27963f35653J607806q43421Q67661j697536P43704R78463j787214q3668J220967
27954C71109N24990j858184l84916J601880j691909R72497q58334J056664n22978
27945g89181P09746m38302R27770N04514j206389P02402J110469j672484l04487
27936d55942n5183l05857R67833j37913j61041L75889L340p5879J33316k920579
27926b632016L214437j153798J248781j562125R88605o78065n35763k78359J700136
27917C11833j046336R31077j176434J031443n27823l57813N87379J319152j072273
27908B05N79479o50105N11824j067886N65136J703637j079879M34821j396603
27899c99371N76650J115777n12881q88488P9043N60310k21260n4982l53240K84530
27889A86088L46739p08880M99008j26372o16146L56252j52076P80462m67108
27880I7967l78364N59960J736758j711374J239869j782852K00255J199595p81953
27871C79861p46414K19814Q4109M02673l9014k016885J362208Q94544n49429
27862h533R23949m69413q72044p8141K00447J300932l1372j256519J285254
27853I94560q54935m43897M64933k60089O66905r84881J96614O98513L20339
27844G98062q65561j065629J36748J442222j040163O07273L2244J377695j914451
27835d91560m38740R03593J90965Q64686j478041N44090M94040k44211l90322
27826d5500R59685m61775K5040n4420O92417n07481J166021k207519q66898K48067
27816a052363j00840J495757p98585m89731J377136m18690q82669O35511P23012
27807D88538M30638j183826J046201l85944o67628o0842K77412l80608O77109
27798B41050r65708J797835p63014k07134q77391Q12893O85884o22515k44629
27789a42729J434323j611452J480453j633209J396737j722899P40574P04003
27781F45801N28551n93889l16754k6723J038954j773196J75799J395687p21776
27772C52454Q79664j443662J487240k163747K549490k232905O94559K6632o77778
27763e28053Q71390R982r34453k09403N05625J472727o1381l034106K104447
27754A96775p12653K80166O6403k70058j15790J207706l11364j565824J354453
27745A29814j51754J454289k171664R23085P53510p79248k66920m33412L50612
27736a91688L96782Q2546K2466o19535l36972J018041k45280j242705J583632
27727D67287L63739j154712J172407j215364m89107J499438Q40224j265717
27719B18195l2826k079642K095139L3731J364903j097421p46148R32248n83547
27710A04632q14914J174303j282909Q057l45725R86405k82358k26760J87911
27701d91358J700765p84152o70967J319572j057500l82562J645180j546543
27693b67565r1579Q12834o53092n8307L89443O96564j523259J310307k03095
27684D12251j509792J528577J79960o55052m13923J42884O10822R38955k89436
27675I45246j98118q00060P50951o21310L47385k35308K9320m98255Q80665o43834
27665d3318J153898n52677j273852M2760O06497q7038N08071m11567J80986K7043
27655A50803K8638j375785J549383k68850M71987n08624k88829J51811j14665
27646b04131J005360k096235J83968Q10185J00751O60009R9978p33791p87634
27637i61540O99043J919648j068103n41097k91362J78938J899126r28991j191091
27628b85429M43955N41650m78666L04741k40477r09329J442914k11971m69371
27619A38017J445964j874742O07142N38174j194173O16646n09167K36847J028716
27610A033424r5809j263647R04459k199145J176915p34147J644363N89986r84245
27601G2154j198042J750839J20169k11020j461098J379529M1539r63957l52002
27592h21889K152099j320784N355L6194m97868j150966K011855n86712J486276
27583A313560k150822R90054p71564L15161J81473J053973j905945J663258
27575F89148j510263o36660J453320k5673p85377J425678r29898n6592K19395
27566a56922M71894j46530J149030j369960P27786j826364J099584L77425l41955
27557a6012R38593j263499J28353J461291j220781k37990k00260J62137r2967
27548c41135n71080R90568O45990j370605Q86590r19829P90954n42516J157435
27539G26372j240149R40866p00141R52370j276533k20713L50042P28058j514388
27530a254216O63144j1634L85324J273224j065397o2377r3729M29687K55623
27521E19649k51864m39204R43484N19720o53992j005018O15730m0402L1507L47260
27511E86870j277437r9915J134308j456630J149523q2106J145688j382339K66036
27502a6002j016158N58116M78852k50756n51663R66547j317919J420965J03297
27493C75279j173308k9712n0465J984382j644794N35208j621545K461613n41614
27484B95044m42901L01229J503820j158746K80370j127060O40773j18893p98274
27475f24638J797782j833310Q61568k7997j2310J46279j136398Q19459Q60798
27466H51233j460378J081581o65108l64245J546712o81075j08594l05184Q08275
27457G03217q06440J830184j764896r04283Q04644J183217o13739K07185l05144
27448C33945R45394k347274J689560j092012J065735j131891J555366k079546
27440a060723j79538K046488q44692K14313j15919n64562K34286o84521M49347
27431e05521J741931k086654R13604L04293j17959k82086J633185j450512o0085
27422I0196J060722j080930o6530p00322N34134K13297k20762N10618k30306
27413A10117J089650j486738o14632J193643j205529K57778J760576j339295
27405b34430J402419p06046j55059l44709K90469J221731p84719j02836r04309
27396c17489O0532l59607Q91432J387305k481098J077612Q96495r58244J45125
27387C42063p96721m98339Q17154P46040J55448j809057J105804l68280K20345
27378h5543m42701O99544j472467J424378J95504j156057R8439J756258j833130
27369h15775J71560P30572o96075Q90991J59488j73002m99090r24140J100436
27360e5035J59504J265194j263821M6353O2261J18284k53614n17653Q93193k43604
27350B11062j26673L14515k82596k16102Q56133j190739J489457j232265L22883
27341A45675q77803q6675J222382M95446k03005P4688j053924k68932L72439
27332a79709o77968J412761j359992j12930N04653J423355J214445k545625
27324c21010L79020K14007r2841R59123j819923J566737k73114P7337j728012
27315a038676M93118N80209J70989J064100j400514N20881o13552J68565q68374
27306i23254P36800j12216M42585M73368q83056N94242m41319O50549p47408
27297b09709P57764r96520P97993q82354m70931J674531l81682j64474J55805
27288B80423R81948j323373N73661o98184K35P71085r98547K20097j980207
27279b172862L185687k273269J479885p88550L81027J434728j500701Q32349
27271E78294r4228j189170j63614J546725j778407J806551m35261j783461L150057
27262A637486o69995M157J71476j014386k79383L9497L87598o47745M80231j400155
27252a291219J888224J88583m12840k55059K56160j016104J331001m5665p11129
27243f8048Q232J43067o38751J520867k28442p95771Q55730K59171l07333p94229
27233d5507n91483J070534q39008P13330j221256M2007K56320n2426O19838l32038
27223c79689R02044p46440n72242l50948J141420o61830P36221n28415J629822
27214A169943M88672j634248k34408N77693R2176o34810j5320O79972k182049
27205a692379K181003J124920k197943J81180O6798j25529J320934p84045m08749
27196c33810l2519R25929R81935j388728o99772m26517J256586o50317l77887
27187g45100Q50458J178409k259284o4708K595454k429114Q56394Q66512n84697
27178B64324m49660N87005O95088j711571R34816o63713R22731r48898N70817
27169B00939Q6405J083458n59543K0550o91165k97432K190093k732888J17073
27160e82510R39616k675243J330133R57737K10642l20936J012517j672513L65574
27151d34983M18987k3155J269024j233371J60023J060406j472802j89874P74303
27142C28558J48875m65583M91289J202876j720069Q56578q7966q53491o32061
27133g30994J056021N3848M6102O32369j578149m43455N35608O33892j77709
27124B7533p50415J275262R5872n85045K62824p14155Q55848m19138K23372M31905
27114G03863j851442Q03684o79629J439177J49388l73026J574427j902214O34636
27105D98864j253978J410560J98628L26636j747163J792741j981235m22569Q53081
27096c24435O30205j77812o00615r94571L871545k945626L3512J354989r72578
27087a25386M39109p74691L25538k10162L42687p09175j114157K051789l19508
27078i3956N30341L74649j539946J528421o51501R3181M94288k11410J90698
27069G14765j948977O70707M64000k2174j199060J063245j78623N93891J05349
27060B63123r79226R51891N6674r08614K15294J177709M76010k288437R64055
27051g1521n07319L53757N98827j403282L46271R66668q07883J663805j414553
27042b75230P23644m00209N14764o3015k00169j304761J272537j66098k68500
27033a67037l77894J161626p58276r61187K94463J225752J800855k802570J105548
27024E21280J01147k355337R21294M79713J487094o109j233258K01726p31377
27015f13827J80301N66039j29219K79321M29483l87454j43905K75946l72062
27006H4623J163091j165490j038223J672721P4086j814472j12253J129726P24151
26997G17960j098576Q50566P12899O4018l94148j173096O2517Q68241q55233
26988b44852Q32644j402784J575089j352946L62349k93457K242566j216665
26980E01944n1835L62312K20387q60404J71292m82194N78717j476983J373909
26971C37145n478R0147j447371K10289K25016J564157j181039J011923j493194
26962f88405R47434J315497l56108j188602K32552j543785K088678r96113m9419
26953b38271j38983O49143j483079J01825J910171l90998M80177K63161j472982
26944c19836q97314J982547j199030M30718j032924R26317K10393K76462K38547
26935F15880p34108j098903J794361o38775P4599P72201j079232j80236R42329
26926D68116l24216l70838Q26609k91483r87762n29716Q54152J149305K84792
26917A078959j768116J037186K50003j657846J639408j118753O41425j202930
26909a100664K306901j084701l77072m78722J429896p34089r21850Q94274K41056
26900A75029j27197M36591k08490L08417p35414O04255j667988K9204K094581
26891I08988j582602K62913J285466l51360k99745m53969J142028n83280J645418
26882A973857k318012l17377Q80176m70990J061221m34379Q73839j245121q93588
26873h90374J546089L11804K61823j402640l40867M53610M98498L40436j470566
26864f92187J01531M27650r56813J396211k06301J325677j74646j234934k11825
26855b25637J312139o52911l69661M98459j025520p08462J078100J644718o98741
26846H52484l79782L984l31683k13475p77650r87126L439104r12204r08686n6375
26836b71409J042534K45981m95404m25078m70461R3566n43783J80083P46318
26827A02347r53842J483727q23321J217031j699257J738348j936368J676922
26819H05587j107015J395448K46983k371219K45489k35973P98792J723678k38481
26810A263289l29784j570261M31219J288342m89246J3758N3684m44424j055347
26801h38770L69203K75177l86121P27414k34114K23756J62104p37992Q51742
26792D12399q8740q21194J204819j050300L23782j249191J082026L26398m31646
26783b91647j51658J539204r74776m45968N331L20555l67250R11773M15378j147248
26773a86306J59397j38006J92355p49958P998J89651L07019l10436J361833
26764H33547p00525r61891J513003K60343n36110j018945n51285K072627j60860
26755G49904j379279Q3994J207430K55656r45482J35150K59887K6744j21554
26746B72450j330171k56966M76664K024106o28935k91043j415954N81965Q73673
26737C05789L97808j263205l54087J149040j59476J465547j522554J039470
26729A058332k874556l35969K144496p29352J401701j016511O44980L24407O38651
26720A256179j299228k44353l1698J119556l38980N3998l99659k95996L80830
26711B00649J9353m28911L11992m32517L85914m38301p5046O89676o66278K30576
26701b02893L74649K2392K79592j051162J612307j16147j247502J722018j433927
26692d0673R31967o94591K61289l6252l32099J043624j823263J578150l87903
26683E00249j280790J163460P9376l04619l30057N61901P56200p52877k28261
26674A64582j92159O58186j555752J137004l59564k7466M46764L219J2989p92238
26664e04435O41356N62412j610745n90138K754921j215425j44893l16296N24590
26655A01347M87414P04493Q77829k062139j152758J480653j47676j001284J024332
26646C12211J15071q27748J241476j631518K615941o45795j62942n58810L29512
26637G87398j684222L60864O00121j45258J195429o58070P2334j518146J181267
26628A91717J27920p4652j630095J083013L66606K97447p45234J22241M69211
26619B08174o18558r80083J900069M08063o13004j739422J252486L9351J60204
26610A7280m97631j014704J173930Q71324j281068K32763o38675K678461j720394
26601a78714N12128j521661R01915l32188O28067J060915k070996J190726J55614
26592C45806j678756j63507J074763R79632p93433R40603o35921M48414K93460
26583H11061j281122J314194J20564M87591k037678l10902O0514J936751k18077
26574H82896j084401j17602O6646R49450k74577N26233j808388O24363L28439
26565I3059l68472J156873j654067Q944j94879J197619k08768J245978k734192
26556a457905J056574J027562M54698j880059J509691j019346J111690r75413
26548a72508j183178J732316J184027j624565Q08522o89723l8156L59950l76326
26539C59L86579p11537M86442p70962p52140J789743O55046o51629k41396J23285
26529C13790r6921q79236M49977J400582k433991J854981M2273l84663j2765k71289
26519a7262j54426J85460O8480N66624M7638j19573l34713J681437j522824
26510D00841O18762m28518l99830m36884r970J595787j064060q39452Q89697
26501C26373K28167p15736n10598j89171J071615K48929p46557o79138J446240
26492D80124K44708n18377o21793k4887O88688O02467m46300J30061r50488o78362
26482a094159K463211j671000k63948J42259m04945j34110J401083K71291r90430
26473b80748J063419r69287j540343J043400K80891l40367l1498J835543k55905
26464H05105o35892J44556K44911K0219j427574P29096l81723m48264K355522
26455A405956j304095k34305r2301j49781J161879k660154J280549J696627
26447A104375p16664N48295j692401N34018p9982N80689J49133O5501P63032
26438A255996o37378K38616n14176j134074J257019O37223r57685l31447j46429
26429c32335j47503J844663j678183Q5085o0954m99495K021261r26270K39567
26420E45836R24483j624680J278726j571766O7570o05225J231449j172668P40693
26411a85582r3786l57859M527O49718j96719O7272L23370m9811M92059J12306
26401G65495r27569J406094r14827J112387j420559M6852L38513m59167R93042
26392I40261j601516Q67669k35392K67262j175948J098649P46162j330992M73878
26383E0033O47065j012871j135814J755566j898785Q99148L33345J923875j052428
26374E09134k13243l45054q19896L23169L12480J221586n57664M80492j096855
26365a85851J209675K53075j445255L28338K30761n90263J87185m94937p73877
26356a281149J426939N09345j169316J853721j430927J659154k800859K338088
26348A104996j878545L22565J106721l72023P1176O08517k048136N73609N07447
26339c673P0726J71225k606690J352714J139277J279567o20191r85174l92696
26330e94915L19328N6306m86487R25555l34394M69284k211479K142761p17994
26321d32035J263834p98246l62507l80580J525188k063163J883216n48956k41261
26312a54510O28818j97315o28194q16177J662062L98184L48607k063494J009401
26303A87382l83818N47974o00773J125881j515813Q80808N20612m28828k31739
26294A01686m80091J94047Q2560P34977p72249j96892Q48024j327392R16118
26285A00788J108382n04795j052013j144444K676905q12131j211715K449463
26277A610440p14098M39630q41921J267689l742869J503472l6773o2017P5414
26268e01033J242707N33741j034529o77751M69680n12406N28270j234440J219912
26259C4151q51060P51282L21130q9128k92225Q98446j366473N29024K29398m06640
26249b42095J658436j894217N0380J139446n730m46427J392337k082695j81057
26240f11622R17769l24416o92818J346733L17509j761579L27653Q21422N79606
26231I20257p99209M81305p51892j449421J632812J122213j946906l95001M55466
26222g30376P09929J14461K42382q2125L33031J85359j134101k71670J817381
26213A184271j497672o7536M35484N8482N77151q40795N68805q39319L8987J95361
26203a86781J056060n17927R18731m098967L489369j72344j56988k383118J310338
26194g41627O85929P65197j502412Q27966o89656j00705k73150P59784O96923
26185D28249M13091k95375p89228N18396n9263o67221J81919l20471J711856
26176A121953N9210m78175p2656q47368p7727N1552J191395j152735k27471m94349
26166i26371J776971l84515p75961j28391P71796j31761p67036O78911J81750
26157B95393M08564j437039J371450o92495m45603J676404m87587n98438P58635
26148H49284j184684N14065N61262k35396j008704j21604O78879k80340k72884
26139e00122P11246r26276Q491N87953J4919M29939r59144O28633o08618j75692
26129g88671R24296o32483J62909Q40353p00727J083897q75245P30120j90742
26120E53707J31058k094916J697562N44443l36330q73452K97247o27564J131674
26111D23429n82725K99692p62435K178036j031530K74698j642336J658533M15165
26102A230527j814892J490491J46785k303460J072884P31132r85209Q15928n68842
26093a84656P11021P40441j389838J345039l237292J808439R4517k75820m97560
26084h85709R01558J238743j348003m6514J91037q87616M23288P54849j57381
26075A84252r8072j41634l09776M07272J2035J287106j38576j481483J436802
26066A157926L27766l60781o05108j205412J80526J664138n06155k68962m7548
26057C36390J87780n18538p03412J200R06794j518446J318806O27378o78859
26048d0907J179273j669299Q32362j649299J01964J923438l40425N63381j116736
26039b16248O93329k2236m26862l15774M44285m29070Q68347r08212Q41517r49297
26029d20221j07873J175672n47168k53810L38498O7128o36626j69170N50678
26020b892K2701p95243K005668n67527j92570n20104R44764K5910j299464N45752
26010A66995J052270j956311N1579J348111j780749Q46015m3897R56304M8970
26001F89287n68551p79547K94473K012824l070790M61365J453626m28667N08510
25992E72530P84663k277870J165149p00416N77571j93710l72093k12331Q48935
25983A92428j043206J244138m10867J239978k322006P00010J404786r89483m75336
25974d59558P04273J199039r79002p8624o64839L53064l53914O71925m18275
25965b5911K07588k04023J010435q40541N93146r95571K91524M46943j101941
25956f18351J296815j43632m98701m33396J92080j116882K375184j698500P60217
25947A14834Q64431l57097L66035q27381p16988m91314J555819l88692M69909
25938E89556N72602R0122p50625n35424l29691P65161q97241Q4983k86906O59099
25928c8364L00371k6698M73230m14633N31255j047927l47890N6482J310508
25919G96334j625811P76019N18018j456530P55751O11411J220539j711653K13510
25910I7588Q84431j185061k28877L32453l02005k15798P58366M06887q41668
25901b93684Q68780q03802M96998l46579Q04119j883212J712844q04661P4254
25892a74943J846373j090492L8189J81778L2295k67532p6956j696550J215079
25883G241j038042K228732l7227L60075k169587R12013n23174J74720r03076
25874i88325J580697l50731o89968l66682R98264O43052j24426p16778J10821
25865I5924J86222Q65537j085128K11824m39242M52888o39102L50328q12190
25856h12939J482755R6706o22501J21421k06759M46932j3645m82627k56803j03519
25846c50979J183659j81166k66960O59523j492288Q71342k32580o0241L6145N62208
25836G28663J66934j918648J336845j10362r35211N84758n65758M40614R38615
25827F66450j639309K189414M60389r03521q57662O61437j070239M75759m98909
25818e16191P85705O4943q84855L18445m9325l57477N48305r09003J046745
25809D7292J08301o48363J87858J82294m22632J262194j425833O57039q38676
25800h90526J798747q55525m51796O361Q01548p23548m7403l36449J554447
25791H55856l31537J81371J125057j419702j588818O78902J058883j041744
25783d81732K77553l11325J8591J108015j364176J424832q38872L18690R03907
25774A055483j299289J128666l41648o39711M38395r74763M64363J069195n22745
25765C77946J033333j987566K546890j529543r5076P65153j464837K427497
25757B073797l346162L07883P5820J701868o48289P46616j849551O90797R39501
25748F92280J075139j397336j09081j35152k589766L035835j131339O17697o93905
25739f35628j16869M86219M53592J231819j856951J746377k166363K123445
25731A265641q96749M39622j650244n90637J559375k80599O80165K23677q39236
25722h8985Q6151O3968R28063j077258l65785O92043j472109J187358O00010
25713E53456j19588Q82853j334328Q71492p2988j028055l2481J009566j325049
25704e95122Q02305Q27186N00765j260527p53169M33751P8606L08949k91078
25695E1666k04915P02457j311339O37516n19501q4676J556009k042995J941573
25686G25795m37776m26560O6402j639528Q61894J538429q73943j109491J29268
25677a165510J639925j576437n92159J358932N26185l74206K68153k81037Q26834
25668F30680j15898j227807O11349k56681l60637P76881j122485K073178n58750
25659D49830l69594M31705j043954Q24884P1123o02713P73823M2218m48180q06275
25649f77133J084440R70755j271800K44073p88786O34021r25593J207340r12008
25640d34691R64308N80556j94701j048070q5162n36731k2898J855275k01847
25631H76039k307842J757067k28744P7701m57950N93799k91723Q88270l79050
25622E27567k01279j298379J490830k202391L185811k801559J913711m69255
25614A45056J77554n10547m17826J000131M01222q26761J60962J210160j275341
25605F4610Q14667r70017N68166j160200J356501j621554k70520K023087K28928
25596A033668N85708r65443j336388J814107l01622l66160j399137J989366
25588A054099l3928j005051p3892o97271J479257Q15111j078624j034692J736611
25579A161620j869180n8341M52415k47686r85050J810303O92158N56397l97985
25570A114651o64446P68044j589014J044626K56999O2268j246751m38687N61821
25561a30489k38881J238074q26631l60191m4402m70315O15642J701474j685031
25552b00750R24946j304127M23276P87902o62155O93578j035792N99373L2914
25543B59165J036784j266632m1731R68797l33000r42270M67607o35042J848281
25534A361959r79677l93473o77599l98635J270031J533625o85959j27378j727396
25525h24502R31308N7589J2466l3249j19868j40380m30460l54689P01227N91595
25515C91037o29959O68242j273927J403957j179375J46246k61179K102140r81690
25506C85492j773759J039121O41205n41379r6677j06611j54212K28556R7470M34626
25496A53832j87614O12382J1254k99314L66027j234993n19504J307919p65581
25487e55592K8235J294962o47848L64844l17071q42085l31315J279788n52109
25478b78191K182588j407248r97706K61042J075633r08714P4451J15272r48450
25469h31323J019544j106943M26539M06193o80496R25783j672416J300569o17517
25460h30067N5874M55909R8993j1255O2236j11499j43560J114741j263602M44593
25450a27637q67744P32524K4297l71045J127221j149609P95816P60469o5963k22955
25440F35374P97693j230577M35341p4842m57787L06286q61511R13397p09344
25431b45970l68997J384886r39351O00839n88247O5725k61004j72166o08501
25422a132786J326166q75706p5735Q32171N90356O94030j250702J29131Q3234
25413C20159o8547J16842j97694Q60418j12680p96090j05166l70177J074057
25404G21122O37061k052872K175233j432112L57114r03598J317919p22548j623790
25395a526471J133545j82319J431594q8926j441961N4663P86603j452870J145632
25386a40510k0217J566782l42031j192085l33503J558659p84449L08803r69611
25377c48162N57553o22923N88179M16829k104524J924711Q85224j287514Q34631
25368H44004J40883j162703J12144N27157L33718J28379j00356j853151K262082
25359A232157j543908J30400R56997p18685p947p97107R92007p61393l86484
25350i03963m00091K187079P85761k581798J309707Q46208j288530J433930
25342A388303j740325P51270l68510p26445M35735K63507J103353j54762k196283
25333a244157J195189K19801O23287j23518L304k446559K724382O74944m37206
25324A189467j304319L32144J04344O40564p56293K27776l73182J364756j458249
25315c2992j00878r50680J698909j181593J93172O36512j648713J240558J0165
25306a35540k08765k2859j2075J78901k51300j20595k95661R90140J14635O30999
25296H67880n90895j418077M48016Q902K362461k414355M65005L06071j464171
25287a429163J624976J8527O21800P6168m79641j162500k93423L06104K80917
25278d36235j10788k00066R79544n62289J354162j076431N45005q71214L99624
25269B1312j069637J577288J93480j35465j853668O80744R88440J46707L57526
25260I06727p59165m63274J085086n62516K06942j04117K83843m99591o98673
25251f04738J544383j092170J80154R99300j405697P69581j321073J376964
25243D46704K60745j795416J585640r71268j31743j126712J484157J255858
25235A007965j69870m83500K2778P06537k02732j183800Q83121p75406K01639
25226F732J65916M66794j109693O7723J255299o16744j1084k14571Q09344j736883
25216i17167J201369J28985L18271l57152l09529P42030l11348J98075j034585
25207c41051P57776j014784P584k12467R61841Q13698r19778L8469j102024
25198a010736P70583N96535m41976P96550j837973J647035n22410l61359J305603
25189I41852n46776O05825J21410j904904L64691l06620J277825r88689l92912
25180h28298O44707O52433k039104J677701L98788k05234J24458n21278m41330
25171e37157J135814r38747Q85154k08835j886429K694957k998893J258268
25163e95868m8184l99779P48710K64362m82036R02297j306243L14733o51253
25154a253261Q84386o06790J458119J16519N23061p74204M4631j950019J344514
25145b13044J274087r71576J50125Q69609L86503p80080j259433R69530k65844
25136A59877l10794Q63289j676105M36806R67672j453264J730119j704046J272818
25127B86372o17299N30518l07321O46209M86965k237731J505013l10747L77936
25118C59915o1128R03249j513117P25129p53014j332468L099479o31462k165177
25109a368594J809716j605413J143501j50937K779809j756605j699497J185560
25101C37540R89270j222118l01755K53334j94356m64479p90828J667587J84128
25092D58323p83988J297583m07087j14238j734156N0176Q57568k27184O76674
25083G3671l35656O07514j82809j4801l88526M1153k03768L22716M46920k20492
25073A45922L14972j70947q84738p00709J108080j180255K47935J123018n99630
25064e96352J429931j158472o05722n98699J455759N99490K77651q19023K54398
25055B38961j64662O46620j5490q22616k08799k99268P31254m4673J69066l13834
25045h3441q82235J939649j236537L56672N03890j096488R02298j31222M71377
25036G43963o46438m9527k88473K94394K43502n39769j066809K666402o89288
25027F67957j354986J291719l31492N53804J25541r51298R59647P199j599999
25018f31908L96809k05763l61235J425294L75912o80119j398251J509048N2116
25009D81903o3289n93142J355471j202025j33301m20242M01153R37739l19233
25000D45034n53157K04924N75554j41829j301313M98481R15439j603122J28800
24991h31189J424937q02282K18337R81415n22771j251859J071199j157338N87483
24982b82068L55718J525966j515699J051609j814562N48068K11005j45741M70079
24973D04375j576322J393221N26340n20620r37884J58065j81313J128819J7707
24964D12388o94951O08718l66169m7232j99836r16559J896947k081213J236864
24955a51043O75502q00704J321895o39166k24551P48970o19525J4788J81246
24946E07412m17915M67809m09538L23185j219013Q07623J76680j5446J086257
24937A307054j761467J37081j67044P37625p349o44752N19309k15683J447438
24928A352212q27045j023277J517579J21562l61437l90908k140477K194290
24920D42499l04064o49650j38035J554891p81966q19881M42723n53114N73325
24911b33272m0417M70425Q6196N00888r74083l92298J213906J10215k211448
24902a469888N63358M38371J727205j40344l27228o54782K16514L21741K39832
24893I14779k52129N72981k671526J567191k56552q6488l10250J810022j691329
24884d03301J017285r39319N10782K09027k47013L07526M22074k096081J998791
24875G79771j479458J163258m50383p27933m85745K92088l65595K791919j840709
24866c22787k95828R98890P03702j154548R22017L55679j832656J761215J12792
24857A248476j120605O47026p72318l5284Q63568j338952O68357R19467j064606
24848A5129J193665k418562J623614m32650p38417J9982n52718J406421J548067
24839A664531j917566M38775O06712j306331M44341M42219o64986k49954m35118
24830i77377J330232K05297L46667j544560k44713J901850k07573j673660J090423
24821B26586j383553J496660m2403J52471q23749J332343l31761j409853n32282
24812a315541J167746J110595j602014J027320o60422K045783k342696O54539
24804H5310j64578q37704J442030J439963J97209j522368j808310R06263p35036
24795i97221Q81526P09504r98442l25379N31172J038315L68186K47634j790927
24786c35632N48456o141J22113p44771J419162o63462j35353M31370r54292O43558
24776C25008p08975O90071j564461K90585R32107K037854l385431J013288J41267
24767b28687n816L00107K6666o9788n39625q5379N53560J040853j137918n11073
24757f57100J445351q78507Q94196L55176p96881j474085Q27248N42057k43412
24748A4043O18799j24895j114506J762932j143092O3018N66093J86811k6936j092188
24738b89921O39676O15391j262654q44036J410239j88209j147389J256249L54737
24729E44083r65023m19970N84213P14106n61536k10251O70726N41344j117438
24720b19746K7269J248172j801582J335721J91997m66345o55696N68278p96896
24711e68828R13983o1357o03703K29163P43336j209698J355719j383221O25063
24702D0457J60351L23274j732804K639791j396228L50606P48054k145811N74053
24693d38257K41508q30016J051477M12730J08557n42682M21552L1753L16892
24684G73514M3208p06478K90068j608012P92738J497643k092443M83215J298802
24675G72255j033437J317891j128420m31645p1763Q37512L15438o79263M62147
24666C60715j692105K745109j101556o80336J554045j666965N37166r71772J866500
24657I50801m92135j094525J790615k891709K520501k21923j066388O88994q537
24648A75694j42388J03322L65080j66166J2485K4288r80238P62097O18590j311602
24638e38838M08744J068671j738495N58332J600461j326381J09043j50964n70317
24629e79744K226434n21896j406634j26980N09448L41188p11924N69747l55910
24620e6271l9408m46121J856159k305029J07634L1503O58018K20136k05116J299682
24610A121187l78956q25723j000016J757384j875072J248619K13038m5553K66724
24601D81632M80202r32165l43009J323881r03443M6048K60590N65902j208510
24592b28872J420827k434815K674204k91612q7584j990606J727330n77623l79312
24583a68063R93530k21047q57754k1293N34585o27798K02365L83488n17279N08069
24573B08803q51917J114533q42313j48391J46804K3369p266J291924m95659N29911
24563I69798k368412J331018Q37499p02952O86698K7032q21209l10098R54191
24554F03565j284857N59125J402179j902725j112017J489056n27576O31635J159735
24545A018120j342482Q2510k63570o92972J507850N9701N61473r11409k66109
24536b46888j15461Q30164j68937K83380Q5155k92782k83686L57421N40554k9359
24526I59561j109457q91015J236100M1537k36988o4507J567576j954123O53658
24517B02342p65932J026593k028005J756201K858k35343J37351K2552o73227
24508e54610n58832K537609j144887l33053M63691k73259o69364K09375q88090
24499a211420J319620O51537r51790P09849j727090K315398j224381J373494
24491A255217j656333m21102J498093m75936q63564j29876K041757N7850j676688
24482c70582Q52646Q23408r99091j431137M31526J091125k08440p94442N36684
24473f8303O61327N89896j161159k41427K78858J076334j55295j354068l84978
24464g58815J129235O66694q501N6271j75455L73790j328305o64026k48459j6185
24454i73756Q38551N87939r97145P65494J16830j06115P84162j267844N10028
24445B58144J44731m70707N87415N58347p48409k375996K069127o72147J31371
24436e18124Q01158o33775M73700n52838n47275Q26624Q62903p5836L05722r57989
24426a5730O74140p54510J268416k292745P07845J214693p10366m53214N19171
24417A57700Q58920j974345J718818r83260J493348r99125J937025k701724
24409d92643O22307j308909N93970R82601k36017J38745P07204j654967K87466
24400c60243j82760J490274j485264N94361J148080j423608J130845J11164m72807
24391E50042j124972R83841j590336J386715O76640j040417j023118J706276
24383E24671o32723M30042j325559K299877r69175J23045r94616K239004k490843
24374g96277J190475m92984R1534J252052j572596P20508k23954j34876l25228
24365b91346J272199N8155j170373j95362Q79537J2235j529496Q7817J133038
24356B56404J51896j307995K015097k516876P76956L66641m32807J53982M65794
24347g0908O71314J15731q34519N18136P80550j543932J161411j027355P35950
24338E06378j732588K35224J337496o46073K2929n75281N80497n19034Q49852
24329E9400Q18904l27099J55119j19115L01045o61263j008911k0833K46673J913766
24319A357686k007906K157907q51549o10835O44660K28657k73424j918916Q89973
24310c83747n31471J129986p63868P24531q57882O26304O71597r20036q20893
24301a125479J828260k484181K183765q78619J46893O60920j305906N1122K21850
24292g01375J026456p27738J093639j141118O90108K95043k6812l82794J058704
24283A184113j419344O16468Q07563n90533j44033q66528O07382j348608K98830
24274h54690J97210J560429K41593o76728O04623M34149j232923J133585k620889
24265a213641J167834k95329M60728J974916k421286M67713J446575j860428
24257b72918J788159q27128n82257J279277j750537K3204J17115P84814K6037
24248E85766k24094j692018J584944N37014j411707J719841M27165k366380
24240h39469K103880l103521J195079N81114q18822K94458P54903l94803j33852
24231c61033J93877R02412j896784J966365k29799r03316R91752k62579j050477
24222f49582O65458j42975m37422M76400l73103K687200l173435J065768q09219
24213f90910L1960J118335R25636j89357j083074j14033n71698R27954N38043
24204H92856j032961j107880Q65639O05891M86426j030917M49537J58567J78018
24195D65176q67864Q67067r00933n6449K51971N299N65653p18535L7544N84260
24185B33189k56692p62343J297746o91423j2114J099863r11626p93872K169669
24176A372397j980160l34810J636703n39373P48767r89186J896935r97027j126981
24167c12735K518989j240169k681512R96520q10840P50461j372901J803899
24159c48288M02497l69797o84906M20499j27679j66422P94393O73884m35577
24150A58604P5739L15284r75232j86532R02349l34456Q62841j190806n07649
24141h79858O06823O37652L60863l34121L068M53514j881990Q35167O78614M08516
24131H88248J9097m14932m53521m52825R85404L79709p45546P17425l0389j220422
24121c27752m83253K267134j959748O04388l37888Q4477P78464R88135k540988
24112i27031J270340j818965Q51166P90867O13283r44210j168015K291168p19812
24103B38791j144537J090175O49843j784793J607053j035483J717992k230276
24095h91235R57552R49095m95815p51693O86988J02004l75941K8075P07012k397002
24085a480960R73917J73399L90163N49883p40191N38979q30478J037140j59680
24076D52172K8911j437797J433766r6872m13589j75918O35165n76058q4226k93610
24066e28056P65442N54827l82910k17244j150713J861220r14211j138877N16108
24057f34414O11081q69262J363515Q95268m35894k444310K275609j78655j96706
24048C86232o8919j268742J572200j053864J557152j349261J944531k986029
24040a266700K962448j196217Q31276q91439P68460j069448o02948J449664
24032I85096p83469j06382k12522m19239j92098J020417l26793M74050K92370
24023G31430l07653r73304K002800l50215q93596o34062N12723j23768M58980
24014D23335J173947j086321p81734J091779J30646p00207j83907J70016m07790
24005a70236o22836L69427O06515q07887J075070J71722k52855k05957j790924
23996a627961J439587O84474k33349p7350P87342k001679K369589j391366J35044
23987H4331j114286J167548l12554j27475O72385L35560j064697p4526J612337
23978A178623k562594O20139L76997K061137k126842K68437K36942l27009Q11005
23969E36835j567573j87027N96324J363979l28674j157996J271928k38619n1349
23960B37828j74597j129620J131472L83497r08497j1482J799735j835636O40343
23951A33043Q12088j232048m4907N55913L53823j248495N00455n249j7607n66828
23941g59812N71747M41096p3817j176958n64950Q78627o4564P76619n44638R67826
23931D51176n57238L02497n4114j172290J078971p5618P5155O96437P46520j486896
23921D600L41114q29193J600452q18137J132912j569317Q15636j039650J179371
23912H17788k17015O76264p28230k93914M05910p767l6578j438519J172065
23903C50004m59859L40857J79591P00889l56234O58267j623916P22773j9250j782081
23893a288959J98765J794493q46417m48413O00610o9989O75000p46322O10613
23884D79381m61469r31973J022170p84213K68941P17295j120122O16248j232327
23875a426069K513298j696131m2155Q18088P8238K71580l88315K47117j370864
23866i95213K017228j552745o28703P34824P33593m63095K98345r98923J574579
23857G19890P4642k31092n84317l9400M43490j108550J5229l74950J851098
23848G66040k577802K768659q14639j128667M44833p57937J216043K99042N39365
23839G54937q55721J393849r95294j388198j32267K048299P95926k210291N08566
23830h0194O84041j717043K333033n21491J20520k49440j933073K604710n11302
23821G29761j794083P95246J054073k2634q21768P85911J93400j812938J293128
23812D00096m05362K4962j052q3780j386848R79368J085463m5673j784768J288910
23802G1316M5821j9463j364254J104078j05891J39289R97941o59110M60469j678024
23792a007828P30542m1483J01257m95523J238395Q7087j035172L00022J342603
23783A219900j051495P3121J36764j68604O77715k187154J399306P50899j171400
23774c20948n8617K22820n58798M26061J354886k064289Q2418R81841J062931
23765A128305j993292P73561o97237Q58753J232629k403668J113686Q22489l08027
23756E27199j789443J983538k018759K138540j379380Q92288l73198R49502m63287
23747D67000J443211k773644P52169P80654k297516K270899m05543l3487m77204
23738b73461j26803M20695o53444K73736O32902l30405j301092o2674J290467
23729a30079l49483R39525Q10707j472375o1832Q207K62812j205624J465312
23720B67170o37973O77919r32834J502480M05625q97469k08327k75706Q930J169847
23710A079662j900637Q56375r5780K13588r57865O22363p56138J424128q13505
23701c27809J14122K70013j257074J541342q57241M1938M30531M36824o80219
23692b87573O96694P08986l4966r03601K7384J212812j182269k11187O71849
23683F98129L41520k110355K234919N88368k312448J220524r44336R30783K97309
23674I44413p06708j39328r52740j88506R03941M41275j263810J025978o95183
23665f30668J264638j81735p2443r64628R21149m01124k68985K25291k442307
23656b550812K524365q12721O29191J267129q49820p4683Q8651j22809P22644
23647H21135K50534j609014J177449r22596J123290j822947Q21605o25506j54398
23638i40448N75267n86949J029297m0034J037648j462355R56687L28207q30164
23629F7156k00613j17278P39537k407959J892968M32997J81297M74466o45679
23620D16892j75638R71405k07630L36174p89689P50659n44717j380901O71688
23611D8243j219103J272223M82174o87962k9375q41614P96436J880822k342573
23602f40729K709308k225452l6635J072911k269607K765748p33740l11714j196495
23593h66405L4069J516766j004953K23782j06426J43986O87902j061803m16164
23584h49246J138642n0137j000173L78907j303103J396857K26306J31231N09759
23575E79043k30591p51088J188275o71361L15784m93651K06854r3593q88671
23566h38999p65323K610597j316560j12316J033652o16948j75377K62778J158363
23557A239867r93673m90643M83173K56126N54735j878325J574081j227540k39458
23548g21657L08224J155269r98428k47636K12216M77707L11846j493271N83554
23539d12176J167401k77974j072194J267334m41889n67570Q11234J032258j382289
23530A24135K27590o32950J78224j1102L22369j141518J586839j039723K14931
23521a71205K043745k880227J24776J704015M07293r85868J118651j123138
23513B38042j72962P0427r54m32487P23447L85351r05304M00463K39081j7613
23503E27491k80377L36399j253132J310233p13714M72423R41384r19175o59576
23494b38044O96833n99231q7698j65746Q00868p16753L96081L28252j22817p11639
23484d19894K05498N54477o66917P27503R06961j751287J219828j803746R74992
23475e2585l09324R87989k39808m65894p10174p5287J651816j648312J139959
23466B78380P67564j454144J093014k148456Q13274K88669L49065J313308j929765
23457f29091P19725j89320M7637m14796J377609q11043J60230o11421M66828
23448A16358R55029j71992p49673p94395N26345j076717J352856p65025K99827
23439c07387M99774J003510j811982O88395n0427J196684j406141J307075q71883
23430B47618o84513J64224n12686n37272J731510o71467k17192K80452k60019
23421d59345R68774l52620J67481m27861Q71505n78969J75849m00383r31648
23412i67217O53416l47887J994652j291772j429428M95188J296180P42286j617679
23403d72261Q52618p81672J659610L4709o47323k20909o39696k48132O97068
23394B34012l8210p69017K98191R2349P57599k31938N52085j349073J142266
23385F88264j035464L51312N32839M9971k44436j199668J508459n16550j225562
23376a090835J109138k24656J292597m90277r98647J041647n2784m33703Q34434
23367I86914l14102j04305n01210K72721R5097r64818N69180j058260Q49790
23358a68993p17484J599656k40988j029423l40402j16794J334780J34554j89810
23349B65096n69711J741681k578956R86076J131634j216071J140343r98784P07101
23340F08409j80092j584282J467281O59343o04790m44508l40745N53091k84039
23331a50332M62571j216937L33620L86921n82403O95762k00215Q02612o28085
23322i6486J71490L74009l78109j075127J838388l72198n52942P99547o23523
23313H5049P07589p02364J683062k010108j54712N42100j031470J376025o29062
23304a33891R620P66812j140141M89094K49624J158795j070868l02696K43404
23295B69753K705M27964q32836j170708J879032k35769Q25815k591933K979971
23286A553994j356875o89661J96797N64939p27157n37922J736990n66617m5816
23277A28672j96806j06314l61714J443852q72325J286987j472939P45426q64476
23268b69637O70053k81682L53933m51125o82056J012827o19019k24188J484434
23259I93540k32418j748929Q65173r51587o45588K393228m85408m32502K62440
23250A7949J33518N09968m42446N04314r75191K31359N38343p34780o06723Q21270
23240b419J165408j728645M37573K11412Q58856q66967K48744k062412K016114
23231B77664j39527j010707N23036J402767n53020p60824K19149J45290n87419
23222d83591N7429O23122J290302r06636j040933R32500L61113p65576L90936
23213D58666P20662o57818p86772L85735n57266J110487N9538m62461P1032m32501
23203i0698J60131o0170N15497j156565N96092N19794j630610K012248o15882
23194B49837j17115q7911M59901r48417n67870J17486P17553P68683O02273p96082
23184C98338l94063J128136L8714k123568J749870M47914j717752k90710m69220
23175a232341J506327L43962j400619J381523l60172L20789j250827M73463J08444
23166a09451P08053j96738r63294K96197l82650J471546n30007j023607L48368
23157c81583N39894l06131L98397J68994l85280K4593m46759n72981K690474
23148A729618r19572L87580j410880J410821n55948J36527j027631J155564
23140I06079j847512J981144k052711J407281O71246j83951M54677j392091
23132e5838K69520N0153q26825N63729J229643m00138r81282J02489K47206o68355
23122d69698J28505L34065Q80079r3132j416917M65348k68431J8226J037892
23113F15937j845982K583376k6070j181408Q6827R88279j579653J57469O09032
23104D07807M7973j691834J796182p94783N23004j279739Q70732J01060l05639
23095c25237J037873m57651j120625J660720K8485q57826l30903k52763Q33388
23086B15461k94645Q89996j353518J227200R0750j208888p66627L200888j328912
23077F71705o66543k17605P66020q24775J512088l854326K487638k89077p72580
23068a187455O7049K435076j987158R07844J50900m68258L20448l38848m47415
23059e47817j84508M74739P07067j183548N64967l66794L89946J664738j872346
23050c53556Q31834L91676M64031j298776J33017R2350j03180j13717N61644
23041F05323p17634P66494p30096K20910l13141M47371j43875j215059R32870
23032a46837L59412J37151j95024O44462q07255j4393Q6708j893716J642357
23023a87135n86004J278759j276875J584295r19589n30866L0452J652297O4648
23014A109982j703741J326166j888832J825784p65869j108533K224739k011767
23006i92071N92520k05597J215113o11606j096158J227744j198868K087662
22998A018739j357601k26847R63236J095648k126487N69177o19334P05168k08607
22989a86908K6858q06643J273411n58309L96999p30243J219859p65470m85274
22980f15720J581138n4681p3176k96021L98931q43972L23357j020594P59461
22971A58723k20395j38379K68398p28523P68424m55981L57331r14020J113941
22962B09519N11858r9908j491339R14795J295826j122106l85026J650634j687808
22953b03555Q46291o0004L31073q50022r8634R91971J5416k07422O69273j349213
22943H5174j039792J755630k092774N94131N20850K24860J12386L39490j33012
22934C66943q1103j11238j83446k50711q29407J077678N48647j006232P27289
22925B58420J096012r87203p17064l02854J626179j111722J07448m32676R88920
22916E25460K87310r01906l72159P48101l70552j50755J121173j080488L50449
22907A56633J98597j267328N60022L19004J434557j516816J071543j915965
22899i59753O86814m36378N96349k56468p40020J623090n95504k20157J100281
22890G98254O62816j033782Q4103r46566J540P09442r06666J052315j327911
22881i06455J333556o53069L38013l09709L26709q6132n9940M16861R3976j89858
22871C03952k05433j13228p11519O17010R89260j552992j450L93933M503J071086
22861G95122j265182K92579j00543J71360j51978L03673J380816j685356J423022
22852A163513q76139J002854q87485R60688j127925R53011L45548J03576k161200
22843e23559R47385p8689J62710j193701l96550K345097l74882j766683J026693
22834A47821K65324k87314L34445j134749L08900M82505q79085R73796J81431
22825C93074N90090o84093m56564k1520R76189J50935k113333q2927K8545J625881
22815D06277n09157r68063j16677J038644j01526J25769N10223J516063j718598
22806A82955j244384J184494j531238Q63645J034081m99488p5420J04822j78534
22797a59067r34715J001961K98575R90322j454380R68176k337256J291355p46689
22788a081718L90184P71467K9759L28031l9938j277545J062114j410656K356989
22779A128687k19752j17069j543159n3026L58461K081893q36088q6740n57925
22770A55282j522857J774237j55801o47000P47497Q78210j604944j307193J439663
22761b42906r66312J688801o71193P50642m47994l76131m1730K13297k19682
22752c13208P5882J321655k920149K653084j517484R56306p64359P03692N65007
22743G60426j88053K40531n99580L47205m46574p47349J374607J8622j106862
22734c47027J343374j650695N64448J021366j052733q0953J15190n32281Q69561
22725B50250p62860P37576m59717p81649K53694P04137L20726p90607J049862
22716E21412o41529M26375k24112j018064J256520m99019n8096P58201r28176
22707d06488Q28315o05641k14215P98036J076461p07086o93681K82931q50674
22698d92042N88021J347373p64599j146636J0331J634656r49809L91082n48116
22689G0261P74839j954759R04280l36760M43000j44759M76798k72671j564289
22680a604060J107875Q21856j97703M74078p93984P09330o49201j60185Q58624
22671E66630M76685m71263r28128O71001n65743R76839o68262J017022P11647
22662A786428j559485q29447j04724p0997J269656L64335j735735n5623Q23478
22653a12114J110932o13105k041916J845899q67461J467112q17719O26715j825975
22644a227632J107884P10692j397946J891537j218494J184179K67474j644224
22636c26530J99520m50220O54227M18148m29433P2257O598M08875j64698q37416
22626d48672l31998J936232j378123J333423Q540j238007q03014J357451j365431
22617i29599J685092p59052j245490K752660r36323k82484r58685m37574L44124
22608g67331K032431k327352j2568J047008J00449n10703J244707q55765R9793
22599E0669J39466J42865J172889j251821L24233j516363R89064k51253O98073
22590D97822j781945K719998j280183l55799k07363M33118Q58238M17857j642600
22581c40857O81954Q28279m62372n88579j09241k17392J380450p99430m42242
22572f9430M9477Q53396j001078J96396N96530m65141N1402n93486m16010J684835
22562H86891N91325j659445J283192j311627J542459j57905j068024P99261j189857
22553b83730j07507M71878O61316r50624p67936K51392m14981J268741p44918
22544f16369J23684m42147R68097k10999R80751j211633m07175O23204K030560
22535A837973k980504J617702l8480M00973j535670J098669j072175M54602K47548
22526C0638n79893n32088J305404J711612l120773l06050J548318R74403j021747
22517I824J878217m15865q00451j09208n47966M82664m91230r5620n2431J860540
22507A718474l027118J999628r72234J322565j48583L41631j602160J000504
22499F32707o81364j077313n1539J250185M60808Q52881j786869Q3167J5384j12689
22489d14642P50877r6716K54549j8883j210132J91983N48722p04387r27050K044483
22479D18804p54782o389L65417N29856j527387J215921R58061l28286o59252
22470B11963O54050l04255j314730J829381j671899Q43280p66483M19698M03033
22461C04038j7442L06162l00107j70890K06701m23361k88921Q05938n6027J14139
22451D80230j019484k61146J414110m28639j716526J361978l91699P71713k18943
22442h406j28943N08158l29098n53442M98131l76705K00080n9240j670710K125221
22432B05046K75144p24229m44054R4631K077924j345812J795817j293712p56815
22423a16060Q03251n25641K58814k39238r93741L97111J228265o00796M57671
22414F69636k15219N43984k327046J627694k16532P07268j555146J516818q09765
22405e8308k6774q01070P49468j57103Q05406M8195m25334M52096j93834n31308
22395a38566M38308J18319j713063P35814M52614O96415o4811j13834m34969
22386b3773m90362O85739q0877j33275J249667k302423J965399n60078r26894
22377f16877J78215J27631N88189Q95332q5417j717033J010714j022999R17951
22368B75706Q8686k36243n43349m18265P57591l75164M53629O93179q43444J04451
22358d3223J201253j413041L32349J386283j238796O04038j322182J313892
22350H20573k85974k8394o81817r5461Q85447l26739K02882p25688J31221m45367
22340e49317N93160m00593P10417q4522m43451m02170L28802M50672n2686m40073
22330b89761N66042l33894R68890j359701R67798o70128j36577Q96160j651723
22321a042894K309610n26268j288096l95807R15630J083255j025262p92250J930937
22312A168855m18655j323156p12466J002183J34387J39459J266623j786395
22304e29165Q24373J4283j079983Q02002n73680N06989M70284m90314R41239
22295H86028o01281j182706K93890K96358Q80120k76380n9463N2491L49532n70953
22285F7636j56613P7343K98092q9322m229k01864P0462q8256k42161N32111R27757
22274A190956l13528k09219K16781o12604m72245Q42405p24696j61783O19590
22265C75657L43688j069568J08134J412170k16205j61018q63243L55120o91395
22256d06660n46095J635573j155958J530485j864079Q05735r95626L6523J648819
22247F88717o91411K49715p66076R57954n09172k05J000982j200901M80927l24374
22237a13844M0681j45683J367382k072932J261403J007520o34773j24957j48414
22228D36383r77q59570J185995j283214J205388q51138N34184m43078N07112
22219D31085N02391m42256k52957j43394Q48559j77425N09582j085328K2168J014642
22209A227067p31170j017048K98136O22443p51836k97754Q94573m61874N88505
22200C71042N43876j644564J213666J66338q54802J742514j705570N29138n77367
22191b15729j327771J067803n83370R4422n60620Q20557P60585l64777l77134
22182f86034N35261J003666l55113o01103j76613J4304J811224j093416r88304
22173e36128m92118N47182n68218K397591j914651J034524N26752n95408j329250
22164i29724K355985k661475J438587j65526P45706r14601J640163j770763
22156b61648L69395j201554J547880o89360Q6388R57064j592986K010124Q058j146035
22146H7326n49240O71704k19783K125132j370519r22729N10176K61641r07703
22137c13995n8413J564861l46811j237187J345548j202539J05886r7553P59501
22128E19298J97116K07454j685786M25843J358133r30621L21555J94256N31043
22119A138291o27999k70245o60729R85992j224864O84173Q12175l83032L3991
22110D87753Q3915j201140J018291k89002J053535j406663L90280r03963L15633
22101d51361J323707r21425M00853J35346k76617q39904J319463o50125Q16111
22092H56048k567953J461726M94412j162877P03891q16992Q53217R77945j00687
22083F98730j081377J261951k026343N60088L1986J935200j576464J033648
22075H37419j094167m9999J004744Q03856j827056J491630j009838n64537J14196
22066b93752P45334o57334o14253K248855j205538p1041R80009r09261n2716P10533
22056H80836j413232J315845p43332r4107k98801Q18143l62335N61464o2811O7344
22046F69014j234930P91592J027603j065458j009884J0021P22392q9335J743934
22037A564949l308469J602333L21917M82198j697355J355121r12863J454044
22029H61875j688359j90317J359108L94481j443575R85397p8470m493k36131
22020d0484l69388r41498J249119N66499J35495j116146o24380p33891K190354
22011C15680K36785r68892J83617Q01457l96851j66839O45739j73015j240139
22002g62458O06804k59380L63003P38905o97437Q01725l71162j914276K083229
21993E88953l93770j192975J393745n40519J461655k383476J658720j549208
21985i56875J206954j712946K645933k552792J734391R68374m24432n23765k505
21976C82337j052412K54378K36329p93070O51600J609353J91421q15748l77861
21967B86327K82815O8122j512497R40214k29057J82779n21166p45472J63545
21958a084390J054419l68720J298239j020977j19938J119278j207170k28795
21950e58054Q61309l52545l03541N85783j418252J511043J99355r50280l65568
21941g90750J191158L07370l52543L46234k05732K6481p33804k55377K060613
21932A593650j769825J365320j309055m41152K75527j166444J417504O62169
21924F27694J098431j430597o02925j169864P51944K88485J292953l99402l27562
21915A29157j60829J098984r36897k83697Q76831o71531N89309m43757m20160
21906b22590J186810p47908L04983j827667J198472J420342j288730q77173J290584
21897D37123L37897j179309J602815j843465J055845K68834j79357P48622k382292
21888a133287K339463l67830j300692Q00805p44697M9010M83340N34800l30829
21879C30083r80585J768323k015351L01016o09005P34594j032544J677138N07366
21870F81035p60612j168239J397456j09269m95131P68815o2940L90304n69313
21861G2106M52383j017576N72692K86339j779878J405607M60801o94272Q33946
21852E92148k305121J863026Q25865M17721j380272j01536N69626j453646M10271
21843e61918J237753m9780r29179K6809K69412L2005j611477M53983J737614
21834F05222j151633J054534l05026k9949m01244q53616J456742j552066J939568
21825G62532n89540K94605j085377P44968j25376n22129l71305j67909O43121
21816d16410L42349q217j100894J288503l22660k41470J457790m78179l00011
21807B20801J85350J168809r98788j44834Q82878j140805o28193R16810j591571
21798a129543J040165j11259k91065M87750J6810q87616R69066O4818J02305
21789B61431L53992k026344J567247n68139m28518J207921j73383l43826K5291
21780a24328K21089Q01377k246065J339538J291062K47205j131440j01193p25078
21771d27833J087397j057229P56089j857858J585305j020665M01601k53598J720431
21762I33640o21999n49034N02720M48144r78642j25123J682223n05399r08524
21753a21994P80835n63096Q6241O2006J188370j235487j226379K251496K02122
21744A424114n29112j496294L77947n39091Q45308q05170o15426K349339j492868
21735d81253J614024j523847L90930p63457N13561j26150P70755p65490l1144
21726d02071O24912k81184j388276J651050R45619m75443p6482j516269O16975
21717c01169R3346M93228L43438o77477J629379j472729M46618J80787M57835
21708A193256j198897n87118O60934J58881k65800J68924P70577j670916P09254
21699f0905Q15373J57649O4507j309889J133747j54857k17918O7070j189117
21690f94340L17278J435838n68135o72907N40054l62931P88325j94890k20775
21681C67517l30935L1908j364224J037259L62778k40505M83372l47760n38770
21672e39360m29462J325360k15016P52853o10840j096389O44113p18654P20352
21663a67043q99553J127145k82379J72729M4449K95708M40876p92758K70867
21654B10041j79145l13448k32809J300997m27049R28403o25193j177403l67382
21645h82988J136190K599199k363067q42059O03267M04085j55807n26633M43750
21636D15937m75565M42032r6293m94008J243075N2519p57860j33276O29936j401357
21626e74860q83403J698376M66584o22520j90119j92127J283278k065736N98993
21617d81534J461241r65099j513629J250599K52506j57288K79314J10884q15413
21608e78419M71333O32284j87872Q46585M8684J058213l271094J338511p24982
21599c66757J132463j592901J666089j810539P21322J600380j785954m6834J076493
21590E93762j21675n59498J28301L33789n4034l34046O11078m15179J530454
21581A712952j585508P86492N98970q99757O76329J76596j626412J249421q79886
21572B09197L10118R45189j64327M911193J2923569j5070214l235952r82623
21564a53850R57517q23722k07284l77415P70272J06629L99568l97570J410222
21555A684367j936059J998349j39033r67809o93662M05261J173982l97090l69980
21546G58326O28690j858657O35523r19765J375592K76415M1619j457656j18038
21537f37951J124151N10610r97969n37351j285294J653315M47869O73013k87015
21528F63378q4130l47110K27473J371023m93924L10496j484721N96731j007279
21519b48063P26144l30756o06222N39761l21136J650822m07582j156200j708818
21510a862050K033469l49901n55436M26881K36545K61885n67182N08292j282739
21501a150236O76002J55535k19011R97536j057656J269970j216196k58268N29454
21492b72870K182408j537174k77096Q08859p80446J10722L3064k2187O70225
21483I15505j090963N22862o86515q38096R77642J039p7557J690482j312510
21474A01889L75847J1984q64372J138185n73538Q3261l21324M19065o22677J184016
21464I32336K45071j28802O13344k433497M52661R0155l66139l2424R40161j000550
21454f87684n77J22967J056432n7423j520087M70516l29627J865514o57037L0822
21444B93816Q9435L18982p04988l21423p82041J455212J77343j175613J138251
21435D88974M16067j9734o71648K27074L69033o40857j360148J801084j848311
21426a238466J883385o65811L17566q68952k59774m76845P76651J127844m63398
21417A32200N17079j187798J472660k357020J806705p78815p9870r70630K116652
21408F71163m78804j295112J824408j449030J024631p06000Q76509K63626m61147
21399B70244J84525j91035q36045J141880j398288M26334R46211n77807o10734
21390f44715J015536m64661O26891o41370L80072j733003K525865j216032M27631
21381B76214j260651q0952K093675j405616P87348N8724p17565Q84341j01957
21372E33561J158247n39956j548978J041458j162965M36640j98103O16183M146
21363C40233J66600m59283R37842N88640j872037M91418K70833o01629m87702
21354f25085P5240J133577l06404k51007j215111K94496M86511M98748J046235
21345A137200j537729M55401p51028O56012l29912P58362L03217q00795j20931
21336b30203o35934L10648o9174J667564p14973j335226O55886P22382q02448
21327d31478o51164J564576P09140j376301J87241J074849k081388P26416P98703
21318E20594J30437p37798R409p76213L162913j984774J683682k723363J507266
21309G92153o32050j561490K264771j77144Q10543j577772n76201P35078Q9262
21300A67150J214316j763295L31550M31122r54898N48314R05334j228292R82520
21291F33821p80969m95143R47103R7315J52006j126352J616399l87190l73452
21282B83538J483195l129531J11974J872314p16729n91599j72394J352199l1620
21273D61347j35386q11801Q92083K84793q63311N36963O14687q98395o99844
21264f18864J184213n9k95913J030697j150034M78589K96872j218973J616274
21255A322802r72623k21967o43132J156242j046766N99007o38807M24442K26620
21246B05818N61447k53200j58223r36887R04659P97667k206963J966817J150614
21237B031749M095135R296745j0674338m123721L68126j203776L73784j38580
21229B5124j257744J820429P13434j233553N98086j193623q25963P62648n1050
21220f42212k48850M11943N35707j029170J902300j302120N24622n41426P67009
21211C77803K85189q47157K90J127680q50061J55821J370477j545747q5860k0035
21201c1600K96011J043809j720777O17538k61908J78272J241087P7129K20552
21192A660113J0890935l836976o408668j419054o52227o00823l04210J966070
21184A295160j882328j71188J559107r4203j257918M36753j60778n80790M91895
21175c64290J12588R43603j531619j42483R95795k36304l3732Q90978N30458
21166A164994j118621k9057l5180o60385O93039q47201o71186K597030j171355
21157g7922j07213k21968O76803K56128j477174k1899J706346n82064k58097
21148a07060Q45844r17061q6923J63500L25270k48691q34589n8803Q59051J425791
21138A366329j429339M5500m36356J619592q40730K42644o98435q8158J210767
21129I91814q90789O55418j561686O83278k34858P12l78385J185843o42640N62847
21119C71554L7866r24830N43358J06821n98402J104196l77368j02046j605574
21110a444425J614081p76217j24253P03306l05960P26931j123253O21159J504852
21101A396221j476217K196839k614370J163886j137387P27989j3497m12245J23092
21092d5689j15937Q64303j572091J138560j160245J015158J300178j195526
21084B28711M55921m78574m7364n20083j48353m00741l13863K243128j09667
21075I09115j510439J211307n07220J076632j630887P75722m30504R08127j326648
21066e24795J135150J15576n5795P15185j41174j751916L90627L98339Q5381j427361
21056a060783O75334J618366j376060L45195p94048N53524q94086P45546q86271
21047a073283K495080k409449J385457l89465l31965L90966j08826j69582J749231
21038A538164o31451j654681J153696R16971k109199O20862J26190J490908
21030A451460j553075K20192l1934M47917k25537o23246K43710q12388J409345
21021E26444p315p84870k63117p43646Q44827L44997J034165m66427n24327m03319
21011d42588m73652J53460R444N78649J631893j559476p73316J412249l55117
21002A81546n27420Q63957L55254j385275j07949P66810o77198P51150j82676
20993C8199m03781n92379R19221L45219j47770m16139M66959j287157l91759
20984a469387J492423j078946J004183j151077K265707r56763l02381R41580
20976G45339r00949Q91603j36425j190000Q12568m23913m71043P75748Q1655p5430
20966A09153M47955o56525J127476j540101L62082Q39811K00096P1519j51417
20957H10049l79375j136376O46619j121638J919016o52551j288279K118870
20949I16335j926082K154767m58814M83802l172643K462707K55326j578861
20941h63463J452667l80191m07074L58530j19674j416869J349998j666627J844774
20932A52071j526463J189533m39082M35346J022788j258515J284462j340069
20924d79929N82234n17371M80748K90007k63774M23857j327991J571083q46584
20915h7720Q26865r90418J184339j524290M28003J66807J060592m01715N73287
20906A235750j841954J388951l59207K7277j193776M82093m77100l58461J573541
20897D77114p50527J125915j485235J446885j264230j85274Q57772j148064
20889i25644J904477m68385J36331j046407M45508j265374K305567k7519j181788
20880a23234K43037j292339J664975l27159j055496R33491n76320L48679j10692
20871b95058p9489K51005j486967L935882k225604o74180R40787P87677j101220
20862E2833J77828j134263J869186o31594J523343q65488j427346N65397Q02900
20853I32796J47216r75445n13159O96722r9887n83201n51761K3564P72109o82014
20843h33060P68764j121123m59300P14346N97528M39701J83646j072837Q34382
20834E2047l92467P37313n83003p3800m88485m23860Q54805M45288l72583J708618
20824A463873k390239J447334n81375K286369k605434o14304O82160J553271
20816A241655j779608O85642k34989J399878j714418J474729j201467J709151
20808A580573k723754P0313m97016J871686j523033J993574q21464n46674J354932
20799G59137r2390K49146n51021q19887J234245j234197J494802o24322l65103
20790E0410M93741l07665p49651K19406r2752l74541M71809J74978K4985J16540
20780B7260N34341j344933p1836Q09124p4474P5425J49802n21498K54935n73249
20770g35103J529865N64185j025756Q65892j416456J115973j026624j19115l23801
20761e70940M5751P09843r04388N37720l63254J519677j717898o01489J560278
20752B15300p56150O23959q88158o09198J635351n23571J490336J07162j989804
20743f94773L41193R30851L67160K62417m94794q40823O34633m81855M66627
20734D90636j607389J996260q86417L81201J23379Q1591j049087N48188j361166
20725a282804J197715M18714J50665k54689l67581m40916r1420O89591M8079O8328
20715A35682m37687j98415P33053n68657L42952k41632R4636M19187j762296
20706a483177K344265r22870J176397k06488K13891j581768O13480K51579j61889
20697B43420j120079J160721J213076k137416L76670L85996o09821L16076k0207
20688a91564O46745j420443P78775M89816k45605Q532K1257p57505J023868
20679C53876m02053R91587k281627J049799r1641J629525m37917q64230q86358
20670i39039k97090K369351j902068J153236j175410J892993j53446k645557
20662a697030K179472L30524j521678P72716M48163m65112r06789J030571k43790
20653g2953K04574L20546J64813j615053q9526J742438j257459O52923J135299
20644A185602q17530m48119P7404N30862J92443R99279j851004O75648j599795
20635a055210J551708m34872Q8039l64189J791454k043237J78618K49689m01786
20626d39786O7186J268730Q77037j873520J335594j021847m41295L17421l53322
20617b63802P19273r87948J739360j806909N64062J62339q96167J074357m48853
20608a44288R026O5004n6334M62855j99160N10911r71627P60145l48945j152038
20598a064451J911157j042248K58392N85419o05729J86432K07806q82724J52131
20589b93815J139200j368611n26184J011996O19310M77137j962926o96K89858
20580f14731N36811L61048p39496J155900r66172k26370p92508J993568K47867
20571I55917j896013J667388j646737J088594L22456j063640Q47678j07136N3272
20562B21779K40419r69884p26863J976083J74074l93290j038480O74387p26265
20553e68040J712037j777671m81821K036327l12287L81308k015972K006376
20545I80257j537309n60903L47356n06600J400919K08800l00039q72717L57244
20536d82992m522J285810j710132R44937j417046J245362Q02520p61325K6686
20527g0702L2650n27684Q46159j048880J040962q11042M87651O87237p02226
20518f5875q79207K323944k894023K244932j36176j789722J234556J208277
20510A246706o69968r78165J277236j488517J021160n70796l09001P04911J58283
20501C91849N63753r97966r13388R44384R93411j515211j38501L48737R60685
20492F37753q59630Q52580j596427O61381Q05802j192028P97994p82926O22183
20483e3318J954857j362173m99126N49398m48349J8986J86801l30739m82992
20474d66655L00306j55602J118110M27191o3044k445148P44711J29205L14148
20465i6778P1568K00820K63865O53723j425251j75141J632084j848343m04974
20456a128427J413605n78483n57701J413110l24781j280303J883862j299041
20448d58159J233961r27270J719850j599022L20971r3349M9427n93918J47340
20439b00169q91562R25948q62650L19717R80103j95777l94605J355687q61325
20430A75367R06454o88745j299468J328517j142966J584651R2461o34201o23401
20421c01331Q58575r26593R22253p38770O41073M43702p55348q33836J573439
20412H83164j015626Q29643P4527p28522R54400n84844O46982j829235n67276
20403a336787J567623L83739j737957Q78096J320901o14094l14781L15553R0163
20394E52456r06077J806506k312512J970516r73134p96447l4676J210615j480928
20385i63681J602188j934157p22165J979248K39999Q21448j126691j45511R35188
20376F85866J95951j374050N25562O91399j01081j147750J068386j47602r42034
20367e45353J717083o19723p3226M04521j350244J043827m25933n31016L62942
20358a7122M33427j98009R25064k91140j223549K25273R4607L05581k98616r44159
20348i88643n049J803069n57739O24395l78422L75786k009684J548883l54543
20339E8053M7254J357753j791938Q72518r99420J782m778l74242J403181o48948
20329g8785n03093R6881J229135n87381q81597J113489k230649J748258m60259
20320e54001L50475J435874j243020M06309r17006L94416J79974P97258j39739
20311G10540q74917j17355k22359J763191k268653M28117r26699J414789J80107
20302H6761p54183Q70472L11169l20432L06300L36311j95327j246343j85090
20293g90362N85992Q712J061230p54771j426043J394206n25947K27240j589578
20284a809321Q20131J175953O39413K26861j122914L61717o6407K88722l87579
20275A26576L10789r67670L97474N25240m89504j296308J320612j159620O7185
20266a165226J049035j43384o52842n22921J646819m95238o35316L71484J120812
20257E73223j805378Q82359J488483l48732k53001o00891m5529O83963q3901m01374
20247H9222J494132j687183J89105L52123K63837j210327k65955J908955k387679
20238a253770K10277K160369j570970J276474K23761j596883K376154k550737
20230g25325k0559J538075j423220k6351K46028P9587R23041j665495J197180
20221A22961r73889L87133J151954p98049k22186j4978P05694m65720q6947O43826
20211D49799j113111J252589n02816J239433j077319j57894J075002n35804j12282
20202E17597j571129J45799R71246L20357p8552N81107k24130r822k14745r79742
20192e42014k60569Q65450N56736N95987k177677K95089K83337R29456j651614
20183a105819K318522q13546q87824O31872J86880j456160J088839K55056K67224
20174D85044O35395n70347j71453J04645q41509Q06546j489990J198325m63190
20165c06534n4962m03641Q00325j22353O1891r85956J025066M24774j34131p1279
20155B33200j23094o55980P83060R59214M09723j720887R37846j38425o1998K0173
20145F42832j24039O92213p21867r22986P01328J275126j855558R96174j13350
20136E69873p73762M3276n45696J701103m73171q77329o88322O97879J202271
20127H56122p45063K8862m56431L41043L34314K66543j220362M94722k32662
20118c32912N39042m5615M75946J69969j346373O81879q54529J056932K84205
20109F28544j423943l0399J623861j621243R75436j30755Q97344j584387J443006
20100G77464j653607J271381O99755o69735j056648J220101O19354j438006
20092b29941p2217J579259p98943N15551q63535j3922l37033j495903J752636
20083C5952j97948j156650J527134J059298p00176q21210P39306j082519J12020
20074d84793j05485K29691O15011N038n87837K44363R85940m29767j099709
20065f27548M56904p48303J126357L24029n44976J65152K74012j30004p81737
20056d86114R47965n9098J73147O08642k103845R23323l17895R08435p36647
20047a42087Q0834J99946l67258j53670N58371N97625q74884n70171J019576
20038C48282J138848k327567M76742Q54470q87259J629614j962249O28979O00171
20029E00031n6732j229559P86229k77261N88096j050135J031276N97390p22779
20020A66556J52130m58472m91322Q51187N93006m49311o63796J096403K22679
20011A019060p50557r684l27886Q69201p57619K87415j281619J039068r04995
20002h17616J52621J549912p26426m09841k9628Q95691k60976r49488J075274
19993D79523q65423N59556J58345k18100P73364j403303j076952J290549q352P10338
19983C99545n26685o6995p93486l05662J703574R19372j670753J066624o76554
19974D8980Q47545l99020n12700m2428q44000J116896Q43239j325695N17660
19965B50477l96365r9584r89574Q74264q70472J409134N39047j36963l9062j138924
19955e98022O10032J34823L71314L59959j008933R80003l04667j022826P86072
19946C07755P12573r85711n80210N19906m49795O3941j658372J201371R79292
19937A10750L07477m1028L90587p93541M71636o51735J534271j360951K08264
19928A75730r58713K337429j940562L64369J875090j954172o73338J439816
19920F65649N06275q7752o70876M31361p39908J91765n66327Q66470j372592
19911g75935R64695K05049j07279o1584l57033R76510o4430j658657J430820
19902E52156n35719k66221J034457j467109J504719j354593K89454J028774
19894G85918k30526P66286j224320m28551j0269o03110O06946P04985M00481
19885G67840P51310k154920J102328m74386N88525l40392m46207L66669k062010
19876a901243K314837p49117p81500J994502j107123m73773J061704J60912p31212
19867b12013Q59036N14940k034138M47699O50739j078469K39020Q99408P91878
19858A078100o43378J49154l47826q57282J950401j823017Q86267j740450R22767
19849d25264J254995j158283J19270O68201j27796N34417K76876j382810Q8269
19840a52125K63110m26807Q87529M38186q42533N00212j67753r38166Q72852
19831D34505m39215j227061P61204J557211o09123r97684k79250P67720P3616
19822D1923l65269J781604j930275l26799L31969P95007J70946Q32385j223766
19813A07725j49510J479101j764868k0498P25486j649485K105496O14951j362574
19804H5824P01045j073954M15363n94232n70694J110960K32226j507622Q69915
19795c31169J61559R3711j165073k4186N51791K79155J424973j221813L15055
19786H4003J82095J96967j384334J013659o85348k47299J327385l431j796705
19777a313008J071110l11367N47385j76033R23234j657212P64958l4101Q96718
19768G11684j030936J000792Q47499l59769j446200J070053l62408j320150
19760h89435M31453j57060J081556n71630N58294j021855K7882P87140J181178
19751A427523r81169m54887P13239r1919j268121N98529R59027m90188r92237
19742e80203J220853m83600j16695m02893L4858K83125j009528Q18603P97427
19733E61947n49129j93378p42785P88810p12235J268323M7751r2036J928364
19724B305632k076451L6515j868739K091123l51013j22991R14977j187826N0559
19715b08214J55067K034432k340272L64505j247334K474555j256147O00931M70938
19706A048461r54127K94829q86194l20896J256432r83430Q65358L78742n97520
19697A01655p74090N54075j5903Q12420k68649l50715N84413j286584J673501
19688A030123j269045J066763K24844j234565j624771K007877j67370M73094
19680E06950o6592j97001L75355p71957M14677j62123p28958m52969K016313
19671I33695j368171M99589o23399k35656R0174O99930q18810O32861L96098
19662B06311m54563K42414N9424P09056j641565P22728k83411N28964n01713
19653d12355J113817l55239p2740N88113j180577L46795J699223o04014k625260
19644a502237J744904L14120j441549J316762l85634M99329l921j038058J395127
19635H98843j143893J93771L86240o30974j349807K597811q98836j074418Q39251
19626a82012J143247j483881J238147M6087k88757n4765O99741o10738m48175
19617E8894n33307o24108M69329m84958J653265o19238R09948p40360j931637
19608a842172J003920J691545q30581N19009q49864Q8913m15024J04900J221588
19599F92234J77052j05152r17410Q72127j719554R47447J105310j860193K320685
19590A512546o91136j217505M66060N45824j81212J387957j645860O87219L94828
19581A258721j796004J124848N00856j901815Q28005Q4073J13297l51127k58407
19572c97553J221987L13809J18956j328896k51416P35035r12468R39941R0945
19563E30340j012314o7716N90426O68312r30025Q99426l13979N29079j114928
19554b21379M42760j481940J181355Q50034j48232o97909k084736L033856j250966
19545c77157J656180j849011j88775J732628j465559M5236n34230J162963j142570
19536i60295J314470m93816J029609o23495R03619j785791J689086j047236
19528B6151m47049J571586j743470P99170J7309o93290M14900J44111J32918
19519B22336L01303q10193j322193L297113m54421K41110m54170n6422j569819
19510f05356j23026O27077L07641l60351J341957q20330N71466j088675O36924
19501D87327k61156R5923p35993R4254R41015m24879o82542Q06212K036988
19492B357149k732352J156430m18835N56213l94397m27985N25834j736408J099269
19483a5082l45364J278687p69581o12787k51480J084268N82083Q03984j527090
19474B27638j37682N97236o77323j621271J895856O35054q71370j16669p8196
19465a46727L69378L50981m8978l25423m23987M78260q63823J148105j144704
19456f06918K03967K67509L67275J40797p71524J139291J94904n61834j127823
19447g54356J941093j394955m26533P23001l70003j609508K383317k50999O11357
19438H52414j177309n03376j098772K900696k02058P8123L54n91240p55069N44120
19428D7883m63588J305296j427695R00098J211785K28039k487896J105978L4110
19419D54010m74582O83567r23602o38553N96610j13219R66036l65245l67853
19410a82831J136381j322352J343082L98415j817507o25990J195614P09811j322126
19401d87503O89166J173807N11523Q94354J617311J372014L403890j894977
19393G279585l521708k967137J05333L7092P16166j656667j31920L85974L79006
19384F25724j398004J629329m323m78613J18886j409091J131356m59185K27835
19375a6086r1713Q32166K43563n27089j315962J827465r76468j10573O35319
19366E00622j55232M24220j197536N12942j192729K806425j544623K4338j385522
19357a207095m8897J414199r28568P20565J120735q99403m16867n69033P81158
19348c3206k14674l57412Q16551J11388j389175J903349j441992J03576K273567
19339A771972j716704o38065N39589k6166M32066l89951o57950K023445j706026
19330c67790Q42796o62882K64860n16108J483085n0275k43507j267079r57432
19321a474332K573528k068861P53600k76183p24405J696094p8242M88647m7469
19312H42377j713907J511522q76831K83875P36529m86236Q6753j79339k6997j334053
19302a156307J347371p13199P19957J08781N33241j137118j26874J767755j186505
19293A57102m41248r989L29377j103036K294096q42075p79490J369519j495271
19284e21015P87810l0649n7179j80508r4057M97319j67796l52337j73190J318602
19274A027000j782351J125237m8529q45802N07243J296741r11161j509963J190667
19265D9082R72559o0575q48615j394434Q93796L03170n47137J391914k986581
19256b226821J731171K21226l59779J205914l66905N08514j059404J103108
19248G57024p07583j263049J497482K73553j067001P8518p78392J282711L88758
19239D62021j418227J635608j73291p93099M4026R69829j769826J004534J20661
19230H2236L67708j782476P64774L87574J122917k00970j494138J633693p65298
19221A16020n30412n38248K177509j781934N21720Q21013Q48120j635715M18460
19212D16533j027687K063185j043398j244348J162242j398776L37459M90278
19204b44512n57495Q03142o58710R44668K14370q83063r16740J454257K45233
19195D01150J98410r42548J169741M64275m84670P1315j349241M24668l37571
19186c84471J525517n50046N27775j271723Q41795p8362p34149m58203j7956O15134
19176A5311k67818J577024l47809j885799J145759J31434r50067K87225O01670
19167C06930n32251J37534O14442p14942o34189Q96629J154202o55538j05069
19158D67748l61338m99052L98859R49060q73155l34254J007321j10953Q13868
19149A458104j732883J540789j127916m50674Q39792j062230K06247o02185R20895
19140a0061O495r6326k59249j203534J727017l98661P5058J61638Q0036r02465
19130h20052J241618m31540j670439J788858k40758J20422J065346k45326p43412
19121F4717k47193K35396K282752o91976j709954O72680q46475l93858m596q12710
19111a451217J075180M92853o61875O26788J54577r90919Q30390j093205K43729
19102g73699R95964l37386k27519P23216k27115l0108l41051N93824K21528r53663
19092c56009J780042j154306J04793j285189O21141j72782J548982q83663Q4516
19083B87525o76675P23402K73886j219070J058717l08845K40526k42196q21025
19074f83755M8727J326355j040900J488348j626425Q57010N03845o12889J14737
19065C75053q73487J08618O76088m26495L44486N43864l97780j49846j19887
19056H0614l98504j68915K41605L43868p39279K030995L14881j533036j255661
19047a083432K377892j755739Q47301P3710r54165O18129n73644P02896n64617
19038c11669k19169Q51203N51528K20419l33488p63588N09958o84643K61685
19029H2236p85147J003758q9525j29660j290490N93449o05967K08643J962885
19020I50182J010616r29947k110571P89707k79787l64631O07239q84821J725885
19011E13872j150018J372403j341798J046365m58030m63356J586565k653970
19003a547967J708902J74883j21166k19646l2183O88970j35951q58289J58887
18994a83560p05357q27554J676453m16528J062808M05526j518920J027558M15043
18985I35469l69392n47698l56743P07943L40309J46762j096336Q82007l45172
18976B97149n24682M80692M52841J066195j566922r07081Q39390q50223J522014
18967H09373J86988o60157n65449N16792k092554K663583k147835K082593p3514
18958G19820j388037P01310r43899K040058j612719M25858P58095J69510j849810
18949i79814J197675k21219R8573N19188N7430L54089J37314k504367J176069
18940a65062K23896p55579J608550j721248O39248O66020j44864n63517J209470
18931I96914p76281N91613o28519k43881O05109j28752l95711P62949m12037
18922C71404n28036k32699M23317Q2533J17813k68844n42969l16123J842812
18913I49208q52350j66937r8576M41523M31702j025275l9181K38323O34715n18791
18903e639n43754J337788l58752R6248K53081l95414L84344j604924R27493J51839
18893B42310p09656J75159J29980j85269o34563K72288N10292k26169l1410Q77060
18883D20022k282672J771042N52846o6672l75131J97470q58063J5790J135047
18874E09679j276894P86835O40494o06319q26808K16037J896477r73595q99432
18865e33526m54408P96705j31131M97575q36497j5856O56475J310413k329290
18856a039540J094738j382756L79164m23860J450426j014162R16605j218016
18848a237401M00272q1578J346969L94253j167580J18111J087464j428793K17158
18839c51125L92718L27994j81893n62362N9269j129270K313275j129879P26931
18830D65658m14234j54112l72364L19438J29011K43435k17444R08250M3427j180432
18820b29367J278636p14560j246439J858889j908027J759042p96216l1135o84000
18811g13177O94796j057817N43354P33757O93456p58836k4566K78028j386455
18802i97460J784716n31193r16223K502524k551675J212733n11151Q59688p32515
18793A19444K2157M51492k56894j428998N95873P14363o70389o9018J01675l24282
18783g44577M48530q4125K37119J478323o13522j181240m07538R03008R96677
18774A032655q66700k63491o6224p14822J426434m48382K00764l07957j03669
18765a11392K26816n34495P58940K56973r98495N89940o90196J270951j270072
18756e01030J494664j555783J491804m07830r34230Q77401J47230p47289P88169
18747F53106k35082j31980L1593K4445n77460J41932N1432l33020O13866o17571
18737c78739j82033K010038j633455O72185n58763p00963n45431J845458j012846
18728d84549L36902j76947N21881j809004K753251j110970K01459j967928K401708
18719F65803o21996o21448l86372R25428N4053r0658o3172l58997N61222L1077
18709I4940j166561K474252j663014o60260J680249j578410J124573j63935r19836
18700g78002k62675Q16185N61772L18056n94295p5772J67315N0471P60116n66456
18690C96715j46191O67673j278418L71797k73360K11807K28195j550952J47792
18681a224942K240007j724469Q26398j06440K19281j079118Q43984m43054N81588
18672A33235L06969r03703J088768p08078L76998o06059J098291n5045o90673
18663D0703j98099K16834k30678J703704j170003j691961R56918J431605j832654
18654g73631Q38508O41748j057685m65346Q56875k95475R11859j254358M45556
18645a51949P35064l91500L05205N97839j069624J28950n82203L03181m56353
18636e81390p12848J968968j446699Q96832M08669j108732J171345r89200J570894
18627A177839j107627l74904p34163K92334j072989K395196j234566J934208
18619A275328o29271k46120Q28035j300316l95386k8337M64811j004378O42427
18610c93207N31855J219999m78131r34516L31408m72483o84565k65695K371227
18601A225892p99235o05361J245274k472850P54808L48351r51796P81465P67460
18592B94008j126816J223466N0801P61812k078793j27007Q20276J058294O04349
18583A480390k025837M37437L61179o56809J313045m84470n88159J637930j863734
18574c89028J648389j218908J63026n3969n73559p2752M66087N96421m61640
18565A04067m70945J245734K6769r49038J011776p76840K45440p14273N33673
18556B56363k6371J46216P78417j027138j764512K795929Q961m61811j348472
18547f42418K242082r21395j025560K37006J15742K47462L46958k21126o01845
18538b23094J983862j999006O96859K40007Q7290k68383P57327k292956O94342
18529c23752M96586M3121O58148j159366l7783p72950R91453L43481Q30245q76683
18519A92500P35463m00268q16820N71479n61023M13523j768521P24818L45771
18510e63078J106573l10286p57350J176726m47768k43014K42529p23292M06926
18501a12034m00782j83411L85513m58655J26342J924612p08459M72447j541893
18492d96320o13018J329510k50834M90525J80049M42837j213787Q91249j266553
18483e06342J600092j659841J139887o88180p16978R15197p64251R69296J42003
18474D30883k70539o37599J533889j427781P20402k238419K507793j16839j797952
18465a296162P25071Q35945j883106J294688J795499j271568Q54597k147869
18457a092905J753202k56354j346388J217313j756473J981749m66306M02341
18449D36179k58289r21459J89017Q22099m30858Q90939q27211M63763j167921
18440h03741J580872o90214j35728m20245J242031r33766M21204K23963j769544
18431a285168J858842j069075m30636J126057k3685p02540O27901J91563j023007
18422g29748M73734J353508j283281P54620m88516j53563K22948L60135q59594
18413c49757n75K16255R61118j90856q86379J18602Q00776j096847N79548m06654
18403b54769j6178q764K57671L32662k447010K730267o62784P00462k19706m43316
18393c1465J56157P60595o92766j686291R17492P84412p68610L46395K66953
18384E2872J514671j272102M73310m44320p85768K12733m87335J380091j184484
18375e40332m01654K046213m85010q85299M8254R95777k26661q44383m00984
18366f94079P97583j125943J800125j302682M9617p21389J833670J85843M871j176053
18356c48437K08505j52701M88935Q64757J44963j070114M93103j317023n19775
18347a207787R79381P35882j657732J537601J98896O6077N63131r85255p05464
18338d75270m33791J77199L58520p57046O24628M54708M73740L42013j198921
18329d34220K8961j30776J893611j465593P2453L74329J33498o94725R18406
18320F95944n34684K62061J319824k550715J304920o67756n926q12305J764429
18311G75792n33675m6386k08632k92101j69920N03875Q57651j51980r42218J147784
18301I40190j249155P33865k71142L73314J326490m29516k923019J142210J200843
18292H44080j264333P48538m02674J5682l29676J486100j946928J313536N0434
18283E14759q49749k66101j01029O17082O96388P5204m55900M25980q49454P15160
18273E22340n57967L38229M44531m05217M133Q49689r00804j36785Q40330j666973
18263f68494J27294K45787J366657j83978k026729J589154j239580J50774N08193
18254a30922J831094j756539m90092L67806N32555l24878J54577m09712O63975
18245D37864K29483p98339o23358Q79050K62165J381100j575697L99105j980008
18236a388635J083369o61986J558633K70387j018799R77733j206621O59819l36734
18227f2834M9985m77168P86736N522N79083j231227j43488O69815m67649J2187
18217b79038M7652j16115K135843j339762r75459l42137J040030j92982q01432
18208h23400R90326l18346M61987q97048O7995L50247K38076R99399j537848
18199d68612O58052k57782M31205j133798R06103N73054o19831q61278J185233
18190D12346j2267j361466J538746r1253l02209O59834j59835j3798n40227M66980
18180E96851J33847j445012O64688j75160J949517j937462q25415J749360q91717
18171a80503l05373J230534j038694p26476N04379p06677Q75990l77359P51187
18162B7008n14836Q68138j012763J391863j414858J18515J197035j069270L48502
18153f0666N24363q09213k23004M84418J24593p5798P51923P59883j003407
18144D73092n30257N99711J3327R17646k071998n01735J515187q40322l22289
18135g47638J183177k91302M40293j50363j06660J2007K28716L4318r95577J974019
18125A580990k521759J004417J87224O84425l34283l12733J010509o83208j45683
18116D69899M20030n47376Q46283k166763O85306m92101N03774J30878J438557
18107A288487j104638j564454K804889j779046P92356o98079L42633N48344o72103
18098d1611J037010j730085Q51644k01975N11791n50470n48484J556853k268406
18089a383733J686620j017199J419563j103498j18702J91838r30135J487898
18081B32652m06695l64032J186816J3205j672790N34541l0917O40791p96286
18072f62715R19164J40149q08393K35294L11589N95912j701695J314266j75558
18063A68013J017979j497489m66920Q6624J216522Q79276j873971J619350j127865
18054B1519o00062J027545n58358m36883J034529o08400K39734r12959J219830
18045D26495m74506R87006k71608o87134m42840J266372o54233K53271j393843
18036i91020K071559k10147M2591o36067R32006j546220R69901r51972J109233
18027G89864r71534J302846r80067q83033N91101J644316j504434O16717n89252
18018A6524N44095m5122j47346L28641j74266n90396j53874j33741o26275O29624
18008c52136O44808m16996n74920M951L03281Q56441R8783j92091q83030L13045
17998a97864K68703l56527L16599P4475Q00457k158191J048628m39040l5355J144555
17988D66440R37827r15704K58850K79261k80351j010085M40961m91260P17524
17979D03463k74031J264081j541599j64103K78471N32248j71146k83960l40017
17970b96593N09760o53705J024739L83875r56090N22902n90375O97906o37152
17961E267O8635K11057j83549J69528l53137l12566N94368R3831l57685n24062
17951e88313P97956p78107J49460n54255J66031p05066J590231L17919j455021
17942a059165J29367J673876j162085J430603n68631o86064R84834q04656P4545
17933A2624Q55838j177808k93405k02007J284889r26067n9980l82098J087705
17924A99691R28515k480878K536008j639754n1344P78168l25794K49965J155379
17915A349956k276518J024067L53557j54116l53863q81791N65998K119388j000342
17906G46336n48007o27330R31870n25361M81523j160460j98236J026595J64284
17897B91214M65964o28443l12891M8068m90113J140780l35523P76120j944556
17888i89380J453491P6049l22428o94930J510529j435027o8963J206616K93259
17879A029216l93311p19580L85042k78735M31286Q28880k255531J103798J25762
17870B56827m10953m7635j97031Q71804n33469N05864l22445j217764J491760
17861C96958k21274J88285j092446J159538O80355m05960q10829k90517O4967
17852c30923O29419o04766J509045k082693L54581M24442j11466K87498K01563
17843B76700q24222k31310l76092J084808L86436L92486O26914j433437p23473
17834h21190J943714p05354J147264q41305j923360o6550J477072k74188m79084
17825e42981Q48935M04582L84580j797840M83805n45910N34675j58510J768380
17816A379716j556207l66432K80613Q42571m65367j28346j705868K739544j622465
17807f02241J5945P0756J412401r92289q3177J033118q88170J190557j602536
17798d45636r10688K833845j611475L1773n86941J490660m10994J68513l78829
17789A80228J17119n61465p74471O62562R79095q34817o13227N54231J314322
17780A023577j190862m18076Q44814N18635j647005P66960K10079p01860Q45805
17771B52067P67161o40574J5108n40527K32057j30018n43997L31962j105851
17762a362612l84119K230321j582717O41448o32385L90716N85483n37775Q94676
17753B43036q35050m43354m68880K388639r20931J317101j069350L69021p67214
17744a86982j4662Q53737j423911J52691N7366J222083q50460p69641J479216
17735E19437l85208l60833M77933j25087q28811k23809J315979j535483P92779
17726c53103q09649J139482R90918J065769j585530M6630M60177M10392R2224
17717A457310j921891R1297J018571o64945N02263j05563j86845N63128p0680
17708F82645p6713o84997J271554p98259m42643n84193j71123R81140p83193
17699f05782J634457j256840J184330j494036Q76281o7123m21683J72739P21109
17690G43452L8279j24867k27988J88940r63788P8249M37039q33032k26602J076644
17680A86326j204304l67315K015736k97617m02847o83394J408300J057523j580760
17671A31648q19608N84766M81897o6057N9020n57666J82549P96710r47785M81600
17661C27074Q03236j350227J38007K70282N82857j453235J302558j97314J375352
17652A798590k248134J093310L35456K0690j529593k51102J884511k137234
17644a033506M19517K225507l88086q25902n04137P48485q13511K54475P90084
17635H72926j041598P47368p16560J243983p55765L73328M8884L11549r82427
17626A01688j64145J03109N48489o75961P31442n58013K79437o68838k29234
17617e32026N35973j152416J092107Q12185l81758p16923J633137j156561j221518
17608a087800P51138J040116j735092J029467O2321M90890m93216o44886J237269
17599F50207n32327L73102j077324O61256J22426K54801O11794K29948r27390
17590C66493n54404l17049K37440j52495j3961K41442M10540J147523j173778
17581A91751K56773j93848J97466m245J03934K35377J70128O17218p72590j109285
17571c07321l5443K8102q58934O28141J058842p3676j132905R98484p39570p1497
17561e05777J005479o26383M94285r77504J574745j788888K45478L49875p00237
17552i28927J573281j714263M81395N11881o60774O03205m19816K41770J350247
17543A037999l98666l03733l85466q22263Q1841J592353q00547N00213m47399
17534E4332L7466o48908l29367P60387L60729J266485r85767J63858J71282j643964
17524g93467J917959l5674j836975J66786P64335j071128J088658K9566l43401
17515a13341L68269n47212p71500J873561p43742L68685j102443P7488K83707
17506c06528m05164N58333p1841O42691l79867n50941J474042j318563L12801
17497d5037J396242j990758K76229L32596m4053J230987j448524R89931q7931
17488F09682J57369r12453J02803o56585N86320l07124M83791O49906j140636
17479d26927J329241j601902J810573O81818k310858O49795q69078J127512
17471C90174j066294m60424J147458M70071P4676N91959j810600J227666K67713
17462H32399K25258o55418O04757m92525k25441Q91345j560095J127419M21677
17453A169376N92817j75847R41828J001465K072875l54486L73982j559332q17899
17444C244779l44859j392661j207446J263524k72366j227387Q52340r26145o36170
17435f46391J005509m03157n0472j57449Q08104J34249k83142q67641l56601
17426h16991P03335Q28983l53474n28346M060l42456J113387o90351J22005j12381
17416g2229j85883O94195j973191K457692n41341m87406L4764Q29286j043134
17407b87247P48006J28517n33549l74765N27365J50268m14586O97366m80892
17398A60483j70110o79861J740999j370856J464217j344959L42119j90996j028549
17389a077513R19263j4046r82300L31115J696871j452793Q96671q98322J976784
17380A395730j699287j122117P58688J540607r75170L97190r65803l62775J863351
17371H30414q64256L1918m58752Q79404L24726j190791J932332k879369J139353
17362b55021J171258j118210j58751Q45066l53004l17046J310464q98311l36663
17353a10218q48686J604389j391943N02925O6522P95506J221502k373531K89128
17344b44406P88820J45755n53735j026018O81205k17029L59651j116517K734535
17335A552261k010479J530704j672225N7759O00850l67447N16837l76754n46901
17326g15395N46507l66763Q48311P15608j428975P35569o13193M24613J02963
17317B49245j95125j196528J088431R70465N43635k239207K29569J483792j768246
17308h33969J130892K38148N79107p91462J44301j128076O2883J468815q14802
17299E5837R82372r92097j18635l56239J620332m89815r7827K98548Q70331j187232
17289E85575q39568j038211J997836n74239j51528K85490O69273r4047j618701
17280g78120J342397O63443o20576Q56147j204579q443J211777j841109r31468
17271a310531J967180r70299P71430j338984N44797J019509j025158K474994
17263B132938l043376K285037j145679n11674O18548L3612K12494K14126j331626
17254e35600L05476J070226J55483L74318o73710j096469J309330j161592r19350
17245a171888J480669k97011Q92930r1356j187067n38959J049065J19103N74561
17236H30047m61115p18217R02582J268894k700283j02992J831352l71189L18266
17227G97345K21302r20187J63469m91235J104071j23502o00146N36640J37235
17218H24992J210646j143113j24966r16358Q05253k700417K084390Q98984J58580
17209A097991q61326Q36102j127255n14919p333N46796k07N5423p03515p44091
17199a422334J93953L63888J515533J154207J71895j960755O7812P96095r79941
17190i9647J09375J51644n48980J62452j057558J519113J15262l35399L08863
17181C25125j662958R20250J252217M32999o08415o50298K87798j179628J846828
17172I63918k041924K203560n82292M46629J029198n032j972269J073730n86860
17163E28658j55509m49037r5634O05573o51164M08090j17741j400630K59732
17154a067662k43469K208944k99546j03804K50042J63881j765121R98999j381579
17145a239315J211949J227324j658333R63481j585787J206143L97113l09830
17137B12745p06759N63033O14769n350J745795j189850j691424J061277j17966
17128D86270n58231M75263r45330L90048k73745K68106O48531m89623Q27437
17119H28726j684225J295900N64701j238604j04408N60149J890571j391614
17111G21196J3807q33247R6490N75799n85240o50618J512186p92666K18330N44242
17101H20279j94643q88935l28206M09448J149406j496124J656752j084046n61860
17092e17929Q49411K26292l87870J131085Q624309M486673j0613758k575578
17084A222635l09454l95312q76598L8933J252938m73412l98326L03533R11565
17075A276502j319432K4420j72990j7917n04352J502752n99921j240487J65024
17066h86401J357938n2106r24668r44588L307749k188905Q56652r22141P80692
17057C84222L2007J026899j919705j448741K491799j561518J841880j580777
17049g33934l10124K645371r22468m28424L38431L73782o62141M10507N4353j673546
17039i08193M80350J6382L7128J139819k54987l50256L50074o46580o3352O11854
17029D12239m5878l94004M26260k06271J078797p11871k35734J53392J20710
17020E97640p98583J20692j05683J32520p32015K55359O59762j415905J674729
17011C88516j11869o14010j14215M27814k097P04969j2010j505486O46434j47555
17001c39509o53046O27726P4061J130072j576352J995092O37175j252134j374575
16992g31490P37710k84755L96265L74908p93502J80848p82897j707462J644906
16983i65469J62688j10303M82891N75637l56404k82677J046197O11564q94569
16974B69555N62413q58176q80268K327896j774551J85836J014906j899702P34755
16965c17336K50082K12613O6562P24825o50619M39401j902991j50037J791692
16956D64192j4898q29287l22208J123610k98435j224060J497335l27068K54384
16947C23565p93773J009846K21232k11538O29547M25777j040245k86068j232269
16938i53926p81944K734859j065005M09909l34754j404287J501704m393l80890
16929b78727M00035l30236P98928O59191p88304j209641P79218L76544j765375
16920a358367J452161q10102j19703J887440j719372K71115Q20838n46857L50750
16911B27903l56314m1357n95755J080101M47725o97657N81152j230083O33680
16902D9395Q6187q29993J618975j267706M35367n91669R60259M76762p87074
16893A50503n09128j821O49910P32508K79596p14374J27324p4874n22032o38072
16883e20460R09431K77997K16740K90212p18849O01733j454230P63783k44023
16874A22334j96629P39344p02477n11561P88113j01388l75872J563991M12874
16865A738729N31570l84137J96682J64186K531710J040282J140520k431264
16857D528278l20916j389221j158311k03595P72894k873003J447715j076493
16849b72652J286410k3750j564144J389497q57739P50786o85342P4562m09925
16840c12297P25378n87419L64559k0260J092890q42766J221726k238517Q01351
16831B04645k53693J071729j110069k95473k98229J397977j324648O27455P91155
16822H10849j05869p24390j02980J12730P29589Q9590N38712k438780K494088
16813A403539l12902m87508j491054J968265j16273p55506j60802j156754J384563
16804B75568q83387J121299J151691j104653k60703M61833j025702J097364
16796H33310j365871O22844J030485m58769q19298J214714k002129K287931
16788A343217r92396p61918J649293j803532J290105j914504Q60566P08995N8304
16779D38130M03831j342542J657290j436894Q08683k47689M49875j02355j198955
16770e70626O39760J94352L27269o89262J072780o16734r5747l10308R70941
16761I22425P09008j513020j85532k28393O47080K075966j088176k533790Q20715
16752c73717J182126N1959j69420J118134l68547n31396j194715J789861j112113
16743C92172K92918N64435J22931L80830K136782J2475049p886749p004696
16735A473672k046576J152745p88281J554877q52689R21952l49846N65125J156459
16726B787438O204160M752293j0088293k015289j176225J415047j181634K90429
16718I87926o61094J43897m39482O77594j60001r31841R82715l47694M12352
16709F64372n32518O98713K73583r32876P90393p50630J437916K116629N417682
16700I183264J51751n056643j794775j374065j196511L52546P589N98233m18848
16691D52541j12221P76027k489134J572097j51184p72390J40435K774J661961
16682A080906o19089K00836m64498k84938K099924J427989O000700J788769
16674A1230599n769474k813255j686382n63673n54011n07742R94441j491523
16666a161020K096770j960278P99965l55142J118199m2914q8156j091358J317771
16657F33837n28103j014202L9995J189178K34720p61344J82085K41957K79181
16648D97304N96988n62309r83911O11500j017439m55147J950525j147427L51386
16639a58530N81692r27274N32642l56526j21780M57450j52544M92742o61929
16630c14057q59849M32878P19247j469756M53706J840979n90001j013411N29466
16621b70798L05290O71650j156772N33280R80226m52983p30454M36068o64951
16612c49444J45471K50661K15748N11787j494103N24484j022931L62737K011838
16603A156248O1716j943415p09726J664423l93301n21379k53772M47173J003359
16594E11326o89117J73736j587389J164174J396813p61935k172857K160188
16586A94939k38869p00079P0653N5937K11322R82655j049905M18198J121488
16577A066339p39882N33777k89006j813446K407425j259997J666484j331618
16569B40076q88759P93930m41418O12398n92062q06601K200724l87496j387061
16560f56269K188236j32331k157473L0235o93934J579926R86715k333755R30791
16551b57859K669781k020662j91567J288856k167610J072046k54292M98419j88652
16542D48460j579819J558082j145989R91029R4646m09273o75410R00746n71408
16533c88936J50828r04642J085052n9074J059356j103560M70992p46784Q97407
16524D60639p08097N57831l76280m33629N06553j019078J212018k083171L139122
16515A255908r61128l95188l1273j476803J130398J498091k027977J419906
16507D11934P70035j935539O62836l56997P86620N63874j565262j33669J006803
16498B10635l81867J484680j795217J108213N75768o31803j462341J221565
16490C29633n44163J1798J745086q57426q49437K99735j334481J734539j143129
16481f07845K413265k515194Q49588P01334j273594l47708l24910J348377J15651
16472C58964j158337P22169K81740j578333J401805P29020j163252R49202M79375
16463A022353o37375P6025n59262R2930O2020P49348j17411J09036j45544j288614
16453f36494J110041j050320R34149j042651K64145K136415j920050N62349q78108
16444e20524K097900k563504L87749M32921J635166j676779J43522O04128j32737
16435D07842m29037m69068M55871L29475o6819j167833K143842k39508j925991
16426i61226J896509j061325Q3557l02474N67079l62249j316553K606778r24952
16417B25144j749168K123356j734800Q26598J563420l52312n65333m60481M35929
16408C12353j236787J498138m91228l96857k97437j92847l74698J863670J08284
16399G92591k43957K5784q49700j09477J327185L77914j440264L01328O48248
16390H29652k143617J384596L85415q81342J428578K60633j919191J307414
16382F52138J225363m80202K298531J324907L52550J81340q55797n79976j957468
16373B161386j015923J625593k210031j09368l30671O09851j2041k68521r91097
16364e40822J100528R31091q1258O49182j909493O35000j598257J062933m21915
16355a73011J336809j078788K54101P82303j511029k92840M61341P90168P93468
16346A362522j067740J962230j120120m03321q18603k48541K37962o2228J124915
16337I67076r47326n53399J160779p36853K84283O60802j52528j49645M49392
16328I82581l99763j246173P44138J03157q8854N20080o63408L12416J629160
16319A893334M01788k79685J102571O10943K288606k052645Q91958j691369
16311C165501j270978n01228K05672q64366M56876o36407N31537p60214j902082
16302a575689K039366K91943p0430m95022L0214m97873Q80913o21371J43119
16293A25170n22293M287j118850P92345J795524o80363J92913n53793K73910
16284C08850j090361J92761L15731P2390J080916j386522q1175R93668O23493
16275A029751J19359j294222J904029p99206o31746p82150m53077J133477j20900
16266A05315p14733L61519J228093j635349J188901j797721J704723m34929R95074
16257A000893j142741j289802O81340J074182K14283p7903j338708L01789K13483
16248c63184k71960P86643J74210Q51265k045724K059490k63521M833j374100
16239d42048J277979n98407l27771r4188j87575M64780k23866R01137j158383
16230c88342J267522j927358N73190m69989P14938K32778J773154k125130R63542
16221F14305q62578J26097l62040j094048J831990J76919L51815k47232l48447
16212A86781P03786j111736O52766n1762j7317L40136j37929r86194J582855
16203A161386l46007o34783J98347L20861o92583m15497N72698J96380l11714
16194D9088J035392j386184J268744j840890J127915o19731k2608N78077j154094
16185i64291R48320k23853L4902J211000q17837j027597L77950J162036n24040
16176A76590j47136J389811k375307J310111k17133l22926J248925j599364
16168e36429J309373o25263J03915J40044o8480l31840n06248M23442o81704
16159g73190J188555J220597j991098K88874r9531J67674J33642O13704q49081
16150i9854O23030j343922J180333o61103n35910K5225O00503Q33670j411773
16141g89801P37730r04032J056855O34821m1836j860632J400678o05606L09858
16132f1965m05767J088637j393153J469070j285810J71033M45559q71775k00843
16123a045014J026177J87062n47945J442748j363397K115998j786229m30700
16115d01300Q38522j318204J021008J055425j228368K79520k02653P7295O96565
16106H17810q34499J672826r42146L89074k261607K315642j592162P73241N41774
16097H79953O4195j282924m94797o13655J058450Q17959j54752N2519P20626
16088A047574n19868j746328R79856J84675j65666j25949J006569j103915Q09866
16079C66814J04398m97205Q26884J69056j002529O76394N0323n71859m55089
16070c32813K92556L05347l95897q29562K018236j176623J0757p90496L33732
16061e64763J364573o24493Q03146q54274o16286L97099J69336P35037k244419
16052a435044J765891j078310O87406O75806r92548Q77188j360420J026898
16044A66867q11577K004322n58704m56627m1243M89692j003075n6545J79897
16035h6993N68015j158754K00302N19209l72537N48509K26035m86629J95909
16026A53066P21119j518619m58934J74254Q38443o54353J072641q15027q95180
16017a382590L14561N23362O18525n46349J121830k233685J207054M02508l06654
16008b81438n62377J768728q37138J022711j461624J039347j968798J422763
16000A42174N02883j166184N42435O20423l54031j201525O528J129757m42915
15991b20455k24784P71522j490324N66563M5267L56463j26657L56434N54383
15982E88412K94652k96037P23208j89520j17128j707439L67564L79848m15267
15973c71707M73237p0208N26374O7779j169957J986K49025P87708m7829m56023
15963i615k15405N05892o63339l31480J299501o992j022939j386195J922838
15954I2266j21953L1242J53645R59906j473818J208168M27185p82667j196796
15945g02822J067671p97319k81680J169056j764277K145609j627236Q78244o37035
15936e49789n0179m8904O22079L42784k12769Q11456L14254o37499j059955
15927d68522J517946O20618j509162Q42795j709117N17852M77689j50011N6929
15918A97017J07430j624256J501243l30442R9688o74880K100086k68384n83731
15909E23771j97682j987631J480331J01061N47085m15989j57087R27178k19839
15900F01198j557625J09014J646301j068521K79397M47289M7028k26385J61102
15891D38798k98227m47989K526346l312165J470581q80665J375680j621661
15883g49302N25965r5857N04067M9081P64304j319188j51567Q65852n11121J090675
15873I72909o40028q89050O55230J47013r9744M11385m86458O27321j41198L09823
15863H67203M4191o42879n02548J03288K10795l23050J62178q51345R08914k24061
15853b47314j66359J207675p23460K35578O54923p72535o50695j64207n01494
15844a127888R24303K028742j065925j34541p3130j422353J419672l94183L24388
15835D79085p69362O02919j23034Q59062N96968j855729k9667j5733j140639
15826a396130J419173k20939J34263l48642L1531n34070J132589j079345k77051
15817a138621N88843J852866j786156M80361m14560P63530p60921J020703l82382
15808B23663N08193o60740O08937K21634K8579R34361q10234K200663k333894
15799I21162p03554J109016j0608k022221O88796k19709j48653R33923j01681
15790D46471o95085K56570j818666J563715o71224J023568J23673J247955q86779
15781E90198J7700j387238P58747l36282K94736J139617j292669l25447n27318
15772a067956L89924J643093j951355O81110M12267n52564J058435j441237
15764h28283m53486J319007r82173J082657r74270K728343k038673L28255k93854
15755a12477K144205l101765M34633R81860L82551m88383n21913m0353J553666
15746A232024j8422q0906j868993J018891j30097j52198o98236j021139L080037
15737A360961j597831n25688N29183Q53268j253573M88Q28077N86985q13619
15728c1749K18974p29714P50422k49005q4346j507792Q53553J683252q97824
15719E771R0247N20362q24540n74974K265594r81381l00978o27251N33936k22060
15709a15274k9665o28456J154689k16887m23441Q16605q19934R85742j158767
15700d35388l6234j26523J54701J359207j078858L90869p10330P63864n99290
15691c17982m9454O31321R60163o63595L26279j648415Q62838m79948P8488J181881
15681H81576n65501n79044O74618J33266m54436p33714J451711l14690M15839
15672I09625j880801N25473J066526j51578j841923J336153M71813o40261J69697
15663c5276M13441l17119j163700J242764m96989q60174J246817j50973Q07173
15654F85964r49442N55277j089821L00564O50574J29956N39963j747519J728629
15645H04145m95026K74224L88617q25730p82111R74821o9469j36238l1116L94625
15635D96742j77354r57963J126495q02334o16173Q00250J508520m23126R16444
15626A871501q23741p10732j078898J184086m68285Q2831j34549K80529p21373
15617e18631O48561k031846K433507m50721k13965j94986K09754O20826P30455
15608A232954j82331j054660J337598j786148Q84829m3980n15443P96273j183880
15599e14788o91052K208593j229797M513N89101L34281K66974m84523j0124R39241
15589A412419J50873O75048p26589J601319J309690K855318o43939k158093
15581D476046r3193k112614j098548m48390j11729k84497p40725J190451p4065
15572G02736o53756m29143J079921p23023j35223J096534r89501J079856j112770
15563h4369m5457M14908k10517P18406o52472j046957J163927n3643o00937J082727
15553F85616N23019j255089J319645j150110L56311p28748J809004j944192
15545c84544M11763k82818k94416J2445m94006J630462n75937O98904P6183n34087
15535B63949l04008l88197N21669k38189M26927p87821J367700o7886k87846
15526E06298m35978k82056R82122j799502N53806o86941J498343P3732o1148j565344
15516a216668Q31418M87521n68816R21776j79111K30898l60660o51383K99180
15507b05845o18418J197163p82037k90622O83035j4283P58429j309727k90539
15498h72844r0114J526981o7881n14915j11310P03347l52406j189524L09480
15489f59186P06774J219575j916437j59783J002758J94792j023913R44720K40356
15480E49656j032238j0960J170053k82749j82546M90922j072804m52945J466693
15471F43082j251557J597525o56877L12155r23685K26988r90451J712393j749641
15462a080068R96777J086047L5667j361065J45095J300321r60072M52567j69201
15453D46068o74488j54703P57853k62480M45066j42699l76585l84265N03232
15444A56999M92643j009539Q77699O36634k594457J887807l55713p10572L03047
15435c15452N4236N13574J33237k44286j014854J741106o64391Q8594J04142
15426C95906j275313J675057k71457j226158O26269O01509J94423n28832L61678
15417E53082Q09714j380199K20775r66405J161659q98406L18435Q16n48543J425813
15407F96741l64405n54701p50463O51611N84531k90036R12509j020272k14091
15398c48576O76131j021595k22957N80712N25100o28448J296796O6794m33153
15389D90804j346376J001097J422832j159077n61168N23441k4099j99820j059472
15380i11838N77336K02975j70399P53697K86418m35813p89572N89770J4476O26577
15370G43627j73179q04267j86162N11287J58747k41871r2759n34216O30749l5587
15360b3631P90261j129399O22417R04414k46466q57261N15601m07821J034585
15351A202700n41731P83223k423609J896681p17245j317378J447145q77490j20410
15342f68114O26741L96585j13938R56055m86944j440064M35057J41330k49293
15333d02585J317835j233276J025264j264762J680607j053130o20825J940381
15325A389509N632j759902M27905j29603M51140j586993N28747J856924j620011
15316d36652o0593K003460j899263J002546j526793J505479j663246J129790
15308E4728J272132q37459l67721K27895P83080o02550k96755O96626P4783j369843
15298c65084J320843j070396N55007j91148j466923P69422j417760K651508
15290G85469j631857L70702p14530J852250l42106k62725Q67578j326462J259015
15281H57334j780268L72417k97086P91999J79490j11664R2659l24887N0956L52835
15271A83785j36604K2416L3997J97360k10353M15570l76752j645317K339050
15262H23152j223219J196311n21421j077856J975628o17737o61463j294470
15254a401075P64364P42449r49448J023637k22498k02183j330172J155212K62577
15245a57137K56953m60553K062182k093760R80925r03325m22372J868737j481758
15236c50108j255601J898105J768070j649572N56981j117879K06516J000060
15228A056572o04970j93402j120692o93725J153068K5493P91456j444371J63071
15219h67500J957461n04900N35288l2087j98723n26449m35279K97834o54778
15210d29133M36817P51221r71132M20645Q56459j614324j19195K11796m02175
15201h59021J38993J039655o72849L43330L92326r40809P20245k52514M53160
15192C62516l2835r2323n82527K042341o14035p67954m17079J73510N43250j24322
15182D90542o0993J028219j098355k15322j376074M79934J796137n19498n309j391828
15172h72547M82546o28206J104077m02583j335971J028692o20710J015710k103076
15163b332068J561750Q43542r9748J026757j032017k37237P46176j907297K691500
15154A261358j371064R94366n81154O43178l29306r04100R5621N36383L19863
15145F65145j47380M35222k601141K108722j772152J566298n24780R54530q89141
15136b04677L08055m57056o27408O84666K32740J273470o77173O00441m93337
15127F39721K26169l19847o69700J76811N33229R1543n78433J80308J53365j285839
15117h52673O07969O58438O12464j160138n82401r6636O14511k93987r3713Q41910
15107B55744K05871j388008K036370j962542J418589J6620j677614J607550
15099E12580j829235P93229O11158q17405M52486P1753J461003k361001P24271
15090c81161J148153r68041m5514O45510O91111o30046L96827p69538Q3029k61513
15080i1183j56172O48527j787921M94654J678593M99472j255506M97465j631442
15071a103513J755722k7863k35661j23270l86174P75972n73822K88093o29815
15062b60331R21614J26535n38831o78690q23622K994869j939206R21659j731214
15053a007217N13997Q89346o82941O71519l14369J403866j682439O11944J69402
15044E73108m59785P35475q60203m05796L03182k90444m98850J517476n29618
15035H4545o46352J901683k014404P93174O76181j015007L06968J22779R35850
15026A145417j456376K04857j42472k725Q82501j125538N01744r30348M81356
15017d41584J93391P19486j02065k82523o04132J025166n7571M23521r06445
15008c2756l42944r32720R42141N91923P8939j67867p16112r23973K536700
14999A033331o31711q95045N97227m01022Q80662l05499J15866K99239L79771
14990A072819J20431j297859l81712K097696j613242j060943J504967p20835
14982b78678n46884J073935n46180J221611n14366l36651j31876J359054r84886
14973C15079j227008P31549L2787N63116o31108n13978k3058j739R15021l54150
14963a93489J221543j08888j474348m31864J243998M95978m18646o42359Q5242
14954b22833O31291M59319k088464K062509k161256K29878K162704j251100
14946a77952j54165k02565K99700K57078J028302j89421k397470J894153q52795
14937d95135K24917P82436j458728J144209k89635N10525o58278J003482n54202
14928B09591j267535J357681M25590n30608m48495J62127o882J172251Q30390
14919A904110k077283j54620J070126l57535p12248O10005R27257j755915L92259
14910a53844J176430q07152k35910k47184J239732r64922J038304j524077J069207
14901E90584n28105J036601j237166k34301J286523R1787o645R85054Q73337
14892B857669J095806K084712J072348j028212q18619j865573j390943j436894
14884E70294P53230j117933q9143j214058J810953O4951K3499l32443J99388
14875F68738j157670J388777m02018l19467K85951j309019R47050L69708J061226
14866A533276k67128j468708P00248o21732O25148P27160j100065K81427j334498
14857i24872J980099j451864K86897J088155j60289p72436M58314r94831J731991
14848A241164q94090n42552K95530O00759q71074P94559l04126j331619J473936
14839D62487N1048o21503q59463M81780J458411r81466J29122N38133k17881
14830D40668n42605m20059J462635o33445O59561J033643j679658N47485j222385
14821c54160m00711K5477R68590r17721o58203J882415n14222P19058j148428
14812c97905O44839p87194J184510o66219n00578L38348o05739J087103r0109
14803B07056j154498K228016j193362r137J468273j353770l00783P15357m35972
14794A71180p77922J026555r21987L53704o56790q12985J889017k65859R56686
14785I61599M06220j947292J052867N61954q13431o6513J85522m3056J62942
14776D60812r13638N56184J317232k520062J122972j94705j752427K033988
14768A10356J91484l99750o36841P88643r14807K331710o65851l3068l62502
14759D09374O34354j011476J265715j424591J146211p98322K4916k26793K11288
14750B30676j52650l5862m16626j050888O42550J128639j533497J36168P36042
14741c15448L99204K64826P28152p49204k78605n06956N38044M73081j206699
14732f53605l47859P52129k79810J060919r1913l44882l23214n70696Q35785
14723C6854n60811M77375k51463J621455j873164J096244j8161o09769l39319
14714d20759L14582M06539j185990J051634o95319J661324j55729j436872K96131
14705a64459p14406m53138J688482m80789J35280l11109P57532j210193J916404
14696A163604k37037j238862J334220p6361o59944r78035N60967P05372j34856
14687D39068m53360r87297J122433J09314o34905J47995O742J512650j365974
14678a03334P66624p09033J320669j235071m49815N20961j023946M20111J257294
14669G64460r51933o8788K67865k77458n59209J91850L00167Q74193j19212j93834
14659B28101M44302j032734l79209J327314J095965k705843N92493J052856
14651F23245n64095l4417l33588M34859K41660M62817j135346J073277M44064
14642A212476j112753J14823j58241O35081p84073j59520m94504J233440q54718
14633c67989P18195o39479O02888j439639P78760O3483j91457J86652N02397
14624B13811Q09283o79074o58557k29255J45527J081086l75575o67092J215765
14615H55919k67278o03027M20000r08749O48290p16664J197096r52656q30751
14606a157820R40308j17078O38729o03853O66322j216863R98730j72369O22141
14597E98247m39740j26046q31846J801328j736014J378093k185094J510305
14589c0767r92952J012808j32414J050385J2962m16296j506650P53805K70424
14580B1305k85320Q24275r22955P10807J701682j686401K46983J24973j309032
14571e73683N32224l61711J109587p50956m14729n81404J536353Q77328j767353
14562c94344L06689M21391q0539L21749M60145j913234J312378J101593p47913
14553G87915k9885j392408J100315J17388o49802O71684L47994o2736o35555
14544B54910j17643O64649k81956J49986l0605j46945l16788k37642K18675L56749
14534E13390M4682p74584J646141j341762n01360P4168K001393m80698k77349
14525I04021j512992M8440J720322q72256O5026p35861N5145Q07230j39815M951
14515C44211M25908r56436J346273r30758L33509j560775O97570N29307J01932
14506C30741L75516l24514n08537j61656k99708O69810K00338q25211M62984
14497h0237M10972j371614J901918l00216j113703J503961Q54290j381048l45363
14488G8960J06828j109852J439825m3672j9958j481603J908246k80035n62833
14479C5906o93318J245923j189574J137658R73917j326036L50020J15051N06783
14470A156330m16484M45333K48620J649858l08981K705105J839797J595245
14462H914823K227884q63250j644071l653328r58232o22738l57495j614938
14454A428655N76352j430372N41889m3425q54991J57405q85018J247029j427643
14445f90119M88774o617J30909j91923M6091r78084J661245j12534J10501o86563
14435b28320J18575J598604j892724J681568j114980O72933j205238P47941M28500
14426H06859P17631j953910L32473j24493J95001k84404M53919m10931M53816
14417A85961R07263j552206L55862l08192k26049J341458L06137m96630j074849
14408e61245R93381j211011J247682k84806q13323J542662j367176L48786J130848
14399A025798j133270j218879J037857R66936P8067j68915M73804n42475Q03176
14390A322099k237919J091978l57156P63027j12295j048904O21690O17571n10715
14381A49376J96266j557769N55482P90389j13438N35003l82495j5793l43657
14372a86636L81680q05706J084568l41092q69849K132077j792252j135781N45859
14363i87132N80737R83376o17423K97593l95318k58420R20375q67447o12013
14354i55672J197001Q0863j43981M30365L02055q1426n30237R99840j373514
14345g4706k10265Q30466q91161J633657j159282j417445N19430J461467k73433
14336D18728o26954L21849M38334K52942r09304N84605o18984J78064L6554J9463
14326I5297q32465J720414j612058J28039P82939r40334J732023q02071L17329
14317E89113j162757K15375Q77638L20871m59377k78931j161280K71705N51419
14308b36224j76559J162576j078735L41729q41139J466935l90022K79767J0550
14299E38878P77358l00493r52049N392M4235O80247j17364k54125k80010r08238
14289g66169J098175j260604J917716q11119J782889k257587L38182J089745
14281A131228j950634O36804p84265P48022J809116j728554J118638p66553P19160
14272I32962p90257M58289o44228m59739k9991K31825K33038p72609K9770n61604
14262a372544J314243j174652O73873K355135j880525r27449J693173j815476
14254a134222P46571k16230J691315j036829m83727L58256o25874M48931O886J318058
14244A073135j270909N86298J214391m77842J80594r75754P34554j544716J058062
14235E77813j85620j146326l90305L71881p81679J142130j349360N88989J097901
14226g4576K49284k85654K15144m12772Q25811p47403M52080J9997N60555r35362
14216a32896m7556j35283P90927m05956l70831r94009J635370o95385m23705
14207g79324J387172o96909l42391M84666M91695J311351k144130K48235Q60873
14198H21238n46475Q03977o80577j652959J890885j015115j077892J751745
14190B94827J2038l67725J15574l03877l8832k37880O86652j227656L93066L29986
14180c43827P80921M98570k60108n08347Q14998j742853L98421q15788J355423
14171A77410m38531K92934J32695l17001q51927L07181R45912l3940M09535m40262
14161A84006N5804J744804q33651k540797J999315k3033P4950l34122n723N9205
14151C80758K09774j392074J508426P77268o97605K07165j560176L68898K754R19984
14141G25172j534813O59052n72917O48191M89558J76380q92481J88803J32645
14132A9590J10887N17080j033083M51807n86545N84439j596326K209779K52677
14123I30305j349016j84345L67495M14558l68664L84720j459786J121362O37954
14114D94583l47676l93003M92488K7789L98529m81550p5541N41045j674162
14105a017498J260891M80531O09656j901570n04797J078351p87565L00102j045997
14096a527896K082090o30441o12117k41247K150229j285662r40694J128014
14088A22276N89282L45477j474297k82j65042m72008J644039l69905k64238O73495
14078F28797k003259K676622k063487M43526M19175k79329k99763N84424L10646
14069D17352r08882J860135j145739m32404j089704N39351J138584n65909J329731
14060A142515j223679Q56899K3934k3724o51777N02635j712732O75659N13740
14051A03470m99271R02310M82845j213829m2281J064520R9282j653833J512765
14042G55978o38748p0214J579046j619008j599145J157326n71212L80818N37414
14033h7745o1941P01263j612902J805803o70577r5144q11624J230041o1706k90231
14023D5237l68745k41405M21822P23632j381835J721453M006n06268m08875j28835
14013a19813J803033j649288J02967j94847K52241L18800m52634L22463M82679
14004H65601j109225R43892n83772R92303j601416M13372J26366p10183J122485
13995D59423M04732k4119o03359n64419k67915O06604N59692m18905n18859O34321
13985B67196M02329j085085l11351P36168p0588m22630n55264j33175J557185
13976C84785L01131j159666J45652J01993n439J682369j304045j69257J02155
13967G9678j880285J759360K06149M64330j671707J697421k092929J489689
13959E1706o830J182606j761478J023299o80488k68496J225116L6996k01236
13950F01195j219123N39898r85973L77718N27512N58203l13353J66667P35876
13941I88620k5460O5625r70018M2831J121688k95198j126874M50688O39515j900911
13931a009494J500511l93783n46408J22058L88903o13254R96685n90712O0528
13922h4966o5767j09939p06781J821981n08995j188096J119882k9215L98946
13913F47050o45368m51691J0298J497105N7738j600848L12174m32323L95380
13904b10485N05267k43378k58261M5326M54175r80980j43683J015413r7795p32380
13894f46781J040840K98898R16587j304220O54256m60440q46446P65752J53036
13885E71482n2654q58179p71515Q17573q7173M17464k52218N10562j65251K81720
13875D11811j378782J189506p56494Q08266k0158J385138j801626O03158k17137
13866B23682r87185P29557N58563o95734J198810j858291j59800N49431O61317
13857B20350m34902J294647k9509j539938N56032P43649o30483o11516P5906k17700
13847e73464J273484j562447J185690m20192L36466m02468r9309Q20588o35979
13838g7631M07981q78388J52805O69915p03350O7375j168702K512042m69060
13829E12987o43483m69715m81877J085641k89409j76584M6278j07491O10425
13820H6772k42021L34989n38751L2486J509599j490569P71937q61204J026971
13811F30209m82295O88456J9242j34736q49814j70571q18496M99319M34195N01211
13801C16720j073968J832516k27832m84078o73785q1993J151427P61593p14075
13792H06525j78442k20625j777434J935156k57756k39260m16638Q84610j383987
13783h47851R76751Q17916j628591K043710p74660r32516l08709R24982k51805
13774A9227K63789n55415k15656K78584K13995N17307m02183O34878j115023
13765c60497N25479m07033M84039n82833O0118K33560k18832k39313j15246R46341
13755C25783M19746j513506J74231j60848J24923J552476o59809n91715R04408
13746E75689j392736K34240J064503j323436r91367J457966M846K61184L3615
13737g5496K67360q31546P79028n32646j70774K178647j06361j619343l99377
13728e10508J260946k068503Q53295L97188J99660k01966q63999Q48634O2844
13719b2409N63963j183956N45038J840232k286090K32813J513994q70348p71678
13710d38441P82478Q95576o89379p61296J235696n78473r58209J15543k1269j85049
13700f02823Q89991J79308j84154O7619N78463p82471M548m67703j23466J627558
13690A186870p52864k37834j63436k81308O56476M32048m55570M87101k57311
13681F14172N1997q35582l34643M99040p53567Q98718n49508P50756J37358j422586
13671i43845L07829J198537q15525o61337l14682J118438j57407K78105N84531
13662E94644J57574j225374o3808O75446O1183j106257K230879j917375O81836
13653H8748J27774N51608j268921R14639m02906m53047R87214m42295j565927
13644a463113J702479K98264q25958M14998K89271J79596q49564N41736p77114
13635d89405M66678n82211P66772o91644j80271p0917J423144j314810j23065
13626g95729M06605P85057j400663J280955L25167r54777L89779P59773j011897
13617b15730l56597k63329M64668J057289j504987J867899o08511j159943J554071
13608H34830m48894J078798j573766J368179j444121L00964l58258j77582J174686
13599G54836k69796p86573J023684k63368n71061J321765k22905l16731N19909
13590A189760k103664J798497k065252O57165J998N77925o39140J667847k183184
13581a098048L8964N98098Q15047O5186K13426j20600m27499N99036l42786l34244
13571F580N40093J09282p71352L25832n59646k27215l20316Q02650l03549J604077
13561A206436p33536k2993J93688j954980J646683j286958J576364J35024m53720
13552C06008Q10101m39225r87065N8040j81884J652589r59287r31547O50179
13543b2091L78821n28525M87497R90692j617408K154227j781573m52380O7074
13534c23666j78538J025160k21361j99533J7885L25805j002440R73446m32326
13525a5568P97624k044835K096002p39873m76708R99061l41207p83193J351765
13516H43068j284159m96484J323318j000336j1353K19569R32958m65562m63634
13507d02615M93220p06302j94755J44604k44184J201358m45276J133376j640423
13498f60997j28901j11489j13787J681739K71253j021940j173451J723682j078335
13489f12226J055185p12755l17586k09554K8546p1318k94872R13657N01416L24515
13479F05008l55779J338806q24452r39003o67799l93339J312760N66299o15943
13470B6558L32249p26147k8495Q12941j88972l99391J746406j710454J026402
13461H91097k285722M19074M55888O16338q24277R22548j215872J330451O81905
13452I91430r30123K56204p32092L02545o98602J777425J24810Q0073j703946
13443e32276K24856K3794P28563j323272N27799k605L17751k57852q07066j6603
13433a116911J44834m1378J884822k13475j761565k4127J222099K60155m01602
13424d7148K53445L27127L83545J07056m89266p40529J178611j770374K90692
13415e06841J779099j960951J66875J658704j060345p93337J206410M23634n31006
13406C82242P24899o88519j368396J48916J103315j457425J901400p78425j089754
13397a121747J761879j528857J621243n02846m99596K97335J06193L18123N68115
13388A019842j056331q22204L61171O30482o92138J37193L93249J37503J54766
13379B63533q62898L22523P59405j88551o03415P00145l20438J399515j502512
13370c2693Q21685N97765o81124q22208l58645n46310K839323k813440J445865
13361D50218j123688j76323J922529p75887k75652n2545N97176n20670o50514
13352f05356N43145J03497m78505J97055J269719k121995J457389q68936K00090
13343c03897J606767j346113P95189n93520J56443M82119k88857l20344k3161
13334A64626j011892J224015p33568q02188J025694J171251j593741J061195
13326E05392j352568M97707O23556l24025J50997K56903r95630K596190k342164
13317c83642K081722n52882k17204j415764O31920k42065P14332j283422j79952
13308h46957R52888m77512R74100j328278J327420P97935j590927k07776P6351
13299c22756j56891j25120l16543J557223M61760j136168M64430M42791j550688
13290f81962Q60657l84024n3575j44488j013732J063262q84868K595172q63886
13281D92556K78166k6225q45333q92232J757957j234288J2468n410J076886
13272F14545n38366k45582J115794r76641K1778l33688Q24309q80309M30661
13263C2501r86171M43951O27288n13785R36308j025402L16189l03389N98270
13254A25760r93336K130978j11703k301156Q25633J200102j390385J119790
13246F05683j59429j548249K556654k9583j768180M05006P0997k63524K40375
13237A09750r11593K329716j298307N35886r70965N58909j57236n10066M089n96682
13227i06499Q35793j052906K785641j308696o94432J147170j012971J75970J724204
13218A693274j579674r64879K264724n92469j239065m09448P69342L41142P49225
13209A032172l27098k02631n8465j290457J385454j261336J02657j6291J121717
13200D85722q2271j501737J03820R00560n95759J221159o8968j23400o37621
13191b98495m86946M26433L3819j003960J366207N63459j130226N09399Q56572
13182H36262n95880l59676N467M55475M86677p90953Q64848R3668p32199j121240
13172h57551J336912m56797R63548p09295k9662r65206j33386J189788l83635
13163d5284L39690o46059J222176j912687J286592M03042q62801m46818K67892
13154c94257L23856r51813J114945o60552P83925J9105m37827J401808j612108
13145d12918l6573O64686j092965J467711q28456l8522J060620j085434K07611
13136i4240q43699K95207J808965p39333j694350M1736L33022J231316q31372
13127d92748P18751l64391K67580j33683P33208q62814N76607q54598L5113L87751
13117A0776P51850m62916q47347R5624P57972R11277k461477K454010j220187
13108a0418M57542N83287L43136k25972j258249r5432J157394j87160L89747
13099A153875j993471J185479L55230m34775j712345J298594m62711J082561
13091D72437m77917j66709P70907k100004R30300Q62464j424468J18144J405891
13082C91045K77663k435686J745160p56196J616004j146542N68955j072760
13074h12357O24717L97195K48069j639452J569221o94888p00195P52181k43448
13065d98957J1253J53556j06718o62398K107205o20527m80314j779477K094444
13056B18067m29111r89167N18338N01402J030659m12066m05867p35145K32792
13047d70098K57437N30039R16171j527934L08965k01207j095951J095562k21947
13038d08963P35798k96962L0399K94756r06651M36522O76333n08954j18260N86477
13028E20495l78577N75207l39591k25763r43523J069246k3506M2916l11869J618925
13018A603960j594706J55874Q5851j114446L01554R54010j129179P355J366126
13009F36399k133885K524255r15466k559440J839877J470077p70758L8984n23854
13000c93811J50085j028700J695151k34284Q59427Q110j734878M40810J44648
12991i3442R95142k41614p26405J253K01612N3389j200456J941020q37866o58610
12981e65977J20444K83900l32074P43401l78206k16008L71115K88290n46929
12972b32044K252270j840434n44900N75784K23755j51006j57256p93767R23153
12963B55555k29651k78010J14335K65037J009407o75194j049496J892000p29142
12954E74841L4267n81006K35419m58267j296440J59662R62104k06322J293001
12945G17259p90045m05281J5367J176585j278784J190355j191793O37847n52670
12936d81160J67334q13721K017758k587662K600666j233025M43083J102432
12928A215705o30954p34790J336935j72506j151958O29586n75580N1492P73257
12919G41187p01692p29015k10902K93275K37198J004800J046812k696388K89928
12910g24797N12049J019372K7272M6967q44699L62725r48649K222988j355286
12901C17942P12399k0236n76849N05991l09589L18515j421279q83560L02547
12892a054119R07788O75725p05956R74183m06134m53832j6798J5889O90686P6043
12882G03475L91637o05953J67130j572727m36105J046496O94253o15518p41740
12873i69052N69185m04075J486463K70935n31011K87068K01493j389408P4467
12864d03935K40866n00700R79012n61224J71564K7567K81838q4913M08562N88865
12854A147502n17811j606592O88490L11875m02925J89797o53263J496610p73014
12845a19331j114101K406242l78663q14541O09132L75571j066014J658948j866817
12836c09574P89446j033803K31195J211560p41918K16663j03999q56910J140582
12827E43242Q31949j363233M16242M20272j157786J048070o35002p91013P06420
12818A9161m26230K70042j94841r30803O64142M78907J419252j185603j522842
12809a408815J745533L26501j781550J433200M80102j444995L131537k332401
12801A49112k200785J470067J291778J3608m91334m37581j79303q2243P38857
12792B72176M86463m28378l25101k9783p65550J071949K00709n40283O6459P13714
12782G22375r3707j351245O93038O81826l02021j342135J81590N10401j83863
12773d83741O72342L02946j242570R02652r8614J120563j244306n07679M03279
12764a75128j074438J478773k98714J050591k312010J968845r63489K68847O12914
12755E56191r1063J74262j658211J008199J28439k45430k93074J298983j753143
12746h74847J59813J077094j266314R20655p79317m72220J518631m83738M87397
12737B87154q43098N51033Q10756j178191R75931l92342N51279k69492J7179m22696
12727H7513j39038R547j141758J374043o09364o48347R28064n11074J105948
12718D55534o50500Q68336j008668j59169m94758k95741J160747q42673M61866
12709e05026J320962j536104J51640m07019J096660L22503j209370J176577
12701D10823j810115J185237o15302L226K04495J782321j473849J127884l73826
12692D40894q16390M77031Q82497j191316J007605m95059p44136O48022N10405
12683G19553p35145K04843J44233K86004j833541J415634j7091r24008N25845
12674b13673N81923j190834P26461J230733k824636K013694j090507K46204Q01487
12665B80852k01613J149428k316957J373770j852344K442777j857949N88525
12657c93511J261112m29607r20351J580869k47037k554509J710869J101243
12649A109078j011343l29866J622641r24275m83718n62961j07938o4747K668324
12640A915195k111206L56102N17345O2230j040994o71539P87545n65819J019869
12631B68728K20501J090238j668764J619229p68745j064774M41815Q44814n49107
12622D33935j592036M72854M38631j240012P97202J454925K318j060059N24767
12613B32525p35135P83907n60270K40292J068560p12600p16068k8127m55236
12604h82152k61530J177438M1641J88024j066466J71386j21000J106038k28500
12595A24879j123679J679410j159500O2000J399545j687566L74608J341837
12587A011534j030463l1365m69396J522486n67935K37265j267899P09836j796386
12578a682323L459826j647652j174905J491488j624778J565869k53563p34750
12570f00788O64095K14456L71140k45548o47339Q22873N53258m63324L25134
12561I93957r47863N99491q84716J462026j417042p98363r2111O36582M10742
12552c7297j942229K452180j064771j190757L086163j959245L19058P65410j91383
12543B37129p00035P24438n76663O27993o91208j414421K513728q38863p40432
12534h58334J882100r98683M01757p73617Q04588p46481o29311J595808j168112
12525d90285M735R1620l64391K604203l24749j760909m47100O02963j10354k04590
12515c98857p76333J465049K84289m42386m00826j293795J630048m39642P06757
12506C34304M53640j108629N3246J45288m39950R26213n03571J201290k045564
12497i83733Q68028J144981p71426j659033O42485j62372R36478O28012p53479
12488a10059l73642K83330o41047N09966J82469J360062j673820R6062L86214
12479A9535O24053r60944l69880J196488l96521o98094J084773p7761K38626
12470F60275j196892L30982O27898l24569m31709Q57042j095406k17776O7761
12461g22394J074020Q29319p28194N51909O85032q38494k04681j438151J053835
12452B62201n81103J553199r45039n48595p77415J548249j0203K56012m01362
12443C55944R35847j905827K81267J21881n99586J509346j552225N23646q31492
12434a161199N20283O48156n5533J310803m85717p58687k56144M74155Q74795
12425A110912j678848R90165r93614J384438n41299o2185j115023o3209J601972
12416F33309J6413k447058K580403j210741Q71112R60625r15015L94137j266475
12407c83290P71461L50414r06081J21489J81730M63176m36647n4950O05614l76981
12397C35935Q07273J13370j531340j42208m64167J439068L25329j360891N58832
12388H1201n60912J97106M06913j085303J247567k29969o16194L23344O48972
12379D12725K20082q55624j200950J145710M67960K78139q97539Q65825j041392
12370f05064L18244M12971p71789J817380j466052j46129j60668N24768o69779
12361g46118J293346j677903J006270k16043Q99060o69980m65366p10366J484176
12352A97076R64212q95877P74332l00819J22995j053245q66567K382003p64276
12343E59834q10968p69447J520910j115860K34602P08038j68315j461256J012091
12334b90371q86827J701732j421686J43119J82670J383928n96409P83100r15005
12325H4251n7173N39447M72301j60049j095917J502321q68732o16017j427950
12316a627518J537989r07407J474676p12001L64695j331537M26898J009989
12308B35784o00051L32825m35067R88676J77799n91134M92483q54949P90892
12299E37258l81191M15209l67429N89608j205828J186349j892495J829488n51102
12290A59867J28275j79349j564389K273952k321235J717777k33561N15237q32961
12281c36387Q19280j031426m35454O5819J046308m40411l6734p62152J568763
12272D57606j07070M25998p52382n3567O60566n937p01423o70306N58299j546298
12262a734514K356230k05139Q48380k344645R11114P96048k95572j157293L46042
12253d79349J460825m42918l11636p08791K88922O6340r5192J097877n59393
12244C16685K24215m47360J41026P70295m29348j052669O44392l6827j218305
12235a087896J211609j789940K164536m89490j622884R49066j57199J951617
12227A129419m46809j229881j63381P09989l47187N85255J024519j846149O96375
12218A12150J459489q19872O7345j200206k00943J440398j010027l37301M16100
12209g2867o2489k05389N43848p31725J362087n28492j439918J125542J888962
12200A879559j896528J097797r20196L33548o06970j99928J028513j179727
12192d63932j201854J479408j737066L687210j552578J23590q18484m65628P16080
12183b33254N12031q18820L93381l89739J967256n10502n83603j99639P24908
12174H62019j071209N63276M7080j241672Q98699O07334J0461r8542J59425j208485
12164d71614R92276l84535N91563j275866J422911j534662J296088Q971j68448
12155D76684R94134k060978N85578J15738o91938j66332J211462p96542l6636
12146c68830L88495J294026j286021q1465R411M77004j053689M30832N14981
12137C24744j0832j126370J938991j183695J680737j977095J043771j5643j299700
12128f25092K042972j227469k80272r27788Q92646J65536l41643j57418j608132
12119b066660K292967r46053P36438Q56118k61243J25996j883545m45368J043363
12110e47987j17985J615797q51868J047283r67875j04397M28836j867573M01932
12101i63837J134346O42171q37132l37434l5742O94295j61556K62480j254281
12092h56690J596225o21023L26401k73359l03811L6208o47884O25125j337299
12083a456107J243721o61663J311447p23718k02535M61845n5032J436323j537478
12074a83197K65318o30693l26849P92735N59806j284883J528405l32933K01043
12065E88752J87519j188077J102727r38624l63685L20490r65653N16248J833081
12056A092778p71477j067965K426624k114681P5744Q81695m46781K48873j237187
12047i12377L16238k31785J233898k42612r43375R35880r55284K373406j401083
12038A72906L63296o1307o33092m99837k04262K092718j024992k5442q22553
12029f42565J345323o6253j87643j815620L18820J663780j33952N11253r97831
12020d688P03948n78319j45228R13692j274220M40271j0660R41639j436858
12011d50423l14412N94274L4842L59245n05678J48738q14463P32552J561285
12002A345960o52861k85958j256175N36946J298925j98137l77799j008710o49842
11993a247651J563210o0692o05127k33668J249340l42914j06417M66428q34594
11984a52085j71223k18714J717913k33305j429744k73524O40882j139042K424172
11975A165330j231817R27517j257559o69814J531951k30190p14503Q92737p64762
11966c51110r3599M50679M63975l02584l38510j036385J357870K20649l64213
11957F772J31442K41229m74377J91055m13056P46718J030982k534808K46360
11948h27683J614997K94165j481081N15739k76859m95619l73144R89392L64687
11939C24594O02433r64060m28667J074565J052757j123845Q7570j033545J125955
11930G17757j094027J080581L54002p00237p51046L60729P12421j507064q8305
11921i15189J968187j841919J2316N62764L85058n74318L56612r2841j69956
11912c09286K29046J491448j560934j18182j28837J043552q74928J179696j688160
11903g36585N13908K01050L14964j8841K90279o46900N51595j85330m50928J029984
11893H63196n5860r26378m62171J406647o62560K81804l11059j01647j16421
11884h4449L49332q9241n96569M7231N99699q76209K14521J88898O27396m30319
11874d9710j02072J83343p83073J913289r30161l85053K70878J50180j008844
11865g41223P62983Q69189j008485j07990n56153J191176j158333J354045M61892
11856A067101p85873K74565j681206J218054o49601q27088O37812K56348J053548
11847E63660p38572P77220m72051J462781j334376L71664o93359j98457Q86855
11838F25365n77073K73278k57164k72477j43085M35230L68971L63965j629207
11829h12197J708527j267619O78886k12565J81750o87768J61170L93119N29448
11820F72751p49592l74427N81785K80773k64962p79616N09114J562297k003951
11811e65828n02972J180706o3281O30285l03189o1284k100868K420775p46809
11802a12465r12527J207861k228184J395988P1116m26872o1785R70082l88972
11793d85758K85619k92962m06841J778646j354071R85698N62043j305786q8425
11784c21837K43554n42771n53808J28460O37611J23633P04495M50177M39140
11775A308654j384476M04380L25658p03482J9810K62898l24559O76779m02691
11766A82971p91993J65886k14508L5045J22960r84998k1428K217576q20390j19626
11756b28505k66961L19195L21677k11189M34351k60428M90973j447960P4863J59158
11746f14826L45040K10204n82463J077787m21879J981569j648199K84562m13473
11737B18322N61602p40353J84503L56152k61504n07559K87185J337487k112494
11728f76659l30081M94607J272088k160321J547174q61345O38295R76668j030435
11719a30009j22640J488709j046381q06700Q01800o49630r41747K502285r30204
11710A65483L14269m06381r05823N02463J237606r91909K17226N38832j125936
11701d54170L22592j66473M62555p50109O35799j303243J562720J06690m45121
11692b8760j788269J353804J030020j116320P22999r69487N62992J86474N75527
11683E28980k49858J71494M661j246482o61796K437608j626145M2458J57754
11674d41326K74316p00499K97837j1441l75118J320408L14551l77811L19851
11665F20768K15291j470846J1716N27239p97894J33697J584448q97850o58557
11656g31988J997818j976866k57834J135927L79818m79485J584049j053772
11648E97667j381507O41506M96480r09315q89667P8161N90896K78396J586852
11639A089469m16273j80248N21795p30300k58291o04193j663Q3300L30826k34525
11629d00103m23163J624383J38880j082437j58610J29386L94133O68832p70497
11620A20804J80384r2029L2239j555286Q82203m83262O52360J537126j970035
11611f95496n854L41823k83484J719140p28055n1415n99853R57673l72954j32060
11601A49465j427683J111852J229742m90584j24614J64264m93055j138840p57786
11592a777239m1945K254441o86183J483544j448700n30490O67950k63056J330946
11583I89268j709226R39501q83487Q06944J58470N26163p72721K65132j145151
11574h25107J931668j020423m48285R01694o89765L11711Q95527p28013p15815
11565c86808k24088M50505O43653l48979k38228n99770P94882K00203k88774
11556B596P07661j121882O0167J214658j593483Q00428l21313o77460P56024
11547a72604J170746k322167J943183q0242p59903R11738l29058m78154L07240
11538A90779r59072Q81080n600j800336K532878j160306M11516L6992l63055
11529b35124m96489L84627M44865o05891m26249N15585J660893j366876J771927
11520A647268j544659J334903j727273L39833Q00562l50587j027161N70827J72639
11511B16352K59231L92472L58947j719670j27464J61393j46870J060855m04316
11502E0930q89101L03048J028116j127575J906m31866L75878J444090J58977
11493I14403r78324N87752l47418r17065M53571j80542j122522K027513K63390
11484G00758r61911P04273j486724R42869q6927j87883L02436q1781K32137O45439
11474G22686o82300J36787L15538p35532K06384k47216M10122J46897M095N3901
11464C31362n33532m73045J791348k434636J145278Q14673j391454N3384M4121
11455f52501Q5761j44604N7463J664690j169692N43228o91422j6547L20507L99822
11445C96705P10708j152687r89243k32202J619003m61528K143271j468770p22172
11436a56915j94109Q41492l71695j061290J424936O97959j070383m88396J094851
11427G16450p18653N36003q2134j068576R74530N59506L57991n08959q79733
11418a13575N8693l00572m40213J234080n79430J665929p86208j911134O99175
11409d73255L26681j257616J040603J863980k052167J135262l35858k43398R93736
11400I97968j216715l9561k75221j71132n3735J055238m38210M77201J04084
11391D39917j96j67816M73363j593190R37053N61737K90564j159097M72707n95542
11381c40500n15157N84597N35833k41146o4060j71498P19361N19420o75099l86176
11371c4425j363486J312714n98017L02095o98215J279426j103196j08132Q47928
11362a63308l92957o9450P913N3990J658908q22826j231827P18941L44899R51412
11352A055695j892291j86944J321781q81598J065331j904150R06191M97345N31096
11343E12456n59539j93318O62483j242633N34884O0479O76949n48193L84598
11334B88166J089504j236670J83297j376852J997796p16176J416509k033948
11326c88374M27129o02959O13327R73754j892769J034610J519644q66865j481586
11317f64089J413669N05492p97260K65994k63880M67165m88556J745605r97774
11308A186366n36169P61192j44386j171023J10717j200161J533693O67970R4936
11299A303135j05928o78957P28520n1567j68041j031578J191251p00626m11426
11290G4783P67322j509705K097707R73230r09096k40212O18700J04984q97938
11281A079775J253318l47261O90446q93271J961702J187117M27628R62402J083434
11272G405290J572413L298386M465024N986711J5247613L2948499R0698670
11265A61622606J98766690L3831222j68157414j24750317n1856320j9488193
11259B9968274j0845134o016459j535000l253405j039030n55293k222653m04375
11251D096925M81976p74062j408193R04903M62917j254456p18918L76697q47181
11242A320608J109594R26793K345479L404109L704664j697793k714259m085649
11234D313546j297677k79517m02542j054763J348868j46747R88350Q29038n40817
11225C757739k65239J361830J230540J272674N39893J936743L700599N057930
11217A8592709J0931908J8128172N0283378J50221153J84027934r8447376
11211C33737878j75235229q8995164l3307400j4337459o813105k675765k104700
11204A0269056l425159o96472k36282m85319o22215r28676j485781J469720
11196C858872j143293l80635O70381L15317q73892K31161j78520q03585R43185
11187B638991q2308p00871L3357k09170R8350R31328m65954L83668j639707
11178I87684K640907o32413J148609o64012J180295J032390M77477M66366J748963
11169H386266J399478L771717K548112P401015J4278669K9289270Q2424518
11162A49499045J92631439O2436474j62021542j35312596n6538709k0353434
11156C0340677j1793946m614907n044904j174658j245644j128814j970652R40275
11148D307427j293218l4044n23837j497355N27662L41455l36820L92047M48381
11139B331698l39849l85860k37009J94662q50008O51493q41210K82706k18751
11130E87872L19231J074734K4766k672838J869168j458827L04625M64594J46628
11121F59953N48878j712461K000322p51211m67670J32937J96490K40706k63189
11112E84755o07191j98607L24207P41087j00358m16106P65055m52935o20958
11103A8949P37331L97398n54861l19834K03654o0762n61405K30306K295O45630
11093G38701j040679L61831J825011j820077K17259l58345L19999N95189l42403
11084D96486J16128l34954K54356n49101L38857K44364q77746p477J451546
11075A132459k54118k35723m2470q04257J538981j528437K164832k043216N63587
11066D91638k097701J652216L06193q31953J815051j301634N02060l62102M52833
11057F26601o10908Q10763J08949J50314p28176J53981j34334N94985J202610
11048B174785k051015j240090L73386L045618j726218j165360Q81442n1215o34712
11039c93379l67759N9579J46975R45947p3370n7676p34405M99265O62531p03975
11029a6267P01165j015919k80110N55812K1447j124994J044912j135018Q44625
11020d04347R82566j162004R60862N27418p5026r94309L47595k07366P7236L74393
11010D27018J188095R19k21700m19745l28339j181501K325905j203120o37881
11001e0349P76194p05505J865763j831960J28780J128742o96839k48188n50178
10992a83540J797001j327513J47404p81984K85754Q45230L84609j110070j000503
10983i43612P99533K39635l32275K38606J304733k214042O49503J004671j293435
10974e46683P12310k89018o29880J199242l94946l34803J167672K79223j527830
10965c64713P46842l02486j611601J210512Q21628r6771m0831k1196j104299
10956g62915J634126p18923J97544m83271n19434Q37305P2524N10010j094496
10947c27530Q06281J11359J8890j001612P10459L6924O55249l067701L188991
10938A131310m23958k127129K901987r03547K61582j046368O76015q42340K90795
10929h1653j24214N67469N61687p11415p71483m78365R31843O96686O9007o21386
10919C8176q55073J485947j629332J374839p80258n77444K299929m50171q49887
10910E6726J336056j465404K77118J39802n1276j108303J072773M11988j124577
10901d55097P7604k21590K79640O58527q52084Q11554P26224j110506Q10463
10892G24735L24376r26356k64361O60480o91074J90192K0883o17100M60955k01912
10882c19182M85810J55216j02793p2508R4658m89886J029019m64691n64045J164997
10872I16595j102880k28342J56542r27789J780884N54292L61163k288916M25992
10863c52459o36483J000603j029693J421667m2059Q19963j079842q42109J061853
10854C21441M60469j187046N19318q4739m44625P22111R9929K75851j09223p68115
10844a94629p05169J148711j169740J407367k00420L24499p05030J51188m38017
10835c81240o48489m6952K50958J761226k77069q69622J023982l94630Q29638
10826A247802j284262l13321J539285r41413N80567o42384P98676R6354m57413
10817F23891k74447l45824N94803J081795k183357Q37637m622j123587J818703
10808A024992r29727K56295j217786N99030K20793o93615R3249J209832m77269
10799H5794M36458J01624q82154k75825K23346J63230N1409R65366q51668J125103
10789A142683r71316l86983L37836J275292L6601k017002J529796j721355J569791
10780G95343o62368J372p50358P70533j03334L43054n8014J32973r06893k45185
10770f82877J618902r85326Q97835N9920r77238K58983j087523K063210l93247
10761G72639K27191M6634k049867J191646O11702J2680j161283O61233M72810
10752G85385q96350j177968J494073L33659j099718J270346k72066Q823l8091
10743D08093m51462J564340k171361M74960O52290l24395q57434K77614K94677
10734a32678r33692J362859o99071K521787m3630l054323K100471q04499j262079
10725i44855L58677M09093J563285j809469m2321K51846R36697J5342j232343
10716d94048J424410n19481K52247r80495J72167P71020j092900m50160P64358
10707a52882o01937M07998j63430J127876p7815q54525q3093R87867k12654J63946
10697E41351M12279j017862L30707l25042Q78789M43010j847088N88691q10435
10688h05600L157918k720903p1921R9097M47440N34431M18746p12764r97703
10679f51259J299253n81256n64924J077918O2740o32264K68379q14356k32471
10670g68240J525181j330446K53147Q46334j038675O13095Q61102O61606n69656
10661A053448j658556J742843j066654O63891m11339o61552P49077R59545j188793
10652A81910J240958k656562R85876j04505q45534K431713j191675k2006N07637
10643E27812n42063n34329r3097J196855k206573K227406n35079p01099Q84628
10634B24461L22335p48019J079341p66567J711165k137417R61768j39464p69927
10625b62324l16428K84546n77433Q80621J376295j928118J102094r73681J060330
10616F45902j377949J267783o87776K62842p27060J113953j093872J874626
10608A278449k888078K633337l93514J27226j286671P61362P84436q25106L57423
10599E48864q97323N74814M22785j381925Q00592N66766j014194N08432j07570
10590B1241M00787l76215R79445r22597P78887l39802J791997k188422q07743
10581f62422n10490K009572j347046p78037J161775k55149l1471R26167j107758
10572e94859P4328J647058j386547O28519k9896J531773j698613L38764m02693
10563A07834j24666q47453L65871K366685j964012P66896R5628j74121j128548
10554e35886l06527M91850j064253P11878P47864n63521k11705N22985o14334
10545h21649M24148q45322J650891j440469J410583l16921L75550q33308M84827
10536H8330Q87743m39774l59400p55122J087816k96468j231619J056087k11347
10527a73754l74673L06139R85555Q03524q20945J096801j046567j611757J75099
10518f60578J385861r72678J781772k51077k026198k04783Q49511J152661j126453
10509g1962P58283j492696j60988J503308p71909Q33661r24529N16499M05610
10500E95277j244116l76663J437329m46446M00309m05124J863626l60967j334017
10491A29208l30917m63697p47498J070988J204086m87244n25015N08436k48335
10482A10012Q52049j477386J089092o90829J299882o67003m03676o80992K76701
10473b92150j239461K498159j045660K98969l31573m71084O66290p36865J534020
10464H80645n75289n88461o20956J863308q16634N84064j767348J595180j552210
10455i97701Q33325L51470n40350R20840o90599N18026p90218N62503R3704L37055
10445E98055J83630M0439J21461m22510n87206J35658J46824K60789l41655j48009
10435a2524J109053q90715J40315J075640j328637j58221J043769p44697k54667
10426b0684Q48680p32579M7543o7798l03946P3669M31837p1279l85804R3919r4611
10415a81053j064333J012641M71286M66534j278508P72308M38204q71294J09655
10406a24560R4045N27346n11856L87932K68081q18176L32747l77097J342062
10397A120524k320718J243562J65423o86677J097496j378579O35826K37325M5594
10388A59776m39498J105050j650273K20545M65720o7051R58967k458169J875368
10379A70435l04157o45986J991912J1508o19613q97676M14034k39185K87861
10370A69133j059080J71484J28757J757791j706381J574870j453547L40615K90885
10361B14527J08796R56860j738654N49807m00451M57619n96623M14675L61978
10352C28534k89132l033O3380L74400m33172k64060N95113j323285O95887K76912
10342B1544j50144R8924K38227m50691J42315k85886M42592k91268L51679j132917
10332a015625Q52279l92293J570434j199694j43523P59914K28962j154891J9093
10323d75344J211650p37677M11107J43491j146711Q25115p55260o31802P10602
10314d44829N23930K55312k85240P212N37282r5639r08697N55414R28747P1908
10304A145400n73627L80070k214421J189389j76923l32363J328991J91541j28308
10295H09749P38141q55868j037900k07489k67979N515O57927J701925k497758
10286i53737O05987P80031l9700j305409J377007p38016Q55076j114426O60327
10277A27140P63977j02164n48876j048388J92690K098069o04613p89396o43287
10268e54848N20530j74062o13396J047674j353153K773253n05307m00812K837q21045
10258g8329O76285j43342P63858k058872P63804j152674J444302k52965l82154
10249d20087J538551j479919J07686J15528R00697J72889l64775J69559j081973
10240c41844J51805L340N14455N60397j801276O53674J078021j701109J483821
10231F01284J20331j681573L13481J771555j837139l43283J825620k30034n42031
10222a789Q50526j382100L72555J029844L25173j923287L7278O26174J360620
10213A294994j272604n7539N22306k65455n73132j52318J110383j124809m01962
10204i20136R54645L16379k011243P13418J671779j070987L24969K6301J088222
10195A093347m60767n7266q23721K85644p14119L07668J466002j012641M04566
10186D88713n32580O2444q06087J819438l56485j464703J113722r5476K01407
10177D30393n29114L21847J16844J54311j304886J56114N07523j75769J112045
10168G89308j33265j986533K223903j194052M27957L59739j690930J421759
10160B17886L58117L653o61988J80044o24340Q56964j870012K442761j093805
10151a90720m23157R14057P6633j52370K87167K01843n66666P1480L61298j52882
10141D26683j507399J327617J066941j544372P77047P23517k178657J27593K22118
10132e58912L02149M03785M78694j926878j20131J310030j4819L47913K81112
10123E02943L10038R4009k875572J719465n17287J92765J188581k10993m98717
10114i4768M62497j214816P54939k50106J317673k59490m16197J257310j178453
10105C78589l46622K21984J012920k29520j252398Q41511k02782q8434L8046m77243
10095a03949K78678J548111k318594l20990m79717J374033p36313k15582J96789
10086g77534O83260p72888Q77079L05641n0484K06949o35745q8456K61366q83625
10076h74437l37761N73606K06481j54823K001889r88447p11442m17516J425074
10067G22624n69937K64759j82742r91813k01161M09979r75714K006553r81351
10058d98803K46843N75798k10720P74570j083756O5915o13110J68907J077616
10049E03260m05815o01971O90927j05004N91225r62512J829644k066345J426313
10040H99722l11185M16628K54022j321904J32818m58871J615218j741822R63866
10031D48492m59905N48875l56112j85287J070355J77570j830690J132287J257525
10022A803110j309311n09162q49385J106757K19912j67743J028579j730697
10014d07940L13327l87747L93556k57355j4184J942113j396017P42848p38121
10005A90480j3016r609n4120L76875L6304j871932J690777j504119J070408
9996h7952j09860j6741o19246J627155k06796k75025Q08082j141425R93462r17113
9986E4541N2883R08186j233340k21980j116286K147152r91941j222588K014630
9977C91257R11766j176624m74732k0920K91092l8630L52436O91821J13210p11052
9967C29624Q25807j106079j524889K474941K30732k11570j476163O41027N6274
9958B39704o4819j145204J469579O7861j544376J031326J434966n33952o56546
9949B98539m21126o81879q0400M35353L61782l30029P05074j61537N4549l27622
9939a47296M6003o0078N71703j558860O14080j412543L222472K32521j162854
9930C45148o7327O09343m65647M17279k91062k9904j90639L7442o49701K51765
9920c3303j32887k23924K178724j919461r09318k43825O6813J60679K036164
9911I79662j157416J347856j074722j600891K033193n14445N12300m03265M12704
9902E34976j185058J021049p14259p1165J540929o01176k026275J448027R92484
9893I39532J35498J30309j776214N90310J413825l11241j772671N79657P20071
9884F49076q93986J70720L72651q4493q54956O52469o43095O0144P60198Q50337
9874A039065q23557K42855k55372L18195k58344j157714R84832N67523p50001
9865i2518P16130q50355J319443k206430J833362l58895K38704r64896P68303
9856D02848l34723P17854l65501l9074p98476K029571k161288M94712M20994
9847C66917l79534n44450k9412P80334q57835J107814r8769Q58194q50356o45936
9837b93033O86800j044481J973105j767681O96165q35529J796422j374804J10735
9828e2301K4789j81151N03131N10947o0974j077015J210835l63149j344755
9819h29643J801038j054293j08024o11963J781598p89675n24612J163245k005937
9810a178266P00883J571899k847050J696382J501095k041113M83272R2544j49303
9801a69657k210K047901j629777j059152L76466j25523J11234J021585m97632
9792G3235m63617R54608j201336N89470l13816J079507r36569L42263M05908
9783E29653J02528J30354L81152j536114K56916K35679p64104J971117j297220
9774I961o33180L28681k01036P97333j292368J246932M804L60107n3761j203932
9764f36459N92734M39633P24329p07351m63617j97132N03621j111422R7564J975506
9754A217406m94266m57189M14567Q4173r31518J34590N89834O3755N02072l4591
9744A088833j283722L20198K62483n52457O50624N94254j230501P49406j097982
9735d98864M04969k5023P31951k54260j63313l04618J312894j395078o5871J143117
9725H85904m55273j80607L5263Q98532o83217l41703M29415J031447r65334q87299
9715b32872J53741N23884j402486M86026o3389K02096R14663r69640k4130J065049
9705F52942p01936m98828n32504J285521K11105l14011q24246J441530q82827
9696a63254m8678l09481O24783j80008O47746q84521J158171j168735J070169
9687G46192p36569K76752k04230l1766l36738M36928L97159r42883J78530K01395
9677a5230j003928J679575J036581k644529K254106k399930Q29780j45537o70940
9668a080052R15524J485912p41797p34860K86154L35718j267890J125120n40932
9659b17103J640009j780176l23329o4644N02855Q14486o41246r42266J79183
9650h32231J043154l76040J618545j879972J959327k072030m19938J255412
9642B96227Q54709j130651o54990O49154m74677o19591K34717N85414Q89538
9633F29850j136082j14769J59106J492368n57988j536453M30897R85283j41055
9624B11157m50456P11930K00048P83163j973089J107331j22783j6967j66735
9615B83599j299631P35106P17130j06519j92632M53905k364441J977927N53114
9606G57558q94723m538J74019O43369k93609j748718J893486j121411J747696
9597A153129j893975Q06822r93604O75704o51814L15985Q5508n93024P22802
9588c72467k11508R07393k37692l78164K86175N91136p95000N66722J65423j653397
9578a131379J099577L07428n69027K03980N43468r82614l92939R73339Q42722
9569H94555J7079m79942J13188N22275p19387q25597R46680j358441O24295l61148
9559f26443Q95744q21317o48617J703587n56291P1860l98020Q25585j16165q62547
9549e32624l25079J351190Q73649j208430q15702R02395Q4363K09530J127660
9540A666952j537515n2703n81710L24860j28872J021927j206559J300068l69710
9531D36738M57278j664944J306960j877946J439838M70585k48366k91853J080956
9522A109246p00811p67216k57338J349608j220401J38699R79878p11801p68203
9513h48339N69204J944272j272173p77865K0171j059468J810308j55207J08762
9504C39665l86949m1891M67037L03159j54696r99487L77080l89210L39905R47546
9494H02159k026588J344412N66432j496036L58104q39791L86520K88403L9209
9485e77176m89370K718033j526215M18922M33027j496386L87586j1680j7920R17324
9475G56145j8688m98871r94987M00423Q08321j15023J73277J56064o96029l8976
9465f8344J036966o24478n33502P02744o97307J005759l37785l29980k49848
9456i5775N12763P70282j328779k90885J049829J655981l296807P62157L95609
9447A34375l0556L33267j951351J800236j039807p70910l6339J336385m63060
9438f87760L83162M19083K97849q0107q92199K205698k139372N78281j098131
9429a013496Q08194j56085M8311J9078O00303p23171K40631n0900R59436j823587
9419a091286J983464j352455j59764L68362R4838o08470J063973k324379L666681
9410A640964j107204j768470J662562K22033j600995R85072n33834P10184l72333
9401a62021P84615m68875Q84443j4354q33386N73548j246469Q86756K57017J083901
9391A745175j849429J87348L15708j045485L34398l79380K053133j707154J486376
9382A140690m27421j227204J930315r91761n76584o27982J359506m2861L44130
9373H80828j777381O29880J442289p29202j788783O72398J686004n89620N45672
9364I72085r40997L33422N16282M36718j573146R63420n74957n2487m24306j48410
9354d92376M51038J44174r04220M38583K22030J007146p49154J49453q06378
9345e39704K10481J15007k19311L20927J091347j265867k6761M2703R53650p65049
9335h2577R34379j835216M08020Q88965l67496O6507O48653n40468k15585L69513
9325B74695k90946M93136K54032q88572M69345Q54479j880352M83862N79944
9316C49623m31309R29936l34938o45173J249972j202217P8863k08189Q01211
9307E87779L14707k323239K274885K7503J00025o03195k9233O70994p27888K89371
9297E81709r11095N36934q8379M70064q53316O68192n52425J84685m01942P85150
9287D19577p83067Q26614q28224k921p57874n75207K432922M92484j402539
9278a78235L50201k77117J129348r88970P16191j012192P30973p48380M49932
9269A71751k64264J6834m18222O29085n43683M76823j292535L67583J445064
9260E88436J37070m26024m96173O6249J66737j83102J203660j326350m05043
9251f74540J060089n31710k02440J169123L43654m58953p13560n30212J270380
9242G31831n93805j07735J168205j483327o8246Q30511k275071J421080J538955
9233A162398j053325k64799q1122p65655L93628J339893o99173L77041j79662
9224B29224L60449j139786j23494O61540n96107r5784q09643J077749k48029
9215f83881N77030J116393j223578J03285M33295J64554k02159l69407N00123
9206D15655o57717l59594R27226j883291L40444K0235P41851J604589j655983
9197e06585K42555j89415P77737k84698J499960j307516p94271J252808j704787
9188a014212J323235l5881p26968m72672J26619Q18628k02484K22781m60206
9179d21160P05318n56522Q83411j060641O86830J90266l79568l33787o85210
9170i71063N52352j98856R23963J16864P6404M25114j09358j779335J221829
9161B57914N47423j132202O77011l89875n71568M67214J537153j026631m8975
9152C17464n22922R49404j374362K74763J33761J94324O99204l58690L23912
9143F36858L13232q94987j20955l95178O19696n25201K18592m40709j4139N98373
9133d418P71091j659397J359542m47553M04619m30292j569421R49676J547351
9124I21198j918232J014767O85141j474325J433154j180586K0590N11687k92531
9115b79137K24148j035245o90223J122079N21722r9950N78933R009k77862M30800
9105E04274k04297k02652k43111P59030J30591m28078q06989p7516J060105
9096D91357N59615n36579n86510O79221m81340j293637J753460J533690l261441
9087a142164J725384o26153k51886K404902k609563K49483R98890j093680N51753
9078B06966J77357J389503k069590P43076o56527J98989j40545R66076J77455
9069I92760o64054l61872k5027N52438k711769K456684j96180l02487l284M46451
9059A83660m1392Q25386m65776o42452n73923J86108K410590j357083j09434
9050D15684j34184j006501J065883r91563J087600r35397J199250p47942p10499
9041g57669P97655j475450J953388j229162l55782J183689J84773n62923P12802
9032D51321q43729J70593j8691J505640j392070j16690J045297j267787O0951
9023d05165m07789J596741j790583J243809r38836O63934k47107j275516J461332
9014i9180p70059J799636j099570J452450j834420J97188l81392P71664m2582
9005f265j898831J437021O52092k48761k09467J022521M63599j995711J65685
8996f18117J316821j058292M28358j085906J922163o64104j29897n4894O73839
8987G29971N09382j526851l36257J322024j415280Q10757M03300q68219N95691
8978B24518M26193r8133J041745k069742K648956j817899J09585k214738J077765
8969f71750Q67201l27250O90481m00701R67622k592169J100841M43046O7517M51863
8959E96701J3554l10144Q7582J11550o6643L3082l46300K6350j321577J253791
8949G7946j372430J785528q62783J295888p92959L25728o87547K254577k493446
8940d69498N94792n28999M56066Q6567n34588k76321P60590l74008L74120p60909
8930f72188R5217j97095j20095J036891j2212l39312j25298P52290k6324M16167
8920H08041o80064j162708J284567l69481J247639j31018o81589J789570k107884
8911b927q3457j381270Q02051R21459J117024j108734k50400q08969R37772j74220
8901c1671q05568J462273o38056j039612J787262q30284k66558k70295J315289
8892F82780m09363q9547J411663l388651J396804l10445R45107o87070L33200
8883a15522M66228o70474n15858M31694N38956m48963O31092q05964o01286J626104
8873E36007K37374j58674j242336O17371p18645j26499J183252j98749l04541
8864a75440Q06402j259684O84930J35656R04041q7188j86973l63232O10172k543449
8854a474765J655127m70975n62255J191589m78748l7109O3227N23005j330039
8845i20943J857478O67797j610319N41701j745793P38728L67583k34186K67250
8836g0704N23112J563j348269J58663R76926k79744L96971J39337j20864N41065
8826I18056J65310j111712J99195N55599j451018m41031Q2171R89160p69626
8817h63896M89720r9731J191536j351106J00634O55407l57465Q8935L26692m80436
8807b99710M12322q02039N63226L05351l27924Q4319N87253j158510O48129K92221
8797C04638n5038k60124J023089p15608J750521l051658Q38346j142611K016550
8788G08105j737750M33355P06553K63115Q89295k865056J724322J32173K18868
8779D72980r7263K67493R4452n92621J180781l66450j359624P23020j214431
8770h91663J350319L96384j128123P56037m45924N78876m19330p69530N19688
8761e3266l55898J606450l69850q02378J530987n90030l61604n7770n38967N01846
8751E09520j15965j495763J001319j63393N17229l45818Q81092k34702j231897
8742f78378j06911J418720p01328N89758o388j25264r30779J375450j340754
8733e05874N89383J29754J48070K92291j283406J485019n98961j092859R00489
8724F3906K97459J675629k339037q76960K237200r99056j19957n970Q9889N68632
8714E91735J25101n09163j134900M44974J212479q25014k09935O97358q9873j303751
8704a000989O72653J293310o28138J61846o10187L69465j880968J172104l3318
8695d84222J265582j403198R60150K71378j753589J502313J096460k175518
8687g20644J296181k52645j00102m50227K35828r34571J145400Q8087R88045
8678A295352j819190J007404J6075k52153o02232N39843O89097k75109N746n01993
8668A02840L74587l57767N50375o05011P42776q05921O334k46770K63250p09944
8658f85251j06884M32382J614037j756183K32998J433558j689669K2594J89280
8649c13138J50406m2052O26734J72307J0291k92527j320524R05945Q810j37164
8639b30912o53403P87008J249215j195027p20804N92894k96598j733069J238843
8630i61853J730850j029567P00891j744422M6802J685636L21432j914730J676060
8621E11099K70048q70531k97406m84523J040027M88657q27804J015222j247186
8612d02397M58695L79266p50886o35847k50994M79747Q73847L48269m82382N72891
8602E90209k075711J876535M11965m11484N15572j9239j039519L97714K01216
8593D47258N42441j206572k57621K54011J211247n90520k54877M46726l40027
8584B52066o54990P65665l26862J34313l00213O63359n61174J35258m64150J540406
8574A183678p24582r90869J084942j37914k86100n08095J122057L7011N32521
8565A312649j463119p92622J042359m26366o6288M71800J71756o01346M29794
8556G8617n52430Q33717n74319L66842K10071n05842K86159J154526j97324P7471
8546A177488k608219J448521Q07237j592341J364264j6672j468942L58102K504465
8537A973903j161790l36546k94237l51481O7229l70328Q12646O878L94761N48247
8527A289282j397070R71085O86544j056704o15724J108803q17691O78675j289996
8518d42796j61428J308043j498143K021205j463359l58371P28836p11680N8852
8509e18841J180368l90483p72099N45425M65549j061492L97110q6154J495275
8500A254658j146042J261736p13534j726561J855727n86642m9266Q0143K71294
8491E01513R423o50766J79544j157425N74570L66683Q78190L49777r76800O27247
8481G01956j84634j97367j13998K1645R81534q623R99237j238430O51735p6157
8471A536898L91744J366691j415606J929221k232357K19818N10850j309552
8463I97707J605015j256226N97780K79999k98429M68864j168684j573856N4314
8454b93516Q33159J076521j373740j281756K342264p43713m82460P70654J65496
8445A012909j630217R41574J85724r47643K62681K51503p28105O81442R04083
8436I33951m02977j068151L87095P09567L52K41020k052434J982339R91093k906963
8426a185108K299093q05169N06316k99869k89927O50734N9614K81969j356215
8417a38562O44346j063358K266815j659124p02232Q5836J47005Q68851L14848
8408G64425j571866N93712N8505M39208o87552J832463l81153l60947r33806
8399b47011M27449j3072o23387O76281L91758j033468J754413q50964k43070
8390B38929l68064K30192k074762J454098L86551L20335m9504l52330J033058
8381H18503n13734j93366J320789k169789J961688m46656q31585n65968p7973
8372f98091M20769J332134k010481J062379n32920N17645M54492n81261m19893
8363d55227O60025j52197r06446J044332J307052j367783M9902q61863J519988
8354H37783j810191R54712m32461J199644l07507o06036k82443J382033j59079
8345G76455j45402N343j396119R45723k87096N96170p23109P21580p69858J370137
8335A093824k44567o5700j111290k06577P35608J66792n45001J330331r20105
8326B33315l15463n25567O41925J188655k9297j126505J177294k88919r65880
8317a0442J641829P56486K246M59351o71810K55872O0437m75212L72313O58590
8307C049660r71955k073515J289627Q39643J97361j450598o5606j10142m10617
8298B93858j01516J47948p37958P09265m87568J812046j482085O46861J7770j058922
8288b40301m88128J048400o46959j95650R91671m91378k95759K70184M53787
8279D05867p94157j60203R06519n295j423901J755276p67524J021070j358617
8270d20965j62254K60827J537578j668870J363309o38279Q57291q94949m28958
8261a95270M18920q9794J70867O68533M7550j232062K84015n20951J34287K14230
8251i9675q6196J234415l74048j173545N23023N28719q13254K83321m9766m15787
8241d42793l66564J314822o54586L30416r24072J275216r38106R17682K28031
8232G40046p64762L16403j360245J414580j821613R38189J111123j260726J15349
8223e71656j196559J590238J15728J04604J84298R73218j651397O29596k1111
8214A56959R50408j529626J37566j096703J655334J32565p45200P38229q17055
8205d17523o87232J618030r39100m39984R85869p60379O24311K36308J9041K7950
8195B67291j62659Q16851l42032j043738L98198O02841L83661J42100j989626
8186i27113N73845l17211r1246J293622K7135n96099P30776p69144K55057J95780
8176C75402K6738j55047k53332L91943l38722p57537J167656r22637P48370P6643
8166C59477P39092K73728j487699O50806j89314P6959O74103l96529o71970L76937
8156D05590J129427j526194J58070K87535k48219n86744M08108J041473j542085
8147d73039J53875n39309M42527N89478p02472N88357L08501O8415J39549q14039
8137b38157O68207j73024O31708j98057r05813J179879n05093K77400o84174
8128E2876k82513J67363o3218n10815M11780O61545n36885O23901P50986j139496
8118A35524n83828M16576l16542P05530n9031j198484P24303J91526M08768n0581
8108C73761m71844m6039o28803O65154M18132j51394n41017N19323R602M48109
8098E94984j260628M18609K7321J162357r40297l40018p8598Q12931r77794K345538
8088A764405j701116L01284m71118K82890J47234j420647J063919j004724J087663
8079D9790n76831p32357K407923j062213K43122K40535m53700M07565n83088
8070e9254M24101L74605j442786P33325p01712K86509J103848k89345k30625
8061A98666k249079J828795K34393O6407m7010q9603q25979j65122K039528
8052I90996r66689J312456j775525P93032n51521p46469O29230O60284P2062m92890
8042g5034M84328o37738N99082l00877L2939L79715l85470L77365j028175J601177
8032A047312j465897L06627j27767J709874j539629R47524Q0406l20049O09703
8023A248104k455316K073173j374073Q12236j451155K639814l24332n87441j514970
8014i33960J640640j366495M33863n87197n1373m7864J198564j371279J702815
8005F17714p44766n31846k77993J6736J58491J068787o28481l04571J634213
7996A008284o34671j081680J640689k101754J940077n11208j384691O77096Q63854
7987D15996j96070n74406L80359K72031j90524o42152J500396l5642j280836
7978c50848Q00179l56969O30657r10797L19368M35209R69923O15668q56803j944712
7968f49125J522378j031191j525093L147455m82913q55271O77561j86466p32951
7959a15616J800370l07493j823522L83478J448662j148688O02912J72236q26823
7950A85516J357425q2185L92177l60057J192220J539055o57909J490686l02656
7941D754272n80212j810815k63592J62161j524631N59823L39148j656869J936172
7932A915457j673527K80826L34775l00670j034745L30752O22881m23102K80342
7923C32989m07449Q43990j437307J338686j090684J435539l07956M64583q01661
7914C70730p31610P56481l24462J334232Q75523j842157o27258j107107J189557
7905a06071J55422j362905J018913Q30248P7041n16676K9794J90889O44833j586836
7895f25348K26934M19919j136426J076424j062721O55375P84719q35515o74943
7886a171582k60821K367326j154942Q06707n20880j738250J919218j541526
7878a294750J59481K092604o33089r92643R68585p0952j283338O90888J720003
7869A356789k619762K312198j460483j03333k21782J311300p76867O93998j31579
7860C60479M86449j59661l00699j35399J160206J52377k386185J304086J498495
7851A980148r46075j179539J085835j321302M28418N4886Q008J248946j450589
7842i1264R10262m98853K941p75122k62316Q39416Q6289n50718P81198l47599
7832I4234l79162K94916O29076P4008p09050K97413N86438k27185j248802P43146
7822A55032M77225o40508J097064k453593J293995o77860m11073J425957R8721
7813C64960J67559K38050j006894J339198k112669J198696L52528R24743j068923
7804C97248J78909l62062J893280p51463Q49042m32735J156576k96645N24252
7795C156402P91326m80232L77065L69513j563159r48574O99413j023849L15499
7786A693404l17985m71405o74310p8923o77369J190333j760707K107602k231255
7777a220615J441867K25537j414137J016362Q00710Q90851j764862j14899n5452
7768a94638P51685R88550j628798J044333n87095P96800j61660O62113o12318
7759A058972J081246O27162J359452Q72262j570851J504793m86503j251766
7751C194767k22555j587562J754626j547282r69641J082204j5544k203m19864
7742A266946j382487J945323j211663J151375j492455N64586j18644m76627P17537
7733I63891l81259J331586J332321j053877p43214J775485l98947J058399q90371
7724B994014J976299P7602p33766j985188N16600j175366K82252j140638j90108
7715F21701M2136r7233P95900O48442m6265q83720P60n44220j048833J402050
7705H90718K19849l12333k4248p44387l16158O79176N07867J15119j02677K91156
7695A204082m25789j57010o00224J81163r11458J117760K286223k635871J41427
7686B00303j068573J807803n3014l11914j809581J699206r93154J17775J317257
7677I06108r92825M87461n8221M13211J02242l47237J321848j977136J515374
7668A370825P30999M73760o00588M56050K61170L36583K57184J190142o93632
7659C782493N10028o58203q11337l94472j397013j034943J331655j09076N18199
7650A737331j389533m02877J016921R15324p27317j213180R43177J23797j20991
7641H82652n87166O75431N6969j564717K239393j229104l74979N49186l08433
7632C39232k21808O08245L80526j07181o86507J290964o43941J25243j620005
7623e35232O53856L86694l03925p95071J123896l55755m06368P55709k42906
7614B80898P79999j01453j276910O38251R01952P48858j002590J149918p39537
7605A379386L81202O76585J590796P44576j942430n51563L04825k30070q89640
7596A463667o51756o5770M6893k3031j133262J84360J050455k48206j21057n24058
7586b1765j135757J152052Q80140L22304n62420N16813k142573J256308J348010
7577A613112j368872l23954N00400J207722k339947P94517M84063n50284L17135
7568C33892J357480q80486j402019n19637J756838Q22285j272509J145677j261720
7559G9801R50374j335780O9514K96160K5512M3755j07631J84189j147908N42017
7549c99997K65695P81468k57036K93302J162267k083348J576107p69201J14503
7540F83760j015484Q43107j62107J61805p09641j375211K652913n94788O40471
7531A124825n18241O51445L05494j339747j711492K746636j271789j441176
7523a454045M60833J991568J18669j650982J031637r25120q52524J939894j053654
7514c93724P12802m5687j357821m47425J783941m2350O47622j173518J768273
7505A452113j471841j085828J263299j95295r07172J220265l82895l03919N98534
7496A87261j205322J092223L81011p13308j75964R26137P59629o02382r46863
7487b97578j71280P20744k36785o50208J260678l30155j165272M86075J29177
7478b54604L09108R0940J50445N48893N35344M89610k280582J084309j03314
7469E70149M39556M39222j104689K007743k234061J810774j53798J990600m44550
7460C320946J53310m48182l83608j01743J58748j281416J360419r80731r39453
7451H58290N86591o77279q8856N15115M91017p87350O66486m33355j347520
7442b16861J207985k73641l44525Q36026j15580o76270J67391L45024l93453
7433E36096O59301q64187J397790k090349M52060M92932l26527p53429L134m7465
7423e40644J071262n26959p55143J427408m84731L96527l92558O583N84518j601632
7413h15369Q99817l7319M20869R31603j305072L45219o41722P87692j595753
7404a010035J346884k45818p57771Q22869q8232J80366n30365P64380p65412
7395b83134J016662j68052j028020J082098n41943J082827r94996P02625J46234
7386A014301o3052j238121P55911M87594N08467r91733J247831l78030o97256
7377F45912L62164M62412J53120J197741j248256J629817K14624J356493k763942
7368B010085J465844p48909l39410j135558J161472j405092M7832q72639o58809
7359d75184J499482O24169j878617K535012p26139q99069j20663L02018j376053
7350e15044J065355J55573L62467j99434j37188n35187o22982n78082J902190
7341H97668j12782k373441J244772J302944l43016K35709j343389M44579l92594
7332d39550O44006J196989n01007n94133q28715J284460j210530Q97171j97688
7323B51003j503317J063292m93122J542035j061195N94057j248433j70463J143899
7314A17756l63983J90521k57102q63813M44965J92965M76300M64621j4341L96658
7304G84547l94455l14852M09605O24368j155004O37214r28863J782945j171023
7295B74482L89375m67555P9375M27382j005749J171082j140582L41505M41411
7286E10726K69337j087186m44038k56608J583963m07825k58166q91777J588797
7277F07223q39583N34112J34252R72940r46732l55110r9830K64281Q26572M33706
7267A531831k029723m2730k57891O25488J63004L7567J09880J127318j672467
7258d07723N10304P32817q51507N3531l79540k79697J860272j682206q71979
7249a315728J320360J36906Q83490q46652l35746Q88342j470177K19365L14344
7240b05496k72561N13846K39417K08920j733638J750119l43087j99957M69434
7231D26997l67847L58841J31231o73260n02814K53981M10250M69928m89798P8198
7221I5707o52078Q40961Q70443r10490o07174P33024Q865o30842M82226N60452
7211G91094N40220q53889j93422K29954p26971J072426p32840l29865Q81465
7202F78172j217050Q21216L78191L93151o51809m42825K35786N16072q83342
7193a72438j606084J598844k2040p70993k2316J033470j580898K402526j812456
7184i52385J242718j120833j45506J945133l89759k06740N03404j02387K24894
7175I98539j376465K57777J941865k607000P52923Q60956j031645o38414J127855
7166B86391l53132J29633j439094J886302p30960M44655n4933O36881M2602m91035
7156C57310j38961k94954L73012O43917r11867j23364p47828M52407J467509
7147A077181o99374K05207m51546j3258R80206j200781P10785N46297l37697
7138H17020r53062J511013j998704M54490m59923o06555K003954m14668m43941
7129i0376k49316N52274J27791j146621O23557k6790p40905J658372r3342l40721
7119B73923J360338N5612k067191O1916O27494j329753N38012Q84830j141178
7110g35997N22941Q21135j151135O91343K07974K41349j012472N20498o77928
7101e72292l44039J594331K57031m98079n00962q92033J182350j552538J456906
7092A30675j182466J547748m86580R98078o52524N18739j535210O20869O70567
7083F29896r41224N30607o4753j014049Q53643r49760J319669J273031j799000
7074a61940J19308o35384Q65299L49427m42316J72K04043k6462k2078N05505
7064G55574l04777l45731p48410Q44172N59718o01067J21387J654370j731070
7055B04166p64844N23459J998648j790676l89848O58462k62999j37038P48981
7046G88311R72829k690064J583631p4721p78176P71956K9042n22853m31705P48323
7036C96573j115933J313007r7337m08131K91111j97190n93089L95889k90605
7027c05705o57041J042580k06965N02197J332369j695851k29258N2570M66186
7018C01082j57366q94285M96447J080993o33354K07819J08083J150825k534470
7009h74226j12118J615952j18269k20609m8881J36162N88916R38147k144521
7000b39447q32961J635882j033722P58711r13494R02721K18824p15851j77342
6991c96679N62676R82971k019926M82018J02358J219155r93621J87271N79521
6982G05744j498312J652984j499110L6721R18155J46317o38733J374597j443448
6973b45085N68466m22223P9222O66111j917146P54705M72271j80803N35637k47823
6963F3332N83117k28213J215782j854525J104504j151426K09420n66899L64228
6954b60680O73036l9131n96800J143782J69582j027658p7197J423181j617127
6945b09012J302329n13923R00478n91271j695152N46058O34429m60025L57255
6936B71166q72037R33446j162375M23935n53287J307781m54155K42281m50657
6927c13902l5085J55663M48945o28478J552348j947230O03238j366375j19479
6918a650355K503672j98338j271964O54910J26600l24254J113630m79350n08057
6909c3506q62913Q63461o62634J711154j092821r52084J342508J113770j498672
6900g1737q18272J371037j232164P46185L84670r46368J705092j236630r9139
6891a97326M6636J083888j25051k506109J595922N97762J45748j148281j9813
6882e26624Q77635j409641J732038k15775J330734j754264M52287P07406j569762
6873c75966O60038j449354K150657o51796q75391J021331n76501j017113J912214
6864G98119n5999j216883M59006M8889j06162P66883r46937j3974L82012k99183
6854a84229j428946J251086J037787m31760m89121J031852r51818P35590j327501
6845g57060l74936K067972o66613M42183K28103j023031M80190R24701n14496
6836H07013J162214k282461K79398O878M6374r56592J455496k55453j499032
6827a236165L4855J45714J971394L12118j159065j068177L92633O9162J060089
6818E22558m91717p41549n84177K50852O5186M92538J098164k23136o35037n70942
6808h17260P43268Q43634j155547O60316O44598n80542P50823L12534p86199
6799F15625l16638o3464J719053j340129r92352J221428j310458R31701J50916
6790F15682j45130n75266j60914J377972j130661j3012p33144P49058k15687
6781b31102K010837j213352o22484m35994J406574r28180k63210O91099j622700
6772a208512J296861j42268j39106Q4847J475457r81872O9994k4945r06810J502234
6762A025880N63886k94468O87624j310591j151152J154567m86765K47093N75224
6753A011298j430459j121N67995j424116M22873J385837n29379j059402J559235
6744E02761L39173n93915j82984j5269Q0381J45910M05310j25903r46645O04891
6734B13710j329649l7419J528721j550093J474713o72814M03756l54615N91826
6725B68136r3606j246474J949061q49703J73958n90411N33619J98251j179065
6716h36234j34728J835964q53224J524585k508050L61248J254607p13003q34469
6707i03304N47955J65625J367636o87968L492n68529J002769j545447K358299
6698A740528k071214J189547q25539m37244J176862M52588j091332n46764J195517
6689G82949j025553N89703o3248j273998R70283l59696j373717Q18749K096802
6680A162274k514454K107485n27190q92822K451304j841981J155117j156721
6672e6988r09983J381985K22926p98425r49945N12918J321520j763392R57537
6663h1847Q53272j851482K178292n33001q5870q33340l42030Q00184o47010N63401
6653B0569N55371k78213j474292M60612O39628K99083k52786O4929n46859p90858
6643a302816N47640J267774j395273J643022j294270M1862J616368p31487k58096
6634A34724j082335R59914Q91667j291879Q76960j138024N90396l48570J055320
6625F48173j783795J912248M60998o70561p29245M31239l52308L23816o31084
6616c90519Q24673K04761L11507j467617q4432P71141J0024k5882Q40461j370040
6606c75923J1491m60744M00094J447023p80546o79100J53115K37188q83602J628127
6596F97123p8271q69985J173142o71860K20536R754L0174k21411j511967J929041
6586G06276m90989m86592M02515O48953q24409L49465r63024P62753p4999l58034
6576c28085K73047R3069j348209R54273J376299j755086J410909P26013j450063
6567d7833n85845Q47841j00543p68075P59266N75036L7929l66626j115001J81615
6557e82236J381924k819518K777138j002465K56539l16601N96120r45679j17643
6548g72421l55316J991350j456806L73139j70885J329085j418866L87776j069316
6539a162260Q52958Q64583j672648K205393o74124k9771p85531P39927J90242
6530E28769j146906l64912Q74811r1457J356847r45042M07431O99531j264090
6521E4982M19616r92300J775413k39623p93341J85112o60413J521730j343613
6512g2437k54100o99318K12557J726873j357123n1456K37807o54487Q00948j43762
6502b54498J444949j895662K62777J29473j6927N26621k59115j997506J331988
6493g27900r1958O61697N16535j258271Q61466Q98320j280382O48901J470626
6484A699034j976704m90164J287268L49813m38241k2507J410087j011077j03685
6475G03824j105122L9463n202M74924o5208J261828j588845R34768j15495l84898
6465A50037m07560J395974N5548o82483J89034n45860j7866K93096J9609j268937
6455h19408m29114J134140M06270o29736n57192R67642J216476j36292j699936
6446e47150Q21358m56869O66301m88901J48199k28875N26937K21639N65685j418359
6436a90035K16044K11597n09478l80594L91269Q08698K24690m17526Q97775l91527
6426H60913l42914L80242k11005j448878M47546J583653k08462k37317j455211
6417f31433P84045Q8425p29679K002461k250139J25650J214552j096528N37975
6408D5329m98426J537986j707271K127441j305215Q88352j538447P52685j21311
6399A81123j69814L04410j1924m5330j4773l3509r58673P62953L39059J03056
6389D56578q2785l38582k64633J084663j135823r01118K052086M31465p04673
6380E97178o35427j420337J015163j79710Q04493j45854P35976j367344Q49464
6371B53602n95164N23327l41720n53611N61553O28555j391114J172506m18224
6362a60290j174020P53966J554147L32967r78485j47510K80568j819614K180528
6353H22257j899143R67853Q43547o99293o71706J563945m42203J439325M438237
6344F362819Q337487k926508n928028l372953j78839j605247k03886M51169j052476
6335a16462L10544j165707J278460j54191K00922j079611K88002N57013P39530
6326H58500l70147k76698k91973J309869o7288l88240o11571L48363J741332
6317B252147j223907L795346P739860j47714n252919k729554k884902j443303
6309A05054j58560J138074K14286L73356q78723N0790L60663P73629O78431l089791
6299d32791K203733J466981L345589L497977L008261l093483k732094j002820
6291F261353j458479k37720K3724j364959j065767l68267N75365N7399k375461
6282D7188K077601j361432m1989m70380O27123O58891j013739P30946n23442
6273G30767j224973J14620o07646J676323j84050R64809n81588j053933J167005
6264A001334r4882p0031r69613j95717J537795Q2623j727305K66829J266591
6255A097624m2648o81991k96876L84238J511025r92638m51262j924492J462857
6246F5837P48717p24968m25003R28065K024754j392295o59098M73930L79888
6237A419827j518077J001285j106698J291962k68130o41679j017798J861785
6229A022477j314873J08216q35867J397367J11686K68489j18571K25969m74721
6220C90172l05191J9277R0276q61689L10119J130963p75275l97888m65179J143489
6210B79074J106883j668454j093012J481645R17723o43389p60302Q51759l43623
6201A28304j128811J562423m31030m28409j79482J562276j43393k165785J496074
6192B72167j080499J245410k77404k39800k1127j571661K146402O7155Q06028
6183A346671q17351l16322R18726j285132j132813J870719k92446J217422j184810
6174C24664j429831Q86299J381496n4658j806479N10889J48760J154517k185902
6165a070245O40659J055473m43665M14356J08267k28798L60374l94809j41285
6156C00327j87282o02297P29689n29629O09361k35649q75938P33419p55971L4518
6146g79452J718741j029795J445297j187251k93946r40881K074098K5646n72936
6137D59521o40038J24875O03855P27015j038794m4135J80107m70958N75557m27393
6127D9612N38973J021212k536922J883023l63899l61178j234461J019516m48934
6118d33058P98939n27652J19511P98567P34455l86368m52932r11260L5757o58702
6108h82743J249912k92856L07119n18362K75061O75159j638231J091644l65627
6099i8924N7120j206864J608301l18968L11728N72976j765505P99146m28622
6090d69612J06525P47006m59331P28618o86794m11975l67644K592874l501104
6081a721437J343741O42855q41033J065963k91392o06226P80174P0131K96555
6072G39331p19062J87007p28223J917199m40018q51044r81949M48101J143628
6063G14970Q22212q36157j370810J152708q42951K59422r86766P49859J858678
6054A521165k499816J985419j723576J652840p72884o93131O42905P1408J2835
6045A97165p24440J150890p38035k20731j66290J71302k12482J204051p78399
6036a16969l90211J084066q75664k3508p01785K87918J092519k78271K14221
6027B92316n94100R50549n71481N89426j057970Q05361M51307n30610o85266
6018c50468J01658P7472J618279j334080K6387j425651R95772N5989N33013J350803
6008A649174j306455j458168K466130j82354j57685j541829J616833k029193
6000i43547K960513o96299q10818j257971R79229K142k94741m51259K37796P97828
5990E22873n51627k43876J107920j459468P54848O01593J86427j21779n50433
5981B46478Q98514r64460L85700q90938P23793o95439J275162k76506j77790
5972E24514r54897R04054k31719j277178Q0691J874214j773825L09876J298825
5963G54555m48053j24232j250118L72218J531977p27809l33336J209100m86286
5954D98016j645866K053820j143366R43269J25283j089196n2483k30858j98915
5945g40296j64423J007501J83127k06489q6065P32697o84554k53551r50559K302463
5935A139851q88102k27034R81248m73327l88665O39343J07649j445097J448395
5926H94261j353808P96665o7237r01084J137581j5568n29832p06386N54806p04458
5916h95060J015086J00414o04356M65277J226767j692235R51494N13567j318045
5907b37091M79791k96286k55823l82692N46553r749L95415l82957M36633m55273
5897a61479J112926k442849J520195R4727n97982J261063o52743m79771R46772
5888F00859m32273n26748Q13973R95084l000623J795716L2121O76832k50402
5879G04539K22909r14653J073144j169041J070005q28450K83858j804876J252685
5870a09880j11287r117J114932j475642R81684m21311r1247P96072j693715
5861a019511L69747O20736N35973k65776J17838j056289J501413n43051k68648
5852g568P31931o08795L30672r416R55701r80416j825687J208312m11968J008318
5842C91084k96505j041271J909102p80062q50441R16370m55840J141254p71594
5833A62097m04851J776496j463201m42148j18214J31613P64947m25598j54969
5824a73828K53852O85497L75273j585587K247685j476129N12296j661474P69083
5815e3332k28321j94175M68704K30915l62633O50411l08219l33216L68222k77548
5805c9192J51210j00368Q54987j065271R82R28161k97533M77480r11579P71960
5795G70837p58997L43139j120587R3884M16494J048510j91783j876250J785700
5786E10947j28942o97743N59220n06323l5317r21885J882407j273705K14174
5777c97167o16180J797916j490110J062322r00818K633m65210J051617j31368
5768h6365J202057q4383n53207j282263J695754k442046K848863j753041p1468
5759e26099k42569P65282K38053J997917j746340K36388N20383k051829J370632
5750E61818J25452J139808j272398l20623P76342j454069J306781l18109k083510
5741a538508J754692k96910J033989j185731M18892J049278j815550R49472j26407
5732B43217J6924m18682L88157J77301n84384m49179J307141O8371o58782R87157
5722A077241r54803J058814p74926O44224j285209K532710k210451N11365m15442
5713A83523j79013L21331j21577J41765j46541K59693j021768K45464O547j12298
5703d22874Q84709K68910p31481o49689L81426M62801P85910j715984K021672
5694A285400j665934M52615K80869j366469M66953J807794r44269j162692J113605
5685B67872n97371p89711O11888J335580l49055j710145M70966o01161N77862
5676g83275J013347o37838O98968m97246O61011j726894K413761j007516K94488
5667D28806M42585n88352j053095L28183Q61011K17376m15049k25721P00336
5658F96080j599035J707824j794526J135285j55305n66025J312232j925363
5650a188833R45061J09227r6581r812L49389N23815M08747n82868m38435M24394
5640D44104L57782p75956k24919J09623j112606J806340n38262l6936o10193
5631e81023n3773j56615Q58390j119617J873094m92826K49142j5121k86170P13994
5621I89475P25345j532946k6249L58189o32419n98088o11246J624628o339j83628
5611A06722j207196J73565J66831k31319J553827n13376j43217R42358m54972
5602C93223m00467m53968J00825P37409P36057n97178j79721n91358l0380J09718
5592a75840J008372j245558k3621N89410n15670K58642r80337J835262p20770
5583B9890m19322O82371N21532j875255R10196m37532O94037J82620J34940J93784
5573F17261p35413N86648r17094J191351j115517K96557p36475m72316K198760
5564I13762o87727P07006l46526j482328J692449j42855j015608N30341n8894
5555A09620j530717K548572p25783M32425q18978L7779j002500N96085J294532
5546I41035n67228l34248L19279K1971P33989j111822L17193l1395q9082j20853
5536G8839J167220j287827J189251j104975J570787n58297J21916j290959J010281
5527H96236j136075l24432K36660J425261j274032j459510J959979n25202J5264
5518a85851J538627j1507o28441r01923M40466Q03567j396105R55011L6865l81266
5508B69443p032K134746k100697l7620J95156o75371n14409J615863q40753J077575
5498A116901j600287J690710k083300P26512l18506M05080k25956J301885j098843
5489h5804L61202q00371Q05296j05586J196986m63966k105280Q81633J019205
5480G03315j036051k86076R2597J264510n71187m0019m7391N09540r58837R64598
5470E94999P16245j537994K03492l79868J262445m76481m4656r58421J300082
5461F79843o50925J646760j634734K197173p21281L10806O86099K93828K820864
5452E628433j587926k218331l91659N45795J37694o6592j112988j185926J245423
5443I93923m65758Q82313P07777j910197J415345q44781R9133K28283M8022l58733
5433G95327j487678J852215j749320J820878j111249L85853o66520J072286
5425I11792P64632j076338q63213O54421j076196P20512J111768l60728R93544
5416A780194k42349P83966J477419O90703j103654J015562o69464M36379j225618
5407B943138N20451j738726l50882n02751K189433j943369p20418J635183q54682
5398A177377M38311p68162q34374J687654p1411n66128N1913j064882N17877
5389E68175j497627P39589J379178J66874r62048k74319l5359K221545N36657
5380B842665j502292q11345q53631J39800J070760l09376j185706Q04990P11252
5371I07117p84875P9977j040636J140869o00646Q08609K71455j651203o327J086219
5361B10559J303696j373225j419516J557046p10152J138458P89011k10777j005155
5352B79945J197168k308819J580591j291336N28364j296515K568460j561064
5344c03206J515376l03438j098970Q04021j115660O48337j117910J558023r93685
5335d07112K85991N56380j203526J160791j82769l38789Q720K51571P30810j185050
5325c22983K381797k484503J62359n76506J460588p85017M28376M68567j249818
5316e17140O66755m53692o7009j7943N72619P96426o16392j953033J540849
5307d8560J01128j3367j104136M19079J293492J9311j118397N57709k99152P86961
5297E94068p38590k106595J794792N90502Q2456j86645j91842L24845j209490
5288a046499J659143J91911k08018K50668j137000Q93064l34618O78929q32195
5279A15385J88602K18810j11520j68770q06846K31320l78870k32061P92699R56539
5269H05288j067217M54932j13276K17142k53848o50525J303810j035906J96294
5260a43306o35046R04857p39623J736849q8040j240645k76861N98092J205163
5251A321440k78884q83810J84015J372689j717804j400408L011558j713945
5243a05149j20521K85880m72910N71389O71236p36281j68389j056581J278634
5234A47308j284026l8481Q88137j24521P77666L35269n18219k65732j11567q65886
5224a060052J392136R47188j760382J09870Q22475J99074p96791m96504M75822
5215a67164J242324n85180n30593M29805K88253j603885K041548q28017L43612
5206F30703r82113k5179N51856l34386Q51119q89075Q42083m21485K64620M21416
5196I09559p87594L08701P89304j096590P94588J93156p36800m57416J147363
5187A064271o72350j147136J167619n67232M90217K144j603709J946020j218657
5178e38813Q91393p66074Q63744r02227Q00162k0040R65373m63381k70396r56514
5168c96773O81323J5960L45944L48499o43038K83267n32391L38011j064546
5159f23744j12890k16704R65112K54420R14956k90354Q0870k254052K278023
5150I95637J19142o63685O02019j649758J362478q10237n48096O56230m8640O16639
5140F31729M96022j155040M97070o5731J7718n17822O49993n88264j40385L20572
5130A45862J456922j015526n20623k66303R43738k04591l97458R72673o45699
5121D68995J3212Q03027k339626J116877n13497J231368N2930j13499O84389
5112A404176j626961j46294P35251j41676l85551m04242J526910r45892Q7857
5103A03578O19913n326K37177q06361N92246O4653j385491R86025J20059k52473
5093B74000o0311O5016l61511P1234Q30802p78018O06404l4150n94456Q81637
5083I00647q4002q40184k42662J39718N02815n96994J358101j893255J497525
5074G41709j301429j51870m49199K76868J263000r01403k91077O69006L14904
5065A70509K85107j09023o83301O77245j169165J401569k91784l30388J41462
5056I2231N04889j051884Q96927k24136j287280K230114j587035K37575r01853
5047a090452K496864j550390J178390k11822L27356P5005j389788M40611o40403
5038c64629J485934j089397J416418j466257o39632J779263j470352J216935
5030H68283k565999K137920q87823p8905N94106m98331P93332J460213j010429
5021H12367q37366J28708m12341M73762J493511j537819J34214N93576M89915
5012A338527K33129j41599j776544K0434L2425J776465j040462N61074r3965j508721
5002e99237L66578Q88746j594244J800913j472008J542220k58307n346p58075
4993h8760m96241K69551Q94935n18906M48605q93886J61121L81071N96207J205673
4983A959370j453882m18015R65592j676705K314820P57988r29834K21397L80193
4974B120924k4597O07743R62741j024018P58789j323307J131440k38732j475201
4965A495782J295207j987397J054464j274008L40636N98516p39393J22857m63874
4956D42790p10710J029926k58611L4096p99269J529776j515778O62678J184389
4947A599287k074969J585809q93332M7778m90175J49884J97333j296288J963105
4938G88432p87654J322125j244905j57884Q1383L09974M40400j064062M86300
4929A74109P61872L61271m87185N86608k111603J753692j947543K879484k264460
4920b93755p92389J146127j047852J588087j67454K80145N96922n82745q93023
4911a65937N41499j834681J483581k36606Q06602r44309N86318q55142J9615P09696
4901A10636Q08651p17167N96295j086167N76637R93713k111782J724243N5226
4892I50285J206465k835624k5140K172941j938846J992020M22754k367889m1774
4883d64808m44930N20954J354465r80629K73784O1376M61023l89916j021704
4874f30385L29201O42841K05301l37166M13239p66953L80526j143057K025156
4865A118703j583951j48611Q82760P44416j90759r12568q33730P29204O21988
4856D27452j11180j81275N15200q61858J6949k68419J139357r62501M46566J14411
4846B74702o80068j96804R99230M19917p48007q27999O72752l02701j32365N07849
4836a3494r75138j1290J773684j24554k456199K612223r60900m58359J197413
4827E83386j452784J518081r52619L41192o04939L56957J059026p80216M05112
4818D73196o01064L25682L14717j045466N45509k27879J27532R1140P2735J61573
4808B37675J48948o98217R11441j021425M59816K88643l32094R13671o46155
4799B62303o54165P24268n29714Q06647m56645O44704l03276n30128O13787J40557
4789G18338l09568L49292j015027N54121P71074q55134k04465O10385p35673
4780a16657l11057J206443R1671r35027R29295j325679P52837J29754R15613
4771A337193j234600R68901j514414J064943K84556K412913j365246J434409
4763C388655r75337O67724Q17643j353629L87607j747007J085704j344937J259635
4754B186058k086647J368469p27515j90056J04590o81294o77167O04251Q66626
4745G67315M60163j109201j44012J4147L00763p56157J733226o24258m56937
4736A85049N11080n84677J09960j50614l77688N85248J140525j497480M53521
4727C74924j486689J887770n29484p66839P3268J288509L04462j322914k4723
4718b01716M58772O03564j182272m83191M27554J254771j160564l76648J625283
4709I65553j333126N44037J350187k498765K194061j220775P28550j011373
4701b81651L15441P71911j486359J137020q78389J721204j777742J215050q58812
4692a22327K82539p83614J91574J17633P44154M0239q64549R09000j47536R14624
4682A281737n33962j117658l59319J656267r11911p147M2615M75127j319682
4673g93933P60303N10443K48327k74279m97184K1821M51989j039230Q37627P66204
4663I92088p27695K14753L80267j584331l74023Q04361Q00017J33330K19856
4654H58623m04841l03459k63706Q06283r34284J313935j032277r72268J528812
4645E96818j221420J056158m68599r50097P35944M21766m22718K32948k65131
4636b84331J048902n54341r20526J014070M19385j014134n21379J907864j318799
4627b23289Q40897q11608N07446J33122j022753Q70761J22609r08357P34817
4618B43645L63632N4739J96071j02437j266907N26064K55055R01091K16365o66391
4608G20927j237158J470482j375888J273393o23007J563683j28471J526059
4600C190020k250477R4994k56137J353169j602847o35813J579559j964390R11099
4591D19177P09480j289545J229496j193497l68561J517375j030988j76163O48821
4582D65595J286990j185871m21410J689587j620677J186767q06952o19703n55672
4573e81346J624407M72656k646757J447226l11946N46517j107394J615226j527722
4564d69133J62168O18380J58539l93849j247208M79837P09633K05012J43637
4555C67016R0472l09142O56428o89409o67749l49103k23655J021276q15124O53005
4545b65985K55863P99897q55984L53099l2600R34989k433030J810053m99501
4536F6801o06645J027870j696585K628722l96038o05395p46111L94371K139491
4527B206481k090210K44835o57681J01440p83313q63663J564696N23632l41718
4518i5501j06045N7249m7293K17581Q56845l75610M10147j018437P3318o6238
4508i3984r49540j5518J687302R6283p15618q52034M22531J357123n39225N61194
4498I58514m19286o05217j00176l45805M55705o23218K21425J011608n36360
4489A7190n35447l17953J287622K16055m95699m60653K89997n28729p50634J560650
4479B82399M7795J47914J12635j365741J193992O0710N91458p66428P01073j477946
4469d72139m71370M36039J752589p03552j118485J016530N20590n30869j241452
4460h12119J099138k64970k18242J1195P53858J55455m56610k66609k24670k71980
4450d95554J883503l50304l87771O16385j988937P71518J085169m27485M91934
4441A198458k266876J372546M10577j313607M52248m17718N3599J213090r07094
4432b04777J642013k436672L084763k164409L74220l91406q0311J056373j783307
4423i03513J620652q26441L41154L63946J06392p64519L37180p14641M58997
4414A9207j56550n18480J202918o80410l08087j90653N24843j167681K200537
4405I25644j364113R18991k66381r872k9209l50057O59922o37714o0530R27408
4395G14089O18729n30700k49736j20019r54794N09554L42879o67564J606948
4386A269386j896559J965216n91180r98864N29189j001901O94275j6993J89725
4377A42294o42281J060425P56448j659084P66809j440486J509607n27792J086158
4368A052098n57079Q04351j875900J765713L79057q04368j247762L80267O97055
4359E93432J186473l061941J458432L92334M81499o1043j624601R08928q9228
4350A84285r47793J893904j401075M77097q27838R80390M85917j449340Q94583
4341B90130n42999j18109N12323M03321n54910n15994M22349m56014J23928Q71981
4331D36006q01495N39569l32695K0644n1120J41523M51209j078139O97121J150756
4321A173379j048833o26625J648551o79866m30224n38547J615700j49357J51745
4312A115923o98246l32052N48083n45464k24845K96571q75543P64471r57763
4303i08865J039085l87217o28311O15166J71693L58206J79959M0171o11685K35658
4293A03860J208Q75255o97431P69848j380212J673960j402907j14080l37710
4284e08209J682988j302049K05930K1044J98312Q18528q27276J41682j232866
4275h01916J679859j197956Q47438j264452K453470j885042R96156m96857L14861
4266F45561q78659J28272k10357J190549j728910J173569p26227L88187K120394
4257B102379j381296l76089j200841J333571l32753p46807M07065n28899J304694
4248E81024j032610Q11339p44730M77399o10628R84204N54848p58050R91628
4239A254424j332618O8602K37903P14575j355501J841881j241994j74593O73746
4230F86425j139716P81254p4637p20056M79403Q43752p38770m4474J4881J108247
4220A196309n41731n79660n31065O20227R57670k8095j543385p6438r47376K073952
4210F00408o86635N83531m68954p02544J103266q49608N77188R76588n62393
4201E70847r18473J725809j391294k247716J804708J016902J205476j821175
4193e4916p08m95216J175341n3085n71791o28147J220001j943849J405654m36548
4183c83264j15587M11239j413906J451433k56300N12734K59294p55969r47120
4174a237446J761568K34473p37729R28794o41542p22757M89981k27882l52267
4165e04807o8715J658679k323874J012909J519775m42374r52637j20272L2518
4156a88798M06361K53856j013148P46774J129252r99781n79188K16095K65920
4147B37343M95613o10988N20884n73445o24744N40225O40347j364064J318262
4138E79433q05747J001984j158917L22193L95885L93310p05739K74632J065285
4129A362319j636350L13005k68197j064024K697210j181760j16504o68275m70224
4120a032800L04903J732031j967125k47870J970486K47683j160679M48004k06631
4111H8002k36033O94010o0369j871258J234541O39871j286231J921349q73221
4102B50661p68509J460862n73818j300157J550938m25464p75102R15294r37850
4093f03145J070779l39471O32192j243041K34520Q62033j78071k61166K20030
4084C94660M68708j826541R6519J995878p98362l84201n95598O61012p80873
4075g68798J271993j55706M64158r94584j133542J415425l72059P72312R96233
4066A495432p81421n5271j004091J063892l65990o68971J005595o36308J91792
4057B44659N56876j189500M42108l38254L05903L40415k38851K44719O29329
4048I97404Q3757r93959K02094r45969J212585j548829K168220q76364m60675
4039a61736J607203j4931q86712P0377L36905j415753m66680J95445K432924
4030A697042k418105o35456K215395j399541L13484L56637j57050l10821K63969
4021g4446j84265L71950J011726k200061L80854J895588r6059m55521o94996
4012d5230j206377K87568O00599o2975Q25126K17367o33650n43030R86571L21035
4002G47004L79477j343877P68496k90445K26231j002160J067555j282970R42917
3993B12228N32399q69408j05691M91792Q1521L53393n57427j23797Q93074l07886
3983F00198k025944K028713q51203M38245k03331j7200L2458p51090J457371
3974G08217j19404j027913n28951Q57347m4104r5779J156905r94061k74252R0085
3964b71910J122349q60222P63224l27953l83661O82068m36746q04766k16417
3955g34034p88260J618111q86305R80854j032910J553592o19687Q08492q46955
3946E2898k77168J05317J274656j116407k14721j093296J990954j823857R13269
3937a88355J36567j179253K024675Q8676j512891M46549m01232O49573k8128q59470
3927h23289J96785Q82773J71852j332674O10622P21366k28729m14160j217182
3918a432636J684052r4214M686J022223q23190j37955M2768n10047Q22883J45979
3908G24549p10172J21051O51563j350262n69771J366036O0519p32677N94738
3899A55574m3288L8120M00201J065190j218744J12926o25152N53798j545286
3890a106661J332032l97104L33845m25959n56266j49962O17493N54333l75611
3881a73860k13287O94866o74736p9322k68627M39372J518416j98813j075294
3872c1285O96910j072412J617779j380783L17624P91511o45881m50079N65348
3863D08732p43467j61360K55613M32196j925488J107809J064184M01684j144293
3854c04390O76312n43929M6941J66155M35055j018821J277120J33378l20095
3845E47726k2413J44221j492952R02237N19003k79316l39831q73211K53335O13886
3835b7315j438887J413226P11042m77152l37329l4642o61780J073088r09500
3826f89249J736656k94027j33757N28685l30840p09572O9211k5295O94536J75865
3816A022213j88615J17288k20371p22874Q77704n98853n21653l96030J153154
3807E21963k129578K820454n86736J395349k636851P10408J233931j485436
3799a56496n06304O54682n09111p99378K158915q62040o49919M24331l73070
3790f18390O48699p78895O28918l2967K27228r06091J466959j604428k00135
3781a169102J556368j16019m33965n528n5859J111519n05338j88748j019883
3772h26555P53791L19286p04108j45972J082597j534479J741422n1835j62420
3763D71727j629109j55486K048740j469171O32507M39862Q36660P1757q82200
3754C65287p34092N33884n97854O52137o7611Q19982j526286p21114J389406
3745A13739l47226J663948j291073l97276P14889q69041l30104K075297j278527
3736E4626n20953N42995O64191j353381Q36632K90716l96082J595156j920621
3727b06721M18201P37539r95089j299026J291408K50117j278712O98388k58869
3718f42764M99450l85832m30476L92233J274114j205781l67304K27404J044002
3709D05046j9146n16929k78256J528786j301919J317497j493526J555615j294556
3700i7388J51356M06587j520384P65963m79262Q23362K2820n98663L83278J860361
3690A718030j250926r53657J668810j909626O49144J135829j623835O77288q62135
3681g51078M21647J779759n56872p173j869660Q79995J472499q99568k46830
3672B22719j069748J595757k09676j089883J008393j003583J41562J987464
3664A583005j341423j230234Q47437L75691K66642L52712j145454J916361k143522
3655e18785l74999M31575j63909j69031R92403j240993J504544m78400M04360
3646C86765L94125j140457l2965O73898n75851J285478l75933n21450m13621
3637c20011m69472J027025L17508k19547Q21756j463530j81485Q28227L24478
3628F64949j878674K334091j436368q61298O32980K41478L8434o53664J447494
3619E29422k02617j568848J385929K5545O23614M0070K33014q59105L56754o5472
3609D98306k85934q18992J34870l28784N15293K24917j81062K49399j018069
3600a010056J496437j243350O44914J553894j579421j84611o73667J458848
3592D62988j19390m55817J701644o45020k330165P91484P72563q38167J260475
3583F00595o27349Q63610K79280j323596L94474n59214M54332M57284j46667
3574C92749Q62264l72290j197916k89526N35747N61444J55885n13014J278034
3565A413377Q12750j980886l28J261727J22258j687617l85666J529980o22682
3556D62913n52601J591282k373990J583115l31315n37253l07738L48375J32195
3547A4983j031061J304063o04798N49546n02203K01437m37222J32699J148082
3538G75526M78343j155175k13553M86273q66877J514507j83751K04493o32859
3529D06927l69461j01692Q39029j301758M48775N28472p2455r88434P24819K70761
3519C84983o96097P24394n31444J781904k231416J167751r17924J313747L71008
3510A366906j119688J119651j155606r027n56706P4624J722276p08092k01212
3501E33126O56717j182526K75778o2140n49988m4011Q34360j85411M51695j122003
3491c94403J23373M44127M67033k40406N18045o53911j224789n64260J212895
3482c12296J486171j560340K01705J367331n46620n11223O03785j194078J20708
3473c44857J342975q54842Q7239q19016R6123L32729L97043N05738k29864j60861
3463C52407P2058J61966j142716K95279M90444j82393J174752j431123J046974
3454H37648n61001r2894n10138Q07448k51936j277837J435081k083014K401500
3445G04857m13280K63565K39912o34922k40297M97566j160730N1903J373209
3436F81783k58723l52655M3388O08102p72531l17281Q09639q0667j15911K66870
3426E12014q83122K80823M88861l07987M65714Q58279j027250L3048j551135
3417a130755R11610q95710J856180m12794r03809R32276p90164Q8353N55756
3408B10943p00391M37490J586538j816124K03453m78864Q98837J010536j08054
3399A244364p05831j176582J494836m45809k091598J482027m97066j73394O96062
3390a72991M99024j38659o8661J332092j588291M42631o50175j6189J418230
3381A057011n08582j550398J792850o32108Q9973j667487K151212j154819L12763
3372a09585k00973J840972j173028L13729n49266n73298R18809m28588Q3116r22599
3362h00711l80516K786124j602419p90683R22545r94121J18982L27555L74632
3353c8612R21821j955326O19963n40834J007304N86393q9544M526l57983J04996
3343B62704p03095R48719o90236K47856L6329n4681p04766J514887k66499j705431
3333a114213K22125J739288r57216J272238k103237J602979Q58301k083765
3325e63500J196152o72665M79253j89894n02265J297150j872417l00204J602390
3316D74000n67174m57353M77341p76471r1971N36507M72456P81665j186068
3307c37068n94540Q05493p65553Q85561R30148K51499l37366m48544j37881J37628
3297C89377k094974K758944j135776L32995j448945J559215m8335q7989K38074
3288D62586j84532J93793n5111n65760J064987j121697j287423J463970P4841
3279D5654p75236o2020M75073L45375L3201p25675J274241K72240j059943N31815
3269C54725o63808o20506J873061j539367Q00643p32042Q1868R80670k23214
3260C12030l96159J168574k205218J336809Q37609n40917m22405l64757r6566
3251c71000P04571j558010J367765K04877l9665n17262O6742M87911j90473q25977
3241f70521L28462O47635l89443m8749k87898J98836K77826r8257o21361J002813
3231C39343L19113l61596M87095j343613J280388p87606k3068J106335q46401
3222A69990j80332o55178M56881R71746o50064m15997J370649j638888J272153
3213G00960o63254q90683J886963r97372Q84378l40409q85581R68033o56002
3204G033J90827j2307N44085n00433j115646J382398j67894k60849n47084k0509
3194e00379o922M16102m65588N36140Q4363J130709n47534n11735j80635M77395
3184D31916k64563j199338P03709Q78239n16287J194555j155779O41414j163244
3175d49378N08429M73177o78127l36491l57853Q32913J301362r28770q08016
3166d42754R00351q68742K37485J75O46972j499760J365776j80000o00812J790159
3156A348850j251554q05854Q45597Q2506p8703O93907l37863j046435J40658
3147d08891O71072j083870m76516J140090m58019L19291M02613J10448j42279
3138G3939j35013n43962N66416J101822m18957N64607j814737K070996n13000
3129I52111r12272J378476k87637j239626o09112N04076J589536j514308n04798
3120f43554q28843K712634j196128j51863r82786K107819m47162r2367l5281l51555
3110I0914O42442m42699k26466n6992l95020L28088R22033p86160Q69931j113350
3100a67279P29017J48497k59337N33794j549464N67303o6219J126616j301538
3091b38610O76085j199022P88122N83830q38218O84923j785123J396892L62137
3082D31016k342782K584159j545029P11707K4981o0801J019913p24071q68983
3073g69890R47694n73448J431364o06543m5090j014152L01532M01039M21791
3064D94297q13036q25456J993908k57977k26245j003098J210062n09657l66217
3055c03419J018786q28591J146239j771092O3086p3640J260476m85167m32245
3046d05567J577485k122020o9552J515849J07558p61415k51788Q73984p07831
3037b43297J467858p91261p5254q01855R76636P05192j477541o56996J531435
3028F34917l06701p47214N95113M91992Q817j281621q8827K054841n78482j784938
3018a002103J904992o23800n26371Q60679o08893p04988P11190K48878q51069
3009e91485N49517n76612j65177Q19999m1447p63142J657314o39856K70770p53129
2999b33248J037003j023985K30215N27578j131554J23210O9979K4437K98111
2990g8254J4709L93864n19687R29624j128594N10379r2045M20813M13763p42747
2980A21825l79646J402225p74428n67979P98431m4323l44542L35812q69814N77764
2970B55325N13008j128188j029219J495994n00205P39987J32829k43416Q49858
2961A085973j096043J139136j471035N50866J241976j232039K87314r5907p48246
2952c38005J164653k12898q92299Q17481L9820j404108M11104R92762o06364
2943b7854L02760j14652O95351j209425m66078M36263J793867j621702m55636
2934f67106K098223j610556O27608J602488k110713K95475L9663j17327L7171
2925A94926P53911k88247m84665R87929j014346j26672J215808n52878r83257
2916b97491R53259j261717p1124J220085q81496R26176r58548J043655L83621
2907A056420j748068J831836j083460N39310j111020N91420J19870j013221
2899h16913O53136O24233m11164J137805j729432N54024n621j21088l46312O42694
2889A81362J94161p82688O37460L08530j026425J296509j315824Q07078j049507
2880g49344J114257j74624o54220o49667K840529k040369L75361o43799Q93120
2871C11244k70095M78612j521467K138507k378786P44941J085640j86366j69485
2862B32745m33014k10772J648836r92483l14592l1120j036703J253746r93480
2853h76837J561013Q59898j459940J251654m78438J45005m48598p08195q41233
2844i95671N57192J179669j865251J219480O84471j698135K331879o89994j481559
2835g57919J741963j697260O28626J003349j25131r88614j5165n16234J118270
2826C91885L25210m75657M86291m51986J211808j171964L18579l54543p95801
2817e16178P04043q65666J172871r93968K263044j181524j732108J703872k99542
2808B54844j105918J414542j114990m0139k16696N21891R3787J265173j527142
2799d54648J410861m15903j775240J365640p28634M41038O24974j271435Q34497
2790C1150K46899q38524P23916o05800O02048N13438l01076l60586M90020K2913
2780E24398m05941k23591r99695J772063O62359j240787N9248Q4729k81024j64409
2770b12650J276727j207894K31961k72513n9608J049950K62049o11460J200703
2761A657265o41615p87491K12223m91964O70557j34690M5003q36744J733690
2752A426234j217476n52018P88435m62865m04859l85434r11391J833312q37045
2743g23107R84794p13844R21477j062952o01969K422621k482519K372910j237114
2734a19703R47278j377756P68239K63217r39412J1649J613201k066838M42169
2725d57956n98309J737895l48282N58621j332289j75120p49000J289324L52694
2716B77578o50817P65597l19048j13559o42004k67897J309537O53862l18123
2707F95126m65049r27447M02857Q73590l00691n55865l95773K101542j493793
2698f5503P92339n30975m22221J453560N99189j489291o97794J179308n20909
2689B97703M86680n65432p79503P26270O79327j723423M96038O26149J78703
2680D22512m45904q710J245709j148565O1872l46485l86051J703927k247270
2671a148965J055288r25294J34816J306180K70702j491070K94684N71068L88057
2662D55466M58548l68702j571009P71741J535741j38650j541184j26291O44650
2653A20310J43896r74894J024532l09560K36518m97586n81369Q72242N53865
2644E87954m45070j75527m89186L27038k73857O1258J070065q31494J021796
2635H52977r21409L1153r5333R15038j111712Q74901n84058r9839Q73624q73439
2625a38097O04430J95026j744867L015517k721541J143059K60323J1197j561379
2616i36332J292464l28880R47294j78134j569297J015496o05145n0787n17767
2607i31088N99836R72901o77247M87641j835577J327395N07146p97256J283855
2598I37606o18075j74051l01334q1681N36746j234539J174879J99224j40209
2589B98566L77945p37165N24753J84701j150966n34038J030681L16958j038363
2580g26928K99622J337821N19870j720381O94863q00988P21462j29761m2357L74986
2570E28209l03214J091042j670710K12768n91203J27269P84658m15744R45617
2561G08692M85955m14095q85380M7115m42209J48889M37788k8403K84877k332l98125
2550e7228P931l73321m3199m01045Q06514J75658K88310j75800O9716q50380
2540e52844J169624O57287j101945o50311R05015o01094k61439K99551J93237
2531E7081k76400J223089j907546O70531O77013J82926j256067J17241R41868
2522D29736q13320J048104j470023q33913J025707K10036R91171M15443p12108
2513B90833N8929k61534m15550j53866n05302N56548J63206n43982J064947
2504B54229m26522p48675K081602j313865k92309Q02183j94473K22704j323431
2495i38557J094855m82705N48482k95624J007709j281994k02750K501324k404097
2486d53357j8183Q36255r66960J203302Q92388j405036N71243p48232O56164
2477E67584q62513K48463O21861m22340r00630J808803j011306j460705K774348
2468A363565k384401J281517n47857R21353k032825J428807J94482q68428K50437
2459c93350K44829L96674m61199l97866L5768J911519j431005K41928M14972
2450E62270r39332M55001J87735K94051O72712j408976n68444O9245J930323
2441A254585q34922j294617O60895o47674K325759k397956L14046j19829P55140
2432A5427n47824p3057Q40040J705458k931572O31492J541947k123935J508141
2423E66117k47453P49598j90029j527595J418116j605535J254735j488485J034046
2414c6485k50129j43164K552402k345900M45774L59558m94105L05413j253179
2405h59815L14339J152712j106135O80397K57592n30961M94503M10929l94452
2396D19109N1025j486338L7591K399561p56944O90352o17926o9941r25524P721
2386b51314L05289J047241J82599j710239K67399K140059j665409j244330J433735
2377E05030q08648o12077M99086J365875p65116q06024J76733j3261j98729R46604
2367B89473N47951q24285m01976O64251l86805P1298r37641R5534M59544J573959
2357A151303q48450j470022J167636n19213J373752j73769l08351q42270J41156
2348c28228P04623r41688N09612N59354j52670L45790M3870j66124j283525
2339g08986Q09309j286728R11937J663659j094014p98318n5802J821502j452566
2330a90007k46573P88042K98847Q16664j199899l97182J199687r03322k73647
2321a07390r77060M92598J182828j8288p3229k37047j05944l66251M16897J122761
2311A329875j901026J730774j615497r9818R24284j204372m07932K750246k615743
2302a109209Q30462Q01798j108138N58112L99212j865520J799652n03494K046K211080
2292B016001k568583N63278j186157K726925k401362L060214j396506o66482
2284A47328m42863M40425M56176q01296j58775n29773k25341L66401Q81596N60901
2274F94779j14213o59597K65039M32836m62359j247213R15702k90502k07868
2265f73396J252175j080667K11068j107063L275642k219970J307912J67555k605623
2256a472367J712662J83695M58554m61207r25736p90792J564297l16001M92535
2247D45640l94339N47784o20228o74189Q21482L36152j423274J011605P67464
2238H18097j536423Q92395o00273m60820J556080K32451l50941p4941n25623
2229d9998P30580r8284l55237p19475N16913r19405J17194K55931J172396l36673
2219C13942m40142N38511l53531o74616J210366M16477j821184J290937j255183
2210g74423j96900m66246K173504j338596J10615M35562K56713R60646k71967
2201H88908p38679J337375j429379j65000N07458j095166J924164j388118K25438
2192F7001m3295P97270P03837j331049K38288l09956p71341L36261J593796
2183A280812j532199L05130p02677J306691K44844m32883r98183R51332j102055
2174f79188J237639p81090J389899j130310J21821k19379l12661P67982o08685
2165b13972j7513j19777J258742l56314o83190N65483m40882J27377o51664J764300
2155A232590j171001m58236m06802R18615M69690j536085L153240k332197Q72734
2146G42548n27856J02299m97756J437383j141484O77140l89257m97227p65896
2137h60106m02828P63042o3246J34669M13685m25765O28820M7946k39106l11475
2127c14364P83879j308548L8460Q35020j079840J587997k64153j110333l48676
2118a180558K333103k72145j503438n25628l33015J851215j96216N21334l80945
2109C13707L50431j208736L95847M40110l9966k68993K36701o11124O09300M43079
2099F60356p21493j32792P84034O92982n90074l84318k33799p929m7028r31446
2089i11507J475111j315270J034271p16512O02127m43m04945p82652J379683
2080C59863J166227k559581R14818R3777R23295j560998R93656R76424j470954
2071a63473r43880R27655L56698p82094J887571j176416p43902J304038j720119
2062a053922J228593o06713M71919j46261J300984j744200O03228l51020J99172
2053i8220K04166N59646r9145r3182P91701j588204J018336n58218j07889j99971
2043a70980k64100J617509l47700j976189N96783J38387l48317Q36264J346468
2034A428125k84981j075893J120939j246469M63626j085491J259477m99550L19856
2025C99639o75145Q47738p32392K6852R35144j755805J124713q09636J185196
2016E46304q01651j02117L48589O81306j852N28798k024060J024676M24511j469159
2006h44655J640656p70711l87547k63468J377649o58499m2541M25563n75501
1997i9054L52969Q59283k12490q09R9864j635687M58603j89660J114660k88715
1987D58964j426936J220415p47713L18928M49340N97495O6647p61829r97972
1978h22661K659002n23113j326271Q99544j966588J492455L21692q05913M07946
1969C36093j694869J653722R95835j350288M31564J514766j445678j013065
1961e71920N6755J390627M93161j831666J115959p47662j60721o77668J600581
1952F67446n14169j64579K00312P19286M28672j874467n8406O0339P8556m74982
1942i31992J188841o22797L59868R39264j381449j69086J55943J084095l95390
1933B27297o18148J059701L910j204207P11469P32262j36212q12183m97146M99640
1923c3617l89179k38726J213409l35125o02473K04972K10906M71131O33963q23466
1913C11795K12257j277946P70995o45497J93270M25866Q86311L17551p81178
1904D13424j669095J719165q57817K73795J094303j28842j523146K018087j474763
1895a34889j145094J488800L54268J58823j477868J107130m19331J90482O60386
1886G82707j654535O89383j50762J776446p70756o66831J025534j116119q08637
1877h93570J984064j537557N37862m58489j56002L08292N45487k09395r77749
1868h57057J265387R20168p59534r32316R75838m43008M29494j74020j145351
1859g20399N34844J064216l64087L62966p33846K83390Q34864j865514M88128
1850a15438M95767q60188j341704L075038j902466o67169K269723r72400L80896
1841C62059K762795L046277j793328l561961O94232j88957j819425R34019N02292
1832I38003p35749L69224j27098p70283R22148j220432J329557J078641j093717
1823F90294o26172K72091n57044j34087N03206J82046p90861P76494o42312J42064
1813a84281J384666K68864j565859k19750N13013Q19686j496435n83071k38534
1804a301701K119775l37860L4872r91575K019313j110794k09020n39194n7579
1795c73763r97481R18634M79913J370031p08766N5595q41976J432367k47161
1786A087393m6917l11828j234416k74640O25893p76036R00514J20409R97808
1777A088180m41671j183878J122091k58605Q6492J99930k02447m08660O48382
1768F49814K3502j029409j8931M33186j93330n17605J621021p23184n57216J301645
1758I89493r53314O54056j96840j021149J13290J66235R7293O40870j20950o91088
1748c22104P13085o42107N39474K11556j085384l20532Q6885J593704n94883
1739A79694J78037l16539O93732p86343p67834J080330O72616j296222K40336
1730a22193J114768J60985r82950o79126K06662j84450J41321M70211J067552
1721A192780p96517k02951Q65816k175495J280719p64476M25110k04138J899193
1712A520041j197408K08994p36146q41345K665934l112864J640367M6579M33293
1703F27445k97250q76614N44824K87367j010685L48395J082894j070708L78432
1694A4100m6594m14004n76961J401433r7912K97867q85536l70348J549634j891998
1684a020319Q27195J126945o09511k99942l79891J114729j93070L66439j107683
1675a75108J050411j575358P06122L17100j49559n89977J236135r11898R92279
1666I00147j567365J953165r77681N15212k008725K92216J72835K79495l97571
1657h38272J53528O33122P61153Q5815R6016R7474j383465k07671k11336M54703
1647c58933q2080K12100n66677J706039j205106J523286j407911P76174j776399
1638a179507J241981M65651l15071l87953J659510k434639Q78286J53768n17106
1629d35080K40330m19068J621312p36912k30092l6350j88181Q87403o43660J165410
1619A225112q68930o60561O92410n79429P6244O67711r39975J091330l00423
1610D03489J70647j091272N95020l67213j052928J215792J127716j509555J275539
1601G67235q67979N83114k86585l8254N24070k53249o08558k19490J483998
1592A084302l59989n37130o61099N59079M96257p14101j109059J544757m97593
1583a94576m0627J084722j479844J132760O17405j558691O59228j123870J959900
1574A056407Q2740j499772N51470M98158j116400J092235k14015k50988N87576
1565G87411q2080M29467m84982j207753R54100q35991M92805l67625j93724J218974
1555G10602j226617J124197j332889R15247K34248l76815L84042k05137J10433
1546C37311L753n18893N26861j367438J819370k95899k08628k04551j83415r27419
1536a018948L77748M86690Q3087q50508P78543o57147J959655n29227q99173
1527b69280L98393p44020J034009j731008L66632Q21516K82952n18957m3326K41637
1517a61452J98472n0522K28680j20823o55398L23778N01288K33025j056869
1508e59821J097826K78809k89267k03908j13372j373951M77104N22633J001351
1499H37404j446131r4181N79789o99882O40656J49931n05341J289372k23854
1490E27763o1851q57666J171916M21677m87944k94318r80033p4568n65130J615365
1480D15211l42965M94425j164728K216053k63841r90702k42787N34422l11010
1471C44078j681148J397575q3375o09456K19665P69672N7373K87295j499427
1462g97748k74268J646799r34162J318925l6176p11334J54806l15921K35504
1453B86425p31360K89142N76746K24713k39080l05346p19710L81415o11393J478965
1443F30517o13627l75511J823815n45768q75303j056371J913319q897j044121
1434a51947j70714O88853K55445j056478K22431l6449o40231K782848k878695
1425i84937O05714O88508r89900L56336m776L19179M8538O14301n84882J173723
1415A241804p61708j62059J450063k218769J683349j455567R65745L28294o96734
1406C74418P39949r11699n87099J40924k04250m03311J439668p86232l17801
1397e15433K24106R7111Q04673p49508J320955j167751N31075j7575J33540j369227
1387g08034J93717R80731j527298J023067J14823l10673L47038M69530r6715j559386
1377a073200J524941j44770m80491J021112n26100q95903J167661j043145l121
1368d53016J052709j125178J188344m9946q55437J69459N32079k5722k85515
1359A47777q51979K40148J086200L38689l44404j092864O99085p72185J84468
1350c65065J115834k62998p11203J016789n65354J19676m51392P01982o86283
1341h8014R9372m23986J345100j341370J225870q54166K50149O91991L36387
1332A241333n61467J16902k12862k64843P55876o40542O7203j041054K84167
1323b55287L13660q22637O66040j76098j51021Q87412K96602j489169J22380
1314f08118m28669N1928j21507J268279M6074M00186l7018m49661L22703K36792
1304F80989j014581l06561R44657j78109k2381N42733q48463j47320J1582m91797
1294h29251Q97670M29713N57490r07056M33627M48189n52321k87637j176290
1285i85866O92539m41996J298877m60722m97188M63471j31473k68301O87392
1276C56733r56823O36061O99016l95351k8301n34138n1523n66026K187949j235532
1266A12065n44482p3902J568752k21131q47017J400924j169774J8763j305408
1257a061210O40161q25624J425791L56165j38740m26149R12113m01752n28686
1248d7931k58762R11553j013814m1797N07253k18046j13090L75432J418871
1239A519669k290067J844428j314580R43315m2779k08161j0767l40179k47619
1230a46740O8306Q49039q77832j631717R47839N35685J5955m48869R24130J12641
1220C48437j006863J193941k83744m44483o42513Q96523K71024O31659j105893
1211a41912J050551j465088P48226l94463r7160J045907j936587J631664j128010
1202f86872N1067O88793N25852p00383n98510J976109k669975J770361m17209
1193f0767P48425q87377O03304o97732N00790j358551J397794L05317M80276
1184A031479p33398p37333M57190p9498L40305l07606K27344K81388n59850M97237
1174D17258k91480q11529K200245n04608j128724k73113Q55304M1011m50180
1165E4184P01582r38838K53441P73026r45622R50206o82619Q50555j248144
1156b32229k05898J429463l97808l29833R70437m82382j25388j063275J283922
1147H47009j220074P43925l39000J62064j37953J70876j506224J141896Q722M59691
1137C30932r42862J724158j653045p27142K045955j178156J515597j096392
1129A9045j222097P83509J766162j178009j681315J087039P15484l89921j001072
1120a101175r7068K307931n27265L46522k453822O59103J83183J040374N1077
1111D08860J174848j16331j336507J18412P77111n43312K1010k92295P07796
1102I19592r88886O99807r69305J402118j035881K4308Q53763j154721J66346
1093h2859K01476J02455n61394L86087K14059q58892M50274j43552k95668J555676
1083I67662K4779p09613J59782p12079K200832k274938J204949k141230P93680
1074d86176J130922L67875j67958j289850K7361n6353N70270Q90749r00835k02845
1064a16840O50981p04951l97767J330166J09877j69934J72654j236412J69627
1055a92599J1634N30426j141449k18612R39455N42649p30000Q46979q94496P09958
1045D03945K23766r59644N93870O44046j258159K05818O41764J57677q4693l67381
1035B01009r44505m27231J634566l98690R5705j28609M78428M69840l42216J93200
1025H31497K4409m73361j594960J369489J226901k80197k62002l45886o14533
1016a18643M19817k63951O4377j70698M51133n10475o11185J365144Q31076k128097
1006f71502K101166n74057j174031j569047K193120l03385J28277L40525J32616
997F03682j608519L12311J216234k060147J414315J2552j089033J265399N12882
988E79676q56254q60225J417702M95737n31200J11229l92256K05844m38120J594191
978A326324j013459n79145n58188J187244n5910k38326Q31868j725128J555031
969G30311l18565K950l27593j120485l30937Q82105J752720p56032r83523n16858
959i85907L48366l2758n06875R98566O53425m1824p96935K20614j81344r26153
949a250825R89805K18399m05131J003709j667057K293550k314105Q78377M15544
940A62266m50957K65138r60066Q01029m20337J010709L48016l59605l96125L27545
930C27613n71506J183185j078111M8731J02581l11925N36576m07323l02648P88631
920C15804q43781M89123l46553o99132J75391J755050j74289j17891p05141R61208
910H09789j133671P40505N01746J10209k011791R64103K77321M52218j283028
901e72599L3682O57098J8479j287962R43393L1761n98990R64909R47816k238812
891a101225K662559j199659l90907L29999M9235J02062m84458r21267M87901
882d65760k34610N62093p46419P93556m97617Q1438P57733j565783K573191
873A257822j211057J70206L38164p40106J72207N52132p82928r77873R82128
864b39305o35861O27991J136500j06263o78023q07318P08707R4335Q23659j104261
854a79839o9313J038040k182638J282461j52003M14407j021499O09272L01375
845D0263P3216J31461J242028r61039j282247J829186l53700j008320n23807
836h12959j54055M26838k36166J62435L58849J170433p79878J34658M44916N509
826G20580K37833j683596j264127J474824J223026k10466J28655r86752Q94147
817E34124J267295k471652N07422J05560N80071p9280M0270k310746J440614
808c86322J040816o14949K91903j35613P06325p83418j06599J15999L39702N24709
798I92553r42429j08027j095680J154845L68906J16612k499909K674483j117638
789d56284J339184j179625M60277k9213J418190p23025q61727j26257K7971q32203
779i62712J819957q9846p76324m2602m73797J034029o13705J053390j200888
770b52498J511752N70607k124391J053764j26246j264908N77211J92743L4379
761A72413q74797O25306n31301J000392o95115J123393K09283K5612j795346
752g40160P32322L8365k14176J045330j207476P06175q98494M79643M00385p33842
742c91928O87213l02960r05571J499902l1118j003243J185317j411241J444915
733G71286M87036j781483O49863J097720j572311R56608o91101j90330L24158
724E1446J310017r20764j342169N16730J579624j020278k77978q05332J312545
715D03841K81519k220464J654213K00543j95899p33636Q90205o85442N15460
706A10340R3031M79638q0060o29927j20948r76427l33950K430855j20133j338408
696d85989N39445J85090j09886q25359M42473Q00520m66845J122776j564500
687c62275k99195J079003L16758M37117m98358n68077m19077l87566K045650
678A343980j400948O67169j597586O82893m29111K93437Q36862q71267J080681
669F06110Q36045j724992N23970l69774P7199K9551j039808P96469J025098
660G59868j654620J914664p92439o6754j010256P82399J0371K597708k783340
651b42399L0609J11641J66691j80396M1536o74176o69403K111661l52312M91581
641H35033M29701j398393L1592j62889j6065M22079j83097l20211M7401L54269
631C9420n6673K59047Q47628p50920j090700K88263Q07237k81079M6188R094r91379
620h73874R99633J85690M09766L112k77101p56914n95418k11416K410034j048295
610B45217M09884m05682o41286l70016P76299Q14568j891245J062377p26908
601g26792J38558n7936P34059o48217J023440r53875J99947Q08372l38920L0603
591B09239k5896O26070m96241k35022r42530N35803j78917K37567k55788J50050
581c75665J403252j215192n22294J015491j25199j087000Q28171p12888P71281
572b0043K94441J08721m59381L60789Q45955j029239o41748P52337n77030K2031
562c43167k87050O93318k02305m26609J144361r50395M40554l07584L97028L25939
552D84090N96514o39259j38702p43259N32579o87780O08570q33426l06239K885594
542A758682j965879O29096N8779q6085L36053r03838N03400j569053R849P78833
532d50163N94745N53794j688355Q95848Q02339j45543k69485J26998n10907o46777
522g37506J734095M1077l03364l32952l07793K34382o04956J050149k87784J32172
512F17520j318294m63035K055012p69970l65881n24339J754284o44440p90106
503d49249P79312q7465j34288j45695k04309K56015j74112Q74457o727p50708
493d2769k22583m16336P6303N95301J280441j910696Q52253N51654r18105r32256
483a086793J459658m75462L65057p04750O08422n17915q8158N73318M25468r87517
473d28672J543281q91387j13065j243825J011858J415315m99253j467775J326476
464F52953j065964o09473J788622o96070L90950J3810j37593l65568O30701p48114
454a45746L76001j660711J285247J639370j739515J510884j973666J036989
446C28853j97326p22209J762840j744880P18143m0685J54413p96718J749792
437A212223j361081o28994J407114n66212J236184j367714L79765o5887O52314
428H97712j292176N68931k90677o12625J187636k20175j86325J36173m0066n26009
418c77601Q43370n50170m5756j90730R9197J213746j283599J083064J54845q66574
408G9792l29264N89951q48036J02426P78765L36027j007760O79865p74569K18409
398a74394L04218N39932j257551J577786p45490L71140p17315N91146m7818n17689
388g6035Q28835o19460q11713N95466n37112J289159j921448K273505r16660
379A04537p01995Q47632j19950K71091q26865J178888o17924j096814K9034J141905
369B09539Q05254j364741O95909k39782r28437R10072Q80720k090387Q99641
360b22212k53070K09305o21591R68436J35615k02211n88499m11204J289339
351C03908J62673o41224M79038K57580R56520r65304o70361P71918q3959o02877
341c2088m49841M417K03310N7617K1898L06161K46231j446070L0253J208594
331A50482n78371M16702m87244Q89030l58013j082502J456351j162877N63241
322a93201Q96342l86140j29415m03016J8385k45992L68962M97807j087876P45248
312H1104o29323J893316r40250L25743j242631M83379M72808M49553m21754K68826
302G40771l91661l12155M89470k94440l83048J288929k30567j17486n30493R98230
292A257550j644968M90882j5229J182399j893228K43036o7105J026970K71806
283H52113q92434P96907L34492k16590n95955p36522R41955k21110J018383
274A281239k18270k295093Q97827O45372r4018j684301J437682k05245O72465
265D37658k46299j59580n9708K60220m80199Q01179K23154j340939j4632R88935
255D09789q8764k54876J129693j771759N35781m6881Q56582p19319K79154N20838
245H50238o15326q21930J061102o59873Q67221k51768o54534J890104j820402
236a55168o3398J079975q37452J80336j56908m96933K18256L42176n79717l18692
226g87525J522876n27065j219232J667187o79304M97128j822133K246851l38241
217E60542r26885l60605J295831m98115N5894q44943M54494L26243N93475j413025
207g57094P20127O03068n69895j11533N27998K25542q90760L22054k63239n59373
197g53105J058701j427902J032253P2945L90011o69796M41455p69787M75672
188a49553n77801k76183J253877l31501k48529n23716M09717O41980n70166J87308
178a84567P59993o45896l36836R07134K93382L60358j497969M03198k31039R29867
168G57625j163684P26574K92719P98834p00349o20659j06242m31988J038288
159E91118q30707k43166O71095q88594P05539M80916j282173j76011O54331l9863
149c57515m6133N66424J58934o77604j147714K85235J525237L25891n32015k47481
139a46741O31198j169593M44853M48146l15312k99867K64517m514r0159J17170
129a20302p95246J318935k98678m74110J184394j619585O46609Q66868r67066
120b58181O95062k88238L56404p47479L89353l13037J95630l22603L38542O35492
110F80945j194971M92181o14391Q34682o20298N92738n4993l22264L97632r2447
100I8814J17226l08752k72704J27713J213225j526632M14669l32329J064549
91E95779o79929M25831N63986q95880L04814j606021J467668l43363Q61937l52090
81C42732n63648M76189n94368R88405J63604j144962J40116J488072j207430
72H8710k16947M67462j282759R75415n26270J166788q02085l92332P0658L80287
62g1073P24126o89926J02484r2391K55467p49411J19120k40047o3904J272799
52E67244j61967M00290j092450P48504j288566N64824K58096K2261m80091M35151
42b6704k32301L16903m41908P6082j07510O8299K98180M61379r56334N89771
32D5857m13063j36118l44546Q39894M62411n47227o7606n43179P46946n48531
22e05162o5648k92455K18524j28085m99682J787595m14642m54221K93331J6434
12d4011k85211k8799K92141q40972J164994j751828R29389J134753j267557
3f97101j4265l36397Q76143
0a71620          $$ checkpoint
##END=
