# Supplementary material for: Polyamide-Scorpion Cyclam Lexitropsins Selectively Bind AT-Rich DNA Independently of the Nature of the Coordinated Metal
Source: PLoS One. 2011 May 9;6(5):e17446. doi: 10.1371/journal.pone.0017446 (PMC3090394; doi:10.1371/journal.pone.0017446)
Supplement: NMR Data S1 — Raw NMR data files (.dx) for compounds 2–4 (1H and 13C) and 6 (1H). (ZIP) [file pone.0017446.s029.zip › 4c proton.dx]

##TITLE= atsl53-1-B3-10
##JCAMPDX= 5.0         $$ Bruker NMR JCAMP-DX V1.0
##DATA TYPE= NMR Spectrum
##DATA CLASS= XYDATA
##ORIGIN= Bruker BioSpin GmbH
##OWNER= todd
$$ TOPSPIN		Version 2.1
$$ 2010-06-18 19:28:10.906 +1000  NMR2\todd@NMRSTN13
##.OBSERVE FREQUENCY= 300.132250975
##.OBSERVE NUCLEUS= ^1H
##.ACQUISITION MODE= SIMULTANEOUS (DQD)
##.AVERAGES= 64
##.DIGITISER RES= 18
##SPECTROMETER/DATA SYSTEM= spect
$$ Bruker specific parameters
$$ --------------------------
##$DU= <X:/todd/nmr300>
##$EXPNO= 3
##$NAME= <atsl53-1-B3-10>
##$PROCNO= 1
##$TYPE= <nmr>
##$USER= <anthony>
##$ACQT0= -3.69238616675252
##$AMP= (0..31)
100 100 100 100 100 100 100 100 100 100 100 100 100 100 100 100 100 100
100 100 100 100 100 100 100 100 100 100 100 100 100 100
##$ANAVPT= -1
##$AQSEQ= 0
##$AQ_mod= 3
##$AUNM= <au_zg>
##$AUTOPOS= <>
##$BF1= 300.13
##$BF2= 300.13
##$BF3= 300.13
##$BF4= 300.13
##$BF5= 300.13
##$BF6= 300.13
##$BF7= 300.13
##$BF8= 300.13
##$BYTORDA= 1
##$CFDGTYP= 0
##$CFRGTYP= 5
##$CHEMSTR= <none>
##$CNST= (0..63)
1 1 145 1 1 1 1 1 1 1 1 1 1 1 1 1 1 1 1 1 1 1 1 1 1 1 1 1 1 1 1 1 1 1 1
1 1 1 1 1 1 1 1 1 1 1 1 1 1 1 1 1 1 1 1 1 1 1 1 1 1 1 1 1
##$CPDPRG= <>
##$CPDPRG1= <>
##$CPDPRG2= <>
##$CPDPRG3= <>
##$CPDPRG4= <mlev>
##$CPDPRG5= <mlev>
##$CPDPRG6= <mlev>
##$CPDPRG7= <mlev>
##$CPDPRG8= <mlev>
##$CPDPRGB= <>
##$CPDPRGT= <>
##$D= (0..63)
0 5 0 0 0 0 0 0 0 0.06 0 0 0 0 0 0 0.00015 0 0 0 0 0 0 0 0 0 0 0 0 0 0
0 0 0 0 0 0 0 0 0 0 0 0 0 0 0 0 0 0 0 0 0 0 0 0 0 0 0 0 0 0 0 0 0
##$DATE= 1255187411
##$DBL= (0..7)
120 120 120 120 120 120 120 120
##$DBP= (0..7)
150 150 150 150 150 150 150 150
##$DBP07= 0
##$DBPNAM0= <>
##$DBPNAM1= <>
##$DBPNAM2= <>
##$DBPNAM3= <>
##$DBPNAM4= <>
##$DBPNAM5= <>
##$DBPNAM6= <>
##$DBPNAM7= <>
##$DBPOAL= (0..7)
0.5 0.5 0.5 0.5 0.5 0.5 0.5 0.5
##$DBPOFFS= (0..7)
0 0 0 0 0 0 0 0
##$DE= 6
##$DECBNUC= <off>
##$DECIM= 24
##$DECNUC= <off>
##$DECSTAT= 4
##$DIGMOD= 1
##$DIGTYP= 7
##$DL= (0..7)
0 120 120 120 120 120 120 120
##$DP= (0..7)
150 150 150 150 150 150 150 150
##$DP07= 0
##$DPNAME0= <>
##$DPNAME1= <>
##$DPNAME2= <>
##$DPNAME3= <>
##$DPNAME4= <>
##$DPNAME5= <>
##$DPNAME6= <>
##$DPNAME7= <>
##$DPOAL= (0..7)
0.5 0.5 0.5 0.5 0.5 0.5 0.5 0.5
##$DPOFFS= (0..7)
0 0 0 0 0 0 0 0
##$DQDMODE= 0
##$DR= 18
##$DS= 0
##$DSLIST= <SSSSSSSSSSSSSSS>
##$DSPFIRM= 0
##$DSPFVS= 12
##$DTYPA= 0
##$EXP= <C:/Bruker/TOPSPIN/exp/stan/nmr/>
##$F1LIST= <111111111111111>
##$F2LIST= <222222222222222>
##$F3LIST= <333333333333333>
##$FCUCHAN= (0..9)
0 2 0 0 0 0 0 0 0 0
##$FL1= 90
##$FL2= 90
##$FL3= 90
##$FL4= 90
##$FOV= 20
##$FQ1LIST= <freqlist>
##$FQ2LIST= <freqlist>
##$FQ3LIST= <freqlist>
##$FQ4LIST= <freqlist>
##$FQ5LIST= <freqlist>
##$FQ6LIST= <freqlist>
##$FQ7LIST= <freqlist>
##$FQ8LIST= <freqlist>
##$FRQLO3= 1883992.8057554
##$FRQLO3N= 0
##$FS= (0..7)
83 83 83 83 83 83 83 83
##$FTLPGN= 0
##$FW= 90000
##$FnMODE= 0
##$FnTYPE= 0
##$GP031= 0
##$GPNAM0= <sine.100>
##$GPNAM1= <sine.100>
##$GPNAM10= <sine.100>
##$GPNAM11= <sine.100>
##$GPNAM12= <sine.100>
##$GPNAM13= <sine.100>
##$GPNAM14= <sine.100>
##$GPNAM15= <sine.100>
##$GPNAM16= <sine.100>
##$GPNAM17= <sine.100>
##$GPNAM18= <sine.100>
##$GPNAM19= <sine.100>
##$GPNAM2= <sine.100>
##$GPNAM20= <sine.100>
##$GPNAM21= <sine.100>
##$GPNAM22= <sine.100>
##$GPNAM23= <sine.100>
##$GPNAM24= <sine.100>
##$GPNAM25= <sine.100>
##$GPNAM26= <sine.100>
##$GPNAM27= <sine.100>
##$GPNAM28= <sine.100>
##$GPNAM29= <sine.100>
##$GPNAM3= <sine.100>
##$GPNAM30= <sine.100>
##$GPNAM31= <sine.100>
##$GPNAM4= <sine.100>
##$GPNAM5= <sine.100>
##$GPNAM6= <sine.100>
##$GPNAM7= <sine.100>
##$GPNAM8= <sine.100>
##$GPNAM9= <sine.100>
##$GPX= (0..31)
0 0 0 0 0 0 0 0 0 0 0 0 0 0 0 0 0 0 0 0 0 0 0 0 0 0 0 0 0 0 0 0
##$GPY= (0..31)
0 0 0 0 0 0 0 0 0 0 0 0 0 0 0 0 0 0 0 0 0 0 0 0 0 0 0 0 0 0 0 0
##$GPZ= (0..31)
0 0 0 0 0 0 0 0 0 0 0 0 0 0 0 0 0 0 0 0 0 0 0 0 0 0 0 0 0 0 0 0
##$GRDPROG= <>
##$GRPDLY= -1
##$HDDUTY= 20
##$HDRATE= 20
##$HGAIN= (0..3)
0 0 0 0
##$HL1= 1
##$HL2= 35
##$HL3= 16
##$HL4= 17
##$HOLDER= 0
##$HPMOD= (0..7)
0 0 0 0 0 0 0 0
##$HPPRGN= 0
##$IN= (0..63)
0.001 0.001 0.001 0.001 0.001 0.001 0.001 0.001 0.001 0.001 0.001 0.001
0.001 0.001 0.001 0.001 0.001 0.001 0.001 0.001 0.001 0.001 0.001 0.001
0.001 0.001 0.001 0.001 0.001 0.001 0.001 0.001 0.001 0.001 0.001 0.001
0.001 0.001 0.001 0.001 0.001 0.001 0.001 0.001 0.001 0.001 0.001 0.001
0.001 0.001 0.001 0.001 0.001 0.001 0.001 0.001 0.001 0.001 0.001 0.001
0.001 0.001 0.001 0.001
##$INF= (0..7)
0 0 0 0 0 0 0 0
##$INP= (0..63)
0 0 0 0 0 0 0 0 0 0 0 0 0 0 0 0 0 0 0 0 0 0 0 0 0 0 0 0 0 0 0 0 0 0 0 0
0 0 0 0 0 0 0 0 0 0 0 0 0 0 0 0 0 0 0 0 0 0 0 0 0 0 0 0
##$INSTRUM= <spect>
##$L= (0..31)
1 1 1 1 1 1 1 1 1 1 1 1 1 1 1 1 1 1 1 1 1 1 1 1 1 1 1 1 1 1 1 1
##$LFILTER= 100
##$LGAIN= -15
##$LINPSTP= 10
##$LOCKED= yes
##$LOCKFLD= 4877
##$LOCKGN= 128.199996948242
##$LOCKPOW= -25
##$LOCKPPM= 7.23999977111816
##$LOCNUC= <2H>
##$LOCPHAS= 36.4
##$LOCSHFT= yes
##$LOCSW= 0
##$LTIME= 0.200000002980232
##$MASR= 4200
##$MASRLST= <masrlst>
##$NBL= 1
##$NC= -2
##$NLOGCH= 1
##$NS= 64
##$NUC1= <1H>
##$NUC2= <off>
##$NUC3= <off>
##$NUC4= <off>
##$NUC5= <off>
##$NUC6= <off>
##$NUC7= <off>
##$NUC8= <off>
##$NUCLEI= 0
##$NUCLEUS= <off>
##$O1= 2250.975
##$O2= 0
##$O3= 1853.42560803292
##$O4= 1853.42560803292
##$O5= 200000000
##$O6= 200000000
##$O7= 200000000
##$O8= 200000000
##$OBSCHAN= (0..9)
0 0 0 0 0 0 0 0 0 0
##$OVERFLW= 0
##$P= (0..63)
5.8 5.8 11.6 5.8 11.6 21.78 33 66 0 0 0 0 0 0 0 200000 1500 0 0 0 26 0
0 0 0 220 0 5.8 0.5 0 0 0 0 0 0 0 0 0 0 0 0 0 0 0 0 0 0 0 0 0 0 0 0 0 0
0 0 0 0 0 0 0 0 0
##$PACOIL= (0..15)
0 0 0 0 0 0 0 0 0 0 0 0 0 0 0 0
##$PAPS= 2
##$PARMODE= 0
##$PCPD= (0..9)
100 100 100 100 100 100 100 100 100 100
##$PHCOR= (0..31)
0 0 0 0 0 0 0 0 0 0 0 0 0 0 0 0 0 0 0 0 0 0 0 0 0 0 0 0 0 0 0 0
##$PHLIST= <>
##$PHP= 1
##$PH_ref= 0
##$PL= (0..63)
120 -3 -3 120 120 120 120 120 120 55.71 12.1 22.56 18 15 120 120 120 120
-3 18 120 47.46 120 120 55 120 120 22.56 120 120 120 120 120 120 120 120
120 120 120 120 120 120 120 120 120 120 120 120 120 120 120 120 120 120
120 120 120 120 120 120 120 120 120 120
##$PLSTEP= 0.1
##$PLSTRT= -6
##$POWMOD= 0
##$PQPHASE= 0
##$PQSCALE= 0
##$PR= 1
##$PRECHAN= (0..15)
5 5 2 5 5 5 5 5 5 5 5 5 5 5 5 5
##$PRGAIN= 0
##$PROBHD= <5 mm PHQNP Switch-1H Z-GRD Z8352/0119
>
##$PROSOL= no
##$PULPROG= <zg>
##$PW= 0
##$PYNM= <acqu.py>
##$QNP= 1
##$RD= 0
##$RECCHAN= (0..15)
-1 -1 -1 -1 -1 -1 -1 -1 -1 -1 -1 -1 -1 -1 -1 -1
##$RECPH= 0
##$RECPRE= (0..15)
-1 -1 -1 -1 -1 -1 -1 -1 -1 -1 -1 -1 -1 -1 -1 -1
##$RECPRFX= (0..15)
-1 -1 -1 -1 -1 -1 -1 -1 -1 -1 -1 -1 -1 -1 -1 -1
##$RECSEL= (0..15)
0 0 0 0 0 0 0 0 0 0 0 0 0 0 0 0
##$RG= 362
##$RO= 0
##$ROUTWD1= (0..23)
0 0 0 0 0 0 0 0 0 0 0 0 0 0 0 0 0 0 0 0 1 1 0 0
##$ROUTWD2= (0..23)
0 0 0 0 0 1 0 0 0 0 0 0 0 0 0 0 0 0 1 0 1 1 0 0
##$RSEL= (0..9)
0 0 2 0 0 0 0 0 0 0
##$S= (0..7)
83 4 83 83 83 83 83 83
##$SEOUT= 0
##$SFO1= 300.132250975
##$SFO2= 300.13
##$SFO3= 300.131853425608
##$SFO4= 300.131853425608
##$SFO5= 500.13
##$SFO6= 500.13
##$SFO7= 500.13
##$SFO8= 500.13
##$SOLVENT= <CDCl3>
##$SP= (0..31)
1 120 120 120 0 0 120 120 0 0 0 0 0 0 0 0 150 150 150 150 150 150 150 150
150 150 150 150 150 150 150 150
##$SP07= 0
##$SPECTR= 0
##$SPNAM0= <gauss>
##$SPNAM1= <Gaus1.1000>
##$SPNAM10= <gauss>
##$SPNAM11= <gauss>
##$SPNAM12= <gauss>
##$SPNAM13= <gauss>
##$SPNAM14= <gauss>
##$SPNAM15= <gauss>
##$SPNAM16= <gauss>
##$SPNAM17= <gauss>
##$SPNAM18= <gauss>
##$SPNAM19= <gauss>
##$SPNAM2= <Gaus1.1000>
##$SPNAM20= <gauss>
##$SPNAM21= <gauss>
##$SPNAM22= <gauss>
##$SPNAM23= <gauss>
##$SPNAM24= <gauss>
##$SPNAM25= <gauss>
##$SPNAM26= <gauss>
##$SPNAM27= <gauss>
##$SPNAM28= <gauss>
##$SPNAM29= <gauss>
##$SPNAM3= <Gaus1.1000>
##$SPNAM30= <gauss>
##$SPNAM31= <gauss>
##$SPNAM4= <gauss>
##$SPNAM5= <gauss>
##$SPNAM6= <Gaus1.1000>
##$SPNAM7= <Gaus1.1000>
##$SPNAM8= <gauss>
##$SPNAM9= <gauss>
##$SPOAL= (0..31)
0.5 0.5 0.5 0.5 0.5 0.5 0.5 0.5 0.5 0.5 0.5 0.5 0.5 0.5 0.5 0.5 0.5 0.5
0.5 0.5 0.5 0.5 0.5 0.5 0.5 0.5 0.5 0.5 0.5 0.5 0.5 0.5
##$SPOFFS= (0..31)
0 0 0 0 0 0 0 0 0 0 0 0 0 0 0 0 0 0 0 0 0 0 0 0 0 0 0 0 0 0 0 0
##$SUBNAM0= <"">
##$SUBNAM1= <"">
##$SUBNAM2= <"">
##$SUBNAM3= <"">
##$SUBNAM4= <"">
##$SUBNAM5= <"">
##$SUBNAM6= <"">
##$SUBNAM7= <"">
##$SUBNAM8= <"">
##$SUBNAM9= <"">
##$SW= 19.9752069877683
##$SWIBOX= (0..15)
0 0 2 0 0 0 0 0 0 0 0 0 0 0 0 0
##$SW_h= 5995.20383693045
##$SWfinal= 0
##$TD= 32768
##$TD0= 1
##$TE= 673.2
##$TE2= 300
##$TE3= 300
##$TEG= 300
##$TL= (0..7)
0 120 120 120 120 120 120 120
##$TP= (0..7)
150 150 150 150 150 150 150 150
##$TP07= 0
##$TPNAME0= <>
##$TPNAME1= <>
##$TPNAME2= <>
##$TPNAME3= <>
##$TPNAME4= <>
##$TPNAME5= <>
##$TPNAME6= <>
##$TPNAME7= <>
##$TPOAL= (0..7)
0.5 0.5 0.5 0.5 0.5 0.5 0.5 0.5
##$TPOFFS= (0..7)
0 0 0 0 0 0 0 0
##$TUNHIN= 0
##$TUNHOUT= 0
##$TUNXOUT= 0
##$USERA1= <user>
##$USERA2= <user>
##$USERA3= <user>
##$USERA4= <user>
##$USERA5= <user>
##$V9= 5
##$VALIST= <valist>
##$VCLIST= <CCCCCCCCCCCCCCC>
##$VD= 0
##$VDLIST= <DDDDDDDDDDDDDDD>
##$VPLIST= <PPPPPPPPPPPPPPP>
##$VTLIST= <TTTTTTTTTTTTTTT>
##$WBST= 1024
##$WBSW= 4
##$XGAIN= (0..3)
0 0 0 0
##$XL= 0
##$YL= 0
##$YMAX_a= 6045558
##$YMIN_a= -2102516
##$ZGOPTNS= <>
##$ZL1= 120
##$ZL2= 120
##$ZL3= 120
##$ZL4= 120
##$ABSF1= 17.46624
##$ABSF2= -2.509117
##$ABSG= 5
##$ABSL= 3
##$ALPHA= 0
##$AQORDER= 0
##$ASSFAC= 0
##$ASSFACI= 0
##$ASSFACX= 0
##$ASSWID= 0
##$AUNMP= <proc_1d>
##$AXLEFT= 0
##$AXNAME= <>
##$AXNUC= <1H>
##$AXRIGHT= 0
##$AXTYPE= 0
##$AXUNIT= <>
##$AZFE= 0.1
##$AZFW= 0.1
##$BCFW= 0
##$BC_mod= 0
##$BYTORDP= 0
##$COROFFS= 0
##$CY= 11.9774589538574
##$DATMOD= 1
##$DC= 0
##$DFILT= <>
##$DTYPP= 0
##$F1P= 17.4585304260254
##$F2P= -2.50655683361377
##$FCOR= 0.5
##$FTSIZE= 16384
##$FT_mod= 6
##$GAMMA= 0
##$GB= 0
##$INTBC= 1
##$INTSCL= 5.647774e-010
##$ISEN= 128
##$LB= 0.1
##$LEV0= 0
##$LPBIN= 0
##$MAXI= 10000
##$MC2= 0
##$MEAN= 0
##$ME_mod= 0
##$MI= 0.4
##$NCOEF= 0
##$NC_proc= -3
##$NLEV= 6
##$NOISF1= 0
##$NOISF2= 0
##$NSP= 0
##$NTH_PI= 0
##$NZP= 0
##$OFFSET= 17.45853
##$PC= 1
##$PHC0= 81.06198
##$PHC1= 10.70084
##$PH_mod= 1
##$PKNL= yes
##$PPARMOD= 0
##$PPDIAG= 0
##$PPIPTYP= 0
##$PPMPNUM= 2147483647
##$PPRESOL= 1
##$PSCAL= 0
##$PSIGN= 0
##$PYNMP= <proc.py>
##$REVERSE= no
##$SF= 300.130008748601
##$SI= 16384
##$SIGF1= 0
##$SIGF2= 0
##$SINO= 400
##$SIOLD= 16384
##$SPECTYP= <>
##$SREGLST= <1H.CDCl3>
##$SSB= 0
##$STSI= 16384
##$STSR= 0
##$SW_p= 5995.20383693045
##$SYMM= 0
##$S_DEV= 0
##$TDeff= 32768
##$TDoff= 0
##$TI= <>
##$TILT= no
##$TM1= 0
##$TM2= 0
##$TOPLEV= 0
##$USERP1= <user>
##$USERP2= <user>
##$USERP3= <user>
##$USERP4= <user>
##$USERP5= <user>
##$WDW= 1
##$XDIM= 8192
##$YMAX_p= 370219649
##$YMIN_p= -491951
$$ End of Bruker specific parameters
$$ ---------------------------------
##XUNITS= HZ       
##YUNITS= ARBITRARY UNITS
##XFACTOR= 0.365940538175575
##YFACTOR= 1
##FIRSTX= 5995.20383693045
##LASTX= 0
##DELTAX= -0.365940538175575
##MAXY= 382081037
##MINY= -3513153
##NPOINTS= 16384
##FIRSTY= -3513153
##XYDATA=(X++(Y..Y))
16383c513153K4966P4478m1818J86330j1053J08319j9306j22025J41170M3199
16373c128893q7169R1236J10472n3046J00183j25021R0892R6972n1590Q6035K2011
16362b847918p0360J74619j12033J13773r5268O3267J01922M4167L7382j02667
16352b693116J81570r6401M4890M4781M6314q6551R5527O9707J68702j12675
16342b337252l7703J02209k0875J19M5598O4467o99L2157n7992J14636J18878
16331a976457P3368j20882K6905k1971P5870J7394J2941l1966J50683O1975q9140
16320a821280J99010r8372N4423k2171r6744K09203j64057P6814K31592k14533
16310a646115J12761j02714J94147K1049J5413J9097J7807k3396k0566O3408M2881
16299a306228J03107j10558l1827K24026n8016k5203O8974l6117J27606j82201
16289a226437J08866R4513K0858j15288J87789P4796j10453J87107l7846r8829
16279i14924N4326K2179L628Q4597L1780o5407N2598n6548R0049k7936K8045L8387
16267f59226R8220O2190j08890M4523K9217m7131O2133J3660O5414n2734J09437
16256c83187j33926N4023K7595M3741N4848N2974M0911l4444r686j41591K91814
16245a36928k60380J20919q7901K43157j18929K803n9585J18457J31929r4633
16235a41091L3449J2349l0015k9777M8027J34443r4333R8743k1937M5507j41149
16224h5784P0068R2207O3550K790q9269R9984q4453l2918J56266q314j04960
16213G9167J30384q5761M890q1929J38730K46576l02249J9318R00L0179J04397
16202B84602j23714K69128k01954Q2670j06396J10890j08105J77916o8276O462
16192C23223R32K28117k74380K30127j66057J58123o8186N437m1125J3691l9189
16181C70713J64839k77442K41688j366m0898M774K1473k0029R5385m4754R167l227
16169E20323R7425P280j63063M1459N6907j0253J17075j03496O2364j03767K30686
16158G52940j14796j28745Q0941L5984O8285n728m5547O2540J2909q6798L7502
16147F69487J999k174Q464M7234j2768r3263K4888N1997j08681J26453l7433R1180
16135G67383q7098j1554r3863J32854l728q1704P4411M4487K6773P715M6387o3118
16123G58945j07610N7788O6237o1902m7373P7759l518Q9773K9047r3613J39290
16112I04823j21528M1770J56542j77555N4780r7637o5297J64399p2603m5428K43429
16101I85695k35699o762J58493k36015J35426M0574p4815R5933j75035J73173
16091H60968k0233k5155J4120N0624l1416J7867n171R1872j05223n1505j3231
16080G83517q90Q7417N1175p3600l5501M4386M018M7136P0494p9915j14448R9213
16068H83002m845o7288L0883J21949j21480J42521o7916k6217j20168J77461
16058I47902j51150J21292j91335k5639K68431L8333q8201O2212j8727k4590o9994
16047H68534J67378j94735Q009P8087j1360j13379J75330q6198l6504m156M3833
16036H94839M659j37750R0823p1923O8676J37797j87020p0472R3760J27606k7905
16025I23090k18824R7622J96174j19579j55704J43292p9334J35653r5308R4592
16015I21674M5485R0479k00990J33117n6493j88940Q4231l0266J4625j0554J95835
16004I98203l9712p4723M1963j19109Q863O4610n6389J07527R2397k15110P7923
15993H86443m0479r2Q2980j44984J75965k13555K17495j3079j9067J74305k00380
15982I05552l6850J00421k63535R3745M5281q4534j2447K27837l5228j53220
15972G87022L542J65509N7712o9918j15700P6931l5208j04362J47112p3857J8756
15961H57539q3146q191J62223j18647l8275L15536j59343l5409l561j01040L5250
15950H22936k2934O3885R5757l2183O2519j05724l536O7127j25027Q1088q4565
15939H19343J16970o7006R2332p0138P7976j68788R9863o46k2057M0353p2239
15928H45963K32033k25329J29157k40375K07824n6440N9509j48689J43014j53270
15918G93397J71689l2906L5819M5377p976r1653q042k0652Q8545k8301j09173
15907H36124K5127N6410k8056N1565m3182r6565j6336J12168K3262K7075p5623
15896H71969O9603r3732o1544J50529l5683J09741j33693k00870J02000J18587
15886H96907R3035k10731j3310J11585N3412M9873l1967k26825K20401n7923o7998
15875H16459K6221J2017R89j10870J36996J3866m4799J2886J05367L709j55612
15864H17229L8828K4413J34479k61591J63223l5920K7571o9278P0312p7835j0712
15853H20719q9032L13698m3753o7153r0368l2826M1145J28419m8416k513q7884
15842H42036Q3439J897j25129J37197j56486O1358J14743L0868j17307Q3879k7703
15831I28792p7664L1036O7012j06487J27147k09853R4792N1990K4203j138j19623
15820H10207O8735n4936m3292J02201j9555L3114k23897L15853q4985j3373N6040
15809I46112J8723k03281O2768J59202j8249q9681n5250J01643j58328J86016
15799I49675K4961k5979j61074Q4130Q82k14541K17253l4915j958J21079R257j81126
15787G87644J37122p362k5483J9847J200j34960m0399O9676J1819L0861K7009
15776H76974M6049O0982n2136r3843J19640j33005L5689r5166R7811O6584o1088
15765H68491j31905K05636r4968K05431j08385j24701J05596q8586k854J15026
15755I48781j45038j12457J84396L6501P4320j50438J45576r3502M9890r8857
15745H39172j7251l1164J70143k07614K7629J85185r5975K0924N1188N1639j76360
15734H17516J54523n6655r4887M5860O9289q011j57204J46167r7684J26317o9013
15723H76218K1646p3702L7857P2757Q0984k41652J14843J341L4909R9393j89164
15712H35430P8594N20m0149M5911R1995j37686L8065o9965J85540j44476j33854
15701G49925K35216r2990l9225q1507N9042k8528N2609N5604O1018k01441r2K79436
15689A049067j64204J52954k18922K09968n3194N0279j38004P3207k9130M304k9186
15678I07139N3670j51853R3209J5511j20368J03728O1873j52813K08472j74310
15668H44258l2536Q5225m0123N6320K7889p0289R9783R3587k37973k4945K07253
15657A008449l4899p947j40611J53847j24754n8050l9190K40167K4816n2476j433
15646I67919k23560J18765K46467j02089k06255L4245K26564j30221j3495J19252
15636A037592k89772L2467J16177j41680L50061j92660l9722L8538o3814P2096
15626I19283n2816N2995l6892M4393p7151n2804J06101k7415j03389O8586L661
15615H44552l0921m9529J58735L4822J13935k17259j31986O3479k3804O2115J27036
15604I51175O0529j58969P9929N4393j70007j4052J50331k38731J60448J20345
15594I95391j77344K03469n4346p7837k6345Q8544n7425N735j45512K31952j46728
15583H39554K17865k55785J41861m9515j2296L6952o0720Q7888r6474Q6256j10286
15572H25300J28229p2066J0755K1929J5461M2044k18998K37031j32436L2419J61669
15561A051337j51171R6829j14650O6350j66487K04955R9143k06202K6738K3373
15551I30215l831r0107N5673J59211k28828J35405K5785k11631J32254R0734r2514
15540I02366l0085j633r4603N5480J06093J01687r1587j15315r4290K24216j39360
15529H22969M3058L0822m0322M6305p392N2985r7415J37993r9206m1864K04624
15518A052557j88167L4034L6258j32699J51834j31904k7671L17737j73543J2247
15508I50683J84625k12995n461N7559J09401k52327J07592j7892j3584O8781j20291
15497H56091R2357k4573L2034j29591J17818J16724j07883j65765J53682o7318
15487H73576P3111k6043N8958j63707J7631K53412k06572j21881J98389m9400
15477I07474j1473p4815K723O5096p1629J12110N0230j60371O7561Q9629j14693
15466H61842O4735Q0063j20015J25078n3975p3433j68181J34505J672J51971
15456A004262r6661o4346M8574k1047m3223J31433m5942J05510j36959q1509K41755
15445A041847j91886P1924j5599o5968J48895m2006j37775N1999L3982Q3869k8357
15434I50925n452L1409m7767k0844j6400J10364k16366J12551m3149J2702J05750
15423I73723J2208q6440J2299r6931m9554J02549N7788q2892J45829l015N7280
15412A042844j80980p1022J04166J77384q4777j48206J84218j01932k9465J7500
15402I09730L4370l1153K228o6487k8543n0173J69664j84333J9874J08043K2101
15391I05321K6810l4111J42549k15262K1558K20616L207j08161r7611N514J9718
15380H90148o0279l130K06669j89498k4711J87602j05098J04353j90205m2433
15370G73418R6438J03664j7676l580r6994J06800j25077J69085k22589J43867
15360I27356M0869P8177r446j38169N2666k0066r4825J02188L5066m153n2583
15349I17080M3279M853k0688M0273J53931k62969J2215L3559l7824J8662m2046
15338H60325J9551l74o7739K56344j77184j06532P7551j4571o7324J5763J25718
15327I21528r0182R3222q377j31178K14919k23062J53581J62557k12749K0754
15317I01013J90407j32455r681R7041n2288j24771K1477K9341j38236L6978J00981
15306I19807P3713n2915l9590J47815n8348j56772M5228j00648J63339n7325j5698
15295H68606R3247k08309K43435j46378J3556K22363j88361p6949J78439j25535
15285H74114L2514j4966l3193M5752Q704r2544J37950J11217j35689q5641J35272
15274I83490k3715j54758M5573J52586P1044k02216Q287P4568j4686n8335m5865
15263H35973J98436j60998k449j8250l0387l4166K23286j60218J13485q5764R7959
15252I76907n0608l5788r9332Q0499J47506m7729o7675j75896K02855k2214P5063
15241I83588M9260j9323m5385n4064O9661k36054J55575O8835j70244Q7372m3254
15230H45967M6276l9759J2406J3152l7260M417j2239J79349j6169K2160l6183
15219I82117M5951k23358J32236l432N5773q3350L2333k8812J5437O770j10870
15208H20795Q6750k7828Q0948J7107k08095K03701j07783P6054r1316J19510
15198I69843j6408k28449L17751k30108K74637K2563k32083M5918J24315l34082
15188G13897J32841J75702o7779q744N1451K7235J01949q7827j51211j07885
15178G79629J25210O129N137J649N4211n7072j49152J91482n0741l0839J43037
15167A018680Q646o0367j4963l8194j91170J72156k9546K9828m2543L0389K4819
15156I07735j8556P3289J41305l12629J74213R4875j30245m5658L8891r0289J03019
15145I35950j5240K7072J09903p6302j01835R0296J2070k05071Q2466N5363l2664
15134H82008Q37k3563J05328n1607k6860j06551J07695J70892k08454J33090
15124I82815Q7305j56907k5927L7659o8798K09750j26133n2550M3069Q174k9083
15113I09374J48062j00725k059m6903K3920n4478O8400P3412K8382o7645J33458
15102A113198j01245o874K8078l0155j17033K06670j24796R3501l18802K29981
15092I72523p6272M4192N542j88347K35979j23073J7590q7413J32004o9854J09209
15081I72080N3769j31174r230J00416J9670n3767M2132N3231j75321R3378j37793
15070H27391J37377j89417J31815J33149j09991O6459q8460o0498J67019q4778
15060I30066j03103J33307m1832p1587O3164R4985k11110J03537j4739O6442J7620
15049I66750j078m7547L9080k5649P7453j56300Q4869j22851k9224J82497j47229
15038H20771M5094k0421K0962J58917l2511n3694M3643j45012J18110K5959j15285
15027H66533R5671J13516r9276n6261j01175N6803P4562Q3032j11615K7326m6507
15016I02609j775l9244R8237K6526l3822M8841j28729j5934K75102k29203Q3441
15005I86049k07104J16333K0285j6285k7229J18809L2218j87031J29908j30287
14995H35666j3075J40809j83455J98710J33895l05344R3245J32269p1942j64051
14985G96727O9428J8148O8860M8045j67161J75630M049k47072K73856j38930
14975I01580L4912q9659L7067p3409J913R9260J33359j80445r2825J4007o988K88788
14963A067560M3461j38717m6560N432o6488O3207K9784q2592l6072R7123l294J61487
14951A094331j27664j75193J84171l6268M8294j3339o9363J29170j56168J29340
14941A007311j97078O9004Q3079k3967J3494m5675J02695m9107K141l0632J9573
14930I50838j6785n2428Q0424q2684R3290m9063J2930K0756K2707j06L7402m3049
14918I74232m9533q992O669m6199j477R539J76399k08234M7084P3040j54552
14907H17976P4802q078o1767J56474J3392N764j18700J23420j31595J20022o2530
14896I29180k0951p0693J38138k9798P3832m5777m6048O6404o235n4638l5472
14885H97942K1848j7646k9544R1965l4990R7012k33513K7200J17126J9939o6228
14874H91111n3914J26737j80392J54765j5604L4066n4642q3836J55662j0659M8888
14863A012182j51462O4626J615K09459k28050J15062p6537o8451J19255O9117
14853A066816k55601J22472L3224p5111o0068J43256j25668M0014J09412j06583
14843H92163j9067R6990j32288K31939k3033k40748l3818J19191j6750J61983
14833A036562r1090M1640q3252m6353K13038r5840q2630R670J25107j32162J59530
14822A054220j14274j8109O4790K6015k18604J21799o5602J70632n2342k11867
14812G56658J06654K6870M0052J94723k28633r567J57650j01714k3594L0376j591
14801I47884J13843j59771j2234M7039k0104o657k565P2698j4866P083R381l0078
14789I51653P623n0383N1322k25856J80155J13592k5310J0023o3j53854l3931
14778H24971J21776J0260N3284q0051j3846L3012r4119L619J51058k3992j44415
14767H41557P4944P805Q765J09155j35609J9528M2232R8323q3417K543J0515r4314
14755I02027J6174k8100J05149p7730o9866M6406K6458n4540J30845j78258J39560
14744I58125o494k9401j31057K32116n1119m3042P6034j7434p6002O8144l054R3349
14732A070165k01024Q9158k20631L03477p0012N466k1472p2064N2684m5744o948
14721H83055M1309R5360m9508j07946M6470M1331j55668J59975p592J11979q0037
14710I78728r3715J26737k2157j144K5946r1525P9023p9172L4387j7334o8100
14699H71674N0307N6027l7847q3698J42596k0939j4547k8445r5676L7117Q6865
14688I63434J2424l9895K5984M8005j14323J54640j45427o3563J26623Q788m36l0524
14676I45730J9242l8265K4644J36881j74175o445n7197J51555m8133M2543M0062
14665A036442j48883m0735r8120K43623p0301q6463Q4671m8920J1739J48298
14655A031351k50385J42557n9686j20875K11021O1337N6736j48583J05770K2710
14645A051953k2283l372q0022j81881J86338j17475K45179l06014R1087K15223
14635A078733j93499k5534l0515J62947N0801k8106j56337l7434R4775j5585K11858
14624A112104j29070n1773l6043J26503M828l4148j00039K2520l1473J18719
14614A002128O2284j73635J13625l1659j60027Q6454K0109J564Q8317K5431M0475
14603A075066O4885j26196j75933J11850q4966R1309m4135Q0625K1226j87123
14593H26608J33192J35719k26203k3873q071J71533J7994J05977l12465K44668
14583A065079j53709P5447r129q4747Q3373j38611J3273N3283K15536l8698k68377
14572H12720K92353k27928M0974J44528j37048J83761k67101J22236l5718k8574
14562I00203J33945n9106p3001m6080M3032L2337J4083J22278k7332q694k09086
14551H22579P0872J12885J9933k79876L00382m6090j83114J27647j33054L9146
14541H51310J47732l9406P3812k75919J07923L168P3112K8234O446j45370J09797
14530I40839j86476K82424k7766K2663J27852k25974P320J34642j55205L675M7045
14519I71039j36100R5865k3799L9070K5015o5274J07874k33062K70084k01201
14509H49511j5512J86119j10015J71000j49450J03815J27280j31667r6866n094
14499I29121o3325R2873m727Q3918n4881q7419L5j904J7754k4629M9077l4573
14487I01320N8260Q9524k4753j13962N8888j21765J68298p2475J27979j31397
14477I39917j13370R7637J39379M744m5816k6729m7920M0931j02412K32477k95813
14466H23025J42083M2023m3107m4767J77666k33269K8011J91649o5680r811r2312
14455I15511R1632L0279j66868n221J07651j08669J12318j6870j68958Q3187J70502
14444A044494m1416p7671j2110P0105K8613j27173K71745k07415R7937q1600n8220
14433I07289L7297j70482K92733j68222J77832j81277K9501j2929N8149j0337
14423I59554m7914N6074J01203J3886k11774J89257j85182p8966K05009m7174
14413I53973r060P2911j33414L6740L1791J09003q8828R6641j9150j50906m4304
14402H55397Q9293n3444L3682P826k7997O9317p5973K49149j20325j12660O4753
14391I79018p9600J15091j37976K41729k02390N4799J03592M0126k54585J62896
14381A022700r5695M3801j69661J03889O5020j09807J13412r4565M5620J46376
14371A071090j70803J25109R2633l09399J62871O9741j25082N969j31865J11413
14361I01677K66877l18830J18306O3204j63404J72414l555j38918P4909N1j1896
14350I60835q3169p647P1890Q2256j76221K49868J836k17012K8816k9601J81898
14339A063749j28255K05302j15719j21630l7671Q1948m4249R4974l5156J4718
14329I78011R3166k44422J09939m6553J53663p0650R4626r3291m9493J06084
14319A031080k01722J73198l3771q295J00577o8325l16j798Q6281j96714J12876
14308I93071P2263j04606n5709j2942O7747N3477n7940J2371p5561J10842J78934
14297A181947j56633m2313j11826J07247k3333Q5266j40096J9534O7193N5466
14287A042452j31079l5959J45553n1238K8364R297Q0793o4330R189m705j73037
14276H55300L29733l25504K7926J4203j55646J02631j7588J83714k7640l4481
14266I52648J35694J2906j14784m9995J49500k35007Q0756J94995j69516P4247
14256A031444j08924O3885j10743J94502k3865n1635j79494J26444j16532J46614
14246I71696J13607L4720l895j93886J84498p7789j82805J71859q0890m747o851
14235I25517J7166J42460k5006J0426j92699M1423q8190J64625l8439P7754j13827
14224I21210Q880J32581j32632J7171J47712j67532K02898q7772n792n5509N2634
14213A033849j40602J17536J0695k5275o0592N1401j07567J1386K5402M6293l631
14202I58895J15901p3656m4940n1661M7499q4813R8501O3960p1975N7399r0430
14191I24680j1152j6804r4529J29962K4173j18615Q7514l792O7583N0322r8871
14180I40471p3923J07542j1590q7940J40355J5324N9753o0729Q1074j04348N5557
14169A061546M8225j82805Q7727j30229K2368J76617r0490N5261J7423k05555
14159H60088N4527Q4441j31697O3521K0316J85186j98005L58R7259J5341J9377
14148A070712O315n461j79994J22786r2431J84799O4503j83697o8015l9482J59997
14137A040032j27754J5688K3476j55116K32874q7678l8272R0552o023J9607J24690
14126A132076K6460j25153l9436P4556j04308m5264J83641j90446O3209j0705
14116I64630m6327N5204O0709j43861M4883K4298M8090j65591K2570J27777l6823
14105I55559R8949j80572O7299J5457M0969J46999j98789M5377j02751P8739J29845
14094A097081P0675k38876M5977m7196J46680q3210J05818k49690J43630r464k265
14083I79160M6997j68538M1014N0978J30707l0130K2187k3144p2054J05498n4552
14072A028123j58895N4745Q3462O443q1764O6704o3804M5217j4026J21823l9912
14061A048116k5619j0237r0469J18209o6320K0358J28432j67141N7305N207p9692
14050I38149m7700K33599l16532J53832q2766J68921p4264q673M8726q8784K2577
14039I47085n3370R0767K4628k045j8765p4309J05178K9713K3593Q0581j87952
14028I65104J41498j44605R9441k23710K45434j75997K4583k5831J43842l061l4262
14017A012436J2624j60406J44796j36949J12399m1536m2710M3549n1770Q6044
14007I78477J6568p5639J42843j31147N8011m4378p0950N8332O1591O5640q0009
13996I79339k47039L28147o0217K23J28074k08168N9385M3036J16514j7895k40176
13985H81223J60758L8809m799M1173M6621k15418N9882j74096K8757K20772n7345
13974A026337M9818k6285k26227J05233J44025k2897j42637J00566j62600J26430
13964I71763n9767n4975J64625L9769m9695K1961l1677J44990k4347j78012M0389
13953I85024P7902j38445j64020K19074N5162L5331K2193r7754p9019R9722j14038
13942I01132J64299o4135K865j57432K39304p3429j9363M0922O4160k97546K08955
13931A009732J6530j19624n0086J32984L7270j72328l9901O6123K04340k04089
13921H80951M9162N4943K8822j3852P4821j34088O5900P3924j8979j26092K4295
13910I59807J66511j44046R668P7973k8009j11822k1368J21094k2746l2939j6747
13899I57376N9070j54001Q2466q5709Q5068M6676m8804J23526j41953Q4620K4808
13888A033143q5332P9139j41890J55884o1514l9188j31152L33163j02850M4579
13878A083982O357j51620J39098k5169r5294O2071n5648J9780P4190P9862k72847
13867H64762K39650k3954L0319q7701o7346o8856P7100j01251J95588q368j22523
13856I27420O5354K3647j65080M8142K3617K22437k81417N5382J40748k5229j15763
13845I19258O1405J7761J00140r3039j9839l1902n987P4104j32219Q0877M090k137
13833I72512J09562q1733j7632M4744K4422m5505k0867r1913R7007q1L7498j29248
13821H98766J63013N5105j10189k6466K4044n6395j09671K56662n7704j080p7614
13810I58471j0657K4686M8152q018J22618P089l7612j77729O0271K4361j1588
13799A000044k3193J43532j68821J7345N2572o279J27554o2096p7620m8303O7840
13788A022575m1536O8605j11108K12972j84031m4095Q7646L4207p1408j90047
13778G83780K36130P3095j58142p4293N4845J03125l9632J1549k7134J31571
13768A094894j62242Q8682M5085j4611k2249j00835J75649j15951j5973O7628
13758A040077n3690L4648r3288N0267J4065n4513M0350J35979p4644M5441k38329
13747H46363R4529J32842r0083R5313k28093O8275j40031J76322J82494j99073
13737I38858j14311K00159k19046J52809m0901M3383P5012m9017L9661M0924k18721
13726H48810O058J73281j2593m185O3278l53j77652J26462P2150r8058j9854J42787
13714A120131m2888L09n9267J6440p9147J7748k7202J6750J03517q5060j31378
13703H49953R4892N1781J43203j0195q2014j02145n3341J69321P551r7732L4259
13692A005533j7032L2438j62888J00025L4552J15007j48713N7295p0084K12052
13682A158185P6125k06704p5915L9697M4977j40681K19293j1153q8174J9956N0722
13671A086328j32652J04672l369j11940J83872j28111R6871m8628k4211k1600
13661A001232m6507J6728J30059j02649P7599k3286n0830J0951J47400k57738
13651I02959M9128Q2284j8756k5681R2204q2908q0284K18875k00879J63396k10760
13640H89578L9562J78853j69615Q0496q5583O3694K37042o4959j02749J13350
13630A179669j65537L1292R1380j4368j11593q558p8090Q5017q5077J15764m5271
13619I94628Q6722k7726p5749J8314k1446j3629q5735N3543O9672o8065J25637
13608A056166q414j74602o2156J61856L4367P892L7697m7597m1074J96756r0463
13597A070428j31724K24896k83119Q4842P5306N5839r7111j03569j5130J77604
13587A058262j1670j77698J17543p1001J16311J26981k6263k70797J64162J6329
13577A042159k5074J00847q2892k2402k4658R21l3446j06754O0021J10015R2790
13566A111527L4035q7075M1852L560j81297J9508J23619Q3025r9167m8149Q6818
13555A088256M136M7359k21573R9396j25936N4747J45308q2757J58577o0148p0098
13544A037267r8257P9925M5337j51315R3857j4259M4245o0497O513j4987J49901
13533A117730j00737N9464o8867P7181O9j44368P0121K7401j42291J14228Q4191
13522A094122r7970K4741J36265j44426M1089n2072k8020p1886J51334j0398j1722
13511A031057j26925J07002k107l0799L2287J2400n9619J94913j65252r0356M4360
13500I46961L136j9236k84J89491o7055P0839j20372m209R803k0495J38596r7135
13488A030040n114M5982J3786j84020J63692p6080J05391M8437j01435j73923
13478H66756J80741r2986Q9332n5895J22931o4750j3441j7317l6909J18488j20994
13467I75956Q1870j13404P9254O2105o2088q0901K05930k24729J21985o0531J48281
13456A133728j06755J214O8193J03646p3399m8576j02865Q0565q2223l5819J69855
13445A107564N9284j17906k70377L73326n5191q4957l4579k2133P8913o4343K36573
13434A206174k22826J81194k14475O5703p3387J06533n1291n9746K78852l06383
13424I10348N9136L4270k9391J47664n1696J8632l2084o358p0716o4239J69735
13413A085301l8554J1488L6219o0159j784L6709j1665n8945Q8375k0365j18081
13402I48539M9962l4576N6880n2804j30425K20972l0968M7124L2352j92132L2781
13391I47705P8197p4610K6782K21065k44630J22580Q5026j10970m5777N1609n4656
13380A002321j05274K11412j46471l0539L9212J4152K2Q264p3151N6600R6147
13369A072695j30092R2466k0346j47392K02008p7071j6118N3120p7963J52501
13359A103808j1865k3796j15962J36860o4257j55593J66653J38614q7302j20743
13349I66417o3025J18169Q2540p7676m713K4901o9455J36073K0200q1934Q7314
13338A138811k11169J51548J06646k67252Q2151K2623P7382m3417o0351J7003
13328A013975Q2716q9094N5863p0416l3301p505K04257k21814K26500j36660
13318A024521k7160K5449P9183l1368Q8827p7655Q0300q5293r6399j7339P2590
13307A035656m1482n6813o0632K59124j33697m1357J00951J8548j17686O2438
13297A025050m0433r2139J12131p2287J82817n0088j33181M6945J1399J30125
13287A120339k46286K00180o8188R2180l9457r745O6559n5584p6126M5211M2407
13276A071490J7524l0415q901o525M8403j9554j04225O6584J51887k11352J01868
13265A076784R519k4253R6840k22696l4419O6436l0912O2168o0910J30676k8815
13254A040418N4789j34055j77327J98694O1824J40360j13130K0745n2343O93j3107
13243A027561L1095q4146R0232J5243j92894J79876m2379O3485j18663R6467j22459
13232I43418K07022j21720R2605k4205k0929l1716m5554L5985j38374L78449
13222A274981k75342J38784o5164r9025R3916J704j27398J88092p3445Q220K7390
13211A092713J1786k10768J56675J11536o9411m740n497j32148K01004j60097
13201I91053m7181J41073j77697J16095k1552l7890l8858O9786M6645q9011J56874
13190A109337j72534J08787K462p7555J35871o1274K9332r6522j7886M4505O0892
13179A065415K0070j45029K90534k31531l4236J25348p4511M680J17193k53077
13169H84856K17881j06370J86166j53476k1967K8396q2166P0133J25155o1015
13159A087593k15633J54244M6721j0726l9793j09498R2499J3203j721J44811
13149A161700j64339J03950n9459N4148p1615o4341N3731J0200J5497R6918k30575
13138I05815K8687J56722O8020n3579m0840j28909P3227l7735J22139P3888Q176
13127A175611m0886k3669j8996l8820j41252K77882k34235P8873q6516J10896
13117A058888Q5016j49424J02141K1512J32455k74625k0166l4089J69724L8411
13107A129843j03543K7049J1192l4239p7833o3992k7655J16999q2723K08948
13097A104046l943J38745j64764J1948q0529Q2125N6016J3131p5492m2777p4760
13086I63746J46368q0259J23575j18607J15314k38577O5103m7109J79485j34041
13076I74998j12747K44087j30687J33596l1315l9250J3650l466M6652j37883
13066I57635J59371q9335k8047J8664M1227J05904J4019k46988J45906J11549
13056A189905k9026p1189j6791q3546J05425l502K1513j97647J64584N2661P371
13045A139758p5899p2239J90418j85143r1680K15278j57875Q4777j68801L13147
13035A191741j00346l8331j3635r0056J52068k54460K22898K11660p7942p9561
13025A124036r7824Q4444j18311J8370r801J00384K5464k48891J90437q915N672
13014A065065p948J6323r1018J93629j50621J42838L3821k30246J38229l1561
13004A078511m0181K582J11808l0180j56985K27214j18425j06687Q8370J53411
12994A209438j36336N3113j8192R9340j67185k3902O1337l6396L2452M0466p7125
12983A037010j9916J65245k48025K23000J5947n716n0384j74285L0037k1153J27007
12972A078767j13523J58694o4783P4481O0118j00016j03859Q491M0226M1451j00614
12961I79433K19576q2074j45568J81829k24560O8261J3053j6630J24733j18298
12951I99755J64836j04863O9473m8413n0972K4326o4229R2920k9488J565L3591
12940A088501n0950l8539J26695j24743L9632n9921Q8681k4550p4786K35298
12930A205318j94433J48663j43235J57037j11116k7689o8285K00282J5928j01345
12920A081125L0886j8796J40774k59072J37965p9751K6461l1989L3820q472K2357
12909A075308Q9470n1749Q3781j01120J60143k38247J3442k9537K1881Q0488l704
12898A100156n7872l2654J28709o1814j1592K3011J56373k67385J34870j4443
12888A097359j17778j8444Q8286R4917j92093L2322L4631M5637P9253o2782p7984
12877A003324J76046j53952J12734N9430q5996P873q6492J17753k04285J52652
12867A099087n3097N9471j62007J31302J1922O695k1917P725k0364q5756O0038
12856A033099R45J7941l158R4522k31535K45127k4249q0486j13054M9696P8090
12845A066938n6261L606J03964r5353L4J147J82011k12333K415R6853M5586J6317
12833A154924p0748p1473J1738J29246N9457j42064j73844J43176J14620r1506
12823A063526q9616J35545N4262j34813Q3815M1879m3845N944o475N6063L9258
12812A205543p4037j60544P5362N1999j99111K45312j52084N0285L7414j3738
12802A066401j6219L7271K8574J7257j80841J97367j10468M0204N0740j11089
12792A019197j9447M6229J49420o4638N0807o9872O7972r9669K4001K0668J8690
12781A143358n9229o9465R4703o2423N8349K44190k66603n3120j35137K43323
12771A137946N6345j90169J4671O8212j9048j05798R8085J09359o6259j04440
12761I98904J04679k4166o3272J80435q7439k01990L8164J02785j2611J5578n5101
12750I95966P6817J23196m6505p8659R5100N4974k29769J07163n8779M4412k0595
12739A063321j12098J21180M5775M565j26799J04452L4166j00550n9754R1944
12729A066202l9946O4299N8269j42147Q0057L9542m8779K2967K4162l147O3605
12718A185084j38993J8365J35346K389j30529M2837l313l8218j30183J46474
12708A089259k6217k43436L19163N251j3888k3186j6205P7970j65577L786R0705
12697A097625M5820m3235j02178J15570J0263j30858m0429K03215j25095p674Q0470
12686A103494r3977M2044Q4663j59436J09269l3527J56523k05227J15089j28J01511
12675A220298j14821J03660r821j78771J14981j8365K4223n1674L4825P408K6430
12664A158373j83034J05739J4008k5756l3950J1932J32378q7607L4322j77998
12654I48407J60705J5750j21251J29831j298O7026j41576N1704r014L6799r5704
12643A041379J31224o1306q9692K3052J7845J32896j35911j8731K0350M7208J8784
12632A127098K2344l7550L8283M8052j52789L6075j14791J40316p036n6541J09648
12621A153109k6968o9306J35111j05332J20677j63517J86677q6820j58147J57023
12611A142507j87099J47561j03297J81187k4128L4063k17917K960N6416J21551
12601A153804L5329k04189P7278j8742J12617q1051q1758J03820J67346k29815
12591A034639J14237j35893K63765j87429O7519r3464k2807P1014j418k6786m7522
12580A035855R603J416K25140k09435J1179O1910k2943j09872p243K14621j11758
12569A098473m394M4945q1460J62762j52184O7815M9525n662l7610j74190K24254
12558A192274k6218j15527J37618j32205J90319j49316l201m7871N1932n522n2286
12547A039997N322R9185j6658K5912j87870Q6551r8350J6384K94928j40417j563
12536A123421L5619r4099J62334n4053o00j17336j00698K43565p7921J6262o1237
12525A075257j2204L9541k1298K8951k8006J44470j62542J65739p3320N8767k31308
12514I84047J91676k6286R6937q7913j21985L1127L2973J5843j7856m7014P318
12503A058867J87080j23722N1182j4122p9547j59565K56038k3371n46j17441
12493A034853J75396j94689N5010J18058j03330L3332j6972q387O4107r623m4234
12482A103521l9239Q4049r632j89344K56758k33751K83786o8686q2328j47313
12472I57821L46089j89898k9631M429K9268J7380O3356m4107j5445j04611J70274
12461A204925L8154k56733j11054K69180m087j99574K02692l2998K09124k53140
12451A066489K2354J64746q1342j67021J24449K7163J93395j82669M5221j20538
12441A092247j50733K30731r2083L0189J6864N083K0758n2838p2074L9275L2125
12430A099544J91101k23658j5246P0799P316K5753j19670J0242l6822J36797
12420A146156Q2164j4347l1447j37907O6158j09034J48764j55410P2291j47261
12410I20127K82715m2806m4015J39469k6490p6992j21888J7081J00395o4125J36147
12399A219618p3942m244R5072k60927K94906j43023O0634j29980K7258J60606
12389A245978l7028J6005k3073j19883m2097J07731q9430M8540K1575J100l7152
12378A092266o8583R4729M137M0341k6900j26831J05581J11075r8818q7814J65363
12367A204546j0012r5585l4211Q1410L0754L9194n6522r2265J33190j93546m007
12356A002946J45094J0989j32995K33784j76044n9767R2352p0420N9505k8779
12346A076665n3937J12650r9202p590K7325R8365k2341p8578o811J10383J10813
12335A267742j12851j23539P4317k5888n2068J12636K9978o8464J39546j61324
12325A080085j16481R7040o9309L29807j85589j89122K93106J1129j70575n2334
12315A027757J86028k02876J09279L0404K5725l0570N9144j50517K6873k2268
12305A058979P9924j84959J72971N8911P141j07556L0496L1306R4665j06724
12295A135154P1736k47223J07644K6197J6568M1248l4191K12184j89849L3280
12285A172748j43350J37466o937k4564J67220q6425j05207l5309M3348n9160O21
12274A060451Q2452J24424m507j27234R5456o0468j72660J48550N3035j9608J58458
12263A338349q1181j17034N1707J0524p4111j3409r8956K17190K7016r0536L028
12252A172587O7281j15087n2269j09838M3652R5191Q4912j75505R0791j3696N2836
12241A140855O3580j94646O8587J17234j43377P7708l3142J78949l30969J20439
12231A065218M6835l7013M2850Q3481K9486j96438L7740r756K38726j82891P1969
12220A190207L967r1557M4262j47150J72095o975n5494j13826N9144J05330p0719
12209A089284o8082K54987o1998j14269J50533p1089o4829o4629J63594p4792
12199A138710n7161J56303l7054o4421N6485l990Q3798q9602k1053L297J28393
12188A293705p8367r4278q8425J29581l6713M952J15927j52820p7652Q1740K3538
12177A121188n3352J21275N826J03273l03712L3524Q2444o8559J88166n3503o2989
12166A113581J19527R572j29253K0024j1856P6202q911K9343j00010o961J14088
12155A225346q7454J07600o3876j32374J28293r7242J19814j02645Q3653l0504
12145A150611K3710q9072M5909J03725r3324m1638J26935j58841n7973J12161
12135A122203J40734n6094k4150K54615k59323j7270q2940O2824J15142m18q1546
12124A173777j1514J7103M38O5600m4481K7851j46169J51281k6708O3988j54785
12113A116381J05217n7476J5260l1354l87j24788J7151K05127j27988M5162p7687
12102A084618Q2246K4320K4183K2272o4973O7682p6669R3090j68419J05533k24719
12091I69164K10694j0621o276j04530k2277j3732M4544Q9623R6889j31625Q4774
12080A206627m0368j8978J33275r5359J87595k75353J85617j55849j1430Q7740
12070A203517r5376l1454J97364k21511r4770K27095q3162J45088J02684k41583
12060A107892J44857l018j33104o8426J45403k11308J63814M0929K4836k7316
12050A184559Q4010q6470m5869j27959J44105o3265J51129q0718q9450J07766
12040A177838R6351k41608J21377r282m6557M7636j4338J81466j99234N2863L5138
12029A201650r7345K17993k15574R8411P0989l0149n6293J86417k08748k8698
12019A138653L3124r90o8959K12563m82567L74461m3040N0135p2074L1103m1442
12008A130967P4260j83091J93749j00705J67020p8850Q8985j40355j4941N4284
11998A191323j43265Q4532q229L3996j3346j7576K582J09578p7295j16438J84036
11987A229898j9414l272p6885J00179p0741m4582J12188M3489k24621J36060
11977A182299n3477R8431p9716j01049J79636q9518J06191j36249O9928J8478
11967A194954J33008j97276k4747J32554q0906j33560J71739j36518J9091J31735
11957A210074J45231j73598K2394j49919J70532j01597n0524R2505L4539K1049
11947A220686n0872J267l5889K21958r7931l0616n1029m8799j9750q0229J16953
11936A145749k295J55399n6832j20209Q0287j05070R2117j49874J36518O7247
11926A243037j02101J30884n3413J74586o8316j43591p9549J55635j50185K13844
11916A320831j08374J780j50362J75398k2168o7573q2264J71477n4080L3946k7182
11905A191429J65985k10701J79390j62548N3323q1379O7430n5395j8770K2094
11895A150858Q1803K369M2448k65783K48743P1652j92845J99316p5600J3322l6257
11884A240026J1659j23389J4500J3427O2328l9624M0380M5712j14185N6410J9405
11873A226649m0191P0957O0079k41734J27410O1597o2359j08068K02205j52413
11863A144132Q7801l534j01869R4133l8246r3354J46958j32393m2641J08352
11853A169339O5973N4017j21573k9400J33218n4300q878Q1632j95054M6741J4199
11842A155914K46936p0035k74014L6814j4503J26680L8735j99432J81883K3756
11832A252734j32676O159J16614j57109J05604K0155j05509J43621q316n9967
11822A181310L1513m3047j03653M6031Q2340K91790j57228J0297j92197J23206
11812A270362Q8366k01306J37266n4448j7294k3724p3508R5915L9202m8168p7636
11801A135027Q148O3537L6072k5712K4094l2949J18518k39653J40359j64591
11791A062850J16480m2378J62895k21543K59172j96729J20978J0174j5137j24007
11781A132755J71080j87030R4862o9540j14491J26468O9525q2356J33716p565Q387
11770A275811R5238J7756j47748j7711q2875O5096J15486j14637j45j01016J98230
11759A303485j72986J61497p7674M0831k6104q3549J67620n1815p482j26838
11749A126985l7800O9894K2266J62004j12702P741m5952j34683J44011K0999L5950
11738A258713j82488J39637m2261P1490L1315l1621r2672K1390Q3966m2036L9068
11727A254501P6794k01037J57623j16586J48424n6698K046O298l0645o569O9204
11716A303355N0224q3625o3945L3001J5163M3166j09022k068R5948m6937R4835
11705A330095n8919M2958p9157r4608L5400J15692r8838J03024p4282n5008J09623
11694A275980k58156J53038J38240j12607O3339N1354j45816O8823L9870r725O1816
11683A326156o1830k19464p7888L07114j17667m6989R945Q4058N3271o3445J29864
11672A323125j23398R0783j65371J16051o1243J00474k9182n3963J00102J09509
11662A406887j00069K5291l7422m855j43081R1388N3862p7539P4149l5614m4226
11651A208771K2790N0211j56231N0843m0793J58097l5926k7708Q7503M6767k13051
11640A151273p6681M7550J01081n4221P6687j04291L7570P4520O104j14096J37981
11629A283477j75695K1294J10914M2184l9894J82845j42344k7040r8078O3639
11619A221302q8518J74204j5186j9642j1907j03660K4139R5774j73476J10949
11609A213979K7786P0703j36554J16966q9599n4784K62471k71018J09147Q5619
11599A334716j91147K02966n4565p1036M8782J22844m1617q8512K8259J11936
11589A402626k19675N6691J39852q460m3223j74856J30145j00168j31614K74389
11579A325707r0134N9091n5295p8299Q4316J16267p4762p201M1127m2319j34009
11568A144489K66578j58310n0169Q4578l0536J33114j67328J07848j20402P5749
11558A285611l7632l6594l2697r89J07792j4496j24293P7289K9538M0587j28326
11547A165790J89916n8068p6985j6586M3204j28076N0285J69726j42917M6640
11537A242929M7633j20066n0871J73012J6666K839J0338k1440j07741J30699
11527A323998j11831Q8868K2468k0305q7455k8560J44391p9463P577J6976m1516
11516A235148K3293O4847j44242R3916j65128K32864j39258K1899O6455j63620
11506A126174O0572K09283k54146J03123Q4659j55019Q9379q939J00536r4126
11496A261496N940m7779J56438j00056m0001n8011J07376l2516j5477r5849J78199
11485A319760k2538r4002q62J02789p5760J80207k19389J32051j52544m3311J26353
11474A252754J18072j55308P6800m4595j4595J6937N8565o868l5501m518K1120
11463A282863P3719j59329J24107j06640J45099q9313q4183K9256R8916r6852
11453A217643Q7950n8591J17701j74168J86484l6046j46959K6574J7958Q1863
11443A320409l3805m1748l562k3044J56652j27526m8637P4902l7116J12255j29024
11432A219756l8459L3608J59633j65412J58420j85736J34079p2791J00447q7770
11422A255775m2888j01820J78315J13341j01482L4264k7691J22071j59051O0375
11412A331209p7158J82566j45811J2244l1100p3062K74330k52993R9567p9327
11402A240465o9621L2936J68974j39976l6372k2996K31929o5749N8135o4029r6419
11391A237277J55777j73063R6128j7293M173j72852J70582p0035j44755J51266
11381A237205K70363j51008j42941J44320Q953k4682j45161J75476j55370P8165
11371A295320m8757j5609M0377o5783K5626J44106l14007K35645L8557l051j65512
11360A166912J86489j24072J6910J0288r4659K23241j77249K908N8852J87806
11350A457426k26747J88249r3790k9792n2430O0236K3888L1656J0040j69571
11340A199165J54941o8269N9635P505k4044R47o9703J38275j68026M9301l8114
11329A241613J0842M0958P187j39786J17744J08269K187P0299l06328J67203
11319A320188n7067M8956J48708k36634R4042J6823j41458K03742j25615p3644
11309A198041J52436j35030N5055M801q471M6483l8466j7972M7842j17686L3682
11298A220715J22831j27755R7548J47279l37205K67458J2474o2397J5865r0947
11288A265866N1483p0189r51O8287M8637l2361j0600J63550k25186j37895K19817
11277A340458J9431m6084l0512p9461P2496r137p1982K04763m6675Q0380j98577
11266A235100Q5186m9342o512j01919M4470J04551K1251L5487q2834K3130P8217
11255A386785M0882L1521j95997K0466M9782n0418j49096J50735N5493p2448m2497
11244A225208J53242j28159J15896l6062j5326o1142M7120J26756k32362M8879
11234A244050r6249K79550k2520p5339m2132j03002O1404O3434K9003r4616R6456
11223A340039n0870M1478m5834J40161j41978P3079K1785j8906o0238P7607n5583
11212A320740J22513q2958M4914j64651J47872n955j15729k6643J72210o0805
11202A351508o6540R1636j10046N4457j83224K05663k0247J00578m4306j61080
11192A218399N8607J69603l7793M7346j28482R4834p9726m0196l0696P3296O3697
11181A408889j79361K32420l5579J7101j09830P9996P895j30705M5389P3541m7609
11170A362147k9799n3838L8707J8741Q7058m7265M4743k6337j15608P6011j02966
11159A251594J38530j83586K19681j49469Q9161o0850n8588J45284j69305J71017
11149A393469j09217l4555P7534o6319M090k6039M8450L5768l3763J14864j34046
11138A270236R0626j64444K277J44729J2573j5786k7913l5686P6972K9050J54032
11127A536666j75110j1632L3158j1573m6585O7636p7135J55743j99422Q6581l0944
11116A327383k306Q919O0969j16505J96601n2302m7058k16953R1923J19438O6833
11105A436942j59310J14245j895L0301k0601m1277P7023K6405q4430O4879k30887
11094A211395J58049r3518Q0342m6311M3107K3407J00160m9226j53229M1968L9414
11083A355558n2153K0129j9461L3677L3731M3686L152j22649k5582J26020n5922
11072A340186m5018P0472O8582m1065N774L1034j63895M192J54351m9062P5000
11061A450551l7190q6052P7172n2965j05248K81478k11862J4363K24479Q9325
11051A644051l52972J34031J43561j62647r0652R2236j15824j5894M6117N9912
11041A381919N110J26702r3875J6491r7095Q9722j1508p6833J01481j20626J89515
11030A511003k06478P016K32077n7613n9282j6820j18519m3265R8192J13261
11020A459572j49460l8959J10689p6365l1172j04940K24724j35510R6916J29198
11010A484693j61168N0472n276O166n9179p7158J68796J42860J2242k98518m1656
10999A222274K07009m6493P5968n655j51467N4895J25184o646p4482k9660M5887
10988A416814q6712J87327q6098k70842K91651r6920J4513O2138k2130N8164N7837
10977A525742j61165J18395j68369J12598O6888j29087N3055j04655J16945K1590
10967A451937k68417J78447Q8834k75062J67254k829O9609j35771J32161j38534
10957A267629J97749j36741Q0050M7379k49772N6724K09879j00355M0256l9551
10947A373247R735M8790R983j03318J9568l8014J85235j42171O880n2406P7705
10936A395234Q8205J7733l8075k54733L2197Q6491Q670P6379M5160n3118n2320
10925A351823M3858o1571J41154k1763q3511Q3669r2850r1070J04482j97258
10915A176963J48594K50135j77603Q657J75396k28565P3973J77442k55920n8756
10905A290316O0434k6909Q706L7560K47826k71679J79628k08551J55779j30762
10895A342348n98O9618M7738k8993m2991J06170N2751q0450j37038J67473j83355
10884A312673K72758j32518Q652l9953m5727J58856j66074j24409K77077k53795
10874A267540J97941j19871M5253M9390o7333O3341P5570j46823O4050M3475m5578
10863A426955O617m7980R9763r9615N7092l9998p6631L6593R4498J8922l6952
10852A439264R1346j8556j171l9626n9749j55630L00527j73301K7542J7343J806
10841A429795j44087L17745k61850L5933K8719j37648K42765q7665J71432j35957
10831A459182j8051J1627N5369j01497K10849k75935K33183k86263L12648n9861
10821A541251o6672o6682r2566J37431k4211K6505j71739L26478j52609j10072
10811A347114M3753K9314P6037k1735J58603j22761o0895q489o1333K48162j60838
10800A466932j3698j8001j49037J35941O546R0272R9226k07408P9667L0536j35417
10789A385559P7451j28446k6940K48544m1197l2265j32292J08859J05683k23740
10779A341216J49782J95663l29119K11901j01347J2179o7147L1232J53236j20552
10769A477044j22239N895P4407O0448K2305j93566L62236j75813m0622l6577O4449
10758A497967N1636j30768J33373r0772R3038j55885J90660l3082J3685k0890
10748A548962r0417k1978J48515j10316j41391K48276j16854O3874q957O1577
10738A581291r3542J45645k8463O6033j48490O7152J2967j08078m0314K3744k1487
10727A456458J15942q9379P0483j83695J05152p0491l7207J85753j70648M1439
10717A423807j8422m6797K32958j18648J75954k13218L4996m4492L0458J23834
10707A580430l3639k53360J55212Q3852n1970O5100r0566J6055q2622R3129n9102
10696A422519j662L02337k84094J4105J05200p0575N6870r0334q984j5703J56560
10685A586239k08405K80868j42840m1123L0694j5725Q4230j70223M1201M8716
10675A493632l2936R7872k0484Q0332j12059Q6892L6602m6153N9421j63108P524
10664A487535j9020O5223M1004p6484L6403n2760P980Q6557j13294M0613M7379
10653A551136o21Q0500p4352m0356l5112J88895j09582r6317O8276P168o9784
10642A469851O9776r0989M3499K7146K9872j1774P2263r3218K0424k06154J96478
10631A527174o214n1226J67384k02474R0999p2116K7136M8931m8289J58280j10538
10620A529047L321l5848l3234N9299j17464Q8284q574J10581q1544J00156k15221
10609A398803K15883q5497M6582j56761J78688m6896l4264J2063n9980J09933
10599A578554P9111k81226J28433J8033J9792P5363j00850P5812k12892K51307
10589A631437k13731J40604K41396k43665o9840J01577m9723R694P9117n5935
10579A570931j33594J26855o6481M6934r0558J26257j13876L01116j83530J23972
10569A708026N188k13548J06275J3937J0003j6008J5740m7332Q183R5137j84158
10558A501443J43034q6002j1578q6636O2849J05168m9681j18560K1872J40842
10548A622751j26372M7899J03487p3864m5813j3397O22N6177Q8857j34034r207
10537A517106Q5754j314J08206q5955P549J12746k40805O0323J12112N5826L6603
10526A768151j17548q7622J24238q8618l2266L8519J82618o3946j6224j20076
10516A587226J0832K6616k39666J54291n2553K33847j54381M1789m3363p1333
10506A493305M1246K9523L2053L1767m6673J65709j42829j283j9125R7004J0106
10495A690803j42191N9366P998R9704k2585m9360j17109k1974O5494j68337K35432
10484A637241l3772l9878P2247q7423J29966j78532N6241o0966K26700l6397q4218
10473A601209k9099J42854n0987O0737p7859O936m053o1780J5924J7268K6233
10462A647383N6489j10185j37954K31980m6163o6416o1580K31613r8648r4869
10452A551650J09228N1526j02071M8668k4219J20962o8146j32N2179j98691J13459
10441A654413K9283k36061J68633J1841O6495p5677l9363J06436n0208K0861j24062
10430A532591J50309j60701K09436k9979j8863J5151o5024O8865m6869N0432l7086
10419A668262m9456j23125J47286R2123j21285J29550r5235l1149j6611J94158
10409A794518K4243j95883r438O1507k5355N7266o823p1504K64746j33606j05670
10398A654001p1094J86802j71076J23977o7955j58408K05422L3707M6377p5219
10388A706534N004P5929j3749p002j95486J25798O8865l8271j58495J21976j7196
10377A673907J05958J4178q2158j02315K73146k70227J34467j28639K937O4874
10367A686128k9392R3463o8172k618L270J82538j90204J82506L2018j32400N6354
10356A813491k55731P7614K5480K6874n0810l2937J78554l9246o5622N6701p9027
10345A655341R6647J740O5873M611k39943J02390K7971q4295R2641j66936K28592
10334A784632r3683Q925k2852N9215P0056j42209P2479j14906O6164r4665R2042
10323A685198K6971J64388o8344n3355l1268r3057J13943j72687R9878J66614
10313A838281K6263j42199J57769j76063J01796j30000R9857K0718N634q5912
10303A716144Q1621o3980Q3052j9493q4077K40614j67289M4384J06445j91099
10293A746322k3549J95476R4042j36376k3579p7045J26985k06483R4220j2400
10283A777613K5666l0010j14356J58200k5549q7637J25849o3050P1617r425l0111
10272A798807K5899o6374L7231q1552L25474m7120r9827j78478J48233j13293
10262A749000O0727o6256J07993j6632O8332q2637k9859o7491K2797m5067K55969
10251A956876j63566J1790m6918N0093K9708M2011n6843j31822J80382O5750j15502
10240A821959J83717j05637r2027k1026J27874o4813n9900P4165l5777r2109J32115
10229A868541P7787J10382j20169j09607L485j4289P9121J8327p7847K7508o2511
10218A800728N1142m658J29767J00538m1654l06742J10206O9655j61661J02582
10208A849903P8766r8478J05806l1067m5531Q657n0868j85643J47611K14357
10198A993513l5847l3889o7587P9183j99309J74103M0052j88903R4971J69299
10188B025586o9785j5316P9356m2284j50987j1824J6520J60101k7978L7222j4832
10177A985779m0269m1414Q7417j56169J69286n1776j0717J65265m5351r786J26695
10166B178960m3765N8893j29517j7061r2976J24677j8231k29380K31246n2610
10156B010236p1603j43135K39320K1531j43616J17839k3936j02378j3286J24301
10146B015273N4608p496j19198J19367j02897m4848K8152J22621j36597J01950
10136B030935O6555j35278J91689k01644N5991K5413K8362p5322J06520K0343
10126B113564j43715J50293n0454l4109l8108R4507l8359r3300J05212O7435l535
10115B129431m387j71781M5726M6236J3866o6669K53751j10940L3459m5847o6867
10104B055978k4338J66721j08274m6311P8131K0401m7728n0809J30005l5432q5825
10093B052519j7166O026P441k959J97967K1854o7338K4002j07520J21329j32712
10082B103443M0745P6851j45470K3047K3607J44012q8013j18350K94597j63903
10072B190566J6598L3689j21045J15756J16761k09990J59131J82669k01439n1201
10062B231495k9807P153Q2255O747j27633J11007K3905J97316k98263J9054J38706
10051B361935L2040O393q2025P3013q5305J02607j23187M0064N405j07314L6312
10040B259938J35793l6422p3223j29787P9880J47170r3710Q3891O4205j98841
10030B238894Q3122p5703J40010M413N7959j35772o1459K14992j31622J8304M9785
10019B402923j25213J25108k30993K97985p6003j05413J44989o0774l4387m8140
10009B290082L4901J36600j49669P2088J3113N3588o3482N6944r3295J7929o4420
9998B304379K13113j88820K06296J382j2328J1636j20959J19377m59K3205k3217
9987B533605k965k277p2035o5369J56713k8867r8836K02958j36101J3494J58898
9976B659218Q2684k17128Q866J80459m5162j51575P6770K6714J241p5344J56736
9965B703479j11590m00P9577j624r597N0599k4389J3351n5898J892r4774J25215
9953B675841K1031K3198J4742j14899J10187P4437m7017N4946K2845l8070N4697
9942B851938j862o3842L54954k61812Q3051R0113j85488J9698n293J10519J04503
9931C096479j08193p44P9380J02565p7059j29738K23368q1178J90202K2604j23233
9920C194453J5744n497M7725J15824j20868K32495m5334M7240L7827o465m2295
9909C470849P1780N8343P5022l05476L7850R9086L174k6498j573J1797m088J24112
9897C614378k25632J21275m3574J71278q1908m4176n6007J71099n2105k09100
9887C365528J75566L2739o1543N4940r2440P0895q8328K26137J06469l4332o9211
9876C686420J37472l1394M1122N2619J6560p9390j345J73279l2920r2723J67436
9865D037136r615n5225R9149N7960o650k06202L40347j59749R4453j12059K14109
9854D293654n1106O4532j00259J39386l8338R3756J15304K6621j27703J94299
9844D610146q2822J00691p588M6437K43432j83046K1768Q8312J71956p4293N7265
9833D992258K1131J42449o0320R7986J308J62302j269M3578J31391m3402N1064
9822E538476K86727r656K9011R0074J82756R0741p5487J26509N7160K60284k02051
9811F374544K20201J14850L5842P6451L19435N823J07776K27956K47964K8319
9801G759161J20368K03312J57990K29711K08900N2444Q0691M20015J87887L03151
9791I723630l54L84552K67801J11605L62233K42906L65843K92628L80887K14333
9781A2346064N52354J67440O84777L18624N55908O42162M06890O60990N21435
9772A6856644P21429P53434O92667O53934R49862Q64205R07364R68575J165299
9763B4533413J098504R12952J337318J471554J349535J489427J280383J627224
9755C5100310J390254J819444J875943J543843J832556J749998J851405J751363
9747D8915116J623357J507675J673578J117316J250133J003874O73040Q38992
9739E8603081P21649L67819L57844L18333J71053Q305k2854k17407m42066o35176
9729E9230581j071019j139253j593483j822361k208465k331212k512872k736654
9721D3815262k766184k737821k632983k584291k726335k403264k103855k160653
9713B3699876j775865j728047j634931j617916j022364j157703j010981r92327
9705A2759742j102865p41936o75705o31588n34515o64475l61851n51686l17808
9696G177313o17954j28371l58421m63983j80993q5098m09797k67802m0850j69964
9686D454080j88626k12190l2757m29597o3236n0906j33312r2389k09946O2171
9676C103292k52045n3066q1876q7014M503p2830M2594j63852m5806P1946j51107
9665B314739j03595l8645l4906K03409k65409j5407J6768J00307k36695J01020
9655B041586l01284R8162J72768k25229P4414k3427N6998j68896k6355R3053k32361
9644A559429K77578k06696K3371j1906N4717j36414l2212J92758k53451J4726
9634A481900n4468K54175p7460L161r5512k04832K35456j27546j00280J29371
9624A443965j59333p2325J60124R8132r3483R5459l1967j14394p0172K13499
9614A469505J96079l84957J98003j07406j2193j2909r7801J62245K257o6186R3443
9603A440080j95564N6546M2288m8387Q5880j97514J96050J4264j55656J0155R8107
9592A346249K5616k14746J47208L2940k9245m6543k4708J50445j51069q3372P5490
9581A228265j946L11190l51703Q5022N9496O203n2496P3571J9019q1590Q7984
9570A383015L388J5632J22655j86113q6782J88248k14347K17722k9619j29248
9560A284551L0206l5471O0018o559K6753n5311K6521j9061r6732J45402L2519
9549A392836o8922R6771j6329j40715m1842J53772j57548K67326j62938j00443
9539A221968r6145J44435J2025l8261Q485l9746N0544J28317k3390j61884n4850
9528A151498Q2749K8697l0619k103K6324m1106j2737k6647J7601J28721j95357
9517A127021P9322J43754N6757k46840Q2913M2976M2395L0136k44595J80797
9507A294636q5288j11401J72135r4243M1732J7871j13866J97396N9533m4933l1797
9496A301775j11144J56862m9162k172Q403n8076J79267j40237j8902Q3406n067
9485A344953L6379J45526l97551M2161J82259j0893r2697J95436l10581K23695
9475A358687O2100O5950r5699j18953J08759r362j65940J55092n3486k0548O8402
9464A355002j11870J27990j28104J41253j4196K6330r0594J47293j41242N6478
9454A368340p2293j6776k02N4777J31505r3256R1749q968M3866k94278J62499
9443A366963Q6747j09711J04619N988L2893p8716J8021j4239J2117j9074L1291
9432A436899p8605Q7597p858j1181q6943J35K05067n6524J8457J0093o4915N3667
9420A505889o6931N3153O042l965J9049k3644K00886l40365J2385K06015j46484
9409A422030Q3399M391l8338K9010R0563j54098J71327j58178K32238j22273
9399A560071J49186q8851j36219N9464n5609K51825j46721M0579P9333o5638J02221
9388A749641j07512n3269J19847J44495j1637M1115p3085J01315j04750J50985
9378A957145N3522j5411Q2999J20719o5488o9371K81094j25048n6012o1752N5624
9367B158021j59976j25132j80991P0405q4409n5228q4442Q349L674k5990L9453
9356A563734n1122P9762r3308R8681r6285L913l5359j78055L11554j36067M9209
9345A516657j26518l283j3031J40125j72906L01309k37011j2552r9887J30982
9335A423885O4209l852q7855N526j08374K41539q7957Q1478r422N3480k4779o3369
9323A484509j94950O3122J57324j31928J27600j21886O5205O8154k8769K6848
9313A515229n7058J55599j42897n7981L3888O2066j08965J10128n8110O3628n9859
9302A455668K9705M1304q5026J22838j16787J40267j2502j61795J52730n4548
9292A511854K2263o1408q8625O5823J76628q3005k601q4174K5242J13443j19435
9281A476005M0834l5958L4595q1289K6315p9940J25541P9731n0974M043J8433
9270A557336k81810K18668J04385J6029j05356J66563j94836J44807j3891l2108
9260A579787k588j47660J68918j10522m3179R3813R0894j35523j06508L8883J84435
9249A610750r0952J0861n6072J74237n3346M9966r2690N8528l628j41485K08554
9238A674723r2995j7895l7687J49793j00895N3349J0385j49894K16200m9584N5712
9227A711212j02048K0773O0758l6753m6964J5503Q2071j1244j122J8418k9336
9216A681268r9351M0643J6519O5749j58675J86134m3040j1932o8695M43J51587
9205A760650j1807k42384M7650K16886m6690r5014J8945R6580j28400Q6170o8753
9194A633833P8036j25454J28220k29268J62259k49717J93645Q2751L7517K0101
9184A731923k2176j7453j14581J16461l7306K6332J1758j22333J80053j77016
9174A575662P5988J6906K454p521J14455p7877k71801J71252J57507K9879k2316
9163A764588n4144k6747L9555L673M7440j72359K009N9508l4863J56961p2335
9152A713286j38232J65675K7710m1872j28434J4193J19194j54842M5141J59254
9142A781073J10280k83680K10861k11910J41915R1803j68785K0577j35487K09412
9132A766059O4532j67204N2841J81256r9440n4142R6489q3787J11924j6826j46530
9121A705172j4212J17641j93413M9488J77704j1979q8104M2421O4431Q1908k16828
9110A714229J59341J925j27134j16273J67479K6979m4283m9437K26696q8123N5451
9099A926850j42076J90234j61929q5725J7476P0921R2555N2737q3839J78135
9089B055339j92361K2044j1495O7585r5313J70974r4316K9249k545j39322K04496
9078B014335o0926j14253m8375N3834K50675r5473N7400j73039j6728k0382L4082
9067A881150N4043M6302r5162M8957j1986j70741K05074m9191l083q8162p1950
9056A745251J93674j77592M3396Q1328j5634R8381J07852k31358O74j6188j72993
9045A656791J57963J00734l13r4225N3720r571N4218j40103P5135N3239j81729
9034A725859o9615J82523o2570K80843l18109K24489k14647Q8524n3454q4567
9024A699276J86780n1705j17175K334P0765M1495J38138K1699k13124J59565
9014A938048J06718j50606J70220k83058J28492K09748k28578J39203J717P0831
9004B102735J42625j31149L5607J80550n7781J19890k67688J96109j60637R2100
8994B252361j16094n1960m5628j2069P9315J45163k67788N3276l2900j45632
8984A858044K90385l17175K01725p4299j2959o373R5426j91578k9174J21912
8974A935934J3033J1576J29075k54839K10814j89310J81904j82280n0425Q9520
8964A895002Q360L541N0999n5486n5893P5002j69534K09824N639p6010M0791j4826
8952A917409J39477k71935K54112K8444k34503R8637K4570p6915K21996j37326
8942A963966o4221J3765j35495J23012M292L3539N4353J356k9052O7016Q5688
8931B118219k37204R5825L0113n0366j0814K06444N797k69636J66824N070j5474
8920B044798j3953j30979J14494J60319l471k77462J78490k4409R3733J462r6898
8909B046124o628M7197r4540M1119L8471m4257J94875k54374R7972N8614o2209
8898B062364p0047K15062l1980O2491n8267M5671j2918J17332K917j45226k0993
8887B166406L6798J21119p8200q2934L3056m1701L676l6451M771R5286l0162q4733
8875B106931q4043O7423J56745j31942J13764r129L4489p0976M4615k62008K94145
8864B260014k01373J4738J58813j59266J21409j30117K8249Q690R0609L9108j37260
8853B093614J05390j49621J44276l3361M6498j15801J42392L213j71407J10303
8843B175496J4022L9860R8003j68224N2893k1370l9276P5381p2059o1542O5032
8832B158216N8509J0041m9765n6107Q0471J97385j85595j5263J9332K5243k2015
8821B220452k14825K34129j8371Q6158p8311N8071o9186j1345j065j65175J73997
8810B214529q8561J56895l5514N455m0250J56083l0277k06661R9355j0289J04558
8799B325323q9417K2959j4650P7374j20502n5082J81627K156k22468L04093l29125
8788B082288J96407q5460J72576l5348r3953K19099k54702K15748j17134k18526
8778B080995J02236Q815k6755K79369k79835O9182P507Q9968J01816p3007j96110
8767B164181R2665n6675J19221j1391r4605j3522R2850j5703m3694j1255K61466
8756B483538k22408J5952L6013k1285q93k1377J98690j09871K3557p4195P4251
8745B381972n3440L4754j0415j01973p3138J58077n4222J406J66331j13186J2499
8734B348665Q7628m1903Q391r3759Q0613j53737J05686p4036K33484n0687q6798
8723B363547Q819k4423K0413N7039q8053m1910M8765O4715K1455j27116J18177
8712B421428K0371K2044J24172j30396Q1569l6417o5076j0052N4J62806J4137
8701B604640P054j43534J05628L7610n5696k2975J5374R3528q991K8826J00677
8690B762141R8985l1583J5667q9962J54698n1234n3908j31427j22187K01690
8680B752880j43900J4693o3874M2818J34669P7080r7983J95816j33497M0801R6218
8669B915721r8581J24796j14869J16093q3119Q5424j15050P1829K18742j27266
8659B993720P8954r6207p7342k977J11990O9584k3916N0677L5845p566K5308J2543
8647C170613L815j941r0418j27070K38614k19658Q2699q37o8504R4686j01581
8636B980418J71412j30565P6301J38216k29559J69334Q9510N8933k19429J70622
8626C275193J76668j8360p8783o3804K08441m7048l7912p0876J49829j07902
8616C385446j27686n8435Q9497j29604j60098K53529k50978K02605r6167j80384
8606B927725J70343q3479o6676p0777K06693r912p4241r7739R1136n0556J46039
8595C088556j35488J22555M1744r8584j10140N5959k0295O716k0679j15355J36130
8584B951119p7304O5796M4584j19441K39867k79575J30217J14586j23559j11123
8574B835167P05O0425J10896j35983O1802J34855j21216Q5950m5825J0290K9461
8563C026527n3990k8839p8456J61458N3147k8385j23360J54353M5377k27934
8553B899898J97036j68089J80689k07230K21821j61508Q892J47014q4350J75986
8543C210159o9909n8380J6422J88337j43756l5960N730j06683K16547j07032
8533C115475M0720Q0060j88908J97136N1N4413m2169N2179N7940k21942R2943
8522C237898k6491P099k7833k8088K03785j59330l2907R1649M1633j7513J95257
8511C485159j70663J61633k46063J11432N8468m9278q5464P8982k3026K3037j7101
8500C327116K11017k1340l9900R747m1120P2768r6769J88157m1586K24933k09249
8489C583774j114Q0415k68269K20535J19617o9604P2053l3436j4770p870M9412
8478C730743O6901j09018j58781L68198k48690J26144R8026j40021J19025J2744
8468C865271K56164k14324j4320k0272J17546O4264R1683j31538K5422K22647
8458D262543j06055M5619k18673K32843l454R4856J26399k48965r715J92807
8448D368205M5443m015P8126J24751P3943l7552N1755j4216J11887k4722J70055
8437D943660J90209j07594q5375J98409N4823n0471r7434J69052l9723R4023k34027
8426E035552Q9533O4204M0361O0437n6627L66O5683j01139L44844j11741K27832
8415E659305J76457K996q0578K69167l9590J11258J17898J47891r0659K13652
8405F487797J32333J34911m2515L65006m3859K51273K1931K39309j2358K88376
8395G822204L28488o8269L15660J95839J71079K84794K46885L46893L78926K74034
8385A0296533L56947K09245L75974R7940L42782M78490K69764N15737K16382
8376A3159794P11399O29770O28302P00727J011269J117824R38710J319288J272165
8367B1489248J343130J765389J876505K099076K861731L026370M163023N136310
8359D3760782O034372P973196R611156J1229963J2060706J0863690P086604
8352A08620469j23413p023426j2870232j4326299j3809135j1920682r665612
8345C8881670p279765n691095m394843l380653k504729j679695j594332j063655
8337A1292903q22228q39660p66611p08425m91233n34531l75968m92049j53870
8328F108328k69149q1679k26653j33169l25234J17275o5816q6622q0684O5271
8318E021868L5477K881l9440m3735N909m5229M4847L9357L6265Q7837J28395
8307E274432p2299m911N4832m1980K13232J63419K66306K64188K83986J17865
8297F519070l58251k26773J7539j30396P6814r2193N5896P8474J00840L8916K36785
8286F316721k8981L16917P6376R7880K72293l6287J35220P1248K89139L61429
8276G871955J65839J74530J20483J14546J64220L82649P906K39846R4295M76485
8266I812754J07275K81394K58520N19781M31922K69257O36792P85066K52444
8257A3355205M39133L83248N34297N23202N57306P63619O98924O75649O83406
8248A8613989Q19546R44324N96494Q56068R03396P26174P33281Q45099Q77661
8239B5916032R23428Q82085Q39131O82127J080891O74643N24931N67348M80715
8230C2571331O53184K53779M78382K76141K82586J30571O2021o4157k900k06149
8220C4434789m12202k98481m28108l86561m5066o37472l88363n69324n86224
8211C0682988m96358p51652o19161p18237p74391p48422n50736q37907n80622
8202B4605502o17302l25180n46076j72525l34208k17015j52486Q3887N6142K45539
8192B2626278N31791M58253O90957J020432J229161J520345J735885K321367
8184C2134469K978025L765245M741269O402976Q230879J0601303J2138628
8177H0992794J2662546J0156972N849537K244256j250302m966768r687230j3348733
8169H2653072j4859956j3268236j1249631q983774o567677m996567l599860
8162A9127371k754840k038130j487886j025550q67547p35298l45775k99233q4025
8153I489087j24480l28882L01985j16698K97390K82922K23009R7954M20374M97478
8143A1040139N66656M35409O13021R29979R41487Q87307J335209J493069J610077
8134A9852353K156693K459710L352421L975822M931458O561305Q012559R658375
8126F0960696J1091958J0776412R363651O653261L867780R39886k752246o436633
8118I4464765r640126j1714122j1962043j1055731r802385q017820o452499
8111B5820039m850446l688848k900256k127908j882052j479359j030108r22012
8103F939050o07404o83322m14711l57143l08060j67525j86400j95828m2985o9402
8093C906270R4381p5966L8905N3896l5349l4396J98769k75715J74349N511p9929
8082C970726q4623n9819l2081P5352j36518N5223j32968p4278p9060M0940J2976
8071C555870j07922O3340K7412J23566P04j05788p9573J34017n9149Q0741J30904
8060C764122J77166k07321J90904Q6096J09525p9023N7604L88789J05229O8041
8050D661132N8839J06850L5861M82685P1605K91995M3849J95550K94382R9147
8040F341895J50901M60212J82862M97079L39286O68972N21015N65046Q23737
8031A0551005N17026P36783N17857R02739O44564J425091J316291K107407K612814
8022B1331577L351327M328694O472556J0025417J6501346K8747618M8556140
8015A39314675M2444954q903539o4311802m5658412k5207854j4472373q110363
8008A5095286m944242k859153j720639j375973o25949o61615l05219j30746k9397
7999B442353j52730J0586j09817P3941r7091J06848q2282l8547J2375J73503
7989B339139j48422o2606k1515l2671J45038j17158J89385p2715J55882Q304J60980
7978B543641P6955Q243Q8635M8477L4125n8808L2736L9281M9719j09338J86911
7967B940577M7836m597J18958j4154j39431K14609J31887q146P0229J38267K03050
7956C699085r5802J01680Q6704m52l0391J56697n1978m744J32163J34426j32526
7945C994862J718J3474J68747R3607k2982J64697q9862K63191N8903M9952j6465
7934D679842K90454K4770L9875J50692K62085Q8165J64961K07487K77013J58522
7924F343866L29981K29135K5566P6949L56118J47212J96255L80019O08645Q02374
7914I496120P77447K38873m65726l69191k67028Q5238L01935L14221L49540K12533
7904A0673962N65143P33863N67682L73782M53680K49265l15033k41508j62514
7895A2898322N2600J0769N06784Q79680J386037J654988J040258N45387k32745
7886A8742080q18505n60414M9220L91572N83312J023008J717790J730678K031620
7877B4890361K107549K029037K544619K259615K538647K823930L426473L578575
7869D6198806L431544L136183K680569J678750J057405L05840j36869o75500
7861E7676728j086051p16003n37144p96262r25982j650328j728036k639033
7853D7597889l119605l988665m048048m487660m475378l997585l456173k623594
7845A7401181k375820j961112j330377j317702j026416p98648p57117n87358
7837G246631m44071l50442m33094m03736k33382k67717M8031l39800O79J3860
7827D836959p4982k17081J72857k2626N2500P9027r5883J43234n6226L09323
7817E127102L1879L15196N03517K18449K14082L61374J17641j14836m4301j29465
7807F600638j09440j29057K8204M2263J33689J38003N7712M52843J18153J88212
7797G521220k38066J24858n6348j44897j80988k46852K60550J52356R2579L26610
7787G611022N6746J1164k23151r2655q2671p1662J59943j13515J27076j7726J36746
7776G501317j57742J18711N2753N5327J82587R9088L29294O7007K45085K17757
7766H711184L08662K17931K80155L03302K84494K20967L64101M37178M07126
7757A1535100M84447M38971N58254P98237O15245P14121P88588R68123J149534
7748A8050620J049381J436307J254186J693181J799960K159062K152247K716947
7740C2311891L143631L212283M124189M072441M644792M560149M603439M236337
7732F4909152L158980K063850P26532l70316j572323k671996l890379n114068
7724E7239432n335395n290477m681129m319521l578176l057008k323731j767418
7716B6886577j341389r70526q12694l42276j3142K96155N52497Q31331J042926
7707B6129459J541956J616669K131430K297440K751613L232667L487731L666599
7699D6855564M075704L895865L752499L213201K740139J747078P14103n78667
7691F6415486j707862k909424l665512m376027m892289n097323n089865m727954
7683C3949230m423885m120134l624819k862369k424623j763427j811858j244726
7675A1673389j277810j000182j005697n13877n93736n24309m39094n52536j55949
7666E610199l13176k18845j94060k70621k81872Q856q6898j93769q9730j35135
7656C834949P4280p3398p0187r4942k7351q1549n5637l2755K1375j21539L6859
7645C410105p6908M227k49386J41059l4670J8355m3064q9970J71377L4934j16234
7634C169825r1632p0377K54749j91528o3742J87139j92983J29176j08766l1251
7624B990610J48519J20251j17684K10654o0786L6580j6188R0386O9205O611O2657
7613C540815O7361O6704Q0660R9433R1263m6411K44470n2464J11652K32888N7167
7602D493538J10118K1159R1519K21254j00391J95256J12821k6298N0789K00790
7592E370555J41032K8881K33992J74590L29045j16851J41905J57988J46557K0154
7582F627848K67163J31205J64321J03704J87332O5355K31439K52682L85190M1847
7572H458086J57375M39977K72481K96035M36806P52599M96385Q28653J002730
7563A3141127R53007J363339J434011J875614K088119K534654L060738M070279
7555C0520888N187840O309395P738231Q550254Q383875P142798O044869N373635
7547H5251785M171618K739715N17178k011355l763763m923732n880009o687376
7539F9414061q544488r283060r503550q536527p042371n831579m513726l515594
7531A2643166k515106j823166j231636q73985q07453n97313m98616k54134k81437
7522C760320m2922k11904p8500l90985k75206m34319o3017j35310p6988O7360
7512B118529k19155j6790O0377m5442n6256m4902J77115k46530J40484N9843J9647
7501A946920r4470J90994k4145k59789J75386k3793N3382j80526j26373R5570
7491A753156j01214k5307k23677k1197n8539J9378j64407N3664j31651P8937m3244
7480A135899j37163R2725m4228J19805j16571P0033L0211r5402J64491j37126
7470A082674M8639J07822l1068O8153l6406k0425J5508Q8474q1659O6051l380k3141
7458A281242J1478J1680j11014J38055M3987j0081m4484j23375q0393K69005
7448A386100J4657j40684n0006J09879n7608M3726p5407j08085J69951J08850
7438A401373j63493j09682K11473N0731q75M0051j2780n7719n146m9483J24728
7427A429178r0827N7798Q015J4052k5112J7081N0739J39229K9617k7231M6413
7416A648952Q243O096m6795j3883r6765n6084R6694j52031R9101Q6612n1674m2141
7404A486325L1665j33045K57115K393M4918j79649J10710r6865N93K6498q4286
7393A466372j55896L45176k01129Q3251L8620J69295J64320J84001k9703j14918
7383A949389j33938M5469o6227l00330J2544j00492M9855j82259J88841j01198
7373A361654m4936J4879J73247l9798J05578j74240l608k0644J41057l7238j23217
7362A352734J12712P0051j568j79150J31356r2892Q7018O0445j16945J54102
7352A577863j75039J37106p443O15J7452q359P6155l5681j01303j2607O0045J0302
7340A539106R3480l2143l5899o961M214J1171J88386j04698O6751n2370J3913
7329A684950j86879J02440m9556P8249J20182J13313j34364l9482q9596R4302
7319A693559J834K3372k42378J82840J33818Q7724j09189L852N197n6271R1611
7308A815969P4152M4551k3621J35889j91539K54822q1486j13798r83J22442M6527
7297B082925K6460R4535m479J64038o9815R08j679J2109K8985m4692o649O45K610
7284B285901L9007P8357j04748J61785j41451m3725r0575N5075J5268k10085
7274B044809J02945N0627r7550j15821J04191l3254q6408Q9736Q8827k20937
7264A927165O5600j49596K74272m4172Q1932j54135N6692j98909Q6273l2087K32543
7253B145578q5523P767p3098J0971K97685k48832P7490j5788L8522n3984O9123
7242B169911j4541p0635J07482J40255j26601L0167J28266o2361J30143q9304
7232B342782k5828J42237r7672O2094q4103J63262R5104j43397j18756J78411
7222B514134r3608l5105J03327m1459Q3292j87425J19838j30480K88992k47622
7212B373884K20670l22585J38640j30648O8483O4067j29690M5304J14657k2893
7202B419889J1297j99340J96392O7770k29682J54162P5448k10315N2598M0579
7192B378798j02613P028J43972N4444j80832N9988J61775o6614Q6040k4228q981
7181B508777q1035m382K75684j66232j32740J06514R3795O5056q1810L7976R675
7170B631278J02097l1896p363L5126j13275q6594J80263l3911k8869J09532r2812
7159B663576Q8787l539n0279m0424J24912j20840O4042Q2761m1076p1719M0446
7148B736647L4760j39527J24875J68708k31150K17378k5479l432O9254K01468
7138C153502j7535j74303M712j3840J8247Q73N5641N1407k1925O0048p2495R1983
7126C136315Q2355j13149J44976l8355N6836n9265j05285L7972j04891K18964
7116C256473o1618N4510q3088n3786J63057j83500K40369L8566j19030J25709
7106C377662q6295Q312n6515P5693J94264J12423k05195J25554J41860j08803
7096C578960n8700K76035o4102J02347L2057K714N4Q2610j17005J52703J02181
7085D089854j2774n1443j24771K38444P6668R6516p5722J03149o5422J29413
7075D403912l8513J13305M5011M9334J1407r7217K76645N3358r5802J35488K0630
7064D877558j5297K6227J07896K7133J2409O8662l3493O8024J20783O9830m8100
7053E281632J76858R6125j15332K22969k20172L16103j93662J62792J11799l5617
7043E803495O3001N9556J33759r8622O6535N5980O0464Q4672J32887P7738L6726
7032F476191M0498K34789L34973o2492K45551J37510L71904K5680K0999N25668
7022H351271L64500K78200K94349M32308L63246O06643N85043N34566P79641
7013A2589767P27987Q90174Q72041J342801J581932J782385K353956K435667
7005B4576710L180037M159687M700779M924830M880067M237661L444873K619154
6997E6723798K027236K412993J971818J956376J602508J166185M35725p45635
6989F7551004j526605k488719k900113k997439k578703k675392l059442l367844
6981D5956747m118706m578024m915071m798967m664632l878890l353865k484721
6973A3163871j909311j531507r01527r60420o63005o28848l52785o29038j63091
6964E424339q6326k93991k1349l26343k5737j66138l31j11705k73428O5579N6830
6953D241400j78392J5712j94530J6518J7301J8700l7014O7481k2434p6172Q6382
6942C954952r1970N9403k54759J21671M7578m9721l7285N6597l4125Q3453K1935
6931C877729j68192K60075j31634L1353l7604J05262L6405p7691J84768k50357
6921C830114M0248M7056J28602o5915n360K1680j20824J87729J13199j66778
6911D009751J01814q7288R5223J06190j747O8580j17431M8539J03438J08068
6901D435137l9351O6378k33464J22814O4061j20837J76841p660j6332j04711
6891D342876J17404M6357m642J0388Q0605m6246o8851J18455J16263p3537N8072
6880D697144j517n0824K4279n9949P8685K32514o5934J2101o4305O5703O6120
6869D934017j1136M0129o3213J79949k8097Q6156j6823j44950J99361l9854J5528
6858E151067M2363Q855m1365k7929J20842r9417J60814p4237J18920R4015l9907
6847E414021m1855P2007j49506J22857R1356q9638O2527J06256J50328j09802
6837E628551L5379m8298K03420r0564Q053L4954J30644o1708K010L4715j69530
6826E707626L94276Q5146k91782R4407P391M3763J36678r8492J04607M2301L6888
6815F262809M9401N3675j50513L9454J88782j1830j11345K02131o7141K575o477
6804F451521J37468o0495J21582m1301K02071q4004J95201j31618J88470k1839
6794F957056N416R206Q3677q2565J66391m8515j15648J74250j2123q250J73253
6783G302148K17084j88718J18327Q7022M595O2768L6825l6523Q4612R8493l6142
6772G750491O7177l8869K9975J87938k5630N3615O499K5572J16403N5792P0376
6761H299339O2729K00095k36701Q3071O3752K09626j44135K19250j13705O5836
6751H709157k7155M0287N3637K4619l8465K2508k2265J89057j01572N4193O9533
6740H973534l652q7095J02753J49091j53048J22967M880J79787j19791M0970J24314
6729I334710n5922L11656j49718Q7234n1947J64631J0325K4499J36433L9754K0767
6718I872422P090J40541m3123l1499J4242O6007J61795j8004R3317J32975q1496
6707A0314267R3866r0192K84237N4255k9491J31764P6497j24042K69472j03061
6697A0877572M6976K35537l7714n6876K10707j04348J15290J39565N0886J1737
6687A1489332P9357J93651j41871m22J03062J37108K35182r5719L9409J19950
6677A2159039l3657R3227N7368J19190L0429J05085J24675J1194o8957N6160K71842
6666A2925595j98660L50689k2670J50191l1416M7877J82323l576J22405j9973
6656A3502785N2252R4051O6400R240J42979Q4738N5997K07389l6072M6083L89694
6645A4615536k12950J02097K63994p7928K81710o0703N6325J141K3903J65477
6635A5158602k5889K19165K79135j13734j53498K58838K5457K33442O7667J4366
6625A5963551J20717J68653M0632r7818K04525J41758J7173P21Q3787J93556
6615A6837255J65430O4482N3777O5267Q5505k0593J39066n4578J66291L19093
6605A7820995j45109J55947J3566K42411K8249N4413J30240o4977R1539K13451
6595A8540725R1330J91525q6269J67375N1576J96197M6105o7005K52686k4354
6585A9359891K51765q003m8799J87933M106J26438J41861J46270m780Q1525J41765
6574B0379972j07191J81832R7936J5794K28791r7218K14255M0913K40706N5016
6564B1250806L4314j3886J86231N582J20314J34198m6511J23529L2635J03896
6554B1931108K9141K01973j43013J27386L10195j07034p827R5400M6397k66J65949
6543B2649409L1406j1620L48133k30152M4886K27723J12297p8552O7016Q3052
6533B3243598Q1781J21948K9842M8931J15624j3037L2795M7235j0095Q1773J02392
6522B3882787l015Q6234q5781J66835l8913J90638m2930M6573r5751j16244J66378
6511B4156811J47333o7027r2879J74329J2054M1249J2230J26588r9403N9384m4008
6500B4426661J08179Q8151j40473R8948L6062L2640J16715r3865n0478j8611J33339
6489B4737268J09376k13443m1459R1642j39201J78400j09297J56214j32103J4023
6479B4651420q8151J63802j16463J78639r2681j24228j2042J01815j94415k8171
6469B4439525M2780R1927j8337N4742o6120J07452j69285j3274P365K6197j36300
6458B4366672O3789n4555k8338j31039l7824N7107j18905q152L2657j5016J49443
6447B4275839j7892n68m4847J54581p2270j39054M8848k35662J1146m2599q3332
6436B3854190p9125K02302j53873m7852N9554J9437J29973K2336K0494p9965r2217
6425B3855254r0826k60476p5589j00370k85340o1216k04334o9031k16023J28286
6415B2620335k32466J63316j63276R143m80601Q4438l47383k1497P7672K20182
6405B1929863J76632r114R26536o34196o15153n79019k45720j86118j40506k51419
6395B0371786p1293j75226j172k46049m4106j90518L2142p1147q9956k70357
6385A9244104j15246N5679j32698j17932q964k02877n2501Q2109m85070J73542
6375A8440146o7757q3950k19151R5823q9744j31481j68197l6287j19410j88779
6365A7431213M6059j61085M4398k02282l45062J36603j12387k010n4018j93441
6355A6587988q3372j31984l0192j39722j0423J5626k15301j01377p1456k31274
6345A5588513R846j01653o7091L5321k20830j1780o9125j27183j64409M3763o6137
6334A4849235q8014j55936k6408q1729q9986m4804n4805j97913M9151j60610
6324A3998181j67062k9348j6972o3225j14599p2706R9024k22040k15225J04818
6314A3300846p886k03644j24070j24723N208k2967m8878j8621j39788l4667j08840
6303A2471970N116k82634J18689o6396j04450J0208J87175q4216j2505J00112
6293A2343069m2827O42961K71214k57941n49937j86749l92228l6156j02198k57659
6283A1431549K71165n553J5519k01478K33438k4388P5419k16523q9489k14665
6273A1274994j75402j19850k8219k29334l00654j26041J45583k05594J2257K6680
6263A0274420j73571j52423J66296j00814m5769j81933m4131l3341O8529k37759
6253I539504Q8108j34617Q3691M6737r2620j82724P9797j37571J51197k12028
6243I229474j1889r631j43381k1931j79166j38509m9532o9147m9704p7841r562
6232H469181O1905J771k20347J2140j83738L1406R0441j37797m2696j44406J35305
6221H073165k25048M317m2602K8702k12323P1556j22904K6285j22882J25460
6211G603726j76274j20484J11317j38427J04473k45136n7092O6469j48269J14766
6201G115069l1815r5733N6793r5936o3665r246j8447j45174O7555q0767o5447
6190F633187Q578K0284k06200M3153J2714j1210p9565J02910j90875J06805j46762
6179F293019j06017J11005k50087O9550o3412J1918l0495j04j5641j9197l864q1115
6167E915560q1603J65358l3747O4100j59320o7830j50496J5678M5153J37783
6157E850636j76963o1244J00165l9531j34005r3844J56248q6577j9807K2737o7863
6146E449952p8032P4264O4522k04306J60646q6593n7931J2288q9901j14998j04368
6135E025543J50504J1387n8033j15080J70869j51276K06586m9891o970j51207
6125E032432L2057j70518J33100k14786J20641l3025J1320k6051j38712O3459
6115D809917m6058l244J44562j20357o6920N9751K2726j15194J60654j67518
6105D678319J00987j32353l710P1790Q9308q1486J38702j88578l4781l1596N4791
6094D661393L4306r6983k0546P9070p4647o1720P0105q5280l2169R8858o0965
6083D511422o5088m1131J2404J14690J15337j41953R013J41343k82064R9175R5577
6072D568725j12872N6772l4193r0526J8808p8218J20011j36875k8865J89448
6062D472215k4851J77209m7103j32440N3455K16855q1214Q1362j49463K5380q3720
6051D507685j8811J71231j67973k1022m1601M3212L6489O7035j23564J3344o9044
6040D396981J96363j73316J17156j8880L9704j55963N7624m2081j01642J74848
6030D490794j4382p8259M0119j14005J21752k39307l3250L5670j20370N1608j33768
6019D006602Q6962o9162j3330J49550k75878L2802J17221k13637N2890k1461K8483
6008C881042o4793o5271Q5390j9581r6224l4700j12389p4073J90366k2950q0024
5997C586793m1221p2504J47540j30481p7442K7334L7226o5498J17778K4144K8151
5986C581820j34342J0424o0579N3948j7545k21626K63386j62230R0675r0096n6287
5975C257548N0294R6280J18384j68924m6573J15775q1420r831J95412p8182J0417
5964C459180q584m0459k3242R2038q4111q7203n7994J92873j26119p7322J26493
5953C365550O2626J1457p8642J7131j3531J18131K624n2328j00820n1130O8641
5942C349709p2510J90361j36777p1491J61409j78082J11583P6993N1948r4644
5932C388499m938K1823r1348J97278r8052J919k35768J15135k7347j4055J7058
5921C270204k4865j35050m9425K09225n3897J8183k33984J15897J1800R2594j15788
5910C104894J6213P2417m4735L6207O8367o8631M620K5503l9648J7701K8344N6220
5898C277472j34846n0687O9044K6228j5196r5201N058n5951K57917k66896m2506
5887B974436K43218k2228k40735J58858Q7635j02747M6374P1789j6035N7958j12030
5876C146493l7418K66868k15954J02516j77838J29925j06306j14055J98904m0296
5866C152839n2331R1398n6312J64152J513j99322j3662k6461O7689K05317k07711
5855C127109R1843J35642r7921L6335k1867R0010o5698o5007j5399P2277J33132
5844C420456N275P3786O2444r4468n2178j41032k4986j6202K06672o3211j02999
5833C273557K64320j21219M8859j26869Q2594K7362j8517l4167P0663j52386
5823C314197K61859k7393j96187J26894j97001p696P0059L3659l8749J19741
5813C459383j43231J94084o4779j4954k181m0084j21558R8477j06021K42679
5803C501815k25746L1198O3557M5928j93528L00034J01518j82734J40357N0753
5793C633152J31039q5210M9651P0944p8515K7542j58947q5327N8293j39238J5009
5782C438393P3781j75909J91571j11391k4899j16491l7568R1047k2267j77064
5772C129203J04666J28719N9098K839j32089J00856M8281O1613q0161J02719
5762C525744o6303M6066j9970K6520o5379J3149P1151p3170J2310K95404j19512
5751C646010p8155J63461j19062Q5103p7689m4447J42102J26673j11107N3352
5741C786241J02999q2585j35802J53973K51128j26088O8384K3694m93Q7235J28141
5730D256827J64265j2715k06655Q6300K47019j17584L5040o4155K17165O6762
5720D672269Q086o1753L6688J02752Q0274K3797J43704M1260r7245L02439K0060
5709E272331O4073M5418J75354k3046J80390J19864J63971J1949q1258L24260
5699F253306J65620j00004M80256m7245K20617J77208K51004O6561J74438K25441
5689G867202L00682J39607J60788K88476J68014K25768J14715L93424M09755
5680A0068431J13891K85997M58954K44482M09130M18662N72920M95260M91511
5671A3559238M99794O72205M65807P87964R77340O27760J071020J061161J241487
5662B0963776J185672J422107J479121J955082K059176J990598K496385K558014
5654C6109931K572670K972180K558124K718471K225521J965198J836894J254679
5646E4213668J105821P52349J126144R72107J161006J307859J965107K038786
5638F4642847K265598K635930K472102K338944K074626J382782O13864k66615
5630G8160078p97156j631291k191921k874222k791876l167287k975847k713468
5622E9017010k337855k081063j463310j271119j071864j050427q80925j265682
5614D7594765j508988j716570k269625k657002k700796k811168k780261k859526
5606B8290829k515109k475065k415874j816119j737943j583448j230722j000946
5598A3515603j052060p09685p52333n44859o35590n27319p54988m73622k44584
5589G820563k79696m82533k46558k67679k46242k12631j59616p9916j58202j74810
5579E512680j3216N1926r0262k29534l52890M7682k74936m4201k30073L3135j98940
5568D211371P3134k18906K16376o9308o2125n754p0832J50416L9665j45865P4246
5557D192418j95672n8391K6703k55440J90221j05406K7603j59176L1873j67490
5547C527243L00429j70086j22178R6392j53403l4634O2397N9640j26981L9385
5537C478204O403k43500J55636j63651J18286J06534j19381k7639j1666P8182
5527C377408J3611k0682J099j81462K36841j35379P2852k93n8179K03760m1196
5516C468380j0930L9333j97933J48685r0495n0064K1514J74933K5184p6925O6986
5505C518668r7334m9679R1489j7946Q764m6595J27585r8359L4559J8335R4315
5494C583802j30858j2035N8863Q1908R0023L9855N0757q673k8689N2914k0902
5483C756965K69839Q650J61244R7910L39361J89331K85166J76488K48228p4284
5473E458898m4899l9919k82276k35724k75332r2153J060j03028j21580Q2971m5710
5462D302308M1961o1441M32j4514J28477J21145o3864J09662r9025j5365J31307
5451D581083j67040J79734k3116J7311J73110J92928J09246n4974K48440m6583
5441E210139K67286K59164L9796L90446J12927j1217n7072j87434k11202o6799
5431E746034j51461l02826K39017l01284j48197k8675J05583o6175j43362J52662
5421E101316j28688K04826m9585j07189o7416Q0914M6001j43724q3167R7060p1285
5410D879063L2411O2641k43388K27571j00597n5538M5329J90L00368p7876J26937
5399E197111K58937J25062M7589K9802k8604J39779M0850N2132m549K9763r307
5388E878565L09762K19624m790J36505J02034L78446J3509J34172J19080J62698
5378G449605K73192r3125O8605j64184J00183o8974l0893R8859L0770J98851
5368G862889q0711r857K2408j05693k4795N3018K163J39338J55927q40M62025
5357H475872J67064K94368M71395O02865O35364N97387R39001J320814J439015
5348A4943145J711865J786250J879899J358343P01381J09404r83297j495861
5340B0011129j825523j646458j518309j209644q32328n31136k8621n2225L5064
5331A2401949J80614J3081K80710K94933L35630K80849M78244P62731L81204
5322A5409945P37118Q01290J016757P85778J168343J337338J251417R43910J111474
5313B4563370J000566J030294J247298J210385O53110J089112J459043J499879
5305C3753057J436660J666478K174712K343697L249227L330045M054165N007577
5297E7015618N666422O901412Q960585J0321053J3255947J6274143K1125133
5290A39520313K7245355L4340904M3523408N2081182N2207777L3162098j566647
5283C80514390l1846228m5916672m8984995m7167739m1249931l2734892k4361438
5276A08252495j7665815j2594192r282880o479579m666458l311739k328310
5269E1923522j906506r60630l39824M01119R95784J586410K320678L213148
5261E7233701L911181N076653O030241P246256Q653217J0700212J3361716
5254A12213177J6976192K1478394K7012883L2817170L8610201M1612004L4745580
5247C25465601J5483736q959804k8185796l7258820m0153786l9818658l5115290
5240A51457183k8771121k2285714j7131288j2927674j0057393p635074n899322
5233D6749597m760932l453491l169043k322375j879797j780483j144827r95039
5225B7243610p59775o86348m44739k88405k63802p6988P4237j632L72846N00309
5215B5669313N41668J031152Q23960J222783J365810J611585J697014J726882
5207C5690167K174860K222275K580005K931388L574693M152364M852781N711339
5199F3889872O944066Q290017J0253731J2647531J5744892J9182320K3758791
5192A60711220K8419949L3564898L6244064L1845393K0575969L673800j4050125
5185C00985168k7130656l3325248l6589587l6374782l2367652k6410614k0368298
5178H8418331j5574522j1942338r505531p305120n649269m478968l844022l033720
5170B7084841k232549j862307j791348j211199j108312o18087o05418o18004
5162A7037617k90606l80996l06577m63005p44110j115284p21393p22442o69001
5153A1624203m60004k15075k11489N96633P53516O705q68636j029632l41457
5144I854764o08546l22221l34261k93044k01165k14636k64078j94172k46432
5135G176209n1681k15529k25515j08906k91196m0598l40675K07026j36818j64095
5125E808222K6763K4821j63443M2768j7595n4458l97004k28806k4661L2258n1347
5114D997518Q7406N3818L9190l6378L9527J5832j60614J59192k81812L05778
5104E219457o0101K69704Q2880J45211j3961K16129J90861j8507L72938L42189
5094F746800L29055M03314L10848J34089P9937r7605j3780L0814j04709j38058
5084G680705l5458M4099J0848q4195J85208L4721k09948o9806j37858o1276j45679
5073G211361j26448k8782j68793J23757o2254o2290P0711o9279J78156j14617
5063F951522J98167k67136L26385L5117J1283L10605K07011K67726K02146J86214
5053H429040K6421J07706k1776k10166o8117j15982N883O7103J4393J38417Q1794
5042H454716L8103L59784J05608K91566J69798J88406Q1015k53886l44561j99269
5032H891280J6477l20787r2699P0177k76272K85495M2215o2671K78611L4056J38353
5021I004235J09913K89604R9215j1670K37753L37023K2539K74949L80028R2211
5011A0835800L38247J68893K84268K77081K22956M25648M08899M33152J94839
5002A3589783M66014L63919L35411N06060L80716O16093L83085O90756M31813
4993A7763650M06596M03811N39247J86381P08088K37198N65907N74104O98082
4984B2083064P51154Q56593Q93678R88154J171082J233211J284147J303095
4976C0564178J468677J704450J868267J785176K208818K296225K381852K500391
4968D6778034K762126K762130K929937L229836K815927L184356K954169K854916
4960G0271431K367936J889629J747891R94079N69813n71370r78739j712668
4952G4578002j992426k752952l073850l170983l330174l518608l444579l303148
4944D9991282l200952l233271k763120k811221k453920k392511j943855j811904
4936B9380528j895985j508765j412627j069163r53237j474710j234549j218201
4928A8613291r87682j206439m74419q72502o37113n07812o02892m66667l63014
4919A2494751l00902l97371j44483j12881k44841R61574P36409o46257j294851
4910A1051148p35361o74373o32958m53837p7025l12184j56882k57192P1987j32205
4900G691118m6544J1020j709L44161L11635O08243J121318j29450r72456r42653
4890G994683n28569l68523l18075j9373k57681j42755j07829j13455l3758J6447
4880F121112l4122J95965r0670R5263L48929L76980M79o8414l98681k951k60679
4869F283211J1540r0832L7040J02624j05066P3230R5795k9938J26976J93047
4859F697627L2097K21995P1860Q0264L13878O8292J88697M6055K13763J66326
4849H100854K87215J63238K27840J71351K23878J91867L71614M09688K56096
4840A0403641M34022K35290M46920N44598L78479M66626O54449N48569P58508
4831A4871102Q14846P36713R80822O61074J350703J124745J336512J286272
4823B3162789J401509J483707J428300J603458J517148J704542J510321J354453
4815C5166227J745071J358179J457171J843471J537945J846441J746531J763500
4807D8464536J715714J727981J975236J576747J490544J611809J238690R02491
4799F0703748R63602N88630N07605J32843L4952N2182j54840j67198k77052j7608
4789F2366864k28791l15357k22943o47118n99005r01845j238954j316767j539876
4780E5356208j840378j895838k053766k039050k028722k037533j735707j906821
4772C9818393j692414j521201j670077j403438j522728j514046j490077j526734
4764B7477678j369204j550371j639327j337855j444428j470241j266589j260011
4756A6139652j061154j025281p84024q11167p70105o51368o57045l98164n84553
4747I396791k95123m07428m02278j50796l16465k63974m46149o7674k89186k49413
4737F508305N0440k38022K7388j76623k60899k5488l44172r5637o7259j59832
4727E218201r3787m1764j7752l1817k99422Q461k62390J93184R015k72541j01768
4716D307620m3199j41670O1817K9254N1951l00204j55694K76224j70848K0757
4706C936008o366J29475k07880j77424R5860q4682J23909n7685l4326p247J25473
4695C835115j61407O0528j48466m0351L3425k9193j25164N3064j53498O0227N1818
4684C436098k09903J60899r3304j28772J27552Q545j23052J70510n6752k0135
4674C271686n0549R9040k20537L9827M5427M2368Q9763J4084k23553J21322j4148
4663C214730p5423o5025J22379l372R1336N558P3375Q6178l5430O6381o7527O2350
4651C475510O2287K90835J37465j03645J37827J22722K56796L71514O78789Q42363
4641F272463J019210L25251m31780q26854n42281m51971m38607o3778j14165
4632D747488J80249J37058J63901M80778N45518J038838J873769K343600J604024
4623A3115223n77898j583304k145408j243038r92154q13057m36382j82572r8295
4614E043115q2924K39517L25357O12110P35345J066259J164752J17056j121486
4605H099101q98670j098679n65167m78943m12906k41338J33852j29584j54752
4596D252914J18921N6868j88829K040p773K2613n8341J19282p8514N3617r5416
4585D197382P5753O7399J46371k70462J91776r2127L54J30913L2189n9486j0632
4574D409430J14589J8545n3359J14000m9748M2445P5664J44348k65091J6391K08134
4563D775348k1548l713j89969K46608N7339n4747J71183j3573J52905J29747
4553E249580L00539K97059P29927m6511l02061j94273p0053k29066l4048R9037
4543E800130n3203j70446n6077L13452k76976J48864k3117k3622N798K11088
4533E875891K74839J95431K68541j5737K27387j22694l7282j34456J25927l0472
4523F627375l59130J8335L5456n661N2675N8943j8174K011K42759o6497N7651
4512F645743R1924K48632r0001p5888K9177K54031j27286L12981j4973J04985
4502G379325l4762K33394N9828J13303K55449J53112J29706J81128K36056O7144
4492H773683L40240M16969L3510M31252L45855N18848M42495O46625O92546O17215
4482A3259238M64542N41614L88683j24286k52344l71200n2500r081L61981P9664
4472A4286311N74411L36251L63494N19460J62065L67575L5161k4242j12098o6022
4462A6442366L1490k49146r76j03602J70572L66769L56376M52329M26494K56006
4452A8148678K79418m7511l7211J83317j30529j72548K06149K28235K99227K42878
4442A9200103N00092N94827L48220N91734P94978N98091Q07161R89823O82487
4433B5107516J237309J010282J009639J459451J599073J378700J966736J986676
4425C6755382K248340K800509L038102L562255L678148L661648K986344K404649
4417F1135377J617024Q27330L83724P5343k08157K46004O39248Q97513J165393
4408F6778799J224594J395741J496835J280171J428707J256597J200478J069776
4400G7131698R88358J009236P19181Q18137O31243O29563L95321O21509K72251
4391H3216497L38345J22374K20833P861m9535j22003l9782l44993l09030j21553
4381H2919014m8489K9714J74070N04288N01230R87615J156201J720308K051496
4372H9995447J998662K696516K936306L176292L508659L674432M016621L924873
4364A15927808M109304M237327M165046M005874L642305L540048L432997L567278
4356A46627987L189355L279017L339083K699193K835762K709128K323267K313955
4348A69316747K116337J810268J512160J051755N40292m4519k03937o61347r00704
4339A74537052o33829j157996p84461r04143r50770r53929p67245p83488p85321
4330A66815870n00086j105936q47564q43457j240908r04965j266763p40596l66009
4321A58999586J248K88464O99185J013090J339753J478342J277410J001039
4313A66098117P33528O10484K67672k145k06915j50328l28998M8178j83800N7007
4303A66942800j58736k33433l75890o35631j133100j483477j560405k398475
4295A58963653k082758k666414k575657k709986k488717k742926k432533k263690
4287A39000972k433461k543263k781610k541216k795695k918902l194056l087728
4279A16705041l252911l038335l463243k901512l026069k997416k926376k810148
4271I2289031k709771k669220k775852k859316l130174l021387l540248l186385
4263F8396678l641616l546626l382133l458074l126400k816014k987229k578966
4255D2859620k374814k245353j954934j690403j536423j636606j189102j346785
4247B8885200j193030r80781p74990q39665q65515o14464p15517n39642p00252
4238B1661344l47495m21823m82877l39803m33706j38173l40776k09079j19132
4229A8828480p5514k08362k92868n5051O9841k29964j54406M0569n7892p9386
4219A7785447Q6564P2836M1183j40362J29483J62966P613K71102Q9741J19760
4209A8626333Q3302K29747n4880L13185K00017L48034K89383J84680J40955J80868
4199B0541624L31969J82329N18079J25611M54072N24470M80525M80807M42049
4190B4081535M90321O17268Q14603P46795Q34132Q45448R02324J125899J405839
4181C1864164J297475J483714J426557J700681K160773J613412K055227K154401
4173D5756404K074386K287814K371186K326848K265238J954311J856149J695589
4165F2587925J601578J426040J109284R06792Q65741N53135K09583K37423K11856
4156F9709357N8509k31848l80722n31451n75797q27798q61833r03582j055093
4147F4399742j373326j487983j567687j532771j596702j467973j737703j877541
4139E1758056j781156j852977j638840k035813j594118j892208j621568j528675
4131C7812701j699741j066632j257345j142924j070476o51435p13097n70570
4123B9640481k95076k77563l69885q3183K7172L67844K32651M35346N61556O70326
4113C0909669J144879J161231J037852J486632J434915J822945J976721J941835
4105D2916679K137472K229860K128756K230752K018333J847366J774537J643459
4097E8927214J139832J506865J411011J132108J442978J397979J346803J168069
4089F9472859J067894N46120O88519J51040j83004o08984r22480j221660j300712
4080F7689592j614671j731116j629629j413481j478383j614285j554205j462203
4072E5191619j950998j727960k109107k372164k463755k694777k620385k626569
4064C6625904k667611k453964k481182j891557k235969j742490j709907j471050
4056A9972174j396004j091941j104096j082700q73102p36462q16738o44143l88004
4047A1838984n40985l93734l65430n68807l65476m15085j53200l44514m45347
4038H246406k48911R4527l44517j53000j58995k05812k56847j78699J2816k29911
4028F577057q4743k28899o7982q9892j83873k84488J11820j52763j10928r4243
4018E391066n1346j41472P8283l10012J80952o7830j98632j21966j2374o6841
4008D679828j97967j5520k3215k0032J08984j56027R6389j30171n6652r1790J45156
3997D338983r1722l2435r8924J27632p8683R6897m9587l4466n1470m3323k1948
3986D060954J69619j4856n0972J7262K9724K21777o2074O976n144R2441K5369
3975D491076L5559r2336J16705j36216j7998J25619o3984R1722j72790p372R7802
3964D467787l2141K15824j35245N4518l1486J52285n095O7042j38226l1384n3968
3953D529911M1418O1874r8200Q3189q0929M9972n9143r6979Q1087J1975q3155
3942D441020N1425J13661l11234J60304L9528k8149j14959L5320K82412l29339
3932D339989P2550j73481O2866K39708k71639J64295J12469k37741J39473j7939
3922D430550M1455j08186J4343J47944R3400n1864J53003k93135J36147Q5567
3912D649224J108q4307m6978J2410P0521Q0297K0811J3006J00369k82589J01457
3901D635329J21176J76576N3148L0161J22499K30122L7588J75219J38538K62992
3891E983348Q1159K7646L29841K30197q2018L34223L01859J84137J74790L55622
3881G920804K67167L47583N76241L40521M99230M43712Q33816L91110R04638
3872A2524822Q59134P20894Q53996J182951J003546R76636R68965J124355J121743
3863B1337042J160146J187789R83022J295689J093896J328517J253466J571294
3855C1210861J575516J689099J714087J872917J646814J876123J888312J537018
3847D5010747J518431J285615J327038J018375J081837J377947J589995J314009
3839E5523994J55482J83900L16908N37345P74926P34202O51298O79429M29797
3830E9987281K29022j28484m40384m64034r80372r51885r78808r84990j220050
3821E4067296j124418p79221j003020q63102p82751p89360r33553p96466j171967
3812D5823438j168573j384257j358712j809013j659678j836349j831351j916699
3804C2858806j555872j523440j372178j303566j268009j078945q37769r60783
3796B2958244q48851r30057r63275r27182q61902j192661j042456j052927o75412
3787A4463521r32275r39707n60131p69742p23284n52564l11316n61908l33922
3778H778672k15272l23219k41371j71440j53648j81214k83193k65936k17381
3769F725998k36722k52297Q1562k70613M7191m2405p1749k01089j80286r6699
3759E502891j60158R7087l22990k01935O0170k04128l7575O3903j00034J66675
3749D863906j61477o301j16380j15697j76800k29146R4558p7420q822k05754
3739C860667N9421R6919l8013K93454J81851l4669k47528M067j07551r2946J12221
3728D087893k42643L03636k55443Q5791k4852N0254o7575j26853J65453o1318
3718C914343q8431K31621r1713K27460j7723K82139j88494R6962l4962K148m7804
3707D285546J17543k05292M473N4557J26312m3952k2540R02r5564N2843Q6102
3696D360930J71282j17592L2287o426J7959K3710j862p6471J39376j18419o7093
3685D357681R9536J23623q5514O1602l1105l6858l053j09541o8882k4354J3271
3674D296406k11667N7431j18856R0625j16596R7860P8834m0072l3570q910m5632
3663D045853p3688j23164k6467k4878N0718n8286j4238k39206R4570L4727j56692
3652C509249R248O7666J1813R8865R034K7667k28179J02125O4100k0094K6617
3641C678111J07409l7878K43615l83876J5874O8122K29794R4711j533K54293
3631D268642K03244P7138K45318M07592L96315K96989J036544Q11879J070420
3622H814081O75768k25847q54403r00099o11628o94437l30942j81399k10648
3613E480446k0000j39776k7951J15956k35979J51020J656J45929J56055J0629
3603E637985J94139m2635L21805K04541J45405J06571J52767L1275J34523J11321
3593F997697J35808J4314K00905m4333N9090J31904P3079M07895R8007L10024
3583H384390J33090K06451o5388P5422J98597j5694q175K0704J44521M0971J6913
3572I131802J16999J02306K47263K15561J65475K23298J85778M09658J24843
3563A0922983J57233J26730K92118J5994M53793L95711L21496M30545M05998
3554A3522601M94705L32481P06921N70459M42852O34631P35858O37448Q81553
3545A8959509Q65552Q25545J051250Q44490J191745Q25336J186628J039669
3537B6789724J229227J170845J451515J106264J377235J205558J309239J320837
3529C6960444J202007J237028J368496J274677J315986J079029J250353Q54958
3521D6542978J074312J027844R50353Q48101Q80603P83498N95251P32846M46172
3512E3881958N74550J29711M87286r5961J19350p7350j38241k27704j14422n25443
3502E4013734n08481o12969o54128p30177p35184q58035p64404q45668j071261
3493D7233427j043962j071639q67921j185256j301082q87895j235082j050325
3485C8590265j135911j210876r67629j079635j117420q38839r66833p14063q11027
3476B9748032q15573o97322p47267j014653l10846p86197l97442l65394k43494
3467B4369844j09928k17139j84555m1859K51849L04289J37655L10046N40055
3458B5360257O63203P94862N27612R35256P80363J097353Q75121J486291R99122
3449C3519440J240793J143283J115352J249822J294348J321410J378734J402427
3441D3665609J579044J496695J496372J439062J497735J332109J238921J261284
3433E5006831J112951R26960J007346J023625O22473J062777O71422N18784O43557
3424F2596726N18373L25850K8834o3704k68324m35722o44108o04618r47619p28055
3414E9777633r98182r21708j332248q97126j268208j179594j197245j364278
3406E0619044j331220j447269j557137j489930j450059j745768j497316j736668
3398C8363677j603739j483617j718878j499571j308866j294571j277819j306126
3390B6870490j124257j296683j218036j170913j143089j156761j079886q49186
3382A7831679j029518q96711p09193p29574o67277o59980n00582m25192l63963
3373A1849689k40928k54766l29200j63182k77227k4514j56302N3005M20440k91046
3363A0585969J79005R5729n4570J05895J5473j88879n31168l56986m90036l81127
3353H979305l30451j59033r6461j41278k28497j2927k1193J2853m5539K5788q1331
3342G901236P6654k91831n3312j14099q7740j9214j13343m7211J46893J72680
3332G570713k06849j6095R407J36396n9058J42774J32820J71167P5944j59198
3322G798021Q1193O4695j24685m7657K02869J31422K30631q5875M66385O99646
3312I416645M82780Q46015J042288J553519J753014J933017J072076o8774j239697
3303A6790883j844113j793892j661253j055827j252582n77218p86067m76287
3295G343644m23078l40751j02184k09128j44776m3705j01631K4407k96516j51413
3285E554869j09312j3294p2866l59203K95521k30572q1132j16235J08000j21962
3275D853814r3855j3365K2739j4546R5810n3946j29650J55887j77997o576J88483
3264D826798n6291Q4429j10963L4766j33809J21200O195M2033k8465P5740l3141
3253D828492L5928J38886m62147K0005J99483J97116j5964r0595J40530J37020
3243E128754n3210K14623K14426K03374K26546L27008J75204M59967O37474O90942
3233H225108M55327K74960O39j85562n04125n37918o21651l18813o40153k20641
3223E927171l01410L35634K62019k28786k14538l15984k52453m3892n7705j30884
3213D979172k65249N7743k00901l9172l8754R8509L536r6356L5468m9680P176j18848
3201D372644K12890o7199O2550J48951j89666J32057p3990K08450J9901K6359
3191D852947J29927R0031j74116K09735J85986o4173J71135l05108K47864J0282
3181E354510J98930O9343r3849j07699K02281P0055k6196J04968J66804O1350
3171F000497J05214J49941l9588J30830J36386L5043j18056Q8595J23294P9149
3161F691305P5336O3003L90342l4725J07403K85473J66325j8357o166J23008
3151G842947J32896J0903K57640J54088J52489P261K91588K49974K62500L33441
3141I695727L50600O46148M79511P25751O74440O32430O50885M76470K76909
3132A4608871R8288k27452L738l78511j57452k29168q0316r6053O6465J13848
3122A3722258m183L52392K24167N41496K10620K74849M00377J16094J07463M27309
3112A6372842J58188L50357L59464K63012K73399L27832L38653L17582K94283
3103A9055612M34843N00414L69732N48290N13650Q07494M96352P33530N27297
3094B3987214Q36616O09604M38925P16972P01153P91681J071887J143651J293566
3085C1591269J447204J612733J806848J962160K128456K641545L148544L781428
3077E0120187M010267M776907N434200O286467P178063Q549400R104030R155477
3069A04614998P189334K078136n083078r570746j0527174r372438p674432p431494
3061F4223106o792561n453681m139860l174054k637329k122122j623589j281149
3053C6998761j077050j162734j036233j209037j484609j342657j190836o83658
3045B7811947j63756J370431K43240k096944k467818k646535k096059j535384
3037A8419122j493591r50427n27836m93728k26773r5712L5115L93318M69914
3028A5529402M07617P47081R82216J116309l8790k022394j942275j714461j527385
3019A1537320j213611o64972m42949o06104l68603j91363k75250k5165j06166
3010G643137n4173j22939J3421o8321j16229l79602J132k82577j0587k46426
3000F376836j3271M4674o4533O6994Q3417K29325j89935k67717j58346k80330
2990E827114M713J5607m6716j29388q4967L3036o8461l7165j3719j08232L8814
2979E430636n1979Q9378k038n8163J2088K068j47494j7602j4961j69638R498o6888
2967E014905l1642p0616j04524m2482N7724q6714n3676M0767o0232K18214j51487
2956D730237k5300n4999K5730j18200m0687J24444r8984m4176N7320m614n4584
2945D496187J26645J42115j70646q9369O3172r2839L9275P4493R0171k36647
2935D442557J55463J0641o8941P4589o6390Q3017Q7570k71901J63051k09324
2925D400332j7547n4695J81571M5413j64327J04246o7985N7051J01002r3097j5380
2914D476584J85991j7196q9670J4095r7988L3371j31707l9022j59958L1397k4984
2903D180913L466q1791J32912J62381J17730L0852N4244j11737j09393p3544l8765
2892D267268l48013O510J79832k45201M2083L6383J0351l8996J37783l7625o1148
2881C949227P6175O9120k66269J91503l06277r7492j90333J15053r7715o1203
2871C381789J20509k13705P6077r9847J81272o2518K03662r7842J65426j18430
2861C536393J31779J0020j21986p3154P2835p074J42190K54689k52807J32992
2851C825877J09022k91253k0470O1017n5203N3391J05347q6035L28540m5211L6582
2840D021604j8386L25276M8480L25023K54047L48679J70218K27984J96381k89236
2830E610070k12918j07297k80912K31836k61918l7590p6770k19605p8927M2331
2820D608300J29892l2027L29540j12431K29131K18422O7139J56272J41497J0929
2810E746664R1465L1104M8250P8427k3232J6058k52076K91590J73272m6666K62277
2799F417133L16049M18644N42845j64252m3633K11415Q1341K70987M13441M27971
2789H891941M08563N29846N44398O81594M47081O58297O73686M57518M02324
2780A3695248M55687J07170q9458P0485o2249o1537M2126J96130N59426M73047
2770A5386075N19908O18074J425894J536495J830241J458401L92291P437n17623
2761B2657193r74626j003632j096442r33068r79390r84323p16567m36780k40214
2752A5292151r5041L77860K33493Q47252R98857P97693J028865R06185M62720
2743B0850035o5802j92278l72609p81584r12818j111419j139329q54449q47772
2734A4571975p99179n72502o55367n05667l22614j96819K70279j19831J27067
2725A1797342J04237J55510o4005j40568l45607k90022l85147l30188n49324
2716I952228n54324m84801m65306l75040n37586k07020m05118l86472j99713
2707F336848k77742j44613j52162l8119k13553j01497k7582j77508n5829J45634
2697E293877l53259n0176r1226l17941o9095k68372O223M3306j97345k98152
2687C697840O5401k90186o4782L377j24490j7254l7219o1196J37088r610m9942
2676C249027j21330J12105M9737j95158N3378j42648j35663p8429Q6089m38245
2666B438863J54909J3982O2075j37191J54544k50591P1506j46984k9016J1176
2656B343273J60744j35108K01355q0509k26974o41m5637k11477j26003P3148M8151
2645B000322j48580j42206Q9208J46182k4532j9674k50930K07862m6751k13268
2635A597633m8428k3992J6777j06300K5923j7422p1937J15083j6729j49469J39096
2624A460235n7349M6285j89488J3005R0965j00811J3747n156j20222J023K00897
2613A353131k06991j13505K52266j70689J16544Q8918j12569N0091n5952N321j83193
2602A023372K3093K02284n8973R4050L5957Q5503k031L60908k25365P9221k58791
2591A359228j079k04495P3039j31148j07660k5320O2052j6989k11623J08543
2581I04548q1571M7322J81539m1726n1241j9972q3822j9421l8898L1074n199K88045
2569A110678k73165J29720r1458J20946n1179j81838k953l5234r4745J92993
2559H23765r091o272o2703j58178J80441k3980O8659j00186Q4500r7479K4239
2548G23715M1001p9266N8327J06013j70316M7769o9615O1552J3069j93390K1295
2537E60154J38121M2069k15715J45814m0684n7732J14723j43928J37422j9430
2527F60814k45278J71550j2678j44q2464k9656K9920N6695j34271K74912j95261
2516D94139N8514j57185K9065O3712Q927n3475n123J0408M3334J26641j42613
2505D76344K2539p7205P1675q3761K0172Q0604q5884J01483j37507J18274O3448
2494E70182j58103q229j18361J84633N9491p0990q4966J28514k10182K17478
2484E09467j31850M1273q2682l3265N0140O3687r9951M4669L5402N620O1188j05859
2472C57839P6676m3322j06259O6734J03076L0592m4946j56251J45211p6677P2490
2461D25163J6062K5420q9335o6117J36228Q709j22894Q4179r5396O7774j11107
2450B78686K41976n8499m0013p7185j38265K47145p7956J02795j33329l5319Q8087
2439C98123j0321l3325n3220J20871q1983R3424j02220J78061j02200o7254r1897
2428B48059K91321j34173j14756P5930L5574n7962Q0698j2277J2946M9014J42529
2417F16903j80611j24629K41416m8684j92598O4843p4649k7566N8955K11424
2407E44804l54751L7678N0724J50233k34486R2882n0496o9553N5117Q1004J09238
2396D12394j21343p5158J77675o7506K1973p718K2165R4653q9130l2360q8267
2385B47378k6638l0670P8232l4491O1575r3427K39206j30380n032m4892O327K9918
2373B97106j6165J40085j92138J94950j72669J28573Q6046r7990r1628L0709o6768
2362B40111J19290k55215K96639M426j48607J53045p5512j32181K05248p1435
2352C35809L699l3558N4860j54323J79749m9569j20929m208M2222R071J06763
2341C69586j07552O830j9590J20267r8514o9506K12665j64577J23027O2824k71906
2330A63554o055l4047J63935M7171j85753j6005P8913o954R3583o3680J84765
2319D19427j19724j32509M2422J87199j13561j17962J69198p3996J4878L1339
2309C06711J2919N3282O0754j09098J34625k56017M305j0323K01431k91323J48981
2298B56247j27402J58824J38725r3534R3020j67356n6214J63534P4879j41839
2288B98884p4869p3647q2791J95375P8983o5247O923K4696j04448N4785j36299
2277A22345N5454Q810R8232r1872J10636r1122Q892m9944J07100K6416r2035R6505
2265C09417K0579P7499N5780J16510p8877o0189o930j33814L6532j32234O4724
2254B68997j2776j56244J68284Q7012o2258k1915m250J23737k9475k2478j20368
2243B18266Q009R0967J5848n3084j50517M289J40334r807J50812k47127J44030
2232C12020O0050j91057J19506n9301n2121l308J00696o2728r6048K28673k27865
2221A28517J71579J55310k08507J15589j53026J54862J6926j45423K8934L4091
2211B98852J0726P0603Q924K07173k8434M0123N88358K0402N00j82661k92008
2200G42558j82364j97085m0956K27548l20694J56296J5265l4435J03699j90182
2190B79650p1565P2400m5352j9633J23360j6587j14941r9280J24076K5556n7540
2179B00144K3845N5724J38327k03655j31316J12975M1040J8535J81054m06575
2169C0098K09389N8092j94355O9585J64059k600j8325N974k4233J99408j26040
2158C71052p8497R4148j22393L4677P5857j04438J38665j01309P8312M6991k15007
2147B18058K38998j02112O6409Q2839K2793j2660J68710j37096L8881J15227
2137G00047M8157m9304J54531j28424J04534j13717Q9474K88545m7406J91095
2127A237532J03285K16573J78817J86288r4J44854J49193K80458M00350N01800
2117C399056M73321P6185J58505O07476P00200O65273L95335R59521J043465
2108H478337J518581L037063N180664P257325J0565270R263142l837355j0614844
2100C0848183q819738o471653m669318k929555j950240j118074n95010k67723
2092D026872m12641o44285l30204l26686j59138k04798J10827J55829M6524r6077
2082B166223q4916j59129q5758J19776j98046J58956r636k174L8823N7815J49424
2071B151358J56045R2009J14133J22033K08608K79749O0005O26575J52243L84541
2061D347299N88360L48864R43232M92124Q37826J198368J330849K310437L746775
2052A6144134J743729J236754L534905N363149R391385J6792960K6207945
2045H0414961M9358898Q7671668j2050787o2227401m2642704l0871428k2466714
2038D7186493j4383945q380694m914254j836651k501064l474127k444765j704668
2030G546325j234758j131214o41183o20790m16970m16480l42977j3543j61544
2021B566866k86938n4620j13298j48156o2005l0133j62563m0144j05320p5014
2011A488675j50250q2741P2547q7213j1482J29180j76142O6640o4188j93906
2001I91120o8464L9210j42132J87656j1563o2109R625K3420j30001m2267K00793
1990I95288k09759J28475p0257m1671l6393K01095j96873K68j63619J16616M7660
1979G70830p6085N2906o0433m1578k0035K5736n7956J59541o2362J0278j111j63187
1967E36544J72799l0604J00367j71183j08676K33799j10313j00566J85352j0261
1957F97258j18226O8337j37981J68253J07181k0381j73623J16538K0921q1781
1947F46496O6455j34397L1139J5680Q7922j40432K02090M617J2698j34747R6334
1936G53855j58487M6529R5111r4128j6670m9945J22180l39507J83480p2353R8495
1925E68560l4486l7930m3641K34650j23755n393j56836J73907j50964J2613J38902
1914E75627L2988j22607K9162k11367K03734j3592Q7259j72591p443J95030r7016
1903D99184P7282l261r0702J09021j99997J9962Q8371O3038j11401J50771j58113
1892D44155P9971M3731L9234O2592j77251J11750J18909j48260J32603J94284
1882I01718K40681L82279n2413k62502j07158k61674j01295k72499R0230L9855
1872E97222j29107J09368l1575p6258l8388J18898j18854O5868j4614R806K5270
1861E17636n7414J15643j16885k3197L428k9723J73484j44421N8514m1481k8589
1850D26995K7443Q5447o2183J62739k40202p187O8862l6514l5856R0218r4379
1839C85383J20794j59374J8679Q4893J02800j3847M3620l0047k35152J34955
1829D52704m5042J01287j08667J80588k04881J95305j79360R7072j67756J03440
1819D24690p2370L7014J40232m4941j44325N3878O904P1131j74953k8267J33067
1808D02060O0773k9368K1201j88722K55054r8978m991q9397l7525J53613l8221
1797D05499l8754J7593l5887J22250j5706P640j43541K1960J04985K13156l89664
1786B69531K40966L506l3018j09115M8430L66o6427J21508l4698j98853N2627
1775B94823O5798P2697r4461O6066K75342m25418J07058J56761q0083n6879K1562
1764D03266n5273P9725P1680k35918J28797n1775J23861r1069j30199K66731
1754E09826r4966j5924R3977l3046j74338J73655p6988r416n343k1951J82770
1743E28256k21839p1415J23959J91334J3799J9817j71882m9667J16792j97709
1733B81445J59167P052p4781r4695N9321j7390q8731J42824N8711m7079J40923
1722E26767k38212m0481K08974j30483L3520m8744N4417O0901m9255k2456L7459
1711C92407J10916k32782R2055p882J01261j41639J51458j00139Q4086n7831j1227
1700C80683M8082j44115K41890L5814n7449j65531J33012k30286n389J76601
1690D13312r399k7026Q4948n4376k6295p664M8674K9411N08M3622j21040J9193
1678C93868j42605J69463n6028J37180o9015q6173R0397r1864J00928O6369j02401
1667D10119r8449N0706Q590R5361o1166R901n4291J76104j53438l0450R3531j81396
1655B65122P4348j11177J17845J62474j63561j14956J48213M6764j9749m353K659
1644D03629l5286m3450j3162l4629K22754j33059O2102l3137J05559j34797j80724
1633A85800L41009o5536r1720J38820j79952M6926p5132P7812K5180Q8593o0755
1622D31045o2017m8584P6816n0288j4315j3171k9896q548o4000J34591r8297J44773
1610C98109N357j87302J00709J19990j49008m9929J92515l3227J996J9992m7581
1599C71621j2425J72239r9442j42336l8441J49274l9383k2264N5059J01657j55291
1588C40268l0592J45019j21622L5553M8251P421m9109J5448p5127M871P9488j2221
1576C87648m0700J5803Q4721j77683K34184k22922K53499l8148n8531l013O3842
1565D98700J4311j55004j17969K15884j35985N7431L9284q9972M8222p7318J66296
1554D63880m0726n4246P9102q2767P8477K0826j01770J33749k03782O8348L39M143
1542C65573j03109J39343K2375j42286R4578M307j4126L5462l9773o3374J49716
1531D48686q2766l1101J74865q5387j14177l8695L8189J00809K5506n6367j42382
1520B37180J38752N7552j57631K05390J63659l06791p390L003j11683J5501J31051
1509C68593n2039J38097r5133l6780J17197r3227r3588O0975q7912K14121j37274
1498C03030K12739K1566j12440k6858O9117n2786j05081J81436Q371j01278j17783
1487B80033J47466o8657o8424Q3852K43834l18005J5154O0735k9709J3323Q9742
1476D49344O7072l00674R1533P7156j35636J09951L2767J44450j62752N2647n5639
1465C70219n5685L181n4492M633J20715j01124M9292j448J69473j18614K2105
1454D08255m4462j7319P8073j36720L6417P2458M1389J0908o6477n9550o114j37412
1442A79446J02746J26755j80622K85523k88335K98688k46183J71188J6712l32637
1432A33281K17926N5746k9824q132j6738j9857l95n5586J82598p4338L3842q0181
1420C38342p8946J08136q9844P3313r1995K94691k00411K08278k87583J39506
1410D13487k9611Q5923L2310j35887J9112j30932K01218j97622N0479M7399o3221
1399B92655J16620J0991J0031j26818J95803j67359O9774m3196J1131j9622n5690
1388B94320P3808j18525R0326o3028O7863L7418J2944K8384j07532j7123N6429
1377C55284l5542N3136j53001J00531M1118J7984L3690K4322J05650j88156O7112
1366D22128j01264l1141J02403P0562r412j03329O0455j05033m767N8236J4491
1355C73329J09547j05317l7251Q6458n9602m4937L9369K0131n172k6316K1358
1344C71597R0908j11122l2334J28140k68318J84830q0891Q6294j14928J49023
1334D03199j59262K57686k07396J20075k3734r1420o8845K13658r7304L8383n1242
1323C33798J12141q9188J4141m8156Q2243J21j23490L9811L3419M8374p3181k8330
1311C01703K12816j34099j17105n2706P5043J34918n3381l1916K9222K2577j1596
1300C75476r1354N4341j02052K99474n3473p7125Q189L0272l5730J9620o6305
1289C61333q0130K07418j3926j79807J76521j94261J60923q6760j2287P0069j60454
1278B48639K62818l0406P9751j63899j89011R2723l4526J30944j63202N9399J24193
1267D17423j52499J52374J40542k80882K20351j63510m2840P9144J05183r3581
1257C81705j04875P8052N2641m3842J18755j84588N1220n2332K6663m3807J31362
1246D10954j47392R4249p6508J25182o9431N5760k5944p789J49655k34318K15290
1235D89708j08556J0941n7431K8350O4444j32659J52269K1731jj23846J15193
1224D60143q9964n5984J11245j43096J15856j43952J43480n8207M0370P2600j18337
1213C34154R0853p6260q7705P772J29093k32742J35665M003m0319K20054Q8904
1202E73472k82518n029K15306k20954J70005m460j54942K4797K856P6655Q778J11519
1190E15485j50854r6270O2978J70737k8542j33246m9696l1727Q3640Q8876j71698
1179B59683J31383j10818M9434M0176l0215L6778O0073n7722m9111N1413J22487
1168E03561j43708k6372J02919P5222j29492k51387J58640K5727K09838k31045
1158B93903J54866K2613j18161n6462K11941p8816j58289K7974O6761m4000N8180
1147C80510q3844J20574O3832j49249N9435r6846K4553J19648N648m7072j8104
1136C79085J5997n0263J4760M2992n751o8845j7708J81743r363j09821M6105l1903
1124C87028j27557O1928P4999J75937j63856j77470J42261n5630M5471L2944P5559
1113D71614j48970m6613K1968J0440J34753k43105J66950Q2126p0479k4334P2507
1102D26857M6385P628r2936j69913J66163j5295M2512M0734j22225l9815N213K07058
1090E02366j48502M5197p9304Q429N4625K260R733k922N3597o7090N79K5751j58182
1077B46537J84687J4377k01373K24815j20502J17540J5824j64602L4160J12135
1067D63598n1234j9030q09j0848n8531J39841L4378l7636j66629J61974J17610
1056E72684j52761j80717J56809j5324k7099L8580r4329J36703j86r0806K66065
1045F09619j76997j49568J6591Q1172k6209l9469O335m4981J37579l0286j23152
1034B60634J0475l1902J35645j29136J09049l5371l2465J43978j17662M9563R941
1023C72749L8405J17640k94858J25652m0149O9767R4916j05890q0507p6326J82373
1012D03772J68230k34729K8894n9477J85552n6535j68155P8624m118J0860o4126
1001B88792L987J31111J6397K3951j96435P4653R7596j86006J68053q3462n2280
990B86357O5421j20332K76944j29615j89209K61235q7412J06285l0475j05968
980C33231r3161J38935q4361M2155K28573k42498J61669p9840J20960j26353
970C99310o278Q0724j95799J53993j37392K33062r9127j03209J31529j06223
960C50590j46177K34343n6236k8192J09926k02410J64387J8113q9479l5233Q1630
949D01262o9878J0046l0749K4341J28140M7768j27752K10032j64083j8472K02972
938F13627k17466j65347J63710j47O2445j03088K13358l28866J17195o7701J51087
927D38807j35539J14233j35449R729O2491L8708Q2504k29024J41783K356L7045
916D27644l6217j33541M8416O0942K11062j05219n8606O4507j83622L2624L4177
905C62167L748p7567J35371j33388M0259M4526p2324J24702p9537j6422l0150
894C01385P5061J58095n5263q6193j00755N5910k8577J0776L9562p757K4999j33317
882B53926J85174j006o8769m3105O7028j36994m7135J68911j0961K09197k59747
871C16519P3948j356n866k6244M0119n8703n4267N02P2513j3957l4816K2041O7349
858C97782j03267K28611k47515O5588Q7616k10589J94774o4349N1107Q4037k9884
847D53911r385p1933J9693P3188j66959K9824J28658j66929J29346J174q942m0350
835C71296l1381J93493j33363O6554j64511p1426J67368N0094j72087J8201J58634
824D52872k5416n0259m231R7092O2765k05463L6844j23175R5692J61296j15781
813C82236m7637R6793J1380j20036O9386K0544j02374Q0652J48494l9824j14375
802C85239R302m6513P6108j9071m6611R3559k15386K43497q6457K6362L375K4156
790D47560K6555q1337P2966l884p8524l9530O5061P647p4296n3283J45671K2460
778D57066j87999J07193q9113L4014j2178Q6330J12499l1885j82090J33281q1170
767C45948P5631p9039P4691m5586N5607l5347N787j53173j1319J69958N8813j36366
755C25605J68011r4610q4080J84349j18423J0662O0322p143k13162J54487j6404
744C69614q6199J2990N0438L2883J5956L9816J5128M0550m0828k5093n9969q1378
732B83908R7105j58796P1272J53161j57140K16231j16998j90708J85489P0312
722D53836N8849j07003l9314J43468j4454k27306L15545l41524L5921l4041K89756
711E33733m7555k17944P0994n9329O2298J94296j21307N5073j82297R9196J52431
700E39589r7695o7212Q4030j39658r541q1000J23750P2083N9402p5428L5192j75849
688B67663J27065m4744J14459J8126m6728j01111L9580M098j0142N6742j08267
677C16741M467R1067M5851M3176K5255r5681n9298k3514O413J7728J00829r6168
665C76866J7407p4537k448l2139L9977N2802o7952J0913Q070O267J04735J2251
653D52212n6163j32619J63374K2217N9079j199k67352J44250J38889k02389l1791
642B88508J56428j03052M0679k9818Q753P3560j55245O704J04801J1431K02444
631F05193k21075K35294k02131j8039l365N0507l082p0120J86650j74994J23086
620E07924n2462O8263r4229j098K795j724m6789k63089K56944j40822Q9652j2010
608C13355n3919j3191J49434o155M4009j42760L9933J44329j41816J49784j70980
597C12023k7081J05149N6111l4526O7515k71222J35577j40077K24185j4877N9841
586D72618j98539r454J34607P0418k6845o3942L6930m8818P4531j36710J77921
575D82717n0847j43122M6094J47266k36307R034J0260L05197m543o0776q7949
564D17024j93O7416O2219j94180N7991P7905j30823J31781j2027o9806J87541
553E94848k32064M1664l2948J04268L2797p6318o2688r9468J15145P754k4826
542C68164j01406l5852P6443J11187j4087r8601k8343K693J68592k1259K5887
531D53418p0189O4452j539k32683K79174j73393J16679j13231J17964j30071
521C10581Q5839Q2773p0875K8241m2747L9076j35831J57578k35384J73210k8839
510C63622K03200k63700J46243J27403o2975k53278K72980q0568l6543M2637r8153
499C60868j98999L58767p1913l3069J1683m6946J18514q7718j5978p5832J31550
488D50927j27096J37636k03597J72990j24763L9542J34875j64628J54061J7063
478D87010M1543r6537p1479M7709Q5216j42265P5126p7304k0697O0837O6116q6358
466C68917N6141q0930R0814q6687p5811R1811k1098p63P1830o4683r9244J40089
454C90386R090r543J04365o7900j31073J87317j03569N8735q6133R2658q134K3901
442D60100m3421J03304q6807m2719j75026K01752L1878r4067K5646K6106j8909
431C87837M2010n4533M7682l536J6431q0609K4477J06246m9329L0768j07448
420C59996q150O9047j3092J7280N5648j91772R9340J14591r2933J21726j29021
409D02660M2726l1875m9428j771J58592k4176j58083M6755N0453j12660L4041
398C57234J66733j54747j0509N269J16649p1499r800R8635j08839J2197P9025
387D80348P2827j02692O5923R513k20477j3078J29950M6583K0858r0144j6947
376C82664J39122j61085K5065n6159P1619L9757j10818J33811j07057J01282
366D58201K3420n3040J42168j71669k1505L6276K8482J5264J3284J418n6711j65515
354B50073L8962k7655J06445j64061L00500j98239M4937j81665J55521R1181J8195
343D34194l7054J38777q6942L1807j3193k56833J56758o2889R2328L5538m3009
332C89482O276j743J8065j42867J7886J04044l1992m8000L4207L1079J33733
321E10170r5015j79871M7596M0651J42270j5407j30093P0481K391P8188l3648
310D37713j28145N1484P376p9883m9358L20986j51874j2404N3802r5871Q1216
299D35042j85952Q4210K16061k03020p6571K75948k08405N8366R1125m4093o0765
288C81946n2746j3552O6517O432o3565O1741k36715K25731p867M7317j44999
277B70240J86471p8535l8805o5380J06793q641J7141j05274j4809P4025K0270
266C63496m6618J01237m9273L649k1444J12046q1439j46816N2322J21108k26667
255A81601J00919J23292j98512N4191J91008o9899P6530j82244O9373M2608l3798
244C55069o6620j8125J76878n8408j76848J01369J05022r7322p9467O1796R8152
233D01496o463o4363m0662k255J0112j43967J2825L4356j61378K00837Q1823j58551
221A63810J43440p7800r6058J12340P6646j71211N7486K05561o7922r9798P6161
210C22655j03703K4968m4009P6035k3616j2847l861o7362P1659j0236K4551l2733
198B21501N9713O792j35766P571r5106R7643N9377j73731J72876L6634j05959
187A51545R2681j66194N6373L5175j0370L1680j43736L7083j5025J04269P1242
176B44723j45677j02328J47930j03535J08412L8304j64864o4810K47365j63756
166D1764N7101m2747K1559j083N2786m1895j89533K54909j64440M6517m9565j6215
154c0842K9226l0310J02251j97513K03821j48630L9161j92300K31343k3249q8350
143a05392l761r8834R9453j4279o812K1189J8189J32095n3656j56386K6244K26987
131H5037l24864Q0240Q7527j09138Q0138j32606o8814P2942R5137M3068j06280
120a97613K6602j05652J00631j3747L1450o2381K0672m9028P6402k43566J59135
109b57095O4685j20917l6923j31733J89990j42849q7974K04332j6456K1831j06376
98d19485r6182r481N9397P654K9094L016k3865K6063k9765N5592j09951J06830
86d01083j78578J2752P713n026k5767n5126J03425l003j76557J42036q0803J55493
74e04524j64032R355j7101j7302L2179o2898m9195K9200k1019j9337q2491J06055
62g61110O748N7895j79163P0212m6473J5114q6848L4012P7916k5843o8720J592
50i04668R9417p7678o8298O0237j3960j3252K4956p0697j8587K6003n5542O8993
38i43076k44216K02480p5245K8872m2053p4593J16949j00701L4582o8699N7621
27a108079m1541j51328N3683J14284k2442r961j9202J7707q5461m3574M4979j8314
15a269249l3648j18191J38708O043q5400J156l4438Q4311L7826q9358M5841j37661
3a454060P5346p1320K1768
0a428266          $$ checkpoint
##END=
