# Supplementary material for: Polyamide-Scorpion Cyclam Lexitropsins Selectively Bind AT-Rich DNA Independently of the Nature of the Coordinated Metal
Source: PLoS One. 2011 May 9;6(5):e17446. doi: 10.1371/journal.pone.0017446 (PMC3090394; doi:10.1371/journal.pone.0017446)
Supplement: NMR Data S1 — Raw NMR data files (.dx) for compounds 2–4 (1H and 13C) and 6 (1H). (ZIP) [file pone.0017446.s029.zip › 6a proton.dx]

##TITLE= atsl-38-1-B2-85-TE-ZnCl2-0.8eq
##JCAMPDX= 5.0         $$ Bruker NMR JCAMP-DX V1.0
##DATA TYPE= NMR Spectrum
##DATA CLASS= XYDATA
##ORIGIN= Bruker BioSpin GmbH
##OWNER= todd
$$ TOPSPIN		Version 2.1
$$ 2010-06-18 19:31:56.589 +1000  NMR2\todd@NMRSTN13
##.OBSERVE FREQUENCY= 300.132250975
##.OBSERVE NUCLEUS= ^1H
##.ACQUISITION MODE= SIMULTANEOUS (DQD)
##.AVERAGES= 64
##.DIGITISER RES= 18
##SPECTROMETER/DATA SYSTEM= spect
$$ Bruker specific parameters
$$ --------------------------
##$DU= <X:/todd/nmr300>
##$EXPNO= 5
##$NAME= <atsl-38-1-B2-85-TE-ZnCl2-0eq>
##$PROCNO= 1
##$TYPE= <nmr>
##$USER= <anthony>
##$ACQT0= -3.69238616675252
##$AMP= (0..31)
100 100 100 100 100 100 100 100 100 100 100 100 100 100 100 100 100 100
100 100 100 100 100 100 100 100 100 100 100 100 100 100
##$ANAVPT= -1
##$AQSEQ= 0
##$AQ_mod= 3
##$AUNM= <au_zg>
##$AUTOPOS= <>
##$BF1= 300.13
##$BF2= 300.13
##$BF3= 300.13
##$BF4= 300.13
##$BF5= 300.13
##$BF6= 300.13
##$BF7= 300.13
##$BF8= 300.13
##$BYTORDA= 1
##$CFDGTYP= 0
##$CFRGTYP= 5
##$CHEMSTR= <none>
##$CNST= (0..63)
1 1 145 1 1 1 1 1 1 1 1 1 1 1 1 1 1 1 1 1 1 1 1 1 1 1 1 1 1 1 1 1 1 1 1
1 1 1 1 1 1 1 1 1 1 1 1 1 1 1 1 1 1 1 1 1 1 1 1 1 1 1 1 1
##$CPDPRG= <>
##$CPDPRG1= <>
##$CPDPRG2= <>
##$CPDPRG3= <>
##$CPDPRG4= <mlev>
##$CPDPRG5= <mlev>
##$CPDPRG6= <mlev>
##$CPDPRG7= <mlev>
##$CPDPRG8= <mlev>
##$CPDPRGB= <>
##$CPDPRGT= <>
##$D= (0..63)
0 5 0 0 0 0 0 0 0 0.06 0 0 0 0 0 0 0.00015 0 0 0 0 0 0 0 0 0 0 0 0 0 0
0 0 0 0 0 0 0 0 0 0 0 0 0 0 0 0 0 0 0 0 0 0 0 0 0 0 0 0 0 0 0 0 0
##$DATE= 1252138424
##$DBL= (0..7)
120 120 120 120 120 120 120 120
##$DBP= (0..7)
150 150 150 150 150 150 150 150
##$DBP07= 0
##$DBPNAM0= <>
##$DBPNAM1= <>
##$DBPNAM2= <>
##$DBPNAM3= <>
##$DBPNAM4= <>
##$DBPNAM5= <>
##$DBPNAM6= <>
##$DBPNAM7= <>
##$DBPOAL= (0..7)
0.5 0.5 0.5 0.5 0.5 0.5 0.5 0.5
##$DBPOFFS= (0..7)
0 0 0 0 0 0 0 0
##$DE= 6
##$DECBNUC= <off>
##$DECIM= 24
##$DECNUC= <off>
##$DECSTAT= 4
##$DIGMOD= 1
##$DIGTYP= 7
##$DL= (0..7)
0 120 120 120 120 120 120 120
##$DP= (0..7)
150 150 150 150 150 150 150 150
##$DP07= 0
##$DPNAME0= <>
##$DPNAME1= <>
##$DPNAME2= <>
##$DPNAME3= <>
##$DPNAME4= <>
##$DPNAME5= <>
##$DPNAME6= <>
##$DPNAME7= <>
##$DPOAL= (0..7)
0.5 0.5 0.5 0.5 0.5 0.5 0.5 0.5
##$DPOFFS= (0..7)
0 0 0 0 0 0 0 0
##$DQDMODE= 0
##$DR= 18
##$DS= 0
##$DSLIST= <SSSSSSSSSSSSSSS>
##$DSPFIRM= 0
##$DSPFVS= 12
##$DTYPA= 0
##$EXP= <C:/Bruker/TOPSPIN/exp/stan/nmr/>
##$F1LIST= <111111111111111>
##$F2LIST= <222222222222222>
##$F3LIST= <333333333333333>
##$FCUCHAN= (0..9)
0 2 0 0 0 0 0 0 0 0
##$FL1= 90
##$FL2= 90
##$FL3= 90
##$FL4= 90
##$FOV= 20
##$FQ1LIST= <freqlist>
##$FQ2LIST= <freqlist>
##$FQ3LIST= <freqlist>
##$FQ4LIST= <freqlist>
##$FQ5LIST= <freqlist>
##$FQ6LIST= <freqlist>
##$FQ7LIST= <freqlist>
##$FQ8LIST= <freqlist>
##$FRQLO3= 1883992.8057554
##$FRQLO3N= 0
##$FS= (0..7)
83 83 83 83 83 83 83 83
##$FTLPGN= 0
##$FW= 90000
##$FnMODE= 0
##$FnTYPE= 0
##$GP031= 0
##$GPNAM0= <sine.100>
##$GPNAM1= <sine.100>
##$GPNAM10= <sine.100>
##$GPNAM11= <sine.100>
##$GPNAM12= <sine.100>
##$GPNAM13= <sine.100>
##$GPNAM14= <sine.100>
##$GPNAM15= <sine.100>
##$GPNAM16= <sine.100>
##$GPNAM17= <sine.100>
##$GPNAM18= <sine.100>
##$GPNAM19= <sine.100>
##$GPNAM2= <sine.100>
##$GPNAM20= <sine.100>
##$GPNAM21= <sine.100>
##$GPNAM22= <sine.100>
##$GPNAM23= <sine.100>
##$GPNAM24= <sine.100>
##$GPNAM25= <sine.100>
##$GPNAM26= <sine.100>
##$GPNAM27= <sine.100>
##$GPNAM28= <sine.100>
##$GPNAM29= <sine.100>
##$GPNAM3= <sine.100>
##$GPNAM30= <sine.100>
##$GPNAM31= <sine.100>
##$GPNAM4= <sine.100>
##$GPNAM5= <sine.100>
##$GPNAM6= <sine.100>
##$GPNAM7= <sine.100>
##$GPNAM8= <sine.100>
##$GPNAM9= <sine.100>
##$GPX= (0..31)
0 0 0 0 0 0 0 0 0 0 0 0 0 0 0 0 0 0 0 0 0 0 0 0 0 0 0 0 0 0 0 0
##$GPY= (0..31)
0 0 0 0 0 0 0 0 0 0 0 0 0 0 0 0 0 0 0 0 0 0 0 0 0 0 0 0 0 0 0 0
##$GPZ= (0..31)
0 0 0 0 0 0 0 0 0 0 0 0 0 0 0 0 0 0 0 0 0 0 0 0 0 0 0 0 0 0 0 0
##$GRDPROG= <>
##$GRPDLY= -1
##$HDDUTY= 20
##$HDRATE= 20
##$HGAIN= (0..3)
0 0 0 0
##$HL1= 1
##$HL2= 35
##$HL3= 16
##$HL4= 17
##$HOLDER= 0
##$HPMOD= (0..7)
0 0 0 0 0 0 0 0
##$HPPRGN= 0
##$IN= (0..63)
0.001 0.001 0.001 0.001 0.001 0.001 0.001 0.001 0.001 0.001 0.001 0.001
0.001 0.001 0.001 0.001 0.001 0.001 0.001 0.001 0.001 0.001 0.001 0.001
0.001 0.001 0.001 0.001 0.001 0.001 0.001 0.001 0.001 0.001 0.001 0.001
0.001 0.001 0.001 0.001 0.001 0.001 0.001 0.001 0.001 0.001 0.001 0.001
0.001 0.001 0.001 0.001 0.001 0.001 0.001 0.001 0.001 0.001 0.001 0.001
0.001 0.001 0.001 0.001
##$INF= (0..7)
0 0 0 0 0 0 0 0
##$INP= (0..63)
0 0 0 0 0 0 0 0 0 0 0 0 0 0 0 0 0 0 0 0 0 0 0 0 0 0 0 0 0 0 0 0 0 0 0 0
0 0 0 0 0 0 0 0 0 0 0 0 0 0 0 0 0 0 0 0 0 0 0 0 0 0 0 0
##$INSTRUM= <spect>
##$L= (0..31)
1 1 1 1 1 1 1 1 1 1 1 1 1 1 1 1 1 1 1 1 1 1 1 1 1 1 1 1 1 1 1 1
##$LFILTER= 100
##$LGAIN= -10
##$LINPSTP= 10
##$LOCKED= yes
##$LOCKFLD= 5020
##$LOCKGN= 138.5
##$LOCKPOW= -35
##$LOCKPPM= 3.29999995231628
##$LOCNUC= <2H>
##$LOCPHAS= 46.4
##$LOCSHFT= yes
##$LOCSW= 0
##$LTIME= 0.100000001490116
##$MASR= 4200
##$MASRLST= <masrlst>
##$NBL= 1
##$NC= -2
##$NLOGCH= 1
##$NS= 64
##$NUC1= <1H>
##$NUC2= <off>
##$NUC3= <off>
##$NUC4= <off>
##$NUC5= <off>
##$NUC6= <off>
##$NUC7= <off>
##$NUC8= <off>
##$NUCLEI= 0
##$NUCLEUS= <off>
##$O1= 2250.975
##$O2= 0
##$O3= 1853.42560803292
##$O4= 1853.42560803292
##$O5= 200000000
##$O6= 200000000
##$O7= 200000000
##$O8= 200000000
##$OBSCHAN= (0..9)
0 0 0 0 0 0 0 0 0 0
##$OVERFLW= 0
##$P= (0..63)
5.8 5.8 11.6 5.8 11.6 21.78 33 66 0 0 0 0 0 0 0 200000 1500 0 0 0 26 0
0 0 0 220 0 5.8 0.5 0 0 0 0 0 0 0 0 0 0 0 0 0 0 0 0 0 0 0 0 0 0 0 0 0 0
0 0 0 0 0 0 0 0 0
##$PACOIL= (0..15)
0 0 0 0 0 0 0 0 0 0 0 0 0 0 0 0
##$PAPS= 2
##$PARMODE= 0
##$PCPD= (0..9)
100 100 100 100 100 100 100 100 100 100
##$PHCOR= (0..31)
0 0 0 0 0 0 0 0 0 0 0 0 0 0 0 0 0 0 0 0 0 0 0 0 0 0 0 0 0 0 0 0
##$PHLIST= <>
##$PHP= 1
##$PH_ref= 0
##$PL= (0..63)
120 -3 -3 120 120 120 120 120 120 55.71 12.1 22.56 18 15 120 120 120 120
-3 18 120 47.46 120 120 55 120 120 22.56 120 120 120 120 120 120 120 120
120 120 120 120 120 120 120 120 120 120 120 120 120 120 120 120 120 120
120 120 120 120 120 120 120 120 120 120
##$PLSTEP= 0.1
##$PLSTRT= -6
##$POWMOD= 0
##$PQPHASE= 0
##$PQSCALE= 0
##$PR= 1
##$PRECHAN= (0..15)
5 5 2 5 5 5 5 5 5 5 5 5 5 5 5 5
##$PRGAIN= 0
##$PROBHD= <5 mm PHQNP Switch-1H Z-GRD Z8352/0119
>
##$PROSOL= no
##$PULPROG= <zg>
##$PW= 0
##$PYNM= <acqu.py>
##$QNP= 1
##$RD= 0
##$RECCHAN= (0..15)
-1 -1 -1 -1 -1 -1 -1 -1 -1 -1 -1 -1 -1 -1 -1 -1
##$RECPH= 0
##$RECPRE= (0..15)
-1 -1 -1 -1 -1 -1 -1 -1 -1 -1 -1 -1 -1 -1 -1 -1
##$RECPRFX= (0..15)
-1 -1 -1 -1 -1 -1 -1 -1 -1 -1 -1 -1 -1 -1 -1 -1
##$RECSEL= (0..15)
0 0 0 0 0 0 0 0 0 0 0 0 0 0 0 0
##$RG= 362
##$RO= 0
##$ROUTWD1= (0..23)
0 0 0 0 0 0 0 0 0 0 0 0 0 0 0 0 0 0 0 0 1 1 0 0
##$ROUTWD2= (0..23)
0 0 0 0 0 1 0 0 0 0 0 0 0 0 0 0 0 0 1 0 1 1 0 0
##$RSEL= (0..9)
0 0 2 0 0 0 0 0 0 0
##$S= (0..7)
83 4 83 83 83 83 83 83
##$SEOUT= 0
##$SFO1= 300.132250975
##$SFO2= 300.13
##$SFO3= 300.131853425608
##$SFO4= 300.131853425608
##$SFO5= 500.13
##$SFO6= 500.13
##$SFO7= 500.13
##$SFO8= 500.13
##$SOLVENT= <MeOD>
##$SP= (0..31)
1 120 120 120 0 0 120 120 0 0 0 0 0 0 0 0 150 150 150 150 150 150 150 150
150 150 150 150 150 150 150 150
##$SP07= 0
##$SPECTR= 0
##$SPNAM0= <gauss>
##$SPNAM1= <Gaus1.1000>
##$SPNAM10= <gauss>
##$SPNAM11= <gauss>
##$SPNAM12= <gauss>
##$SPNAM13= <gauss>
##$SPNAM14= <gauss>
##$SPNAM15= <gauss>
##$SPNAM16= <gauss>
##$SPNAM17= <gauss>
##$SPNAM18= <gauss>
##$SPNAM19= <gauss>
##$SPNAM2= <Gaus1.1000>
##$SPNAM20= <gauss>
##$SPNAM21= <gauss>
##$SPNAM22= <gauss>
##$SPNAM23= <gauss>
##$SPNAM24= <gauss>
##$SPNAM25= <gauss>
##$SPNAM26= <gauss>
##$SPNAM27= <gauss>
##$SPNAM28= <gauss>
##$SPNAM29= <gauss>
##$SPNAM3= <Gaus1.1000>
##$SPNAM30= <gauss>
##$SPNAM31= <gauss>
##$SPNAM4= <gauss>
##$SPNAM5= <gauss>
##$SPNAM6= <Gaus1.1000>
##$SPNAM7= <Gaus1.1000>
##$SPNAM8= <gauss>
##$SPNAM9= <gauss>
##$SPOAL= (0..31)
0.5 0.5 0.5 0.5 0.5 0.5 0.5 0.5 0.5 0.5 0.5 0.5 0.5 0.5 0.5 0.5 0.5 0.5
0.5 0.5 0.5 0.5 0.5 0.5 0.5 0.5 0.5 0.5 0.5 0.5 0.5 0.5
##$SPOFFS= (0..31)
0 0 0 0 0 0 0 0 0 0 0 0 0 0 0 0 0 0 0 0 0 0 0 0 0 0 0 0 0 0 0 0
##$SUBNAM0= <"">
##$SUBNAM1= <"">
##$SUBNAM2= <"">
##$SUBNAM3= <"">
##$SUBNAM4= <"">
##$SUBNAM5= <"">
##$SUBNAM6= <"">
##$SUBNAM7= <"">
##$SUBNAM8= <"">
##$SUBNAM9= <"">
##$SW= 19.9752069877683
##$SWIBOX= (0..15)
0 0 2 0 0 0 0 0 0 0 0 0 0 0 0 0
##$SW_h= 5995.20383693045
##$SWfinal= 0
##$TD= 32768
##$TD0= 1
##$TE= 300
##$TE2= 300
##$TE3= 300
##$TEG= 300
##$TL= (0..7)
0 120 120 120 120 120 120 120
##$TP= (0..7)
150 150 150 150 150 150 150 150
##$TP07= 0
##$TPNAME0= <>
##$TPNAME1= <>
##$TPNAME2= <>
##$TPNAME3= <>
##$TPNAME4= <>
##$TPNAME5= <>
##$TPNAME6= <>
##$TPNAME7= <>
##$TPOAL= (0..7)
0.5 0.5 0.5 0.5 0.5 0.5 0.5 0.5
##$TPOFFS= (0..7)
0 0 0 0 0 0 0 0
##$TUNHIN= 0
##$TUNHOUT= 0
##$TUNXOUT= 0
##$USERA1= <user>
##$USERA2= <user>
##$USERA3= <user>
##$USERA4= <user>
##$USERA5= <user>
##$V9= 5
##$VALIST= <valist>
##$VCLIST= <CCCCCCCCCCCCCCC>
##$VD= 0
##$VDLIST= <DDDDDDDDDDDDDDD>
##$VPLIST= <PPPPPPPPPPPPPPP>
##$VTLIST= <TTTTTTTTTTTTTTT>
##$WBST= 1024
##$WBSW= 4
##$XGAIN= (0..3)
0 0 0 0
##$XL= 0
##$YL= 0
##$YMAX_a= 1241094
##$YMIN_a= -1010018
##$ZGOPTNS= <>
##$ZL1= 120
##$ZL2= 120
##$ZL3= 120
##$ZL4= 120
##$ABSF1= 17.46624
##$ABSF2= -2.509117
##$ABSG= 5
##$ABSL= 3
##$ALPHA= 0
##$AQORDER= 0
##$ASSFAC= 0
##$ASSFACI= 0
##$ASSFACX= 0
##$ASSWID= 0
##$AUNMP= <proc_1d>
##$AXLEFT= 0
##$AXNAME= <>
##$AXNUC= <1H>
##$AXRIGHT= 0
##$AXTYPE= 0
##$AXUNIT= <>
##$AZFE= 0.1
##$AZFW= 0.1
##$BCFW= 0
##$BC_mod= 0
##$BYTORDP= 0
##$COROFFS= 0
##$CY= 11.9774589538574
##$DATMOD= 1
##$DC= 0
##$DFILT= <>
##$DTYPP= 0
##$F1P= 7.74969822258209
##$F2P= -1.47965598521854
##$FCOR= 0.5
##$FTSIZE= 16384
##$FT_mod= 6
##$GAMMA= 0
##$GB= 0
##$INTBC= 1
##$INTSCL= 1
##$ISEN= 128
##$LB= 0.1
##$LEV0= 0
##$LPBIN= 0
##$MAXI= 10000
##$MC2= 0
##$MEAN= 0
##$ME_mod= 0
##$MI= 0.4
##$NCOEF= 0
##$NC_proc= -2
##$NLEV= 6
##$NOISF1= 0
##$NOISF2= 0
##$NSP= 0
##$NTH_PI= 0
##$NZP= 0
##$OFFSET= 19.00743
##$PC= 1
##$PHC0= 100.5598
##$PHC1= -15.02241
##$PH_mod= 1
##$PKNL= yes
##$PPARMOD= 0
##$PPDIAG= 0
##$PPIPTYP= 0
##$PPMPNUM= 2147483647
##$PPRESOL= 1
##$PSCAL= 0
##$PSIGN= 0
##$PYNMP= <proc.py>
##$REVERSE= no
##$SF= 300.12954388703
##$SI= 16384
##$SIGF1= 0
##$SIGF2= 0
##$SINO= 400
##$SIOLD= 16384
##$SPECTYP= <>
##$SREGLST= <1H.CDCl3>
##$SSB= 0
##$STSI= 16384
##$STSR= 0
##$SW_p= 5995.20383693045
##$SYMM= 0
##$S_DEV= 0
##$TDeff= 32768
##$TDoff= 0
##$TI= <>
##$TILT= no
##$TM1= 0
##$TM2= 0
##$TOPLEV= 0
##$USERP1= <user>
##$USERP2= <user>
##$USERP3= <user>
##$USERP4= <user>
##$USERP5= <user>
##$WDW= 1
##$XDIM= 8192
##$YMAX_p= 500096181
##$YMIN_p= -253562
$$ End of Bruker specific parameters
$$ ---------------------------------
##XUNITS= HZ       
##YUNITS= ARBITRARY UNITS
##XFACTOR= 0.365940538175575
##YFACTOR= 1
##FIRSTX= 5995.20383693045
##LASTX= 0
##DELTAX= -0.365940538175575
##MAXY= 514569216
##MINY= -494589
##NPOINTS= 16384
##FIRSTY= -436812
##XYDATA=(X++(Y..Y))
16383d36812J2603p364L5214m8373m6933N1617n4541P7436l5163J5145P334K4848
16371d04989o997k0697J9035k6899M0279K8322q661l6645K5815j3478J6800M3557
16359c44558m3754l3930O809M6346Q1837o7630J3412m0472N2616m5124O713J4185
16347c53550J674m2714O1423K9397j2834n6909L0615l6246M5709L020L5402Q707
16335b86306p704m7442M9071m3600K6099L330N0819K6190o1534L115L6315L780
16323b47867k8682k8932l4950O5160j1162K4897k3423J5383M4955o3172N0090
16312b37703K8069p139L9906q8654m2345N4090M7777q839k6595j5957J8856j0994
16300b49528K126L7295J4906J2474j8275Q014j0715J0579o3637R4003j5463p386
16288a85607O1270k4723r2219l122J02739m3041M4534j3874m28J0183j1215K016
16276a53487K4278p8027k2969M8698L2802n6580M5847P465J7301k2018k3543P403
16264a72830M2248K387K3983m5481L3077j3039k6405L5804O4884r3890P3774n4220
16252a29708N7289l0443J9893j04822K7823K861O8261M0172l7532N331n1540K7057
16240a05358n6818R1424q25l2064J4604L7344j5052m2051O7291k3758M598r699
16228g0364r1554O5714M425Q63k7565J01270j38718J22034o594m8889O1035p0330
16216i8673P743K4135J6709K9966m3126P8681p4849k2301N5165k4451J2025r2460
16204a31436R0933M4344J3841o4111J0876Q1J9432k5802L4725l22K7944j9520
16192I85k1933K462N7092R445p3735l9816j5269M4401j8855K9534K3401n5676
16180e7964Q3672l2955l573l4757L0652q845K1940N167l9017L2825m9101j495P39
16167e2712J07715n1172L9581o3125k7970O0309k8679q782K1368m9858J9312P0424
16155C6411m9859O812J956N7059p8063N9257J3127j3415p1458N6614J5921J4678
16143D9040n1836l5800K8486K9968N6588q9356J6638L8089n0061L5795M7898j34967
16131e9518Q5369q3648R5501n304q2172Q1860j4208p129K2445m6350P296O3355
16119E7497n2930N692P7189p8827m3384P3775q7166N2350o012K8760k1032k3017
16107a7105k049P784O2583m0208J01881j04096k5090M6574Q1637q3620K1437o4808
16095a5080J9231K7436k0837Q903L0185l6232O3090r1652M4727n1389O771M6008
16083C1161k3384K3210q5882R2293m9062R7425j26664M277M9816P731o4611O7451
16071B3761Q0887l0982o2581O257O7m5026J3036J0259J5316Q418Q064r874J7064
16058C4666q0239J22960o0772J15673j05205J3538l793k2244L3253o717M0305
16047H1425p7398l7213o4521J31661k4131n8068R0888j17759O4270P3676p6395
16036a3565N0802M7689q671o2318m6818O7606p828N1887n4012O2770j21510K6880
16024g088M7455L8456j12808J6123Q1188n4396l1857L2764k4222L2911o303l2683
16012b0460O7391l8072J835n6300L1672K7891N758j00590J00658J810K1206n594
16000C7205n2045J22785l9189m7287l9349L2944j0250O8483o1533l2945O8462
15989D7281l4334o636J40119j40244p6340P5571J9952m3719N5852N0560p5162
15978A2900N2963n1167K9223J2354m5056J05506o7397o6671L5992L551J4697K8278
15966F5173o547n8091o405j4902P0517p6380M1254o6455N7562M720L8788m1798
15954G436N4731J8181o5914j47M3867o0727R5064j11339L2122J38279j36874
15943A4679k4846O3254k3759O545J2423j110j5831j3214l6608J7019K6002O883
15931C1437j6568K7346m0421N6834N4023o7744n3830N5856k6689M4268p5778M2618
15919C1352o6878J5529L6476M3317J5946m8887r6370J44503r3850J9978R870j1849
15907h63K9190M0412q5962N4293o4581P6019Q882n3540k7815M097R412o2111J46882
15894G4315l7348j8079Q45j3439P7296l5915m5438P7204r676J5304q6054O0332
15882E9347Q840r7833J15102j05589J4588N8358k3049O3281j24314R169N8968
15871C6868K9365j20277J24467j19502M2599M4686J2767P1569j35026J5635r282
15860f131O99J13400p8702k7284M4362k3951k16l4292J1063J9515K6233q4068
15848c9372O228M8079N0675o0340J3680M6675p4060O1751k1331o6086N6932J997
15836B4828j3334l523J2180M8304j1386k2878L2321L1156p9788O4230j3913j23826
15824e5629O4132J6877L6314n5614l6106R7246o0124K0522O4945j4221l9642J6371
15812E5071k5144J4480R818J2482j27537O1221N4078k2455p0936J09706o7888
15801B896k6488m2471J54213R579o1070n9487j0453O1963M1240p6993N9848q5390
15789c2613P3781K2532k005n7574N8337o1694J2791l5064M2965M3817j12454
15778d7181O3832J7862k5934J24614j22365N5405o2243M6607q6205K5513Q3892
15767G3797l3404m9411l0100N6645k6519M6682K0771n5558k1927M2079O255L456
15755C2766l185j5615l601n3705K1883R172L2223l5368O2717o5335N1547J0325
15743D3824m2233J23429j56987R0983r5440Q0963l3808K6929L2051j15345N2579
15732F945o1671J65825j18043n924j4339O1034n4171L0798M7547J9293J9948r8296
15720a054P9923m4365K5505K1957m4139m7567M0416n992N789J3301J8502k2317
15708C9959n3111R124l072M9156p7321P1359M339j8838l1928R5541j52949O3332
15696d409J0030M2674j713m9154N094K8827o121Q771j6716K196O6738K3061j2236
15683I7042q9054P4519k6417J6120o1614o4741J00269l1619K3509p0628P2033
15672C9419J9274l5975m998P1494N562n7996M600j8807n8121O6455n0818N3542
15660C3631k9654l1655J8225M6296m9325L0707k3739J2007j279J2048O9958l0853
15648E6367n5206J6714l3380O9508R934m3163k1877l5847J1417O7041m231J9440
15636E6717m6042N5374R385m9771J6346p3207K9731R9973o9222m2563K5143J12508
15624A24372j21350J13604j34396K8303q611n2440N1037L8173k4088Q3106j6287
15613H1423j8841n8843O3212k5679M0959q252l793k1951j7037k2890K2638q5894
15601e4948J24054L044k5883k2054p0157J11415o2477N2154p4123Q5081j13871
15590d7765J14814r6144M2670N3631k1839k7584O2956o1919O363L1457J4865r6360
15578b4855J05404m0574J7060j8985m2890O5410r6836K404N1217m0087L9473K2127
15566C8868l3488Q6561j4235p7566P2686j1090j0971J9957k5835J0115o3825P3280
15554F4457o5834Q0129p2414m4889N0374o1901J11845j065n179j8239J5314j7348
15542C5250j0264j2274N2246o7757M8019l4461K7266o4008n069J04155o6380j7418
15530a0695P9518k9336N0202j30708P2040m2320L3930j2022o4294Q9811j00611
15519f4485Q2637K0114J1563Q496l8919K5350R791o3496J34629j14756j9568q460
15507a7104P6794p5540k7549R106J22628j38606N328N8296R090O156J2890j035
15495D0454J2203J642j7291p9946L3813J8087j9991O2132o4657p741K2392N2276
15483E3373p227L9327n4952J2003J0155J621l3250L6032n1866k6783J05695j05673
15471b1545N3236j9065K4699n2352r448Q1306j5240p840m6016J48360j39901
15460c806j2058N2700K4838p4930J03062j9088m3735K9308K4320l6154l9821L1623
15448C6259l0672J1194l9985Q3736o6940J00931j39414P3905l9265P456R1915
15437H9120n1503J14373p3134j02522P2378m791K996K572j2784k7274J8042k274
15425B5199K3311j8778N7959j15250Q8046m0099P468J0154j02887N0221P6044
15414F1388j14324R1308o5049N8963L6302n8693J49390j82545L9359P3294p2440
15403A6953P0834r25o870l1063q472q3707P8717M4809J7285j46235P7221R134o8789
15390c1108M8535K2213m4893n633N1363j2316J8484n603m9977M2984k7349K6040
15378C2740l043k514l1972K8817k050k735P1834n6658l1585j8035J03284n4641
15366C3442m692p8984J32198n7723j05865J48844m6074K1484N8342l5113j6066
15355D9793l2742K9361O3737j53478P1084j0302J7208j19619Q1411M1246k5112
15344A2587K5012k194J090O2135o7566L2057L6953j43175P1095K621K857L8l4151
15331f41N4679L3226n7864m9716K3951K9589j5092N6162m4227q17r8909J52398
15319H2739R618j01047M0747R708k3545m7994N1911k2704O5407m4135N947M6179
15307G2831m5833M734p876J9636k4879o1325J32075p4962N5962p6955Q2242m4705
15295C0945n9700P8940l874N3163j9722j03500j7211l2457P3923l7319L7681k1979
15283b1110L3122K1393q2N3873o3625J0529j448j6929j5574k5223O4112m6671
15271g633m5157L6168R2858l45l3435J7149n9788Q2877J5967p1562k9230k5182
15259b7313O2922M6171l5333k8685j056j0327k0408L9696J7756m0213N7359r6505
15247c5936M4424k1463O2344l4202K8560J2752p3858R4007M363l7145p6764K6248
15235f670O7748n7200J8578l7566M5833R210O974k5367K2432m5222N0068P3653
15223A22471o1624j4213K7146k1677l8757J7068K8308o050q6819J06576R529n3029
15211B8929L0650K1681j2614l7196J3952Q7627q2891K3081p2474L8649k2917J9287
15199C5764j8228o6661J07292m3239N2173o894p5068J7955M4362Q038J0616m6888
15187A9222q3221J07415l2641P909j4731L8760j4844L9095m1733J04703j8663
15176A11271q9167o1427P1982k4260L5191m4588M7290n7669M8204J37367j56599
15165A7595k1089K0432l0778L7163l3419Q3594r6382L2273L4764K9560n7091L9283
15153E5905J8484o6090k4151L7302j8725M3238N7375r2187K9561n5150M4661k3850
15141F373K0751L3281l3913J9966k1614N5326j03743K1151R3905k6363j11709
15130d6589N4132P4941k5342o8M3105r0246M1216l8209l6574N628J23096j00090
15118E000L0456P0229j08400P6268n4172R7518q8717m2070N4175p044m6747N3902
15106D0398L5508j55639J39099j885L9792j9658q2295M5861j15426R5120L2376
15095E3251o6207k4351O5224q7023O8014j4329L2834r92Q7964k2581o8764j9439
15083C601R2816j21192N4891l7817k5452P5124j5695k6653R2707O941l1257o1398
15071F616M0840K295q160M671j2241l1559K2254J4626K4112P356o8837M0918n5040
15058a2149R9047l1619j6371l5833N0392m245m6935K9930L5682l790m2785o900
15046A4424n8521l256M9600L1122J564j9176M709l4625Q9820p9538L3544j151n352
15033B3164L9388o7386J06279r5504K8611l686l9595r624M7383L2317K037n8010
15021E374P6926j18245N4567L7708o3538N9777j900l6827j3601k6845R9405m9148
15009B3653P589j6557r16l6291R6662j01190n785M5997O1213n443k4493o5056
14997b0617L1250L5689J785l2838M3928k5107K2667M017o3677L8217q929Q129j30284
14984i5770J50864p3820N8301r7076R6333J1948k8499N5861M910r8130P9514j8904
14972D5532m2334L4872l4682m2166P9241p362k1638O9095o0842J8474R065M2496
14960H9751l3620j21716J01964J2149l4340K4192K4777l6110O1171q4576N2669
14949E6311o0961J3391R6400r9322M2721o7490l043O9989n1894N9802k2008m2460
14937h564N6326l883L8242p9653K9965M5961o5903L0998k4844M6768m9600J05817
14925A21630j31136R2253r3568L393L4097k1568K6997J2684m8950J08852l6234
14914F8450m307j1243L4215r9447R9103o7852n3888N8189P193l3181K2111m847
14902A4496N1652q3979K1620L0184l5592L9516k7055o007P7212m5199m5910J19080
14890A10018k8780k4083K2368k1594o0886Q0661p9202J0066j9286N5557k7651
14879A7188O2750m4508J0023n6977N4001J4998p0255p361P3408l2025N2067p0513
14867B796J6616n5740O1533L3425J1876r8575J6143P7028k6047O357n3117J9753
14855A2048L1361j3181l022K3745o2207m6559N2195Q1787l0255P063N6678r5297
14843A4356L112P2497o3795J5927l3241J12943p8947P019m6368l1786P1096j03275
14831f0462J15519l8450L8237n0043J1387p3046J34437m3218K9826o1608N922k6124
14819a7623N3908k7412q4835K15798j57892J10231m1515R044q6211Q0158P499r7089
14807c5939O0220q081J7806P763J9426n7415N0484n4286K9097m2621J24101r3486
14795A7069j1282M2529J9397J3721j4860m6406j3161N8650n3205j4720M0211N3573
14783I1516m4111j7062o8598J06735m8538j0674k7674L6159L2749k4544k2954
14772C004j7575L1111L0669o0665l4119O7108N4754K4412q1174j4134N6049k9774
14760B9666M2476k0962n5158R4104p0305O0800n0538M1761m900p5709L1799P8386
14748A01420m1995M0805l2921j15227P9685j8065k0530J3952P5173j6876N3447
14737A18868j87865J75714l2897r2482M3862J1704N981o527l1109Q336K3682M1965
14725G9232l2098J1474k1983m6727N2123j02583R0549m4530L3944q135J2783N4125
14713G8174K704K7826n5006r0851R5960m2336O249L2387j9387K2879j4715k7842
14701A6042M4613k4009o2274O0383l9479N6466q3l6395k4834O6423k3715K2194
14689E5332n5105N1748n8002j5976P6164J9870m9346k981j532M780o275L4205
14677E2882q3700l5254R9759j09889J00687O6839m1492M043l0396L7302O123m5173
14665B1731K9213m6619M3024P23n5372J1999N9575k1102K5307l5147J8354m6823
14653D863n3989N3830K3704k6666L4529m799J6338l9066M1138R418l7169J0631
14641C2762N8905m1510k1162N1329J3562l0289o0583J04K7823l8989K8782k3893
14629c159L9835O7746j29372M8170J5994P396O1695m7225p089J073m4338k5094
14617a4368L9603J2403p8913j048Q1912L6543o5564O2002l4669n6597O5895m479
14605D2720J0827l8929l6256P1534N815l8946J5229j0198K5000K7301j2974o9410
14593h287M2415r5498Q8765q7378Q5331J0642n8136L8228o2991j0566P8119Q9673
14581A10317q9314Q40j079L7366j5513K41j1058O6420n3514k7569k2661J271J8623
14568A4370L0677L2768O278l8011N6341r3390N2077P591o3723J0448O5710m8368
14556C2768o8473Q7453p5696O2807o403m0375J1411N790N9002q9206N7693l3720
14544C051P8547m7166J56k2161R429L240N1265m9536p05j7614J2539m7180O5257
14531C9122k5388O2144l2624O6720j08730Q4322q18M531k8546r5960Q5943o1945
14519a1229O7104k765n8865N7355p2450P9544k556l4785R3049j01568M0684p073
14507D6445m0438L8781M9985p3874n028m406K5790J9777l7540M6939Q118m0482
14495C4067o5182O5426M5604r6955L0330L8050n8089O7536o5770J2150q809M3780
14483D2138K968P8704p4071K9670q5370q67K7917K2810n9270L2398M4609J254n4060
14470H830k724K2851n7147N9995n8697O6512k5212J9847K2205p5385L9926Q094
14458B9095k568m869L2988j04549P4216o1746J00975q4764J46808j10429l0292
14447a5135O6895r8000M7030L3261M5786m5133j7046J4408m3892L3389p928L1453
14435D5088M1073J7616j50216R9540k3938L4790p280n4601l060J2250j0089j9899
14423a8726N2798J757p2923J45032p3886k9569m225P7122j5982j6650o2322L2262
14411A4688J5260K2737m6328Q7449n7435K2623o4692K3482J388L7857l5330K9215
14399E0914N425r4877R9816m9028L1162K8207q9566R9399m3473m0051M8683l3534
14387A3077K2105O8372k5760q8692Q0991N467K07J4976p5436M2162M4479o1159
14375D0789K1778n4230m0087p82P1262L4002k0954L1898p5440P314K9938k3760
14363B1728k8784L1507K1928o7683R4324m4363k8154M6302R5879j20027L2682
14352E5339m896Q2894j21640M9693m2049m256n1258O3105K6267M6281j6748q3260
14340e28l1986J10329p1532N3946l9253P988K3418l4786m103M9296k0817j8636
14328B3336o91n335L6137R312m1101l7896L4227o349M9878K2985o5174j7891R0832
14315I2270m9091M7601n9831j10911J26459M5019p2047N1763l5254L2888L6318
14304A05184m9848k8604n227q610L6165k3N4615J4490j17674J2687K9847J184L8847
14291H3033n4510P919m9200n5011N5420K9202N4170O7729j22509J3078j9240k6242
14279a6161P2700l1005k4724M9764l4455N0535n151n8087L7248J7027l2638m72k7948
14266c367N3758k0580n9105J1865M4710r184P1165j14047J09116l7145j0381l4471
14254B334M0010J57K3167J6955r9858R9558n5581K1856n0320L7435q6223J21524
14242G1014j1189l5614l1175N9369m6443O0533k1711L1445o47L428P170p3312
14230A2868m151K4356O3785k2091j0345n852k8034n0639Q6888l5066j5030l4431
14218a7742J02820j03791N4124k9171K8518M5778q2763R5509p3665J6879K255K7845
14206F6596P975J3291q220O193o3281L9966k3k1754r3368J50109n2647k5581J3069
14193C2325O7204m2108r3900N1018L3141Q195J3439n6389K3541L5477m873q3857
14181a6787N4069K6760r396r005M4809p1925J5448J3363r6895L2632L4484m3037
14169b5480N6635k0616N633j3600O7636n7124M6772n8403J18187j24316R1205
14158H6529o2707m3919N7213k129m2030R0668j02070Q7445j1002m9353J20744
14147A29389j24229K1572L606N0349q552m1163N2584l69K5506l9026K5673j55196
14135e9856J48754n7525O4513o5520o3728L7553K4789k2779Q1009r4543L6691
14124B9358j8219N7622m5234J728P4972o8242R4537o0593l8846N1169k5685Q914
14112F1481l7266r300L3565j5959L3302j9762Q95K1291p245p0900J050K0467k0404
14099h785K9183R8266j39507P07J33101n9137r1018O7311K2729k624l7290L0782
14087D3718M999K5743q2192M9190K7536l5531R519j8529M949L3088N497J4832
14075H2819p1872O593J6415m0358m2018J59296n0991Q957m1446L3922j01907
14064d0590N0725j1699K8089j8949K465j4674L6172r011K3206P1427j45486K7438
14052h87M5874M9742L9290j09886j0898J1925M2499j0940k1160J3420n4845j7436
14040b3302R6887k1683m0637k606K8771k2938K8367J2404K2430r4638O6416N350
14028E4821l2623J3679M3881o457L5608q0588N1145k5646n0686O4583m5265M4153
14016F6605j6135j7615N3l0257L9747k2401k7196K4282Q205N0421l4716K1313
14004F2306m180N1o5886K9913M3706r0272L1380O1931r995m2996M0366j28J738
13991E7934j6418n0586Q3657q2434q892J9570J08552o4838o6768N6956l9989L8135
13979C4879J10677m4189r0032J4159O3042o5152p262Q1212l5692m6881j5833N3110
13967E2038q1250L4673K0514L0801k8046o7167K7343K0937K3438m9721J9591j7090
13955a3939R2605j3764J518p3049R0041j04815l0165O3298K8447k0186P8718j40222
13943d1513K0636L0275M6650l8970Q423m4353J31370j03598k403k2400P0356L4688
13931H9161j26009P4284K5124r9415Q5745M840m8594O6806o3852N0386M148l3452
13919B9172M9893m7831m844l9505L4352M2773n7540P441J05240q7372q2712J01805
13907E0872k5850K003j616M325K3400j9285j1589J2981j2620j165j7031N4953
13895E9378m0854J0354l9178L5276L6256l0598L2575m9698Q1099k2438r1349O1042
13883D1865N3173q0734L1737K4004l1126K3099m7292L6648k0023K3361m0034M3576
13871E8254q5099J22589j21122P7045N4764k8532l8864O8647r2453N0269l2119
13860C3379l2003L4393L1333m9163P4309j10719j0383L0715N671O4887k793n9974
13848I652O465M6387q75l277k1465j9434n301Q4454r9952Q4399o8139Q7541r7230
13835C225P7814p1635j0337r111K3572k9795O9106k8166n3917R8544o9254J05848
13823A05894q5690O8842n9864L6157l7105m1677R8373l1464j1295o356K1649n4019
13811C445n989O615N690M2571l1011j7401l4621O9122o8268P4734k229p4183O5425
13798C3900O8652n3638J9198k7846j3929L5874J3388n3490j7517J7971K7855k9464
13786B0954J4667P1260m7148J2062J794j9132j1787q3267L0697N3374o5114J01203
13774G9563l8026J5393l6657j4981K6888N9713l3874k4095J538l585L2242p9731
13762a5612m2125P4642m4595J20683q5296L6841K3748J2010m5581N8830l0640
13751F2905N884p3407M2233J5579N4972q1851j605O2856j27000O6686L8606m6220
13739A9638n562p084M0546m9650N6572J1867K5262n4587J4841j8294K0178P26o0824
13726f371J0284M6920M4055p6063K6097k8226K7187L4752n0441R3665q8067Q0382
13714A14174m9094m8076j352M0387j1355m85R03J4053l3763j4908L5609M5456
13702I1549n0255l3176O3494m0559l2098m7437K3339N7368K9104M8107j01322
13691H114P4156m0213l4704J0581J30431o4651j15081J11320j1999l0730n6116
13680a8892k63J07860q9576J02943j37836J24188j220J5408o5040p456O4452n2989
13668D1579M6582n286p1293m3766Q8143q5995m67J16496O8710j41523j0148j1623
13656h591O5081l8705m4425R0504M1643j40017N6454O6835o9864R4167r4567l638
13644A4877J0814m756J3261J7093J2628p0975J1985R0783k7773q7k8810j1640
13632B7400K849o921K2167M1927o6020O0098m0610l3208R8150n0228L1712j4808
13620G2508l1415k2652m1734L3276P3522m2919J8943p9056O9991o2354N6395J6693
13608F1198O842r867L0477k6673n9415N8635j9530Q534n343p455J0016k3281j7633
13595F505K5494j851j7891p703L5850O530k940m0493m412J8648L3870o5045J2264
13582a174P5595N8892j11556j022K2837k6377N1590p1506L7722Q6657q7850q5973
13570e2165M5819M6293k3470N2734j187r5404Q7213K6009P169n3637L1308l4106
13558C6576q7773J7775O0001K0530n1132Q3354j43411J75163p9337k9548j40Q8333
13546I0391j9255Q996n5647k5969l296j4173J06089n3209K5393J2444j7056j2704
13534D2004l7277k592J7627K6937n4979P8742n9748N0323p4988M3073J1338M8066
13522H8526l7514L0951N472m1331j5637J9771J1943o147q5479Q9765l246k4708
13510C2366R5347p4238j989L8662p8700m531L5761N1500j08387K2923M8983o2550
13498d853P3182o0834M6956K0047m6081K5528n1130L0314q423K5876l6506n6113
13486d2037O4296o7987R4316p464L4874o0093j3835N3860m9010K6621Q01N3162
13474H7504o6285M9102j1089M6814o2178p0493L982J8172M0067M0219n1106K9632
13462E4341j3817n281l4609P8491n1457K5019k703L3338r696j3291o6952N8429
13450E1812O7505q7464J1081l065j27698O8587M6784o0830J35812n9496m6825
13439c797j0055j2708P9514k8326L4958o5342O2674l605L617l5074M2354n9373
13427D837O1161M303k6540j0436L0298k9983k2848N7904n0049J01059r8933j1871
13415H902M910O5804m7215l9627J21728p3716K8235n3934N0461k77j390Q4158
13403A48039j19864o317M0362m8736j1769R4786q4984O856k4858k6182O3411J6983
13391D7727o972O5031j22637J14770r3652P9261q7193j9354K0863L0961J1533
13380D0338o8686M8827Q5447r4019N4743l8834L8838j5649N8122l5594k3190n2675
13368b332N8158L8852j53001P1710P0053p6504J16214o4608q3475R0930k3544
13357D2453m9817m7018P7615K9938q058m6039Q6980k4843J5274l5565K3269p4348
13345a0159K1838P262J4466M5266k3271o7270r804O2230M1022n0655J3696o0916
13333a6295L5546M115P2273m1066r42l2238K5434j6658M0513l6097R321R134J9088
13320G2128k7259k4858J04112r0442J8211l7130l3204J13693n0402r1732Q4849
13309C7966J06656j76511P2201k4047m0817M9522K5859k3064N5670q994l5847
13298C8594N6594n6325l4654l2719P4504J9178n3554J0907N0765k3462q685n7333
13286a6190J34102j18298N9258j4657K8442L0161r3118m067J0770k1806p136R6539
13274H4000m2602m2081m4698R4970k1069N6050j8883o0135O2361o6295K6577L1854
13262F0049l1354j1021J1460m5790k188R256P1252O485k3836r3279R7386K8946
13250G7366m1251j4749M8319n9570P202L795Q28O2144l8986K0535P722J0430p3305
13237A0480K6042O7758L5839k02958N8982L5686O0708r9623R9471j15286J26542
13226A03641o3609m6891O4526j8616J04313j05147n5585M9289L0639J1059p5968
13215b349J8068L1010n7448L3829Q993L9024m0810m8684O1937k1297L0110K479
13203E4862J348k919j2336j9142K5027J3223m487m8942R1084o9836m6293O8291
13191D9880M736M9812q5070L6988j23198J07648q7801Q4677k2453N5838K4269
13180I5326n6097K0779J6128L4994r5203M127j3138j7990R2141o3064M7085j8488
13168D6600o4306N6953J9602k095Q415O1531n6335M2610j06929O6169k1704j2852
13156C7659P14K1899o722M1655p7487Q2380j16794k5224J34708p9969J4290J536
13144B8645k036N0995m338K8875r9331j7314R6591n9782L0909j0448P320J5281
13132F5367n9131L5729l7671K9550j2362O2045n1170n7109J32099j00403J0574
13121A7518N837J7871j6115J09515j34513N284O9292j050R854n0780j9745P2666
13109H5634l8557p502L4029l0307L066l5364K5040J8603p9708M5032K3275m9492
13097f251Q2476n9227M1084J4995m9729L8233L2462o3661l63K9221m5316K0763
13085C4687K052M4275m8482O791p9087Q7555K9065p4722L3646q050M5138L065l0613
13072D5320K4795m7805j6762P1017m8189k9623O856L8625j1847L7316k5150j2839
13060C1714N1623q0462L7617k7404j4812R8405j30039J09101l0108m3962Q711L5989
13048D6373l2009o5939J29435l6994K9690n278K5059O986n7403r4005O0035P6960
13036H2910k2764J696n8914N280j5516K84M9057N4163p2146P5879j5016o3543
13024B1370k152j6611N5441j17001J17158l4267N8840o6204O332M0359l838o8351
13012h924Q6542j04290Q4028K678m4698M6080q2308K9313Q8787m3891M189J5980
13000G3486j49590J53643p3986O0148O297n7945Q838l0193N8052m3336K468J39718
12988A47600j16131j5331Q9393p8690M0952r134n0017P4050j24502L3420O7851
12977E9461L9683J408k986n6350Q66q587l3051M0436m4847J19038j24821j739K5697
12964A4208M8500K2446P004k0607J5135k2474n8422J7852J18611j22261P23K6732
12952D7447L9670o5568L1283M4887j03405J03881r7266m5047R2572j0199M103m3286
12940i28M4219M2057m6711K7380l2995j5163l7079R5056k3556l2173l3441O5480
12928E2146N362l5740N6531o7814L0346O914m6711N3997p3274L2439N6171p5963
12916e596j8882J15252k7975k7794P6035j19344J11864k2503p8562L0446m202m135
12904B4604N5696l240m4206l1397N5541m1861l7050R6345O26o217k878j9157l1116
12891A5690O2005K473m1417o2784Q9503o6013J04608m8853n2204R1440r7710P4550
12879G1288k5330m0709K454J18561j4285o4713j1200n652j6278K1381k4595M8399
12867E9321j7076N8451q3855k5220J55852j46188M2327l6626M5871O6931l2862
12856H6926j2018k1100Q698p2000J25634p6125M9583o258m0543O0618q8874q821
12844E720O3634m3255o4824R5909J9840r8818K1970K7527k6085m9235M4813J07472
12832A04668j05961O2044L4867j9197N94l958r9619O9305J8463n897m9303j604
12820D402N2608O6169j38166Q7910m2549K4599L1294m5484l8320J02208j19949
12809a5278J2482l8421M7037R9026q8261N201J66N9843K0791p6995l8062P5392
12797F2921p2307J758J02036l6153o2854J01186k397j34673J14157K3442m4492
12786E2624L6977o6473L3898K8270m1609M1554l751l3036o753L2900J2988j19996
12774c2407O6713L1272K9949m5138j8198J7836J050K1463L4112j07741K1621K9798
12762E0330J8127J4526j3618l9054k7404J14098m3235q9503N2331k7279P5179
12751H4498L477q7920M2428P0796j2686o5134M1699o470K1668l2899j1397J2086
12739F0146q6177R3738p8046N7771j3760J1302P1610k9118k9543k6113q4060M4292
12727g958N5910L6311J8231n6416l528m5142R0186p0419K2676k1222L0521Q0747
12715A29897j55974J10724q7833M8450J9921j8692l0020P6215l8031k9190K383
12704B7850N4034m7068l3988J5792K6130j6351R304m0995O1734n5532K0073L8184
12692E9167n6551R0224m0711L5387p7655J47829j00424L933K9161l1844L858j7032
12680D5342L2445o3905k5139N9725n1193M1697m5953R9741p6172n4845J18193
12669G9936n8028k844K2880k6572K2487k7329O026l5959Q455Q8483o9306M7723
12657E5952J4695k6732N730L1008l8861j4090J3591M0169l1609j2497N6472m7687
12645D6141N2746J5058l7363p7370P5571j7366K60K9881p3343k4034Q096K9993
12633B8270L2019K0110m6025J2835p5827R3992j5215l598l0630R4318q9929P788
12621B8108O042M3127k4321j7741K4632K0343r319K6614j21681M0797J09132
12610A25733q5957m8833l1817J17388n6357L1915K266l6923J8704l528P871J0672
12598E1134l0859R576p0175O7940k9063L8381Q8090j27439L7783K2566m363p0063
12586a6492J26082j58068R6664j4172j974K6538k1573j4228M8083J6385o7797
12575A9448K5664K1911o476m758q664m4854O8907m5376M359J0741l3761J6587
12563B3728k1340L8800n891k7487P1678p4268J8841j1403M9442R4652j47799
12552H953N3748r2187O1865j5252L1455m7832P3703n4249P1215k7246j1050L7223
12540I0346m8349Q5L5695L5246j11285Q9662m3176J6972N2611p9808n0716K5341
12528A2624J03228j31197O0014l673P365J4971K3582j9029k1943q478m4380P6755
12516F9839l5677k5456J5767K7471m504O1727j64429P2632l3642R7544J6695o8355
12504B9612L1186K2366l461q5158L6184n6001P3750l9391J6693L7420J6650j7635
12492F2215M179n5692N3675K7315o0824k4354M6812j0960k3461O568j8915Q0930
12480H7488n2835l9910L3081j1344J1328M0682j4893k3386K134L5885J1461p9941
12468b50o680J18458o9927j3019J4445K3093k0728N8844m0149j8643M2615j32662
12456d4603J22087p5264L9704O9474l2995j23466J31302j44886J08349n0969l0972
12445c2239P9222k85l5889N5603q8111J2933N9301L2819j4740j3757k945K1106
12433G3018j7923M4265O52Q249r9644Q9074q5775O0212m9251N4107n0186O4948
12421I1746o2289L3719L1854l2431j9395N303J4866l9950N4426k0318l9429O7809
12409H5911n1332Q427r3927M7700J7791P0608q0472O7149l400l9459l1142K2640
12397B0494M4593P674j1140j2824l2029P8978p6292M0740l6319J01772n8196p7117
12385i666N6392J5626L4567k7018M7686q8259j3478m1096J16528k8718k1174p4128
12373c2738R0685r3108Q4175j3787j6587L2274J1550O124p2981L5305J101J8485
12361E0498N1271k1976m0889k7354R0512q5188N605q417R4835k8403k5432l8334
12349A6728J2444O678l9265N7352L6715o8024j208k9219P9844l8323n301P77M1823
12336G1021M6496p7728K2439r5226L4158N614M4359m7727J1976P1238p154j7123
12324F2343n0851M7818J8430k5651L111J4703O8654m6580l8992j4893L6601p9658
12312d965M3011m2260L8894q400J16767m1625q5110N8637K6756k8381k7515j9520
12300B6289P4840j01506M4045m8593J04590m5551K8796j129p0740n026j8706J16401
12288A03710l3719k2039m99j3787M5122k9738j1791q7181M1472r260O2594M9964
12276I4848n0756M255n633n9896Q4241k701q4953Q0154P8483j09801r6K5481n7215
12263c589Q0251K7080p0975p368k1967N2680q0483Q5470j6966O9557q1882O4829
12251I6637N136j08117N9804l6900N8740p9024L9184L1257q5263R0169k3140P2148
12239A20631j11450J094R3970p7315J1529p099k697L9213k8066m729j0272O9087
12227I3896n7276p2871O0095l4150J10306l6054m9464P7093m6910N537r0713N1245
12215A0734O8244p1026N7949m9536p4452N7967M7246k71O066Q787j3649J8250
12203F6309K3955M8612r8574L8420m0580N059M1336n8778O9895O751j20278O9924
12191E2051M2150p5964N2494o7198P0166l5393j9731K6915J4406l6452L2206o0743
12179e093K9328J9170L3829j6842k0912K5195L073J693o0455N8558K6472o1891
12167C2125J5724l8701P3678o7744L2402N3817j3336p2964O3245j04864J70157
12156A43539j69818K3837J7650N4952k0266m3563m587R3652n2941j3435P5357
12145A04377m3569l1361K2948R318k8956J8498n7871J6160k3404O4094n5432M0746
12133C5548j7848P9430n9448O6606r4218L6922O382P6679j08828N9147q572q2308
12121a0508Q4887j8102N236j8660L4896k5584j7513J7486k5115N053M071M4272
12109H0419o1268P0808k0944J7962n2588k6714L7923k7122K2502N1703j34278
12098d1597J4883P6968K2633o6116M8448L4095o2223N1883o8475N0308K0308o0623
12086B0492J5932M4002m2095k0L3687l5599q921J2188O4817n2177r9781K08164
12074A60689j28124l2332N3923M0112q9492p906M9097K1109r7082J04160q2262
12063h108P4117o6392J7865O9704q3955O6538r674J7377p1382J8818N1569j9835
12051E6642k1728M2528q7998K7660L4651k7374r7344J40711q552l4614L9749R48
12039F5279K9750q8145J11816p1675L7822k7422M8648m7822k673l4177P25J7873
12027C9999Q286L2120q0772J4269P4255l4615L4127j29609P2180K1374n6653J47284
12015A42245m6945r7333N3799n8147P5877J3158m1106J8070j1827L9133m1712
12004D5212J0908l6077L7554j4352J8267j7760k3177K3108J7306J752j8512L4301
11992G8530Q9600j41021K0039l99l7842N7953J567L8075j9465k2190J2649k4256
11980E3240J1434Q414J9850p1862k4510k9013O9333m366N715P4913p5713N6976
11968I4411l1113p089m545K3371l4938K951K4628J2571M9374n5589M5245n6761
11956F2516J7814L4046q0189K108n4320J23163l0105l6758k8113J08283k4739
11945I3706k6353J9497r8029k0717M5578M9127O6798j31306J11146m7161k8571
11934C3715o9438N1820R602M2369n7112o7460J21005p4537Q6264k0947n5980J57135
11922A56436j37915j7610j8156R6491m0982j2089n3929J13425j33377Q8518j3376
11911B7436o429J9286j5091j2718O8427n1477P2054m4732L529k1726k7914Q7912
11899I8557q6248l0492J04851r1824R1634j8651n4933P7179n5142L5377j4509
11888E5799r303j7590L2746K8167k5533N783l5273n2606k8200N7628J2883Q0284
11876A04785k4355j08328J42946j03128j7671N1740k8167N0597M990K4477k7914
11865F9972j2719J30495k16360J17282o5537J7013q3378J61427n0406k5777K931
11854D4943k9027Q1282k8882J50m035k7032K6276n183N3484p4864J09410n3625
11842I2897k1015j5425o5974L4310j7494N7271n0265Q7742p7416M5848l2468k8286
11830I725P1827l3010m0205M8376K1517o5773K4008M0155k0857J9785j1864o9384
11818e700Q7094l356n4711P0116j12105M9483K0076N0358k6100o8358J4972R2090
11806A13859p10K6804j33844m7886K7530k3536N688Q4656L120K265O3435j04952
11794A6429J11537l7932o3816J8277j5598J9242j6312K5690k1460K3774R0832
11783A50663r1159O6457j11188N6872J6548p3668k2095J9868P5083j4255j580O013
11771G7559n2945L8446L8245q1342K8001K5538n3081J8762p65L0379j12859R9594
11759E5532j5901N6017p299p3462J0026L7426k0599o5665J29988r2971M638k7911
11747a0181P1621k2494m0634L3178L4290j0777L4890L5678Q632n0521j01171
11736a7489J03404j3695k4904L8695n3268k088Q6338r0788K852K7405m0436J8618
11724C4644M333j2497M8965l2644J6678l2434M2921m2459N6385n3845M7488j1774
11712F5761k3877o793O998m754j1695M3792l3930j5848O6081o9088l1895J23233
11700A07985j55911J58964k9401p609j1353N6169r9744L3956n3175J23436o6855
11689E6462j5365n6312J03378o6254m2559R2081m767n4571R5005N528o3213L5333
11677H4746P24j2059l9276k1225K4638K7125J2657j1576n8144M3172M9720k434
11665I8068j5537m7123N4472j1025K5057p009m0453j1875j9177l6211J06235
11654I5422n3468K9330l8710l9518j0254J15297p8749j4785l7891J27214r0661
11643C227O8894j3193R009q3294J01634p3430N5608j6893j01316J32672k5142
11632E7776L5165n5065l4945K3538J6707K7719J3188m9561N6458J0877r8756m5535
11620d2434N5795K2164L2387k046L0809m8841P1654l499O32o4195K8699l6732
11608D4393k0399M1447r2004R4593J2411r7388Q178Q3195m8428L3167K3763J615
11596H4543l4324k5432O3376n8968P5726n6077M9236o5090N8875p4406L2270m137
11584D5592k7303j1794J01358n4769K6840J5703q370n5923J421n2281l9574J33024
11572G3924j8170j6754N152L9773k2739j6848N1867j10725O5140q928K8206J7522
11560H7420n1219K3205O7938n1617N5387j19890J25360q3632l7242M4736j2663
11549D7783N198j7000n4411O1316K2492k0112k2155q443J0904J1919L2222m4258
11537B5455O6074n7208M6641p2958k9058J59239k6601l4929k3069k3504P6088
11526A06170q1198M7180j8607O4906l0997o4722K3584Q2174j57330J08671n9814
11515B0017J8464r4019J05127N1992n0351l7789J05263k7701q7306L642L2468
11504C9807N753k440j013M1985R138o0433K8063o2539O9326M3824o7244L9320
11492H3547r4052L9442P1447k7843n2988L6279n4730N6392k1777j9912K0868Q840
11480D5513m6239N9620N6657k7437n0804N1454o8877k937M1767N5812k3186p3289
11468A8054M7895K674n1099O5367n3850K7886j5169m8091o896N9028m5604R7892
11456I8087p8056k5152O6716j4816q0302R7938o751P9817j24277M3015j1213n0394
11444e388k9760J09584p7823K6087m110J0530L6303n6994j3949M4188Q3411r7081
11432B4998J1352m4413L5091J9901l7850R1988m0985K0852m7321P3904o9882n573
11420C2062N0539j9754q3728m980M3307J0761N026L4137L3453J3788j08807M9702
11408E5506K1964o8954Q5226j2877n3821J8513p5263J58041j44856L2751P6920
11397I3150n3188M8968n0899R557P5876r9855O4190j04176N0502L5436J687j6726
11385E4522o640r4505J54269k7680o5296P1747k4396k223l3630O1898p3305L4946
11373D9707N0032k5875K5373r04j2178m8414L1679K7154r7321N1123O8715j04950
11361A4141P8764n6654M5072j38348P0448M9165l1988L1476q4979N9738J7116
11350E3951O193k4868O5374k2442l5383R734M2847O794n4124L705K314m2657k355
11337I083R7892m7095l8852n1957L9280J23084m1614j7627o6007N2676k923l0297
11325B5643J5949L7743P054o3540J00903r7560J39993j22976K1846k3165m8713
11314f823L7070k8642K1194N7980j099j05394R3548R861J6841l6429k9865P5794
11302A04036q2356P4359m7376Q2069j06857J8815l3575K2213M4774o4147O0209
11291G2164m0555O0457j4483k2679j15584J35073q515p9616L4175q119J6108J7008
11279D5434l5877P1391q4764P4903p2488J1266N2143L682J5294K289q1356K6159
11267B8076R6440J4114o0359n1885J01017k18034J08557Q512M5096r7376O2954
11256C7112L2210j06307N7648O9330l1009q944R63Q58l7831O4272L03Q337m5612
11243D1330m8888P3540J1037j7956k5252R1069m9042o175j383j1431p363j2397
11231C7089m429K2215Q6200q1591k5352K4469j01560M2930P2130k0346P7398j2352
11219A16801j00048k9936O1075K6808j6306M3912J6470m5988N479l2936O704L6923
11207H8958j8974r22r576K6214m8035J5018Q6317p7992m5152K3102N3820j4369
11195G8409J2807j9597l447r1840O0137L8678k1221n7611Q4951q3815J23497
11184A20948n4898j0465l9731L129M7390Q647O8964j31263L3209N4249m7056R1721
11172A44844q6028o2509O5090l1098K1338Q0607O540m0256o0733K570l2282p54J97
11159G526J10818k6910q9283L2215K3761J6393J0022j20557R5042k4336q832O7226
11147I3085l8212R489K1759p5885Q6917l2350p8095L6123P3689k1125n6334P4407
11135I3468k9760K6969n5087M7090m1011m3967Q1372j3115l4144N5533j27902
11124d0554R4457j0069p5502R6365Q920N2366p9702K9094m0120J5374J1696l9367
11112B2958J0222j8978l737L2419J7084m345P448k7465O644j8134L4456J5791
11100G4363J2750M241m3730P1715r4993L9150N8007j37314P4638o390N7702m9192
11088F0947M022M082j4620k4004l7688P6528o437n7615Q0925n4615j3202M1593
11076E9916K1117p3828j0516N2830k5028K8213n8003m3791J56198j11107N544J9906
11064B1451K8551L7721l8453N2902o5148L9328l1472m655J7973m1841O0797n660
11052G1494n2507M8769J3263q9433L4344L3067K7232m9311L0955K354l6491K9202
11040F2938L6898m6473m0675N1957m7071Q7038j2141n265l373p5943L7298M776
11028D9964m6009N2234P720q6038J24994K952l5279m4002P1532p0889l1665J47981
11016A43495r3069k5092P8845M582o8633k4311O8018n3112j8913M3827k6637Q8704
11004A17704j05261O2182o5369M6237n5384K9952L2830m6827J06470o9320J35644
10993A88858j24644R444l5333n5657N5955j5396L5662J2449n6207Q4197n1495
10982D7833O6155n8779L8826n0173J12350q1563L7320j31204K11934j45417M3596
10971I0878n7255K2898L4490J3537m2948k0456o5550J10262n5p2411J7332N6704
10959H7426l2729l9436N9429m5068O4295o5946l0704M9584N1396j10705m853J30642
10947A13331k0998k6065J8726j7205j4981m0104N5808N1993K5096j27010O8332
10936H6923j15183P5463m1081L2848m2922O5542K1830q4580L7174n645M5365p7721
10924a987P3031j190p618K3637j10675N3679r195J2712J4725j2084M4469o7273
10912A2231M8305M3441q7778O34K5062L554l3709M072O3170m2147P135Q2278m4418
10899H1830j714k2587l6634k174P557K02l4761P3416M4394n4301J5414k5352n9652
10886a4362Q3547n2170L1846R2699j4652k9227M6373n8853L560l0826J2508o2799
10874G644J09443q0896k706J48152j30786J4496o9679J7767M0577l442Q708j7267
10862D2011j0980r43o217J7622k1552O7314m0348N883K4047O3772q2307N897K1697
10849H5896p0976M2178l6592N7099m0216M3526k3211R7292j1068j01375K6229
10838F8782J9702j17178M8396K1079K6518l4642L6344j6299l0427M2864K5890
10827I1029K425K5830j911k0641l4238k3837N3674k5893j2106J4908r36J0748
10815G9052J0763m2618m2555k1244P0003j4434l5320N5005K923P8775j77132
10804c6782J30397r6152r21K8059J8964K8970m818m2370L0301k7810M0768j04807
10792c6201P6917J2687J04958j01837Q1560j26790O2671J638j1269n2970L5269
10781D6633L0910l718l59P4160p1298M6937p2800K2005l4033Q59r775K0208l2998
10768A6731m9531K8776N5145m1797O7714k7170l2168J00823n2737r5499J02413
10757G2700O018l3101M5776R508J115Q679Q950N127m960j42551O8693J0137n0481
10744E610M3479k1429P5223m2132j9736L7842j03088J51957j01673k634Q9005
10733A12424j540l5026L1585r150M654l7650k2430N7559J6385n0058M9316o7173
10721D8896K4303m8154J6891p746o1000R6005L1611o6412M2402q0430J18521
10710A14887j0800j01335K6656N1365q0373R3297p4859J1493K8748j3291k8474
10699A7314K5175n4277Q0280j4466K1726m1105N0591l7746j6524L2895M2635K4294
10687A30792p4296Q915J2878r2419J17652n9363l4981P9766p0286N0991m9281
10676B0368N4044j7709J2606m4782K8183j6499k0355J8735k72Q7213n1577n253
10664F4702q137J7133L7034n1020n6317K6577N4167K5540j7683o3875M3449K462
10652G4032l8553J12824r4408O5881o4500k5371L8042J7738K2057o2805m4930
10641GM2812N7547j0302R142m8311J9469J6633n5237L0387l0223M265l3111Q2025
10628H5103P4849j89162N6865J5157L9163P15p548J6530q8111O6488P4577q8081
10616E6545K4898j9858P4474j31695O9646k5637M5201m4419K3010n9103m4453
10605c1391M5634L2193L2421p5968Q9445o511L7085q8960j9548J39591n1655n5330
10593D7006K516L2564J0722j2225N9382m0854l3136j4761k6747q742L0107m0810
10581E022J6172O2374o914O7240l1452n6242M3783p5763L7927l4435R3184j3842
10569A07054n1781p9344J33395l9007J7332n1303M1303o9169J6382M348k2758
10558F452K4386M7549J311l4510k0498J57890j18332R872Q0877j4752j01937
10547C8308L488M4985j4112K956m2759N9210p2444M6641K1698l8701M8011k3283
10535G3998m9777O9323K4289p1846Q667J8318j19277K1938Q0479J9855j6520k7402
10523C2045J9748p5684J57063j65597P2516k2492K4535j7891K5623k0449n4709
10512b5292L9432M8764K4925o042J1464K7185o5143M400Q234k8727l9923O1070
10500F0347N869m7900J24659r8455l4028Q1851j8981M9259q0316J24955j09912
10489E7348j7954J18251j04588k3434O2611k7841o9931K5928n1916R5910p0578
10478f194K5821P0321L4027r1839O6106J9945o5005j2662J273n495J6135j3963
10466C8470O1819n9388j8589Q1264l332m1516n017M8932p5571K9251K3857k5600
10454E4580K0471R103k3452P3213o8820l7526O421N0038j0903O1023l8812n0428
10442D4908Q3230j16184J10455j20346O5131l7292o9721P9856L8320R318l3149
10431E4526k7883O0780j6584M848m144M61Q531o3535N4888o7125J2495j9504Q3650
10418H1404k8832M9059q1008O9663j0433J6117o9440N8732J1163m3993K0453j9729
10406E3156J1604M3157o0425l1760N7985K0258Q639l9866j6832J3615J5106n2912
10394B1725o442Q5253j6957j09429J03789N3110q5584P7038m5138n7427L6595
10383E6533J1308o0659K2728J09487j02772J6791o0216O3346o6019M3460p0715
10372c6728Q4790L5268l3646P9895p3552j3490j1295M5206Q488m4325K229P1097
10360A13937m4703n4563J33143m6741m1386J6567j667r347p0064m193K3579N4916
10348F9478K2026p4453M441L9364j9685n6028Q6283M4566o3453J2787l4003L4928
10336F6251R3330j52530o981N5902J5485l5243J5098j5348Q71M856L8536k4814
10324E5413O81p2585L1874Q8890l1152k9291q5238J49108l3283j0673l2399O0872
10312I2217J2066n0221m5198K8612L5177K089m1669Q2991j01583R3820K3559m7107
10300H4753J3872m6351N5157r7868J21682l5021o2521K3606K6343p7715J08623
10289A14560l1813m9720K3094K0377P24j29955J25404l2431L0306j6143Q5637
10278A40040o2413N4406o1743m2691M5658j1253M2635n8482P130j6263m0166O7957
10266F4815N660l6675k053m341K0587O1997p8394L3696p164O124n6007J2279M4942
10253F5466j6808n1193J46187n4698q1419J4313P002N1322m0820P7920p1459K2671
10241F8484J5074k404o0145k7356Q1052k5236n817k2090n564J7283m1648J46049
10229A37682m292k4934o9677L0329K6701q0378N4330J6732J8990k7323k0377m8983
10217H800Q8988p5542N3419J8988l2850J883o1875Q0480m3565j0868j6668M7410
10205E8600O496K3352l8003r430L5545m3343l4205L2950K9955m960K1772l2237
10193D6492Q3935k6951m0139m13j0069o0741M6715n0236O5479Q0347r2779k8104
10181A3536k428M1736K2305l1491K0309N0794k7558J6930p7183Q3838j68399
10170e7611J06440m5321L3175J8775L3436o61j3038j8008q9821Q2198L260K159
10158E4983L665M6565k0194k0848o261q0774J32406p963k9807N920r1954J07328
10146I3066l5376l3237P1864o6395J8563P5101r4944J01783r9056P1143j7386
10135H5126m0151J2307l9565M3163L256J7302p332J8082J0913j677K1575j17929
10123E070L9223M6830j5094n9516K0373K2542N1480j13999J15437p9889J33460
10112A65917m0320p383l9221N2928l7362k9954l8858N2190k4501o999K5442j3289
10100E8590O550k920L6808o4201N9461J1229l2705m46j9512K1562j9519l2921
10088B1976L7286J0876L4747j00479j1472R4908R000k1434j6331L236L223o8072
10076b536P2265J7853n2303M8838j5143N063q4223O4117m153J339k7854K588J7570
10063D3421J1449j0767K3367l4963L7118N667j01556M578J11816m3779M3414k1521
10051F8244q219k5252l200Q0874p6625M2554K80r544P7179j12920N6809k2725
10039F7455l312R261l9223m032O3196N333r0459Q9552n3270O348r225L2767n2488
10026B1903Q9480m9353k322n0968K6231K8164j3225J9582o9051O0588R9181j46394
10014A3816O0588O6798q6364P463K0942l7090N3772m5551M3336j21101J00633
10003G7242j8270J2778M1280n5577N0450M0263j42889Q490J44289n8186Q506p2825
9991C5551l198P7315M238m3328N5835l0188J5316m1329O223n6906M1937J6167
9979G7633m2465R6962r0972P6560M4113q9550K0627o2877M0926j8173m0970L4150
9967D5964Q8278j3022P502j44831N8881N6417n2972M3080j1051p9326L3078K8463
9955F0461j395J0557m7225N4297l8148n6089J80260p1610j13078r462R2975m6471
9943A5072P350N9903P0185m4298o3037l0043M2517J5443m8744J02358n9236M5519
9931A12989l8271m3704j2892J16681j52959J24929k9725k6574r9616J75610j2277
9920A14191n3822m5568M2160J6357k6134K4707n0037j9102M0452p138Q7329l6891
9908H6504l0484n3709J22012K5668j20338O675M3150q6573J36021j9912j5253
9897I3761m7005N2368l7658q277q271K261n0296R8248k7381j1083N1829o6701
9885D1795K2225M5079l5942q195k2360J574k5152p032L0661k457P1852n8639o161
9872D7248P947k8878J14322j24616N4127m6063k8194N4038P8109j32061Q5448
9861H1427k7283N2727n2473K3210K0042L354J327n6797Q911J5536M2107R535n2135
9848F9488L154p8554Q6601p9248L0834J5620O705K1883k7184q768l0303L4104
9836D4332m7895O1407J2469P6910q8756l455j1156J8898N030l8748J1948J8930
9824E9914K6389o8812M0874j8898K2005l0896J5931j5687K8614K7004o375J4850
9812I4913j2884M3531o3597L4414N11m995o1393k1044J14771l8390j00749J21622
9800A06710j405o4537N9028p5299N7180M8770o0055K2163m7706k6405J0133P4869
9788A03446k1049n9202R2797l1966m6239R6078l8641j27006J29333l5655R8483
9777A60379j00884k0459J06422j34557Q5482k7899J045k0128K6946m7219N4006
9766H3134o5808P5233o7076o990Q4116m3235J7493j0442n463K4752k0393J5246
9754H0567J0096l6088k4050J5095k2661N9693j057m3564J4608L8538o0132K0024
9742E1069n561M9324m5196m7720R2994J4155j05278P9973q6607R1375o0602K9292
9730E7218J8784M3041j6644p5779L9010Q6918j3782k5271n8783l26L5692P765K6952
9717A24795n6481K1561m1038K1934Q960p2985P7732L2581j4155m3759l8155R7691
9705A18681n863n6590j3959j5816J2260K7710P6960n3917j8705J3353j0237q937
9693F4940q602L6531J7879r4207M7676M1013r9463J46577q7174j9291J6635r469
9681E3045K7196k1975J2856J6723n1683Q620N2664l9150K9667j5840l5022P1669
9669A08770j5043j01196Q1853J5508n0637J9129l7321P1417r7627K6109k4366
9658c404J11873k516j1476j05813k0183L6548Q3328l6517k0144N0115j7804l7013
9646B6994J6662P975K3666k8734M2201j9952L1592q6754K9943r668J5050M2537
9634I1512R347m1532P4490r604k5299j0658l0632l8279R2306j03808Q9063r3173
9622C733J4066K2038R3638p8488N5443n9904P9114n2911l6214N1399n7294J2406
9610D7026n3259Q5857K3811p6907O2178m3973K522L6959k4570k5030P8697j1286
9598A02025l914l9634j9968N1336o7104P6535m0867l9590J17966M5877j44123
9587C8539K8528N3679m2124M808l0566L2584K4160k101j4713j24l2560l3633K4660
9574E1137k3155K0415M4713l4101P584n0719R8992o8204j22464J03325O5806n7184
9562C6145N9843j2878l9383Q7006l4520j7157Q878j0268R891k217N302k1665O8875
9549A37852m8944o6866O9439l1059N18L0783k9160l1275Q3940l4590M162m4186
9537D0614M7877N537O4790r9057K4877p5122J4077J57948j77881N6873Q18L9842
9525A01193m4063j1079k3183K3636J8786Q755N674o7103L6595j1910L2787N5226
9513A25314m1917l5128L4678K2188m7140O632K9085o2705N8872n6171R3706p2674
9501E4740R1265j04129l8310q3420J04452N4253m0504k731J7488M387K5515l7875
9489D5131K893M8929p556q6030O9768o855n3990Q5494m8803P3338m5718n5870
9477B0731J9068n165P1583l8452L4823k1755j0605Q643L3498q7573j5456P8465
9465H7805L2873k7213R1L805J1546k8732k8504N4377l0427m1372K8746m44J9860
9452H2411j3030n142P0319l9282J4856m3658L5892k5273m9551J7285O742k3919
9440B7650K5711J04123j42867M3728p2214L8654L3283j1041k6768L0395M3313
9429I3967l6845J8652O1635j02380K3174O1022m1894n0362M2238k9216M6669k9109
9417E7551n8610R1163k5135N0435k1318J2903o1849R0069m5411J7671q651J9207
9405A18025q1705n625O9842k8548m0621K8640k26N1257n0331k5771Q5292r131o082
9392A05016m2668M9828l4642r6299Q1326L3168k9558K6605l4092R5980r6657k2419
9380C5588M2816n672n5536Q4583k17K7586k1554l7549n259r561p7142J25985
9368A04068K2938l82n6449L3869J3319j7428l3267K6936j2964K0445j06514J00515
9356I5086o8690N1059j9954j0785j2359k9802L5784J84632k31574M6810p0648
9345c0441J57319m0069p5394O5926k0541K9935r4865J14035l8341k7063m2615
9334b114P477J25769o8950m4803N9548m890K5650k6539j7399j6518Q945j4171
9322C2005R4726o5903K742k7303L4887l9640O2183J3571n6651o3218P0984P4417
9310A32800k9698o021j23145J12763n6898J5661P2050n2536J058L0096m603J0571
9298A02098o6354k154O9319L2424n7564J9066J5134o241n3587J8955K7099l5570
9286F2625m0520N1987J3016L0462p4856K6953l0115p690N4753M2526m2411L678
9274I0408q3557J7234K1117Q1323m4613k1023M9050r8170J15485r5744L0731L2083
9262I4324m8455j3481J35854o2580m2144n8410L4559J21533j61102J9737R7842
9251A17677j22748N6849K4931l1759J6261L5974n0592Q4500k8475m1222L822O0155
9239A25373l0069K6439j48857M2676J10012m8803l3613k0009J05770m5893N4128
9228A37154k2687k3945j0339l0415J04401j4147p9170O7981j04262L6544n9909
9217A206P7950m0551M3624K9373L6579o3283j3094j3953j4754P5371q3271M5390
9205H0587Q0526p7396P6690j21252J04104j02919M4351k201r094m384P5852j9850
9193A25014r8496K1250R8341j08318p698l8349J4429J15059m1999M6561m5573
9182H0221k3555R2942j72826N1091k0377R0068j1240q3579J19607j12349M4985
9171E4988M262l472J7446J5089l212k7066j3592l632P8521q676j14056Q7272M3794
9158A27666r9888k2488L1375L0447k9912M8472Q0043j34877M1366L8627r4475
9147A6356J22275q8329n2704j9864L6064J10020n5204k0453K6431k7856j6963
9136B9773P6475k3699l0360O5815r1858K7263o768L3193k1068L3007M4229j6190
9124A19812r7905M6247J0622k1505K1312k956l7427L7448l4174P7912l4686m3969
9112D0731N791r765J3202m376O1736l3454k5939M5871j1922m7070K6848p3943
9100a2290Q9152m9649L6559n561J6399l1692L8163k1081n7410P3524R891K3566
9088A09571o2656O9603j39258O8689L3764n4589Q920L6572K0338n8154Q9058j5409
9076A06449n2080n884n897P992L3864K4735m1382N3241q8468Q8707o0660M8370
9064A08987r394k7115R214M048J0231l8219r895j71K0947P3946l5749n3554L4475
9051H7751j7316k4862O6999q2349M0870M3121j09929M6919K0086L542J9355j0141
9039H4046k7244k745k6055N2255O1018p5283K8840N5535j70622O7403R5586l1323
9027A11411k8781J6927j4518K0473k2353k6352J0071l164K0746R2330j27965
9016D8825O8485r871n1978L5940J8375j2151N5540o6747J5088j5793J7137n7198
9004D5652M2225l2488R4660p0565K675r7643J17406J7384j27970M7363L8275L8741
8992A15715l5029j7907o5913O1728K4421L6833p8507j038J3061q04K135J8205
8980G2900o060N4787r8213M8921N3995o3083M1123p517m4860O7060r3485J9292
8968D4860k4176N5905L3164j6242J868j834K593o222j0811R8025o4995m6008L9239
8955A05366K1285j12446J02962l8338O1786p7432n0090P0432m3643R4140p0644
8944F3378q411j2886P4622j1552j5969l7782j7401M6770O7858j22332O1898J0488
8932I8681o3059P1718j800l9808K3586k2852r865K652Q1259r2924J3815M3637
8920A05040o2260L5489K9772p3894M3896m2221l396O5804m9492j078r099L9106
8908G7667K7551j0213o79j8316L0684l0018k0213J4850p9497R9160j18046J11569
8896H4499k555O24k989k3173K0959N4264k4242K9829j29658j014P0491P779k0517
8883F4297k837m0818N3921m1700k2642K0034q413M9586k8035L5282K6241j9839
8871H5077j1514q6720J27013q1805K5937O112M2485j7714p1250M75M2618n945L0195
8858H4964M6325r4644Q8346j0988k3371o6746J1748L9864j6263L0149k1156m819
8846F3409M8668n3501J30479j21400L8724k5999m1815M7845l4559J00458r9501
8835E2808P229J6122Q391k2995O786K4361L8701m7281m4774M9579L1924N4545
8823A75396r3196K0490l0148o43r267R4022j14700k401J1060K8203N0186n4163
8811G4839q191L7636L772J0628l5112J1305k7913K9813L1073q4426k6516J25111
8799A42019j20062P1498m2893N3029l7219m2903K1769O2322m9307M0052K7183
8788A25488n3861k0765J02693r7171N1113M7794n0809N0972p4139k6217J7406
8777G2504Q8314r9269L3667p6118L279L2866n9662Q4442J0282l7806l1832n0853
8765c0186Q0377O1592K0072o6605J2537M8716j32579J34741o3736P2041m7426
8754H9544N2974o1399k2808J7218k2097K3060m1467J41633o0689n2466O788J0616
8742H0907o612j4718K2763m9782K2246O3693q4010k4519l679R5189m4397L8006
8730I5087n5890K5921K4907o6393N1307L4661k1154l7751J6368L9051r2411L0160
8718D3863L593O8348n8666q014J3456O6129j259j35444R3365p0363Q3020P3976
8706A72004l3732l0475k9051l3268M830O5624k4805l5377n902l7670J29915j2045
8694A30048m2984q353K6050m6942j2759j6246n219P1912l2658k7910n105P5151
8682A04985j6407L7384m1004k327q235J4299J0768Q031l0178O3149j46519J19255
8670A13201j00343J19475j15603N8541o199K007m0969J26444l3439l0669J3147
8659A05593O190l5286R479k5106L0014L2054k5176l9522m309M6995r327L783m7744
8646D7638m419O5877o5313N5965K5455n5656L2347j2464o7449J24239j09493
8635C6727J50857r1045m5422j1829P5298l8150P0731j6674m1186K9819j6293j7196
8623H5637l8181J922M0903j13484K23435o8421q9967K2965M6615J5069m7969k3550
8611E4974k231N9433J2033n0381M4984j1036J6365j5097r1771N88L531J19806
8599A41198q5613O972o6919J48072j70911J31176J7212N280j33971Q3558J316p6334
8587A036R9443l5108J3592O377K3831n3637p8892O8124O9866j5275k0163L1674
8575A10868j2476l4638j1074M4434j6860K1546k3890j4363L845M4920l6997k4661
8563E0654L3248Q723o919k9802Q1076o2725k426m211J52471j68761J09154o1325
8551I9157O3554j33275L2662o3643P2248P092K4251K3250n7208M8941q1686K6389
8539F1732K900N322k7403N6759k8547q990Q3698n2699o0117R4602j3346r632J4212
8526A18491m7035O156K0970r079r363N6874n7836m5934O5474Q996l5535K0376
8514I2555l6309O122O283K2202o0468m1511Q9731N1159n7954K5810m3469K0013
8502G4164J6705j2308n9106M9606Q0927m9022K7353q4506N9278j00274Q0802k3395
8490F0224l5260O3644J7448q1667N9573o4777M5355P003J973l186k1275J07082
8478A56137j36216M9389J4474j3664N7077o9278L6060K6182p6087J14509j9028
8467A39555l2378Q100j06201L8865K0881r198O2272J492j07451L5869K0374o5513
8455F667Q7931p7805O1264L5512p5695P1129q0188M5634K146M5865l8926p535n0309
8442B5690N0180j072M6952n9469J7903l7387P6630K8436j0315n5644m1267J44909
8430A85546j20009n5565R8980j07959Q3478k4598J8639r868K0173j0211m3319
8419C5287O90J33209m9431M0817j02194K5095j1341k122p584L9507q0626J11766
8407A33073N2606r8817N829j3808O5796p6401K5493J842L0435k0726k9047O068
8395H2343m9930P6904J3035l4407L2760K6260m0151m9804O4391k7508q1803J73403
8383A85493o4767m8613K2728j4212p677N462J9793L127l3942p201K4671k669n0043
8370C2150K7905N3146m6207N1800K8806q2106J5675l6165M2736k9723R1099n9046
8358I0070l2219M6904k6100M271l4184M1595R1243j21787M5465l41j5474L8201
8346A27644k5700m5573P3436m0416j670l1646L3582k8611K3794k636l2922J1355
8334F0637M5820m2750o8352P2694o3264J05356j3327k1970L9460m4992P4287k5440
8322A18159N4513r4701l6509K8081q9929J52700l2126q5446N7384m2550M5337
8311G4913K6817n7992J3550O4313o2200J03479m6648o0379K3246j3990k377l5428
8299B7304M2557L1340j8792m6158K0845K2117K6218K1005p5925O7787l2945l2262
8287E3091N6964N0752m7284m6728M2518N246p8646P4035O904R125r0682k0661
8275A4634R5110M9580j41177L7343p611L2878k0754K1695j1620j365M5450l0611
8263H3552j47Q7631o6553j8685M4591p4500j2292P9371n5794J5091N7585q4295
8251E5555j865L5500k429K3207j5265K2706n0401k2443R3617n2930j9367R475L1733
8238A07093l7571m959L3065L0231L2783j42874O0373K4864j8107n3403P734J14610
8226A53839o5999l818k979j1976N8730n2948o7724Q3456k1623L7493q771m3166
8214E4514L9046k8306m019N0073o2543j3952R5619j979q8864l4968N2824J4544
8202G1989l0100J9906Q487L9910J4224r5547P0303L1480l9055k4413L2759K7027
8190A26970r8477P5493l9836K2606J5861J4445j5595J8936m1653J9588k3938M7122
8178A21522n7933k2786K1372P2988l9787k6870N9277j7904m7558J6619l5089J8801
8166F2652N3569p1424L5921m8369K5387J5779k8417O7663n5767k138Q6394k7154
8154A14096L3055p6317j7096j3644L2009n0583K3009J9683K5994L987o3265K6006
8142E6934M1872K7772p3087O7217o8020K4965k7801O6847j5423n2628J6850K9577
8130I5075L5363n4462p784N1989q0362L8628M9044j39874O9729L7705n618j12055
8118b2622J54566o1031K330J0730O4255j43481O5285Q0590p9561K5591J4212n3964
8106E6900L9931K0131p1360P4329q5646N1245J9278M8899J7399q6800n1621N3510
8094H6195m814m9569R441L7000K5920k1036Q1136j00431N0260K9926q4992M820
8082F3856K5890K051M341M4549k5586O8J2790j5459l9113O1475O323p5409J2947
8069G8723l1264M6562p5955J10947q4271P2687m6826P516j2692J5591L5642p4420
8057D2240J01318k2780l7281l3277r800N4884n9858P5922n6781J641L7854q7411
8045F671P7106P795K2077n660j05845J26785o6066Q237m3941R0698J0806l3633
8033I5030q5661O1380q028L6086M3543j6193q7482m0840J23459O869m6095o3782
8021A8286N7918Q9862k8887k0580m5041O8351j01717N6329N3352K3202q9227Q6306
8009A68154j06300m1392M3525N1183p7890N7694m8802O1856n4381J8888k5963
7998D6572L5357J1500l7189R5486j7879J2793o4096j745j815j2220K3569m1342
7986D8991N9825k7305M2618n1441M2077j7963K6282r3878M0924l3638l3301J09081
7974A12272L1337k1328j49832J42970N1104o2970M0291o7479N994l3085M3260
7963I2534l1073Q523j495m1029K121J02686K5692q7266J06636q7623m1586M2738
7951I0858J6210r1730Q5575L073l0138J25l6961R7939p4484O0443L5325p6948
7939G9287P6576q1700k5163Q9835m1652P1092p7525j0603J9506M1264p748r5589
7927C7580J05466r0970J03978n7097l6540K1698o115m1314M6633j257J6071j8221
7915G9912k1110q0676J07516l072J7952m690M8814L7057r4153J592L305l8844
7903E3603M0665m6344j9492J05946k2514n6443J18852n7275l6334K4324j6131
7892H8857J4462k727j1973K350L1906K52k5995M8491j0294p0054j3784N5520N357
7879A12368N2110K3486p2511J0339m3265o6220J02581m3427K0256l9193J2175
7868F8699j9221P8393j13104J47907p6772n621K6337m5128J21127r5747l2005
7857E4865R7427p1005k3131N2348j8639k2765Q4699p0527n7207O8143k4529m2277
7845B7402Q3483m0292L48m412R5443j3469j02312R7813L0150j20266L8843K2730
7833A15461m2893l3297K8519J33253o4288l1710n6773J36563p6917M7470k5080
7822A30308M0419n2783M5974l1747Q2104n3237J2993k3593Q070L3031o1325J8513
7810A48727l3283m0208L0829M2094J4611o1668N8177j01632L1858K4698N939L8791
7798A58933j33322J13128j0143o2659R4465o4472J9438o6538L3593K0599N373k8954
7786G9441O220N7413q1757K0766j5859J7132l7664j8515J32749j3752o8088N9868
7774A37954q7027N8160q871k693l6584M4999l7816M0990J2379j3221k326J8441
7762A24385m5562O1633n4139M4765J8480o8615K8414o0300M8738K8635n5737L9167
7750A09864n902M2226L2814k8621q3627K8733o285M6293k6448r9978J16019l964
7738A21124l4051Q8353p3846l1343m5489R6116j2539K4418q5443O4040O929J6831
7726A35100p3000L2312O3708o4688j7548N4864n3676M5231l6544M0269K647N0604
7714A79279p8601L5517n9103Q2964j41925J39552o7823M3118J8879l3950L7169
7703A55076o7689J3371M6405k8542J2791j6925p7657J12280m577P0180j26493
7692H8220L8627R7474j52989O4012N2583r4616Q191L7063K601O886o8513q280q705
7679F2554K1115j1999Q3385m2627Q763j2807K6823J8052N5483q2193P792q866P3182
7666A98657k929o9410O6278p5971J5140J13046r4017m5299Q0831M1610K933j40555
7654I0314J43209j04341J50184p8674l5860M8598L7999J1783P5829N0787J6760
7643D06588N8424M5658N1733J02116O8012K45225L54805L42131L82100M47324
7633B504116O54293N22301M77416L23230K89266l8382m14682p25868r20369q69540
7623A801781o37067l95559k88832j23407j17789n6989j5575J03130o3292K2945
7613B29346m5712L1493m9736N9160p0614P0730q835j4951L0658j03935j4308J17449
7601B30745j22068L5477j28751L6453M7066K7732L4386Q3153r8004m2629n2025
7590E1535L4325N6747N583q4579l482N2792L4720J2262n0362P2539o2396l4829
7578H4855R012L9494j0860l1234K7814M4803l687k1933m807N5750o7993j0996
7566A10218L69K8832N867m5679L2612j943k3478J26377j26643P7602K3022m9203
7554A57953K3694N9476q3817K2134Q6600n3592O6659j5864p8371J20408P8427
7543C83707J43134o458J79422J36933L10493K11549M68349K10124L16600L37026
7533B690879J64552R6034L6568m24664n75606n30620l43310m07530l07462m6803
7523C52038j50272n0978j0605J1573l6899M8540J2505j0008m3274N6089k6433
7512A52276k647k9684L4793O603l7998j1595j36225Q9473Q7124m5388P225l0699
7500H3258M2519k8679J4955j4369N0248m6795P3380l8653n9446N6409o1036Q915
7488H0706J3436j2707L5907n2994J18173j33119P8358j4645L1318l5539k2993
7477H5901L6245p716n1997k8417O4856L0860K3492m1317O8529n9992J2826m7316
7465H5954J1096N1023O2500j41403N3563J6336J4730L6818o1973N3817o0239L4059
7453A56281J9577o4999J26951j16565J3843L2675N2555O182m2622q095N6648K209
7441B34640k660j42P3296m5061O3746N4445j3269Q5769o861J21045J8095K37117
7429H20160K21733L61044L25897L62599N28998L80295M50576M42128K91322M9434
7419D234186j16862o15476p80304p68521p01349l71394l69382j34925j65652
7410B10321J7425m3368L3541p2844K7872K493m7458K0662l14M3801J3815r7502
7398A08444L0253k1579j08278P0454N2486J0836l3111l1942K8948J6732O4928
7387A88171L185o9970M8897k494j6099k9536Q2478l3620K5876J1119O4307k0407
7375B51907k0156N2798l2803r102O8507o3355j00559L7769p288Q2858j43610
7364A16966Q4019p983m9169J0484Q0034o2453M7042O7689J0863l27l6734q778O2816
7351C14469Q730K5225J817J27319k0352M523o7216m516j84071O7110j6766j10268
7339A46004J5349r7722J3805K8227M290M5677l5189n1458J13432l4499p733r535
7327A30648q4843K1986K8091J01325l2320m8908M8759n313N9324n9639l1996L1856
7315A58970j2831k8154M9559m529M5048L1916m1818R6112j1726n1309k300R7397
7303C26335O9928m351J56712K35842K65596K69116N8531K37776O74646k9690k62441
7292A998000Q41871p6135j043387o76515m18336k93265p8569m8403p0038j370l5126
7281I8727j792k3389M8444L5250l7363k9148R388j5480O4393j31799N2625R6526
7269A66382p4883p8587J0231J21862p4862l9838J4357J26575m9355Q2215j15793
7258H8304O6760j3152k8255q0980O8872J5431n5484j0235Q1537m8454L8891k1479
7246A01756K1467p1895j4662Q7666m3479j5650l1982O7927L6281N946p7202m7242
7234A8931P8244l9040K841j5083N6969m7526O5695j8665K4925l2994J6028k4191
7222H6134J3886Q602k5648l0352J460J11207q3669J7525P9542r9482k712M3593
7210A20086o7614K4307J9586O366J8474j1344q521L7817J0885q2567l2649O4308
7198I9134K1087m6587n5493L9813K1593J9833M5384o3069M657M238m8585K0242
7186F2247P7206l9200j7489M1601j03355J20286j4664J0375L7573o49n6531l5129
7174H2271J09026p0418J36P228m81L452k9420J8375j0165O37k8414N739N0096
7161A38062J7754o2361r85O37K9674q1115M486N0042k4809J13177K6554o2301
7149A48815j2489K8573p2232q347M1397j3702l6348M0856M8551o9180K5263J7565
7137A38722l2368O792l2912M4809p566N7879o2243r54q325l2572J9508N2899k6364
7124A17305k2715J7891k817j9367M2367m6828L6077o314l820L467L4991j0138
7112A40099K4470l9770n047n6262R2289j7901m0917L7993m4327R1058j22998
7101E8687J3479l2751O0334L5821N873j33393J19305j2182K9159q6276R04Q8452
7089A47412q0163J3941K0932K5971J0931m7546J3773r5437R7224J888R2364j18686
7077H2604L4388k3035k489o3672L2071P0779k8503L2547J6k1702R608L1391k8566
7064A25437o1596L0922Q4779m9941k5315R9583p3784n6971Q9136q1482M7560l9947
7052H8381p563K3097J830J9175L55l5319J6850j0123n1091N5328l0113P2681j05257
7039C8231j5914J25872P010m8146m123n3311L4060K8547j0562K8178K4038n3799
7027A00081K0691l2996j4494M9392m7966R0679l8431r081l589K054p8062L1505
7015F9783O1362N4701p995r0854Q6433j6898o4639N2495o9271Q6568r9991K4885
7003H6579K5645O9336o9539J352R6139q9459K5815n8121K1227K6381j361m3389
6991I0605J8230k5960P9219K0375q8195K883l2131N0053j4428N115K3155j01N0126
6978A78946o7005m823P2434r5701R4510q0529Q5202n4488m4419k9243N3046l4285
6966G3645O0184l2233K2090n1845J2329L8146Q552O976O6826j13587J2925o673
6954I7335J251Q9605j04000j0909K2741J345J9056O0016o9327r7857J51980n7855
6942A03381n6145M2162j8388J5521m318L0415j9687p2260Q3191O7352j10520
6931F0704M8907j0737k7405N1558l8606P0848n2771l6543N3279J9613r4339P5276
6919A19784o4050J05348o5117M2475K5949p1090J7299l2825J30323j62489P1789
6908A17396R604m4950L5461J3347j462K0022m6043L7554j43390J12369O516O5176
6896A81600q6636M866N496k5057o6890K8707J1703K9456J0886N3022n8670j4479
6884G4004L5345j18834Q9939K7201L860l8069P1636n8128M5748J7298l2270L9531
6872A57261q246J2485o8193K7058j3671k3043O3967j537l6178j9752P3160j4721
6860A48590o7761N1143j4212o2563M5094l5989R2039l6202J17778j7428j32503
6849H7986Q5398j0926j19923J04072L1595m7359l0364M5477R3080Q117m8293k7472
6837A71388K086Q0797q5085O5973l4093j5419M0087L6337N8380K1573o5451K6989
6825C03562M3781M2249L427Q239p2000M3297j00234j5126k7884j69954J01362
6814A60719L200j5948Q186m3551M5263L6309o0225J9750J3246k3797j4823K0094
6802A48423Q405M9696p3237J5056M4165l5772K8637M011J8720m5949m5340Q6358
6790B03173q3198J5409j6997K9770L4141j8545l1638j2780n2846L5808J7995j09305
6778A0987J01902K2269N2751o544j4648p5957M0251k9764j5760P7526n6102O3647
6766A70558p1483l915K9825n832O108K1338m5461j3305J15184n8424l8519l3063
6754G3011J02837j15239O7617m5894O9660K93l155k6992l3645K6803l8409L439
6742H0326R398K045j1227Q9325o6423J6825J5993N4741n0511L9139p3325N210K0015
6729A31531J9575j14846k8157J43510r2308N5173j1562l3747P5743p8344j24L9869
6717A06313N995K3391m0387M6153j4864k5218l532k4835J0976Q7861o06p2942
6705I8305j9428L7034Q1191o8723k695j2129J2022O381o8904N7342j2208k1450
6693H6738Q9947o0481N1796l4504K8535r1443N5036L332O838K6262j21169J39237
6681A80124o5676k7819L0589r551O430P0387Q001j43547J11751K7823m0715o503
6669A41294N4000k6871N6499o8417l3799K765L341L3919k5221K1078l2826n0227
6657G5535K1360M2078J00192n2005o8019M5690J3292n9521N3253p3818k0766N6781
6645A34052L5894j1235M0125r7516N2633p7950M8175l6694N48J37741o2379o0578
6633A02816n325O4377j4805j9495m0492K9464m6899J5527j8409M6176r9805Q6712
6621I9842o4274K4338P3877o9537J8885l8340R0356J895O0735j39461O9942L5777
6609A64035l0633n8391N3973P004R058j6019M6625j01562L1185L659Q548L977o6029
6596E5430L9489O060j0436N099J16566l6925l6292m003n6054J10205k7118o8061
6584I3960O8586M6903o3453l1693q006K9104Q0453r0529q741J8776J9474J5435
6572A70269p9928O1249m3485j9272N0321J8021m0224m932J6706l7509J45103
6561B36319p9661O31p1421M7363k883P077p7750Q2707j1587M5576l4011j9265
6549A23095m3j7658j1678L1174L8526j8685o188l4649j9166j3418J17179K434n6478
6536A34445l7409K120k536K5202K8259k8907L3741o0353K6388L2209L0966p9824
6524A04301N382K3582P321l5789P5242m1480M8137n6248K2704P379k5806J9634
6512A54359k7257M458N6438j38943Q2076n7942J35505m7412l555l1005N0538k7980
6500A49280k5539N4227k7856P8210j12796M5130L0200l7449q3454P5822J1862
6489A57637p6351P8366m3713k8988J07086k3653l4820n827k4780L5514K7796n3042
6477A15225J5608O9760n1528K8247l6255N8151m8375L0288N1573r8962P7273p0470
6465A40535K4158j7758R105k706J4903L148N0147p5597O0709K4489p2232K4746
6453A83647L0183K1557l885o697J4657r65O5739J3594l7422N4605J5968P866j6015
6440C42832J00040l1311R7342R078P6016R9912L7037K53347J72782J01764L08010
6429A566849L28666L94808K41143L25290M83422J62763J31022K11222L94747
6420D239932J66634P1731J84109J7300m5216J65262L89827J12012j49560Q9194
6410E241225Q8475j61109p7818o9266n8225l65590l10282k27745m39165n49517
6400C070983n03755k61896l96874m10790k66424m05990k17580q1215j60564p296
6390C58599M7974j67793K5870m0931R7441j26778M2802k4449M3787m414o6623
6379A85485j0161O2494N8768j03446J08515O901M0742M1399J4755M5360R23k6781
6367D24954J35078J15381K59970J38113J28874K05058L57195K02015K09240L08899
6357B484777K17011n1555l71396L2838K55296j09363j61671R9577q9810K8863
6347B334567L93497M1342k09678m71735j5691J0592k71369l04071j54964M4406
6337A396896L8625J37648L51112L15866J20977L98247L83332K30181p940J58541
6327C523485M05743j8984k80721j98119R4340k2243P8274k1707j00061l57621
6317C102386r9628L55705k86227o70914n04601j85750j39375l48858m01145l38196
6307D83397l4342j41650o8638L0061j00354j4394N4773k7837k7908M6428q56m9289
6295A49391j11410J22173p079K087o3324R7623q6094j4578K7889M9618p0147r379
6283H6770J5967k0958J08852j6689j89q0014L3992l3786L6732l1335m8477J01011
6271A51876L3381j48658J36590J1588m9818L0394l8470k7817P2939o1928j8860
6260I1217R5192q2780k2435j8540J1828M0423O2757m6972K1374n6474j6286L7067
6248A16371K9089o3323J2477M5633k2063K2357j2355L2921j04290P9979m0532
6237I6264J5889m0970N4608k3263n047L689M8024J3428m1325o6419K3581J8906
6225I7365N9970m6423N5155j12501J09396m1511l974m3376L4327K248M5288O4935
6213B20899j02508J2858l3224j0059L6840l7966Q1290j1110k1674l0706M8755
6202A53395l6411l4925O3785l5579M7949k8724l6473n1569J24899n4770j2411
6191I9166j7748N4361L3622m5232j3155L9504n7031P3949k0876l4291l3216L5507
6179A14560R795n1021N5711j0107L7338p2009K017Q2084j966q262L0610Q08k5218
6166A64340K2778k2184j6317m6834L5513N307j4312P1160o0079j3948p396M7604
6154A65632k7984J9100m1666j7284J5852J3683K5072q1255P4003M1844k3146j556
6142A62295m1371K182j4335L6721m5037j110K2210K1539k018r647m022J852k4511
6129A04748N5947J7313p1265L4444J025l8756N8423o5757j8068N7492Q213m7221
6117I6538N000N7974k3150J3403n5483N3155o0646M8143o066N8216j5806K2964
6105A94242M8579j51771M2861K4048J938m0739l4032K0226l1020N5580o330N248
6093A28830K752l6590J23202p5072N352k4580K7178l876l3902K507L371J53403
6081B72575j33226j4753o817N2037j06320N9889k2900O8995j1293L520j9476l0053
6069A12178K5171Q6763j05752m6715N8245p866J08542j31720K5524k159j1118
6058A11093K8273L642k338Q244J4370K639m6211K6472M0716j2601m3824r4217
6046C6258J78621k9647k9379k8231N5250k8956R642K9342k3504j1444M6437n4933
6034A49456J2338N7527j15742j6780O2832L0967P29j19636Q5846N3364j4333R547
6022A96115k3670r5622J9007R2151k5283r075l4837R102M0879p8855J00958j35930
6010E4940N1294R473O1988j03173P6334k3962N7019K981p7272k656l9006J02625
5998A70585m1815N2941k0375n3716K2457O2759j6364r3549K0268L7559k2783n207
5986A12760k3410N766L2687p5895N6678J3245L6684Q874m6317q6647J25194o0565
5974I9054M1139K5531o1989j0894j8574O8627l3089k473M9288M7621o7780m2068
5962I4393R8651k0181n3587J3758l8942p882O3770p2607J6533J8216M4078n3501
5950A02699L5973O184J344m8584R2506j06502J04677n8504L6203N3044j02885
5939A16155j1531Q1609k2205k5652m1651J4175M5768P4427j56484M6400j6193
5928A04818M2167l981M8049l7180l5359j7126O2093p640L3266o0085K1632M6553
5916A97207j00836N6633n5518J34624p4354q2913Q4684j4905n8944n9213J43661
5905A70126k208M4455m7143J7894k1564k4572N9215o5869k1443o1881J34234
5894A81244j8474l2372k2609l2791Q9596J07183j35670N4740K711n5357L7110
5883A75311l3783m1225M1276m6609K5056M6639K436j5539J6285l1256j6576J2932
5871A34947R9080m53j04249j7118J13404l2507n893K6167r7929M9361j1720j6472
5859A36618k8796M0848j6908O6758J5342p2986K0350o6831J03983l845j8431l4295
5847A41807M8705K1447o9770k793N9221m6183P402m0935M471N0091K3766K1349
5835B18578n6333l9250O0135K0006N9863j8160n7402K4382L7265k2382J4557Q6781
5823C28040k8234k2297k3844M5956k7092N1638j5913P3422L2264J8899P1939N3902
5811E58680P5247M5754K44248J54681J46924J17838J93582M40631K32403J16976
5801B326964P04515L31034j9328N2512M76287L78098M47986L89619Q27886J83262
5791F098835m80456j75349Q892k20496l61213L64072O01239l11850l67750k5797
5781E130127l88784q93858p57375j83346j71797l13816O1441J90322n06464p07420
5771A459030m12257k52224k76647o9108l084j25627k0056J7823Q676j36740j9879
5760A69907O3610j0972o0553N0204q8932M361j0057O5695M2019r6019N7192K4647
5748B11102p8938M1774r8920J27054o9784k1316P1099m1778k2643N9125Q232J342
5736A86349n3518P1936q0939J1500K950m3955j4224j585J03431k9157M3547j2370
5724A83965m6726q881n3881N5155N794q8485N6628M3714L7805k4410o0961R3784
5712A93501m6382O79L0094j7165L9280m3906N392o5039P9892L8543j53147J7337
5700G9079N9587n428J4459J8094j06874Q2695n0168P254L2352k9054J0884R5450
5688B08330j6178k8038j0075J5707j27032R5041M999O7673r7952O9166l7861m5972
5676I7808J5517O4629L7713p2073N3075q6969K1321L8015m1725k6528Q9006k8159
5664A61630k6924M3877j0029q3519J5153J0295N8884l2344q8640J15610n2219
5653A11774j0243L129M2004N1818m3041j6233l1000L7141N5360k8188l6084R4675
5641B31112j16585L0318m0074N5894L558o1896j585k2733O4959L1773n9902j3010
5629A01829K7086O3977m5611J7163l9937J02197o9234J1920J0811p96o841j2844
5617A59720N3713p8005p1920J59641j03897M8583q4530L6251Q9531o4172j01874
5606D3041J36506j03594O2751O9039j03807O659L1622O0302n259Q284k5791o939
5594A72814k9058N5662n9559M4374L1931r5121P7541j47426J13009J6905q6101
5583I4971J26598j28783O1254J3853k9956J3010J1283Q441l440L0565n6850p2112
5571F8834O8897k7400P5100k0665J4442J7573j9073Q925K6164L4967l9799O4767
5559B72732q5747N7677m1281r4625Q4213k7405O0221n4387J3219P6736n8202k7573
5547A75578M1244m3971P3106M5040j10503n5600J3540L9408q3330J17211l4511
5536A77212K048j5635q786k790j10677J39283m3450l6577P6431q460j6692L1685
5524A83592j3919J4048J9774J190K863O55l6714K5046j11111P2724L8980r0995
5512A06133L2649R5892p1434L0725l4112l1332M3735o370K8620j28773J78726
5501B44459r0367l9696N7427O8261l8422J2222j20408K1953M2335K8455j8616
5490A67603k2131j805n0827N5369J0412K3464j8036N860j0080O5793j7886K2353
5478B30089j25381O3836n1497q55M784N5279M2143n6704R563o3759O7876o9642
5466A05732J10615p4119r006N7K798J3723L2539J9011j4188M608l6091k4109o637
5453A24933p487J32442m5338n7651L4890j3116m391r3669P6486L9271l8147L5127
5441A83350K653M447J5094j19835P3781M2962o8626O2367N4258q7228M3108q4852
5429A21479N0630J8762k9317k3701l3012J08170m5999O558K0153k4768N6514l9741
5417A85728K6716K26o8499p154J9559L7555k2960J8146n1663J5704O7086n0556
5405A69888L3267j4678M3926j23473J41710o8220k9930j4718l0459Q7466M051N7168
5393B55998o5860n7423P7631j14515J15286j7827O8904j30423N5854o246K1324
5382B02703r8422L4629N6524M437q7529L7096M9302q2183N8730J66l0693l4172
5370A10588N6784K2300M7565q6311N5035J2519j0517m2266L8501l6019O429p080
5358A67528m2963K5731M7932M0875k0150m6909K8381l5719L9562J5554L1662k66
5346B51218q1302R1110K332j7997M4701p5325J32568j02572n0136J53146j05138
5335B42605r4O0608n388J2546r957M2318M5296P6772n276Q4283K46326J80463
5323I70502L93859K57529Q8659L72750P43113k24993q274R53812m29988j207860
5313A909109o48764n59242k38383j46549l5503Q871r4186k5143J9540K9837o9990
5302A49597j9183O6667n1104J8999J5649J03328m9792M1679l4110l6793l3456
5291A71481J4809j3628K0818J6019J9166j8387J5939p9441J16346m9552j5548
5280A98022N4574j06003J8211J1163J881L2309o1169O8946l8724P1886k9960j1768
5268B09368k9820o3355J16655n7393m0669Q6950o3435J26069j36092L6265l0711
5257A53832L6439r3420M2232K3197p036R412K3666O5762n1654n8774J1012R1442
5245B46110n8070J7648N2351k2533L1918j7010m8939K7027k6444j463J4845J0835
5233B26275q910L8502l2218L6011n4187N6065o1776L5735m8747O818j027Q041j3024
5220A87558l381j516K2416M0891q4044J00429J8607J8692r2214O1740n8203N4008
5208B64983k0513J2581N7941j29253O8040l341N0040k5829k795k583m8420M9200
5196B70051p3602M0654m0593P2173n5227J0411L9221p6173Q5625j2202m3539k5001
5184A91798o897k828Q065Q8519j36847J02824j0585q257o6405Q3772m8259O910
5172B01810j3184J04893j18412O0008l6318N3042l8343K938J0776m226k9055J6874
5160B10803l3300R7494j00573P1198j2018k5430J00628j47844J2617q597J55610
5149C20588o0536Q632n666l8341q3099J11104r262q6961N8029J4202L1146p0952
5137A88884l5544K2142P3969j707N479L356k211K9558j30886J32331m3123n6181
5125A86067j6801k7097O3634J3218j6743J0403p119N6299j2687L3497l8051j182
5113B43438l4801K9448K121J4944M3748m0080l4240K2343J8070M8618p4355k39j8686
5100B20329N21P5022l1995L2093l5211j8783J1926j471k6466k4514J100J5399
5088B17950k624j4508L1571r0563J01113J8049r702M6380n0105m424K5000m6196
5076B21941o900J41709k02954P4672q327L4555k8967j3691J1891K9318R691L9434
5064C02372p1549m9822P0087O27J3652j1414l4473l1785Q2975o4539K7002q461
5052B24672o471N0626N5579p0238o3718K5890J31067o8763L6247K6739j209p6907
5040B63514r599p2554R9081N0032j30881j9828J04550M2020K8821j20937M6942
5029B81161P8596l8222m0388k3696n3788L1293p667L1217Q1640j00805j0122K7017
5017B56236P3895k7020K830k5103J48892r6874k5117O6001j07978N7825o955n7137
5005B59495M1686q374M8385l1509n0905M7089j16937O5584k9748k0083O2715j04045
4993A63353M1164K7973p4066K0735P5335r1230J19602q8924K8961O8077K0747
4982C11727m3668K5862J3882q4537J49572q4607J4836L9535r396n4637N9186o02
4970C37153J4771R6769n3802k3599J4344L7078j8100m5277K3400l5850R6792n0777
4958C92902n946J32940j28054O4908k1084N6760k464m807L0891J2805O912o6244
4946D69519L7749o0733l6505j8852K7354n535j6445o6388K6538l9942n110m1096
4934B70554L1325m9119k0338J08989K5711l4068L0188K427j2243J2334p9491P8683
4922C64952L8336j2902n0333k500O397k277P4083l058j8984J493J22602r8342
4910D19467J08817J9559j8403j6116k197R334K0900L311j5054K2439K8328l4578
4898E45807o8391J30950j4461J1618j34497P6007n709m8077M3775l7652Q1553
4887E80923k1753J21719r7557N6752J00003J3489J3267L9012K9145J17569K4441
4876I77010J21670L9642J5756K2334r1711N1086j10451l111q6830P5950j9699
4865I91646J26639m6159J18227r9041M5795J33223M345M192J41340m5605K2411
4854A397013Q0829n3844J8513n5140J42703n3530J53160J5393m7942L3780P9058
4843A709993R5309L6385Q8488N1578N4312P7501M5945K42540J44967J24200J07829
4832B779047J96669K98738J94194J64272K25413K45444K91428K08207K86689
4823D890101L33133L79576O91398Q49253R27183R88575J130114Q52633R83594
4814A2025560Q66074J090603J104555P79688P65276J059994J270053J297681
4806B0259484J891300K346449K689990L229508L857894M777206N788686P209208
4798E2049725R257735J2685507J7829032K5011831L5147692M5630011N0516107
4791B48127640M1574779M6208972O7557593N3912743J0987947K7789051J8410491
4784E14569216p3355583j18502270j02875361p6858790m9094046k9255871
4778F4627295j7929816j1414928p283556n126724l844790k798132j944170j723144
4770A2562035j605268j401502q04414o97403o58178q02481n09353n00773o63778
4761D918885o30777m88840m87538k38023k37073k11305j18183k3072k10739j29047
4751B144288J49058q0041n0606j39979l3503k11536j60029j65987P3965m3305
4741A482325l6229M5154K0649n7756n3816j09321L4679K861j12242N8044p4796
4730A199552m4115j99855m3761M5637r0171q216j28106k2043j47869q7738p338
4719D65977n0811K0140J143R999m1792j10338Q0075k738J02037r670N5172j43406
4707C75788n143m5968K259q3072o2800M2370p6173j07297K6643J4012Q2774L7088
4695B00481K1940J81390J5969n515P2779L6092K20o9679J4674P8257p2692M2691
4683E16607l1777m0057K9951l2594O518l9504n1638n5361P5233M378o963L3351
4671D08144J6905M5865l401N3050j12932O6899n8170M3846M9073K1317K5795r24
4659E55467j6272O4621O473m3673k5145M7874j82039J09831k0851M614l63Q601
4647E09138k8734R8292M7237J6906k6148M0460O509N2595N0630n0717K6652P046
4635G49866K3119R063K6359J4976L0919J2657J67417J4597J89532K49115K51516
4624A739136K96550L65188M49575L33169L95924L18598K58683N2316j01448m44723
4614C662968n45375m38733l01774k09923O0563P2999L37677M04893O03097O24853
4604D271245O23492Q16344Q11992P45927M56631L01363N4879o93090j216863
4595F171920j351097j105839q58984l28793j70288j0792O4503K41483M22468
4586C074581L69128N11944M81608M92164N66091K92146K96673K6286m94530p62793
4576D853298q69599p80342o07138m72546l18686J2941j05148Q2988K05429M03414
4566B404611K64030K61672L43990M77019L55824J50226J14437k8634k98923o91360
4556C352892o70035n96865m22761k32157j41021l6202R5329k2986K06388J28497
4546A661079J81332J65556J49321R9324P6355K7789r2279l02418l63252l88608
4536A214199k72292j82687j85839R3030j62053P7258l7598j01800r706o886J1471
4525D37097L1300L1652O3329n933n3860J09832l4168n8380J1089j0993P329r8188
4513D30106l1667J5268N5842M5986m8505J3015K7083N7193L2054N4856l4402j9627
4501E97202M8117M0852k1126j08321L392k3642M2609o5591o1204K8268p472p5578
4489C97506J1119m0436N3093l5743L3832l5568J7390J8665k6110N9548l7247n865
4477D10184k6153p4402k4219P8065j34091K4550M6643K1821p0835J15694M6382
4466D13639L1355j40346P0674R7535p5374j0893j42288l0052M5813o3467j8117
4455A78479O2477k9901l4032J8982k1028K8812n139O540p271L592l5803K9992
4443A95700j6354J9256j0527l715j0738p8154O4452K6474l536p0586J23026o2842
4431A72456P891m6810J45710r9539K3898j642J3683R459J038K2309k4450K3310
4419B47313k7530l5597J71362n0309N8375K0427m892R3075N2447j9261J40401
4408F45811O2972J60322J75713J31781J54758J75446K50566J2062L0329k8700
4398A771060j71322j09609k23202j87751l10889j81657j08270m1834o2019m2086
4388C32421j4892p3288J5112k9155N7260m5734K1860J4892r951j7390M3545n8609
4376B36071K6537P2588j13861O9174l0079R6532n4108P9435n9356J7668M9635
4365C90236L0602J24554k318o001J96826O8342K08485J47205J88907J79644K49584
4354A776066K18509J32156k1441L6617p6564j89978k80022k17892l66248j41856
4344H69347k18862q5194m3907n8431n6904P5653n3006J50007J8413J51220P9541
4333H27877J84524K46381J55035J83335J50678J41815J64516p0179j25010k49603
4323A609369j94794k68587k54527j46460j53916j58195j9671o890j30588L8259
4313C14000p3731J7605N6598j4276J1747L007K6125l2522j6582j8054K583n0269
4301B26231l720R4636O0292K6525J4879k8215J01307J38388K784N8520J73035
4290H64662K03993K83919J74116L30894J87076K12753J39230Q4345n7009j99381
4280B224598k01457m10499l82738k64715j95184k58389m4247j52765J4271n6507
4270B72368j0164m4870j3341k8659j1652K2322K737m9439O9849k1841l1862m706
4258A50742N394O2563p0147l8957N0744j2843j1140k4730j329L47O2347P8331
4246B51322j67946Q933O2785k2890m9740P1098m2130N9499p624o0145N9972j9254
4234A43880O2064q1831j9987O6826j0954L0151m9469k5998k3911o1066J09112
4223A38817j1299j4410J20970j14824K2663P5831p3299L4120K3451o3676J2397
4212A50741k3746j9006P5839J6694o7641N3292L9402j03145N0577J2564o7971
4201A17600Q5630J2819K187j02592O2598n7072j2156M0652O7464K4629O12N6399
4189B98770k5116O1839q4227M4927L8287K5911l2099R232J0381l7225N2056j07941
4177B54795O309o176Q8773o8284J23481L0466j4647Q0451k8080L8531J44464
4166F50083j0771N5389O4274k5836m5746m064j69151n1560m3477j09817J4569
4155C23893m6182J0991O657q1820O2782O1833o1922l867N7471k1875R650j9141
4143B98470Q197q408J4587N748l6744R5486p5815K6866j8449J11608j3168J31931
4131E40309J0055O1869J41020J08806O3787K05027K65938J63265J75354K07718
4121A943148K64729M1309J07384o6909j47126k56772m30486l07754k49020k28538
4111F69965j7187j26753p1931L5587J6573K405j0450J7699k9032M3610J14177
4100F44663L1349O3452K06443Q4676J80325K67391K35872K29732J29875K06500
4090B280278R0064j59956j08993k76943m71220l37640k11144k40476m2958r8074
4080D22938q9531O7225p5197Q145j49949J00006m3175Q9152p5514R798m0906J7820
4068B40812P3039J9060p9120J5902k6452J1283k4062M3369m446K2500M3329l4728
4056C00486j6004R4684K1776k561P1478Q0715J5332N8981Q4871Q0417j6391l2025
4044G41759k5968l6814j10739m8943q2305l2403m1623q077j3660l9609J16529
4033D18147q8653o24J6994O3379Q722J35608o1878Q5211N1984K4147o0641J34250
4021G26646Q8358l9476O8482j0733J14056l2358P9801Q4270J36256O5248J54317
4010A434867K50131J41722K72301K50924O14941N86644J142155J543201J955459
4001H192345J943222J767460L234085L767353J808474J641181L316667J116183
3993B6786970l327843l676386j266225o62753j849079j977754j443050m39372
3985A2144508J564880J618449J09035J079411J569624k027524m306572l492662
3977H259149k773170j979535j065644o48242l28396k65492j02083J6405N8803
3968A171795J11653J28145J74381J81335K18513J77295J10451K82464J0627k30700
3958B335959k21213l90426l55365k64571l37213j65771K9454o7902m2485l074Q717
3947E26110j1077J22275k3636K38961J36431J65577J45447L94732J91448J49969
3937B036237Q8628J04265M6790k23937m64138l40970k27844k65128j00653j63076
3927D90174l4365o0170o185R7799P4230N8692K6580K44156J01006N0611K34711
3916A277239K25808J74804J11457J73158L6027j18923j36754l27781l07221k61891
3906H45923k77990r8744p2455n144l2022J1196J6952k22J8759m8881P8067j8221
3894D17218J0372N419K1360r4519K3919j4887n6435M2989J29108O8745j31338
3883D21951P8859L9192l8252L4863k0731L1013k755n2552M018K1765k6114L0600
3871E21857j26085M8879q6445L1188o0684m0316K9156p198k0737k2611k294M6657
3859C11367r3707N2114l4650K3174j6031O0779p6066L2407j6125M764j8748N4700
3847B83978l2303j4000n295O8149Q24j6693n1579K9274q545Q1158p1430j8712
3835B44826N5634p3829P3416j13819O4349l1293M6356p0243O0875K4418K922o716
3823B76896J8809q0819P7223p9515K449K8667N3757N0591p9391K462L3590Q6023
3811C90742j14391P8874K51q6984J30968N590J5516J61372n4133J682Q8968n873
3799F12582o2407R3367N3126J5880k9597J06405k1038J16214K8007j6850J233O2160
3787I59082o6243r2698J59976r92j7183j5304l6568o8414k1837j62298m7070j03284
3775D87167l2447k1669M5777o948P7769J9650Q1453O9388J9889N3926J26620
3764I20575J7502J57824M9124J14513J7477K0861M052J49548j05514k819M4660
3753A387803n9429k7045m7049j0153o8694m3181j21676L6659j73725l4713j15254
3742G23543j9768p0221m6156R052j1392o3153q037O4436R367J53417L5302M7414
3730H23804N9560j3727L4979J95937o2395L6385M8798J1670r01M8656K7787q2742
3718A127811Q2581r0912o3064q333j49676n0455o4690q7391n9757N9629P1973
3707G67716r8601K2627j5760o9033j416l9787j03794J755p4204P9147N5508n9618
3695D64540J45210J05519Q2593m3672N4597K25799K64553j32069K2887K35283
3685A425240o5568l77813j90797r9572j49879K4124j4395p165L3285j1368P1330
3674F37422J7491K13938J6256J32010K51541j14053K502K04082N5210l04879
3664A111520k61455j44742j34340J4876j9155m5209j18666L6001O4447k9048L2423
3653E06652K3144J17888K9643J6640l5064J52621k4135j35779k7726m8883p2737
3642E02264k022m2961K7577m1466P1022N9736m4324K8016o0256J6804L5442n5064
3630D94768Q3129L9228J6247L9188O8573Q3838R2884L604J58030N1978P1383Q7819
3618A290669J03842k584J4831n5544o6363Q9320m3737J02007K8330J25346K06871
3607A792988J56330K80743K54220L08007M04952M41956M28185M52602L60667
3598D880650M37857K74808K83805Q7879J86680J27052K76115K18714K19286J37474
3588G130320J06151P2416M2517K73886K97156M28108N67639N39243N75592L16809
3578A0349837L37723j7484j93271k2624j07093J1721k51626m33421o10072o03067
3568H460623o75632m24289n7540J27272M98857L49914N10532N28384M71315K59739
3558A0049175K79896K80254N44984M61887L56644J74388J53066n7724o275J20402
3548A2356697P04010Q67456J706028K735332L611516K477722M149264Q582195
3540C7190220Q517854K955804P975114J2587110J0247093n69398O61236J4548899
3532I4113932J0549367l426362j1644584N778662J0101822r177271j9541047
3525G6754519j0693373K793195n164517j4491912j1973969m467310j890651
3518C0865982q092412p084724m541006l146942j462911r26860o29636k81480
3510D700011l30734l70252l68237k27600j81049k29784l62932o0027j28243r3180
3500B347973j33927p6612J21545j12391j5442k9109L827j46203J59073p5487O7852
3489B111099K7492n3907L0017L1616J56049N2128M0590J74446J10816M2303l5151
3478B687498N8985L1896J5363N2792j50887j9167n4624O064n2131q3889j50486
3467B341414j19214r2233m0761j20395j38796j15205l8827k50224p0230l7025
3457A318504l7514q4894J32910q207J8964O1839J37223K3409N5785J09684L4597
3446A762300R2096o8153Q3011J14137N4571m5685J59056P9106N3869l645Q1259
3435B361922P5084R8296j43261O039l4289j07313j10718k9931k8879M735n1226
3424B040459J5412L1239N9294K9380J67951k8900J35186K15372n6267R4152N001
3413B708279N3926P6146r872o5779k5063j3096J1246k358j8368L1954p355m5012
3401B694648m6791p7666n4517j03741j23209k44079J5751r0074n0199j2359J12155
3390B019919o3274K8296J08554M1575N0081O7665m8812N2395Q9903K6656m6454
3379B326504J20342j00965M7786n2035j2110l8527j4861k0479j10592j5491j58020
3368A971552m9428j71226j06667l9951j46135q5641l4422N0369M907J06533M174
3357A504065J05153J74912M0362J57602l6441J54617k9990J08164L1550J7677
3347B227671m2364j25382N7196J19514M8630J1151Q0866Q5750K1491m7347o308
3336B430868l2858Q5128k0578R3638K5472J36381R319K41340Q0148L34679J28103
3325C511640K51945J18910K56172K86062K44999J92968J69371K35929K43845
3316E511841K93657J21329K30857K27264K04889K30165O6608J37029J23576J61596
3306G308811O7722j41995m5536p1594l56629l95802m49989l69216k87368k07685
3296E050719R8842N9784K1054K00433M3522K13363N645J45478J6214J80887J02875
3285F138816J40777J84192J95643K27897J49852Q1295k6962n1518r9554j86187
3275F754251j73720l01719l89819l61584k72628k05685j06377n2112K750q4851
3265D808506r3572N5952k447J47244o0070N3799l7539K05467M5310Q8386J96661
3254E407697J05714J29548n6761q5026N3421p664K9837j01653n0649m5732j09763
3243E268969l8411n1874l2173O4616k8559p4022K09404J33525J33832M20011
3233F005318K71130L90922L29465J06553J38960P6995J76484K23987k4849l063
3223G691902J8883J7404P8031J39600Q6120J08295J0568j50849j54430k10761
3213G634763k14752k21525j92089j87220k33659j38711k69625j69436k55720
3204E752026j40905k00393j41081j64242j62147K7220L6300J06297Q136K2908
3194E144119J31549J32123J69317L50564M45461L88116K83790K85039L17542
3185G647620K31166L40023K03694K68448K82893J26534N7411k22771k94436k59977
3175H380605m93897o88924p60848n41548n95184m49566m12775l44851k71181
3166C821831j40722j13054j87780J4630J36158n1848J06871R9883J4576n3817
3156C646728r1516P3310m8562j86086m7199o8175o2164o1958m089P8374k4424
3145C204239k2776M5857J5357N2032m9417R3073k8435K8382N8004k677p3631k14649
3133C105359j34511k34878r5021k26200j41331j57159j60246P785j35473r8494
3123A729831K5651N8508O9541J10078J23751N0014J96947Q8325J59435J73330
3113B785411K23344K40298K33329J84597J84798J62968K1003o8585m9150k11777
3103C706236k78228k90442r2529k59781j59924k08294j88005n2901j51507k4770
3093A999855k1650q8817N0516j558J59880J54781J28507J93765J44072Q6901J71585
3082B977837O8794J19404J51620J95991J37398J88304J97410J92500J71686K02210
3072D603154N0324Q88M3613r4778r1766j04924l55382k02038k53771l13748j67645
3061C113927j31035j35352r5409p5358J6244m9114j6387l9389J0289q6187m900
3050B507329m9495j3428M4191L4539J17697Q4780N2863Q385J93146N1590P3108
3039C104705J59482K3535o088P4688k6128j41523m2275k28479j72742k13685
3029B531490n2628m234j80829J97026K9262P3701m6765n9408r1688r9198j34119
3018B162610q6915j54588q9942Q33k7941L1817J4509k0872J180J35742M1254Q8720
3006B096407J5360n0762k3709j6101j95667j00875j97079j02001n5631o9795j99348
2995A100799L4719j4344m0272M4366m922J56774N7214Q5498k6388K2394j6870
2984A398968Q6781j00484L7917M6416l8546o6667N2131N9307M842j07548m0046
2973A333071l1481O0933P3383P682O2001M9787M2280P3487j2220L5433J1334q5184
2961A620506o054M8992N0415k6560N6698P9302k3700M7906k8117P4484m9013L9239
2949A884098m4631j20567q4938o9858p2437M6606n3623R3221j05321l3859l5901
2938A402790p2393j38728j26535n5463k1387l3234J16412n337l0723J2870L0323
2927A078595k0909M866J07726j34993N494M6934n6873k3239m9564L2677j09755
2916H80959n2714O387r3858L9300M0802j17676p8245M9542o4001o1632O0129k6648
2904E82345m4782p9817j0159n9132p1300K4371n2970n8326J32908m9336p0285
2893B43517K2333K9042L5680j6587j1342R7025l2636L630J28983J53233n3989
2882E98889O6855l7438L0179N6601q5571J880J5888j10210r9360P454o6189K3036
2870D02014k5390k9754k1199m861N9045J6825m9685n3086j3382M2559R405O923
2858C39414N6909m3905J48897N7208K7082R3069J42766J52600P1817P4048O4390
2847A184295L0264J3325j4641j60609k4498j39066j53170j04622j16461j3867
2837E00950m6944j18155o471K1246n3350o3755K8495J2258l652L2215P067o895
2825C03009N6304L9673l2413L6708O1272L3563M4791J8624N3855N4191M631k5142
2813F49066N2476l9162k9048j24609O4425m3072j43600r8390J7846k4338j1150
2802B70444k905k5345m8358J5071O130m5150j5559L2407n2564M0327L648M4792
2790B22938p3598P775p797J4615l214K8703o0690K4290l3031P0569n4838J5952
2778A51674Q7640k7123n2483K6646p826M1007M0275k6249m604j9105j4201K1991
2766B17642o0543k3167Q5221P353l4618N7312n9135j5547R3378J7949l4n3904
2754B31907j1821n6945R2072L8965j1914r2345P4777J03243q8973j6078K9668
2743B92556J4381j8983R6834n750r688N8086N771P5271J9244O4511N5772O37N9850
2730G08492K331J9517j6369j5946r440J379R1364k3919j1191n4801J00307j07964
2718F83760n9721R119m264P3460P32O4391Q0553Q2493K1841J39487J42555R2163
2706A326569R4984J56603K12162J00269K7976J75996J66449L1953J42775L1165
2696B466901K06321m1447J59664Q3239K81808L25246K77155L78516L89913J95666
2686D722982K77593J59190O9849J06454K6706p3229k96643l60395l25712k45945
2676D060850j28001k5784K8909J63526M20328M64127L94237M50920K47110M05784
2666F482006J37510J58349J37506P1901k54207o38215o46380m52274m89210m70239
2656D036747k55957j06974q008J28844J22107K32520J66578J49284M0829O0500
2646D566470l752O1071k57025l92209m59779m37384m21147l66933k96386k13306
2636A779620j99861o7391p90l5423P2438j30864N8943j0458L7841J4891O1286
2625A580232n9430j02052j38203o6141j27939r9790j2909k9111q6421j02677
2615G55559N805n642O2517J3462p9521Q7725K0152J13876L7018j6389L0588M7592
2603A072742M2202N7337l819j5487M8796N7131K4599P9189K9145j0844K65928
2592A646919K17715L17623M41638P34041M07757K65697O51053J355685k40989
2583E797139O7618J453578n57461j815627j159767j019412n95156j48912j69239
2574A852761L2191l1875k6067R8504N4858O0113N9917P0959J04670m0774N049J22137
2562B362443Q6263J4787J642P1032k801O1629J36959M2719Q9982Q9919K3125P996
2550B985695o4035K6552J8881j39445j4985j84043r2307j84955q6986m3318j05653
2539B115401j83087M635K215N4713l0200J9067K8795M4556L8739M5629L7293M1643
2527B219399M5256R9624M186M9789J15823J50482Q7494J80458J8283R223P9013
2516C059030J9561k1667p6209l9801j41328j66341j15810j42390j05127o1439
2506B208479J0612k99110j01261q3599q1203j80122j43821q1392j410m8557J5012
2495A213628k765l0626M746J2392M3871j03569L1432l6550J07790K9452p7503
2484A192298J03442j8994K5383o2984J4704L0238Q0084J09060q1027j01448N8914
2473A349670j9135K5985m9962L7612m8336m4547j5820j43124m9449N7027O2027
2462A161948j07107p9261O8908j25819O0700M1149J9828n365l073K0663J09039
2451A161610n3330l4239j5646m0096m7089n7537l5367J7634j3468l6416o8338
2440G77718l2762k191p4365O2778N5552k9763q7027O1058j1823j9820L3989N5675
2428G89019j8249J35600Q9925J45720K8522R5995J11564J45747J68925l1425J03117
2417A764460P6205R6323R7218J80221L8324Q8106Q9928R4564N5511O0346n3512
2406B587694N1785j00135n3108j22067k312k0184k17482J7031n4100o3824j18038
2395A905260O0485q1170p0586r8521L8396o0522j71965p1402K1806j89774k74569
2384A007438j67117r6705o5020l9982n7949Q2492j0498m9849L2742M3083J40593
2373H19228O029L5059Q6767l3500Q7164j6434K5335J83403q1357k1113R9521J6708
2361A206810L9733m1299m2169P8467l8394j14819K2328M3071p0685k4006M2308
2350A101345r4507m3587Q9554r750n2244l3452J17744K6043L067j6329J69823
2339A257707m2292J45843R1696J07033J70811Q7485P7989J68426K20779M6682
2329B332159J46745Q8627K07054M3874J27443J09330M7300o8145l4510l4656o8198
2318B897023j4574J28377q4570k6187K443r2197J62757O3933o3782J1057O4137
2307C048417q276L3752L0138n3214J26597O0952J33387J03794P9323J00191Q6755
2296C741816P3432j14093m3586j8013o7798n0296j5277r7568j16417j22682p9999
2285C089519j11925L5264l9680m6013R8068M3648M2499k7386l4497J51334j5919
2274C184912O2321R2165J9844O7776j923n6338J5746p7946q362j08510L4128p1733
2262C152080K8843q484l2900K1018m9135j15795j35497r0765j72061j49101j37978
2251B310225j52323j13683j55362j43463p4589j01170j01638p8023j76923r5110
2241A117941J8826p5766l2390k7158m8372R7764J20546j8590K3979k4238J6849
2230A169391R9519N8724m269M0256M4971J15635O0963P3204N9229N775n2888O4007
2218A734517L9888j67568P5849n0919m6515m3662m9194p1298n3541o2930r8519
2207A206108j35663k7893j22208n3026o9110J8723j51950p0026j8934m7939m593
2196E23489l4030K2593k9212n934M1949k3153N4078p4701P3564L9695N5948o1595
2184E82691J3820P6124J2462K4616k951K974N8676M03j7407N6632j69966J06002
2172G44076o3002K4467n0809P401o2010j3976o6019Q4520p6211J3184l5163o5282
2160D41176j3405m1468J8036J6769p2825L2883j13568M3517L0265l3741Q5957
2149C93596n4864q9225K3442j6905K6244p3579k6804R6406j7032J3023K7712l623
2137B98391J1263K9024o0006J2084L0214k880Q5146k867K8975o791J5960L7849
2125D76362J933n5129r323J8233j14213j844n9416L755K0551m46j4414k2643l1268
2112B12138m709m310P777q525k0542K4163L6812l8325l2031M6563M5061n8768
2100B05304m821m1952P6535o620J7416j7685m8727M156k7847p651m051O1701M9852
2087B55610M2018j28195J20167n3254N2479j22668O0854r8994L2994N6382K527
2076B19920J4687M930Q1503j5759N0311Q9150k2301l2875J66163o3024j19581
2065C73124o5656n7510j00531R2977j18393O5635L0922j18537Q1013q1818J62972
2054B64198l5461n8815o6069L2456j0830J4323j6610j3425Q5064o0073J14165
2043B48923j25093L1974n92o1537N7423K7341j6388J07718p2057j01474J46483
2032B42721j30537K6519j6016Q1708k2924j8041k1128m187l0817M3045j3039j4463
2020A22841o0992P8690L6632m0348R5677M2793O7467o1212L1920O3420O0282q3359
2008C53811M9089o1850J6241l9122j9341j03886j54420J33972N4935M371q8819
1997A44981l721L0387p1901N9718n0159Q4194j8545P0199o7361n6373n224Q1674
1985A97869k3636O93J6041J6966Q4726j65122N1337L1835j1432m299J9840J4545
1973B29363J3310L2862L1512n4348j8617L8739K24l6144Q9978n121n697q821j3517
1960B93723l8673P0278q7650Q315m5325O1523J1812o532p904J0086Q9410j17559
1948B41504L3679L2150j103n7210R4419l6022N0157L3384o4513J8352K3533J1601
1936C79931R0566O2o2829N0617M4276l9666P5028q5470J33737j8451J40362Q7201
1924G95364K1600J01740N9874R1754j3717J33834r9882p4254j29665l1132o5590
1913G89926n7097m9708J89510n1722m6568P3581J35006J0574R4946P1868j2154
1902A148162J69505j0884J3230q0015j9369j40794N6190o6746q1451J07279L8324
1891A133431n6395J00597L1235l3808K02518R8928J82478N0452J88493K56578
1881B154507M1032J03800L48546O7770l4745j18039n1318l9470p470p7508k12139
1870B174966j18016j46080j65386j74807j00885k77520k33139j65767k05943
1861E87423R205j52810K3425p6246r025l9952J36880j22208j14674J15701j07331
1850B50388R0051o6031L1269m1055M5354j9786q2883R671L897N8051m2620O1905
1838B98211k2590j9027m8532N2156M9060q6825M0469K148o0923l7575L0361L6031
1826B32964M0325M3625p9249O7584Q345j19315L9249k698K5776J7477o8229N7554
1814B63408N2672j8118L437J1158N9021P4932M0718J48202R7493M3070L07249
1803A083242J11094L0398k6420L19770j51731l24344k66345k55261l8164L25l2940
1792D49624o4414J20475R5706J76679K72160J59699J06670L08325L59296K47299
1782B231519k87503N54654p776o54378n80932m26183k78656q3142k9338m4198
1772C94067L5445J09835l8624J11680J23968P558R8138L13717N4119j30180J30617
1761A210340J64729k84532l75520j32277k15503J9456m6396J5116r6974k9639
1751B28800R7155j40144l5527M0371Q294l8748O8235p1072J0714O9176N12n1903
1739A85863M0216n0721M5878l1436k9901J04713o2047p8726R3244j4481j4945
1728A87657N561m9611R3421j00843O657L175K3837j5620P0181p9953R8086k7174
1716B15374k1744L5283p1988j6358k6999L1271J4584M818q6016K4226M0078P7838
1704B20367j67591R0770L8016r0678P1432l6283k2284N5612L9656o9308J3742
1693A43451m9918P1642K0191q0564N6164k1675L9508k524r5123M2288M2955k7938
1681A38457l0916m2836L8247j4372N7111r2896K4776L625M870P3180p876j08387
1669D2983J05254P9315p7564j0906j2173p1053R6346K7041p4083m9575L8055Q3665
1657A77305j16413O0640J1799K0387j2733J655n957l2606j6453Q2998o1580n005
1645A04037Q5211p3552Q769j5809J4987m2329K2321L2811j1165J7314m9456P900
1633A01039R8533k4315K4842j4257O9314o0317k1011K8899K6986r8476p821J1583
1621A34999O254j4507m6811R3767p3018R3991l9512O0498J5829q6304M3154O7666
1609B56006j18553O4943K1077K8883r2933J7671o5617N1271m5251O4519q6083
1598I5933J05707j24743N9906j2655O4657o472r1410P3843l5258N2351R121L0561
1586B21541J5431p4631J3011M4475k0861K4562L1451L7842L5366K9083o1059O0643
1574C56854Q4051L3539N9885j3055P2795N1050l0426M3004L9364p4304j14954
1563E07803L9281R1407q918j6469J85891Q4173J08616R1294N5309R6740J02621
1552A337748M3825j01404L705k077O164R8857N9029k00269R1563k1085k90995
1541A025061k1515j08088O5497J45304P7390J25644J96379J75637J90533j4289
1531A857553k2724J56263m3901r1144J49467q9564l08984l68879k65037k41771
1521G31279r4159k2939P0444Q223R4115P1695O8970r5244J79217j36929j51344
1510G23328p2621O0373k13324l0285n1379j00564j18964J58L6981p4431M7534
1499B06806p2005L8072L0377l3233r499K7291r039L7590j28023K9778L0991j7233
1487A31873k8735K1775o2920k9186J35363r655N475q4447L0381K8365k2040k821
1475A13428L0502r0814P1615j30637R7023j6464k774k8740O5166j2790L9038N0205
1463A84758j44301P649K9578p9438K8286J00377q8435J26023p2028n36M0820j02939
1451B9814O0596M581J4675j0307m4779K3772K4727m0262n5052J23791o7270J12877
1439A77163q0301J8396l5656J8821m9993P3618P672m9927O0956n3288j5142n6015
1427A6304O2295N7340n7800q563m9638O222J05734k4699J2837k6840O0547o5868
1415H7871l5387O3965j1622K798P7947J5655j28658P8772k4546j243j6758l3316
1403G5478j2254P2443j8843m3626Q3501J774l9185m2422P0014o3373M9038j01069
1391C1476M8667m4563O9514N930K8339n8953L8821n1966L379L0265L2912L7986
1379A71807j13983M7986j4841k2017K6869p670l0570J8113J4619j8153j0185N4024
1367A15999q8987P6710k1586m6421J2290P4800k7858j7436N908N9979n981o3787
1355G3630M926K8411k281Q459m8783Q2367J2521q4469M0716l9738J54081j15592
1343A14248j6245K6134M306n0132P8072j36603N8539q9578P8064N7255o5490L5443
1331I4013k9973M9988J1612j08360N3407J22901r2859P0763m9126p9090L5562
1320G8838M195L080Q281l595o652l5920K775O8469o7869O2735o4811L9440Q2869
1307A71835p0094P53j1027m4148N7388J2691m1131n979M1467j1644l5563m3646
1295B0902Q2457m6291l5820L5398J9205j6045o882K4020J2390J1790R145l8509
1283G1760J8325l0778J6683n0248L2754O8898p5226K7316J2340k2734L7735Q80M6422
1270A54127j13360l4267Q7025M9493j21176J25893m3373k6361P6047o6612p2920
1259A4516J41223j25590J4052J33040l3663m2099j7529L2484l4615k3422K2452
1248H0849o5229O6496J6098l5882N2496k9293n4610J44955r2079L7348n8821j3194
1236D9134N2549j11078J67878l6221o0957L2013r246K7315K7701p315n6239j5157
1224F0377J9138M8369l4181j5974K8301l5835K9420m3507M4284L0793l8911P755
1212A00029J2689j09576M5140R5700l6904j1244M0473k3631K5375j19394P2098
1201I0755R657o5832R7991r6614O1523j4794j8781M3398m2416L4269L7325r4570
1189D1911N4082K9556o3394k0441O4624m9220J21939j45043P6922q7647K5614
1178D8903N2767J293j837o1541O324Q801l362L3959m1224Q0716l1199l5239N0567
1165A08928N5957q3331M1477k3952K605p3689j3817j3533P5284j2455k8022K5999
1153F1451M1668O33n2107J2607L2776k8368o489K6211L38J7706l1633k5786N7011
1140A06018j18490J15277k1344l9442O2296o1718P5050m642q0248P6486n6685
1129E2558J1894k4051K1813K4780K2365K4801L163l5988m2902O3675o6473P5478
1117A31113k3022l1229O4786l4209o3644q09m529K2325Q7937m4281K0472L353p366
1104A20897q3528n55O0859k286j8429n2747O7202k6863m3933K0364N3698K8865
1092A23544l4960M4612o0960L8388j8957J9388o323K324J9509l6960N8514p9821
1080F8298M7899l5108K4746m8779P4662N01m1009p002L2889n2500N4550l6423
1068H2724p5088J46613q6618o5066K0918k9437P5359k5124P6251j01092O4673
1057H4113K1598k3022L0750k7356j5444P1560j16006L3402P992J34375j21093
1046H0869p232J6509J7598M0835p9395j2583Q5620n7729m1888J5946K7211j9443
1034F6318P2495k8163n9137L3773R767m9670L3104J00140j37834J7668j4806N9676
1022A03331p7983P2244k1044M6151N413o7991Q6446m0639m691k7960Q5154q6218
1010G2213M2565q096J0257k4621j5479N2687p049p4528R2857p2991k966K3766
998H8615j39173J69944m126O347j0990j56q033M0103p013n1953m3017N2033K6174
985A18755q8994N7808P032J546O692l3007P6209q5678J00947j58374J17648n9128
973F1456M7409m365k6116L6632l8278r784O1463K4878o0782L5888m9755k2347
961E6299K3877l1993M2737j3053L0034k7032l4392J7614K7442n9427K3560n4557
949A109R5648J2877n8186O0894n5962Q1361k9557m597P270o0950O1054n2254O404
936F5111k017K4331M5840Q147p0327j2477M3813L0424o8267Q7567j00206M4559
924I6498o9446L8576L9931m6136N0630k9010J504j4713N085N4882o3128L6509
912A01182n5343O021j6603N4492L0646r40K2184k6295m8391J14989r6801P2227
900A57368p3717K3288m0574J22714j04710J09658o8423K5128m9838J6570R90m4885
888G3569R175K2621m6482Q1119k5968L2334m892j41789J36139L9190k2958j19934
876C2124N5403N553K8527O2133q6556k2095M3697n8985M779K4857J32J1436j0179
863I0826J07549j03779P6244q7670O6154o7605o6850O4476k0935j5974Q8988M557
851A35981o8731M8919K0481r2890k0654O3108j8179N2682p1602p848o875O1114
839I5506M5180p8217R7990j70308M3589J01312k4295P904p2368O7856p0317Q571
827E2403L4772q417J2101o2107J2113P3323l2862l9752L4739J13288p0719M2468
815A61350j39385N7596L3423j0537l7702J40072j69911N9134m4262N0246K308j8335
803H3997K4579o9255O5178o0531N0661L4169K1408P955n9300k3237K2905K9438
791A27967l7109q5498J34616K355r1079J3411Q9582j65349J38137o1498m8369
780A7166M3213N8241q4206P16O5582l3206m5577P1525o6197P3243K7683j538M539
767A31184O87j4727l0490o5303J30465l5331j08080M6575k6289J5984L5305l2047
755D7933j6924O1242M1962j8425l0516j4852J11068p6811J3360m8391Q3581q8590
743F4637l2272J6882l823J20080j19648J7511R94L246M2481Q622k6808L5037m8509
730G8430o036M0776K9427j04694K2831M9069K5025n3596l1611O9583n4624P011
718G1591K0808m1210J14472m1665J1050k8915k1235j1876p916l1732J05896j6395
706A22873j052K5432m2967l289L7521q7762l932k4064O5195L8781m69o8626O6632
693A24273r8587O1375j5231L0985N008j4851m4507Q9043m0087m9841L4894M5158
681A27632J3501o0906P085L0814l8777O1723M672L6364r9199j3641R412k6774
669E1906L6282j03720J19750K0018m4278M3172m9581l7653R9804p3199M0513k6579
657G6435o925j6558L7198Q899j19224Q0665K3266N073J8105q3509L3747J5707
645G2879P056J1881q500K5799m0679j4202J8361N0200l6726j6859O3137j24714
633G633J08072M3487j53533J21738L6573j31898O0688n9120m5126Q5223m16j7852
621E5469K4714j0061M881p747m2071R3350J1068m5134m3314O8916p44k7352n5772
608B6203R1172J5686q6056j2889L2952K5865r1740N0287K3135K6201j7918l4495
596D8403R88N2474n4886k6651Q2759j1122L6898l5333O181j4325m4154L5998K622
583G9852k6015R80J6965l6985O7599j1021K5031j7869J2582K299K5744k0252o7277
570E1633J9421J8944m3565o128M9274m0350P0802J5647n3759R391Q8804l8538
558A41576m5202m829J9252m2404L3356K2316p7020L8488l4397p61J2757o809L1638
545H7961k5939o718O6018k1472l4829R8423r7010L764O501P1k9679n365L9360
532H1086K563J7758L0645m9385k5553J09489m1354n5438O8460l7210L7638P707
520A46406K94K1501q7365l6810Q075Q0784j01150M1897P7560n1929p3879R0043
508A15427J5881j3637j8527j00675P0395j5858P9600k635n8235l872O2192q4780
496D5276O6941l142j1131M8289o5350j7560L1397K0594k947j02832N7135n9557
484G113K6638q331J0584N6776J5030k9564l243n5368J6297N5388j5858K2797k8809
471F9450O3221m9550L5684k122J04041j13136m1722J14031j52163Q0162j03274
460D622R7355k8876N890o7649M5434O695k0281L7394o627m2597Q4224j891j00207
447A3486Q1491k2411K2204l0845n951M666m4090O0659n0949M6643J05025j80342
435d14Q1186K9062M988j8464J6664k8614m6523M769L4561M5513J8840p2415l2731
422C6422Q3988n6316j5085P0907r2819N0889o8211Q2985j4074P5778n8012k9071
410F7381Q4355r0833P4732L8115j19649P2170k4606j8556L6205q3490J9680L4665
398I0169L3982l285n7654j3139M1905r127N6485o8798j6581k1433O7876l3382
386F7018n0442Q1438m0679L2026l9826q134J5315K2576l758J3556j2924o245N5909
373A25830q2824J8231k5194N6097k1231k9319Q596O2532n2227N0120J8635J451
361A30697m2746m8471O0478J3291k9626P9296o7131k7922J15233j00919J1292
350I3472J2094J4931k8361p7539O6624l1397L7567J5833j10452M7011K6667m0209
338B6241L9189L57j3837R5861m7506j07041J29186j25m6131j2763K7448L127L16
325I4322N1340r1920k1570M6621R940J5963r4836M9536K2702r263r026J9795J9765
312A03369k8548L917J4567r179J8843M337m7134R5273j03282k1901J18365j04913
300D3714K9389M3285n6978q0517R7885M2764K7176j15690p308N1837K4287m8587
288E1257K6160O5150q3987j7392N0404k6025K1147l9294L2432k045k4865o523Q2892
275A29311L921m1412m4701O029k2456L9490P4261j41918R1412p6379O5708L530
263H6796q2153J10783l4816M2837q2186j4026N0671k6305l0895Q2544q0478J21641
251A44413o4809j5853k9842J4877L1583M2K4087O6923j81864J23082q5576M6237
239G3300J9316j3290l2483j2622K3704J6469J0845j00331O3782M6338n7349K6561
227F4240N3222n9602J859l6326J25982q6707L4420M609q9283M8578l0212L7200
215F7980N9489r5959Q153K7800l5699M7906l5566L8360k7601N3028k8684l5254
203D3953J2457M1474o9701j0162M1170J8150l0801R466n7225J19411l5247j1807
191G1138J0497O3167q0338r1889P9231J498j0565N8295o6104K5488l5711R352J3293
178D7352n7005L7097N5347J6440o0553l8695J6925N075N3905m1779O987k4005
166A7091P63K8070n5948q191L3957n709P3568j16397Q8734p7805J36815o2338
154E2610N1684q9096P0977j8162o4473k725l4006P5686J7231J8424Q134o6417
142A9867j8368L5890M0686j01733O9579l5565M2603q2611R1022L1371o3302k8664
130G75q625J6652n2779N7246l2121k0725K1115q468Q642L0458J118j9869Q92l4488
116d0177Q3809j8632k5188P7052q6204M2919m7628q848K3232L1497o1649N8468
104B8651k7829l668k0621k9073j1364R7077m0995j0459k9098J6721K5765l7302
92d2195J4703R4889j03773N7884j1745p3382L3860k3088L988q44L0568l3231N8245
79E879m6967l4079l739N5867n3695L8851j321p1029P2456n832l5802O3344m1777
66e7844M0040k8655j8336k5797L1321Q68J138m2926M7949n070n1298N3675R242
53d5693l1093N7851o6393K8985K5035l4361n6815O5808M0869j01925K4651M0980
41e2101o8339K8434Q0301q480q7997K8517J7777j4257k3107q833L7202n2369N1720
28g1532k4361M888K7692m0999K8387N26q8325P7062o9847L1450L5990J1753O761
15g0555m3726M194j7187N5791p4765M9299m1716k1724N9416p2253J756N927J7486
2a48057M6161m6821
0a48717          $$ checkpoint
##END=
