# Supplementary material for: Polyamide-Scorpion Cyclam Lexitropsins Selectively Bind AT-Rich DNA Independently of the Nature of the Coordinated Metal
Source: PLoS One. 2011 May 9;6(5):e17446. doi: 10.1371/journal.pone.0017446 (PMC3090394; doi:10.1371/journal.pone.0017446)
Supplement: NMR Data S1 — Raw NMR data files (.dx) for compounds 2–4 (1H and 13C) and 6 (1H). (ZIP) [file pone.0017446.s029.zip › 6b proton.dx]

##TITLE= atsl-45-1-B2-107-TE-ZnCl2-1.0eq
##JCAMPDX= 5.0         $$ Bruker NMR JCAMP-DX V1.0
##DATA TYPE= NMR Spectrum
##DATA CLASS= XYDATA
##ORIGIN= Bruker BioSpin GmbH
##OWNER= todd
$$ TOPSPIN		Version 2.1
$$ 2010-06-18 19:31:17.714 +1000  NMR2\todd@NMRSTN13
##.OBSERVE FREQUENCY= 300.132250975
##.OBSERVE NUCLEUS= ^1H
##.ACQUISITION MODE= SIMULTANEOUS (DQD)
##.AVERAGES= 32
##.DIGITISER RES= 18
##SPECTROMETER/DATA SYSTEM= spect
$$ Bruker specific parameters
$$ --------------------------
##$DU= <X:/todd/nmr300>
##$EXPNO= 6
##$NAME= <atsl-45-1-B2-107-TE-ZnCl2-0eq>
##$PROCNO= 1
##$TYPE= <nmr>
##$USER= <anthony>
##$ACQT0= -3.69238616675252
##$AMP= (0..31)
100 100 100 100 100 100 100 100 100 100 100 100 100 100 100 100 100 100
100 100 100 100 100 100 100 100 100 100 100 100 100 100
##$ANAVPT= -1
##$AQSEQ= 0
##$AQ_mod= 3
##$AUNM= <au_zg>
##$AUTOPOS= <>
##$BF1= 300.13
##$BF2= 300.13
##$BF3= 300.13
##$BF4= 300.13
##$BF5= 300.13
##$BF6= 300.13
##$BF7= 300.13
##$BF8= 300.13
##$BYTORDA= 1
##$CFDGTYP= 0
##$CFRGTYP= 5
##$CHEMSTR= <none>
##$CNST= (0..63)
1 1 145 1 1 1 1 1 1 1 1 1 1 1 1 1 1 1 1 1 1 1 1 1 1 1 1 1 1 1 1 1 1 1 1
1 1 1 1 1 1 1 1 1 1 1 1 1 1 1 1 1 1 1 1 1 1 1 1 1 1 1 1 1
##$CPDPRG= <>
##$CPDPRG1= <>
##$CPDPRG2= <>
##$CPDPRG3= <>
##$CPDPRG4= <mlev>
##$CPDPRG5= <mlev>
##$CPDPRG6= <mlev>
##$CPDPRG7= <mlev>
##$CPDPRG8= <mlev>
##$CPDPRGB= <>
##$CPDPRGT= <>
##$D= (0..63)
0 5 0 0 0 0 0 0 0 0.06 0 0 0 0 0 0 0.00015 0 0 0 0 0 0 0 0 0 0 0 0 0 0
0 0 0 0 0 0 0 0 0 0 0 0 0 0 0 0 0 0 0 0 0 0 0 0 0 0 0 0 0 0 0 0 0
##$DATE= 1256414212
##$DBL= (0..7)
120 120 120 120 120 120 120 120
##$DBP= (0..7)
150 150 150 150 150 150 150 150
##$DBP07= 0
##$DBPNAM0= <>
##$DBPNAM1= <>
##$DBPNAM2= <>
##$DBPNAM3= <>
##$DBPNAM4= <>
##$DBPNAM5= <>
##$DBPNAM6= <>
##$DBPNAM7= <>
##$DBPOAL= (0..7)
0.5 0.5 0.5 0.5 0.5 0.5 0.5 0.5
##$DBPOFFS= (0..7)
0 0 0 0 0 0 0 0
##$DE= 6
##$DECBNUC= <off>
##$DECIM= 24
##$DECNUC= <off>
##$DECSTAT= 4
##$DIGMOD= 1
##$DIGTYP= 7
##$DL= (0..7)
0 120 120 120 120 120 120 120
##$DP= (0..7)
150 150 150 150 150 150 150 150
##$DP07= 0
##$DPNAME0= <>
##$DPNAME1= <>
##$DPNAME2= <>
##$DPNAME3= <>
##$DPNAME4= <>
##$DPNAME5= <>
##$DPNAME6= <>
##$DPNAME7= <>
##$DPOAL= (0..7)
0.5 0.5 0.5 0.5 0.5 0.5 0.5 0.5
##$DPOFFS= (0..7)
0 0 0 0 0 0 0 0
##$DQDMODE= 0
##$DR= 18
##$DS= 0
##$DSLIST= <SSSSSSSSSSSSSSS>
##$DSPFIRM= 0
##$DSPFVS= 12
##$DTYPA= 0
##$EXP= <C:/Bruker/TOPSPIN/exp/stan/nmr/>
##$F1LIST= <111111111111111>
##$F2LIST= <222222222222222>
##$F3LIST= <333333333333333>
##$FCUCHAN= (0..9)
0 2 0 0 0 0 0 0 0 0
##$FL1= 90
##$FL2= 90
##$FL3= 90
##$FL4= 90
##$FOV= 20
##$FQ1LIST= <freqlist>
##$FQ2LIST= <freqlist>
##$FQ3LIST= <freqlist>
##$FQ4LIST= <freqlist>
##$FQ5LIST= <freqlist>
##$FQ6LIST= <freqlist>
##$FQ7LIST= <freqlist>
##$FQ8LIST= <freqlist>
##$FRQLO3= 1883992.8057554
##$FRQLO3N= 0
##$FS= (0..7)
83 83 83 83 83 83 83 83
##$FTLPGN= 0
##$FW= 90000
##$FnMODE= 0
##$FnTYPE= 0
##$GP031= 0
##$GPNAM0= <sine.100>
##$GPNAM1= <sine.100>
##$GPNAM10= <sine.100>
##$GPNAM11= <sine.100>
##$GPNAM12= <sine.100>
##$GPNAM13= <sine.100>
##$GPNAM14= <sine.100>
##$GPNAM15= <sine.100>
##$GPNAM16= <sine.100>
##$GPNAM17= <sine.100>
##$GPNAM18= <sine.100>
##$GPNAM19= <sine.100>
##$GPNAM2= <sine.100>
##$GPNAM20= <sine.100>
##$GPNAM21= <sine.100>
##$GPNAM22= <sine.100>
##$GPNAM23= <sine.100>
##$GPNAM24= <sine.100>
##$GPNAM25= <sine.100>
##$GPNAM26= <sine.100>
##$GPNAM27= <sine.100>
##$GPNAM28= <sine.100>
##$GPNAM29= <sine.100>
##$GPNAM3= <sine.100>
##$GPNAM30= <sine.100>
##$GPNAM31= <sine.100>
##$GPNAM4= <sine.100>
##$GPNAM5= <sine.100>
##$GPNAM6= <sine.100>
##$GPNAM7= <sine.100>
##$GPNAM8= <sine.100>
##$GPNAM9= <sine.100>
##$GPX= (0..31)
0 0 0 0 0 0 0 0 0 0 0 0 0 0 0 0 0 0 0 0 0 0 0 0 0 0 0 0 0 0 0 0
##$GPY= (0..31)
0 0 0 0 0 0 0 0 0 0 0 0 0 0 0 0 0 0 0 0 0 0 0 0 0 0 0 0 0 0 0 0
##$GPZ= (0..31)
0 0 0 0 0 0 0 0 0 0 0 0 0 0 0 0 0 0 0 0 0 0 0 0 0 0 0 0 0 0 0 0
##$GRDPROG= <>
##$GRPDLY= -1
##$HDDUTY= 20
##$HDRATE= 20
##$HGAIN= (0..3)
0 0 0 0
##$HL1= 1
##$HL2= 35
##$HL3= 16
##$HL4= 17
##$HOLDER= 0
##$HPMOD= (0..7)
0 0 0 0 0 0 0 0
##$HPPRGN= 0
##$IN= (0..63)
0.001 0.001 0.001 0.001 0.001 0.001 0.001 0.001 0.001 0.001 0.001 0.001
0.001 0.001 0.001 0.001 0.001 0.001 0.001 0.001 0.001 0.001 0.001 0.001
0.001 0.001 0.001 0.001 0.001 0.001 0.001 0.001 0.001 0.001 0.001 0.001
0.001 0.001 0.001 0.001 0.001 0.001 0.001 0.001 0.001 0.001 0.001 0.001
0.001 0.001 0.001 0.001 0.001 0.001 0.001 0.001 0.001 0.001 0.001 0.001
0.001 0.001 0.001 0.001
##$INF= (0..7)
0 0 0 0 0 0 0 0
##$INP= (0..63)
0 0 0 0 0 0 0 0 0 0 0 0 0 0 0 0 0 0 0 0 0 0 0 0 0 0 0 0 0 0 0 0 0 0 0 0
0 0 0 0 0 0 0 0 0 0 0 0 0 0 0 0 0 0 0 0 0 0 0 0 0 0 0 0
##$INSTRUM= <spect>
##$L= (0..31)
1 1 1 1 1 1 1 1 1 1 1 1 1 1 1 1 1 1 1 1 1 1 1 1 1 1 1 1 1 1 1 1
##$LFILTER= 100
##$LGAIN= -10
##$LINPSTP= 10
##$LOCKED= yes
##$LOCKFLD= 5020
##$LOCKGN= 135.899993896484
##$LOCKPOW= -35
##$LOCKPPM= 3.29999995231628
##$LOCNUC= <2H>
##$LOCPHAS= 60.4
##$LOCSHFT= yes
##$LOCSW= 0
##$LTIME= 0.100000001490116
##$MASR= 4200
##$MASRLST= <masrlst>
##$NBL= 1
##$NC= -2
##$NLOGCH= 1
##$NS= 32
##$NUC1= <1H>
##$NUC2= <off>
##$NUC3= <off>
##$NUC4= <off>
##$NUC5= <off>
##$NUC6= <off>
##$NUC7= <off>
##$NUC8= <off>
##$NUCLEI= 0
##$NUCLEUS= <off>
##$O1= 2250.975
##$O2= 0
##$O3= 1853.42560803292
##$O4= 1853.42560803292
##$O5= 200000000
##$O6= 200000000
##$O7= 200000000
##$O8= 200000000
##$OBSCHAN= (0..9)
0 0 0 0 0 0 0 0 0 0
##$OVERFLW= 0
##$P= (0..63)
5.8 5.8 11.6 5.8 11.6 21.78 33 66 0 0 0 0 0 0 0 200000 1500 0 0 0 26 0
0 0 0 220 0 5.8 0.5 0 0 0 0 0 0 0 0 0 0 0 0 0 0 0 0 0 0 0 0 0 0 0 0 0 0
0 0 0 0 0 0 0 0 0
##$PACOIL= (0..15)
0 0 0 0 0 0 0 0 0 0 0 0 0 0 0 0
##$PAPS= 2
##$PARMODE= 0
##$PCPD= (0..9)
100 100 100 100 100 100 100 100 100 100
##$PHCOR= (0..31)
0 0 0 0 0 0 0 0 0 0 0 0 0 0 0 0 0 0 0 0 0 0 0 0 0 0 0 0 0 0 0 0
##$PHLIST= <>
##$PHP= 1
##$PH_ref= 0
##$PL= (0..63)
120 -3 -3 120 120 120 120 120 120 55.71 12.1 22.56 18 15 120 120 120 120
-3 18 120 47.46 120 120 55 120 120 22.56 120 120 120 120 120 120 120 120
120 120 120 120 120 120 120 120 120 120 120 120 120 120 120 120 120 120
120 120 120 120 120 120 120 120 120 120
##$PLSTEP= 0.1
##$PLSTRT= -6
##$POWMOD= 0
##$PQPHASE= 0
##$PQSCALE= 0
##$PR= 1
##$PRECHAN= (0..15)
5 5 2 5 5 5 5 5 5 5 5 5 5 5 5 5
##$PRGAIN= 0
##$PROBHD= <5 mm PHQNP Switch-1H Z-GRD Z8352/0119
>
##$PROSOL= no
##$PULPROG= <zg>
##$PW= 0
##$PYNM= <acqu.py>
##$QNP= 1
##$RD= 0
##$RECCHAN= (0..15)
-1 -1 -1 -1 -1 -1 -1 -1 -1 -1 -1 -1 -1 -1 -1 -1
##$RECPH= 0
##$RECPRE= (0..15)
-1 -1 -1 -1 -1 -1 -1 -1 -1 -1 -1 -1 -1 -1 -1 -1
##$RECPRFX= (0..15)
-1 -1 -1 -1 -1 -1 -1 -1 -1 -1 -1 -1 -1 -1 -1 -1
##$RECSEL= (0..15)
0 0 0 0 0 0 0 0 0 0 0 0 0 0 0 0
##$RG= 362
##$RO= 0
##$ROUTWD1= (0..23)
0 0 0 0 0 0 0 0 0 0 0 0 0 0 0 0 0 0 0 0 1 1 0 0
##$ROUTWD2= (0..23)
0 0 0 0 0 1 0 0 0 0 0 0 0 0 0 0 0 0 1 0 1 1 0 0
##$RSEL= (0..9)
0 0 2 0 0 0 0 0 0 0
##$S= (0..7)
83 4 83 83 83 83 83 83
##$SEOUT= 0
##$SFO1= 300.132250975
##$SFO2= 300.13
##$SFO3= 300.131853425608
##$SFO4= 300.131853425608
##$SFO5= 500.13
##$SFO6= 500.13
##$SFO7= 500.13
##$SFO8= 500.13
##$SOLVENT= <MeOD>
##$SP= (0..31)
1 120 120 120 0 0 120 120 0 0 0 0 0 0 0 0 150 150 150 150 150 150 150 150
150 150 150 150 150 150 150 150
##$SP07= 0
##$SPECTR= 0
##$SPNAM0= <gauss>
##$SPNAM1= <Gaus1.1000>
##$SPNAM10= <gauss>
##$SPNAM11= <gauss>
##$SPNAM12= <gauss>
##$SPNAM13= <gauss>
##$SPNAM14= <gauss>
##$SPNAM15= <gauss>
##$SPNAM16= <gauss>
##$SPNAM17= <gauss>
##$SPNAM18= <gauss>
##$SPNAM19= <gauss>
##$SPNAM2= <Gaus1.1000>
##$SPNAM20= <gauss>
##$SPNAM21= <gauss>
##$SPNAM22= <gauss>
##$SPNAM23= <gauss>
##$SPNAM24= <gauss>
##$SPNAM25= <gauss>
##$SPNAM26= <gauss>
##$SPNAM27= <gauss>
##$SPNAM28= <gauss>
##$SPNAM29= <gauss>
##$SPNAM3= <Gaus1.1000>
##$SPNAM30= <gauss>
##$SPNAM31= <gauss>
##$SPNAM4= <gauss>
##$SPNAM5= <gauss>
##$SPNAM6= <Gaus1.1000>
##$SPNAM7= <Gaus1.1000>
##$SPNAM8= <gauss>
##$SPNAM9= <gauss>
##$SPOAL= (0..31)
0.5 0.5 0.5 0.5 0.5 0.5 0.5 0.5 0.5 0.5 0.5 0.5 0.5 0.5 0.5 0.5 0.5 0.5
0.5 0.5 0.5 0.5 0.5 0.5 0.5 0.5 0.5 0.5 0.5 0.5 0.5 0.5
##$SPOFFS= (0..31)
0 0 0 0 0 0 0 0 0 0 0 0 0 0 0 0 0 0 0 0 0 0 0 0 0 0 0 0 0 0 0 0
##$SUBNAM0= <"">
##$SUBNAM1= <"">
##$SUBNAM2= <"">
##$SUBNAM3= <"">
##$SUBNAM4= <"">
##$SUBNAM5= <"">
##$SUBNAM6= <"">
##$SUBNAM7= <"">
##$SUBNAM8= <"">
##$SUBNAM9= <"">
##$SW= 19.9752069877683
##$SWIBOX= (0..15)
0 0 2 0 0 0 0 0 0 0 0 0 0 0 0 0
##$SW_h= 5995.20383693045
##$SWfinal= 0
##$TD= 32768
##$TD0= 1
##$TE= 300
##$TE2= 300
##$TE3= 300
##$TEG= 300
##$TL= (0..7)
0 120 120 120 120 120 120 120
##$TP= (0..7)
150 150 150 150 150 150 150 150
##$TP07= 0
##$TPNAME0= <>
##$TPNAME1= <>
##$TPNAME2= <>
##$TPNAME3= <>
##$TPNAME4= <>
##$TPNAME5= <>
##$TPNAME6= <>
##$TPNAME7= <>
##$TPOAL= (0..7)
0.5 0.5 0.5 0.5 0.5 0.5 0.5 0.5
##$TPOFFS= (0..7)
0 0 0 0 0 0 0 0
##$TUNHIN= 0
##$TUNHOUT= 0
##$TUNXOUT= 0
##$USERA1= <user>
##$USERA2= <user>
##$USERA3= <user>
##$USERA4= <user>
##$USERA5= <user>
##$V9= 5
##$VALIST= <valist>
##$VCLIST= <CCCCCCCCCCCCCCC>
##$VD= 0
##$VDLIST= <DDDDDDDDDDDDDDD>
##$VPLIST= <PPPPPPPPPPPPPPP>
##$VTLIST= <TTTTTTTTTTTTTTT>
##$WBST= 1024
##$WBSW= 4
##$XGAIN= (0..3)
0 0 0 0
##$XL= 0
##$YL= 0
##$YMAX_a= 1020635
##$YMIN_a= -924652
##$ZGOPTNS= <>
##$ZL1= 120
##$ZL2= 120
##$ZL3= 120
##$ZL4= 120
##$ABSF1= 0
##$ABSF2= 0
##$ABSG= 0
##$ABSL= 0
##$ALPHA= 0
##$AQORDER= 0
##$ASSFAC= 0
##$ASSFACI= 0
##$ASSFACX= 0
##$ASSWID= 0
##$AUNMP= <proc_1d>
##$AXLEFT= 0
##$AXNAME= <>
##$AXNUC= <1H>
##$AXRIGHT= 0
##$AXTYPE= 0
##$AXUNIT= <>
##$AZFE= 0.1
##$AZFW= 0.1
##$BCFW= 0
##$BC_mod= 0
##$BYTORDP= 0
##$COROFFS= 0
##$CY= 11.9774589538574
##$DATMOD= 1
##$DC= 0
##$DFILT= <>
##$DTYPP= 0
##$F1P= 8.70472096300223
##$F2P= -0.0324803021007546
##$FCOR= 0.5
##$FTSIZE= 16384
##$FT_mod= 6
##$GAMMA= 0
##$GB= 0
##$INTBC= 1
##$INTSCL= 1
##$ISEN= 128
##$LB= 0
##$LEV0= 0
##$LPBIN= 0
##$MAXI= 10000
##$MC2= 0
##$MEAN= 0
##$ME_mod= 0
##$MI= 0.4
##$NCOEF= 0
##$NC_proc= -1
##$NLEV= 6
##$NOISF1= 0
##$NOISF2= 0
##$NSP= 0
##$NTH_PI= 0
##$NZP= 0
##$OFFSET= 18.939
##$PC= 1
##$PHC0= 36.33746
##$PHC1= 36.29627
##$PH_mod= 1
##$PKNL= yes
##$PPARMOD= 0
##$PPDIAG= 0
##$PPIPTYP= 0
##$PPMPNUM= 2147483647
##$PPRESOL= 1
##$PSCAL= 0
##$PSIGN= 0
##$PYNMP= <proc.py>
##$REVERSE= no
##$SF= 300.129564423345
##$SI= 16384
##$SIGF1= 0
##$SIGF2= 0
##$SINO= 400
##$SIOLD= 16384
##$SPECTYP= <>
##$SREGLST= <1H.CDCl3>
##$SSB= 0
##$STSI= 16384
##$STSR= 0
##$SW_p= 5995.20383693045
##$SYMM= 0
##$S_DEV= 0
##$TDeff= 32768
##$TDoff= 0
##$TI= <>
##$TILT= no
##$TM1= 0
##$TM2= 0
##$TOPLEV= 0
##$USERP1= <user>
##$USERP2= <user>
##$USERP3= <user>
##$USERP4= <user>
##$USERP5= <user>
##$WDW= 0
##$XDIM= 8192
##$YMAX_p= 260666421
##$YMIN_p= -186273
$$ End of Bruker specific parameters
$$ ---------------------------------
##XUNITS= HZ       
##YUNITS= ARBITRARY UNITS
##XFACTOR= 0.365940538175575
##YFACTOR= 1
##FIRSTX= 5995.20383693045
##LASTX= 0
##DELTAX= -0.365940538175575
##MAXY= 260666421
##MINY= -186273
##NPOINTS= 16384
##FIRSTY= -161335
##XYDATA=(X++(Y..Y))
16383a61335j1546K0287l3679M1235j5888J0975r821P96O078j0078J0179J9156
16371a33641K358j3023J3205p508R517k4095J9239J5361L95j3539j0586K9869
16359a12448k3970K4093k2106J7922p941l256J7675o52J0573r944k872j101J3287
16346a00740j011L056q529Q363O63l802Q367J5916j5199N653M127k095M858p893
16332h8266K1773j7077J4361K630j9034J3102J5844j2344m834N339Q105r553j617
16319g1571J3111j4837k299L88J1277L302J2808K908p201j385j2953l953P971O285
16305e6149r700K0968j0413O923J2402j9957K4022k703l2741J6121K3759o532J7400
16292a6600l0162J3138j194N004P711k930j0078R920j0575J1803l249K0212M360
16279b640l5103L3315L246j3239r3j056j6015M603R554K0788k7130J9649J3779
16266I658r081j0217Q504O645k680p17N564j2654M606L610n475j5936K3807Q03J2636
16251A9073j1523r071J013p097K5817j6231J8518k0424N406K9965m8211K6860
16239A4095k4769L5632J1673j0985n580K0273j4057l888J197J5983j7250J3207
16227C5531k965j3737m372L1446r258k2922K2816q270r551M512J7586j5555k1270
16214C991L0737k0185Q155j7255L7791k6842M4265l0722Q345J1142J7273j7210
16202D9485r016J7646p345j8283P054K3723j4542k950J6631N572n5929R129L7989
16189E9164j6465P658K0076q392J976k0794J6747j9089J3868K551r943k513L1804
16176G6648j5732k1625J4376N860O887j9783l2m301K2596n016K606j3094j0079
16163C9311L8670j4260p891O292n468m108J5554j8004j956K3703j2812N574j4642
16150D9963j0121K7602J900o584k4870l011L3745J1474r853J08j8374L5187M359
16137I1525k8726q154n883J2613p94J93J6046r734L093l482J0585p418l096o618
16123F0150J0211j0619K2647k2231R824j3593J0360j4374J0301o257p85J8007
16111G3641n664P218j7600J7121k900j1884K2872j6094L1850k3304R321l2826
16099E1751J5934L3386l5575J3694j3760J116J3166n42l361j8115K1897j4113
16087F5478j6360L3222j8744q002L1374j9016N086l3157J8536K9511k4239j1044
16075E2645J9442l1182M1659K4780l7378K750L8073n5063K3175J2473k4743J9967
16063H6598l014J9432n460k7713K8220l6187j804J18K7020k494M901l8142K0996
16050G2471k1956K2129J0010o2K4114j6308m432k7651L3418j4735j0077m56J7030
16037H3495p040o320N834k5410N0889m1723J0893L0212n598j7528q034J9994p723
16024H1941q885J0629k9569K3291k1097K5963r501J9422j5816N937j3286j7987
16012E1042L2261n384k4481J7037J8328n9030N3375k7055l665J9640k4236K5002
16000G2834j2880K4872q694k3344M4807j7092k6643Q333L4614k3699k4734L6608
15988H4982k5784R361Q904L466k4594K9909j8241N866J0249k3855k549M6445k4905
15975G9254l2167L4299j1527P207M651k245l3103N3251m7041M3758j7795j0495
15963F8047M874L574J0700k7835K9988j5044L664K40k401K5243m0912L9640m3526
15950E6252O701P319M572J3687J243m173j5126K6145j9778j3274j168K2275o620
15937G8055j3594J2352j2777m314K398N158k7359L0223L482M590m1075O1407l301
15924I5245m0704L923J2638j9183J4503j2822N510J7745n226J3287j9180J3764
15912G9500J0208j2156J0463K593k0361L5120k8705r558j4573M5702l4808K3779
15900H7204L182l6134J9099o093K711N823J3449q882O435o485L239r092l611o70
15886G0175P653J1044J7318k1412n362o699J9904k8435J1101J6476k1271L5631
15874A06123l2405j2236L878J1799K5821l3147J0155j1386n19O955Q04j0545K2015
15861H7312j8820n35K4380l3757K6126l523k0029K1346k0840K3707m273n961k2602
15848E2531K8201r120q828N619R80L969l675k32R685j4614L6793k1190L327k3695
15834E9751K7030j5603l498j306J2171p849M4187n1948K9381k5622K1173j7924
15822F9943k0777J5368J3240m978k718N21L7608l5812M277j3799L3871k2423j4240
15809F0081K0923j4387l121K3179j2820j7306L5002l5497J679o622K2719j6990
15797E6840p077N4224k4246k2498j7982J1546K9025L209J2091l0425n512R956J7141
15784H6292M879k9578l221K9886Q969m1679K4178K9227l2958N854r486l789j3605
15771E4969J2103K052O843j5556P46n230K2618p490L744k035j1950K1465k1145
15758F1134Q887K5352j1153k250m153p487n966J1994p899j6224L1821l9441K8182
15745G2797N607j1937K0820q023K0416m0129J3402J6656K049O726o2699M4549
15733H0234j4171L453J3984k6465J7597P792L234k0858j9653K1248o362L0256
15721I0289k4524L636k5911J8243j5663J1221K5033k1926J5343m459K3784k3119
15709G1947L7602q903j8208m804k5214J7582j6161K1549J127j0697L0436l4118
15697F2138K3055N401P336k0738N984j2085j1501j466M4726p882l8639Q176k672
15684F1833M293r687K5012p007j3185K5122l7243K7367k1278L6405m8879K9564
15672G2317j5589L6508r814R50R198j4763j5045R976K440K63m996K9935l2860
15659F8520j4263K1406j5627J4660J4739N230m9769K0393j278K7698N632j3654
15647H3687j6718n91P726o324M833M767k5234m855L2837j4711J2772K0153k8220
15634G0122p853M7636n5019L3248r645Q527l1157N093K0861j3160P099j4709L6204
15621I7247k2462M223L251k0253K3831k7742L7609l8569K9578j9613J3784p133
15609G3751L988j3306M7364k1333j5038j452j5499O186K1239k2364j770j2511
15597D9255J7083R292L383j40K960l560k0729J9861r596k945l622r077J7867l993
15583F6039P063K609m32j8453J1733O276p243k4090L9057m5878M1880q059j385
15570F9117J3650m644n696P457N923k0374J6282j1003p558K983Q318J1991k0419
15557F6027L2706q054p588j0490j0852o76J6146J5510j1874r978J3879q044k448
15544G4264p628J5698J2046k6590K135K1465l5340J7716m759M446K2528m6364
15532D9617L0231q988M813k230K8484k8478J9369p43k7385r594L5426k8270M1852
15519A04104k4662j2261P411k0436M0655j0437k168K2767l0807j6948J4516L066
15507G4800r631L7229m0695R950J5902p952k45k0832J9359N615l0982J6033M427
15494G2978K0165O255p415k1635j1207L285P976j3859K7795k684o528J8907l6339
15481E7694K8060k4065J4699l397o01P689l768J7431l1944j5889M1340l1838J6620
15468G2031J7337l1506J2199m074J2609l0074J7664l1429L8414Q927k1778J6355
15456G6675j7374K1231j623K950N457j6268k0390N9795m1013J6917j6258K3203
15444I3302j5634q828P735J8138k0168j3881M0357l1942J1860O31J671j022m821
15431G7398J16J1784j5483r320K0879n0077N1870J8702q308l9685L822M4002j6684
15418H9016J4910l0952n421k6860L3601J8032j5716o910k321L6012j9048l4311
15406E0032J8299J7657j9657j3625K7211M780k9255j1901J7132l555P626J1215
15394G5959R035j8698M114P317P62j031j2304J4752J1439m964J8149m8948J6657
15381G2239Q124q809K0432l3603L1282j7515O803Q155M793l4124J6503q969j292
15368F4019m393K1297j6559L3909k3035r669J3971j839l4882Q934L237l006K4525
15355G6509n944N301N009k6822R221J267K2763r157j4700J5315J7192k6333J629
15342G1250j2148j563M4011j8103j5951K1689k2544n547M9304m4835K0883M001
15330I0447J8777j7391J544J0174j8294M409k614j914J4516k2741J1054n353M628
15317H7242L810l0459J1328J1070K09p202Q996j3914M066J6392l0755J4729J3206
15304H8718j1736N209J8771l7719K3671j378l3426K7038K6130n6453K1161L338
15292G3324j0558m156K9612j861p107q977k355K8943l7455N748J8516j0541n82Q060
15278H0611k0729N938J2688j5527R559P147L407l7433K8568j693p500J0210N855
15265H1101J03l0108J386M94J6667n198l980K6670k5054O817K0603j7995J9662
15252I1168l339m606k1929J3271Q369j4375L247R233j0030N031K3799o283j6100
15239G7456r741J3163j5317L908N310K1215j0128J3084j5323l058j5069J0813
15227G6313J0129Q400j6106P427j211j6916J1804R222l3146Q443j5273R417K4528
15214H3031k4770r159L2006k3066K7624j8548j8059L0536l207J209J3368j1601
15202G9364n116j0992K0653k28j2888Q052j7209R784J0470m39l3614L4527r478
15189G2886N001Q728j5721J3309k0814M219R870k7499M0731j9177l2323L4991
15177G4201j641q622L931k933K6458m1127K2931Q751J4128k8579O631R818j7360
15164F6587k86J790J4062l703K8650j6244j6484K0789l6640N273k949M0060p878
15151I3027l0885J8896l0380J9810J4041j1823J182j5991j2414M3618j8435j2309
15139E8337K3335N00p765Q210j5747l197J0095j7841Q719j0011K5880m545J2963
15126H8933l7380o043J9829L0768J443k3186J1745J219j1843r836K6031k0885
15114G0795M650q734R020j1564N918j353J2604j1820j8078J8634J1474k2965K3246
15101H1827k3542K4060j253j1485J1540m4599M6019J3353J2837l5956q581Q50K6386
15088I1456k1317M33J11J7505l1758P841L1715n718k1217M2681m3449R865L723
15075H1871L1863l7720m794J018K6601j6658k3073L4550j0593q831L193Q016O76
15062H6119j3581O091k6870J3103J1691j1750K936K700k543K6000l1985k530j6018
15049D3363J3575K2243k5372J979M2051k4046j5918J0468k1455J0639J2762P198
15037G7487j494K1711m817n467k967Q952m2989K3655l143K3908j4277L0604l5829
15024G5334m551O398J1162P297l7359L332K2800o105J2958k2314L126j5973J3426
15011F9531L8059l1335j3233L7284m3898L0373k6102K1580J0120l1731K2428r113
14999G3963k0367L1948r169o946n635J1393r312j0737L3825q763j0515r07R165
14986G7943m014P814q247J4184J540m105k0888L426j914K9513k7246L4289m1028
14973F1267J7412O299k4865J1509M232k727P203R229p026N595l3312O025J7185
14960G8026j7663K0047M418q173k2930J1678K0915j7842J4495R59K364k339j5168
14947F8787J2852j1151J0745J873k961j460J6316k0837j2187R002J2926j1264
14935G2641O046r318M351j7217p14Q995o040K8191Q873j7484j826m820J5757m089
14921H3346m794j8018j944K4989J3806j2623k3960L0680j2594p28L052O443p361
14908H0294j5223L0622k6211K9790l9994J0280K0923j3335P414j1107J0419l7137
14896D6735L9752j0962J2196j3915R100M175k2120p13j1935J2289O000j1834L2620
14883I1388k2598M1265j8376k4037j8322J0784J751l840j5349M7693o343Q661J437
14870I4114j6446Q731j4708K3891l2477K7015k6981Q017k939J8631j1125o049J2886
14857H2560j9893k455N242N784j2254J5634n681J5178j2136K3429k3803k245J4753
14844H4113j5826N909m256J9498R270l5498k663R483K1450l0481M51j0851L5813
14831H6412r738K295J9733j8069j2711J5767r471k2087P217J4962r163J0054r80
14818G4221P92L7267m1725M712l625J5222j9316l973K1991n843Q959P011j9635
14805G6058P682k8011L5752p069J6565k4602K793q70m771J9300J2655l4734J6559
14792H7307j1470r513J3256M164j987M689p521J3694p998j2729J4015k3454n87R366
14778G1232n839J5259J0079P57k5609k012J2770m15l858N723j9543K4062R784k8436
14764F3954K5943j0668K54M887J0113l7435J1225j5803J3062J3999j2150M018J7119
14751H8518j1751J6609j4710J4263k583k4262J7892k1188K9186j7498j9339K1339
14739G6476R580j1484l8852M6603j887j0824J6589r218k5894J6805p274J0539
14727G1159l0082K8172J0854J5338o804j2023m340k0257K7144N953k4507J4427
14715G5034o00J8306m0233K5166j7277J9699l42l3292M1737l0148J8885J1486
14703H8421k8297M0619k309k2991K295j2369k1077J4029K7558j9651J3734j1912
14691F8050J2708M038p838j2252J7691j9008l855J9041j588K477m675N983k0687
14678F0085M0534J1113k7710J1050l7548L9862k4575n775P026k556m43q453L4790
14665I7400j6529J2758k2581J5n553J9867k9323P748L0120l8205L6918k395k9925
14652F0315J1642L376l920J142M283M020n333q818k3545J7033l407K3786J5587
14639I6161l6733L1378l0799J6804j1989J0487J715j1007K3642l790K927j3578
14627G5218p108Q167j3896n887J0245O120k8104L5804k3319J3477M986j1955K6089
14614H9837q838k2634J6665J096L1535l3398L628K9930j6439k5876o875L327l075
14601E8883K1877p356j3261K2446k6802L3411j7781J7034l673O973j6819j0842
14589F4090K2318j3675N361r949l72J052K329L646J9533m3099J8328o411L1508
14576I4659k2230Q011k677M059q608n969R872m449n762K7153l7858K3602R345k0566
14562F8582J6834j6262K2358n849k4537K9091j6919j390J0745o32j9752J1634
14550G3903L003j6438L2877k4318J81Q753M933K748p995j3568n06J4793J129K134
14536H1629k3189K1248j5507j6277M5088k3590M168o73r934K3915j7812j0910
14524E8156J5066J3218j8473J1974k226m620N92k963J680M981j1631J5256o394
14511G4616L5109k7677j1780J0039k2337O320O181J4615J6194k1936r714L856J1887
14498H5373k6364M857m625J3291K781P889m549jK4204l7296L0355j548l2606J6725
14484G8486J2903p522O117J362r611j1481J3177N009j6571R161L854j4976r565
14471F0343p783K2397q764O145j9475J9725J4952k8289L5274j4699J6320P008p538
14458I5616j1075j7352K2704j6502M0682n9301m002J1226J3489n49j5351J7970
14446G7555p739j6286L0570j2176j113n752J0068j1344Q469j187L1981n4469K4788
14433G3365j719k3386M9576l096k3225J9311r764k627k398p7k2035K7335J9620
14420A00880m348l2975R61j3502J8197M20N958P171r499L478j5773l585M981K3908
14406H6272l647K817k5929M168k1446K8052L079K9637l9213J652J1665J1342l0164
14393E8285J1222Q668J4203P25L206k1609j8589K1094j4144l043J4897J684J3193
14380H9792l4166o790L2463O35j2782j1541K1899j630q994P570M785j0728O236
14367G6749j2739K0493j605r917J6167j3168j8194k153M6368j0343k4201K4080
14355I1537q953J5296j9641j06o088J3175J1778l4637L1632m5789J8650K5677
14343I2531j8159O230N721l605J8981k7238J9757k5370l794K130o38N76O918K1949
14329I5989o429r905p955j4579j1616N3072P590k8491M279j1041m668n399J2628
14316G3475k2342L5783k6611K0754j8825o856K1586R356o279J7437k5548N167n745
14303G1352J152p546J2324j804J7930l3614L6400l1535L9136j9395m666J2235
14291I1969j1412n088o373K3415r030J7829r011k726p278P196j7783J2756R744
14278I4208k8866J1890P949q579l060o195K3317j2452J1838j7385p758j7334K7984
14265G5557q871K444J1115O642l3481L1758k4996J0447k1955K5362j2508O902J873
14252G0289m902J2497j8707J3334J0837j5677P385K0910l6603K0302K595k1572
14240F0688J9802k0531N031M9727l4279j110j7453K9921k7746P896P266j3751
14228F5461j7531J6521L426J95j394J6423j5002K1600j7431J349j4276L3507k4199
14215F8649k8969N1202j4654o771L0831k0397j7859K7669k1555J8999k4315R300
14203G2130K3996r720o664k5631L5230j3836O633j3436n893P723q853L4242k4116
14190G1805l6395L2514J437J6326k960k8776K1875j5463J3667j0282J0642o977
14178F7413J7109j535Q315m5606L8311l5593L5885J332j6808r512J3840j7738
14166E5413M662M9145k3801j7904K1988N510n569j3778J7501j3291J427K3333
14154A04636n0333J6075J7983l2785K1399K6029p185j9829K177j2893L4708k3355
14142G6627J5917j3771j8643J4314L602n143Q86j207j932J8437m3551M0111j318
14129H4329o869L433j1401J1211k299j1311l783K4934p086j3949Q321j1021L1827
14116I6336k4781J9597N290l5191L0276q879j6661M996j1679K3725J0293j4266
14104G9056k906J7782j1788j223k4585K352K6300N282J3755k9096J7888k0171
14092G2646Q592l1064K4192J5445R205k8806j6460J3961K3845j8447Q34K6827
14080A00770p375l2782K2740k10J8612l5007J1134j4399m69J3109N963j5618J0183
14067G6651R289j8189K697j5294l072L3302k0204K4742k9071j5918N2467l2907
14055F4493K9987j0284J6933j6730j3714M576l4272L6915M17M953M326k4702p232
14042E5666K8826k7563J2819k118k976J5007R848n607L800o969P83j8080J5147
14029G8583j1742R66N294J284R663j2679K2751k5631j621p269K5882j1292J4486
14016H8675j5025l671o813L1477j8626Q49L843q642K5970m6095M4044m5020M4811
14003I5777l0213j088Q546J8024l8444M4521k1294o007L0404k9411P14m02J4115
13990H5242p503O260J204j2712K035O497J9124q250k1813j049j545L701K5041
13977I6232p623J933k1136K5504k3803J9776J423o877n518K0737l1771k682N5567
13964A21762o3961M056K3111k0047J6640j3132k0296p01J7455J990O717J2996
13952H6590K278j360n774j405o592K4205k3649l202J6276J8955j7397O644k2831
13939G2738K0041k4348K4881j4212J8114l8872K1811j0636J4070k0475J5069k8745
13927D9436R42N1956n7895L9013m571k3365J7422K8517l3758J4515n743N856j1477
13914G0848j0651l76q39K7774J2353n8546L8713j8672M700j1087K8076j3279l61
13901F8653J9823J3901n1408N0101n1902O5551n4034L2794o967l5063J5148J5481
13889H2078j1422K7015j7926k21m103j1864N861r9J7043j4067M733o083j1441
13876E9504L667J4507J309k544M300K966k299J1608J3132k1992j1746l273J6912
13863H6051j4477k0762K7147N859l4437M0568m1797J6369J974K2715r790k839M296
13850H0877O849l1234K0905J4330k6180J9495j1365o618J4165J49k511j1980L1349
13837I8231k2279K599q611j2892n34K2192j8155L8040j9190j2254N13J3422K0100
13824A01182j5307j9476J3032N489k7596R705L5440k5688k3264J9828j447j2163
13812E9735M1812j5750K002P55l806j1532J992o965K225q305R988L973J6196m784
13798H7536k0133l542L9411k8515L070j1112j2378J4014J5283J5018j0805l3069
13786E4778O317j1197M3818p429j9240L2229k2360j1188k435L4882l1944m18R221
13773G5034K3169j8574k4351m306J7651Q336j7705O560J5137k1916L894K5051
13761H7980j4231Q604P374k936n892L4279k5101k532L2147k4758l6951L4625k9607
13748F3001J9001o827M982K81k230J8J453n926j1355K7892l1329l526J5826N630
13734G6891j4745q712K7434K180L2666l0297L3255n2761r371L1467M242m2574
13722D9675M2480j7550N448p324P373n250Q126m77j5916K682j2083K7328j4598
13709F9914J1319J486j3849r987K788K0058m198q088L383M674J6832j8814M531
13696H0049n584k603J2283o063J9693j7163J3901j8509J5007k1703J7919j4820
13684G2407K7653j5620m9020K4321K1860j7925K751k546K9831J6K830j5126R142
13671I0574r538R83O908k0291O409r657J6191m528n432J3225j310P396k7576L0493
13657I3847k5212L156J8396q40l1937J8453j6107J9828j3900K2324j7842L0351
13645A00517j5051R119k5735o496k601K9769j5827J1449n646l539j7624Q680N803
13632G2818j2139O889J6730j6609K4463l1188L5703m419o69O241k2326l382J9360
13619I1472l9692L8452q197l08N777l1740J3609J3345J0293M271l6753L7661k2352
13606G5838n829J4727j6692j069j4754K826J2838p302Q73J6165m987q567j1354
13593E2713K1216R554l2053J0136o705L8404j6453R9K6954l7603P742J123q527
13580F6600K1765j8304n990J9710j6016J6495j1070R473k0217m478K7709J6653
13568A02330k5682J6385K0846m0012P638N552Q736j7259j2491R570J5939p709k2476
13555F1367K5056k8401k372M2536J9893m2704j4018K5784q189k320J4270r589j9495
13542F1818K9662k637l4896P617M432K2990r686J2850k2011k5159M0477J0932
13530I6389k1536M812N779k3584J8053M396q351K5274l4021j9974L0871J1203
13518H9311j0561n563O98J3316j5580J6953j7694K1443l3253K002j5170M0530
13506H6432K5959m9515M3345m7172K1702p655J1531l2987J8848J715M903k0908
13494E6198K0359j6996J2700J9075k5397R530r402K6932m0468J7329J6674k5257
13482F1277M6219m5962R715J5357J1426l1087K6564j7310p911K0475o273j4266
13470F8224L2362l0798k522Q513J3829j7187O690L9j1273K8834k1362N30J3971
13457H9850q293k192j1647O857p774l123L2999j1416j5427m70J7888l1144Q662
13444F4770Q809k3524L0939j2159L27R534K1964j8809j6417M054L2761j5005p277
13431G9967J1578k2193K5957j3474k6512K6954k441P434j7113j1369J5522J5471
13419H9781k0734N848R460k1683J6072j740j5842Q208J7047J4915l9496N96J6587
13406G9019M440n880r775J0342m602k011j2070L8889l7085m943J4763k1316M7207
13393I6978l6531l9K8467K962k7362J2702J056m453J7162k0002n17j026J5611
13380H5008m1317N6087m3188K5039P744j750j4315n785K1989j8269M6533n5797
13368F1979K3570k474j0759j2727J6504l469p855O769J7534m7871K3276q011J0183
13355F6649J7707k2629K3339j485l6343L8649j9239l262K8591m8442O9116r368
13343A03283l9006M533L3284m903k1477J9923q674j4793m551j320J6930K916j17
13330H6028q243o684K566J7158j5528k688P631P284j9796J3004j416j7954K2708
13317H4070j6502j925q96Q327Q363j3648J368j9165L3591K0428l9151J3843K465
13304H1168J594j2560j310J5063k5606J4761R932r230q090J5236K158o303J3547
13291I0360k8030P105p96R805j771n273l264L1835m6403M3421n845k0084q023M472
13277F7509K8273k0867k6911J2907J9753J8426K017l3950k7226N2701k7551r794
13265E5287j2921N6645m3068L0943j3142n094p273K5705j6491L5310l7312L2960
13253A01549q022p715k3806P32K8844k1333L491q145j612L4789J318k1396o189
13240G2505K1680l1967J7374m765K8056k2018K1697l5155J1497r365K9769k5644
13228G3664J988k1771J1337J4413m943M893j0663K0123j2147O576j5864L552q736
13215F2422J9350M615k7356K4256K5312l2958J0647n261j147j1599Q866j4142
13203F3005K1760l1695M0330j5474j3568J3156o448j2477q246L2541j4853J5619
13191H3650N117j9526J7729N850o074j0384k877O272j5248p785J0288O577o979
13178F6610m765L9803j3109k5935P906L423J1979j4510Q340O227j8782J5848K016
13165H5051J150j9178N543n977J1143Q282k9395L2419l4574J1764J5448J949N927
13152H9552k452L022O227r616j1902j7456L3293k0154K2391j8849J3897m3072
13140D4881M5101R610l2093L2143k2447O483j8491M633J5453j4608j2111M4767
13128A03321p0137J9762Q450P331K5929j5292J9995k9302L971K6733j6120r033
13116G5608J5719j2261l808j0659j0397J8774O479K455j2024k4286M3810n760r943
13103G3707M339K4277l4019J7352J3570j0763l0353L5078j4904J5078q676j4762
13091F9924j7641J5060L0613k9587r368K5002o369Q84M218j9270L6983k0389J2595
13078I2655k0811J640j3217L2404m595j9402J2202R714k5933J1077q013o578J927
13065F3070J5756K558J2828j9150p120m177L1297k7456J3224o240J6064l2576
13053E8078J8183R035j7700R859M831r930j0336J8311k3031J3119O056r307K8213
13040I5381l0566O733J2452j0314J287J4091q991o843k0997J9268q15n80q377J7908
13026G9637j3287K8601j9639Q927j4012k2714L9422j2268L592K7599k5578N345
13014H5625j0898j9397J1934J8820m964r756K3514k5424J5475J3833o958k6370
13002F5434l428N179K4893p513L966l8716L8674R701m1702N229j033K0659L825
12989H5168k0077J4294K926j2906L769P664q786L0788m4849J1429J1391O57k1590
12976E9878J1435R451j8343J3444R187k3631K8050j2047L0769j7229k9782m13J6475
12963G7244M681j6415R245K2824k8035J9270j0771J645j6835R817J7832j9326
12951G1176J9202k8165J2458P71J5012j8263P518k850l2L1248o0743M9930m5008
12938E2254J9633j4780L9117j6245P301j6367K3772r799j112r859m152R368j1218
12925F7913J6668j2J8135j0303k3947J555L773r563K3385J0874o463k7512o144
12912E8359O467L687K6100j0984M570l0405J9628J8952j5751k4665M2967j0311
12900H8614J6518l1868Q403n72Q390J4004k1621m398J8703k1565K5553k4996n96
12887G4569j5212L7667N571l531j2924j0955r479J3677j5569J6106Q421j8128
12875G0213J0012k6930K1478j027p933J7089j5904j2560N275J5199l482j688K7022
12862I6764J472j2955k4351K6004k6121J0946K6612r787k3727J9668J299l1994
12850E3830M6503j4222j4544l186r648K6788q727l918J7389k4057p553K3583j1548
12837G0690j312k304J6246O11l8784Q476P658J9031l2510L5390p969j5445K0897
12824H0675k4183K5498k2898K3669j4888K3999p877m285j373j7190K0281r253M019
12811G6194j2957K4398l3126J0865K5817r014Q514l4059P946p142L0285n024J6678
12798I9375k7996K2619j7458j3059K778l848Q724L8520j8813j845P8J3739k2627
12785H0187p346L887M665j5805J5004k1102J9312n535R976q589N027J4292l8210
12772E5763k2821N3311o340P319j9386Q414J0308r367k336J1018k2270M763J0945
12759G9321L474l44p425M469j4639J6257m083n029Q925P758m951l324q083K5121
12745I7447l328j1432k1233J4057j1154J0199P435J1486k4763L7624l3003J8412
12733I1747j8350P569M156j2654O321K1498k7110p911J0254k2471L1590j5940
12721F8699K6259k2043n380j8370M3658j0267n727r264j043P978k778M029j0029
12708F5722K3776m828j5457O216L2060j4364k8637m874N791J5102p96L546k2302
12695F0955Q707n470K3316J4577j8127R635K432j19k0268P672j1885k066J2150
12682H1509j0094J5764j2119N010n561r057J0670L471L137R52L69k3123J8842
12669G9770j5361K2981l2960L6121k1973J3170K2836m7462J681K6803j1j8490
12657F7105J770J1241J840j1666K9053l7711L7783j2398l543l4809K5034J2753
12645H6452J0710j9300M695L476l352r220J6812j0035K2024k1173J6281l7771
12633E9599r666J1425K4680k762L257l1771L0676l4773N6186o875j6164J0648
12621I4460l0211m058L4743j1857m991O048j6818J8199j036j1626j6339P1987
12609A28501o0458j6240q049K0479J0974J8728j7283k0268L0539j5521L55P972
12597G9729M63J396P245k2590K0802j4952K0578m168k5033J4980k803P181m437
12584G8391m73r340P849j1199K8327l567l0915J8005K375r340j196q681K756O328
12570F9320l719N989L107j4384L5150k3882q373K1148l5776L8204m937q873l008
12557F9966J208J7964k2711o715M8183n8505K8313K8023k2709r439K789K610j1213
12544F7764J7216m492j6910m367M0027k9615J7325J186N149j7378N55M066K7903
12531A08429l6937Q630k5576J8230N218J5186j0243J8200m9047M1723l9662J0765
12519F4916L62R386J6000j1288P036q177l085J9788l1949K997P523j7876K1651
12506G7284j8747K8132r243n218J8356l1414q160K1120K577J8088j6638l736L790
12493G6191j5664K4418L474k3773L7281m0737L1856k746j0621m302M569k93j6181
12480F3472L2976p9J0314k2926j3138K4013q711P481o868O25k3748K7172l4160
12467E6423L2769k130K4276O74j8921m133N112o928k6389J2818J3898l359N129
12454H9239l3066L0801j6666P639K0923l7547R398J2306L082k2069L5214j9679
12442G9575R758k1235K9703j8788l0283R709j599O552J6321q505K0155j3023j9921
12429E8419L4613l885k6136L9837k3527j6946N577K0137r242o302K857J5084l6997
12416E3489J0258j862J8741n649R69R926k6037N161K8057j8353m376P131m867J0318
12402H2906O146j2562J0238n644l2618K7135L616j2533J2393j894P736K780q053
12389G9646n555L653k3321K3780N267j3540R546j125j4888N726K1111n938n299
12376G9063m903l481K9976k9570P187R079j1358j582P475K3034k3793M130k311
12363H2946j1814l023J3774l596p276j5100N0085j3108j1884q81J61j5925P715
12350G2074M78J4195J4675k7656k2385N009P304K6623k4135J5078q690j7468M1751
12337I6853k8889k136K7032k3555q06j5692N062K8949j7464M133L4528k4837j9575
12324F3603J9011p265J5862j5639N861J2837j7515j3204K384K3992M077J0052
12312A04056k3876o9l0640K9707k7782K4960P69j6813K5600n733K571J0779k1219
12299G2310K5012m037p58k9855P4213o1114j1769N0433m4793L5804k4374k0846
12287F0226M0527j0163l0019M1836l8698J5556k5063L8373m532r178K3581m0339
12275F2107N767L4048l8886J2122J6194n484j3480J7884j6619J1542J374j0285
12263G6284j38p086m89n134J5954ok0836O794N018K2710j7246J5842k6003J6277
12249H1941J027J4612k5153Q510k381M238q555J733K3861m1339L6403m0377M498
12236E9018Q775J4495L442J5958r130j1445J990m918k8056L2094k8890M6929p885
12223I2377J3835m2768J7787J8330J2917n4577J3347m200J9976p712p496K8870
12211A00686k5942r21k076J9962k198j6136o456j438p693N898L6636m6284L127
12198E7165j1532K7438J171j5912L8761r765j4172J4296P336j2710J928r366J7467
12185I2105k7420J5192p923N493J46P61J8519k1841K0578m760j0874O693j516N381
12171I0534j5691J9385j6536K1955j3181j1734K426P285j0241j9685L6113o562
12159H4068J7058l2774k411K0647q442Q35K8434K271k9628r383J510J9261j6600
12146G4846J3730m255l1962R53K7286j1618J4093r282J2496q333J5895j360j3963
12133G8526k4747M202K4099k3764J2553J0071N319K176j3530J7027k5838o711K1907
12120H1290k9531K7219m103k66K650o518J8828r19j2620J457l4880L9293M202m516
12106H1586r811J654L107J8231m345m285L528j1262p988l746j1721K5674n062L2206
12092A07766m6336L2064m2506K0263K2169j1545K818r395J6394m0859R194P295
12080F7322J1260J536J836j987k1614N5781l9293p37l5038M8232J3166l3553k025
12067F4886K3310m2868M8483n021Q57J5336k6214R351l065j5784M5609m7370l334
12054F4176J1745K0465j8554Q970K741r237j727p677j425K206j4923J4761l461
12041F8060J7301q494J6788l2925L8450k6992k2829K7713Q417r611K019L975j5463
12028F6409J1086J1632o639m61J0047p731j444N186j9986K6517j1879j2776J7042
12015H7003J0657o775k5355J2171J5618l2576L4981k6180Q816r7P489r645j209
12002G4898J1497J0761j1985j3139j9144P096J8856K0523l6977k887M8939l7141
11990G1297K8666r328j6174k465l252k200J0180k341K0887N510n453p316j5611
11977G2400Q703j1318J5018J1269l9247L3540P73m2649J7424K3815j2650j1342
11965F5736N55j1536J0415J0182l725p160o785K0137k4587o877L7447J000j6878
11952F7924O435J4462n002k6569J9731j5020N728M767J7016k7160K0895q965m070
11939G0172q621n245K7368M082q661n199m735K6873k0780J220j033j6488K392K8217
11925H9562j1154L295k0755R884j2272K2195J8387j3467P267k4846K2676j0800
11913G9972J0858O149J203j3887j827j5950K5588j3155p673M8868o7847N871J8441
11900G6611j2173L5845j1916L4792k1756j4247r433N503N749j6572J4745j1146
11888G6002r583J1279J545L742p585K8841l4844P558j8572L3327j2209q17n708
11875G2976K7032k2299j2654J3694j597O775j6814K1697J1145j940n0272L5313
11863H3056j7408l709J6879M554m825j786k1179J4936L7198j8662k760j2038J4118
11850H8374m1515K4888J3241k1431N1338n7823J0386l620P684j0191R284L7736
11838A08351m407j777l6676n241J3957K4541l7907K2093k3549l654K1669m204o152
11825F7044L2191k5369O917J1175j7995m147Q903Q461J8990j4311k3520J663J1653
11812H1655P650j9510M2749l9121K4414l3369R112O555j5552L2002j2552K096j9619
11799F6510J0928J495k2829J3595J959J5208k168J0075n566J139k1928J3450J4859
11786I6727O860l2902J7087j4283P33O830L905N967o169j3747K0458O097p148m2668
11772D7747L7979k959J0281j0943k1551K2281J4036l5844K3211J066j5893J1177
11760H0588p149L0349j7611N036k7712K1257j8917J2733M732j9390q977K4955
11748G9894j9445L5815m300r148l1186K6917l260Q094k624J0865k4315R567j4094
11735F2780J5413J1350k0849k3711K2659J0890J2293k1310r265K7221j2000K5665
11723A01136l7350K4947r003K007P126Q142m4140J0397M1202m1534K5154q444R186
11710H8826j5615j5487J9764m706K0105Q158k5918K7798j6061J4996l0691L5706
11698A06875k6969k143j5552Q136j0817M5294l7456j776M208P447Q882j7713J0123
11685G8539K1928k7344Q084J9166J4387l8039J6698k6511K1973k4682m248L4070
11673I4021j5258R970j5319J6908j4736J585R900j2774j428J7068q182R982j3063
11660G8674l276O000L510k8700K9697Q799m119k6552K6415j3513L1564k3191q492
11647G6816q714K2048k62k0315K740m423K7049k7594l138K2367l18m476l4945
11634D6835n7L4806K523o321M309j7647L9505k0806j3852j897r756K6661l585q462
11620G2256K2708l417k507j9785M544k234K412N26k4146J3764J5080L324q213l334
11606G0978r359K2127j1294Q44R441K341P53M716k0824K8079k0851L0856l890k5857
11592G8060M944j7844J1949j7485Q550K085J5637j7999P638N851J6788j9968P026
11579H5232J108Q283m227j2952K4467k8879q376J6956J008j3727L5900k9317J1902
11566H7378l624O878J1093l4765K3063r978J0952m1314K7885n456n453J1554L333
11553H1546k5950N5161J819j8350m518k8895K9975K004j4730q064M0343l6235
11541G4106N134j9406j1213J2929l220L792K6958j9770m012J9151J3207k7838
11529F9818J7538l3424K2469R217m038j358j526k712L0122m4123J5714p233J8303
11516H8767k9424J9662K8956l6314J3216k0800J4130P547j960j2365j2547J0254
11504F9122J3953k6127L0893j821l502j1895J9219j3455J022O92J4982n309o374
11491H1400P928k0141K675K557j1826N69K2108k4026K55L1421K232j7161j2960
11478F5031K8157j2897K5094l5733J0802k752Q640j0802j7857M8880r88o1680
11466D3895L6662J2626j3705K2048J073l3592K2675j2698K571q427J5721j6376
11454G2473J6427l004p2k4751J1827j762p738J8854O002l191L893Q17j0248J885
11440H1412j960J5908p603K0930j9280l355j4759J0659m946n959M853P429K8198
11427A11527k3145n926j7186O049p732J0834K1199k2343J1435l0230J8671J7748
11415I0901k0790m03L2808j0107j4026K2986r439n5638O6346l3020j607J8304
11403H6315k6387K2711J5492J135j9115K0063o996j7450j7564J5023j1381J9152
11391H0998l341r804K5778j1626j4094L1466k3386l725J6274j9899p961L1395
11379I2075k1785J4912m719r216K0756j7809o412j0168Q9j5518K6568l488L6449
11366A01734o684k6668K3958k3923J2192j6289K4848l0622M2327J427k3318l787
11354G5195l499J2225K6782k5761j7883J4796K4912j4502j7309J4009q837J6307
11342I6435R86k1951l506J8932r13j2257K5989N09j7078N378j2735K518j9141
11329F3166J0312j88j5468K7230l0530J9357M437n180J3763M934j1462j2594K1143
11316H8920m374Q867j5330O655l451j6982L0288k0400L547J6973p22M681k731k0456
11302G5485J2229O594j2694K570r269k1353K4319m6763N4547j6091J0783J9635
11290I9992k5451Q224K1045k8812n309J7311j9241K6947r57j4113k2726J9312
11278G6222J4644Q609l0718J4213K229M760Q859k2116k474J5954l2371L4413k6596
11265F5628J625J4137k228K6222l8362J3190J0968J7698j9226k2109O952j1540
11253F2955J5221J1252j284k1857j3896M567L5756j7083J9147k6410j703Q790j0678
11240F4777K8928J2795k7881j4860N8470m3031l0492M3764j0166j9792K8427J70
11228I1109r837J3066L067o763j4675r969J2214j7129P277J0827M6394m0752k2557
11215F2272K2994l6409L7160j3367R742j5713N625o395k636J0834Q005k060J1169
11202I1221P066J4704j9562p323o193j647K0148k2435P740k0850P39J6638O893
11189H7139k1909K9851m5575N8355l4949R400QK813K960j3317k322Q904j207p023
11175G3128K8350j5800J0019j5703j2928K3339k434j4104p213L4891k5046K315
11163G8814K426J58K6157m4369J4827R94J5169j4948J9018o344r856J7175k6838
11150G2383Q821j0141k173K1190K442k5051P872K17j402Q479J1194k4614n113K318
11136F6422K1862j3956j1613R782K1456k3185N812l204J3795o773j005j9334M2611
11123A02670j1020N083j2176r732N271J5861j6000K4189j830k4395m995J5690
11111H8616j1570K0790j8512k5059J8198k7036K0773P350p757J1998M2938n4671
11099F6058P447J035J0230n96j7318J632K4935l818m2911J5035K5933j1804J1844
11086H7702j3386P322K5244j8394m364M513k2002P678Q624L243K190k7021k041
11073E9308M297M5015l4211j5257J8332L8634k6208q929N906O911j4470Q343K0437
11060A08108m2828Q012J3857L572m236j3388J9244r038l6438M3067j2100R207r707
11047G7332L074p594M263j0247J0282l188J8468j8219j1045j7970N2984q007j1765
11034G8368k0685M3151p099j289j4255J519r80K2327k6348J6104k1028J4907j0572
11021G4120K8165l0452m981Q080J4093q565j0116l795J7550J2090k6522q191K2936
11008H4412k8419L4658m499o949J0078l1753N0432k3856J954p245m191o893L3143
10995A00872j8274M13k2016M1272l2235j982r574K6617n270K4914r715L574k7447
10982G1149K5262j0817J023j0014j0508J6131j297K6457o123j1151L214o29m2528
10969E0169J8428p558j0564M4091l0932K5419j4786J0687J8554j553j0754K6376
10957A17577m0128K6719l2610J4437k4312K0421k0890R356K66K7850k4557L785
10945G7914k690m732Q443m218n967l337J4156j7992J7104k4748M1892k6857J4294
10932H3262k7550K379J3071J9773j6442n778m302J0314j3815J6192k7205P619K4970
10919H2488p07K1763o4087N4915K227j7927J0317j1416K251j4938K1395r492j503
10906G5286J0723j7168J8764L458j804K185k4473L3794n1039O6273k4927j1905
10894G9167p197l033J1687j2035l834n605L6131p594m387k3662M0091O190l8946
10881F6973J4363l92J9492k9197P390K8713l5553K114k056o667J8094m622o060
10868G2592K6501j0096o700K8144k8590J0427j186J6222j9762j4474K588J2031
10856H7697J54K671k9060J2860P047l3503K9421L0117l5073N935J6016k100J0205
10843A02387j4057m1432K6013r879J4886M416n584n294j267J0517k3292J8208
10831G5622k837m795L8156k4433p28O144J3716j2342j73j626k9928J2024K908k2591
10817D9117J7915L090L2846j6859j1424J891K851j4458J7924k1647n735L6974
10805I2485j6714J6330J6793Q068l6159J7834m8667J9757J5955k4658M7708l1984
10793G6748K2515k0087O991J0223k4284J6850m853P843J7955k8078J23j5237J0657
10780G7366p952R378J462J9720j6913K3012j6226n131J4233j373k807p780j5343
10767G1646J3418k2506K2379q286j410J757K0620J3579n0785Q388k240K9455l2407
10754F3608J5073k4252K7550j2668p10K0963k2198K3427J1578k1487l733J9669
10742I6820j7654j4164L4276l9312K3395r465K4006l221M389L262j8816J0549
10730I4065n6093J5977L6318M319k3651n02L3971l0230n020J6177M309j3121j543
10717G4976L150M652l1383M6106j9059J5171l4818M6038m5524L1582k6750K1349
10705H5490J3566k6408J2214N327O17l5215K2496o414J2895p806j3619K8875j610
10692I0408j8388l299J8132j900j084Q087r801J8679j3478j9965r768K0028k447
10679G5204J8022q575O550J7932k1467P009l639k8651J6066K1639J009k3976J6427
10666I3550M80n878R754l3378J9426p983J876J391j4424o989K3247j3637K6950
10653I4385j7540K8298l4236l15K6117k8862K4274N531j9666J5321P571m8148
10641E2730L0182O04n984j206O704j4005j0584M5570j7759r2M376k2102K4313
10628I2747l153j721L494l46j9466J2688k19J1306j2934P909r525J4058k3709
10615G1129K2231j981l308K014j638l044j1613L727L4575j3071r263q601J0997
10602I2154J0679l795l3917m424K5188k6385J5789P358J450J5219l3249J7369
10590H3436j7117j8538L9109j9286J7618J0137k6853J6499N024P347j3758l641
10578G9977L314J5292k5048J0333j606J1136k3481M052K23P866p580o99P836l766
10564G7849R795k1293K1361k0120j1389J6406K3792j9182R581j5518K009J7594
10552I0885j3327l6047J8374K6003N222l2080K6485L5723m3728j626K0244k7174
10540F8954K6061N274k1909K4063n1929K7615M295J80P601j269l3303M2362l3139
10527F4856J1550j5413J3180j0151K1603k309k5517J4402J5115j8613J2005r178
10515G1530n86j711K7426k479j7732P19j3994n961L8933j0005Q252k8577K0359
10502H6174l290k7567K4229K888M327K804j0024l5112L4027K0015j4658k1271
10490F2542M7572k7715j2065J7910o807J4533l1095L8395j9526J279K3394l5122
10478G3295M105p907L4384q727j8837J1381r894K1569j4492J5355j6639L2344
10466A15937j3369m3362L6637M911j1921k4293j3555L0735n700J7425k2266O956
10454G8135P079j0892L6561j3203J022l8817M7748m9190N1173l5686L4821n2949
10442E5802J0665k324L2430q230j4780J1213k858J1426l2325L5301j6255J5877
10430I5942k830p914k6916L8409m567n764n620P537k7053K6183k4330J0669r690
10417F4056L6085l1438l481L303r642O056J4753r093K2110k2737J6931J1717j1071
10404H7549L487R87P833k1520N810l0335N935K6539P511j9390j0663R987j1298
10391F2432M341L4100l2473P918p240N306p189J9141k6695L3473q987r970k644
10378G1513j551q549L5913q320j4715o144J4798M110k7154L0490K7716j2027l4799
10365G1281K5988l0570J0288R511j0300K446p94R607J093k6349J7534J5230j1238
10352H3727j5388M747J7319l0223J0599R301j2632K5814O005k9840J0550J1889
10340I1868J0563o550j775q342j0148J1434l671j0718J861M622j5708m161J6625
10327G5900P961m646K113l367N848J8406N097n3417N1006k0701J164j2936J743
10314G4171q862R590N540J2479J2712k1154K666q790K7602j2563j4089j3021K5189
10301I1470J2126m5104J0985J0346J5233j2195M724J6269l1811l479K1242j0080
10289G9726J7530j6527K197j4297J1901J0146j3304J434P325j3338K5987k154k1456
10276G5170j572n926K6186j6291k2084L1541M396q198R156M378j7222J8839k5340
10263G3033J6081M874p114J947j2017J1208n664K8150m6387J7773P246P269m0486
10250E5913J4921J0948m173J7799j9502L2242m0549k0585M1477q279K7856m2633
10238F5435K5443n166j0832K3897J2831m6245M3227k2869J452M658l237N181k8643
10225F5132J2934l246J9354k38k3713K9125L114l5814J5090o761J7567J2504o164
10212I8884k7550L697j6916J0288L7974k6890O3k640l19j5719J3986Q412M668P242
10198I5180l5310N480n023L0048l6103L2750j3187M52K6352j0097j6576K485l565
10185G2886J6473p430m403K821K0776l0519J8733k3398L6L1154Q136k5586j0979
10172F8700N663J5003J34M263j7548n526L381r723O944R551J2529j2980j116M483
10158H3758K5031k3486k7830L1525p23r524N83l299j1283K8476k3809j5838L1636
10145H5217n305P365n209K8756l0006j173J6714r469J1896M980j0990l3054K5267
10132H4989k0853K8473J2733l4111l421J4545n891J2948K434l0485K8806k0901
10120F9266J5787q024M410k337j2212l184J4097r730K109J6422j7449J0335K2447
10107A01937j565m1029K0180q603K1040p510m803K170q11J2656k5561P951J4551
10094I0603j526j4074J9960k0978Q463K708r671o289J9232q967m260J3752k6773
10081F2180K5365k5836M1070k9951J6768r506k457j8670L043L2728k3563K148K553
10068G5872p372j586J2968j765J8975k4683j0988K6638p748J2805k9543O756K6482
10055I6811n005l5138L4951j4511k183J8895j9223L7994m3730K2253k5050L1316
10043I7380l925j8184J4183j8872Q547K3288j1741j6457J5261l1217J9707L0979
10031A08949m2464L3372j4748L833k2967K5167O629l3277J8559R627o69k3036
10019F8975L481p216J4472j0099M1472j5901j5769n927O761j8250K8911N464J2833
10006A09207l4942o862Q533O477k6719L3276k5955K3360m499J8684l2166J1030
9994G9424K679j9982N117K11J4404l692K0227K2257m5520J5547l1927J1136m928
9981F4953L0027K187l5661J4393L626J3906j8672J5331k0503L1764k6560K460j5834
9968F1417N931J8205n386J5600l482J0693l5353K7362j1140k3969p0J2666J6426
9955H8900J6068j2080J890k6760L3504l2271J2345j1242K4878k2261j4488J7228
9943G5711K631Q450j2061J698l068K3392m903p671j0090j0441J738Q771k566P011
9929G8602j9194J5104L899m995n256J1183J2551j7228J2155J436q308J7978p219
9916I0708n768J6427k0301J234K722J6349j1554o303j6400j6560L6514J1227R766
9903A08061j8883q714K2677j0624r956j7890K2368k1103Q388j9773K7130J2949
9891I4630M120j9269N511k1825L083J0554J5866j6010K7828j6977m534o811J3896
9878I0062j704K2495k8680N003k0533K1023k3528J1461J2649J6792k2668j5527
9866F6845K7470l3192J9777j8607J1569J7205m577j0953J2132k3545P181J0333
9854H1638J6816k6069O606k386J1804o175k7J0901L298k8858K5870K261k9487
9841F6192K2516J1166j6588N052q425J6874k2351r271L1410j662J5917k0323k575
9828H7932N364j1714K3537o190j6322P480j2507J890j5599L161L6567o0272K1756
9815F5083M1675k3187p278p352l0J792Q279R160k3091L4370q851k2418M4703o354
9801A06501l5679K1635j9056n508J0914R016k1045Q12M533N792O905j8054J6208
9788H2974M774k8764K8152j9696K1450J866j6118L4304m3280K7649r951K830j3757
9775G2433N172J5784O697j2068k6886J2667K4275j3935k5448K6356m929J3809
9763I3927j0742o005N768J9944m495j8251J1432m66j7097J5036k984k139j116o911
9749G5901l75L270k764J3242Q906k4667j8682M5236j8912k447K7230m853n887J4888
9735A10086n5015L4044P744k7028J2531j1774j5142J8181J679J3508J3416j9996
9723H2234Q838l1360K3696O871j1472m829J5081l3862O683L258J7567N238j6163
9710G1780K2744l9961M6158l3993K8956q031q403O741q935q788K6156k6838K2038
9697H9624l4600K0572R874n48j1360L2032K0545n0601J2554k3133L1111L2903
9685A28973o7987J5802n32p612J9861l845O865n258J6576j5328k3715m868J1792
9672G0724R995P267j9422L395J4381j1264m868R332J8136k92k7638K2350l2572
9659E9524M3773j9404j3909K2501P34M33N469j7896K1815k3892K3776r852l921
9646H9151MJ3719l4696j6197L4011P650k0386L5194l6828K7257k8360J2804n488
9633G7835m953l4197L1536M718O262r893J0354m112J7271l9960L7400k7898N4593
9620A18956n6486J6822r89p041K2671k7651K8648j4159J2057j6038K5010q490j3873
9607G9437J6723N64k0265j8536K5148J4396k6028k6502M9822k3843R700K524M965
9594H8105j3820Q846j5838K7166r197j1580L015j46j2236K9400j8567J1159J4587
9581A00894j8219j689K203M4237l0021k1809o3J7921j5087j3811J9263k665J203
9568H2357j1882K6907k4724J5132M970k6727K9008k317j0518N193q664L0652r439
9555I9948l3795J4273N52M281J2599j0135r56M279k3022J1152j1285K176m594K551
9541F8024L3842j3005Q022J1751m6961K8685j3413q326O922O581K075r060J0784
9528H5921L59O266P880J0087l5174J0156K5021j2858j4655J1604n163j7207J9581
9515I1818Q941j0362J5574m6854K1618j4367J5527l181k2905L2685o892Q997j201
9502H9398j4452k887O454N038J8801k2911L777p413j2931J2158k1305J4141K1555
9489H9423K4639j3988k7038k597p674K1235l375L6197k7664M101O088j2120j8879
9476F8348K2746p099K5500l0874k709K5847m1408j0566K1706J1942O156l2291
9464E7298L4412j0542P361m954J2176l0260M7922l2840K5481k5942m791J3191
9452H8512j0690k717k1347L7061Q010j1761q614j9542L878q459K0369J4668j1773
9439G7595q048Q13J4440N154m215l3020K0225L4872j3348j1221k5038K3487k072
9426G9624L564J5225j2765p290r980P556J1232l2262P142M4213k6459j0403J0520
9413G9917n463k6801J7211J6093L6439m2215J3643n204q70j7015K3519J3545m6645
9400E6154L0164J2920O796m1923L5397l396j2885n971L1399l8499M1410k7479
9388H4087M22Q354L357r979J2591m687j3287k1408J2112K4976j4666M491j0849
9375G5514j2638M2474k7193J0093J92j7610J3577k829M129K196L96L748r973L4638
9361A16714k1683j8269l837J5494l0801K3554L68r586L086J5273k3970m497J5431
9348G7277O936m3322O3649k6638J5081j2343j4231L0443l4090j669r322L7457
9336H9228n962l1845L0433Q287q199J8407j3341l0935M6646L348j2227N208j1027
9323H8021m083j1085J8007k5006L7722J54k4936M357m119m187j3517K6925k1839
9310F6414K3928l7974K0419Q309J4606l3518M4566k1074p46p722n124J6330j7901
9297G0513k2911K6001M0388j0900j8538j1670j0706M1168j6301r485O753o796J4652
9284I2168J0171m2970J3973j6067L0264J7480l1678K5084j8923M927J0376r12K3295
9271A17188k6697j2527K5106k2767K6173k0459Q548P337k0072N111L000K5154
9259A15095p0746M4142n595J1006k776l471J5532m1596M5420l3015J5546m940K098
9246H6700k8793p153L2962m548J9438k0867J8670o676q543J5879j0371J2431j5871
9233H3258q063M717J558j684o132p045J2677j0919K8459J3013l1416P465O589k14
9219I2263r168j0596J2120n572o380J1906j1354O300J7888l336k2416J1919R79j6684
9205F7869l719L2435l0716K6659R280l1592N890n948K5809q905J0601p031O605
9192I7237L100k4798K0358l1184J1748K0385n549J5710n0760K2584r610L85R652
9179G9258q153K7761l2795K0415J009P058j9217J6539r477m266K5760l0909O474
9166G9457j92m259r216n27k69J7167l760M874R11J9516J7605l9116k1994J9354
9152G9551J1537j2235L3814l4976o223K046J7610J6710k4311K140q250J254j5255
9139F3412J2025J708K1631m415M2j5462J8256j3644j028P25k924k9560K0142M0516
9125A11424p818k351k0499k317K514M972l776K65J5015j8203j718J3046k2483
9112F8071R606L1439k3242k8502J9114K6289k4151J6477K448m12l2780N320M000
9099G3677L2338j8889k170Q800J0572k9534M776j4709J7744R421p0Q000k7579
9086G2377J8342l7222N2820k9369J4021J232j6246K3790r377k0534k8421N5168
9074I6581L79J907n800K90J734k2390K8215m4808L9750k7092k140J6263k360K3949
9060A04478K253m2972K5092J2432k3687k153J4850j4768J369L4342k5450J167J8647
9047A05600l6922K0528l100o743j0351L1732j7798j0959J264K3976n117r762K2514
9034A04862L142j1183k2380J6181k2053K2983L189j2875M671Q665k1871J9678
9022I3009l3025L2862p577L929P790j9567J7289j4728K6480m3083M1820l3751
9010G1448l441L3212j1102k4536M1520J3518m3932J2194j6765L5584l9669n35P939
8997G5435L4990l6344K1745l2359K0771k1604J2322R105J1338k2412p181J711l451
8984F4066L6705k2838q026J2340k974M249m391K4394r603k0660J3104j6106J7796
8971H8056K142k0826R28L8693j0266j4894j3851K9569j6166j9592K5795j8804
8959G0784J6910L970m068J4604j4943j836J6120l8178K9516J7072l7106m443O354
8946G4756N055m141P351l65o441J0152j0914J3138L2806n5984o218J1433Q971J7042
8932I6641J562o833k3728K2129q617k859O938L835k5947L0420k1466J7695p270
8919H2500Q44J666j2178n487J4103J1473o019o295q796J9033o996k237J607j9083
8905F4135J0950K0076j1966L8215l0927j0606J7772k280k0449P715l635q387L683
8892G4296K0114j212O796j2880q108R77K3836j7387P422M289q199q426o357J1763
8878H6924k638J6002l6139L3640K2151n0679J6535j3658J7446m180j0663L789j0058
8865F8472K8539k0471N451L3102m9376L4545k4545l567R030N993k0693K0315j3792
8852G3003N395n137P433l1142K4677n33N951M1359m1904o996j667k5256N1567
8839I6750j6569O670L641r333K866j1897K1465Q691k0827j5456J9070N704l7168
8826E3607L7775l049J0202o110L970k4429K4635j4523R680l779O899q392R293j7755
8812G8024r468J3977j6650K8965J0417l1888j7239M0067n310j632l917L364p907
8799H0803M595j3468K3941o608K2691j9310J3913j9688m063r120K7951Q67j274
8786A01230j8042o643M687K7487k4219j0265J5840j7055K0841N267j8339r726Q09
8773G1872J4049Q596K738r509p874J3738j7703J9334J8534k2263j570L025k8247
8760F4720K3077J524m263M88q728L8441k7554K3986k6405N270p197m282J0262
8747H9339j6347Q456j3334L8721j8606j423R741J464J2486l5498M860J7201o141
8734I0919J2636k1884M064l2963J8819N678l284M0765r979m1987J5542J4595R049
8721A01970l5158J6632j7563L2402l5148L3800k6758J6126M132n950J1273J2698
8709A08456j0989J6696l1534K3053j4267L922J1421j6782j2987J3390M190J680
8697I6249K2990l7952N4841k9878k0207K9601j7474j2279J8883j4798K8701k4897
8685I3780L984J3843j3219L377j1070R577o029K8136k7769l902J4928j1918m293
8672H9425j2438M190O589K3417l0737m671j9505J0091J6827n538R356k0939L7551
8659A03618k3174j2652K4557Q894M018J100j8374L649n110j6616J3121K0453j5296
8646H8188j0134K728J9995q689j0525n277J5408p438L0369l7199P665j7766J2372
8633G9697L4865k7195N722j0303J0596k278k4836J5124J6353j4525M3444k5787
8621A00877q811j2226M0404l5256Q829m502N2m319J0106j3839J5063k2193j4816
8608E9369M4129q934J1726N133k7273N749l3112L5782P84k2008L6302k2442l959
8595H1246j2061O578M200P129J4875j2052K87k1406K2684N061j4353o943K4860
8582A00105k030j6286J4513j0192j0542N714J4393q005J6329j7139l27K0866M541
8569A11940m4874Q484J2051n022J0869L958j0223J5705k2790J8982j6666q090P466
8556H1790p926J4721o98j8997Q538J1093o864o067k2874K4791k672q780L484k488
8542F7051K6274j2531j0786O1057m8461j3167K7819n8j0170k8926L0410J0968
8530I9480J60j5914K4580k2103k321J0592l5902K9995j5734M150N470L5620l8723
8517G9350j03J5168Q912l9278K7706N587j1863L800N554p252J9215m0676K5669
8504I1789n944k6188J5309N180o359J188L6445k4840p377Q761j7313K435J0958
8491H4044R6J7054N992l4392J8096n928P127k5005J9271j0953L7130j9240L944
8478I7236m0884J1347M181K1405p445K1478p910l4816J1816K1356j7120J7901
8466I8545J089o297R664l281l2092L8731l9170K358R867J3849j9517J5358P322
8453I6426n47q203K7328l2560J0429L085k848o60N264r513l302N637P936j4407
8439H4065J5132j3429J196J8819j9483J2660o631k1144O934L2632l5425J2017
8427H7343l127q772l944O858j6611K4695o083l079L3015k1705J2140l4426K2099
8414H8403k2479J0976J7312J933N476l5325N2534m9827M4754k9374P948P858k5316
8401G4873R227K165L46R641L370n0141M0751p171J146J4421q251M238j2345j508
8387H0762K3575k886j8403o404J1011l8176K0580J7195L573j8410K6794J7351
8375A16562k0072J7339k8695J5514m0573L1861j7182O196P685N24K1093l208n479
8362A01565p806N125k128j9620K3349j2926j3447Q686K0310k1322o522J7370j5534
8349G7100R875o077m7828Q2066k5534N642j1522J9258L938Q8m9572J7726K4227
8336I9387k2100J1613j634M3621m2529j5589J8573k564j0221j5673Q290K4706
8324I5880k9988L4995k4334O145L7691l1709L648K636j541P343k2586m497J038
8311G4721J6296l9868L1088j301J2873J3995l6845M6693j3964k037P939J906q806
8298A02690n829o205j3365J1034n377J8140k7831K3308J2283k0791k5710J4290
8286G6637m144Q188J2360m513q435Q834p56j9072Q603m238K3815k937M391k7863
8272G0870J4965J1213l4101J9075Q088q351J9392k494P137J2182k6837M9J3686
8259A04874m2945L7420j4291l6772M1182J0245o623Q639o529j1391L7229n073k4882
8246I1083l571J3743j3769J350J4354k5619M062J3930J4702l1747J2117k858r684
8233G8093l015J6464l146p376J189R714J189J8844l5705J8373J12K1203l0412
8220H5527J3025k7474L9778k7524K5758l5975J2609K6843k6945r216J507K0115
8208I8028n567K18R910k2813J6847k7535J4703n413o855L060k545N0502k2275
8195A00265j1786L0725n2914K7249n7j0184M493j525r337J2358j7333J4581K9289
8182A15824j2683l5050l723L0745j3912K3728l3685R421K9456j834p470J5667
8170A16484k0718n535J7512l3274J6606m112L290J697R021o930N43k2034m569J8388
8156H6369K5170J1674j5153q918j2487r754J4336M735r972m228q399K5449m891
8143I3931l819o765J0671q925J1771j2118J5079P739j8539r696K565K327j6005
8130F8216Q055J582N705J1166q411k726l119o761J4227q234m742J4041j591k2875
8116F4533J0973Q617k2725L4248m658j3702K9560l1425J0776J8815k3665p922J9599
8103I3024m089k1172O427K172K8551L236j8429j3149L359j8010Q098O812P946J6480
8089A01256m720k7394L403R712l727J7385k7824p68L1052k3546J9341j3472Q230
8076H8928j83l972K118k7902L5025m337R44L503M306l1324L3405J772n870Q271
8062A04684K76r118J3690k7851K5787l9357J9588J6825j7697L933k5117J4069
8050G9712K6801m556m4761J7181L045J2030M66j9358M8677j0304j4477k2485J0256
8037H2227O08J8387q795j7330K4133J6855l7867J0184N663J7096k3554L6O566j1657
8023H2552K1395o838R85N025l4865J7414J4741j8611J4157j1100j0151L8028l5706
8010G7026k809J3941q218K138k256K1459J2143j6192m130O975Q176k5395M526j0489
7996G6895O528M388o498J5567q919j4146J0616J2383j3534l688J4892k1311L4609
7983A07782k3566K1655J582m4222M7904k6866M456J210j8013J0275K1187m1455
7971F1929K8192K8563k7838k2375M5755k0363o211K5967r062j9789k481L918r170
7958G7035l631K1684p794j8187K2655P6j3955J1941j7354L618J1595j3119P789
7945H2353j2999L6015l5101M0112l9919J4368P698K3182l5527O795J2631o464r794
7932H3350K0706l0547L7058r025j1813j289j3718J5026o971J4095k1520K4858
7920A00210j0113J9439j6216n626K3852k5867K942l099j3795K4403L320p643J929
7907I3736j5520j1313J9792L628M985l58j4457K8101l9884K3033J2065l4860J4861
7894H3809R724j7508M793m958N5219m1278j554L024j2857L9715l1840J7824J1209
7881A15322l0930L660m848J9680J100j6704k4039M1044m097j6180K7986o798K345
7868A07541k7480o829J4030L812R978j6262J0569P951k4129J9404l0074M1606
7856A10117p98j250k7185L5234m2805j062L4903l3497J6877M645k8369K7833o761
7843H7882J189Q686O838l0066J8281k990J0618j4260J3861j2486J7891j5586L892
7830I3750j0261K7808k8921K5188k6527K519J281J0467K0894n246P530k7377j5311
7817G5794J5137J3906J6454l7502J1042R273M184j2081m378J3198l6973l5M5066
7804A13085k7954O360m842M095j1803K4080j1627J1542P406j5419j4857P060K0404
7791A07530j7635j1258L1096j1669j9972O514K8278J03j4247R723Q001q438l86j7640
7777I0000K0042r34q520P161n165k875l0825K4885K8864l2590k795J7709J7052
7764A22009j1348j4840k138j1751J7812J4872j8882L646p276k4114L7133K2056
7752A27179j2771J3361o4024J9456Q771K740j8242K3555L01k3331j5231M1632
7740A03396K468j0333j2177K2042j5189N978R813R63j8154J1463n231j9500J2472
7727H8011J220J5906K719j948k0602K9076j504J1879l3382K0854l6407q752N3134
7714A20204N048j8673L029L73m393l177M166j1099K447K0146l0358N0465k6002
7701A12176j2156K3584L942l6967j4012P092J281q555K5773j6839L3345k729k0004
7688I5931K2340k6996N990L8448m3929M86Q681j2800K2859K2161k0018J843o02k2129
7674I2265L6048k9685L5877p305k2953K4521P799j1408K637o876J9468j8676K041
7661A23753K915M832j0515j360K2213j3574J1023j8255L7599m1284L9135J7350
7649A73832K7873j7195j5912J3813J7066j3665K3861N183J6920J1578J7616K2685
7637B83655L0280L3182N6413L6619K7767P8133Q2138K8325M1793l0149r9367j35448
7625D33341j20188q8416m5006k9464p870J7137k8947k1275L8215l7236L4926N528
7613A50745j7332k4621m416m213K1367n92l7178P302J8024j4753K8292j321Q538
7600A29842l7340k01M0534l0464J9705k3393J0331J8105j1974j0393m674j7348
7588H2730J3039K8449j4612M5214n2080J140K5714l5460L3047k5034K9150p869
7576A23428m053r76N290N669j192p172M785L0661j1120m61O470q65R936k7698
7562A32702K6234R591Q680k366K9883n971N5249K170J7378M5319L7759M1157l0639
7549C67146k9201n8432o6989n8892j8851j9327L461m0668K0264J7210l901K5818
7537A37638L822k4341K065Q857k5838K6502l8052K3331n40j4023L2045l3510k6563
7524G1393Q2496n1870J4647k259R70o445J8287j5743k251j9885J8810j4277L2928
7511A26801l24J4843l3660K2511k0679J338l790k0625M0063r729p268L221O171
7498A18873O407k2115P807K8871O802o806j6241K9862l3646R104J745R085Q885
7485A48633p538J148k1427K7744j7610K3751k849K1869l2214J5561K180k380L306
7472A60174J0074m286K4534J9429k5059K9421k5143J0755k045K1913J9198j6215
7460B22750n804M2419k1187K1102J8321l62P8772L0248Q303K2369M0491K2295
7448D79717M1119L028l4489l1475n2758o4971m4599r297L390j980L8557l6911
7436B89331O3179K785O204L6423M555P520L6320L4734j3019L1868j7130k7460
7424D55310l8685m9065q1463l8404l1848k3878l3768J6319l8403J4157K8331l2281
7412A46322m626J6439j2297m689k3894J0746j8126J8605l551J2004k095m467n259
7399A25112j299J8480n2375L5148o74J3824j5957J1868o811k8885Q814Q895K4532
7386A40672N065J7797j9348K3179j5168j9014L7397l725j9620p007l78o576l5484
7373I7790J6679k2375L5166p945l0643K3560k9783N9466o9845L732J8670L3742
7361A28214m324l2585J3469o597J1408J1670j4558P674j2449J745J3050j4211
7349A02506j465q178p001J6057J3833o197k3192K4020k0610K1941l5663J9895
7337I5946N163m837k0978j3162J1997l872L9712q35p820N327k1617J9584p665j7974
7323G8969L8522j9585j7460L694l664j376K5893N88M052j9374K2044k9868K0030
7310A02465j4327j4442L6172l2344P21l873J6605J5808j7954J6694k0651m054L0989
7297A11809j3901J3140l6865L2250k1550N9M164J4903j7217P343l417J553J8439
7284A10710o183M182o649N046l5610K3008j5640l898M5942j5823j682k7862J7655
7271I3196p799l203k4740R441R23L1605j9156J6464l3091K7259K1851k8946L417
7258H7221O693J5548k7036L6284j5488P463l2588J1893K1994j5085J1157m7468
7246F0588K7339J1176M809k590j436k1017J0726K1473n3003K5031p707K5423l0895
7233F9917L6091j0296R66j4330p181L364O690L1733l3419K0687q651r900M496L658
7219I3825J675J9J894j2517L0587j9046j6070J1899k6617J7866M623L4371l7592
7206H4917N057j8401Q332K2169n826L565l656k875j3334J7565k3847L4108k9276
7193G8498K3094n98p533O86j1729J3413l211j7057J874K3067J1055m529j9020
7180H8010P126J865j0026Q429K5844J002l8138J9243r674M439J8200L440j4313
7167A05447j331j4841M599l499J464Q411k321J2134J2781n01j6062k4181K8545
7154A10645J691k0703R739j5814k11M4715k0317k0447l762J0509j2707j040M2779
7141A25077k1192r429q693K6646j9835J0598Q066j7875j9717K5546k958K1741
7129A17975k758J8546l3445R644l1615J8689J1502o543K2915m6688R241o203l408
7116G7852K1919k6584J415J9352p836N145P971r099k745J8471j8143J1647K012
7103A01377P048k8684j6091L7863P871j6629M799j6679J8733j8086K1359l6943
7091F5938J6893M3498k9306k0513K8454j32k3621Q840J2388q245o435k0588K2091
7078H9262L5561k5326K1768m84k6710J4397k5979J6611K3470n425k1141J7980
7066A13984L178j9690P054N856j8851J6571L451j4634K6735l1028L070k990j0882
7053H1824P680J5352J4707k077m3382K4671R093O303k111l7481K6875j2435k749
7040H6270K8440j9539o033L3571l0175l849K6378k8787L4166m9409J2908K6306
7028A10247q873P365J3075k9183k6958L7652j0438j0238J2151R684k7203L7496
7016A14777l3281K9883r113j999O163J8671k9163j2394K1004r847j757o843j2057
7003G4044K2515l020k0678J3743L632M624J1410j7580J8571n117j1253N808P79l4460
6989F3018J4207N149K3664k2825N590M441P893j8983K8939o056n655m548L0967
6976A25801j2372j2184j9629K5950k4888K1627P17j0233k2207M9288k6335j8353
6964G7182J2316j3663K6851r875L2734l5848O626J1364k0091K283K7401k2457
6952I4823J8610j2198j022k1640Q574J2430q442O559P430L420n676J2562k3389
6939I2041O010L26K03J8358j1468j6660N966k912J4817m103j4348j1514L7392
6926A14108k8041O907N45L2409j6045l330K0927j2034l0463M7983m5533K3440
6914A10873j5924O818K0538j9167J3629k0646m761q805J0117L2171k5344J8517
6902A18016k3726L215j621k5666K1149K7090j632m7712K9695Q622k120M988J5293
6889A25591m273j0429o52l3550L2089k5075K0291J5434j577Q591j4440k6189K1822
6876A07633N64k0808L0635m479j3996J257J8756n346n864J6326l321j9942L1881
6863A33296j9974k0754m649K7636r369J153j1901j419K6077l1476K5845j9613
6851I4852K6118l844k3547J8379j0244r991L4864j0730j6481j8196K2563j2418
6839I1325M0707m7218p721M3038O607k7207K5432j9218Q861j2636J5855j0654
6827A07171J1783j7553J3414J3931j2312k9260K5003j3631L0651k6481q859m062
6815H9795L4634l6l152j5912j4229N2492j4164j1435n433j3988k400K8248l8842
6802H5578N817O490N64m350L5365m339j7127l7664M3628k3254Q724J1997J3952
6789A25381k5159L776m136J080K831j7965Q157J5241p952K1748j4154J5207k0664
6776A03391J1727J1832N858j3896J6638l7341M300L1398j8701Q136j452p122K3613
6763A38381K06K914p598k848k506r706K5072R34N57m351j9134K0215j968n773q4K5263
6747A59574k6845r238J3759k0969M0118k8994K8650l734j4097J0709J9428j8506
6735A49855J697K6348l4036M955j7618L3098m9844K7144J4796M895j4831J400J5213
6722A63072q949N776J1117j876l8458N8417l0794Q637N214m949J3055j2623J9182
6709A86821J6248j4244K0689j0176K3136N347K8048R700Q882n735N4295j1215
6697C11796N9552J2647P2150L5228K6252L9528M7988R2347P2364n850O680m663
6685G66019O598L7806K5962k0188K1390m744l8475r2049p1893R688K822l3583
6673F09353q5230j23227l9825o6287K9321j7701K2951n3889m059K9354m3779L6108
6661B93090K9798J6019M8775J8965L1105L8004K1898n3907N5090Q081M993p0339
6649D41572n1813o2223l2692Q521n5438p4469l8812j5644J1525k3879r625K1028
6637A18051j9846Q495J0688o686j2047N351l2287P472J8210J8028k7173o238L4176
6624A16194j4644p21J9433m145k4071P53K392Q648L468l80j2510K1902j1793m476
6610A00050j8154N880L5807k899k9105o158L2280l568j2149j0289n021L0325P07
6597A17706J1017r375j5103M422L0619k6152Q565r08o28L0178k411k6987M034m162
6583A20815m588J1431N24K4825m0378K1503L1380j1263o008k9976J3448K6983
6571A58696M480J1433j6431k1178J8344k3987J5008K2039p066j5803r165K4254
6559A60624m551j6104K4267n798J7193k4331L1099k5441J7736j5258K1708j2415
6547A68729o796L3875j188M397k3195j7986j0915R758K2877k1223M598l5649M7708
6534A74990N611k9880K9638l3270N1032k5683O740l3716L0207n631K2896j3660
6522A79274O07m090K6988j1038K58l882P658k5325K0798j3350L3340m4444J5048
6509A81842J7612k8741M2613k3356j2620L3338j8681J5102o31O838j481l238j3995
6496A94602L7728J605m644M9099l1225m380J4531J705J233j7436K7928J4875j2247
6483B73374K2953l4794J7715K6274M973kO271L534J4635P439K1294J3737j4197
6470C63206L5027J3553J2482l910K3408K6674J2214M8150P44M2920M8341L7983
6458F60792M8176L4724J09598P5850Q9620O3143R1587R4112J38685J63802N4406
6447A624495Q3813J77602K13066K08347J79150O7922J14508J31156n0636k8844
6437B720579k71330k67934j99648j47717n5117k2418p9842j66944l23153k21842
6427I64634j59380j24619o0369p9163j3312k2062J9510O1386N7102K7690M8088
6416G19505O3091J5376N3019N8335m3697n5146n8294k7848j9519K8762q5397j17223
6404E30964o6253o5976m7760J966J0689k5226j04994o7845k423q511j5724M287
6392A43194j989o17J4607k8096K4363j1367j5405J0112K1068j0927k1670L849j7076
6379A10046l229m228J850n133J1878K2890k8409J2849r498J3734j5668K4142k7919
6366A03305m635Q540Q3P466j2624m5553M2012j4455j3648o692M3871j9909J3792
6353A01553j0385M300p950J1359p638K3196k1556M79L1547j3121j5614J5152j6791
6340I4531K8764m8969K7396N54k500J4622p028j3031n652j2719K0231j8205M7532
6327A25526K467l0264J0152l8621K1777J5858k5872P451j5516L2432l6843J0605
6315G9152k402K9539J1316l3057L385J6482j5618N435o653k6097K7785N744K676
6302I7687j0360J1248P245q743O190k6725Q654j7459O968j1501O772K7713J1859
6289A09548P708m6030K7416J417k839m588n074k3936K3597N224j8681q941J8122
6276H2943j3643J8235P530O926l534j5945M1153l6608K2714R41k1982n451K0478
6263A03757j2270m998N879Q612k0287m754K2426L182j4471J7572m616M379o38O949
6249A10722k8671M943J8785l0305J8260j9014K2673K1155j5167k0560r507K6371
6237I9685n680K1049r503j6713p232K1930j647M810R522m2806K3838k4685K0920
6224I3488J6366r745J424P09K3001j7542o692L529k3181Q49p651L763J4132O622
6210I9072J8216l9783J2864k2626K4452J1484R543j2315k3108L6634j4363N588
6198A05658l1805K0912j725m634N872j8295K9975k8898R148J271M645J2244M550
6185A08918k8338N414N69K1269k826k4741M2710n39k6724l099k058q4Q326j1776
6171H7021Q991Q479l2714K4439j6168L5585k1160j097p017J7914j5541j2319J4650
6158I1063R866q189K0210l9711J8928O848k5631L7475p421n3340K2816k361L0216
6145A00769l8135L0360k4963L3938j0410L856k6246M8182k9225j1962P011J8368
6133A01543j6649O87P792J635j5366j3551Q977J3374K4584m4693J8504j3232l9668
6120C3937N0235Q687k138j7601K2354m86o031P644j2722K9391j0682K7078l8435
6107I1231p785J2793o837K0549n595j8835J0882j4728K535j0987J9966m120j3398
6094G5671J0167l451L7127j2239k5434j987j9220L8025k0475K3587o596K816J4912
6081A12903l425l7916K9646q167J285j6753J602k624J1496p991J6161J5166j2431
6068I8952o137j8416J4862p501K6938j6594K838j44j3102K3488m0501M4972k5256
6055H4399j5124J3610Q303j4734K5055K046K787J1286n3787J5865K893J7245m909
6042I4935O091R654L099j3613Q274l1826L3235k6688J0235K0717l3757Q477l806
6029H5027j141K1355j3308r30J5062k9123J3485j1556O437J0310k3353K0952J593
6016I4810p421K906O86q590J0621J8026j7257p114P138P837P229k3386N162k3030
6002F7617K6759j896K025n20J0458j201J051k7227K4686p949M2038o4858J8074
5989H9057K9394r803l659j3986q196J8898o645j4879Q663K0354k5371K6973j8405
5976I2395L599k867j8460J1819P948r344K8598l0492O575K9675j0377k7379L3262
5963A14952j2567N537k8450J8329j8462R844J0582N24m970J6133k2836j2665R358
5950H5309l6K2194l0132L7928j5564k741O255k354k9019K3872K0655m1084M4034
5937A19317k3382R09j7855L3989j5899j3055J2827L4613k4357q97J3000j4237
5925A04973j4925K359R715J3251k3640O368k80K0343k0027J3293j0916n322j3524
5912H1668j321J3042J7133O967k0180L0938k7777M330O034j3575J8958k0180k438
5899I3599K7641k1039O359L99L7324m0056K0423k2946J8402K785J299k9821J2259
5886A06628N336l251l963J5630M775k0438K1593j3206q45p744J7969O094J8518
5873A47096l0801Q380K5656j8023k1497N84K8626R895K629p443r92m078M2671
5860A82703k4994J5365j4922N666k0732J4953l368N521K5162r061N924P658k8829
5847A61046P244K4843j1005K732m479l370J2223J4167M76l6j2732L5626Q211Q096
5833B43042K573J0623J5776M5750j3M729J2088P4300J2695M7126Q0648N7495N8951
5820F65783J10274R8318J57674J27032m4807o3597j28046l2465O7715P4415J30378
5809A162674Q9112L2675r3834q7125k05883j90379q8956J6616M3650O3360K6834
5798G68744q0625j34170k41966q5523k79l3336m0117L2401O93j0575k2131k0640
5786A32476J2453N693J1904K24N551J6744N465N036k4899J4103j6719j6223p410
5773A44398j8128L2826o689K7325l5438O481k1813J0527j4501J3387m7134J6266
5761A07507M197j5654K3298J4947m1043J0795k2982K9496o856J4835l1391J4812
5749A01961k0475r849J6783L7328k9278k491j6291M5181k0724N345j2207J763L0722
5736A27768n3618L0534Q092l330j3164O111K5904j9390k82l5421L2540m891N020
5723A05873O826k1497N485m598k2112K4189L04N306L190P910k3336J1155j7568
5710H1127J2276j4321l073O529J0814K670J7453k2358P206j3090j7172J3588J4215
5697I5864J1152K057r432l10j2255R809L135J3556j3701J4449k0793L853j2906
5684H4478O774L4157m5638K3772j5717J7823N583j1309q927q891L9528k3309l721
5671I4603r06m474J8255j8538j0507K8285k3226K4229j3520k1967M2465k9860
5659H4839O12M0384m3081K5381j4432J680O835J2722K1396j8217k0345J056r560
5646H9270K760O037n360q043J6620M43j4668K2200o435n480J1401o346M911q698
5632I8612m998K570p676L5273l2487L758q058J287m250J2154K6134j049j6510
5619A04760j0888K3784k5011L302j1410K8766n093p697J3496l5645N8135k3636
5607A12863K4675k6329l1148L6589j6339K339n461L0806j6603L2080m7734K2016
5595A17754n685P166o811J1019o301q566l359L155R523j3129K2059l2193K2529
5582A17161j3301M1684j9691j6364r699L04K5474p72J6949k6826N192j0553k0154
5569H9404L3330k2448J9470r128J3212P93j3726p730K8345P420K26p250J0507
5556A42425j4629K6763N6235p378r740j3149m4324j2548n177m346q86o467K612
5543A09391K001J288j4518j8410P490K6503R211J884K883k0240j5653K7582k363
5530A17049P435k7693j10m272J8762k379k1117J3725n748P933K6928l2151P090
5517A05452N637R327j5982k2209L0119l1043K8933n761j809n629O305P45L485n617
5503A01953R566o332K0378k4277J0538r128J4192k6861M4736l1448j2063Q312O443
5490A06009O1J1537K457l0758L7044l019j5212P655k2599Q876K792k6899K5550
5477A03494j1269J4168O036m755k543k0729L4951P874l2281J5219j2806K6762
5465A24121j5987j6672M1872j8827m639Q812N969j3649L149m067j1232j0301L5072
5452A23621l6000J6025M2080k8180k6910L5751p135j1375P020l77K0592k836l787
5439A28489j5395K5807j3312k2404L128K9550l2833K6039J6443j1836L758R386
5427A46820q487j6378J113k3423L6320j5926r701L0216l8306K8607J6817k4769
5415A22903j917J5762J4592m575o489J8564l0498J0213J0639k0662L0397k1078
5403A37851J8520n3405O4163k210l8771K0858k0049J8385j9211K9150K874j0674
5391A47481J293J5152K018L885J771p337K7870k0994o401L1271l1571M917j5812
5378A53543L9013R215m506j5815K2304K787J2324k6294N829K1402P216p210j4179
5365B05629J9329l4373J7480K5841R439j7611J0398j8840N9148j7557J9491J3933
5353B92307o887l491K3739j5708J2618R481L417k224M4920j190j5114L7153J1249
5340C90270J1466M1369k776L2853J8435O2395K3582Q4105K5313J29323J42069
5329I58404O6010R6988R2621Q0719O8211J00904J44340K00952L26269L84181
5319B519599M31927N30552P51840J199472J631395k44765R82546K708692L884995
5310A4396253J58396K126415r346550m734695j638650n38159j20458j33642j09044
5301E9866m8935L5131l663k4433K4232k3507K1624J581J5720k4706j0475L079j0746
5288A4768K1132K0564J691j2903K0349J2163r761J8517J4539l4838l634J3381
5276G5968L5086l0886R895P834K8599l0376J4350j0276m492m21k909R303j8844
5263H2831J7657k4275L2387P998o486m071j7183K4947j9603m123j3508L015P961
5250H7547K5803l352l5810J8254K3280j741j938l7001M1053l6517K6812K3813
5238A30203j7261l0000M3026k8841J678L16K171K643p19K1033j0287J0671j1480
5225A13153j518N493K6645J37l3318J9874j0593K25r22N46j844Q03j1108k5060
5211H2513M425K6136q8j3441J3133P89j0585K71l711J4807P393K193k1484J7628
5197A19979m879p67M0827n3222N147J3736j3783J0777M1652n4216o131N445J7664
5184A22229j0783R18J8213k6408J6371Q658K7367p3845N1341j9056K1659k8977
5172A07687K1775q366l425j5552k0986L5043M111m302J787m117k5523K5813N533
5159A19478j9402N252o856k844L9678l3169k5043M3333M538k3972K4232m01j2643
5146A12181J0963J4591J153j9375k634J7254j0313j1277J2834q903j4151M7708
5134A50031j4299j7750J697K3310J619k2797J6796M874j6758J2662P364k2535
5122A24214O682j7607J2041l436J6932j2920m721l6468K8312P026l1664K2893
5110A11284R619O138M045j3695J8236j9925k734K1835j4567R839j2446j8244N9989
5097A59374l3783J2864J3099k3265j896r828q664L3299J8042K760j4187p44k4431
5084A22640R138O586P745j2225J4692K45N075K784j124j6631J5848J6531j2796
5071A58508k3821L0830K4256k3836R906l2458K5307K3520n548q072N304m6205
5059A37691k2986K7529q437n708m372j0869J6204O720l4648M8767l0578J2731
5047A32044M848J3381q517L0005j7199J4547k5844j2796j679M162L0849n0134
5035A13667R348n993O745J3518j4439m344L5132l8303R091j987J8074N37j2314
5022A28732q394L8155j3824J900k756L0426j7215J1721q25K638j7580j5023q689
5009A29266N819p667L4088n658m279k3485K1694k8249J2616k6942q113M3589j3288
4996A29391j7725l398Q152J0971K1178J5343k3486K1239k5997J2424j112J950O815
4983A55745k7668Q721K1512r555j7686M1395k6447j3050k3777J9284P573k5334
4971A10713K7763j826j7987n897L0538l154M2296k7286N1936l3766J3107J4265
4959B00702j0360P813m568j7263M298m55n631o366K907O63J2570J4017K4135K1901
4945B44363m6789k1950l1072K8180o257q405J1708K0117q235M7747K2645M5310
4933B97362j003l1739R221j0883j9142j3895r449k0129R104L2033J9163J2725
4921B73368J5572K5720p646L1774K54l574n880p809J4723M8348k0436K9141K8570
4908D22125N88M9848k494L4664J2846j6150m744k1738J0335L0840Q839J2539k036
4895E35462N565J9770K0210R426j204K1788r089M68J9769L9121K085N2223p609
4882G07985K5763N9402L155j30L0513L8089j2556k618m9404k2492j2116J094J8352
4869G85037L6719R416L0625k1135O020k5564M0722O2649N6338N8594O7433O8176
4857A175030N3131N6714J5248P993r852M0204P2946M7527J12729J05774K6503
4846A703947J15948j2666O4237L6087K3006L6410M5103J17278Q3693R2365N4972
4835B360380N0822P5693O9547P8046M3531N6682J45347J66085K67631K98666
4825C612430K17315Q3497R8776P1769J33880J02425J59492J81881J75987K98518
4815E135970K50587J90935L05651K95709L32025L38184M30629M43042N01155
4806H223887P03256R25814J089943J186400J466584J837642K421893K181021
4798B0036440K017731K159597J942016K132650K816399L348590M240243N715101
4790D4408767P438468Q803735J0751258J3697544J8122084K2543422J4939926
4783A40705204J6854100L1723081M5423716K4259463J700857n5860283q7219586
4776A17586552n2743802k7030273j3519354p582654m857876l093714k087617
4769F671262j418027j032775q07053n60013m14414l18440l49556m37642m01346
4760I31996l47954k1452O2683J03276J00628L8830R4728J04434O5746n8418p4589
4749I99908j43018k0924M964L9205J7745J8080J1719k9982L4783J0875o2003o4163
4737H17189o4385J2974j5851p8527j04351p318J9212o1925p2116j11486j32263
4726B01153m6628k3671J312j950k6155Q843N3285o18K0242m0045j9515k3874K5651
4713A28030J3323j6841O1266J6195L7033J838J0195j6720k8243l0887k1622l561
4701A50006L4216O7040J8580K9697R266P492r204Q326o5376o3090l6586k3559
4689A26808L9088P07J490o9238Q317m1726j1677m38j49K5251L572R529K201K4331
4675A18066K2635j6625K5840j3825K0396j6359J2937j3631j5427J7947L3936j7163
4663A58727P393j1125K1057l1866k709J2254q273J1178K6260k9632L9044N9280
4651B51588j5341M3149L0618J3092K278Q3323j924M1803J9954K7507p915M8611
4639E36743N997K0135J2142j5976j7397m4713m0745l5221N1923l8385L4031N6800
4627E25334M5329L4418O6393Q7262N2399O2162L2552j5654m8485r8315p2471j12575
4615E58349q6149n5434m0514M3985o266M6669J3548K1264K4764J3355Q75N451L452
4602E43349n5643p645K4353k4135l5812j621q673j5527k1310n8105K9690k9550
4590C39371J0543l1027J7337K416n454K4615Q617j5377J5227L4847M2779l428j3468
4577D26998q610j9762m97n1589l6643p826j2247o964J0083k3538L9760m521K1476
4564C26120j8466K1939K7942j3096l169o288k7105m9745J896Q04k2687K3929j4588
4551B47486J4968l457L3202k0934L8883K401J9609M1642L6219J1839M1199L2271
4539D95328K3932J8142M171r183k7075m3798j7573k6843K1393N134L0859J5706
4527D90193K5539P3669J9602L7043O1062M9550L4036K3631j4900q1284j22300
4516E95841p2935q2808n0010j5780m27j3300j7352L2055k15p933M3688K3553J530
4503D35907J7638Q285k7011l4401L778r6355m6246j0544m5560j0697j1473n0275
4491A33046J9366k8297m147J1063k3743K4956r203K3927L90k7493Q758J8823l1280
4478A16166l940P167n246j77n045L686k704M1306l8125j0152K1937j65j474j0108
4464A13126P639Q428m791q274J6350k6323O046k1597J3062j7437J824K0939K2441
4451A31433j2820p964k9721L4606R148m248J4874n953j9147M844J190o737k4566
4438H4939K380Q385P313k6184J7289K6651l6863Q265M0437r364j5745R736l834
4425A13405N945K5969k2206j0511j5358L1550O476L137j5170K3536k0355J4828
4413A41246N228K3759K0058j0398o002K2716J6268l4839K1857j4950j1528o793
4401A66622j8853K790j436n2201J4295J3962k8932N444q132L2110k4834j0885
4389H9950K3962k1313J9244l2889L7917J365k332r415J7904K809J8813n76j6585
4376A28854J2474n730j0070p702K0414k429J0239l664L0298k2593j55K1225L2838
4363B03999l2901N0126j114J0768k3528K3170N114P436j9849P712m1248J2217
4351B01902l4397m840l3223K2862L2232m9025K9023k5537L593J3165n830j752Q547
4338A56720J4028l6107L2432M6744k8201N217K4295L64K9056l663R43K204J1466
4325B55498L1485J9011L3539j6642k2086N465n0315k8947j5763j1958j4413l7543
4313A47331J7360O630o045j1370l894j3588J9196k378k625n068k2797J2900K9427
4300A65079r013K8959n7866J8905J1982J4155J9496j9838J6537p279n240M3574
4288B19451j2029n034L9412P008L0146K152J0260M4929L6548L2344J819r570k3646
4275C73790k8688l1157n3483l3873l2169o653k6034p764O684j2519k7272L5069
4263A55931p981J2558l8552J9380J5722q452J1937j947J937j5787j1898P343j627
4250A38564p966j5431K6578M490j0513k111J88P918K3699k0809o458K8070k1492
4237A44727m377j0505J3518P20J4955o570N793k7120M7840k4042N228M292l074
4224A61385J3867J6760j9854K2041k2144K3745j8766J4695j4531k466j6117J7406
4212A76021k5217J1299p348J6626m2556K3158J1831P36j8822O539o181m492M6270
4199A87864m9238n656K3760j4620J015L4834M261l5409M057J5545j3177j7266
4187A35970K1559J8383j7208n690J3642J114O461m0355N4693l9939J0182K4211
4175A83023p362j9907J4929J8777l500M831P794m847k6861J655N614L987m486J4470
4161A88117k5532M284r801j012L129P877J408l6986J3272J1823k337P407j03N68
4147A62114r117K4950o492k181k7445O884O155j1905K8702j9688P213J6332j9526
4134A55996r369L0141k3581J8473k599K1448j0109K379J955k9637l542K0951M8305
4121B20811k1560K4769j8810M1680k4758P8076j7908J9995M4522L1319M5120N0030
4109D73286M0390N2382N670J6462k2641p3395o7649q7612n2852m7796O064j8690
4097B23619k2340j8420N235m922K1800r987k136j1327o744J7830K2986o196k8916
4084A80482J8801j0579J2153J5655j6874J4983r035N4979k8340j6092J5618Q257
4072B40008l484J2990j1860K7695l904L2865L706k142Q897J1546K5396p065L3007
4059C67655j1030K7410M0826l890J6747L0298J9142M9052L0175Q9976M8070M2243
4047G46674M3681M9076O3374M8765J19201J51392J42579K31443K60871L67307
4037B224363M45913N01591N72502N89423P58562R65335J129337L19931o52446
4028F854511j531545k101963j330722o29338l23600j57671j16038o6942p0186
4019E26506l0634j2735j4768l5862J3326M29l457M080p286j3371K6720L523m786
4006D51685l4N8826j712L4796O5280J7200N8397L4593P5652Q1708R3269L4892
3994A004552L5395J862k5912O6346N8287J65001J40638J66922K08761K75764
3984B097616K37287K32347K69290N06036M51815L96094P0408m21871l37437P2626
3974C574211K27816J85436J26087m44212n75841l86534m50268l45834q3680L2553
3964A859734L1617l2990k17423l58049j68649j06540r6146q0987j25813j05827
3954E98927m9363r4371j6313n4621K0472k8680j0017J122K971m942k3738K8522
3942C69969k7852J0479M1247j2993j2717n17Q476q798l6343j2563k117k4808k4641
3929B66822K9079M649K0269n382K420k6681K0536L6702J4945J1734J4151K4682
3917D13926R468L8099o67L5051r9003m6849n1390k8334l2543r436j7278j4195
3905A96849k1316n594k725j862N955J0436m287k8931J5709r85q286J5112k8269
3892A41806L1240j7923k890M290N975J6019j6038j0928J336N008j8076M89O997
3879A47305k553N541l735J2551l1660K2608J6186j4001n526J770N365k2609K8775
3866A60017q77p043j5036K4814k1026K3772j2125L313j7493L92n73j9142L9493
3853A58486K0662k0231J1027K3110l0583k136J1534k1538L9283R31j2528N594J107
3840A84718k410K5626L498k855j4310J237k8850m433K0629k4810K9682l5368K6902
3827A79256J9561l3341o090K5088l5906L7747l9294L9271L211q4j7559J7857O554
3814A96271l43j6717K0770J0241j319k9640K6211P275L353J0795J4065n903K6214
3801B61273N028m622R778p32O410J1596j2861J5543N081K275m713k2918J6808
3788B87946j7695k0017K0369k3607k061M3541l9249L6349M992j8886L1625l052
3776C00255l0362K9320L660m680M1186K0293j5386K6865K0626m2153P0791j9675
3764D00740J1717k1708L1217J0041n1609J0097j1303O51j033k0066K702Q929k8663
3751C41712n277L618k2583r876J3723J9217n8584K000J9104j0567j0236j9245
3739B63006k3699L7652O301j1462j6689L2928k2378J9741N060n919K2622Q324J7191
3726C32678L882k4193J047L2328J820K62m07K4922l464R339K9292k2260P049Q756
3712D01051k5785J4198m3859J9737k9755K863n7380K2463K557k0299Q149o815j2983
3699B74142j537l1541k9368M7529o656L473P419p347p439M7387r514k6238M610
3686B64920L5135j4215J8700L0251M18l633R41l5532K080J780n0284M780R528k3808
3672B41061J2316K7332j5719K226l736J6820J23Q747L8050j6990M9855R71k9272
3659C31784k9766O731J214l7821L8494O638J201k9780Q856Q262j350K8632k0992
3646C12103J2916K6042K0698k71K0297j2769P217r754j096L3089l7311l784n661
3633C61716K9012M900j7496M1193j4455J9280K5889R663L2679M1820J9013K0835
3621E74049M1382M6038j9643L0102M8795q871r320m652k1760k961J6923j1886
3609F78196O780M6729K6480J5583K7564K1733N9472L2948N4350O4556K5078N4523
3597A113992n3556K0322q0047k9591k1434j224K2251l0076q070L670k9342O2j6424
3584H90533J6272M1207L3507L0312K8016R857J1812k8607K1899j3302R700N98j3025
3571A038779L5610j7016J9270j3238M998M2283L9965L6152N0111O5427R5311Q2461
3559A480113P6654O8676K16942J49777J26019M3136j77722r746N3107R4597J74988
3548B296541K17194J26586J86904K51724L02335L83580L19110M69084N53234
3539E106292Q11434J182417O64464R20420J586378L209725K319527J337322
3531A7137979N70765P38970M149059P32291K258364l900675K151620J480998
3523B5319371J347407k654263o355225k0959q51898J031298o053887k373798
3515I388046j039648r3716j420660l042401j313291n51784k86732o6555j48101
3506A425158n1932q6197r1556K0169o4811J0794o7212K7159m2497L2311L211k7292
3494A087305j9248l380J2509J3588k6722j6177j2003J6861J6763j5569j0812J0128
3482A053243Q133N006o126J2704j0561k151j3560J8888K781J2000l4215j0607
3470A035535m0570K2281j464j6719l3622O600m755l4750o856m2909k2424k9802
3458H30545J763j3827k4142j1624k5208j9112K7726k4167J2560n401K7813j6793
3446G60133j3562M7249r947K000j6438L5108L2718k8463J2112K0410N764J2141
3434H59225J3922L9712k2117K4887j7218k300J4134j9663J9517m5107J7055j0225
3422H71822j6180j8463J9109J6674n2988j6204K9186j4127J4153K839j2986K1184
3410H44019R278j421K011J7212J8179J5466K9260J3539N842K6375k0108L6364
3398I96016J7693O851J5332o668j7960M3203P959J3566k8685Q905l5244j0280
3386A010688l6440J5768j6224m0619K7233k2398Q400j8359n695j4621L0034L886
3374I41653o619o06J9306J1160j6242j8797m820J5778j0804J1788R720r923Q219
3361I49813L0771k6051K0548j0107K2896r94L614L0307o1062K4397j1250k93k160
3348I70429p012l0584j304K36j1641k1879j3493p571J3715K364n235p545n003K2090
3334H97567n937j235K2608j2630K4260j7559K0547j028L8090J2538n058Q205J2472
3321I92840M0737r627L015K261j9214p790L0243J559j6907K75o090M2382j3360
3308A040324Q534j1385J8887l0296N110M924J8266P507m2960K4214j1548k5877
3296A005700j5475O7252l4687N0925K2344n752J739K1561J5348m910j1712m401
3284A107932M392l1739P136j4940l271k8880L1621n3760J8750m0254L9055M505
3272A040547j3355L2889N04J4512k348J5091j0361J2807J153J8084m2078J8570
3260A086015k307O576O3829k3000p930l0573N733M127m4787j1002K2631l0474
3248A038838J2487k8829L5519j3266j5163O320K5339l741p164K7630p854K1723
3236A091839m2254M0397j7188J4500k1375K3938K2642M3583l245P0769K5451m787
3224A244270J2167M3100M9345j4933K1851J8875P99j09573m768o686j9457n00l8068
3211A196422L5116r408o6477J4804k4081j1496m230L4457j9277m1905J3099l8668
3199A078356l1950j123J5862l0710k3000K2037O518n550J8487L7303P10K4536
3187A111476J9996K439L2858N5925L528q700J0470k1258j016j802k9269J3502
3175A188149j6041m5101J1717j5991m3441l9285n2308o0694l8433l2106j4464
3164H42002l2154L42k139j1290k1670K1989l324K4995m796M353j2707k177j3114
3151G90310J5484Q559N04J8375J4696O966m8677K5642o928j0958q047l4428m110
3138G67388j8856k205j6203l8185j1859J6781n91m515J4984N424J1434K3507L0687
3125G77791m0924J5403k9949O139J8620p617k2155p636J3601k7906l2419j9006
3113F43942p112k4297r605l6272J6073j7640r249L6466m0618p404Q340N1315j0057
3100E93882K526L876J1184j6149R896l787L9227j6987J825k5698r133K1662P182
3087F19506j621j0979j8302N490p302p366O199k6086j2747L657p027L9829l6249
3074E47002P873j3263K0327n2362M5745J348l173J452J1699J3561j5861M1218
3062F05566P708J232K7101J0389m362J948n409m448j4513K0527k9899m738O304
3049F17406j9473K2779M903m4926J9631j1767j6562q115k551p325k972L874K9727
3036E84629k3787L185K7733j0490k4885J4695J3352q388k7600K808j5266j250r879
3023E24857p743p657o108M4232q777K7772J5713k8363J7639L903K2947Q426k5319
3010E81522j6372j5152M394j4553l2007j8542K6405K1474O719j6277K0329K420
2998E50360J1218j1731j4703k7646K7105j1198J773k1475J030k0448l8297J58p684
2985D38462l2544L5620l4288L682J4564j2223j0087o514K4111N15K173M043m34Q761
2971D35841K1930K1695K174p712O292p926K3471L7r495R058k6180J5433J8803
2958E03421k877j2783J800j5759q624M254m5195K5747k6588j5903K6714m969n495
2945D23743o642o5888K4312q954j7631J2917K8749o161j5923p790J1168m587J4532
2932C81845K741k207n691P945m150n680L3235J323L2066j7112j3787J8548R952
2919D39028m712J1964n4183p885R660j3038k221M0363j2772Q04m8687q324j9120
2906C30877j4991J6049k1140J4668l8480K6672q368J0944l740j5929p746K170K0708
2893C11694r570R239j0430k7083L2704J7447o984P726J8396M430p710m784L156
2880C38231j5935P868n922l6405K9728N034P210J814K814k8521j6468L1720k0901
2867C00267k8463L0866j7913K1155j2156J0541j094j3711m234K1236m391j2471
2855B89632J6390j6061J7705j2173P410K1374k2316q42j9969P681J618q180K298
2842B84567k594j7576O928l5720M2883j1222K19M712k9431N1366l3976j5332J1527
2829B56351R458j6512J5025O810j3223L4221j586J8740J8869j6866K0359j929o1314
2816B68403L5443o064j1711q956j2487k1482j2184K7766k9159j131J7499l3619
2804B12318J7670n910k0688K8384j3102k0709K7639J6804l3551K5446k8940L9049
2792B44410j9057m193J1834K2892N98L791l713k131J7492l2512J2946l581j5163
2779B33613o526K718N153j3390q402Q753R694R68K1294l686M82r954L2915j5907
2765B57725o526M939l1554M1296m259l3030K0118j0845j072J5159l634o201J6122
2752B58238k605Q774M944j9536K0186k573l566K0001K8966l7924q671O268M7538
2739C20040j3981K0107J8384k4588K6960J9023k2324L9499J9633J9809K2516K8609
2727D73687m741M4794k761J1924J3871n152K0943n369O882q877j8585l3638L4484
2714E27462K3225J3516O6402Q485K9046P0666K7102L9744j7175J9491j3653j9910
2702G74401j1155J0446j6988k1343j1424R910K4284J8866J9702L1653N7685K5587
2690I11624L6518J2377j2113O738n2157r270j3313m1754J3204k9624l1199k9387
2678G61644k0304J2756P525L9228j6510J8485K0062O657j8046j7147q404k1300
2666G64646J8437j8583J2953m549k4537j6816O960m7933M0669q706P111p50K5144
2653G54046m4682n441m20l5296K4489k1605M1623n193K7910k6880j1391R777k0544
2640F86393j2992R133J5925J5246j6835j3602n3105k0189k2544K1242l6596K0862
2628E92938k9584L8649k6812O721n904j3466k0704J76j1434M5077l1108k4148
2616E20401k9473j2915k5748m040J7531l6239p690j3878J3714M104k7966M025J1164
2603D12990L755k5794J1122j2222K287J8422m3860N707L0750l1935J6585j0134
2591C77673K4490k5178K0294R518N434K9819L1565M6591J01418k2268L4536M7488
2579F81380J90247P0619N8780r8009k70690j18588o7604j5053j2547j5749O343
2568D09129j9751O877L2357j9089k9952J9759j5932M6153k0575j7479J1728K029
2556D05254N887j4831O725j2932J0463K022J1263q58M977n733J3730O881m357j3101
2542D15390n476L7980k2785N840P739K4603J526j8860j6922K5174n1697K5709
2530D28221J6938l345K1614k4974K6974k0475J2114j1266k834J3327m1695J3042
2518D27641J5250N628Q744j226j3968P664Q815j3373l765K2385j1950Q98L623k5303
2504D31063K8789l0793k296J2596k252J0897J1663k134r233J9622m8992M0534
2492D59464O809R416j0535p976l663K3652j6556l4114q94L76J1767k0776j0034
2479D06936l2670L0834l5694N642j8607K737J4305j8137J5571n869j003N319q751
2466C60613l908l2825J7428r417p3K5156k675L0345j8807N705J8502K701m697j7775
2452C70273N5376R091o73Q631j009K8920J479M9245j047P7814K840N6178j19390
2439E37728q0233l8824j7340J5681O322n7706P083M301O111m0960K6230J1374
2427C79767k1939K4516m326m454K6878k7284k731J0122J2633O134j5672K6147
2415D09791k9716p809L5641L347L6838j4064J6584J5300J1663q686j2779L1602
2403D87712m547J6855M083O588K4897J1494j9427J6160K3036P841r475k3633p260
2390E34324K0399q574k758j5934Q079k439j4811j9206j9364k0678J7170q089k6894
2377D41225Q836k4575m6311L1695L854l6580k073n447k044j1137j9736N618M091
2364C47416o102j1478o044K555j3008K2155k177j1107Q914O735K8589k7617L0362
2351C69193K365L1527l8160J1980P679K0336K5978L909M379M2257k4860L3661
2339D90244J1545K2779K5392J3386l687Q1001m5586j5972l6323J3344l6994k5052
2327D94077K1725l2196j1224K0292M5019k3375J4211K096J5104j2867l2121K4307
2315E25048Q087Q972l1530n162j3530l5597J099j6033m421j9266J7117k1542k642
2302D10600k1709K2804j5698k7325L7752k7061M2776P241l848M2116K6588J4093
2290E08329N634j9716L208J7440J2730m6272N3396o3857K0066m4196l309K1585
2278D65038l1199L6089k0640n6313K4690J8503l1070j4869K7823k5124J4701l353
2266D04276o477L746J7476j4593J4271p567J2238L968J3393J578m189K9634j3120
2253D54634K0902k61m2711L5151K426J4439k0145K458K0149p193j9386n130j1372
2240D43961q848o285p793k08l065k007j4585k409O238j9236J9613J2570j2001
2227D05945J4043j4105J6040k7492L2660j1686J7488l9617q451N1378l3043o645
2215C96515K4793j4029R341o242j6100J8477j8207k3492L2569j9249o741j5298
2203C62337P731k2627Q054L119j2511m665L144q007l5749K2156L7928m2591K8359
2190C46678R349n947o615K5243j152k1499M775O99k9474J9974K2J8512J3537l1346
2176C42756Q255J4869J922j8175l0644K3506j6687J6792j7960p657N499n3600
2164B68876N5561l0973J8102l8598k6825K9712k3770n755K3795L938l6761o507
2152B30795K5037p329n271N882J6150j2377j6251K0904l8194L8289j3598q501K6635
2139B62171m2565M24K6404o359J360j1481m846L3735L77l1746J1374K6481p741
2126B57588m686O070n797k624K4399p722k797j4281J3537m0872K9615p046j3501
2113B31883k2366J1339p802l7012M6222l4095j8476L4703j6581L359K4219l1666
2101A83727j6787L8149k581j2234j6864k605L499J052L620j1881K44P121j3384
2088A61076Q896k2839L3785j4501M378j3883K9915k5044K538M71j7983L6770l8535
2075A45044L9011k5924L3769l1117J387r068l573K0941o809K3713j303k1031j3672
2062A51368K5109k0374J8410j6025K10K1295j3348j9601K8079k3124K4501k7153
2050A49347j8248o805M6915k7320K7328P296j1464J7653k3482J0444K605K941j021
2037A76189p577J594m655l856L962N778Q095J7560j1001K2375j3110K0408Q943
2024B24705o294K2606J4460J4831J0793O108j6529j0979R879l2882J6504l3040
2012B20162l043K3903j8138n737N545J0736J3885M223k832N3057j7527K2411N1048
1999C57693k4530M6075K2740P1444N8231P0546O8569P6828J08061N0791R852j56135
1987G60165j20455j23804j28083l4112j1513k2919k0471l6436n538k686R516k7519
1975B36145K3976k9947m039r111r346L0847r68n0313J2572L7405l717k854j3785
1962B16865J733K0733K01p60K8307R138j424k4915j841J1405L4290K4248L426l2084
1948B89322k5112k6961k0917l330J7027J3818K171j3707J2071J4977j2573L5274
1936B82060m059R723M34L6074L1637r215l8328n5683L5923k2997j8230J6509Q925
1923B72773K505n570K5179j3529j343L0602o0345L5842j29J2902K2259r60j2910
1910C07276L5763k9697L3885M179o846J3839J1521K3734r109J0779J9341j1847
1898D02818K7969j25N6993l7496N0235k3912M6505K8334Q384J8235K7476O9455
1886F74871N014O445O9681L7072M1164Q7614R1541J10636M4483J10724K02038
1875A481283K93534J42510K18727l05272j49960r511K3061O2690J8501n8067j50063
1864A567433k63651k51482j99023j23596n4604j05957k8392o3162l4544m2252
1854D00770L775m4905J2929k5454j4337K722j3545l068J3261j5043J1912J8087
1842C47104j0263l665K8874K924k5590l9481n225l3890L95j7402J3786j4601J2134
1829B55100j5392J9904j6185J2645j0342k261j1226n870j1798M2040k9521J9391
1817B46485k6346L4813l4334K224P140o437J1955l6558J7626N824m1151O0854
1805B42095l752j4322n57k4183L5099q205n893K674L1298q39R113L6893m4730
1792B54691o4777O997p40l1738L7107j7753Q416J1493N185K6620J2792k3462K8965
1779B53796r998L9841M0003K3025K326m7966m5180n9475p963J4192j0573l84L167
1766A94811K4886m1843O833J7153l860J5535m771K7327j3886K0475L3756l2228
1754B44188l1215q189j0449k4633J5535J5362m7808L7299j137j2030P166j5863
1742A68226J269J3924j0543n189J6356j8809N151l420L0110r645k7343J8209l2104
1729A46192J7195J9756k6143q259M833K4004n141R856r881j6463L341n02J3275
1716A72063M631k189j4184K8917l1232m937N179J3346j3485j2758J2038j355L446
1703A59480K7042k6516j7230K6240k767J957k2366j7579R226K0669n736P684j1267
1690A48837l022k0148N463O3844p1011K5423N645N382l3192J4168k247k7906M3355
1677A54591n963q590J729L6907j7129n53l1470L0129j5120J9221l6426M3285k9664
1664A40947j5692K3472J2656p100j4143P256L814p128l3569J9173j33K5696k8184
1651A27065J7848r961L677J5241M451l1579J7210j6074K8437l2984k576J5432
1639A36187q412K4802L557n849j7214J8891K8394m1686K0867k2400J2122p612J9868
1626A61515m3581J9349J0534l326j3227K2500J1471p643L518p860L4397j5252
1614A72395J4803q928L1821m9283K688J3977l1281K6275k1167J2404L648k3105
1602A44247K0952l1240K7307j10N31O946J7679j5290J2334j6420Q431j8173K6893
1589A84087k1684J2262j8726K7551L590j0477j0533K4080q877j706K3120j8103
1577A84584J7648P054j6683J3313j2186K7289q083J4862j4944J1265O105K4867
1565B55091J7163k3762L7323m2168J2794o230J0991l0000M4568k3016K4904Q568
1553B86226J9175J3316j7661K6746L1470J1782j703J3427j7283m0826n1070J0059
1541B83658l595J6055j4756n346j1655K3320k2325p401K8462j2955J9103J5825
1529C08390j9593K6251J3453l3656J5053m997n1564R341j2658l694l6541P797j5941
1516B01641m736K4885j7195L2802m1367K0259j4917Q140o087n022p358p485p543
1503A76017J8871j4966M27j2921j7009K3331j6672J4867j0205l921J483M4451
1491B03753m3936J2770J6187j9596K441r797k4196K973Q911m1784L6181L4102
1479A78009k7195j32n135k673j4595K7260k8805K3355m424J5928J3998m3257K565
1466A34899l0333K7142P029n715p048J8663j9108K3667J6187m0353K013J0547
1454A37590J9466k5006J4733q735L826j4639L3380l739m1738K456M1156k3311
1442A35439J7217m4797K3657L82P097j9865l313n783J3557J3579o741m728k8142
1429I7559N03J0728K4879P66j9676M074L2783o084k7059J7612J0401k2642M209
1416A28053J2764k4557Q737K3369p822j3859q184L0435k516j9774k8894N1351
1404A49103k2303K0327j8205Q926j1172p173J0327j1176N380Q487k242j1341j787
1391A17151k7750L7877k1844j0013J9758n381J0212K821J2299j0875J7372k0362
1379A21265j0526J6108j5355K839L0513k1679N462j4645K1834k3614K3362K64k9573
1366A06255L1678j0362j2602j7562J4804k954K8371j3377J5951l3191N811J5440
1354A28262q531p014K1475k2503k6783M3016k3646l556n43L9964k7127K8568l0295
1341A11287K3076k881j8793j0815N4913m2231j6024K5353K699K955j8307o084l503
1328A01645K0902Q779q076k6492K5751m7q464M566J8130l4055J8727r936J1559
1315A22989j6388p809M442n140J7776k856j2616L7739j6685j9770n271J368k87J0094
1301A07586L5022m2401J3824L9997k5400k4345K7069j6261J229K729L406j1169
1289A11286m642J6033L222m591J376k5570M3544k4166K1376k1236O214k5050M9390
1276A47186j5742l0245J2186m285K1079J8745m6119K9005j6011L796j3262J4482
1264A20815q411J0741j0675N974n09K861p706j3916M576K9953k4494O677k3000
1251I2886K8967J9342j9538m0463K2728O914j1461N4106n8381J7904L982j0830
1239A06156j4845J9415Q671n567J4686R877n6732L3926J5942l7619J2018J0854
1227A16782K4199l8560K3172j8963M272q773L214J8106k4660K6137k2208j159l509
1214I8050k311Q946p515L3478j036l1513J5158J0807n4127K8877K9747k2308Q732
1201A14985k829k3156K6158k1268J2783L4643q997r875p818p368j593J7125n118
1188A17672P939o652j5141R719K717j1540q459L6661k5035O177J2864l1828L0397
1175A25491j4534Q788L235l727k4967J7780Q884j9579j6691K1416r680J859o057
1162I2218K3237j0646L3467k7607R912J350j8318K2163k980j0638j7155k606k5303
1149F7094L1742R565n815k0939M6932j2795J7127l6183J7614l973j9960R175J5699
1136A15283n378j9116J3802j82J4897j6230O159K0652m403j5714l7810K5871k536
1123I5295J0417L0814m5011M9555l4105o463J6873J8338k4043m543j335K9129
1111A34921k7582J2738l5741J6300l372l589R253J9164k4039J3519j3811Q374M35
1098A06570O172j195k5275J0824K7639k2282M233J2255k217J4158k0818m375J3839
1085A19528k4776p711J0772j2290N359L5798l1204J4992j5295Q476m07N197r91K292
1071A09740M611o130P267P661j2838n625j6781M5803j4720L488k1558P493R049
1058A17460k9949L0719l5832L7637J4807l3728m634K5453M228n1665M9540j9525
1046A04511j843j5094J6489O518K0891l4114K9764j7628J0647l8145K5631p665
1034I9962L4169k0420j1459J769M541j5892K5294k8019L7485m114k8589J9364
1022A14091k6856J7765J1337k3466M004Q881r590p043L8245j0949j594j4971L6230
1009A36084o0018M4095j3200L061j2548N0111o9129K2890J5458p237q125j7061
997H4381j515K1939j0342j979J0041J5263j969j9085j1733K2975j8152K5159k6455
984H8528J3509J6520m165O415k4702K1906M0921o7859O837q592J0548L207K7272
971A30345l4520p492L3835m110j0217p985M500Q506m666j0467J3679k0467K2192
958A13133k6257M7006k7106P506L445k0772M4131k3605p719l668k3060J6868N728
945A05630j609l72n198J2676N508l535j5491J8369K4153l6527j2544q06R484j9069
931H0669J260N9515m3348J2816J5847p067j7232k822P477k9680J3802K1591Q248
918A21076j478k2235j3362R231M0M3892l1210J8424j7818k2305L2661m274m209
905A08433n265J0943L6N940L087j0888K4447j0934k2561K4980O797j1968M127r148
891A18026M0834j5157L314M059k2566r572j1471O916J2682q920J1144k0824Q230
878A16695Q792l0074k6677M5957P482j0816J486j9293J8137O039J3042n397J0853
865A36226j7573Q259k2320l520L775R383l241j4802q647L6573k3956J0167k1621
852H8703J7736J7584R803k0553k3472K0341J4318j2095j9105O366K2740q578j0262
839A03526P166j9960L1668j8668J4318l374O84n226l310J3954k0185k266J6223
826A14550n86r705k417r402L5679k4961n253K766o37L507j1208K1786j076j4521
812I8522K2857l5848L9915j7957j480o088J8760j0435j4737J6045Q175j335j5178
799A01216Q504J5093m4979M7996k9839K1567l9451K4434J3315J5865l1075k719
787I9927j9865K4992Q842j0244J09j0058J0509J7780j5346M582j06K1138l9385
774I2875L606K2872k926l3441N266K5010j9463N461k864L9996l1937k8988J6286
761I1753R132J3269j7798R874j825m505o318K279J3653J4545o8588L9615P864n681
747I7269L2890r472k0885j280L66N09M58J9178k6122R504M658J4917l3708M0162
733A28444l6146J5676J4826l1272M2507k5092J9753k2827j1045J3216n791l555
721I8694k363q450J6370M190j4389J318r59L0326k9216J4960J8412j5953k6533
708H6407R284R902J3330j4678j4219K1079M653l1506J5940Q264M328k4712K7242
695A15314l2799L3492J1082m3104m344K5072J2809k8587K3360k0770J1617J0468
683A13610k9690P998K2343k2102L3974l051l2051j1974K9099l3765K3738o591M233
670I5771J7552k6426O870K658J1945P32j0758L625N011Q945j2288J7054r180p948
656A03563q642J0287j1747R524k3582M165L2513j1920K227j3448l455K3093k1487
643I1091p780K9735m570J071J9762j3782l2411M683J8949J0014j817k7385J2935
630A00495K8783J5L430j6768j0166O965m5243M3183K3923k8530J8322m869k0179
617I9361j4769M2811l1551N431O822J5542m0262P892J343l457n703R29N1090l5046
603A00433L4305n2474R754m312J471r247J1268K3369j4943j5311M712L1575m2084
590G8516L7020j0156N230k3065N1037m1374M651K493k74Q315O686k7083O597K8468
576A27061q834j9304q474j284R356P92m203J4043o216P406j1435J4823O698K137
562A22566j9603Q310N713k4549J482K4852k3179j1041N440K3920k0258J1704K247
549A07604N722j8063o835P461J1305k8606K4747j8346N34L4484j6169k4041K0996
536A00793L22J243o553Q848j0381J3790k5704K2875n222J2375r215j2308L6174
523A27037l0042J152J4212m331m123J887r835k4615M9163L623l4119j635K996N647
509I7017K2483j7640J1068k4845K5315j9837L363J280J6820r524J5367L542m0563
496H3846J1368Q415K4279m0153J7800J0253n0192M2497j8937K9294J020j6528
484A02962j6808J2380j175J3418k445j0626l87K390J3358J2292j2854k5616O0381
471A47270l5170o056j0914J68L114Q848j9896J3611J6500k7723J9738o702k084
458A00704p851J7089O556j4445m155j4943M5407k6760O666J3109l1073K561J9587
445A12452k3229K3739n090k7799J9769j0773L2746l8651J2800j3865l234L4582
433A13447j5515l461j8206M4210k6778R880n786J4163r054k255M752j4444Q699
420I9652P345p389J0551P561j1927k7327K8352J0997l2638M3721m4212O721K2454
407A13861j507r074k5846N2398l8815J542J3900K4848m5742K0171p332J5438m1459
394G2383K1446N295R452n699n88Q001k326k2682K2860j054l2475J3560N980j780
380I2373M973K8872k7539r209Q192K6276k1548m4028K9286M745L1963j2024r819
367A02513J5080l8126J9130K1875j0140k316q896o303R399J37j4673O249O600R9J725
352A02353j2316O194J050K5874n4151L1674J6215k2643q737J4537L7353l6357
340A01046L1017l4186j8043K2017K3966k7137J7290o272k576J330J1880k0719
328I9613N817j2548j522K8826k3081M39K820K4409l4127J5390o200P19j5800J2229
314I6984j2455J3322j836J5680k2795K0002r58r265p018J7622j6075R796J9447
301A22451k6494Q282k0197K9790k6316K1248j1968j2537L1612m2317N3977m1279
289H6252j765J6330Q705k1708J4291P424j6305M407k294K7256m2802K557O09J0381
275I3338K342P582j0031m658m217Q00J0717p81k5404L5013r218j7620R099j846
261H5116R144J7092m239J535J5044k5470J043J1600j2250M432j6524M638K7K3279
247A14467j7106J2741k3726K1328p166J795j3736K434q022L752L2543m3142K3947
234A00109j2223j7392P644K8662m8982M8342P568j3746j8702L307J8328l0036
222G2879K7090j1094k473L836J8697l1719O383p096J9635J45J447J7711l8285
209G7156J7053J1418q802j4065L9362n0936J6132o338j2001Q796N8022n8553J1207
196H8451k5098K5868j6768O228M573K043K231j0125k7696K8123K3908k2689J3410
183I2459J294j6257R262k8040L3090j9180K7471k8042L1844j7647J4873l1847
171F9280K5853N807j230k1485o099K954Q581j4667K2392n987n654j2598N303N489
157G7939M650o147J6035k6918l993j6303K9209k50k3542M3703l1627k570J9126
144G9312j1347n482l889J8220k7838Q560K9293p839j1018P841J0730l4044K723
131E5222l238J0519j5582K9836j1096j0512J0833n918j2670K4520l5228K2679
119E9365Q885k0118J2500r196j788p353J5735k997K110j7056J1368k923l333P300
105E2499k935l394J4827P458l8516J8138l467L121l4364J6900J5671J3524j5075
92D4387M198o410J9700J035o042P626l3298n014J7054q418Q689J0944k1535P629
78D0545l841n859j1531l124J4096q893k136J5377q200L223P962k0358P412J5620
64D0293l628l3201K3989R569q124j9712L4548l7455M059K2321k0511K0131k1565
51A0714j555J897J7511k8373K0039O975k0759R656r550l039J7395o971j2696O872
37H116O639p765K907p640p067Q603k7183J9213M566k185J0187j5024R150%j563
22I54j544r03n769J0376j5910j6763M5966k2975j3030O789K4661m4255J8070J0913
8c420o175j2076j760R961j3809L301J4518j6974
0b6434          $$ checkpoint
##END=
