# Supplementary material for: Polyamide-Scorpion Cyclam Lexitropsins Selectively Bind AT-Rich DNA Independently of the Nature of the Coordinated Metal
Source: PLoS One. 2011 May 9;6(5):e17446. doi: 10.1371/journal.pone.0017446 (PMC3090394; doi:10.1371/journal.pone.0017446)
Supplement: NMR Data S1 — Raw NMR data files (.dx) for compounds 2–4 (1H and 13C) and 6 (1H). (ZIP) [file pone.0017446.s029.zip › 6c proton.dx]

##TITLE= atsl-53-1-B2-10-TE-ZnCl2-1.0eq
##JCAMPDX= 5.0         $$ Bruker NMR JCAMP-DX V1.0
##DATA TYPE= NMR Spectrum
##DATA CLASS= XYDATA
##ORIGIN= Bruker BioSpin GmbH
##OWNER= todd
$$ TOPSPIN		Version 2.1
$$ 2010-06-18 19:30:38.090 +1000  NMR2\todd@NMRSTN13
##.OBSERVE FREQUENCY= 300.132250975
##.OBSERVE NUCLEUS= ^1H
##.ACQUISITION MODE= SIMULTANEOUS (DQD)
##.AVERAGES= 32
##.DIGITISER RES= 18
##SPECTROMETER/DATA SYSTEM= spect
$$ Bruker specific parameters
$$ --------------------------
##$DU= <X:/todd/nmr300>
##$EXPNO= 7
##$NAME= <atsl-53-1-B2-10-TE-ZnCl2-0eq>
##$PROCNO= 1
##$TYPE= <nmr>
##$USER= <anthony>
##$ACQT0= -3.69238616675252
##$AMP= (0..31)
100 100 100 100 100 100 100 100 100 100 100 100 100 100 100 100 100 100
100 100 100 100 100 100 100 100 100 100 100 100 100 100
##$ANAVPT= -1
##$AQSEQ= 0
##$AQ_mod= 3
##$AUNM= <au_zg>
##$AUTOPOS= <>
##$BF1= 300.13
##$BF2= 300.13
##$BF3= 300.13
##$BF4= 300.13
##$BF5= 300.13
##$BF6= 300.13
##$BF7= 300.13
##$BF8= 300.13
##$BYTORDA= 1
##$CFDGTYP= 0
##$CFRGTYP= 5
##$CHEMSTR= <none>
##$CNST= (0..63)
1 1 145 1 1 1 1 1 1 1 1 1 1 1 1 1 1 1 1 1 1 1 1 1 1 1 1 1 1 1 1 1 1 1 1
1 1 1 1 1 1 1 1 1 1 1 1 1 1 1 1 1 1 1 1 1 1 1 1 1 1 1 1 1
##$CPDPRG= <>
##$CPDPRG1= <>
##$CPDPRG2= <>
##$CPDPRG3= <>
##$CPDPRG4= <mlev>
##$CPDPRG5= <mlev>
##$CPDPRG6= <mlev>
##$CPDPRG7= <mlev>
##$CPDPRG8= <mlev>
##$CPDPRGB= <>
##$CPDPRGT= <>
##$D= (0..63)
0 5 0 0 0 0 0 0 0 0.06 0 0 0 0 0 0 0.00015 0 0 0 0 0 0 0 0 0 0 0 0 0 0
0 0 0 0 0 0 0 0 0 0 0 0 0 0 0 0 0 0 0 0 0 0 0 0 0 0 0 0 0 0 0 0 0
##$DATE= 1256406975
##$DBL= (0..7)
120 120 120 120 120 120 120 120
##$DBP= (0..7)
150 150 150 150 150 150 150 150
##$DBP07= 0
##$DBPNAM0= <>
##$DBPNAM1= <>
##$DBPNAM2= <>
##$DBPNAM3= <>
##$DBPNAM4= <>
##$DBPNAM5= <>
##$DBPNAM6= <>
##$DBPNAM7= <>
##$DBPOAL= (0..7)
0.5 0.5 0.5 0.5 0.5 0.5 0.5 0.5
##$DBPOFFS= (0..7)
0 0 0 0 0 0 0 0
##$DE= 6
##$DECBNUC= <off>
##$DECIM= 24
##$DECNUC= <off>
##$DECSTAT= 4
##$DIGMOD= 1
##$DIGTYP= 7
##$DL= (0..7)
0 120 120 120 120 120 120 120
##$DP= (0..7)
150 150 150 150 150 150 150 150
##$DP07= 0
##$DPNAME0= <>
##$DPNAME1= <>
##$DPNAME2= <>
##$DPNAME3= <>
##$DPNAME4= <>
##$DPNAME5= <>
##$DPNAME6= <>
##$DPNAME7= <>
##$DPOAL= (0..7)
0.5 0.5 0.5 0.5 0.5 0.5 0.5 0.5
##$DPOFFS= (0..7)
0 0 0 0 0 0 0 0
##$DQDMODE= 0
##$DR= 18
##$DS= 0
##$DSLIST= <SSSSSSSSSSSSSSS>
##$DSPFIRM= 0
##$DSPFVS= 12
##$DTYPA= 0
##$EXP= <C:/Bruker/TOPSPIN/exp/stan/nmr/>
##$F1LIST= <111111111111111>
##$F2LIST= <222222222222222>
##$F3LIST= <333333333333333>
##$FCUCHAN= (0..9)
0 2 0 0 0 0 0 0 0 0
##$FL1= 90
##$FL2= 90
##$FL3= 90
##$FL4= 90
##$FOV= 20
##$FQ1LIST= <freqlist>
##$FQ2LIST= <freqlist>
##$FQ3LIST= <freqlist>
##$FQ4LIST= <freqlist>
##$FQ5LIST= <freqlist>
##$FQ6LIST= <freqlist>
##$FQ7LIST= <freqlist>
##$FQ8LIST= <freqlist>
##$FRQLO3= 1883992.8057554
##$FRQLO3N= 0
##$FS= (0..7)
83 83 83 83 83 83 83 83
##$FTLPGN= 0
##$FW= 90000
##$FnMODE= 0
##$FnTYPE= 0
##$GP031= 0
##$GPNAM0= <sine.100>
##$GPNAM1= <sine.100>
##$GPNAM10= <sine.100>
##$GPNAM11= <sine.100>
##$GPNAM12= <sine.100>
##$GPNAM13= <sine.100>
##$GPNAM14= <sine.100>
##$GPNAM15= <sine.100>
##$GPNAM16= <sine.100>
##$GPNAM17= <sine.100>
##$GPNAM18= <sine.100>
##$GPNAM19= <sine.100>
##$GPNAM2= <sine.100>
##$GPNAM20= <sine.100>
##$GPNAM21= <sine.100>
##$GPNAM22= <sine.100>
##$GPNAM23= <sine.100>
##$GPNAM24= <sine.100>
##$GPNAM25= <sine.100>
##$GPNAM26= <sine.100>
##$GPNAM27= <sine.100>
##$GPNAM28= <sine.100>
##$GPNAM29= <sine.100>
##$GPNAM3= <sine.100>
##$GPNAM30= <sine.100>
##$GPNAM31= <sine.100>
##$GPNAM4= <sine.100>
##$GPNAM5= <sine.100>
##$GPNAM6= <sine.100>
##$GPNAM7= <sine.100>
##$GPNAM8= <sine.100>
##$GPNAM9= <sine.100>
##$GPX= (0..31)
0 0 0 0 0 0 0 0 0 0 0 0 0 0 0 0 0 0 0 0 0 0 0 0 0 0 0 0 0 0 0 0
##$GPY= (0..31)
0 0 0 0 0 0 0 0 0 0 0 0 0 0 0 0 0 0 0 0 0 0 0 0 0 0 0 0 0 0 0 0
##$GPZ= (0..31)
0 0 0 0 0 0 0 0 0 0 0 0 0 0 0 0 0 0 0 0 0 0 0 0 0 0 0 0 0 0 0 0
##$GRDPROG= <>
##$GRPDLY= -1
##$HDDUTY= 20
##$HDRATE= 20
##$HGAIN= (0..3)
0 0 0 0
##$HL1= 1
##$HL2= 35
##$HL3= 16
##$HL4= 17
##$HOLDER= 0
##$HPMOD= (0..7)
0 0 0 0 0 0 0 0
##$HPPRGN= 0
##$IN= (0..63)
0.001 0.001 0.001 0.001 0.001 0.001 0.001 0.001 0.001 0.001 0.001 0.001
0.001 0.001 0.001 0.001 0.001 0.001 0.001 0.001 0.001 0.001 0.001 0.001
0.001 0.001 0.001 0.001 0.001 0.001 0.001 0.001 0.001 0.001 0.001 0.001
0.001 0.001 0.001 0.001 0.001 0.001 0.001 0.001 0.001 0.001 0.001 0.001
0.001 0.001 0.001 0.001 0.001 0.001 0.001 0.001 0.001 0.001 0.001 0.001
0.001 0.001 0.001 0.001
##$INF= (0..7)
0 0 0 0 0 0 0 0
##$INP= (0..63)
0 0 0 0 0 0 0 0 0 0 0 0 0 0 0 0 0 0 0 0 0 0 0 0 0 0 0 0 0 0 0 0 0 0 0 0
0 0 0 0 0 0 0 0 0 0 0 0 0 0 0 0 0 0 0 0 0 0 0 0 0 0 0 0
##$INSTRUM= <spect>
##$L= (0..31)
1 1 1 1 1 1 1 1 1 1 1 1 1 1 1 1 1 1 1 1 1 1 1 1 1 1 1 1 1 1 1 1
##$LFILTER= 100
##$LGAIN= -10
##$LINPSTP= 10
##$LOCKED= yes
##$LOCKFLD= 5020
##$LOCKGN= 139.399993896484
##$LOCKPOW= -35
##$LOCKPPM= 3.29999995231628
##$LOCNUC= <2H>
##$LOCPHAS= 24.8
##$LOCSHFT= yes
##$LOCSW= 0
##$LTIME= 0.100000001490116
##$MASR= 4200
##$MASRLST= <masrlst>
##$NBL= 1
##$NC= -2
##$NLOGCH= 1
##$NS= 32
##$NUC1= <1H>
##$NUC2= <off>
##$NUC3= <off>
##$NUC4= <off>
##$NUC5= <off>
##$NUC6= <off>
##$NUC7= <off>
##$NUC8= <off>
##$NUCLEI= 0
##$NUCLEUS= <off>
##$O1= 2250.975
##$O2= 0
##$O3= 1853.42560803292
##$O4= 1853.42560803292
##$O5= 200000000
##$O6= 200000000
##$O7= 200000000
##$O8= 200000000
##$OBSCHAN= (0..9)
0 0 0 0 0 0 0 0 0 0
##$OVERFLW= 0
##$P= (0..63)
5.8 5.8 11.6 5.8 11.6 21.78 33 66 0 0 0 0 0 0 0 200000 1500 0 0 0 26 0
0 0 0 220 0 5.8 0.5 0 0 0 0 0 0 0 0 0 0 0 0 0 0 0 0 0 0 0 0 0 0 0 0 0 0
0 0 0 0 0 0 0 0 0
##$PACOIL= (0..15)
0 0 0 0 0 0 0 0 0 0 0 0 0 0 0 0
##$PAPS= 2
##$PARMODE= 0
##$PCPD= (0..9)
100 100 100 100 100 100 100 100 100 100
##$PHCOR= (0..31)
0 0 0 0 0 0 0 0 0 0 0 0 0 0 0 0 0 0 0 0 0 0 0 0 0 0 0 0 0 0 0 0
##$PHLIST= <>
##$PHP= 1
##$PH_ref= 0
##$PL= (0..63)
120 -3 -3 120 120 120 120 120 120 55.71 12.1 22.56 18 15 120 120 120 120
-3 18 120 47.46 120 120 55 120 120 22.56 120 120 120 120 120 120 120 120
120 120 120 120 120 120 120 120 120 120 120 120 120 120 120 120 120 120
120 120 120 120 120 120 120 120 120 120
##$PLSTEP= 0.1
##$PLSTRT= -6
##$POWMOD= 0
##$PQPHASE= 0
##$PQSCALE= 0
##$PR= 1
##$PRECHAN= (0..15)
5 5 2 5 5 5 5 5 5 5 5 5 5 5 5 5
##$PRGAIN= 0
##$PROBHD= <5 mm PHQNP Switch-1H Z-GRD Z8352/0119
>
##$PROSOL= no
##$PULPROG= <zg>
##$PW= 0
##$PYNM= <acqu.py>
##$QNP= 1
##$RD= 0
##$RECCHAN= (0..15)
-1 -1 -1 -1 -1 -1 -1 -1 -1 -1 -1 -1 -1 -1 -1 -1
##$RECPH= 0
##$RECPRE= (0..15)
-1 -1 -1 -1 -1 -1 -1 -1 -1 -1 -1 -1 -1 -1 -1 -1
##$RECPRFX= (0..15)
-1 -1 -1 -1 -1 -1 -1 -1 -1 -1 -1 -1 -1 -1 -1 -1
##$RECSEL= (0..15)
0 0 0 0 0 0 0 0 0 0 0 0 0 0 0 0
##$RG= 362
##$RO= 0
##$ROUTWD1= (0..23)
0 0 0 0 0 0 0 0 0 0 0 0 0 0 0 0 0 0 0 0 1 1 0 0
##$ROUTWD2= (0..23)
0 0 0 0 0 1 0 0 0 0 0 0 0 0 0 0 0 0 1 0 1 1 0 0
##$RSEL= (0..9)
0 0 2 0 0 0 0 0 0 0
##$S= (0..7)
83 4 83 83 83 83 83 83
##$SEOUT= 0
##$SFO1= 300.132250975
##$SFO2= 300.13
##$SFO3= 300.131853425608
##$SFO4= 300.131853425608
##$SFO5= 500.13
##$SFO6= 500.13
##$SFO7= 500.13
##$SFO8= 500.13
##$SOLVENT= <MeOD>
##$SP= (0..31)
1 120 120 120 0 0 120 120 0 0 0 0 0 0 0 0 150 150 150 150 150 150 150 150
150 150 150 150 150 150 150 150
##$SP07= 0
##$SPECTR= 0
##$SPNAM0= <gauss>
##$SPNAM1= <Gaus1.1000>
##$SPNAM10= <gauss>
##$SPNAM11= <gauss>
##$SPNAM12= <gauss>
##$SPNAM13= <gauss>
##$SPNAM14= <gauss>
##$SPNAM15= <gauss>
##$SPNAM16= <gauss>
##$SPNAM17= <gauss>
##$SPNAM18= <gauss>
##$SPNAM19= <gauss>
##$SPNAM2= <Gaus1.1000>
##$SPNAM20= <gauss>
##$SPNAM21= <gauss>
##$SPNAM22= <gauss>
##$SPNAM23= <gauss>
##$SPNAM24= <gauss>
##$SPNAM25= <gauss>
##$SPNAM26= <gauss>
##$SPNAM27= <gauss>
##$SPNAM28= <gauss>
##$SPNAM29= <gauss>
##$SPNAM3= <Gaus1.1000>
##$SPNAM30= <gauss>
##$SPNAM31= <gauss>
##$SPNAM4= <gauss>
##$SPNAM5= <gauss>
##$SPNAM6= <Gaus1.1000>
##$SPNAM7= <Gaus1.1000>
##$SPNAM8= <gauss>
##$SPNAM9= <gauss>
##$SPOAL= (0..31)
0.5 0.5 0.5 0.5 0.5 0.5 0.5 0.5 0.5 0.5 0.5 0.5 0.5 0.5 0.5 0.5 0.5 0.5
0.5 0.5 0.5 0.5 0.5 0.5 0.5 0.5 0.5 0.5 0.5 0.5 0.5 0.5
##$SPOFFS= (0..31)
0 0 0 0 0 0 0 0 0 0 0 0 0 0 0 0 0 0 0 0 0 0 0 0 0 0 0 0 0 0 0 0
##$SUBNAM0= <"">
##$SUBNAM1= <"">
##$SUBNAM2= <"">
##$SUBNAM3= <"">
##$SUBNAM4= <"">
##$SUBNAM5= <"">
##$SUBNAM6= <"">
##$SUBNAM7= <"">
##$SUBNAM8= <"">
##$SUBNAM9= <"">
##$SW= 19.9752069877683
##$SWIBOX= (0..15)
0 0 2 0 0 0 0 0 0 0 0 0 0 0 0 0
##$SW_h= 5995.20383693045
##$SWfinal= 0
##$TD= 32768
##$TD0= 1
##$TE= 300
##$TE2= 300
##$TE3= 300
##$TEG= 300
##$TL= (0..7)
0 120 120 120 120 120 120 120
##$TP= (0..7)
150 150 150 150 150 150 150 150
##$TP07= 0
##$TPNAME0= <>
##$TPNAME1= <>
##$TPNAME2= <>
##$TPNAME3= <>
##$TPNAME4= <>
##$TPNAME5= <>
##$TPNAME6= <>
##$TPNAME7= <>
##$TPOAL= (0..7)
0.5 0.5 0.5 0.5 0.5 0.5 0.5 0.5
##$TPOFFS= (0..7)
0 0 0 0 0 0 0 0
##$TUNHIN= 0
##$TUNHOUT= 0
##$TUNXOUT= 0
##$USERA1= <user>
##$USERA2= <user>
##$USERA3= <user>
##$USERA4= <user>
##$USERA5= <user>
##$V9= 5
##$VALIST= <valist>
##$VCLIST= <CCCCCCCCCCCCCCC>
##$VD= 0
##$VDLIST= <DDDDDDDDDDDDDDD>
##$VPLIST= <PPPPPPPPPPPPPPP>
##$VTLIST= <TTTTTTTTTTTTTTT>
##$WBST= 1024
##$WBSW= 4
##$XGAIN= (0..3)
0 0 0 0
##$XL= 0
##$YL= 0
##$YMAX_a= 1124820
##$YMIN_a= -939645
##$ZGOPTNS= <>
##$ZL1= 120
##$ZL2= 120
##$ZL3= 120
##$ZL4= 120
##$ABSF1= 0
##$ABSF2= 0
##$ABSG= 0
##$ABSL= 0
##$ALPHA= 0
##$AQORDER= 0
##$ASSFAC= 0
##$ASSFACI= 0
##$ASSFACX= 0
##$ASSWID= 0
##$AUNMP= <proc_1d>
##$AXLEFT= 0
##$AXNAME= <>
##$AXNUC= <1H>
##$AXRIGHT= 0
##$AXTYPE= 0
##$AXUNIT= <>
##$AZFE= 0.1
##$AZFW= 0.1
##$BCFW= 0
##$BC_mod= 0
##$BYTORDP= 0
##$COROFFS= 0
##$CY= 11.9774589538574
##$DATMOD= 1
##$DC= 0
##$DFILT= <>
##$DTYPP= 0
##$F1P= 8.24506422000704
##$F2P= -0.975865088841413
##$FCOR= 0.5
##$FTSIZE= 16384
##$FT_mod= 6
##$GAMMA= 0
##$GB= 0
##$INTBC= 1
##$INTSCL= 1
##$ISEN= 128
##$LB= 0
##$LEV0= 0
##$LPBIN= 0
##$MAXI= 10000
##$MC2= 0
##$MEAN= 0
##$ME_mod= 0
##$MI= 0.4
##$NCOEF= 0
##$NC_proc= -2
##$NLEV= 6
##$NOISF1= 0
##$NOISF2= 0
##$NSP= 0
##$NTH_PI= 0
##$NZP= 0
##$OFFSET= 17.69285
##$PC= 1
##$PHC0= 39.06412
##$PHC1= 43.66228
##$PH_mod= 1
##$PKNL= yes
##$PPARMOD= 0
##$PPDIAG= 0
##$PPIPTYP= 0
##$PPMPNUM= 2147483647
##$PPRESOL= 1
##$PSCAL= 0
##$PSIGN= 0
##$PYNMP= <proc.py>
##$REVERSE= no
##$SF= 300.129938422381
##$SI= 16384
##$SIGF1= 0
##$SIGF2= 0
##$SINO= 400
##$SIOLD= 16384
##$SPECTYP= <>
##$SREGLST= <1H.CDCl3>
##$SSB= 0
##$STSI= 16384
##$STSR= 0
##$SW_p= 5995.20383693045
##$SYMM= 0
##$S_DEV= 0
##$TDeff= 32768
##$TDoff= 0
##$TI= <>
##$TILT= no
##$TM1= 0
##$TM2= 0
##$TOPLEV= 0
##$USERP1= <user>
##$USERP2= <user>
##$USERP3= <user>
##$USERP4= <user>
##$USERP5= <user>
##$WDW= 0
##$XDIM= 8192
##$YMAX_p= 485514864
##$YMIN_p= -359849
$$ End of Bruker specific parameters
$$ ---------------------------------
##XUNITS= HZ       
##YUNITS= ARBITRARY UNITS
##XFACTOR= 0.365940538175575
##YFACTOR= 1
##FIRSTX= 5995.20383693045
##LASTX= 0
##DELTAX= -0.365940538175575
##MAXY= 485514864
##MINY= -359849
##NPOINTS= 16384
##FIRSTY= -324621
##XYDATA=(X++(Y..Y))
16383c24621m200l1028O0430j9544l4320L211M8845J7830l7521J3198r80L5781
16371b72919o4237M8481k5945J7332j4904M4868l9216J5317M7300n3618M1628
16360b55913R398O399j4469N65O292o204q381N201M0935q468K2789l8193n402k538
16346b47989J6739K8451j3082p653L6910k1456q147J8344j255k4889K6974L2182
16334a64871O118l6138J912L1778L2165m4639J3146M787o676P6l474K1576J7092
16321a27148l7250J2979K3951l8213L5366l2987L1926j2956J4296N0313m1042
16310a20765K6445k354k7581N4970m6011J7677l418J7631j8564J5750m428M5899
16298d4749n0685M6571k1394o573p004r75L7407n0507L4270K4919l3826J4391
16286e8155L1186o6469L5567l2683L8654O0468l9090N148n5794L4430J4364O8443
16274C6069j13112O6736j5837M4123M741k9647j643Q046l9875N488K9815P876r94
16261A786l1382J0435K5369l773N076O599L2686l9424K6481l2750N3686j427R14
16248E4276m8398K6295J1868L4744n3333L0864l6887q050N8992j9184Q330O277
16236F5794j9396j8364P2255l9411l8983N3876k0539K1303j3749l348k6735Q0682
16224A13385m4642J5506k5513r095K599j4457N7061j3165K4463j7520K757J477
16212I2856J4523M240l294j0485j0910J5661j2405L9817m5122K5137k7557K4062
16200A06523o7750P0232j9180M9939n7026O3287m8057q040P547L4670j3236J773
16188A20682K0322n4723k5272P4148j3976J7129j1806m9147L0463L6377n946J84
16176A38435q766n8977N6816k0528j3315m4702M6045P4496k8386k4801L6104j3644
16164A38777l3604K8001m0690L2117M913q511K7040L9982j734l1634N2723j23630
16152H3750K2201Q914J7987j369q487P6256n0900j4628L3693N1433l0207K8572
16140B17215p2418M1041m2337j7840m2607N9228M405L8215p0045Q4940R55k3198
16128A77554J7212n7031j199Q624K3374j0383l2760J3039K4922j6775l3344P0190
16116A83423n3730N8044l6596K5953O473j5824j0177J11K2802l2145J6452N120
16104A69906r032J86o3370Q9606o3820P1403q0772Q7942r5017L8443J8054j1654
16092A51875j5202L4156m0046J6094L6693n3835O1410j0789l6412J1026K2305
16081A77275n0975J9590J9662K7662m8684K6895p63K1202n612K4931n4336K620
16069A59467N033j0680M5050n6297M2954k1475P496m376k6622K971P399O7356
16057B18276O027p0468j563L5265l3419J1837J342K0598k357m945k2179J3033
16045A71447Q575j0737N1998o3660j2547J1334N1025m6921J8830L148l8899r640
16033A33953K3118M9390o3400K7732k4910M4597m7397m4798K7023O4433O582m2530
16021A53793K6739o411j5004N5132r041n0173L98J7903l1996k1724M8987n5589
16009A13014M8295k7557P8195l8860K4422q257J8360k3984m9394J9300P4323p5577
15997A52280K1206O262l7140J1621N159M797k5132K0524J8124J4508m9349O9374
15985B12234l3440l4924L8765q834K5081k7916j6239j0584P7839J6389j07197
15974A31174K2360K6793J2002K6409o2241O7536k2568m302m6329P252R081J9998
15962A87165l6089M1294k3477P922j2389K2428p2728N1070o938M2117k654m9883
15950A47838L0825L496p020m6304N062M4986K9053k2742k0672L2960l6284M0102
15938B01300j9429k9181Q098k5096M6496k9399L829K168k0136J6777L1211j6519
15926A70119K5007j7679m8366J7394q691M5803n6831L0232J8668K2065m9137K7024
15914A75608M6433r5791K7605l5430M1276j3609M9040n4528J3854j643M9252l6216
15902A65851j3176J7190M4521j6263k3518l9036Q6266p5274M1744n1378P0954
15891B07881l5417L521P033k8991m255K8283n308l4976N7321q5499P9810k861o672
15878A79870N983l2219N4304n8192M2639j7630J4033n4472M7049l6382J3250K223
15866A60456r317L049P1168r3291L1390L3812l9446j6469k2514j3212Q8840m4878
15854A49588m2911M2297K8270L4280k8989j4582K529J03l9860o036N0199Q304K3132
15841B06324m8075K4694m2909P6577l9695o8342Q6348q470k9517M2658p463o5261
15829A26869L2462M5939l2862n659k5617L1037k4886L1015j1989j0864K895R57M0623
15816A99920n3810L8631J0062K2133m9188k2143K8661m477O9916r9644O903J3300
15804A60264l0271M8402K9397o2526J5845j8125P5781q7062L9930q361L141K7539
15792A93954j5741l156j6637M9729m6747K969j7568N0544J2800p9309N1403l2774
15780A49467P510p324R9206l0525m2986N490l5060k9976N4885M5408m7411J8152
15768A86836K5412o2828K0063L1177m0794q090L2082m3800J6597J6911l5585K6533
15756A64514k387M824K0427k1253q4225J32684q6699O4367n9259R706J15795
15745B58494r2170N101j443l829L957K4521j977l6980j3592N7014p353N86n9290
15732A33039O0655P630l1175J7070j0298l8665p694Q7324m7681J6933n908l6439
15720A44791M0432k7209M1684l0602J0759P127K506p7589M3024R967Q856j2328
15708A61418m020o450K9585J0383l5047K062J0641q807j2965N7034k3575j4588
15696A65671J9256R373j3341L4103p2494N0980q327j1209k3107M2911j2870L929
15684A84875J3201r3229Q4471n276n152J7244o9916K7034L1877k6696m5207O129
15672A19355K0034j738O7454k3730J5138k4996M4555n5605k0652p357N0828n6904
15660A26382L3388j7947R0415o6717n514N8210o5200j2062J5377o306q012P8175
15648B20189k517p251J9039k5564M298k5196k4557K6756l0236o6810R9878k1051
15636A66978N1972o0706O1187o5349M5313k2923J3834m722p443l3129O4016o4794
15624A44234L0102N3792l2149k0837m8026M6993L3664q7620P9198j8236K8143
15613B09258p8780L6024N8115p9834L2729R43L0419n3985J7335M6498m6851O056
15601A77927p17k0996j4488L6859M3723m6449N340j4008M020L6734N018m5438
15589A67525K914N877J3319k4557P535l2401J9450J996j0482K7843r249J0980
15577A80750m8680L7229J3810j0191J8135l9025J1472J0927m1585J3204K9288
15566A75334l3094L934J9176K9919j9272N479l0882O154J7178O6611o6733k5173
15554A48631Q406J4923j2834L326K8107M066n0186O2263m6658J2783K9594k2379
15542A80042j9382j7890J1620p2n926M6636j8959k2301L9081j785p1436J3557
15530A33185L8896K8806j6539M147m1503O935L1850p869J1284k8798J2110l9666
15518A32838L1655l4638P3859m0792m5801R485J5723J9084J6093j3686M654K4931
15506A93405L5356k7141K9631j02436M9618m914j3267o258j4106l4500P3931J2450
15494A91769o452k3080J0033n5475M7595q048J5323N2449o4091L2156o5768q336
15482A18075M3542O0578l8015l899N2913n7669K0141l5729k8946N2093K2821J2083
15470B17988l3685L9772q2195p966P3604j00936N1326M7425M0271q3918M5657
15459B07343n5298N349j0949K1687m0973O3707m6343L3895L2824p8037N1684l6668
15447A48221m963L6148o663N5788j746m5671m4300m664K3590J8014k1178L0827
15435A83403q4059L1866P7328n0271n129J4178J8167J3474j2771l0715J7362o570
15423A66263Q329j5956M1715n79l4068k421r031Q5439m0839k5959O0583n4847
15411A78629N4365p2285K9517q174j7418J5662L3287q063n8977L7932N48k932o1408
15398A20683M4407O572L1159q0188M5515K9769L1101r3987L9980k4727M3024k2838
15386A70470j5170K4989J8677K2112r6029N6248m1735K4923j9810k749K0196P9328
15374B41450o4399M364J0842k0109r204L3173n8012k7457M1053l727J1789M9558
15362B09321o7922R673Q300Q450J0125k6344O5368p8852l6994R3031N500o4817
15350A34839J7944J4977n453K2892K3111n2593L5931j1521L7448m514o4253l0338
15338A18470K7123N0211O119m6437O794N0429l2151K2485R445j7051m0355L0518
15326A85600j0694Q294J375J902l6175L3036N776m6083J3601L6668j2035N584J9835
15313B06684j01468R9317l9387M834j3118R175j0001j9759O2254q125n2654R8622
15301B36374o3381K9519k9518j5720N9808p4047N6595N314q3757K9725K1945N256
15289A78113J1586p3915K1587J3622J4198L798j376N6289m0680K2974n2819K1637
15277A75014j1929M2550n8795N9972j1008J9084n4934j4861P4389o9215M1790
15266A92057k8001k796o643N9557p5637M4587J4538j0895l2110N164O1978m0082
15254A81717J9914Q767m9693K5791l8532J7469J5842r323M2956o4163M8605l8648
15242A60702k0827O5431q9296L996K9766J109P8244n5426K1673l8561K1057j5648
15230A62220k9109N2239m3428P2888m3592K182l407J8766l6556M2199n261j1467
15218A77674l976n7772n469R9473J2891j4327p3500K850L1014j0986O3927k1140
15206B00659m8902J5305Q592j0148k2816M1558o164p2117O7439J889j6843J3857
15194A72309J034J9861J2256L1785q7640J8018n3840Q9716n8498J6682K4543J2442
15182A98668k3708J5215o0128L6707K3811K7110q7926q026O0096J3705K5940m9227
15170A72237o1281M4313M3116p5160K2191R4077q8607K8276N905l767j9547k212
15158A59541K8415m4796R5243o6158L5650M269o2706R537j0432P519M8127l1457
15146A72752J8632j4076m8467Q516M3208J4726j5143o9219R1647n7421N8897k4150
15134A79902j6201N262K1957K3734m4434q637L0473j9154j2094K7208m1905L3827
15122A79938L7891o2071O4785q1093J5284M7771j8623l4130K543j4575m6038N7915
15110A49597K500K1349M2004p0534L4023m3910N7436o985l1545K9565K8446k0948
15098A90998j3953j0166k2469L0880K8596n1763J951K3625k3412J1741l21L2495
15086A98202L947m3600L308J1639J7683l5614P960K0930L3966q7682N8521k9403
15074A59857L6700Q808K607o7435J4722M1189o9682J7324J0504m5833M7341L2232
15062A88334n5169J162r744M376L7165k3104L4173l2381k0526L9391K0239N7549
15050B41465j10086N8689m0830K7030Q633J2986q78N024o9586J7821K798K8200
15038A81266j2479k2177M0946j2411K768l2469k563r122p861J00645p3292j196
15026A52055j6986O2058r3661Q4624p081l5531P5347n3620J0516j3105J4409l1340
15014A47685j1120K6580O323l8050M7316O4282l7664m1551N8265k8061n3980M4802
15002A84827N466k5277R413L5749o7743M8382l9531J3385j5413L7708j1874J3305
14990A88397K481m7938k8616M9759o721K043J0278P248K5405p515m8843N9248
14978B05226m4918l7570Q1698k4725M0039m9144l3088M702N0452o5231J134k5857
14966A02718R4496J7922r0553L9395P4347k5206n8786m051J2347k679L3597N0250
14954B43797n5248M4503k6486q6916K7783M2104o905O874l1947R672J8629R921
14942A95781n3293K2106l7041J04218m7597K3890q4242M3341M7997o5650N1874
14931B01384j6915N571k3923J0110k744k2597P3327m5839n6318N3888k6445k138
14919A47361Q782k4846j7931P1262j3782l6234M5278L0704k7489m9024N6366j9584
14907A70863j3004l4733M0466M129k3412J1650k5657K1814J2702J9104J5676k3370
14895A76228K0487n1743j7128Q933M726N179J11379n9010l8727l7294L5841M8370
14883B07241n1185J2299J5824J4931q7221P6413Q974k3957K674j1823n633J2676
14871A71213k4379N4181l9312J6253j4141K0983q161m3340N5358J2712m8927R057
14859A61497M2650k9490k6160N2842j5615J40K956l3471L5593l5207L308K3006
14847A82049n980o1349Q5845L904N8711j16186N8208o6886J5336J6884N105L5212
14835B10853l1613k753n151J2949J0997L2702j19407M4744J6982m3125O8632n0248
14823A45562n759M3596K0764l8831o0915N0163J9491k2664q811k1738M3473M973
14811A69304j1842M600N0578m6194K5321o693m9069J7625K877N0009o9094L4202
14799A71624k0628J9309k4889r464K0279J2805j4149m416J2615J5913j8360J8984
14787A79623N2353m8582k2691j5434J4773M9927k7226K6686p49m1664K1544n1120
14775A37440M5488J8439l9222K2068k3748K8941K0302p7379K9132J0392o241j7729
14763A47883K4512M6429l5456j9897K9747J6023m5601o692M0448k377l9338l6868
14751A18813O5558L1873q8107J7819N0950p2593J1305K2806M7669q4021N2561
14740A74633M8831j2185j1369o9742O707K3457k228M8369l0122l731j747N2940
14728B23813l7220J9493k4283l695o0309J2019L572L8283n283P349L954L339k3934
14715A57098l7304M7380J316k3368N6484K3869o2989J9331n987n111L6221J0730
14703B17670r4454K9078O0698p3538J8713k976k7084L642O0699m8530J8614P887
14691A70419J1704J9703j9236l7648J3659R237L3188k5865m6506J4232o260J6922
14679A53549J5297P678N0582o2020J2115Q36j5679O0672j11657Q0467m1585L1936
14667A82191P928l9620m548N2976k8583M6087m3302J4029p025K5695m6849J9872
14655A78851m7631M6493N605o508j7788J3569j1664M0658o5637N97J4510P2381
14643B23436o8662Q4073n3392m9361M1402J958p636l6790J01978j25372N9683
14632A71317R300n8003L9583J7250l4564k5835P8772k4220j8628J2533J5795J3518
14620A96818p2478P9316k7465J7339j9576K2605l1987K661M3107j7816Q268l2875
14608A67917L2888r477N150L9218p3404M5064p2697O8628k0303K8664k8301K7491
14596B10838k3845K4639m0368O469n0724N9732n4980N4745m6103j9174J02093
14585B23322k6456n2341M6535r176l5391M4465k7754M0763k029k2590m3324R1895
14573B27919q6344O5586n7518M1803l6078j7981K1279J3638J098k6433L3620L7128
14561B17717p4481J6567m8736J03243j5522J588j2573j0153J5048k5669J1836
14550A78865R287l718L76J895j2186m8297M1760K440j5260J3278J0577r557k9237
14537A40223N4608p7481O8902K8711m2026K0111k1129p620M2473j09284O3016
14526A60504J3599m4474J2193M2905p9206O7531K693M726J2803p1211N5963j0776
14514A67250j752N7013m206n3856n340M4972l8980j5681K1059j1321k7101K1950
14502A54007k1964N4689m4409n0470R4341J0426k023k6862l78L7191j5104l7487
14490A51957o309N6741r4491M3531K3736k9208L4724q558k1298M1042K2202q0554
14478A33515K7090N43j0570K4628N7914q2461l803k7211N6928k4753J3736M4901
14466B10457l089p2541N9597m8150L63m1025Q1499j2153J0748J1599k6189k3721
14454A47395K002M4713K0034n2454N4604m1972p364J6022N4574r4272L6148l3230
14442A46200j5007M1528k7468N0602m3205J0975K2070r284j2822L3226p559m0856
14430A48400M8607n5252M6163J7671o4995L4625o1086P6219l6975N6482p5880
14419A33979R392j0135N7572l6159n6888R0385K1854j00806M5369N621N1231o53
14407B10762p4309L3548j7667R614k7967q606P0351l0212J5889p2406O8356M814
14395A82167o239m9211L6035j4366L9399L554J1061p378o873P006l3610n976o937
14382A48632J7164L4648l4132l1519J6664m4546M7309J12J4587l2072O5158m9976
14370A52029R724K8755K116o756k2119j965o3481O0816N2133j2324k053k3956
14358A72919M07J4018n108o3327N5285K130J0959l4754j149p414J3261L2886l4195
14345A55918L7625j6355L6044o3949j7557O8018k2156L308J2763J1123l6846L6114
14333B04050o3767M4129m7593M8442l0592K7153n1839N4535n2826J715K5687M9146
14321B08240l7743o873L1706J1543o9634Q3930n3650J3971J3555j7065m4492M0096
14309A73584j3926M6077k9944k7187O2872j6764l1417l6290M7466K0639j2872
14298A82238q062l6880M205K6207M0165l5270P166k8104j7026j4538K6065K9455
14286A75621J9242m9904K8228j382M4319l9521j4790K1569o417J2019J3433m0540
14274A61877K5828k7884j1151L0910l2264k423Q226m2014J23858j15330J3568
14263A33201M0752K6190L0000n1781L3308l2083N436m4894L4811J9585J1325Q754
14251B14604l8692o858K4588q6777P6016n684M305r861k5162M5766l5782J9106
14239A75569p1109N0262j2572P5067o5032M3540m0173J581N4192l8379j5725k9246
14227A27975P1120k8746j6889J3598o777l1831J03417k0851k2554k7912J5828
14216A76378O008K984k2546J1863L6519m7986j3384N2180m7113L140o01L2414
14204A89856o2982M6170m8878J8888Q394M1749l5811O944N6971m8405p321n8287
14192A07288M3886L1449l6764Q901j767J1169M0870k4641j2290N445N867k8711
14180A50702O1132n4625J7800p853p950K7212J6033m4054l3437Q3733j0535m5616
14168A52542K0200j8392m898K3407p22L3457n4328J2964N3154m5977M691L6m3699
14155A32435k8514M1559M0273k4010m881O293l8180N8547j9974L9254m0187L2331
14143A94946k6860L1874j2593K6169m7909j051K2501m0414J3645p383q794O9970
14131B14101n0910L1521o91o0984K9169J15J7288n346K619m6896J14775o9920
14119A74841L2280k6244r324m5097J3260M9357M168j5383l0698L468O961j738K3541
14106A79392k4416K8876j423j7831l9064M4373q208R551L0037o6666j3347J33381
14094B54655j02602K6201k7106j594J8372n0J5016k3280M5199R132q5783O3940
14082A92100j4802p6814Q1054k2832L2095l4402J4803k1158k8229M6570M9857
14071B18242k9539L3218n2484K9000n3828P1158m4669O6154m1055J753k2450N760
14059A81260P01N0143L052l7223j777l5267m226J6012k6758Q064N1142o4718O2838
14046B03243o0428O4839l8227o177L2050n9442L9096j8913K314J7486m8705N5245
14034A82381j7813l404L8544o7619k9947J18062o4486K0969k7018L6743j0184
14023A76228K2637k0420N5361n6462j2747p065j2010N4512j5661n1047M8597j4930
14011A66993J6300N142J2449m6979K3010n4291J7438N0929k8215j5030L9757o9539
13999A17964K3276K2162k320R867L8029m7967M963j2470K2860k2514J5747j0054
13987A59543N0710r8436M4892J3797k7102N672J0445J1778N9116j28929J08608
13976B10094K2230r8069O5420p146k5792L0947k8393l3564M7360J9550l1920k881
13964A67836j7520J4408J5186o1410L5634J3777o0286M6621L3843K016K5006n3130
13952A61981K9014l4608J0715M255j1335K4008n8744O9797m9257R655L8414J2480
13940B06375m5971j5233O7163n4601k5037k3485J4352M7093k2268k9869J15584
13929B34103q4339O4241j5524j8324k3362J5250n5489M9942J5148L5901l590j3036
13917B00921K10p7641O0817J4208p5350M9422l4796M7303q554l2333J5101J9994
13905A79302j5367K0589j5899m5536L4400P458L2403j8302N0751q2912o517L4144
13893A74514j8522J7292J1035j2125m0541N3427l5037Q5619o5805N829K344m6791
13881A31239L0879K5908M199j9093p190l7394J2164K3263m3484L8512N76j1718
13869A47861m218K6924k0081L7382m3309L934R5221j06170Q026L8911J364j2605
13857A73240o052o293L3190J346n1362J20929m4639j4868M547l5019R006j583J916
13844A84358J4874j0978l5430L397p094j2581O5108l3994J5529J7657k4105K0709
13832A97450k5640r383M5814o0409m06k980j1826M7767L688K0954K7820p5390
13820A57459N6361l7294j7292j8367N5066o3384J7848L0327J8843n6483O981L5582
13808A85647K627K4221q8740P752j3564O0927l5145J9026m5980Q4969J439l7901
13796A65278j735k9229j4674K8687n486L6718k8121K8996K3952n2994l834J0836
13784A58394O855k5418k2602Q0000M4526r7613J6983j8392R963O049M006N5787
13772B18538J3263q0950n170J3816p89L844j7098p696J6020L0624O249k6697k008
13759A61946p349P1794p2723O2033n4568K5705k4444K4040j1868J2362o6424Q2724
13747B03228n9250m423P3452p2583P257l4531K8805J4901q533l923N2097k8756
13735A67741L4242q628o9269K4703m930L2531k0275L5019k367q95q1577R4635
13723B00930j5793J9268J5008r2683R7830j7365l4933O25J9218j1762n3204M0189
13711A67328P92j1173j1926O352l7328M0927N7211j4153l8078j1309K0413p5909
13699I3147J02459o8884K4308Q215L0530q218l8519J3229j2867O5722p5471O2259
13687A95910l6478l8516L2921j093J6732m6580M7498j1497K2494M0596r0822N6179
13675A87344M3460q4794P8927n2482N178j8145L7403l3623M3869n1028L3242N363
13663A94714M8764j2236j02971M5674k7027K6846J1074K5235l8199l3533J3702
13652A52043Q956M5738o8889M4655j9631j7612R456N1426j1701l5266P909j1818
13640A55266k7649L0904j0748N0438J2974n2980L0107o071o173l2016K526O9399
13628B15977m4608J677n1020N6603J5993k8103N485l4789O0705n2160L6422K7003
13616B09185l5645K4868J9526o1623m0635M4010L3696p3345P7420r348L8421o9092
13604A57438l079j8817j5408K9152l44o860R4842r6904m869O0046p2148R4056
13592B17105k5988l3280J1356P785M80l1808L787p477P7536p5156N3725j5309
13580A82756R876l7807M3024o7578K7966L364k422J1564j692l7848j1707P9931
13568A99427o4560L9606l0439l291K3252p328L3752J0210k4361K3682l0113j9388
13556A50449p540M8560l4334M3577j0696J5532l4593L370J2384J8388j8188K7937
13544B14846p2592M5407q6989P7032N199k2879J6733k3365L2757k8814k5018L6217
13532A68534Q927k0112J3809l1601P2412l1547p181k8362K4686K1441J0895k134
13520A99767m0147M8228m5294N7055m8042K4549k4561K6614m3112O185P649J6930
13508A85821J2236n0250K5814L6305j7265j3046n4079J3027L7343j2366J7716
13497A81256m9998N1099j0543j421K7083k4230K7633m9498L011j4699M3568j9133
13485A64128L5926n7803L4355k3612K9197m9563O8016l3663p896j2641M4590M6777
13473B37811j09555O4626n7235N3724J5110o5946r20Q207j1842J0757J9278N2280
13461B16295n4328K7503j4699j0196J1397K0907l8157q669j4515J4870l140M5610
13449A92878l0000L6403L885m4453K9813k1832J6971J5385o2563O8544k7574l4829
13437A42628N6686k7278m2324R9297l9702l920j1920m6145R5778p3703J9042L848
13425A72287L2831n4914j8201J7118J4591l317k5327p111L1282J9627M4030m1049
13413A81847j4177q84j3230K7886o867l1014K2815L7684m4215L5850K794l9572
13401A58917P346M635k480j3358J749l7760N0354k5524L5902j1408M6300m4208
13389A70465n4538K2692L6445m4702J4380r20N4349k2959k4629j9519N1842n0364
13377A32542N7440m2145O5661j5282j307p345K2299l0918J8296j1105O766n6725
13365A38177N5055K232K0107m2114m0791P9096m0114q834J4252l3380J6739o770
13353A53655K9735k4554N296j947J5484k5677J6662L8800o3878M2965l1886k4838
13341A29817Q5252j4381k6101R631K6412k1514l8509o795K0731M402l2058L4381
13329A71268l3888J6551K1832J2289l2584j1114L0007k0196N6075l1283o173M520
13317A77304r263m437L3511m925m4763K9221K1305J6152l6628l3527O75j8648
13305A25977O1375p470L17k4897J6389M998p515K2931o0751L7013m2518L5381
13293A61230p280L5150j5325J4717J389n213l31m4750M8162n2148j2317L0661
13281A53945p933J7678o959j8164O6406m0919L0376j5355n7556L8607L7105l6233
13269A60998o287M5190j307l5653l4026P5596n0583J73J6411n1767M2368L866J8198
13256A83177j0177j338j1376M2657k0880k2801M3609m981K8657o3970Q3598q2383
13244A63792J9614j9956j706K3791m0466M0360n2185P6618j6813k9393J361j438
13232A63579L2201k7517J174M1366j8053M265o7024J01743q7312j4542O2267k9116
13220A63031O0463p7516P622O104O6657o1856j8906Q4192j2183r0524L8522L6095
13208B01701L057m0892K100r895k837j4992Q5047o9821l48J8244M8601j10931
13196A09034P7813l0765K4872M1109q6056K5091L2550q2548P9503k5541K6415
13185A91477l4938l14J5155K0577o027J5989k9668q004K4953k528j6927L723k8231
13172A45237K8036j0023O1268p8155j1519K3904p598r534M782R386Q934j1595
13160A53123K8295j8852J7385l8082p91M4498J662o675k4268L1842P158J2469
13148B07764n2997L2685k1725J6343l2919j962O8777n2247j79N1256o0260P3912
13136B28448n6234j2724O176j7553O2060k8669l143K1920l0278k556L9083m9341
13124A57189L1257m126K2056N355o5095O5051l5913J161p611l0283K5382M2800
13112B07223q9393R0810M210p629p3875O6510q2971L2460M9059p0081K1045p338
13100A40030J4716q67J7015n9102N6187j2662K9326K0553o9096P7021j8190k6967
13088A67964j7519j6027J7342M4418m495k9684r224K0313J12J2608l4380R298J200
13075A61926J5978j4211N2721m6554J8707L4674p9261M0464o350k0244n134N4750
13063B07466m6771K0969m0006j8987J05377n4792j4919p102J7318j0397J1232
13052A69388Q041r025K3535j1881n6863j497N4721p869M2157p6384N7547j9894
13040A71976L390j3928l0169K890J4594L1835M2986k9901l2367j7898p023P7160
13028B13545m7976n646L3163l1660J7967r882k7329M4091p479r13J0614n0047
13016A38448M3348O673r252m2208J7469o516j2778Q2259l1913M9012o2994K7651
13004A99199R229l6972l5294O7623k6388j4403N796J3851m7496K8479N368k6728
12992A42264l0464R2581m7282P8M252J5378k5436N2158o8214R8646j19566R1293
12980B05688n2011j921K5643O4864j36374M3819J6850J6456K6594m3521N424n7882
12968A13629P3519m4528N2569j5549m9017O8982k5181k7703R3906j04371K0696
12957A56952o1462Q3569K202K825l635p378m310K8313m7117j701L1734P941p621
12944A80312j2633J7543n5706K2915L3014j5400j8810M3285k4852k0925R686K5922
12932A84351J1272m1363o3568R3516p301n5733J9054J01904n3840K5444n1187
12921A62549j3645K4772k109N3907k4733j9936j9243M7240l368o7219K1628j4828
12909A45015J7617J7416K6062l6600l0439N9650l3733N9680o1798j8836j503K2808
12897A65339K0775L080K413p8194O3039n7739L2782L8125j8183q323K6481k266
12885A87329r569k2610J9491l5124J5423n656O8947j9460o6444N8410n1101Q056
12873A47692K3382K485j4871J967R557n1222P3231j2890l0521O9336j6773m8477
12861A52896n7892N0046Q9339k0094l3770k0878m0041N5598l3437L0927j2917
12850A59777N4156j7763m4228M4587o4842J3333R3102j04560O8818p4816P5961
12839B03525M8n4365N8468q609n6355O1519r4288P0996M884Q465l6276k923J3915
12826A69004n4419L1556N1690m0752J8208j4713m1429N3803m2356M4636L5605
12815B10833n4089M0632j8852r970R886J599L5524o1974J9499k1462J4203p43j0947
12802A54139M3446l4021j0775L4902k9749p244K1290q519O036k4098J05540j16175
12790A34772P2229K2666n2846q4869R9293r931l6804K3043l3303J1661J5906M2032
12778B03849k8355r814L8313k4926r648K8197j2284j1176N966p1496Q7040j7746
12766A77920J2483r327L2735q2963N0720j223k0468P673J3013j0483j9755Q463
12754A58788k848k1770M6748K2820o046o2738M721J7983p873m751n565R6608m6150
12741A89927R009k4601p656R524O244K1761k0265P962l8746J9922R616k7010J9792
12728A75479m0620m502Q9343l6067M863m8381K2540K3127q84j4121k6021K8795
12716A73551O2073n9808L158j3877J6047p016j6752J1195M275j0895k5467R8406
12704B34890p6060m653n392L3414J4667j5763L325L2577Q320m3537pl7577M9660
12691A93864M4891p3090M5974l8531j4607K0103o6992J23319m3433q275j7763
12680A65460Q192n8655M7091J2239k5301p147J1605j8097N7271q594m1083M287
12668A47268L1979j937n3956K3945O0896n8963K8357p8019Q7287l315j8354O9379
12656B34567k6802n3988l3730J02291q9548O0584K811q1827K8838K5248J9745
12645A88189j6405J1984p619J2439n1926R866L367j506L5519l8220j1444K0120
12633A54364L5906l1543L7678l0523l0792N340M0517J1645k2965L0229n6382J1740
12621A55214L3611n0140L6249n5869q480N5977j0575L6781k8771l491K2927O268
12609A89701j3681N9242o8737q513K4237k6226R332J5042J3045k1105q032L5717
12597B00022m5229r925Q802K2070O813k3825j7850P661R68J3399j0624k812j0462
12584A39008K4832n5858L2938M6437j1813l6138N1351j3470Q441j3528O339k7166
12572A51373J0774L8426M392o4138P4483o7765M641k8439L4087N2475k5507j4090
12560A70712j443k978l0898K7047M5073r9531R4862n1718J18932k6183n4889p550
12548A81436j2968l404N055M851j0344J0042N733k7701L4755l3071N6324q4645
12536A26063O7579K9595o9715O8474m3098k9132N8544l8737K1199j1242j5931
12525A63599k6011P1223m4150l9287L920O0154k0220j5752J06059j39347Q0355
12514B00543l5213l1714L9128K1379j8710Q775j7544O2188q5805K1774J2551L079
12502A80431m3597K9528n0976L1155j4906N4902l1977M5543J3443m1479k4668
12491A47399N0025r3827M7101O989k252M1755m3141r467K8660l5551N3851r96m1148
12478A49398J9427N0034p9564M4154p497J2686k7293Q79O19M4997o5263K0625
12466A63202j2659R005O7333k6751m1668j4441O1201l8627m281n4729K6968N0647
12454A85200K8455j06406R9629m4118M47Q3287j10509Q5936k7536j5565L3054
12443B11874o3807O9823r3122N1999k7394J9219K3317l1832j202J6183n7903P23
12431A17878J1382O9072j8096K9054j40624J33270p5705O1823m8824L8211k5925
12420A51516K6175o21m5681N0266j1554ok2697J399L2300o1040M9303j3365M2287
12407A98282j9384l1103J1568r417N2137m4237N523r184K1553k0480K2833j6129
12395A61962L202j8817K658j7922P6773n3584q777N8119k6848J1340J6446p604
12383A96948m726j2352j1736k4161k0741P5873P173m2068R210M8354j18239N6629
12371A60164L4089J4862j026l4668K2154l160k9775K8125J826m200k4190m2117
12359A22084M1526j3884J8943L9539l6451J4062m2928J556J4743J9487n0934K6964
12347A54707M1727q8550N1428n1686N1939K5856j4927J1514L2079n0666l0137
12336A33284R5721n9898m7319N7200J3637l1694N4344k3611m6967k7908N3683
12325A70472J7559q887J0759j5499K0703l2659l9515L7916N9519o2469J5510k2109
12313A51300K1262O3432n8979J9088l1608j7144L4640n9487N0065K709j6981J2474
12301A70771j8541J3557k8810O4129m8619K090p138K1865M4315m0686K4183k584
12289A94532j8969M1708n6917L2404l1077J7842j8214l8978K8944L4461k1287
12278A64449K3494l7406j7297L9327J1541L8632p9778N6594n1101p82k1355N7560
12266A83878m4114j1097M1134k7597k4473M8241L4069q6114J2528Q3769j8851
12255A91373k7849L7565m2604K629J5807j8379l2220O1807k6517J925j8362k158
12243A43017O615j3211K9057L9451n4878K8866J9320j2040l0585k1105K4753m0933
12231A18327M4548J1859k1053L9980k2312m246j030l3846O7914p1681L6693L8105
12219B03258n7527r693L7393l3006j4442L9666k421k0148N3065j6989l8045O5470
12207B06581j8259N2994j07791O7872m6687J6852l824l8416Q3678j12531Q4289
12196A84758j8296l10J4373J0937k4956J1000o8722R3622o8634N6318q7657L3228
12184A35661O9333q6820M3901R423j7380K8917j01n278n6333N1950j8135K7678
12172A82816j8882L8751o3948N0182K4660l7023L2917o4816M3332k2186M981k5828
12160A44956K2472K0571n19q879l3668R471N393P041J3671m4955K5028J6685k838
12147A74429J9032k6938N980j8478L5238k040K8430n2925N6051r891m3343K1241
12135A86786j7162M1477k1790J1661J9762n3320J5058Q925l7519K3777j2965m3923
12123A20767N7703l9865L7223m6102k9555J00388o9668O1778m6755M6038q418j2773
12111A70761K8672J8835o6060Q753K9209l8936o5936J03852J0599l5224M83L2223
12099A97231l0180N7325o9070j0041M293K6195r404N7640l9965k5759M9176j04775
12087A02666L3398R4295n8254K569l3507P5872o5555l8915m129L2040L9589m7505
12075A32564Q286K8870q018K5187J080m2930k1620M2696M2926m9701n656J4027
12063A67711j5859J0106R116j8402j3341J516Q1126o0336m670K3169l4107K3738
12051A69767m221K125R830r550j1306l3320J2604K5900K8288l8673L095K2594
12039A77133J0576j4111M625l0926k0455M4500J02882j23468M8175j6338L6077
12028B18670r0158R4777r9137L0629p73M9395o2125O7108m1044n3815N1914O6583
12016B32024q8809K699K363J0186R308k039r711M6261n4625K5652J9078k8778
12004A63609J0683J886r442q692K4729m1015j5080J7233O6933k4899o4174J9153
11992A40924k0612L2813K3497o7343N6369K2427n6576M6829l9954J0620O7805
11981B16799p7891M5078J2402n5129O8289l8728J1933k3836j0226M3415n9364
11970A32742L3257k0937J1523M187L1404m9727N5740m9407K4884j4202n7753L5509
11958A37220N1488M845J8589m125L2366m4990K5459o3808l5409N4034N1097m1691
11946A85075N786l4059L9325l9189j2884K1107K5386n0429l4974L2779M584k390
11934A40117M9139m6952P134J2237K4012k2866L7853l0867j5376N1162n5377K2974
11922A73190l4917J7864O1104j7322p5058N1095j2477k5818J6636J5984R565o899
11910A72947K0328J2811m1915N3130o1029p431j18141J47421L033j1359J7729
11899A87524J3736l0161L6967m0486k561l2950M1840K7406n4108J7681P249p327
11887A64810n210M8474o3751K7373k0636L4737k1383N086l4916Q9396n3550K647
11875A73077j0826l9573O8802o1512M2041L5702l7344j9356J5871k6178L5894
11864A76598o6386Q161M0800l747M7704p1263K9574K4559k8597j4611L4277p656
11852A69413J0817k3660J141P5022m3108m857q24o2641N4636J4591q254l5276
11840A47000L1738J0568m2164j233J2691j816K3045K1537n864k0463j5841j0529
11828A48669L3299r0312R0413o5009N8314L2907m2662k6105O8495l9787p469m1254
11816A19499j1842N2204J9305k2085k7448K5300l9464M0321j9073N505P6956j9237
11804A99941J0991k2431m4967M5432p33k9871j6080p894J2257m296M0551m7947
11792A34953N2845k7509P949M1840j5188l8924o583J369j7315j5310P8860j0163
11780A86824l2086L8605j4282J2485l342k8842K2867j5778J9128k0756M1909j8506
11768A88226J8952k0190m2971m204l5681L5346J3078m084n5428O9546K8350J1947
11756B02887k2802l283K478l0329L4765m590j0787O904m7108o590M1133L2994
11744A95672j122l0169k4232k2933r712N5252j6716L5267m09n7597M7269L5551
11732B06121m6446J1480J9839m9064K0169j32k5859L8208O6900p2736K3722p0316
11720A21886Q4559n6289J636m9864O1924r619M3261k6199M6758l0622j1284k0102
11708A56045R279j4641N5400p6940L0823k339j971N4769p2472N4776o5380O9586
11696A96935j6102p3452N5584k087L1143l2039m5249N1606l0421l2138O8970m2002
11684A30748J14304o3016j8864Q325q43j2201K5057j8710L3502m5547N1293j3445
11672A90603m6115q944L3677J8225l0458J5164l6026N0961k1197J0865j2838n4309
11660A09608M1582P1087k2441j7337j4566n8046N4063m8772Q5635j5950N824J3344
11648B04031n0921j7316K2634L0186L0542n0126k5085K6456R628J7352p518l0979
11636A58884K3819j0879j3757L1241j3325K5720J1514o9083j958K4609o034J2847
11624A73598j186M5461r1559l6038O8237J7176p3295Q2842p845p80L4796j2863
11612A98544q4650L6286M1163l1175P235m9187M6134n0346K6964O898O2402j4383
11600A95885o5012M6230m002m6650l995Q7117l0523j5696K754J267J2908j3799
11588A66484k6881N6653l4675K777j35L5743o9457Q8975o4805K497L077K7989
11576A88242m1565l471P8475n6971j8929r329K7705O0889k2529m8270O3500q7622
11564A30125O8594q0964N3894j0380o0501N4501K4925K911R96k0820N3310p7836
11552A38755O848K0393j5723J0730m3390M884K1401M7617P796k6992k8928K4721
11540A68112m5969O4328k8686K5051p161K531m3124J01306m9441J4345l1810L5823
11528B05305n7708O5528k7387q797j0764R415n1117P592L3285M0972k5731L1549
11516B12142m0287j0840j7688J6328M1384m0974n2354N3184J273k0487K2440M9726
11504B13847l4058N3945r1087J4559K6125M0931j2624l6095m6493K9281K3548
11493A81879l8053R140R082L7417p0097R8123q1512N2741K655n8978K935k8321
11481A17011O0083K7478K456k8581k9982M1820m3862J4223P034l0340J6544J6920
11469A70804k4172k0237J00586m5953m1309m283M2756o987l54j755L4696m1184
11457A62608J8475k764M7229m8095m5672P7380j069n0979M393n0K6759m5859L5908
11444A78264r158M713k7283Q480K2615k1826P895l9155M4225j6914j5474M6475
11432A82857j4102j7909l1258L9491k8019O4436m5557o227n47n717P9827m8458
11420A68817O095N375m6901M6986P563k6251M3851p0717R5385l7255k5785J009
11408A68172M2916n1078m279O4386j07627L4675j0535Q4469o6126P908j5147J778
11396A49512J1251J8699n1178M800L5450J5737l6350M728J6211L0065q9932M0548
11384A49541q575o685J6369j252O495k1270N2929k4934m890j4541M6239k3431
11372A65995j0392J0905J6648J4532l1542M897l2226M891M3007l3277L603k2067
11360A34974M4268l9627N0013l4395J2551J798k1560O5217k7524K9405p5553J0246
11348A49813O4062k8540k352N463j9077n8008L1688N6536k6664K1515n5581J5898
11336A54753K6976L5685m6415j5081M4497o7924M370nJ7976o536L386L2709O4166
11323B48557r4910L677K7165k3858J1994k9165J7064N6619k4668l1713l094N6024
11311B13692o7651K1388m1912J4529m437L6180j0825L5415l421N870q307J213l5543
11298A56191p46L4117p028o4519Q4424l3130o665J0079k0266j7032L5793N175j2972
11285A63421o171L4770m2538L5690j1317N024K4060k4733l6682j0540N9083j3103
11273A76964m962J5713j9344j4581O742K906Q868o551m5178l69P7543J2422n7481
11260A52692q277J0229J5105l8634J1181L2382k122n9877M8354K6440l8907j7993
11248A30573j7392M1070M3700L485n1353N5958M031o3368J1240R509M6143q2032
11236A31564j2468J4429M2199m5384l310L14L681M7361j9811j2359J4201k930l738
11223A53749L6551m715j01399J14971O334r949k59o3856R581P7015l2517l6527
11211A48979L5625k1619O1418p8223K6262O182k278j5950L3705k8002L3073k0125
11199A79047m399j428r175J3838J1937K7332n7302m2037P4840n0541Q542K4044
11187A74698p3223M3895M6069l6372J6684j3739K1141k7213p549O1958m6477Q350
11175A68222M3711r9105M5306Q827j9493r463O026N4767m3085N9788n7527n139
11163A52835L4695n7019N7666n8161j9093R0636o122m5152l9481J19280j03626
11152A26458L3176o806l0608P7858r725k0510K5021l5069j4556L2906p0495N2254
11140A59904K6582j2630l350n6396M7552k1919R4312p5845L0507k1325m1521J6082
11128A41953K1421m979N4476J4575o0951R764j4166j2221k6774J9665O4476o6910
11116A40329P4077o9077n073P562R141p4863P7616J7135M7518o3551k4077K0990
11104A57727K8068k1856K1498n3500O4444k9561m0127L5662l418j4778L768J331
11092A49258m6352N1503j932K7396m2785K2367K9237k2909R554M523n764m4203
11080A29893j5663O3698L2411p0015L2984j9204K967N4174J6379n1362n4770N4059
11068A75551K2928p3169N3445J4306m4123N1654l8674K3088l1769J2902J8490
11057A84629J1806k4179K5958M4551o6944J667k4002R608k7562K5956k4009M1969
11045A79448O6862r9903j0859J0220K9061K7324l0539k8870j933k081l22N7739
11033A96147n8495M6834J7816q1004J6932J6011p645J3703Q776L065J7241k4116
11021A65265J4710l1934l1879J24066q9071L4430l541K6261l6818j192K8439l0815
11009A67921j0975K3055m9866Q1075n7648l5878K8983J5284L7365M7589j31132
10998A15773o566J6163K3216M7795M9457q0844J4890Q582l9925J7563m8876J3106
10986A30334J05123r6525P291P5417m3595k3331M0484J4498m0460q806j5787N9326
10974B03969n9163L1038P947r309n362L6125n4673r161J7296j0950k560j678K9229
10961A72748N3757l2625m1171M4744k5123M710r504l3223J082o0L2872l1606L9387
10948A75988l041L2831l5548K1770j8184K0056J6274j6682n866n8443K6462J5760
10936A71377m1414j7857P4718O083n8829J3887J7356l8685N2074K6982r0451R3061
10924B08302m6395j4462K6933k9663J2216L671J3812M942l5685L9827j0280M079
10912A77297o1607M5045J0084m2466L6666l4238R1336m1114k5543k146K5410O334
10900A85058J4789p4670P2175m983m3945r627j4444N0319L4084l462p3634L0007
10888A61667k9312P2256l4214k3253Q7087n9982k9049J6513k5647p326N1279m4238
10876A35781L2980n3934N3203J8724j8011K8500m8698k8886J3454J8105r166L7347
10864A79399k7072k265K679N9133m825m5676N141q672n8J2116k9179o590O1111
10851A95242l7169J8969l5034K1271R120l0371O4472m5142n9357M4454j5551L1624
10839A62528O3008o0035J3449l6214Q175M2214n8826L3727J9297k1433j9984M6890
10827A92796J664q4709O1424j4461q199K4438J9515j4203j7094P208J2523l7026
10815A43876l9689N9680l6456M2954r644j7336j4940J5446K4898m5670Q1305m9385
10803A55039J0783K6593L2735l1072n3888M5748m4661j1610p260K4771L2618j1409
10791A68387r700L1151k8084K0585l4472K253p326L4699J3654o6486M1451l6084
10779A30028M4863m1276J996L2051K0280k6714k1060K1347K7744r133k1279P3600
10767B32447o3691J129j9877L1230m3998N4548J5411o7k6436j9423K2842l2441
10755A51674N119J4177j1861l0838N5515l1587Q060l2786J5444r563R948l8196
10743A05106Q8224m3894J083o736L1975N1N708j8440n268J9121J7619K0852J253
10730B16654m7162P833n9984O4188o1351K1464L964L6945k9243k9356J5011M4767
10718A83730l3509P5701n044q6451L2045R377r995K0696k8752L1732m2595q312
10706A38623N5243j3103k0502P639j4919L3713r9054J29006r7111L9047n2675
10695A05907O5783m4096M6177N267m0071M7973j8557j7300K7663j9549P096j1959
10683A54334q858K1986j1372k0922M0775J3515k2625j7323k744K7206j1210o366
10671A56396K7572J4376k3402q499J5578J2789j3785m4785O4539k3790r2273O6945
10659A51661P9498o2594M1634j5662n8209M6149r962j4390J8269k4367K3398k5074
10647A50351m2221L5076L2387P157j4462K7552q4099O0576K8581n3788k1980L5122
10635A60252M0729o919k5815K9816n0192M106J9180J4436j6980J9166n3498R728
10623A44009N9300m0146Q896K4061l7867O142J9960k2481j3668L4447r179l6741
10611A36733N7891k7681r665Q8183j18935M9691L2179j9997k925J2016m5206m752
10599A47532j1391m547N3316k5101L903o040K8472m7892M4276j1282k0020J2114
10587A63340N757O941j5265K7271l5153j187K1885j5745m2741L482O0344r9223
10575G9706P5864K4169j2670l583K143l6790K9399j0209L8982j3839l2192M982
10563A45962k9078O4812J6403L3095q4517K2409k0307m485N5985m9156K9073N9786
10551B39982r2619J0186j1611M2388o5445N5473J9846J1840p4723J9222p426M7018
10539A94131l8976J3641R862p424j0145O916m4677Q1585m3278J626r757l3591
10527A19913L8484j3119K655k7548O7618j1887L276l5632M7375K5892o0070J6456
10515A73413m5544P4028l6392m5631Q247P828p122M6174J1278k3607Q234m3108
10503A27798J4076K9826k6686M6658l0725n807L8901n4586K6763J6553l5984M1629
10491A88416P43m9888N1849R66n6083K3524J8664P442k9982j2012L0022l330M7495
10478B17826r0902M8151l7922P2156n1514l4502K8141M2553p3338M2869l3201
10467A30317O8104p4509J9498L4350j3952j9242k0212Q0458j9794J8093m5697
10456A57414L9500P760p4875J4505R656O0325n7845m5083J3354M4444J0345j7618
10444A61882k4539L9721l2302J9921n2859K24L1713R01J8401M3585o7318M4154
10432A83484k7369M3727r4052R4498l1443J7970r553J835m2886K8897j2895K006
10420A54219r450j0450r214l919J1307q194P2160l2368K5048j1306P568k5727
10408A59674J8599k2895Q031o633Q769l6466N9611j0608j0672n677k0662J6439
10396A57510L4550K0306l8302J3570k1065N6768l1177j01244Q1014K5119n3987
10385A43062Q227N300R5695q0783o2254M3713M541j0525L8401j5865J5052K5360
10373B09924j13072Q3380m3910O9472o7101J8203J8939k3535l2739N7189m0985
10362A35765J7023K082J8716M0309k3998n2959L0888j7002l728J6435L3416l1915
10350A65032K4521n5446N728k6274Q2063j8905K4650l9926J7096m5467N7514L9801
10338B30387n0290m8644L9988K2668k1418j8682m7350P2296j9934m7016M1645
10327A53650M9891K965n495Q965k6881P272m0584K1455K3303k9358q343K3802
10315A80642l9670o09P3340l5775K0037P559l8714L6568m7224m3192J07510l8971
10303A81501J933l2024M4286o6602K8124j7055J2634L0673m0028L7711m2587j0902
10291A27664J877P0110q0674L4733K0749K037k5674M8203o1709O7823m1952M3524
10279B06711p0153M7998l7190M3241l1047m6726K0360K4867m9632K7292L9810
10268A75531J7977J5758k6784k6143L7202m1543K5217P669p3530K1760M7802l0920
10256A49996M0858k497n5451J3032P4768p7175J820J28J6147K0935j4308k7509
10244A40744J4898j2010J9158j1542L252k1693M3385j4668J5557o213J0758J578
10232A83204j6863J2119Q292Q588p4127J9396O2072m0540k2980L8835j9593r27j6445
10219A41031J9769k3491L6656p103j3119L4250n0976l084N7948n0867P4225j3537
10207B01702k9233r664J5813m8867M9254r458l1469K5194L7341k6057j1173n475
10195A57908K0324k8879J5000j5149K6214J2968j4217R915k0609l5307P2755j4865
10183A86058q228k6225O215k6449P5584n5940Q5931j24667K9536k8594L9287J5503
10171A68011M6982m8365j4057R679J5392K4891k5095l9619o829L5070r005j5053
10159A42002J1084O1651p6564M0675J6408o3332J8642J2131J9343m3889N3288
10148A91439l7195J4463k6153r60j778J8105l8729O2398m0658O1449o7672L5480
10136A70189k9247P3277n5916K0708m6691M8484J8574n3847J6911k7175J240K0927
10124A57434K2141l8583P594K6572n6848M314O1971J563k8509M3706K9785o1152
10112A69988p817j9721J4901k7407J6049j967K6576K599N3082m6309L7534p3487
10100A44021j2928M5875n7786P999L0787k3699J5946J6794l5015L2114j1071j3082
10088A39955J0049k8694L6639L2726k1499J7449m3061O118j6158K2899m3542N7966
10076A70847l4678P55L8306k9483L7199l3862l5909N2693J8054k1766l1069O926
10064A38013L0355J1846l1048J6334j0852l3533O1566m6795M7145j5362P051k9354
10052A45366K4708K4009n1477L3891N4109q4876Q204N026O3554j04840M3218L8737
10040A99629n1204R207K0961k5147R433j8028j6321N7587J760j8831j4611p84N505
10027A59156J8492k1712L3038j0387m5502N1859m1141L8524j845O70j701j6123
10015A63328j8484L2728L3200m2259k1428K0580K1512Q631n5401K1522r975j3164
10003A40790M3970k7165N75q021k120k5563k4849O2154n0154O1987k5858k199J1561
9990A55108M488k4738O7235l2481n5670N2452j2713n2615J0412O2655j7262K2394
9978A79265q339J5051n3011P013K1260l767L0563R020j4l1474P410k5999K4479
9965A71457j8465j3754k0932O0798n0510k8023O3069k4101M0833q560K6607n1656
9953A46763J5989k5059L2620J8645Q729j0393O3861q3400p911M1522l1357k0697
9941A49312J8499l0498O7101n2045k2080L8140N49m4562M8188j2915J0818l0842
9929A39665M1801K127j4906P021m3475M942L0743K526j8324m476k6955J8664k1785
9916A17568l026N8496l6669Q1381q9501N2939k4695p79J8366j9008m8127Q0717
9904A87662k4689K0294j3686k3157P2511k8172j2301l0445J9180J5652p1140M6306
9892A58015l0481J1063k152N7195j3570j4804j8731k3760J1532J7620j200L6205
9880A86932j7801K8221k2959m3093N5285n7593O1883J9795m2143l5957L8679k8632
9868A42617R899k77K57j1221J3817M877K91J4063k2447K03N095R451L8629o0316
9854A44938j7226L5384N2n0327R8475q1787J1917M6612J0494p4542L8470L0990
9842A93450J0024p9361K5749k9785M7687M0681n3237k3174P6171j3493m7885L3256
9830A80083m9799N8027j9970j8456K9358j6754K0116j4351o0569O9212K5921n3736
9818A49082J250K671L2424m1151J7095m7954L8267J3258K3666o2832K4141M2132
9806A92049n0435J0593J0515j4581M1744J1407p4691R1422o4456j961M0837j8440
9794A74003J0418k7522P2173j9585p6431n337L8483j0050m5540L8567N0466o3085
9782A36560J1987Q731J6833P794j3456L1854m0270n77J8791J6055k0100o2849
9770A11353K4780L0711l278q262q53K8918j3955J1292n0520N1772l0868M0236
9758A91326n9607L4826r559k0794j0701Q4843k2328j3552J2140k4250j3231k4744
9746A24369K5993J2515N9342p7725l0072O4166o5345P1198j4547n8749J30169
9735B41314j30097N5178L6874n3229J8501j6555j9885R051L6540k6045L6856l572
9723A84931j4801k6247Q214J0613N483j4923L571M52K1898L8832m1344j8170l2769
9710A25740Q6357p3910L5010l4300N6554m0776r68K1236m7315j8300R0536k8505
9698A71359l3238J4388K6462j9646j3079K0263J5835j5573J4164k2394J441K0631
9686A80613q203o0687L1735m659p252P9321K5018j00195l129O6512n2555M682Q013
9673A59214L0557m3619K1808Q3522r9184J2964m2237L2133p279k7189k0514R0546
9661A90722l249l2509k4828P6860p5866L7849J4847k5114J9812j594J3785n323
9649A85392M6093o1093k4039O385R473L9586R457k3834l0109k6816K3412k4476
9637A29431N3340m1057P4768m8663j1225K801K2897k5472P92p946Q51k3341J3287
9624A40463L1073R78J3522j2388k7406L8846l7792k5014L7630J2071m3723J7272
9612A45532j9954M4233p59j5709l6134N4751o868J8185l1761K1933j0612J7033
9600A79870l4197K9076k4773R691l556O776k6132j7811N6074j7411P20J4168m1458
9587A31037J0966l799P7N4911o3187K8999J3204p718j0071J8269m3462O5743O732
9574B01701n3915l8493P4732j2238q263J2633p8834M0982M7158O326Q612n4544
9562A45857K4538o582N9723p8259J0090k159P168q427Q473n1598N4033j9692N2637
9549A95802n2503Q852p4194J06651J7370l3864J1633l1910K4717m3500K6223J8523
9537A73800l3602M2214k4777J1747n380R039m591n0196Q7768m3455k3123N2258
9525A91702r760m9678L260p018M5397L95l327l7604K6074n3148J02519J274n8430
9512A51656N3147l8144J9821n1168O7732o9318N55R4477p1360M0079n4046M1042
9500A84473m3550q234P300K6032j6912o373L3260P324J7325k0226j8512L4136
9488A96043m5193J3710M0572j3988k6613k0102O199J6761N65M3530n5515M972L9643
9475B00584m4571O797J107j5772k7779M5933k9125M2555K4867q1241P6464m2557
9463A57262J6743m7449j1493Q547L1171N0471l297n6178M131Q543q739j7284j5952
9450A16476K6373k272K8701K585l758N070l5027K864K8367K224L4492j12580
9438I3515N8893j4499N9792k8286J4011k7313l8988M1880k2834M8930J850p8284
9426A08667K413O933N0955k7507O3401l5939J533j878J4391p6775P8363m4836
9414A39721Q0288q1813N1745q3385K5651M4024m1929L5050J8252j9512p0483M1027
9402A38636P8603J081r3622M4421m3166O2131k5174l815L3696l5563j1913L5106
9390A80421r898J1705p2855N729R2634k7820n1430K1690n16L6507n7472L8741
9378A67436q669m5584M4084k4374M8153j9886J342l541J9246J742k2997J6514
9366A73466j7800n4905K2463J9507N9192m7367j6316J7764O424l9480N0806k7632
9354A46122N8917k9747k3983n420l8742P6245m4122N6223l0261j6525R431n1798
9342A06340L8944J7031J7373k999J7503j827l2432l0446O9908k8557L5455l7238
9330A69055m9182J2907P4419n7518R5961o5383n412j922l8923M7468j5016n6198
9318A10256R311O5303j5146l0339L6618M4551o7116K061M959J4964o9298O5969
9306A72093m5819L3814J6637M6045l7444l1956K5608N2122n3675n916J5631k1844
9294A65296o2324M0025J3322j822M1140j9606K960O732m5994j9681O1407l2385
9282A49070K4747r368J7027l0580K3969n0660J8906m0586J10292m774n4385j299
9270A52359Q597j0322K4487o165o2674l65O1011j7967L4255l1286M9519r5220
9258A06229L8798M477J2248n3010K5442K1269k620K1983j4508K703l8503K8176
9246A52684J074L2087o5863j1807R4055m1085r686J4544O3898q8068J1137j1122
9234A41848o343k8980M3067N691L1588l1388K4135j3050K7540k0085j5388K4491
9222A83126o0546L9849j1307l3818j7237R3521j0391m2028j713K3226J3678k1697
9210A54663k8206N2249k0998K5129k9733k0181K9131N9338j2886l5429K3232J099
9198A97408n0938k3231o524n690L7591j6341p170L1501l0472P1262n2728l1138
9186A13530O5857m9308N4478K1789p1588M4277j4491q562j685j4290J7968J0882
9174A68857K6965m1064J6936j5595P596K6121j9261j5320n324k4789K2888j0845
9162A37165K9021j5201L5951o5990p253M5935j3043N3803p1709K4841r24N0247
9150B02843r378o6572Q1663m9381k7000K7455k11k076J9925m124k230K8978p441
9137A92451M9235n3424n7639q395N3746k97j8150l045J0532J7918n1734L6418
9125A67616n458k0654O1684k6857o3748N4032L8310n9725J6103K2161l9748K5283
9113A68999j05876Q6276P977R961j7071j4550M9770j5227j9801K8089j1330K8376
9101A95593k4461J3656n946l6867K7567O212j6722O5812l0335k0124R840r0018
9089I4207K7883l0399P3532j4631M2642m5636j2856O2031j7182l5995L696N1048
9077A98340n487r1082J9361L0645K7238l0301o3200J02037m5551k7807P7141j1846
9065A79488n4130K6251J1106Q796l9916P3107q3367K2001L9714m2555J3064K8968
9053A82527K0648n0764K310J5066L640K6320l0526n6441L4451L0206K8185l8189
9041A67433R687o5648M6123J6620L4149o1488J8468k8830J9749K985m1759N5154
9029A72643l485K088K2857n7275n370J6006N7176p983m6401J2474J4295k9349
9017A47676L5230l4895J2803j7130O5846m7286r652K1381J1440j04038N3637M5659
9005A80671l3843l652J985K0848J0839j0341k7993j0905N24L2014J4804p884k1067
8992A46000k9027J5536N777K3927J5047o8505O7641K3714l3544k6831J8423K9453
8980A87611n5886R808K4237k5139O3984n9601M630j6160n76J7793n3126M5479
8968A43054K9284M671J7974l0488k9531J9396L1595K0255l2677m1213J2536K5011
8956A69867n466l7713J609p385P1573n7895j5946L8615Q415o861O489M8965l0260
8943A84007j98o993m5094L0921N983j9556J2924l605j9744L1484l3397J6103K6545
8930A79380k1654M6266k7323j2235ln811o71J2680p96m8878L2248n1601R643R1964
8916B03209j6690n8853P290L1889m154O951j7882L6595K8456r2151K1085k990p794
8903A34961J783L0379k6701L5655k367m1434N9596q3232R2449o0743R044k2457
8891A26933K4723j5783N5838N637p7940K5482J0639O055M8211r2826K5174L1060
8879A73203j1016J5536l6347J021j2000j1965M7617K802J074m9626P5299m1729
8867A53869r824K3769k6816L9754m8050J5953R664L7793o1445J1737j4385N1340
8855A83359j193k5220N306L5259m2702K5206j9790L6690k1410K4766k4551l7216
8843A38504K0664o640K3825q71k38J555k7826K3931m5686N9172K239n8128K2006
8830A52507J4403k6173N0877k3558L7542n4097L457M5922k7894k2266k8912J1852
8818A33660j4378M0303n075K2476q673o2026L1348O1179K5186q4573J0038M3905
8806A93370j6242j034l5385J5720l2440j3653O6965j9437M1467j9739R793l5418
8794A53967r697K4946L6431m7566L0068k4355l1068O7426l3525k1082L384Q941
8782A57870M1738o4867O9099q6852N3641j9859M1087j1334K4577p0165K9223l1416
8770A32742k1835K2051L5173l4649K1494L2262m1732J7781j3769M116l8120N7554
8758A73068k1098K0070Q008O648j6413J0420k5673N7981n5592J8720k66K2712
8746A98585j4664o2655M7259j2509L8329k6137j5624K1832k9810j111L6452K5499
8734B05446l2022j6826K4997J2071k6433P0511q4803M9063K4372l6876K4887q1695
8722A32692M7396R375K125k0636j448J3730M1845p5050L2930k8501Q6807o3549
8710A77716P618j6535q01P1500n8291L8011k3486j5521k3159p78L3407k1619j8240
8697A49822k42M0719n4529M1388j7432M2455p8471P4967o9018M2933k312K978p8736
8684I4522n5900J20285L3024l6038j0402J905L7929m4840k105L3601l7369P0373
8672B04985m0466l9554K7944N598K4843o4813P4700O76j01778L1060J545N6221
8660A80961j9585l6380M5224m1201J6711R093L1512j243k7861K4434m6670n7265
8648G7730N2299J443j4334L7552N6873n7507l3750j2031N4805M9755o4343J543
8636A50035m0438O3615j3547k7468K1055l337m3652K0203P6817k565m3769k9462
8624A27487l263L4202m5490O3423k7039q119m817K3920J549L0708l9529k1780
8612A31252J8469K669k727J1253O751j6751J4910l3285P028O9342p5432M1026
8600A74505l6228R871J0144j0097k6899O6341n8517K5535K4728J466l9334J1861
8588A53376m5167Q7607l1883K547k9876K7360n623k9215P4387j5391j3266n604
8576A69252o4356O4121J515K1377k8381M2716j08271R1669m0717L547J3823j7208
8564A49087L3389k171r821J5562l2514M3264m8712R367o9742O7094n0187M0843
8552A45459J7328k9146K1803j4366p3216Q5799J4240k8650N3373l4873k1469K5793
8540A62075n55K2295q9435K6959K9314K3009m711P390j0499k4657k9981J3609
8528A24813M9125j4800l3496K3156O005J4981r245k0827K2317j3394j9749j8634
8516A10252O6847o6188L8485K0589q611L8772o1953j8064O1784o4582J8323L8819
8504A74473N064m6791r478N1306L0782m9825O596K3861l8782k6987K9584J7883
8492A67686r089j3610m390k456j4583J1704J9724m781j0798L3883k9610J0408
8480A54088M5619o2040N365r886L6979J4917M1231k9412p3109P6728m5342l7580
8468A17558J5717L8491j2900Q686k9529M5421J8231n2078j6250J7170L2931J2975
8456A96423l785k9382L085J2146m0027Q3033j25310Q1512L2488m8616j9956O2889
8444B04500o9739n686N4387j0926l9937L4825q715J780M6907p0370J1104J3779
8432A61909j3340j8610K4194j0608N770l9791J8263L7678L055j9444j2563L513
8420A40026q946L519R393L1480j3322m024J3276L773j5591L2204o6770N1094k073
8407A74039K0866o6337J7366L9376k4383L0469q1233O2891k0121N5289q4190j7824
8395A06208P5880k5082M9348J1951n4189N676o5117Q8820n9225l12N541L510L7727
8382A80736j9066J4532J9734J3985k3950o4514o339L4564k1965n310K5242n461
8370A42188O178Q549j673k249N9603n7642J0800k3061L6705o3002P3222k7489
8358A62129p5614L4130j2286q245O4719o088m0436N3754q92l5613J7905k540J8311
8345A69234J6578j2308N473p6899N3229j7634M11K5526k0919M0183K8699j08170
8333A03403P2555J0987J6006m8320M4444m8613J769K7846n7477N1017J9132l0126
8321A62623j9120L1966K3591n0244r714L0749R178o0909K0542r179K1472K0957
8309A71912M793j0959K3031m0109R1177j13719L8332R184J375k4227K4678m8746
8297A26722L0134l101L0302l7234j1698M5186L606q247n2938J5866J1758K6209
8285A76565p8303O3169J3892j0987N0900j5435n4827J8595j04k6607o513J8614
8273A48959J7462R016j5116j3673K1980j9354m876K8694J3525j053n1314j5072
8261A19178Q4160k0750l6498n681L2214r538j3856Q2235m6751J535n2508N4136
8249A87876J2956o2788N2249p8772K5732J7785Q468M109K493l8895N7543J1824
8237B00580j248Q187j7862m2134O5042n3909L7114k2612j6981j7314N8400n7889
8225A39374M9463j8554L3721o6424J0610L5976r024L3830j896o0382K6931K285
8213A75910Q879l60m4016m5885J08847m2058L2332K8840k0126k8687J7447r465
8201A81658l2355L6017n0420L8887J9602r0437P0890j2012j865k7942M5505k3546
8189A53982K9816l7769M3961J056o2177K3017J7145r352J8506k7407J0144M151
8177A65073L0341n0000K8133N0307o8295K1759K7041k7284k9150R848K6888L334
8165A87995m2980Q583k3449L7251J2342m1101M5540K2435m4498N2819j10885
8154A04052M6023l5618J3880N2219o252j5815k135J5698O7066J11j00810j3887
8142A24532P6853k0853l5221N7402l475k6290L19m7349L8295k46M3826q6288Q8168
8129B09673m4488l148K4739n9180J6782M750M8597M3131p4194k6253M6977j9127
8117A68259n314j8624J5420J2999j8180j9130J7894P3959p7832j6357O6059L562
8105B02715n5932L6151j7520L1712m3698Q0045n2549J539j6371j3721M5371l0885
8093A66857K4l882n0255M9828N847J3649m0046M7289k6175J9731k5973K4114k8933
8080A52075P5428o6749n073K2942l8287O4292n8776n848P6125m3097m1664M8186
8068A79554k1723Q528J4609k2818K5204J2785j1727j7869M8727p2603L3649k3842
8056A52474M752j258L4445k0125n473m648L257J547k1316L8127k1329M5574l4564
8043A71463O756k0423N4797q70q1342K0363n911K286K970J3733L0632l9104M715
8030A60065k2773N3671p1327O9660J3238j8044P6480j10026O825L4887r036J9159
8018B02779j4941l4190L1819j036J0115M555j6716o421K4856m3460L5591l8833
8006A54118k3882R635O3108P405m3420J9229j6370n896k4365K9556J518J4544
7994A85180p1139N4295K4243N9304q2954K1791m4512n168q510O2924j1960j6368
7982A67126j5339q443L1862K065k0578N1872m3163K6586n3615J3514m0190O0523
7970A72220K2833m3000P8719j2686o2926M4988l8137L6297k7885j12840P1625
7959A29208P1754n0356K6561K1609J6317o5863L4435L9384q2651Q7037m0367j9415
7947A67653O509N1602l5807k973m2104n867L0476p569M8277k2906o8341J8704
7935A37654m416P2156L1587l3718j9545m115n2777K7755J3441P3098n7556j139
7923A82425l8767p279N9545k5861M9864k6783m9368M6413j8080k4844J694J7770
7911A66729L4458m9718L3123K2437n0196K2001O0262o3842L0338q495Q933o4444
7899A41586O3967o4960L9345J3364j6274m756l232m7022M0390K6773L817j6656
7887A76342L6303n8375K1891j3706q877K825M6217m5903L6166j2553K5993P92j237
7874B05878n4646J7622L8848K3766p0014L5127j4073j8284k5623L4028m83o2780
7862A09366L2282P952N8500o7277L1287J4056m0628L8618M5689j8643l7291l0336
7850A43575K3485N180k0670M4887m7043O1129o7158M5134J3057N95k4841K6320
7838B03650l3391j4204N9667m3028k9740Q168L0471N896P1460o7792K6270m6949
7826A70478k5869k7007J06667k8728p306k1761Q9973p0238j7059M4802n4921P4962
7814B33993m3734J6101j8751k1221J7564k1225Q03L1842l1040j5192O638P8353
7802B34131o5128N6501p0837N1479q238n4442O6927j3474k984j6613M58K6572
7790B04352j9840n3022M3295j5393L8428j4231N1963m8809L10l4929M6774k6885
7778A72013K7078l4733K5575j3081P256k427J1374n9222N8269j1815K490O3899
7766B46676k5709l4014J6003L0492J092l7234n5097M8758j4449K6931k8598J7860
7754A92711Q612l1569P8221J0582l9353r052J6839n1916K2853k9295N2112n998
7742B14747l942o5305L7032J3484M3224l8019l411m2109O1275J2362j9303p4560
7730A35475K8157Q3595n4228J3445K2050J0876k7768r980m7457J46161p3146n111
7718B22069j0635q7886R9451r556J9695p9453M1374j8891j610J5310J549m1543
7706A49874M7616J48L736J7983J3405m6871M0921M0235q0856P310L05k4790L7715
7693B06731M5480q9132r534N2993k1913L500J5112k3359k3012K5734J0297O1444
7681B54341o4752O2071k0666O275m3152P436J9798k7724k6317R3592k4105k174
7669B34623m8760N5400L9838o2761m523Q4696m9339M6810q4439Q6063p0511M030
7657B31127L183P3538j13548k3661N7660J9387K3197M7648M331m0705j6923R1739
7645C56973j7226J3402j5830N7299L239J06225K2467r964Q282K3882p183p8561
7633D63005n9519j17474J7095q1167J929M8871q2107m9969R5078l1737L4811n0988
7621A87828M5498M017J4763M691k7716j1176K1779r0996N2482L6999j19273Q0098
7609A98994m0516K8990K2222o1384L9306M8401k8414L7952p6092K6693m1241K8868
7597A83779N83L9524j9513N4193l3358j2551J8213l6658J5367k1444l981O5235
7585B49389j5165K3814n8715P1054k2501j3763k337k7829j0057L4964O955o79q612
7572B26518j6932J4146P0836p3481L9255j8416L682j1159M774O5028n9335K9984
7560B74900M1699p8725P6221K7048k2659k4604N8066m8589l9662k9542n636q248
7548B20269m175j3370m3107R7689p3406N3993p1604K9624M7890m3725k7160K5047
7536A97965n018l610R2j6340K9325O1298q194o8285M1020k5317k2525O1035n987
7523B35459l875k8725j2252L4073n6275N5928m1342J2742K3681M90j00846J11167
7511B30225o6694M2891k8836N505P1973j0565l3684n1435Q3010j714j831l8359
7499B00486l9887K2563P313L1821J891l9751N6172j225j9259o867j2302k2060
7487A78895n21J3320O569k1471J6733O7027q914J912j5623j1578R766m4611j6214
7474A75290L5029j1645L8028N294m3297N7764m8286N7463m2646L6285j0211O941
7462B56009n8790O4695K3411o0001L8953L0090j317j9837L7250K3451P4989p1232
7450C37671J9041M1984L5667r7829k8291k3768K0573M838p0534j4113J08996
7439C34235j41454Q0263K4357m8385L6961p2108L3464r327l3841M6524L5034K1272
7427C06995p2695K0700K0952K822l1861p8128J07783k0411p347m91r852k0022
7415B18445K0954k078k763L0224m6404K462J0497J4069j6736j3585n3492K5983
7403A87576N3882o4246N800M9039K7151n8423L7643l1974K2222L1305o8462J7699
7391B09212L4194m680K3090K0334M736l914n912N7426N9234j19441L8812N9946
7379C73037r3060n1200J154J4678J7091l8782l429K3647n7411N327J3454p466K9618
7366B26658K889m0077r190R410N5301o1279L5531N703L4325l8956J1140r542m5398
7353A76515J3216P8331q1709J8532k5338j0494M3398j1537j4026P7852j8824l6232
7341B09684m686L658n71n2284M7278O243L644M042k4706J6408p3429M2715N6542
7328B34538n889k0538k4343j0246M5278l2934p012j4146O5973K3844K134o6115
7316A90544L417j1323l0359N0136o5505K1435M9543j4148R743Q539j5090M3360
7304B40292l7152l2532q689L2377m587K9797j2309J6517j7988m4495M7694l2778
7292A76147L8525o363j9694K5584m9210L1208k0650K2671l2217j4807L5604N4465
7280B41263n2050k916j650n672L7438n6070R047N5715M532k9939m4381M4707O0062
7267B60086j7136r95q827n2238L7898k3330j1631R837K2405j9615O4196l3488
7255B27162m3438o201J3613N0548j0323j4624o728M941K4157o4818M0077m9727
7243A64639L4216O4848m0736L999o5026K1362P855j4961L3647l6269O0660k9989
7231B04245r504r662M8046q922q265m1402J9450K7208J6897n5617r353L1046P093
7218B11260J030q411n3024M3688j2402N739K2758K701L4583j1553n7965j2573
7206A65831J06567q3734M580J4475k2420M8105k0979J8435o4688P0063m0204J2834
7194B08865m5056P2798k1348n8390K1616L3349l443O21k6924J00806j05106N0139
7182B27927m4836O5903k9092K8885l261n1725Q1896n3040L2208P395o3357M2954
7170B41857l4831K3748K1193J8362p4362N5297p98q5181j393L4323J249J457j852
7157A99069j3454M0735N793Q983k072n1362P4325K5124o0445p1146P9014j8495
7145B16069j3584O4911n958j5172K3225m0837M36o6775J6763J4928O4528m4203
7133B14331m022K5200j5683K6571l7322L5802n3504M1236l4428l0884Q7592k8749
7121B26140k8186k021J7235j1167M3772p3592O8789l6878L1143J5456J0742L880
7109B65313p1941J902N3390n8807M4881k2888p041J8263j6571n3728Q9770p7822
7097A64721P5560k6610m4114P0627L4521l8004J0965o0451N3348M121j9943o923
7085B17818j0677J9696k3632K8720L1620p1434J2256J6843J1877N8817m8819K0342
7073B63427m1242R200n790j8727K1155k6281j9344N7349k3400P3278n3180Q065
7061B44510k8791j0627n806L1997L391n1864L0223L3840j2475K7107l2687J3873
7049B42691m7506M5324J9791j9513M3193l4019l2629L916l6741Q5922m5167k3316
7037B01946P3028k9372n321m9761L7085L8866m9588k2664L4261p3404J23123
7026B78199p200n2373O999K0347J6261O150k4582k8700J5237M1279m1165k0122
7014B10330P4446m6146O50k0170O905m877j6442K761J0564M638L3672j9565K1678
7001B58444q846M740m0001K4314J6006M6552p3296K7188p089J5421n7600M7826
6989B53659m877l3523Q087P5599n5596j3209N9076q774o075l0628L325J0090m313
6976B52841n9121R8347q1419O4011L984j8153j9559J2559Q9120j25547M7410N3073
6964C17546o0640m293k6348l552M1241Q713m2563L4752o551k3102o531M5535o4609
6951B09598J14331j27294M6009K336N2496n3920J0045L9288l4516l7796p506J5021
6939B28092J9480P6476q0971j0582k1116O9408o7869K5431k2861K8115k7294L7919
6927B54228n617M1442l8167P2959r0501Q7529r9795P2017l2075j3400N66J2875
6915B62061J9035r669J1793K9184r0051O4004m3042K6919m1353M2277p9678O7170
6903B58650k4431M9084r84m0939L0456R959j0034L9071q1347M4061O9636k3907
6891C19275q1281L2734L3084l3360k3709k8148N2760k9426Q5129p4025k6475M3730
6879B70288k8388J4122K3402N8005l3143k3759j0239L090N1996m4044k7861j5771
6867B37698M8423o826j359q944K8280k6998j8406J05330q0646N556k9907P0242
6855C22443m0772m4818K7069R2479n1100j8817k0479J7792L4113l56k3897M036
6843B97693N7537l9255k4192J8654j2581J0915k8060k0619L2073j3058K7586L3167
6831C39860m8752K0407Q023n4396N6322m8795Q0514l5639n8819K8799J5005N1578
6819C54107m1408q765k3360M7748p9618R3666n8400j3304K3364L3796L4499m0093
6807C22232K5186m1003J00245p3945J1739R487p5002K1003K3642J4514J6718P809
6795C62625j9370L929o63J3270M656l1170N4925K828m7647j3665M4723k8342l117
6782C42982N0783j4750j2850j5329J5688k9865M0225l7276N6192k0467l9249N4775
6770C90859m7653K7687j8206J3511K427k1307L7779m3034J08704j13080Q1815
6759D19502n8202J2630m121l3049P7904k2677n962L961q855K8170n2820P4217
6747D30698m9113L7174m5588O9547p086n670N4538k0164k2095J867Q833j9870
6735D33071J4794N0365j8868K4690n5440O1082k0304K9257N954M6394L0069k2963
6723E78101L5226J1417J1227K4070J08249L084P3555J13129j5620l7898L3355
6712I37895P7608l0970L8960j5617l9690j8139m0910p5841k4909O266k8349r0510
6700F95794l0885k4532l6155L3948j6209K6958M6031o357j7845L2813k0069j5562
6688F67930L962l6424j9766o4335k5877k603j4070p2193Q4846l8160j7160N6889
6676E23039q0990l9407J47161k5673n8269Q3410Q850P585o1414j7480L6055n642
6664E17225q959p3867O6364p4012n9576J7958n2791j6235O5946q0464M681J791
6652C08061O4520q3229P435k2675L5195N3583r7506P5749n9070K370P993J3823
6640C06249N6584l9582n1663M3501O0248m7249j3548r207k7452N0022k4718L1092
6628C34277l950J4427m0941K0842o1521L4761N4215m8541p150L9846M9015p5472
6616C09808K2135l5948K1547K381L2887k7145J794J1578J8752j3400p228n020p021
6603C25120p435K1745J2462k3821L2485k7651j7620K1600O0975l3182k1430M2979
6591C86227l481o4760O152M9150q499Q791J4023r2985J17281n3423J8154l8172
6579C38458K2320K9570p990j5780m81j7708K8873M9804m2709K9306r328l140J7202
6566D18397j6931p0815R5818l2389P1885p197r1310P0045M4715m2636m9356J05910
6554D96136k0015l5989M7212M150j9672l1078M3452L7693K7836M5420m8189O8232
6542F15188k0184O1077P6277l126J58849k9046k821P468j9766N534O9832j68025
6530G51257k2475k7032Q546l0189n0990l119J0657J929k9819k949m6979q1957
6518D76880k513m729K3483k4297m1690N7659l8830k7484m7178N4849j4854N2144
6506D63440l8360K5225N011n1231J8952k9545M5771N24l1053K5341N4514o2864
6494D25725Q499N9355o7996j5078J9396K1004L1677k9359L3696m4258K6776k5993
6482D43444P3764k9698q630M3315J8267l4561O9817p2268N8976r845O2726k7612
6470E87695P5106l8821K6215l360J8698M6379j0232Q4350j723R5925K7564N2615
6458I60411N0245J09539J18772j8717L5693Q356J64780J10398J96713K4548J55761
6447A916499p771j66758l01316j74739k6021P1282K8547R5643P8279n0075k48347
6436A215223k43691k07400j21918m0925j3105j894j7122L791R30m9624n7776Q1223
6424E47712k9780N5450p6410j6384k6778M5810o5592k6207M8153r317P3138n3428
6412D66367J9256n5404p281q944J3315m9465j9829r163j0350m3750L1426L8057
6400C64235o1338n8767N669N0895q839j4111O167L5592p6400N9337n923R297k3090
6387B82724k0244k8783M7199K3024j5359o417K2551O891k0822J413j5329j9107
6375B57741L9369M851l6191K9644l0406J3761K476J0866j4058j014L2358l1824
6363B77573j9068L0808l182k9594J203m492J0312r748M1324m5184J176K5655l6704
6350B40079N9524m2349O4015l4845j047p72N880q308O817J1051l7143N1893Q190
6337C22985m7985R324M3277l9161l2275l172M0926K940K0562K4258r3156L7057
6325B85580k4886M7084l6622M0343j5762j9202J7587l5291R3104p4531m1279R9429
6313C35554M712n0532j6177Q6783p0488l5546n912L8568K0346k9901K8778j4897
6301B91288l0011J1474O6013m0239l822q1137N3525O959o577P3113l8955l6577
6289B65054M2163o5048N9210J0100j3338K5616k2450j95K4456m3099O4019p9223
6277B67265L3804J5077l2951m328J7912N257k9338J4609K4893k1290P2360m3706
6265C19564l73M857j5700o0225J4087J993N921J3834J9112m2617N4578m1389O7956
6252C41598o3155j1362L0832m9624L2745j2661N380J1109j8326O5830j3841J4285
6240C32810j2621L3746l2461j7140J8016k9472P918K9812k2453j1775k644L3336
6228C27072l2584r61K8595J4500j1214p8249P2852q395n8078J01783k6003l8232
6216B91086O6531n0059k3399p530L9486j5818k566O0336P552m2723J2381l9565
6204B95712L5852Q630l763P0664m4365p0431K0089J0800l1974l978N6184n9903
6192B83517O5850l9932N1029n5300P925O693N8488j16089Q3973m08p996o4311
6180B73439P6789L534n4497K5398L0416M9787r4517J0460j0310k6784O1807p065
6168C38457q5375Q8701j0898m9201L9972j8753M4666K1618j2287o8394j1868O6391
6156C43029k4210L7183m7783M4973L4317r6117N0958n882K5010m278n0381R423
6144C16242J9452O0369n5456j3637L25J7884R870J8240j3137n429J7684p5088
6132B97319O5929p7970M4024J9402l4163K9287p42K6601R644n285l0846k28j0094
6119C32878L6728k0582K3320K607P215n8027L6317j3939l5258R495N6213j4203
6107C62764m256j1278l7406J5726L5444K0355k0880L4895J4163r7509J5473R6710
6095D24201p1351L1554p611l5476N7110r1875N5600k5437L8372j8071l9170Q2306
6083D00152l089o6310n637L4312j463m7622P2195j6900K736K3213l8776L636m4976
6070C11471O2059J7513p0494O4528P903N72K079l5008M9583j5930j1779l3497
6058C49000j6360j187P6889k1481o1538M8338J8071M6895q4491L5104N1358o1341
6046C79257J0143l4666K0327P549R200m8854J06220q1631j6638O9959r209l0083
6034C81574M6739q7061R092N9438N676q4334P710N3750k5069M0714N0447o4319
6022C94357m2785J8493L2255J1231j4293p047n281k0883j7907M2333N6310r3385
6010C53398L1616L2115K9147j5253K1914p2834N5594j7635J0507m3864O5097o3692
5998C86110N1286m499k1848L1704n9702j8901Q5698p2600L8204J0852L36j7000
5986D09640M8110n5775L7478n9885k362O3402j7775K1691m7012K3739M763k5939
5974D00075J8070o076M2972R251m3793M199J4148N0882n7856J7612J8948k1728
5962D46704j1857K386k0429J1645K2782l3410N669r941J7632L2866J4599k7326
5950D51320L522j4553J1797L6065Q040p8438J5712P24J8654J6980k2765K448K4795
5937D74301L5370p7217L343j2126J4257J2010J7739k3683M9428m9262M8031J3503
5925E05694l8194K080J6912k3967R557K9939l1364M4229J6151m89n1811L473r473
5912D72737k1282O9808n5867Q0659k4424l8622n613M1242l5193J2268n5245J2501
5900D52969N8584j6157l231N399j2330R836k8696P5852Q783p4205P20P2739n1253
5887D99010P195k308M7590q562n0144L3500N9130j11871J17883k9230l4093L5234
5875E63334P422r477l842L9614o0178J9132L4328m1866R090l6789N2396j8211
5863E54953P291l2038M5327M2608p4593K9216k292K0035n205M4090m8233k7290
5851E53869m303O6696q259j5759O8080k5524J3475l1797J9144K0690j6445J1101
5839F50968J8701l0817K7135P2954J1020k9427M3841K858M6152M8338J5417J26718
5827A003858L8065O7870p6073o7047n3081j2454P9279K4098M3552Q9538O0466
5816A198071j13585n9532j68815K217q3350L7873K004L7855P2438o1476j17907
5805G45793q1457n5235n7231O8720n1342K5149K6918l1398j7244q274n369r778
5793E49252M1300Q608N251k1587l8789L3621j8128L1374O541j9814M4136j6320
5781F05445m3545L224L9581l0046K4395l00o411l5368K5996K8798k364l9007Q692
5768E79090r837K027J4846L2424R611M921j5412j8233J0139k4285J0037J5489
5756F10817j980K0737m9726J301L6859l725j2211m0745K0233K1641Q120j0124
5744F01197J0410q93J7270r759n56Om2746M0646J5000q226K4518l2773K7495l946
5730F37643j3145L101n56M8568m1609K9081j6139n583P4995o7630N5562k7767
5718F76521J1549q758J934l5124J0587J6721O597K239k5466R141K6996L0448l6441
5705F86944j1252O153l4797L3201k2054J3912K1604m9679L2085o205L0045j644
5693F98313m2011L8775L8613p8822N2622l952j2855Q406J5015q2823R0553l6169
5681F85665J6309N2682m9384K8303l2642N329L0014j8377k2290M1671m2376j1520
5669F83384N3208j7433k3445j6195L6895K8653L918l6933k949K0710N0247K1774
5657H01834o4482K082O4277p3064J8047J2541M8074m326q3522K6092J354P868O3508
5644H20283p4100N4005k3717K9510q445k1276L5669j4255m2357N4201k527J5984
5632H22975j3275K3347m3938k0305o886P702N9741m2373Q84p707J1555N2293m1548
5619H02465k3793Q4398l9977J8827n0788K0898J3646m4934M7891M3263q186R248
5607H72958j1851m1667L2808O943J3931m1954q731P1170m1893M0825j9240J2520
5595H85819k0479J5221K7817Q706P593j4587o1288J9858M2682L1962n4453J8354
5583I07205P233k4375N002O922r618R902K936j1759O5776n3429M0876r61n141p678
5569I32891o1305Q4986J0318k9529M419L1354j0407r947J1801J1999p193m4840
5557I24547L097M6114k6512J9502k045K2315P0035n7987m1449L8978J4674k0297
5545I90972K7162l6334j2137M3016K6889n1605K0262K1219q203j3836N392r47O0469
5532A072319k1733J5484N205o745k3191K6195k822J6900m5866O1506M8416q4607
5520A061061j3577L5962P248m0710N2862m3016l884O9792p3724Q5506j3879L3334
5508A156975l3680l3706N6764K069l6730K1838q42n287J1012M6144m7549M3695
5496A180703k8709K8776R817l4452j2973O7294k8847n761K3841O996l5740N9384
5484A230329m7265K9688J263O2417n3638K4642q942o198o7288L7685L9225J3321
5472A255239L4745n0082L9774l7154K7474O735M744p017j1856l7173L3556M3048
5460A302033M197o48j0704J3353k7403N1444N5300j10846L5938N7041l5882j1861
5448A321962L2643j5795L7449n3784M6056R11j3722N074J8720J0133k040m856L5456
5435A418207o374K3092J447J3391k7948L3429J926l314k9210k4741L4924L1847
5423A466676J1947k1246L8596j4314L3912k0235R487k30j2474q238L0751M390J7773
5410A536795j0042K3876l468P2032n7394q020L2623J0476k9625L8179m2082J12019
5398A675369m0537m9962L6662K985k403O8037r1553R5308l1393J3161Q6223j05440
5386A656457O6842j6490j3437N663J7884L5559l3787j4364l095J7932L6288r5150
5374A660302Q8410l8189j4441O9437J654k0050K7843n2962l40M615K4417L0835
5362A781531n917r409p072j4097L5320l0332m841q797K6004Q156j5913l063K1471
5349A773041k1531O160N3509M381n6513J3214N0213n494k7123L3450m1711L4702
5337A816298m085K8049r5171N4771O7601l4534R3170m2814r2579P2489L5253M3848
5325A942296M8798L1464l262P1192j500O5405J02801R4042J53481J74458J49271
5314B828446O9757m68181l39046j74135n5046L529j2579l9091j7187O5086n0256
5303A811297L7175L609q122K2773o7622O9400k5586j4618o0147L4206N3880m04N9158
5290A914999k6797l1583k5123m4970N5488K5039o3842J1156K9399m4074J2798
5279A812490J07067p9013j3214P0859p0655M7690k7464K1020M1159k9645K4942
5268A905236N33m8858K4251K2283m492L283K8965J1405P027q5384P6076n9759
5256A880566P9910j628j3188k9739K6061k027J0813J1283j902p021K1853J1512
5244A986493l0421L1419m6187K1759l0634M158K1855K4342M2605k4016L9857p519
5232B033711j3188l6818j230N1272k1607N7104o4915Q0054j4337J315J0580L868
5220B085809k6969o298M7849O693N1911m1202L875N3896j01608M4003M6189n891
5208B158257J5651k3097O9365k9785K3597k3086k2608J6204m7063Q0790J4437
5197B232662m5072N3558n854j04129R1287K3647n518j7927l0756R4800q8l144k0425
5184B263041J8376K716K7260j6845o6572P6865K5581j6855k7753N7404R48n4074
5172B290092O7003m4450P361M3289m5009K7196K9632M1918l5545j1179J8760N3709
5160B442777n4853l5207M0005n783L4112L3602J695j4746j1690J2916j5009j1603
5148B416216P1199j772j1001J8827N5325n726l5324M2441Q411l5697J8151r627
5136B531423O2092r730j4900j5218K0806K5285K1665L7222j2345K675K2582p0540
5124B601017n623O5424o740j7029L6118L7289n0563k7013L3328P71M0612k4961
5112B682630M3296J4974j0593N0168L6764l4722M9668m199l7818L9530Q213N6577
5100B894488O613m6978N0760K0868K0411j1212M928N6368j0967m0700L2386J2573
5088B989538K0112M5251o6839j0101j1237O1290j999J7985j6069M6085P848L9731
5076C121595L5863j4050M3496M141n309j6528L9662k9592N8887k631l0327L7066
5064C242273M4390O072l3892K5862L8872o1855J18993q979J5326j96k8941L6949
5052C394874N2302k4024k439K7025l8915K1849M8455R567l361M3824k3445L8091
5040C543803j689N5895L2087j1073m3958R0221K5951n1164L2943L1532L2010m1300
5028C695258L3546Q6584n9845R3730K4729k7510L1106M6484O1250R946M7886K6569
5016D069733L0768L124q740p251K6105N718J0489J1046l3381R2721n7282R0726
5004D233776M8339M2220P482O0990M0359M3479k3462j8851L4012J4204L9973J429
4992D523950O059L1702M054j486N8108Q5941Ll4326N6267N1307L7024M6126L6004
4979D900733P6420J4122m1399P8471J2727O4040J1909L1384N0757K7404K6035
4968E252603K4772L1612k4139O287L2979N454L3079R1729N7087N5728P3380L772
4956E644343J76569l7503Q3581O215P4671P3579p8328J18702N3483N1710J06255
4945F273277J9658l7973J147Q0032M5385O5413j057L8412R7619k584O162k8233
4933F557258K9026N2549J01770J79865J3275P9534O8723N8516J04994J31469
4923G376979M375j858P5464q292J237N8637K4278N6576K0745M6371P1655J24788
4911G850955P3882J56473J24601M4858J67591R6253J25906J12432R2917P5222
4901H921090R0007M8L55Q1270Q1918R3288R1302L3553J53470Q1080O4345P0685
4889I762411M5205R1381J36133j5483J34263N1283M4870J73624J41610J83190
4879A0748487K17677J86929K67451R2188R5770M9434J35900J68929J20966J12137
4869A2195868J38850K52408J20529J20859J0512J41308J34613K49839J44563
4860A3509349Q8602J52926J98776K67652L17146K46490L25586M678R9917K354J58032
4849A5371508J73507J53042L79524L84148L02943K81167K04580J79940K61704
4840A7692063L73441K66366K19763L85703M50313O20187M75077M81308L71702
4831B1335923L13727M69468L41171N19129L70128M75831N57369P02346Q43186
4822B5928278P73844Q13186Q74974R48930J191738J446365J657178J751617
4814C5386110J833601J476269J364328J596948J743052J811002J960417J842648
4806D9014375J736922J242641R45145J670008K932606L619531M344580M964020
4798G0469828O880495Q469792J0592118J5053670J3852839J3360185J6429267
4791A55108194K1197205L2166514M5453167N4739055N6156716O2640525N8053488
4784D85514864m8035100j43006724j14440634p9059426l7017710j8559276
4778D5395994r716813n687985l044684j332544j154926j777774k251756j956950
4770A8472562j486569j340583j003431q95610j134650j507120j615126j201705
4762H287768m10871l9598K40526L8262j54219p727k91584l70281k25383k60596
4752F806297k63011l11263n43534p07342n74184l13738k33200k99238j53335
4743C407452j39693O5996J82774N0419P4086R6269K269R3124M8136K03269J21222
4732D205323N265j03005k77102j94344k21227j39365k03028j23801j0471L2447
4722B970692O1061j27146j31243j61354k15352r6973L1268P3728J68470M9274
4712B622425P5255Q03p6899k05648j30299o7543l8142o727n7925o6761j7632k1587
4700B009320M1946Q63j7515q9345O7977J2453j01868o9157P8147J83991J00324
4689B217136O5707m0686r819J8491j44389l9437q0862o6669m0912j05617n6690
4678A716253K0712l7578J2623K5754O730k0998M0062M5734n3858p5067j24637
4667A555730L1732J6189J14528O7790n731N9640M0620M5102L4821l7342O6748
4656A989827p8936l2748n4518J7757k943n9547k4906p8970J5494N945p6221P2344
4644A692578n7338m0329R0554N4324m8315J1757M9284j8438m9717L093J2270k981
4632A696742K8875O9616J8036n0875n812p5894j07053n5593j2069K1383j06495
4621A420861j2374O1897M554j446J1091L5458K4248j6291N6658j0005J764J9952
4609A596367K9263n8677K087j01683m4937m5406l324m0571j050J9781j3715k1686
4597A316449L816J3177j5117O5884k4901n6168L1276M4704o4242M087L4949K0064
4585A373978o2991M5384m0022l6831O031O143r8516j2924j2944M7084n6368M4527
4573A202551P601l3501l3280K3561j983N3085o1455J04908n6743R343p5051J6033
4561A155069l439n3989m627m4067L203J7479K382K0300P9809k9628j2058M5811
4549A176245K2603K774O794j8240k0320l986K503K423O3288k5406P792l4575l9219
4536A142676M0589J4781J0677k9035K6643K4274K6854K9923q1805j887M8407q3697
4524A168400k1581k8106j9153r570k7919j2920l4424R34O569q266Q481L0100r059
4511A043486J955J4993k8666l2018J4786l1413j560o0132O4820o3985k430k597
4499I17239K535j5285k9778Q8701l4765l330q825l326L1194o4162L7887k8152
4487H89933j1632K0623l1951L1071j8857L9346k4421o6527J7483J3635L0944m2672
4475H46975n89J8552K6042K2823j9792k241R869l9914J833p389N8834k6610m9698
4462H38695J4582N7487l1753k7991K0923k8205L181r533O0200m6501M1562j1953
4450H80694K0712k9964l680J0633q554K2375k4208R815l3460j757l2312N021k5039
4437G90276N7590M88J6680J7092l5626K5717m4660l560o402l9619Q1001k7935
4425H31042O805k6867M2510j5396R9kP4218p8885M114K0505l304K2977p872l9283
4411H30661L4026j4876Q21o0360N2725J0325k4867n3242J7137K6202j5040K7030
4399H30542j4207k0824k2965K9132p6267P3772l9300O0547j7850M9775N0256n4394
4387H48217k7865j1161K1995J7171n9698J5527k0774L5249J3145p1789q214M5889
4375G97692p678r823l0234K8077K2725M2717n2555n969k5229L8136j1737M0800
4363H26922J4164N625m8271J771L6846m1253K8236l543o2352N759J3645k2557
4351G54992l5371R3724o437L1502q0874j2969P7527o3088L3339j9046L1824J769
4339H06892j4219O421j5954K7308J2472J0962n3783O9176l7102J8281R158l964
4327H35648O1561n1606M5050j9220N23P123j8713l9284O2290p7070K3703o7452
4315G62553M485M7587j4100k9249K0016r211Q7548q7760K8216M7979j2519l1013
4303H14532O4805n7955m4243Q2877l2546k3329P43J3217j1730j9130L180L7444
4291H27865k056K3796r411J4279l2332M7186N82K5700Q6061l3984L5648L7858
4279A021192m2843K447m4876R16q0068n0703N5335l1886j2339K085j7823K086J298
4266H04821L2343l1963L8896p011r52O632N546m2786j3405Q250L487k9274L2714
4253H07298K1245k9818p60m0036K485L9653l8050Q8925k8116p7204Q0585n9654
4241G66553J2659L616K5894K0722k4040K1153J4871m2681o492k3796J2815K3748
4229H05022L8787m3492J3265m6066q182K2982M9723q01l6858R949K3069j7025
4217H10373J0524l5353j6132M5591j4972O4689n7881j112j1324j8949J7193q010
4205G84637j9994J7387J7336j5037j7267N5950l3835m7190R145J07L9584L1552
4193H22375m1069M2619j7703K4618l0352q103M1176l9824K6872j181M886N957k9789
4180H00482L8205k4441j0994L6229l8910L7327j4895Q138O012J5671k6234L4875
4168H61465j0786L9791q0430J4909R641K4060n2948K2309L3095J545K1382n9019
4156H25014O9300k8404N4051o4444N1049n0152l5561L6784N574J6615k6920P2685
4144I25591p6027M6405k9003J0992J3729L8496p3637K8042K9002j1565R141K1157
4132I32323Q791q224o627J4036j5812L5367o189J7460l626M9804J9017Q291l3718
4119A010893K8736k0777P3397L6376O5096J6576l3743N2606j751p4604m3540j2762
4107A096503J1950m4936k2539l0061j5918P779K4283p6130O7311m7455P8391o938
4095A042240k3504K9146L7177k3189j2103K068L9741m0427J8885O138k0463J0441
4083A066150M1450o1165R4208q406m5908O0185l813j1414O4837m3212L3531N657
4071A192100M7196k5827N7540l3637O1187o349P0745n2625N7718m6980J04146
4060A425214p7281j2310J43864k4873J01080K0937O7344M2178J20790J40411
4050A947354O9193J15225J58451J50775J97753K65358M11170M54516N33977N29552
4040D833324L66559o61479r45452p14775k95281j24343O071J94255J23170K78232
4030C060281L95638M05776K26532o9602k20904m74811o73331n02812l79508j60843
4020A606416j81876j6176k1544k8615k9786J5368O144J202m6162J013l3279P1498
4008A344203j03223J6178M1958p148l688M730N2640P5091K6464J7995L7289P9886
3996A582375K3306M8156J10912J26689J65209J34711K26955J83951J06840n4861
3986B654243k28877k01049j28372P3236N9272J29946J7503L3861k00792k06542
3976B002429j78883j07417l0486o7064n3000j38955j00889j32536l5896k8619
3966A128684K6239K9651j7025N0332l8419j35436q463m8465k1617K975m0139l0284
3954H98033Q8527m7724J4133j5283m3028j0836J3062k1808J8571J0324k1776K8027
3942I10222j7009N959J2220K4803k4869l2143Q057J0208k3790l0674L1585l3541
3930H41028J57m077n462K8172M0811J6302k1559K2349J3307j6453Q5367l8250
3918I61692j5402n0011J1989n550k3222n0330l376n4787L8494p570j1053l145K2158
3905H09887j8241J2725J6716m1332L3858o9756Q8044n7422K2383j6987L5801k8913
3893G86763j8621N1728l7049k6580K7325J4022K0925J9200o8044J9804p415M9684
3881H31742k3631k9094p291L0170o8790O9141o6441Q2997n09n1897J5073K6603
3869H08073l8527k8330M1618L17m9552M3370M8786r2079P2793o9904N2271n3930
3857G34906P9724l2691q581p843J7750N2248q3181N9604K4521J0343o8025K4622
3845H03397k6540M2152l3215r611K3876j7578K0646m974l9085N8884o256J3533
3833H25229K4508j5556l7560O9982n2055q267l2733K9536P741M5848n8905Q0905
3821H78673j5758j7775l0395J900K2309R166l2918N0919l8380J4641J8618k691
3809H58309k3527K8951O7777r2034j202O2773l5773j82K0985l6287K1166m3484
3797H27472j1748O6726L1676M412m8605J6158J8321n7415Q2582n1492L7964o5879
3785H50172O360M875L5274L9512o0078J3231k4090J7031J6256l086J7801o029j9391
3772H87838P165l5790N3378n046j1805j7236l3321L232P5430o6654L0723J7338
3760I05252L4671q221m3354M8556l1447N4568j0251k0857k4920L5431M771K7732
3748I71931k1959j0958L7737p4778N9347N209K5620p0882O4295k1952J4170M2924
3736A020704n9905L0509j155l54N8068n8133K2240L4314L0030K5243n7842L1961
3724A075680j150O1897k0253J1525l2041N0665J4335m8158l1452R634R8602j15176
3712A074108O3855M187l6330J0000K0401N5129j5380j4326j1584j0571j7073j8849
3700A103567O0355k9061j1149J0832L7097l4721M005O8202N108n131K0095r149
3688A220050J5286O283l8154l0007k0044L4194K1224J8250Q600J2577m0530N121
3676A212850j7571L0670J0227M9104L0903n806K2485K7536J0182n3359K6628l2018
3664A311831P468Q984l4688O6943q8667J03980j9352M4841q4109L2892j6677O3038
3652A396484P5056n6146J0807L1162j1481K3840L7958j164j4804L0994R325l7770
3640A494261K7074M2195l2725L9009M4998k7474N0438p552k1424Q2038k891O4041
3628A751988j289J0520M7646j8789O7310k0184J1877N5966k9116J9881N415j4226
3616A886999N8638L7485P903M4309l371Q5164M3480k1606R0384L4q739O7736k2021
3603B266395J0345k9581l1796j4493N2749R7575j7691j1028l0496J3069j2969
3592B292079R0611m1916R9259L8148Q660O6053r3188P4749L4581J01701m1200
3581B629537R771L4788Q1277L3170j3427M0027N4299J7617L1413O1266Q5224J18339
3569C183301R1982J05211R4896P8996J76231K10004K16003K25696K49841K81211
3559D913372k57844j22116j2310J0356J80599J28290O3369J99133K02797L06964
3549E612610K67162K96540L65540L70260O28186N03326R49959J045981J348798
3540A1388362J452424K052939K558768J880385l997J033820K077146M397272
3532B6837119j715003j131949N99813K659177J143417n582485k985386j427517
3524A8397186K078993l994728l300547k220056n53886m81808k749815j729623
3516E445716j346524n33900k77688j94663j90090q8148r1996o5087j77700j07978
3506B371942k6142j20083M24o2765k1477p2635m9169K4342j25223q3159K9837
3495A865892l8028l2474j8226r5879o515R070j432p4828r08n3590M5175P462J2357
3482A618076r0054N127Q9360k8093j7892p019k9818l438J7734j4329J1174l3751
3470A517077M4134k7975k4047j7424l5456l3675n3799n879k7558J0720m9783M8225
3458A344560r7967L1476l0871L6824r5467L6223o2871R412N0652l3615l4554k6270
3446A127532J5831L887l5200N1228o8416Q1554m222J2468k0382l5655O6691j9514
3434A175802N7771J601p342k4478k0073K9869n776m7722K2941m508J7086m2765
3422A152406j6687n659L5328j6242j9553J0445m188j0711M5437p9602Q9130q3122
3410A096982O4988j200J5502R86P346n7693P0298k4048J9627K7722K225o5154
3398A157581M7924J3965m7593j940M180K7145o7456K3006J8398n2310K2891m0818
3386A104973L3246P730m4637L0472j9985k2443L1657j6091Q2792L0799n4959n9737
3374A103817N363M144N6747n1336j19j1484N9144k6541l1508J8245k1056Q244m6360
3361A067300J1461M1792l246N096j499M6853j9636n7113m6349P0623J3570M0434
3349A169286q5903J14003j1470M549n18O5070o9463K1027L1428M9586o0555m3880
3337A183160J7810P0511n3219R615L1171q1676K7165n2921K8960m7204M0088j0540
3325A162920l1389Q1705k2645L4031R529Q58P65J1028N057K4741n409M7701Q053
3312A326945L2770k6302n059J7700p315q8001P2224m7608n007m7698M5274J1631
3300A279554m6667N133P6571j15665N3957k5810l0935J4174o86J8002m5122N1275
3288A233781j7852k8285J4277m3808M1974O863J0748P668K709M8188k8436K737
3276A250564O3624l78j6594j541O755K6509m3537J4204K5515k5198K2126m2941
3264A279108p165j8068J01662n2955l7455j6935m827M0175r3747O1579k1833J2781
3252A242320j9676K6784Q467o4862J20758q5011N5151J0132j06005N064M6303
3241A239425m5511O1000o3452k6704J8844K911J678J9509L052r651n65P4471M775
3228A279782R006n583M4623M826L6763N8529o6768M3695p6359L3379K1142n5327
3216A327708J3010M9618m8069m9085O101k7089l9994K6129k7653M6610J277j8012
3204A260551k2244N5645o0481l5704K61k0892O1157r1046M904q853J2097J1674
3192A167069N818N0592q3763N5161J5118L4556K8272M4652p316k1303J5051n872
3180A298035K1155l0788R722L470j06017N0570l1185k8661L7827o3825m4861P895
3168A123337P120l4787k7396J4095m8608l9810j5992N2410l7747l47K9678l4512
3156I87441L0242l6426n849j441K281k2428N0845p05J7064l1058M1230k4242l4894
3143I72060J2018K4111Q932m4877Q880N6451m3236K7625o6204K4305j9294M180
3131I64951J987J9559l9107j9289O5948n9009j0785J1712j123j2255n2678J0618
3119H80529l1423K7390o8289J181O1988L378k0674J5363j1499l5301K7408n2966
3107G97085N4831L0171r0952M5272j0897J8001m8392K6645K1458j3958l020j221
3095H25023J3800K3758n5199J2365n7056J9371j9947M2454k8282j01831Q8359
3084G62815O535k0236k0471n919k4419N0983m1588o31K6049m7330O6626K0923
3072G73337L704J5087m6556L0946q93K458m601L0721m4336M3413n85J8578j1307
3059H09966l5228L2262j178q167o7581J9861k1578J4870o5042L3356K3025k3796
3047G10770n1530m4151L1209L8497k2565K362J0930j020N0343j8310j3912J8926
3035G11549P430l9928L2503K3925m2413l3176J05834l4157j880O0302o4764L4893
3023G60118o8325M9441J9408L6172p1959K1277o2376K9659L5129m5168K1769q052
3011G17093k2085L8959k8777k9675r478J9743L7268l9102K6697K0445p8552O0405
2999G12941p299O4966o4237L5445K436m2635Q5097l7933J3836j4166n0570l7716
2987F60165m1143L1396K2814j8498L8299o13j7381o5104N3001M7092q0978J5158
2975F44208M5035n3649K2485o995n600N7553n3216J0964J2618o6741R5991j02141
2963F00512J6388N3823k9789o456j1177J7459J9378j6238J9172P447j0748l1481
2951F28290M0042j9209k8869M8023l6791O5251l5686K1840J3901n7083j158Q114
2939F46665K84l8386L7848M4320j04948j6510K0947O3365o4279J1297j5515J2462
2927E97550l4533M3283J0901J4862j7486m433j7414L4640j9497J0850J8373J2181
2915F49277K5633l0096p7456K5400K0831o654j482k8882O9290l170p9964M7335
2903F10062l0480Q049p3948P7114L8900j03129K4589K2948o5552L4111M2862l2747
2891E52779l560l21L1329Q318q1146Q3692k0922M5234o2433J8512J3252k1920
2879E62814m9391M1650N701K083p717J279N8574n6105O6308o1032j705J2309J8900
2866E93668k8187l2564M7841n2740M7983n274k5726K670J8563j1604O701m0038
2854E21293l1702M6896l8938O7356m8854M592O574P1928p1945L6666l8260N1793
2842E77399p0262L9256n9477J09301k8002m323n407J6294K2099l2474q449n3588
2830E02367K2793M2883l6749n334N0898m4853j9845N9025M0299l2751n2355O9100
2818E95478m1999N4656n1986K5148l4099J0976j9687K6619j9599N5547o975k6642
2806E67437n7550P3605k0300J2146r4539J07829l4624k7945J2705J0169L234M4834
2794E97001o8375r507M8237J2612k8898j1863k5554M2036j8854r826L960O3149
2782E94118m279m7382P4615l8772L7708n2052M9843l4428j1809P191l7838L2834
2770E69749r615P174k6163N8747m2646Q0041o8222j3828L3586K6435J8384n7761
2758E75881J1232N2704l5140K0954j0969k9997J1557P9971n237j9615m740n009
2746F41592J5445n0000O8924k5132K6967m9541L2477O0533m5941J1500R0180m9588
2734G27416K3174k3123j4785M0874n631J2455K8833j0795Q6581n3791k2356J5604
2722H04456l8741J00140K212k8060P7752j0369J8214L9111N689L0378k5180k4649
2710I50953k0018k4712j2491J9302j5793j4605N5716j5472P600J3552j9639M7440
2698I71833p276M1893q245L062j2461P0783r5122l775l0094n4619J01967p6406
2686I01540L1894n5330k8392K2586K4697L7732l8342L1850l9087L1990p9365j2218
2674H29555K9287M6710r3890P917j5284n1968N3256r4655M4133L9135l2633j9976
2662G41587L4491k1802j0181k8942O267N4646l8359M3751q1413j6566P0581j18506
2650F35554N4640n6920P6999j0826J0168p0323p589O597J1907N431L0566m0207
2638F45997J502M8496J6892m9663K351n269j9881K9996l8287l7208L8836R560m4699
2625E98623l0242L869J392K1559j2567K7693N477q1517J2424O9341l37l1570K1586
2612F05731m6998N3741j9898k688R581j0254Q0629l5539n4307J9673p739L4239
2600F26171l1025N779K770L4687k0451o2125P5684L1299o742M2444J2259J0785
2588G21535R1094n17P1548M1397J23631Q3210j43839j54956o4257p0938n7192
2577F40716J9124j8443j1682K6876r757N1881q2832J9307K4490k0766k5940P2387
2565F85361n3150l5545J8095O4244o8463R029N1712l523Q451l4003l6449K1529
2553F27288M1002K4363k4855P286j746m7642K9746L7561k5054r262L3494M1762
2541G33943o5770L3644m6510J5905J6864k350k3776K6544j6032M0866M752l4061
2529F84019L946l309L6782j9860K3435K5058J1901l5385N4908j1953m7792J8922
2517G40672K2443j2005j2866K8368o0658O6475j362l9801K312M5739j9792j7492
2505G42033J6455j5258O0996k1997J4935n4087M7171j1917K1417j5067l6005n3234
2493F95442M5128K2129m2837Q681M748m660j5527Q5901r0802J3293M690N9804
2481G85990n8446k0151M6830k0509K5447k4445J0343j0967j2703o85M7193q9528
2469F78369R742L0228J038n268j1186R142R102L883J1237l0644l4501O0579L3461
2456G65182m5141j122j1953P5534K0978P9499p1413J34454P1502L5280j30956
2445I21844j01829j29423k4306N9081o9558P197J0495p63n1703M7629o2064J0092
2433F16692M6228n3450K6975m5393K6459K0319j4990k5660N721l491O8542p8654
2421E89298P2811l3848N1018r7676P3773m6557j0313P9897l7594L8533j3774o60
2409F64908O4821k5225l1083J3504N4617n8144j2569M098P5355m4096r9n577J5215
2396G15725K193o859q149j7362L9518m6720J0984j577l7047l7999L5575j6741
2384F31541Q028R476m1097L661n264N606J3899n673R25k7742L9477o5599L4233
2371F01471J6783r201J539m4290J3226O0144j4018k3450o022J8843l9269M3724
2359F19480j2237J4268k0884P0816k1685K0655j5485J3999k2442m786L5558j4620
2347F62637m5635J3004K1175K6449j2247N1729j8832N0520r0703r089K2051M8429
2335G19488k2057R997Q343l1342J8593k8626N22K3378j9440k4779L5122l9439
2323F49760M4023m481K5067n3177L6487K2688k1006J1057p028k5216k792j8763
2311F56619K946l2819j263J4170M315K8389q9388M5127k8414j9335J2322J7160
2299F09829L1885l0972l9047N2488j1743J2203j03L4368m2958j1689Q0292l2966
2287F51587M0406L0955l1878J622L2278m6452M018j2820m3308L9489Q412p6138
2275E98171L2231M714m785k8458N6371N250k1234k6167P920l1456R6990j7834
2263F71713l3933K6330Q681n2935O7384j3162n9183M0364k0685M6667k0275P8512
2251G39478o1620n1907N2547l2040O154l4696M2757j7726l0988M0068k4389K4222
2239F51860m4053K0097r2399N9159Q9184k3052k7661J011Q85o0110K6695m8675
2227E52941K8947m4495N9943j2117k2436K7584k517n8321o173j941M4186m7301
2215E18300M9149J2656o661p738l0199N3353j8356m5899M696O7395l1513k5132
2203E40051Q0974n9360O8803q8186K6780J6465j0119R648m1555L987j5196K7061
2191E59353k3148K9264k0107K4650N986k0555N23M2787N1341l3580j0268o2785
2179E43461N8638K5929l0245n0410k8473l1160J01121o3883K5925J7834k4975
2168E43762j9748L4614L6084p8928L8320o046k4312O8916l4835o0530L6872N1853
2156E86022l9616K3768K00j6354r71k3420l356K2083o681J2716L2531m0780r593
2143E36549Q0536m4398J6442n0805J6747J1854L802J6868Q748m942L5900p7304
2131E49997J8130L9960j9794O884K0568j5497L0265k5448J8595J9620l4845l1786
2119E76649L1025m5047K525j1190M1043n1244m65k4028L2831K0274q3757N4742
2107E43358n5022M6661n5581P7407m4697K0647j1662K67K6252l6281n9779M531
2095D56101Q2929r7067L7123J134L4121l341l9899M0477q190k0125P3578o9201
2083D87640N786n93k069j2931K5675l9866P240j1420L6112k5017L6716k3630K6619
2070E10262j3004k7141J8075J8061o290l360l697K4678n2269L1824J3895k6429
2058D84605P993l493L0166L8587p1976j3036K5091Q744J2333k9840N3200l7415
2046E04959N6552M881m0544P628j446O6937j1778k175l2538L0483k0750P769l514
2033E66464m4949m9018N5440q567R957r35j5801K0207m0052j5856n45M5624l9756
2020D82213K2869l7604M9179l8437O3387o0022M1459J9813J1482l8615N4447o5257
2008E04914N653M0012m3502M3910k6297R888k413O330J3709O727j1431L850j312
1995E50038m5440N1720k5337m0595L3257j6505Q2109o3073J6189M7350p8406K0144
1983E31451L7P3015p2002L5769J8809N1421m777m0339j195K5700K2087m2123J4109
1970F11962L4583k7927J7629L7219j9553J4831R2451p7784O2315M6363J6933j1049
1958G97973M9350L5312R2157j0858p2376m1543j15387J9357j6953L2526J3474
1947G83032m6002Q20j7147L7113N1247L7757K0227L4131K7241M4983O5471K5134
1935A064007j49547l3181p1144j283n7807M6738j5804K7535j314P828k3232O0985
1923H53781k3719m5681P7934K5276l2233K0391K571j3073k0294M8114K5052r375
1911I08744J2230k9632R6048M0572q264K9813m1713K3357R5892p2140M1345L555
1899A099807R1037p7953Q1582J3908J7324M3837O3890j7879M4191Q312P5040Q247
1887A451343J7346J28483N942P7581J40206J05050J60889J75117R4529M665k8872
1876B332279L8655R4103O9597N7666O675l9626k61544k27029l35691k28933j83174
1865A322978j58455l4857n1120n5142k1912r6729L0898m1091j14091m984L0083
1854H05578j9016m6696L2919k0796m7286l4476j6759N7567l7043k457l1339M1966
1842F82162m7064L708p4488N1963J561k705K5766J3998n8766J5172p404m4222
1830E59681O4800p2335P8147n2087j6928K3605K7746n3110J1743M3289K4752j07256
1818E32047N9995R737L794n2393l0200K1294k6812M2844n7066N9244n8121M8254
1806E52617j7000R570J5527k4131O3557M5939o3259k2147K1225l8804o0674P0993
1794E53413k1810j484m6192P6781j4905k9758M4324r597K527J7423l9031J2154
1782E43845P7871k902k9661l6452r375k1289J1222m5165N7116l7936L3411l429
1770E37256l8162o995K3938J2694m8514O7122o4744J10964o9346K6836j7379m5167
1758D88503J7599k6119K9805K968L2564k4029r9968L7914L9411l2064J8112j3853
1746D70843J5918l4645j1851O9339n4180N5899l5027j4285J972L9872p0195K8399
1734D62059M2562j01518L1978Q7014k6487k9393l3310O8646m763k9450k925k4043
1722D40370N6882l6224m6624M0469K9048o7295L9809J3632m6972K1696j3560k5943
1710D05288M5315J379K5462l2695K8925J4642m8358L6939J5691p7300L4103o197
1698D43194L7405k9296L8192j23510P0003L2248o847k5422P875l5896J3787K4600
1686D46333k1844K139K5066m635l0855K0526k8752N0510l9324j1773O2418m4291
1674D25518J0856M6398k8498k7807J03l2301M4184l1291K8866m0087j5514O7147
1662D47574j0372K863o174M6515l4925p739K1871q499o2311J07799o7709j3314
1650D15579K9861j4142p62N0927j04055O5803j7315L4447p8968K6322l3248L1596
1638D06045N9110k5656q825L1742k5970J0468R857o9602P4006n0457n404J5197
1626D20511O9836r0288K8006M5184k7429J8974j3219k9772O788J4040Q919P215
1614D58765J5535q262l6220M1194q834n609j9409M4637l9104O851M0513l1294
1602D58763p413k4010Q3394j8742k2905k8519R1461m0285l8480J9345N1309j07173
1590D16745P0341N482j9858n827K8652k7976j5803L2519K0895N2291n9719q241
1578D89501K5945P119M326J864M2050L4988J9157n4420L5449o5046Q6255m6207
1566E80981K8337l4608j49q515J3995P7929l4629N6661m6150J0242N1917K1726
1554G17737j0402N3606K9567n8398O980j6809m2462n6094K4548k3684K2443n6339
1542E90693L2621k2056J7632p457O0997j8268j0994l0363j5176L3258J4663l5476
1530F10074J8356n8034L8849o439o4230k0104O0757m4003n1708O9591r6413K8642
1518D85338J1082j0800j2599M1018J0172m8661k4299j0319L5930n574j3063J8755
1506D76980j4970j3336l3374M1521K2767J8159l0413n528L983R97j7641k6951
1494D22194n5492M8616k3060N6979m8197L5942K5164m9515R469L2707n0711M8095
1482D52191o8906K4679l0011O8358n0300J8021m2072l2927O6158J2567j4363m6937
1470C56458J5607j3290O1366M220j4370J3633n9916M5140l1624k0755N4074J7324
1458D27867n3005Q040l0689L5266J1715j4650n556O52p4143J04346m8184J6576
1446C78235M483k915K5983n8989Q7840r1675J1831J1300m5093M5408l466j5749
1434C47193o928M1617J6755J0260l5509M2001n0077K5209P536m2109L5937J5051
1422D06936l5797J7541j6784m4193O1501l9575j8807O3280l4961M2270l4625J1749
1410C78535l7450l038N4514j3964j4271N3861n8126L0701l2230N758L0051r292
1398C85049J363p9791N0995J2672q094k6176K7827M819Q297k7523K5760N5381
1386D30579n7690j390m5505J5359L4814k6717J14M820R558j562R876r63q235k1156
1372C41902L1184L210p4933J9460L0248m6133O2932J5484l9593o013r04J8506
1360C55350K9245k492n1775K149q47P00m517P3143m8212L2068J2007p8955j0650
1347C07214O6793j1701n8823O5987l7659j3235L4867j7826k266k3392K5069j2303
1335C22725M2476P182Q829j8757M0821l1346q2503N1099M0266j5559j3556J8658
1323C70335m2369K0988k89m9706M4323K2461l1919L9303k2067k44j0597p0592
1311B69627J00352l4362L8204n0086J8561m9805Q2859l9770J2601K3000l6109
1300C35072k707J5427M0151o373k2798J0467l6052p822l260k7337O7219K1733
1288C83720n2317l2542M7550J8383l5868j1860R402K3715o456l64L4250n5835
1276C21778j578J3369K9051m1058M5213j6940j0659O377j5785J9607M400n6015
1264B97760P3270L060p1307J7357P3214j3794o9658M0887l2562L6973l3122k4344
1252B97734J7849L2167K4690p013o1890L5329k2545J8942l5483K7840O0061m3410
1240C44271L3584q8874P8422m0621P4045q7287J8761j3207L7396n9358O5712k5169
1228C37675J1674K2083m6946K2355j7890J6306J5990N905j8132j406J9720j8456
1216C48878J329m1340P8698l1795k2260j854k5110Q4463n492m1034M8185n7632
1204C35036N174j1270K6084L3319p6265N2459k3981n0615P8853o5610L6935k8073
1192C12046L5966o7778M4288J875L6312m7143k4737M6123K2171j8867L7456o3796
1180C13916K877O6672l6097l4009L8421r936R553O2859q0943J3381M9162o1297
1168C34559n5802P4107o62J0943p824n8316M6986L065n1411L6546l742j642K1300
1155C48107n0246J7466N6239k7583L265l4846M7837r627k4007M0176l8214J1448
1143C40015n1623J8797J7913k9947L8604j2888l613l2285N7190k884m3194N8149
1131C54234M481q237L0696n5988j2571k7354K7068J13704r2643r900K6201K2370
1119C72061k7720n4761L9923K0379l2494K9695j1518j5911K720J0732j9440K8610
1107C42276p8556J25813m3707K4299n1817L6204l3504j2452K3233r232p5991L5313
1095B81879J4442O7211q032o0454j5332K4003J0181N8763p9564L1211O5120p0713
1083C18715J6774M2541p1015o309J7096N950j6010K6240J5919K07k0298j0364
1071C19446K6643q5186L5253M2399J9968j7741q621j4106K0122j4896N8463p4810
1059C06934j362n229M8520k4784K8162J175J5127K608l9726O305K2938k1822j1182
1046C27664J9459m3384j370K5545L458L1511p0231O7274k1769l2135J1023K3361
1034C40406m0003P654J4117l469L4412m3869n180p469J3189l7313N3772l278Q4584
1021D07553q9414n54k9753J2013k1876M6425J8718p5036J13622q7572Q4297j8601
1009C59822l4885m352N546j9390j7424N3288m6724M1462J2733m0912n992O0642
997C63814m0255m0042J28015j47817K2138k167Q0598m81m6912L6345j4692l2247
985C06297o216J8162k3612K9165K944K3582l1004k6753n0801O5567L0471k2210
973C15592J4121K2264r1283P0638p872k5899N1723m0860j5555M8305K1329Q757
961C71260q0167L6479P411J2150K7643r2397L8768J9461k9963J5058L965l0128
949B99540J7290J2450j6714m1719R0334j0533m7114k9213P2922Q193l4360r211
937C11865k5318K1401O1046o2773O7053j6224k1917l6135p125N6561j1857K1748
925C58325m0382L4758J6196J1429n3322q430L8091j6087m0692M6750O327j0515
913C42448L6927q130r0834Q9927j9870l8642J8332l668k956K9810r694L1959p622
900C67987k3740q566K41P788O1073n4181J9683k3929L577m040k0578P473K5359
887C58147n8559M3482j7013K7165j2080j8074m231p825N6384q8832M9832m9719
875B78677L8445K5143j4800n30k1m7806L130k552P9173n7163K0310K7149j06017
862B43138K1740L0521k4197N6196k6275J5375j9950K6227J1687m8777L4473m0359
850B79799M1571M0005r123p3951M0124k1135L0346m9534O5665l1225N1846M409
838C68797r1384M7945K1449l7326J1507o542J5930n1449P4773n1432K8905N889
826C37062m2584O203J410j7644N740L3890l4661L9322N0909j09564j2246L1882
814B89719N1462j9245K21k8688L9433l39j0932k2690O5207k5726l8334j0906J9692
801C08874N765j9423N0725p519J5144p8513J1384M4137J8565l7453m556J337k404
788C06063O7799r8779L2045n623K7099J7078l2575M4740k6202k0796R055K4925
776C44829n1647N3685k4919r72M3292k004n3454j1029M6832p5859O3753o7486
764B65021J1936M5033J7517m6811M3643l2986J6244J2459j8006j1488j6174L920
752B90308k89r317J7354k0156M4258K51l8381M8595j2380l2805r469M1134N0698
739C69801o8217j0683p472P2901n0172k907l906J7735K6823J1476l2430k5545
727B97404R0357j50242N5087n9216Q7728J9819k8102K3216r740j813k3690N17J3022
714C14347J6870l1649K4830Q771p0133J10750r0900k3286N4980K5905J0576p2433
702B78628J6220L1246k291n0028K3716J2139M8330r1285L8208N625K5360o6412
690B69456o314K0861L7903p611K4296n6428N3306k1890j4183N1846n7700P2510
678C66052o9326J2444J4667j3128m0111l941n48J5823L0847n7560K0642J4565
666B90426J1402j1147L2521L1402J486n0700m0040P9412o7862N0806k0096j1742
654B95868J9812R696j9718P187K4838m1740L3048k5888L658p663n216l2420P3409
641C34871n7531Q345J7023Q0779p3169k1872R1677p2883J6170j1970j6839j3030
629B81571m818J5850J0900k3880K8035j8234J07503j15269N1506m7843L2868k9798
617B88391K2328L9451k7756n345j8774K5259k6383R286q12k741N1435p0098K7910
604C12151J6380k9035l773J3470r221K6916j8305J1917k4190O412m4877N4510
592C12355m3894K7343k896L9415J0736n2917M866k7040J4590J1977L3295j2467
580C15363j6642r38J896l94J4661N638l1442K9626l8290L9862k2640K3145j2422
567C07423J5037k3803M8551r1988P0578p474q2265P1260k8656k755O0015q7994
555B47929Q8148n9582O7961o8713k7114P1991j6509J1491m067r82M0510k9266
543C21797q1662P6837o595L8207n128m8613L5976p4780P5222K211n3734K7964
531C07702j0939k1441J6770m88K9836r437L4546o8464J0351K8535j2478N802p6249
518B34046J2053N0522N3106r2300N3286l3076l5719J3558N7698k8928K7372L5336
506C46954k3858j5330j7947J2862Q753r487k4372J2240O4552p2892M0106o0289
494B61292N739O1591k5908R134L064N524O808n0346o569N1919K1330j8629j3110
481C11839k8523J1988L5283P261m484P879J1713l0948l1606L3907j3713J2312
469C22908m1241p63L5790p0344O2887j6100R04P06P1157p7522j948J2062K3879
456C22375l8671K5922j7923n0593O2904J127M4091p6864N3156l5848L4369l6568
444B87477J8166M793J3853m2947L8887K4300k4783k8067M0425k2511m1550M7364
432C15407k8905M5847k6604j0398Q174M5523j24176M2612M530K7589l9872O9954
420C29681j7259l2614J4528J6840j6811K0228n6045M4392K0101j7117M073j3644
408B96353m7817J2231M7297r109L3336n5795M0764j2141k2812K41Q199P612j6818
395B81541J0129J6625J0713r101k7465r134m59K633J5936J0288l8973J3765M363
382B80861J0786L3968p688m667K3329k1665l3474K0675q65k8058j1496M9387m903
369C06190M3169o7801O176o994J6845j5259L3426q6043O3608M0720o6559L5302
357C02780k5932L619K4825K287L753j5936k3020K4218L4091k4327L8389k0842
345C23905m1657n006P136O112k882n617o642J0131L304L4051R26l3844j688K2903
331C11132o5620L0736M8171p6076j2261K4539J6430J1960L3220l3687k9974N8131
319C16701j5983l9261L1521n9608O6738k3116J3633L5483m0215L3490K6189n6054
307B89518J5980l6234K9892j0642o918K9588m6123o345K4886L1982p7983L8926
295B76527L3483P398Q604m7821K1593L1378m1035k4780M3828k7125j2840P3045
283C42255p7375L4707J7589k2159M5104q4352P2730k1462o2107N4452P635J3173
271C20190m1926M1292K8109j37628J5662Q0308J5960o2376M2562L0966o0408L9728
259C12439m1432J5810j0088r32K5286m0248M9237l0501r371k9516o090P1331p2228
246B33697j3624P6929k3199O072l1049K3289N1066l2627P182k4385J1477M8742
234C33570j15855P8810k6963k8699J4278M0741l2038l6621K1584P8193n7967R0540
222C59573j31953N8788p980o575J7760n4323l2604Q8310m042l1743j5280N2588
210B92519q6896R2176K2350n3666Q670p6619P2864l0354j1905J4206m9011M3030
198B37364m998J5872m370m622l9718P6263q894n410k6744L3534m5547J0164Q3307
185C16201o8830M879j1963K5964n250j007r92K8091l4249l4458r288M4680j703
172B52075k0639k1944N5821J5986m5324J3257m2120M617K1577j6269J7222J1964
160B46223J8090k3055r573n5112P4755n5995L4944M526O729k3075J4009j021N654
147B37099m3335K8113Q074l5273M6276m555l6403j6821K6009j275k1613J3643
135A99939l384M886q389j8059M7076n8996L5884n220l2843M7894m0652L4672m241
122A98567J253m3131M702L0579O687l4868L2751K2598m0190J0226l1975O008M5425
109B08632l3162l1160L3636Q50j0779j0100J981J2741q961J3113j1154O612l2829
96A39420k7737o253O7558j3258j9858K9258j803k6333M1237k1159j4152j3447
84A33473J0709m8603K034P296K1256n2580Q977M6825J6996m4475K4706n399p988
71A13227j911p51m8904N9693j0466j9962O981n9802R1621n3083j0263J4006l3961
58D6425L1790k4715o614J1761M7617m1757j6355J8513J6949k4622l4429K7512
46E2075R424k0390M8065k5796j457m2939J0285K1776k2879K0616L7547l7524k232
33D6571m352k1449M64k3050J4536J3869k1389K8682l3323K8120m1669J5160K260
20D430L3609o6071M2355k650m4616M4782l1429k96K2847k3693L8909k8842J3792
7C127n4268K1263Q333J8710Q372l7112J796
0b9779          $$ checkpoint
##END=
